# Supplementary material for: Dynamic three-dimensional structures of a metal–organic framework captured with femtosecond serial crystallography
Source: Nat Chem. 2024 Mar 25;16(5):693–9. doi: 10.1038/s41557-024-01460-w (PMC11087265; doi:10.1038/s41557-024-01460-w)
Supplement: Supplementary file 26 — Crystallographic structure factors for PCN–224(Fe)–CO at 10.1 ps; CCDC reference number 2308217. [file 41557_2024_1460_MOESM26_ESM.cif]

 
data_time10d10
# start Validation Reply Form
_vrf_THETM01_time10d10
;
PROBLEM: The value of sine(theta_max)/wavelength is less than 0.575
RESPONSE: To prevent the intensities of the Bragg spots in the 
low-resolution region from exceeding the detector's saturation limit, 
the X-ray flux had to be limited. Consequently, the intensity of the 
Bragg spots in the high-resolution region was insufficient for detection, 
resulting in the limited resolution.
;
# end Validation Reply Form

_audit_creation_method            'SHELXL-2018/3'
_shelx_SHELXL_version_number      '2018/3'
_chemical_name_systematic         ?
_chemical_name_common             ?
_chemical_melting_point           ?
_chemical_formula_moiety          'C147 H72 Fe3 N12 O67 Zr12' 
_chemical_formula_sum
 'C147 H72 Fe3 N12 O67 Zr12' 
_chemical_formula_weight          4340.35

loop_
 _atom_type_symbol
 _atom_type_description
 _atom_type_scat_dispersion_real
 _atom_type_scat_dispersion_imag
 _atom_type_scat_source
 'C'  'C'   0.0051   0.0024
 'International Tables Vol C Tables 4.2.6.8 and 6.1.1.4'
 'H'  'H'   0.0000   0.0000
 'International Tables Vol C Tables 4.2.6.8 and 6.1.1.4'
 'N'  'N'   0.0096   0.0048
 'International Tables Vol C Tables 4.2.6.8 and 6.1.1.4'
 'O'  'O'   0.0160   0.0088
 'International Tables Vol C Tables 4.2.6.8 and 6.1.1.4'
 'Fe'  'Fe'   0.3561   1.1184
 'International Tables Vol C Tables 4.2.6.8 and 6.1.1.4'
 'Zr'  'Zr'  -1.4549   0.7529
 'International Tables Vol C Tables 4.2.6.8 and 6.1.1.4'
 
_space_group_crystal_system       cubic
_space_group_IT_number            229
_space_group_name_H-M_alt         'I m -3 m'
_space_group_name_Hall            '-I 4 2 3'
 
_shelx_space_group_comment
;
The symmetry employed for this shelxl refinement is uniquely defined
by the following loop, which should always be used as a source of
symmetry information in preference to the above space-group names.
They are only intended as comments.
;
 
loop_
 _space_group_symop_operation_xyz
 'x, y, z'
 '-x, -y, z'
 '-x, y, -z'
 'x, -y, -z'
 'z, x, y'
 'z, -x, -y'
 '-z, -x, y'
 '-z, x, -y'
 'y, z, x'
 '-y, z, -x'
 'y, -z, -x'
 '-y, -z, x'
 'y, x, -z'
 '-y, -x, -z'
 'y, -x, z'
 '-y, x, z'
 'x, z, -y'
 '-x, z, y'
 '-x, -z, -y'
 'x, -z, y'
 'z, y, -x'
 'z, -y, x'
 '-z, y, x'
 '-z, -y, -x'
 'x+1/2, y+1/2, z+1/2'
 '-x+1/2, -y+1/2, z+1/2'
 '-x+1/2, y+1/2, -z+1/2'
 'x+1/2, -y+1/2, -z+1/2'
 'z+1/2, x+1/2, y+1/2'
 'z+1/2, -x+1/2, -y+1/2'
 '-z+1/2, -x+1/2, y+1/2'
 '-z+1/2, x+1/2, -y+1/2'
 'y+1/2, z+1/2, x+1/2'
 '-y+1/2, z+1/2, -x+1/2'
 'y+1/2, -z+1/2, -x+1/2'
 '-y+1/2, -z+1/2, x+1/2'
 'y+1/2, x+1/2, -z+1/2'
 '-y+1/2, -x+1/2, -z+1/2'
 'y+1/2, -x+1/2, z+1/2'
 '-y+1/2, x+1/2, z+1/2'
 'x+1/2, z+1/2, -y+1/2'
 '-x+1/2, z+1/2, y+1/2'
 '-x+1/2, -z+1/2, -y+1/2'
 'x+1/2, -z+1/2, y+1/2'
 'z+1/2, y+1/2, -x+1/2'
 'z+1/2, -y+1/2, x+1/2'
 '-z+1/2, y+1/2, x+1/2'
 '-z+1/2, -y+1/2, -x+1/2'
 '-x, -y, -z'
 'x, y, -z'
 'x, -y, z'
 '-x, y, z'
 '-z, -x, -y'
 '-z, x, y'
 'z, x, -y'
 'z, -x, y'
 '-y, -z, -x'
 'y, -z, x'
 '-y, z, x'
 'y, z, -x'
 '-y, -x, z'
 'y, x, z'
 '-y, x, -z'
 'y, -x, -z'
 '-x, -z, y'
 'x, -z, -y'
 'x, z, y'
 '-x, z, -y'
 '-z, -y, x'
 '-z, y, -x'
 'z, -y, -x'
 'z, y, x'
 '-x+1/2, -y+1/2, -z+1/2'
 'x+1/2, y+1/2, -z+1/2'
 'x+1/2, -y+1/2, z+1/2'
 '-x+1/2, y+1/2, z+1/2'
 '-z+1/2, -x+1/2, -y+1/2'
 '-z+1/2, x+1/2, y+1/2'
 'z+1/2, x+1/2, -y+1/2'
 'z+1/2, -x+1/2, y+1/2'
 '-y+1/2, -z+1/2, -x+1/2'
 'y+1/2, -z+1/2, x+1/2'
 '-y+1/2, z+1/2, x+1/2'
 'y+1/2, z+1/2, -x+1/2'
 '-y+1/2, -x+1/2, z+1/2'
 'y+1/2, x+1/2, z+1/2'
 '-y+1/2, x+1/2, -z+1/2'
 'y+1/2, -x+1/2, -z+1/2'
 '-x+1/2, -z+1/2, y+1/2'
 'x+1/2, -z+1/2, -y+1/2'
 'x+1/2, z+1/2, y+1/2'
 '-x+1/2, z+1/2, -y+1/2'
 '-z+1/2, -y+1/2, x+1/2'
 '-z+1/2, y+1/2, -x+1/2'
 'z+1/2, -y+1/2, -x+1/2'
 'z+1/2, y+1/2, x+1/2'
 
_cell_length_a                    38.877(5)
_cell_length_b                    38.877(5)
_cell_length_c                    38.877(5)
_cell_angle_alpha                 90
_cell_angle_beta                  90
_cell_angle_gamma                 90
_cell_volume                      58758(20)
_cell_formula_units_Z             4
_cell_measurement_temperature     293(2)
_cell_measurement_reflns_used     2806366
_cell_measurement_theta_min       0.87
_cell_measurement_theta_max       27.87
 
_exptl_crystal_description        cubic
_exptl_crystal_colour             black
_exptl_crystal_density_meas       ?
_exptl_crystal_density_method     ?
_exptl_crystal_density_diffrn     0.491          
_exptl_crystal_F_000              8528
_exptl_transmission_factor_min    ?
_exptl_transmission_factor_max    ?
_exptl_crystal_size_max           ?
_exptl_crystal_size_mid           ?
_exptl_crystal_size_min           ?
_exptl_absorpt_coefficient_mu     0.448
_shelx_estimated_absorpt_T_min    ?
_shelx_estimated_absorpt_T_max    ?
_exptl_absorpt_correction_type    ?
_exptl_absorpt_correction_T_min   ?
_exptl_absorpt_correction_T_max   ?
_exptl_absorpt_process_details    ?
_exptl_absorpt_special_details    ?
_diffrn_ambient_temperature       293(2)
_diffrn_radiation_wavelength      0.82656
_diffrn_radiation_type            'synchrotron'
_diffrn_source                    'PAL-XFEL'
_diffrn_measurement_device_type   'SFX measurement MX-225HS'
_diffrn_measurement_method        'Fixed-target system'
_diffrn_detector_area_resol_mean  ?
_diffrn_reflns_number             7278
_diffrn_reflns_av_unetI/netI      0.1114
_diffrn_reflns_av_R_equivalents   0.0743
_diffrn_reflns_limit_h_min        1
_diffrn_reflns_limit_h_max        43
_diffrn_reflns_limit_k_min        0
_diffrn_reflns_limit_k_max        30
_diffrn_reflns_limit_l_min        0
_diffrn_reflns_limit_l_max        30
_diffrn_reflns_theta_min          0.861
_diffrn_reflns_theta_max          27.684
_diffrn_reflns_theta_full         27.684
_diffrn_measured_fraction_theta_max   0.995
_diffrn_measured_fraction_theta_full  0.995
_diffrn_reflns_Laue_measured_fraction_max    0.995
_diffrn_reflns_Laue_measured_fraction_full   0.995
_diffrn_reflns_point_group_measured_fraction_max   0.995
_diffrn_reflns_point_group_measured_fraction_full  0.995
_reflns_number_total              4098
_reflns_number_gt                 2236
_reflns_threshold_expression      'I > 2\s(I)'
_reflns_Friedel_coverage          0.000
_reflns_Friedel_fraction_max      .
_reflns_Friedel_fraction_full     .
 
_reflns_special_details
;
 Reflections were merged by SHELXL according to the crystal
 class for the calculation of statistics and refinement.
 
 Structure factors included contributions from the .fab file.
 
 _reflns_Friedel_fraction is defined as the number of unique
 Friedel pairs measured divided by the number that would be
 possible theoretically, ignoring centric projections and
 systematic absences.
;
 
_computing_data_collection        ?
_computing_cell_refinement        ?
_computing_data_reduction         'CrystFEL (J. Appl. Cryst. 2012) and XPREP (Bruker, 2004)'
_computing_structure_solution     'SHELXT 2018/2 (Sheldrick, 2018)'
_computing_structure_refinement 'SHELXL-2018/3 (Sheldrick, 2018)'
_computing_molecular_graphics     ?
_computing_publication_material   ?
_refine_special_details           ?
_refine_ls_structure_factor_coef  Fsqd
_refine_ls_matrix_type            full
_refine_ls_weighting_scheme       calc
_refine_ls_weighting_details
'w=1/[\s^2^(Fo^2^)+(0.2000P)^2^] where P=(Fo^2^+2Fc^2^)/3'
_atom_sites_solution_primary      ?
_atom_sites_solution_secondary    ?
_atom_sites_solution_hydrogens    geom
_refine_ls_hydrogen_treatment     constr
_refine_ls_extinction_method      'SHELXL-2018/3 (Sheldrick 2018)'
_refine_ls_extinction_coef        0.00014(4)
_refine_ls_extinction_expression
 'Fc^*^=kFc[1+0.001xFc^2^\l^3^/sin(2\q)]^-1/4^'
_refine_ls_number_reflns          4098
_refine_ls_number_parameters      131
_refine_ls_number_restraints      162
_refine_ls_R_factor_all           0.1530
_refine_ls_R_factor_gt            0.1169
_refine_ls_wR_factor_ref          0.3538
_refine_ls_wR_factor_gt           0.3042
_refine_ls_goodness_of_fit_ref    1.150
_refine_ls_restrained_S_all       1.170
_refine_ls_shift/su_max           0.015
_refine_ls_shift/su_mean          0.003
 
loop_
 _atom_site_label
 _atom_site_type_symbol
 _atom_site_fract_x
 _atom_site_fract_y
 _atom_site_fract_z
 _atom_site_U_iso_or_equiv
 _atom_site_adp_type
 _atom_site_occupancy
 _atom_site_site_symmetry_order  
 _atom_site_calc_flag
 _atom_site_refinement_flags_posn
 _atom_site_refinement_flags_adp
 _atom_site_refinement_flags_occupancy
 _atom_site_disorder_assembly
 _atom_site_disorder_group
C6 C 0.66894(15) 0.750000 0.83106(15) 0.174(6) Uani 1 2 d DS TU P . .
O4 O 0.71798(18) 0.71798(18) 0.71798(18) 0.113(3) Uani 1 6 d S TU P . .
O3 O 0.67274(16) 0.72164(18) 0.81504(17) 0.179(3) Uani 1 1 d . U . . .
C7 C 0.64101(14) 0.750000 0.85899(14) 0.162(5) Uani 1 2 d DS TU P . .
C9 C 0.5974(3) 0.7191(4) 0.8918(3) 0.213(5) Uani 1 1 d . U . . .
H9 H 0.586156 0.698353 0.895869 0.256 Uiso 1 1 calc R U . . .
C8 C 0.6242(2) 0.7228(4) 0.8662(2) 0.199(5) Uani 1 1 d . U . . .
H8 H 0.629789 0.703218 0.853589 0.239 Uiso 1 1 calc R U . . .
C10 C 0.5895(2) 0.750000 0.9105(2) 0.191(7) Uani 1 2 d S TU P . .
C11 C 0.56340(15) 0.750000 0.93660(15) 0.201(6) Uani 1 2 d S TU P . .
C12 C 0.52809(15) 0.7496(4) 0.92675(16) 0.208(5) Uani 1 1 d . U . . .
C13 C 0.51802(19) 0.7512(4) 0.89196(17) 0.235(6) Uani 1 1 d . U . . .
H13 H 0.532399 0.752054 0.872862 0.282 Uiso 1 1 calc R U . . .
N14 N 0.500000 0.7511(4) 0.9491(2) 0.214(6) Uani 1 2 d S TU P . .
Fe15 Fe 0.500000 0.76665(17) 1.000000 0.162(3) Uani 0.5 4 d DS TU P . .
C16 C 0.500000 0.8108(5) 1.000000 0.153(10) Uani 0.5 4 d DS TU P . .
O17 O 0.500000 0.8378(7) 1.000000 0.199(11) Uani 0.5 4 d DS TU P . .
Zr1 Zr 0.7014(2) 0.7014(2) 0.7662(2) 0.139(2) Uani 0.569(18) 2 d S TU P . 1
O7 O 0.6926(7) 0.6487(5) 0.7450(6) 0.231(8) Uani 0.569(18) 1 d . U P . 1
O1 O 0.7546(3) 0.6848(6) 0.7546(3) 0.149(7) Uani 0.569(18) 2 d S TU P . 1
Zr2 Zr 0.7142(2) 0.7142(2) 0.7790(3) 0.121(3) Uani 0.431(18) 2 d S TU P . 2
O8 O 0.7105(5) 0.6602(4) 0.7568(5) 0.147(5) Uani 0.431(18) 1 d . U P . 2
O2 O 0.7658(6) 0.7121(6) 0.7658(6) 0.125(7) Uani 0.431(18) 2 d S TU P . 2
 
loop_
 _atom_site_aniso_label
 _atom_site_aniso_U_11
 _atom_site_aniso_U_22
 _atom_site_aniso_U_33
 _atom_site_aniso_U_23
 _atom_site_aniso_U_13
 _atom_site_aniso_U_12
C6 0.150(6) 0.222(13) 0.150(6) 0.102(8) 0.069(7) 0.102(8)
O4 0.113(3) 0.113(3) 0.113(3) 0.034(4) 0.034(4) 0.034(4)
O3 0.166(4) 0.195(5) 0.175(4) 0.082(4) 0.086(4) 0.079(4)
C7 0.108(4) 0.271(14) 0.108(4) 0.070(6) 0.058(6) 0.070(6)
C9 0.130(6) 0.358(16) 0.153(8) 0.054(9) 0.036(6) 0.008(8)
C8 0.136(6) 0.329(13) 0.133(6) 0.048(7) 0.082(5) 0.035(8)
C10 0.080(4) 0.41(2) 0.080(4) 0.009(6) 0.005(5) 0.009(6)
C11 0.069(3) 0.47(2) 0.069(3) 0.006(5) 0.002(4) 0.006(5)
C12 0.071(4) 0.480(16) 0.072(4) 0.002(6) 0.014(3) -0.010(5)
C13 0.085(3) 0.55(2) 0.073(4) -0.023(7) -0.004(3) 0.010(7)
N14 0.092(5) 0.47(2) 0.081(5) 0.003(7) 0.000 0.000
Fe15 0.076(2) 0.339(11) 0.0711(19) 0.000 0.000 0.000
C16 0.049(11) 0.33(3) 0.084(14) 0.000 0.000 0.000
O17 0.114(14) 0.36(3) 0.128(16) 0.000 0.000 0.000
Zr1 0.140(3) 0.140(3) 0.138(3) 0.063(2) 0.063(2) 0.058(3)
O7 0.279(15) 0.137(9) 0.277(14) 0.062(9) -0.053(12) 0.008(10)
O1 0.134(7) 0.179(15) 0.134(7) 0.073(8) 0.043(7) 0.073(8)
Zr2 0.119(3) 0.119(3) 0.124(4) 0.055(3) 0.055(3) 0.044(3)
O8 0.176(11) 0.104(8) 0.161(10) 0.035(7) 0.013(8) 0.020(7)
O2 0.135(9) 0.107(13) 0.135(9) 0.045(10) 0.027(12) 0.045(10)
 
_geom_special_details
;
 All esds (except the esd in the dihedral angle between two l.s. planes)
 are estimated using the full covariance matrix.  The cell esds are taken
 into account individually in the estimation of esds in distances, angles
 and torsion angles; correlations between esds in cell parameters are only
 used when they are defined by crystal symmetry.  An approximate (isotropic)
 treatment of cell esds is used for estimating esds involving l.s. planes.
;
 
loop_
 _geom_bond_atom_site_label_1
 _geom_bond_atom_site_label_2
 _geom_bond_distance
 _geom_bond_site_symmetry_2
 _geom_bond_publ_flag
C6 O3 1.275(8) 48_666 ?
C6 O3 1.275(8) . ?
C6 C7 1.535(8) . ?
O4 Zr1 2.084(4) 5 ?
O4 Zr1 2.084(4) 9 ?
O4 Zr1 2.085(4) . ?
O4 Zr2 2.381(11) . ?
O4 Zr2 2.382(11) 9 ?
O4 Zr2 2.382(11) 5 ?
O3 Zr2 2.155(6) . ?
O3 Zr1 2.338(9) . ?
C7 C8 1.273(12) . ?
C7 C8 1.273(12) 48_666 ?
C9 C10 1.437(15) . ?
C9 C8 1.452(12) . ?
C10 C11 1.436(15) . ?
C11 C12 1.426(8) . ?
C11 C12 1.426(8) 48_666 ?
C12 N14 1.396(8) . ?
C12 C13 1.409(9) . ?
C13 C13 1.401(15) 52_655 ?
N14 Fe15 2.070(9) . ?
N14 Fe15 2.096(10) 93_665 ?
Fe15 Fe15 1.294(13) 93_665 ?
Fe15 C16 1.716(19) . ?
C16 O17 1.050(19) . ?
Zr1 O1 2.214(8) . ?
Zr1 O1 2.213(8) 9 ?
Zr1 O7 2.236(19) 62 ?
Zr1 O7 2.236(19) . ?
Zr1 Zr1 3.562(6) 9 ?
Zr1 Zr1 3.562(6) 5 ?
Zr2 O2 1.15(4) 77_666 ?
Zr2 O2 2.072(17) 9 ?
Zr2 O2 2.072(17) . ?
Zr2 O8 2.273(17) . ?
Zr2 O8 2.273(17) 62 ?
Zr2 Zr2 2.81(2) 77_666 ?
Zr2 Zr2 2.81(2) 81_666 ?
Zr2 Zr2 3.563(7) 5 ?
Zr2 Zr2 3.563(7) 9 ?
O2 O2 1.727(19) 81_666 ?
O2 O2 1.727(19) 77_666 ?
 
loop_
 _geom_angle_atom_site_label_1
 _geom_angle_atom_site_label_2
 _geom_angle_atom_site_label_3
 _geom_angle
 _geom_angle_site_symmetry_1
 _geom_angle_site_symmetry_3
 _geom_angle_publ_flag
O3 C6 O3 129.4(9) 48_666 . ?
O3 C6 C7 115.3(4) 48_666 . ?
O3 C6 C7 115.3(4) . . ?
Zr1 O4 Zr1 117.4(3) 5 9 ?
Zr1 O4 Zr1 117.4(3) 5 . ?
Zr1 O4 Zr1 117.4(3) 9 . ?
Zr1 O4 Zr2 110.1(5) 5 9 ?
Zr1 O4 Zr2 20.89(18) 9 9 ?
Zr1 O4 Zr2 110.1(5) . 9 ?
Zr2 O4 Zr2 96.8(6) . 9 ?
Zr1 O4 Zr2 20.89(18) 5 5 ?
Zr1 O4 Zr2 110.1(5) 9 5 ?
Zr1 O4 Zr2 110.1(5) . 5 ?
Zr2 O4 Zr2 96.8(6) . 5 ?
Zr2 O4 Zr2 96.8(6) 9 5 ?
C6 O3 Zr2 121.4(7) . . ?
C6 O3 Zr1 138.0(6) . . ?
C8 C7 C8 117.7(11) . 48_666 ?
C8 C7 C6 121.1(5) . . ?
C8 C7 C6 121.1(5) 48_666 . ?
C10 C9 C8 114.6(14) . . ?
C7 C8 C9 127.0(13) . . ?
C9 C10 C9 119.0(13) . 48_666 ?
C9 C10 C11 120.5(6) . . ?
C9 C10 C11 120.5(6) 48_666 . ?
C12 C11 C12 121.2(8) . 48_666 ?
C12 C11 C10 119.4(4) . . ?
C12 C11 C10 119.4(4) 48_666 . ?
N14 C12 C13 112.2(6) . . ?
N14 C12 C11 125.9(6) . . ?
C13 C12 C11 121.7(6) . . ?
C12 C13 C13 106.1(4) . 52_655 ?
C12 N14 C12 102.9(7) 52_655 . ?
C12 N14 Fe15 127.4(5) 52_655 . ?
C12 N14 Fe15 127.4(5) . . ?
C12 N14 Fe15 125.0(6) 52_655 93_665 ?
C12 N14 Fe15 125.0(6) . 93_665 ?
Fe15 N14 Fe15 36.2(4) . 93_665 ?
Fe15 Fe15 C16 180.000(11) 93_665 . ?
Fe15 Fe15 N14 73.0(5) 93_665 . ?
C16 Fe15 N14 107.0(5) . . ?
Fe15 Fe15 N14 73.0(5) 93_665 50_557 ?
C16 Fe15 N14 107.0(5) . 50_557 ?
N14 Fe15 N14 146.0(10) . 50_557 ?
Fe15 Fe15 N14 70.8(5) 93_665 46_465 ?
C16 Fe15 N14 109.2(5) . 46_465 ?
N14 Fe15 N14 84.49(11) . 46_465 ?
N14 Fe15 N14 84.49(11) 50_557 46_465 ?
Fe15 Fe15 N14 70.8(5) 93_665 93_665 ?
C16 Fe15 N14 109.2(5) . 93_665 ?
N14 Fe15 N14 84.49(11) . 93_665 ?
N14 Fe15 N14 84.49(11) 50_557 93_665 ?
N14 Fe15 N14 141.6(9) 46_465 93_665 ?
O17 C16 Fe15 180.0 . . ?
O4 Zr1 O1 67.6(3) . . ?
O4 Zr1 O1 67.6(3) . 9 ?
O1 Zr1 O1 120.3(10) . 9 ?
O4 Zr1 O7 90.0(7) . 62 ?
O1 Zr1 O7 137.5(8) . 62 ?
O1 Zr1 O7 78.5(9) 9 62 ?
O4 Zr1 O7 90.0(7) . . ?
O1 Zr1 O7 78.5(9) . . ?
O1 Zr1 O7 137.5(8) 9 . ?
O7 Zr1 O7 65.4(11) 62 . ?
O4 Zr1 O3 140.7(3) . . ?
O1 Zr1 O3 135.2(7) . . ?
O1 Zr1 O3 73.2(3) 9 . ?
O7 Zr1 O3 85.0(6) 62 . ?
O7 Zr1 O3 122.3(7) . . ?
O4 Zr1 O3 140.7(3) . 62 ?
O1 Zr1 O3 73.2(3) . 62 ?
O1 Zr1 O3 135.2(7) 9 62 ?
O7 Zr1 O3 122.3(7) 62 62 ?
O7 Zr1 O3 85.0(6) . 62 ?
O3 Zr1 O3 70.2(3) . 62 ?
O4 Zr1 Zr1 31.30(15) . 9 ?
O1 Zr1 Zr1 93.6(3) . 9 ?
O1 Zr1 Zr1 36.4(3) 9 9 ?
O7 Zr1 Zr1 81.3(6) 62 9 ?
O7 Zr1 Zr1 112.8(5) . 9 ?
O3 Zr1 Zr1 109.67(16) . 9 ?
O3 Zr1 Zr1 155.7(4) 62 9 ?
O4 Zr1 Zr1 31.30(15) . 5 ?
O1 Zr1 Zr1 36.4(3) . 5 ?
O1 Zr1 Zr1 93.6(3) 9 5 ?
O7 Zr1 Zr1 112.8(5) 62 5 ?
O7 Zr1 Zr1 81.3(6) . 5 ?
O3 Zr1 Zr1 155.7(4) . 5 ?
O3 Zr1 Zr1 109.66(16) 62 5 ?
Zr1 Zr1 Zr1 59.997(1) 9 5 ?
Zr1 O1 Zr1 107.2(6) 5 . ?
O2 Zr2 O2 56.5(12) 77_666 9 ?
O2 Zr2 O2 56.5(12) 77_666 . ?
O2 Zr2 O2 90.8(10) 9 . ?
O2 Zr2 O3 102.7(10) 77_666 . ?
O2 Zr2 O3 90.1(5) 9 . ?
O2 Zr2 O3 152.9(11) . . ?
O3 Zr2 O3 77.2(3) . 62 ?
O2 Zr2 O8 141.1(5) 77_666 . ?
O2 Zr2 O8 142.8(10) 9 . ?
O2 Zr2 O8 86.0(9) . . ?
O3 Zr2 O8 108.9(6) . . ?
O3 Zr2 O8 64.2(6) 62 . ?
O2 Zr2 O8 141.1(5) 77_666 62 ?
O2 Zr2 O8 86.0(9) 9 62 ?
O2 Zr2 O8 142.9(10) . 62 ?
O3 Zr2 O8 64.2(6) . 62 ?
O3 Zr2 O8 108.9(6) 62 62 ?
O8 Zr2 O8 75.0(9) . 62 ?
O2 Zr2 O4 102.4(9) 77_666 . ?
O2 Zr2 O4 72.3(8) 9 . ?
O2 Zr2 O4 72.3(8) . . ?
O3 Zr2 O4 133.3(5) . . ?
O3 Zr2 O4 133.3(5) 62 . ?
O8 Zr2 O4 71.5(5) . . ?
O8 Zr2 O4 71.5(5) 62 . ?
O2 Zr2 Zr2 40.5(4) 77_666 77_666 ?
O2 Zr2 Zr2 21.2(9) 9 77_666 ?
O2 Zr2 Zr2 88.3(8) . 77_666 ?
O3 Zr2 Zr2 82.9(3) . 77_666 ?
O3 Zr2 Zr2 131.9(9) 62 77_666 ?
O8 Zr2 Zr2 163.0(5) . 77_666 ?
O8 Zr2 Zr2 100.6(6) 62 77_666 ?
O4 Zr2 Zr2 91.5(2) . 77_666 ?
O2 Zr2 Zr2 40.5(4) 77_666 81_666 ?
O2 Zr2 Zr2 88.3(8) 9 81_666 ?
O2 Zr2 Zr2 21.2(9) . 81_666 ?
O3 Zr2 Zr2 131.9(9) . 81_666 ?
O3 Zr2 Zr2 82.9(3) 62 81_666 ?
O8 Zr2 Zr2 100.6(6) . 81_666 ?
O8 Zr2 Zr2 163.0(5) 62 81_666 ?
O4 Zr2 Zr2 91.5(2) . 81_666 ?
Zr2 Zr2 Zr2 78.7(7) 77_666 81_666 ?
O2 Zr2 Zr2 74.6(8) 77_666 5 ?
O2 Zr2 Zr2 81.5(5) 9 5 ?
O2 Zr2 Zr2 30.7(8) . 5 ?
O3 Zr2 Zr2 171.32(16) . 5 ?
O3 Zr2 Zr2 111.39(15) 62 5 ?
O8 Zr2 Zr2 77.0(4) . 5 ?
O8 Zr2 Zr2 112.6(4) 62 5 ?
O4 Zr2 Zr2 41.6(3) . 5 ?
Zr2 Zr2 Zr2 89.999(3) 77_666 5 ?
Zr2 Zr2 Zr2 50.6(4) 81_666 5 ?
O2 Zr2 Zr2 74.6(8) 77_666 9 ?
O2 Zr2 Zr2 30.7(8) 9 9 ?
O2 Zr2 Zr2 81.5(5) . 9 ?
O3 Zr2 Zr2 111.40(15) . 9 ?
O3 Zr2 Zr2 171.31(16) 62 9 ?
O8 Zr2 Zr2 112.6(4) . 9 ?
O8 Zr2 Zr2 77.1(4) 62 9 ?
O4 Zr2 Zr2 41.6(3) . 9 ?
Zr2 Zr2 Zr2 50.6(4) 77_666 9 ?
Zr2 Zr2 Zr2 89.999(3) 81_666 9 ?
Zr2 Zr2 Zr2 60.001(1) 5 9 ?
Zr2 O2 O2 90(2) 81_666 81_666 ?
Zr2 O2 O2 90(2) 81_666 77_666 ?
O2 O2 O2 117.4(13) 81_666 77_666 ?
Zr2 O2 Zr2 118.3(10) 81_666 5 ?
O2 O2 Zr2 33.8(15) 81_666 5 ?
O2 O2 Zr2 129.7(12) 77_666 5 ?
Zr2 O2 Zr2 118.3(10) 81_666 . ?
O2 O2 Zr2 129.6(12) 81_666 . ?
O2 O2 Zr2 33.8(15) 77_666 . ?
Zr2 O2 Zr2 118.6(16) 5 . ?
 
_refine_diff_density_max    0.798
_refine_diff_density_min   -0.782
_refine_diff_density_rms    0.091

_shelx_res_file
;
TITL shelx_time10d00_a.res in Im-3m
    shelx_time10d00_a_sq.res
    created by SHELXL-2018/3 at 23:28:03 on 19-Dec-2022
REM Old TITL shelx_time10d00 in Im-3m
REM SHELXT solution in Im-3m: R1 0.653, Rweak 0.202, Alpha 0.154
REM <I/s>   0.000 for    0 systematic absences,  Orientation as input
REM Formula found by SHELXT:  C132 N72 O34 Fe3 Zr12
CELL  0.82656  38.8767  38.8767  38.8767   90.000   90.000   90.000
ZERR    4.000   0.0045   0.0045   0.0045    0.000    0.000    0.000
LATT  2
SYMM -X, -Y, Z
SYMM -X, Y, -Z
SYMM X, -Y, -Z
SYMM Z, X, Y
SYMM Z, -X, -Y
SYMM -Z, -X, Y
SYMM -Z, X, -Y
SYMM Y, Z, X
SYMM -Y, Z, -X
SYMM Y, -Z, -X
SYMM -Y, -Z, X
SYMM Y, X, -Z
SYMM -Y, -X, -Z
SYMM Y, -X, Z
SYMM -Y, X, Z
SYMM X, Z, -Y
SYMM -X, Z, Y
SYMM -X, -Z, -Y
SYMM X, -Z, Y
SYMM Z, Y, -X
SYMM Z, -Y, X
SYMM -Z, Y, X
SYMM -Z, -Y, -X
SFAC C H N O FE ZR
DISP $C  0.00511  0.00239 15.74444!source kissel
DISP $H -0.00002  0.00000  0.66615!source kissel
DISP $N  0.00955  0.00480 28.17579!source kissel
DISP $O  0.01604  0.00875 47.81841!source kissel
DISP $Fe  0.35610  1.11842 5271.23871!source kissel
DISP $Zr -1.45491  0.75288 3671.72661!source kissel
UNIT 588 288 48 268 12 48
ACTA
L.S. 5 0  188
BOND
DFIX 1.71 0.02 Fe15 C16
DFIX 1.1 0.02 C16 O17
DFIX 1.513 0.01 C6 C7
SIMU 0.05
DELU 0.05
ISOR 0.01 0.02 O7 O8 O3
FMAP 2
PLAN 20
ABIN
LIST 4
WGHT    0.200000
EXTI    0.000142
FVAR       0.06413   0.56948
C6    1    0.668940    0.750000    0.831060    10.50000    0.14991    0.22209 =
         0.14991    0.10234    0.06879    0.10234
O4    4    0.717975    0.717975    0.717975    10.16667    0.11341    0.11341 =
         0.11341    0.03413    0.03413    0.03413
O3    4    0.672743    0.721639    0.815044    11.00000    0.16603    0.19509 =
         0.17483    0.08163    0.08570    0.07948
C7    1    0.641013    0.750000    0.858987    10.50000    0.10814    0.27119 =
         0.10814    0.06970    0.05837    0.06970
C9    1    0.597378    0.719089    0.891825    11.00000    0.12958    0.35772 =
         0.15292    0.05401    0.03637    0.00833
AFIX  43
H9    2    0.586156    0.698353    0.895869    11.00000   -1.20000
AFIX   0
C8    1    0.624240    0.722806    0.866150    11.00000    0.13554    0.32936 =
         0.13302    0.04765    0.08151    0.03533
AFIX  43
H8    2    0.629789    0.703218    0.853589    11.00000   -1.20000
AFIX   0
C10   1    0.589516    0.750000    0.910484    10.50000    0.08041    0.41335 =
         0.08041    0.00910    0.00538    0.00910
C11   1    0.563404    0.750000    0.936596    10.50000    0.06926    0.46583 =
         0.06926    0.00563    0.00185    0.00563
C12   1    0.528086    0.749608    0.926747    11.00000    0.07148    0.48003 =
         0.07195    0.00170    0.01443   -0.01004
C13   1    0.518022    0.751187    0.891962    11.00000    0.08533    0.54713 =
         0.07325   -0.02300   -0.00435    0.00979
AFIX  43
H13   2    0.532399    0.752054    0.872862    11.00000   -1.20000
AFIX   0
N14   3    0.500000    0.751095    0.949080    10.50000    0.09199    0.46711 =
         0.08144    0.00275    0.00000    0.00000
FE15  5    0.500000    0.766645    1.000000    10.12500    0.07552    0.33853 =
         0.07111    0.00000    0.00000    0.00000
C16   1    0.500000    0.810791    1.000000    10.12500    0.04939    0.32536 =
         0.08411    0.00000    0.00000    0.00000
O17   4    0.500000    0.837804    1.000000    10.12500    0.11354    0.35608 =
         0.12785    0.00000    0.00000    0.00000
PART 1
ZR1   6    0.701417    0.701417    0.766211    20.50000    0.13966    0.13966 =
         0.13798    0.06307    0.06307    0.05757
O7    4    0.692611    0.648675    0.745041    21.00000    0.27857    0.13664 =
         0.27749    0.06213   -0.05252    0.00809
O1    4    0.754617    0.684762    0.754617    20.50000    0.13357    0.17891 =
         0.13357    0.07267    0.04273    0.07267
PART 0
PART 2
ZR2   6    0.714193    0.714193    0.778999   -20.50000    0.11905    0.11905 =
         0.12382    0.05455    0.05455    0.04398
O8    4    0.710538    0.660237    0.756810   -21.00000    0.17572    0.10355 =
         0.16117    0.03493    0.01262    0.01998
O2    4    0.765794    0.712108    0.765794   -20.50000    0.13462    0.10722 =
         0.13462    0.04532    0.02682    0.04532
PART 0
HKLF 4


REM  shelx_time10d00_a.res in Im-3m
REM wR2 = 0.3538, GooF = S = 1.150, Restrained GooF = 1.170 for all data
REM R1 = 0.1169 for 2236 Fo > 4sig(Fo) and 0.1530 for all 4098 data
REM 131 parameters refined using 162 restraints

END

WGHT      0.2000      0.0000

REM Highest difference peak  0.798,  deepest hole -0.782,  1-sigma level  0.091
Q1    1   0.5000  0.8237  1.0000  10.25000  0.05    0.80
Q2    1   0.7389  0.6453  0.7389  10.50000  0.05    0.59
Q3    1   0.7303  0.6432  0.7303  10.50000  0.05    0.58
Q4    1   0.7546  0.6626  0.7546  10.50000  0.05    0.47
Q5    1   0.7001  0.6444  0.7528  11.00000  0.05    0.45
Q6    1   0.6998  0.6326  0.7608  11.00000  0.05    0.42
Q7    1   0.7583  0.6701  0.7583  10.50000  0.05    0.41
Q8    1   0.6998  0.6998  0.7302  10.50000  0.05    0.40
Q9    1   0.6820  0.6820  0.7245  10.50000  0.05    0.39
Q10   1   0.7322  0.7054  0.7962  11.00000  0.05    0.32
Q11   1   0.4809  0.7144  0.9479  11.00000  0.05    0.32
Q12   1   0.5000  0.7366  0.8631  10.50000  0.05    0.31
Q13   1   0.6679  0.6679  0.7602  10.50000  0.05    0.31
Q14   1   0.5056  0.7590  0.8920  11.00000  0.05    0.31
Q15   1   0.5000  0.7722  0.8922  10.50000  0.05    0.31
Q16   1   0.5356  0.8013  1.0000  10.50000  0.05    0.31
Q17   1   0.6331  0.7412  0.9128  11.00000  0.05    0.30
Q18   1   0.6830  0.6568  0.7655  11.00000  0.05    0.30
Q19   1   0.5288  0.7738  0.8718  11.00000  0.05    0.29
Q20   1   0.5000  0.7132  0.9475  10.50000  0.05    0.29
;
_shelx_res_checksum   61474

_shelx_hkl_file
;
   1   1   0 -221.28   67.68
   2   0   0 6425.87  184.07
   2   1   1 2116.20   59.56
   2   2   0 6362.02  141.20
   2   2   2 9999.00 7870.21
   3   1   0  487.80   20.71
   3   1   2  233.96   23.53
   3   2   1  202.03   14.96
   3   3   0  100.97   27.36
   3   3   2  237.52   23.99
   4   0   0 8458.80  218.45
   4   1   1  714.10   35.85
   4   1   3   84.19    6.02
   4   2   0 1469.15   53.72
   4   2   2 1893.28  100.42
   4   3   1   86.38    6.93
   4   3   3  -86.56   20.71
   4   4   0  665.12   59.83
   4   4   2  346.24   38.40
   4   4   4 1229.44  160.90
   5   1   0   15.23    2.83
   5   1   2  -55.64    2.46
   5   1   4  469.83   10.85
   5   2   1  -35.66   16.78
   5   2   3  255.76   22.53
   5   3   0 -188.35    9.12
   5   3   2  241.26   10.95
   5   3   4  -66.04   10.58
   5   4   1  471.93   10.12
   5   4   3  -51.44    8.30
   5   5   0  408.63   41.41
   5   5   2  593.79   33.29
   5   5   4   39.86    4.83
   6   0   0 4346.97  208.87
   6   1   1 1074.02   32.11
   6   1   3  -97.69    6.02
   6   1   5  291.42   15.96
   6   2   0  500.94   13.41
   6   2   2  522.55   27.73
   6   2   4  229.94   11.49
   6   3   1 -106.72    7.57
   6   3   3   14.41    5.66
   6   3   5  193.00    8.67
   6   4   0    2.19    3.83
   6   4   2  228.21   10.95
   6   4   4  173.76   13.13
   6   5   1  270.53    9.12
   6   5   3  218.27   15.14
   6   5   5  401.06   34.30
   6   6   0  574.45   41.59
   6   6   2  133.53   12.77
   6   6   4 1255.35   85.10
   6   6   6  552.01   80.36
   7   1   0  -52.36    3.83
   7   1   2   26.82    2.46
   7   1   4   -3.28    3.01
   7   1   6  -56.64    4.38
   7   2   1   25.81    1.92
   7   2   3   62.30    8.12
   7   2   5  222.83   14.05
   7   3   0  101.25    7.94
   7   3   2   56.37    3.10
   7   3   4  159.71   21.98
   7   3   6  839.88   20.52
   7   4   1   -1.92    2.28
   7   4   3  129.61    5.93
   7   4   5  307.57    9.76
   7   5   0  329.27   12.77
   7   5   2  244.81   15.32
   7   5   4  305.92   10.31
   7   5   6  108.91   13.50
   7   6   1  -46.97    3.74
   7   6   3  920.33   30.65
   7   6   5  123.23   16.97
   7   7   0 1665.71   75.25
   7   7   2 1540.75   72.79
   7   7   4  636.66   36.39
   7   7   6   60.29    5.02
   8   0   0 3095.45  166.01
   8   1   1  731.88   23.81
   8   1   3  137.27    5.38
   8   1   5  410.73   10.40
   8   1   7   38.40    4.01
   8   2   0 1148.45   52.81
   8   2   2  462.17   29.83
   8   2   4  729.60   52.81
   8   2   6  281.75   40.13
   8   3   1  137.82    5.56
   8   3   3 -159.80    7.11
   8   3   5  240.43   11.31
   8   3   7  539.24   23.35
   8   4   0  394.03   30.83
   8   4   2 1006.61   76.34
   8   4   4 1253.34   60.38
   8   4   6   -4.38    3.65
   8   5   1  410.18    7.84
   8   5   3  214.89   11.86
   8   5   5  397.59   20.89
   8   5   7  310.67   16.42
   8   6   0   83.64   12.04
   8   6   2  200.39   23.81
   8   6   4   10.76    4.10
   8   6   6  496.19   39.22
   8   7   1   46.61    8.48
   8   7   3  535.50   20.25
   8   7   5  353.54   19.25
   8   7   7  349.25   17.33
   8   8   0  306.75   27.91
   8   8   2  266.06   31.29
   8   8   4  227.76   18.42
   8   8   6  672.60   53.54
   8   8   8  756.42   75.52
   9   1   0  212.34   13.68
   9   1   2  126.33   13.59
   9   1   4  277.83    8.21
   9   1   6   22.35    1.73
   9   1   8   13.13    1.64
   9   2   1  102.61    8.39
   9   2   3  428.97    8.57
   9   2   5  -79.45    3.92
   9   2   7  220.73   14.05
   9   3   0  285.77    6.11
   9   3   2  433.99    9.12
   9   3   4 -146.03    6.11
   9   3   6   77.35    6.20
   9   3   8  204.41    9.76
   9   4   1  283.21    9.03
   9   4   3 -142.66    6.11
   9   4   5   23.17    3.19
   9   4   7  108.82    6.20
   9   5   0   49.44   13.04
   9   5   2  -83.00    4.47
   9   5   4   25.08    3.01
   9   5   6  156.79   14.78
   9   5   8  365.76   17.42
   9   6   1   22.89    2.19
   9   6   3   66.95    3.28
   9   6   5  139.46   11.86
   9   6   7   38.58    3.37
   9   7   0  227.66    9.12
   9   7   2  235.33    9.58
   9   7   4  109.09    7.94
   9   7   6   35.85    3.01
   9   7   8  286.31   16.87
   9   8   1   17.51    2.65
   9   8   3  220.73   10.95
   9   8   5  330.73   12.13
   9   8   7  241.89   15.41
   9   9   0 1301.14   65.85
   9   9   2 1175.45   35.85
   9   9   4  664.57   36.76
   9   9   6  143.11   10.76
   9   9   8   52.26    3.01
  10   0   0 1239.20   96.87
  10   1   1   42.60    9.76
  10   1   3  165.09   12.77
  10   1   5   69.14    2.74
  10   1   7   54.00    7.84
  10   1   9   30.65    3.01
  10   2   0 1401.01   70.05
  10   2   2   40.95   12.22
  10   2   4  467.28   28.55
  10   2   6  333.38   23.53
  10   2   8  232.59   15.78
  10   3   1  125.96    8.48
  10   3   3  205.96   10.12
  10   3   5  197.47    9.21
  10   3   7  271.08   19.43
  10   3   9  192.64   10.95
  10   4   0 1202.08   62.12
  10   4   2  496.19   29.19
  10   4   4  510.33   27.09
  10   4   6    7.57    4.38
  10   4   8   12.68    3.47
  10   5   1   70.23    2.92
  10   5   3  188.08    7.66
  10   5   5  413.10   26.73
  10   5   7  257.13   13.50
  10   5   9  189.99   13.50
  10   6   0  888.59   49.80
  10   6   2  289.14   18.06
  10   6   4    6.57    3.19
  10   6   6   60.56    2.83
  10   6   8   13.23    3.01
  10   7   1   52.17    5.29
  10   7   3  275.09   14.41
  10   7   5  245.82   14.69
  10   7   7   98.42    6.66
  10   7   9  190.45   12.13
  10   8   0  353.90   21.98
  10   8   2  186.71    8.39
  10   8   4   10.12    2.65
  10   8   6   11.58    2.19
  10   8   8  106.17    8.85
  10   9   1   36.21    3.83
  10   9   3  186.89   11.86
  10   9   5  188.35   11.77
  10   9   7  218.36   18.88
  10   9   9   93.95    5.75
  10  10   0  223.83   25.08
  10  10   2  319.70   21.43
  10  10   4   63.76    6.84
  10  10   6  106.54    9.39
  10  10   8   60.75   11.31
  10  10  10  105.99   11.86
  11   1   0   46.52    1.82
  11   1   2   69.69    2.01
  11   1   4    6.84    1.46
  11   1   6   -3.19    4.01
  11   1   8  -36.85    4.38
  11   1  10   32.93    2.37
  11   2   1   67.86    2.37
  11   2   3  197.11    6.75
  11   2   5   33.66    2.65
  11   2   7  212.61    6.11
  11   2   9   36.76    2.01
  11   3   0  402.52   14.59
  11   3   2  214.26    8.48
  11   3   4   19.34    2.28
  11   3   6   27.27    2.65
  11   3   8   -4.47    1.46
  11   3  10   45.24    2.65
  11   4   1    7.84    1.46
  11   4   3   18.61    2.37
  11   4   5   -2.65    1.92
  11   4   7    4.01    3.47
  11   4   9   51.72    6.02
  11   5   0  118.39    5.66
  11   5   2   27.64    2.37
  11   5   4   -2.92    1.73
  11   5   6   -6.75    3.01
  11   5   8   32.38    4.01
  11   5  10  132.62    9.58
  11   6   1    8.48   13.04
  11   6   3   30.74    1.82
  11   6   5   -5.66    3.37
  11   6   7   -0.91    1.46
  11   6   9   27.91    2.55
  11   7   0  335.66   12.40
  11   7   2  216.72    6.57
  11   7   4  -12.50    2.92
  11   7   6   -3.10    1.82
  11   7   8   64.76    7.39
  11   7  10  115.29    6.93
  11   8   1  -34.20    2.46
  11   8   3   -3.47    2.10
  11   8   5   25.81    2.28
  11   8   7   64.21    5.11
  11   8   9   20.43    3.56
  11   9   0   26.63    2.92
  11   9   2   34.48    2.01
  11   9   4   47.43    3.19
  11   9   6   32.47    3.10
  11   9   8   15.14    1.64
  11   9  10   79.17    5.38
  11  10   1   29.64    1.82
  11  10   3   45.79    2.19
  11  10   5  104.53    5.29
  11  10   7  134.99   12.95
  11  10   9   90.94   10.03
  11  11   0  141.93   10.12
  11  11   2  160.35    8.03
  11  11   4  135.91   10.40
  11  11   6  136.27    7.57
  11  11   8   70.42    9.85
  11  11  10  -55.82    9.85
  12   0   0   17.33    3.56
  12   1   1   81.45    3.74
  12   1   3  143.29    7.57
  12   1   5   65.58    1.73
  12   1   7   -1.19    2.10
  12   1   9   16.97    1.37
  12   1  11   15.14    1.19
  12   2   0 1645.64   64.40
  12   2   2 1022.76   42.87
  12   2   4  566.97   29.83
  12   2   6  425.41   28.09
  12   2   8   35.39    3.01
  12   2  10   17.33    5.66
  12   3   1  144.11    6.66
  12   3   3  133.44    9.49
  12   3   5  223.47    8.94
  12   3   7  119.31    6.02
  12   3   9   75.16    5.29
  12   3  11   23.62    1.64
  12   4   0   38.04    4.38
  12   4   2  535.14   29.37
  12   4   4  263.78   16.33
  12   4   6   23.08    4.29
  12   4   8   19.15    3.47
  12   4  10   -0.73    1.00
  12   5   1   69.59    3.74
  12   5   3  238.70   13.23
  12   5   5  438.73   19.79
  12   5   7  204.68   13.59
  12   5   9   43.33    3.83
  12   5  11  124.41    8.76
  12   6   0  556.94   37.94
  12   6   2  424.50   25.90
  12   6   4   23.26    2.92
  12   6   6    4.29    2.74
  12   6   8   -2.01    1.37
  12   6  10   47.79    4.74
  12   7   1   -2.01    1.73
  12   7   3  117.94    7.57
  12   7   5  200.57   11.13
  12   7   7   49.98    3.83
  12   7   9   66.22    4.47
  12   7  11   90.21    5.38
  12   8   0   37.31   18.42
  12   8   2   30.83    2.74
  12   8   4   12.40    4.01
  12   8   6   -1.73    1.82
  12   8   8    9.49    1.46
  12   8  10   19.70    1.82
  12   9   1   13.86    1.09
  12   9   3   69.23    3.92
  12   9   5   34.75    2.92
  12   9   7   62.57    8.12
  12   9   9   16.24    2.19
  12   9  11   -9.30    7.66
  12  10   0   52.36    4.01
  12  10   2    2.10    2.92
  12  10   4    2.55    2.74
  12  10   6   40.68    3.83
  12  10   8   19.70    2.46
  12  10  10  -51.72    6.66
  12  11   1   13.96    1.28
  12  11   3   23.62    1.28
  12  11   5  115.38    7.75
  12  11   7   96.41    8.21
  12  11   9  -15.60    9.12
  12  11  11  -60.84    6.02
  12  12   0 1276.96   92.94
  12  12   2  572.08   41.87
  12  12   4  491.08   50.44
  12  12   6  263.60   24.35
  12  12   8   90.30    9.03
  12  12  10  -44.51    7.75
  12  12  12   48.07    7.84
  13   1   0  218.09    6.93
  13   1   2  182.06    5.93
  13   1   4   18.70    3.65
  13   1   6   28.37    2.01
  13   1   8   28.73    2.01
  13   1  10   20.16    2.10
  13   1  12   12.95    1.82
  13   2   1  173.39    3.56
  13   2   3   64.67    3.47
  13   2   5  436.90   18.15
  13   2   7  107.08    4.38
  13   2   9   11.13    1.19
  13   2  11  125.87   10.49
  13   3   0   91.39    3.01
  13   3   2   73.97    3.74
  13   3   4   54.27    3.10
  13   3   6   11.58    1.28
  13   3   8   -0.91    1.28
  13   3  10    8.12    1.82
  13   3  12   14.14    1.19
  13   4   1   21.98    3.83
  13   4   3   52.63    3.10
  13   4   5  209.79   16.14
  13   4   7   96.23    9.58
  13   4   9   24.81    1.82
  13   4  11    8.76    1.09
  13   5   0  559.13   30.83
  13   5   2  433.26   15.14
  13   5   4  170.02    7.30
  13   5   6   23.44    1.64
  13   5   8   -0.36    1.00
  13   5  10   13.23    1.46
  13   5  12   19.25    6.02
  13   6   1   28.46    1.82
  13   6   3   13.96    2.46
  13   6   5   44.15   15.69
  13   6   7   13.96    1.55
  13   6   9    2.83    3.01
  13   6  11    6.93    1.64
  13   7   0   82.27    7.39
  13   7   2  110.37    4.29
  13   7   4  102.43    8.12
  13   7   6   12.68    1.73
  13   7   8    2.37    1.37
  13   7  10    7.39    2.46
  13   7  12  227.66   10.03
  13   8   1   24.54    1.82
  13   8   3    0.55    2.37
  13   8   5    3.74    2.55
  13   8   7    3.47    1.28
  13   8   9    4.93    1.28
  13   8  11   97.05    8.85
  13   9   0    4.74    1.55
  13   9   2   13.86    1.73
  13   9   4   28.28    6.11
  13   9   6    3.83    2.74
  13   9   8    7.21    1.92
  13   9  10  -41.32    7.21
  13   9  12    0.55    4.01
  13  10   1   18.15    2.01
  13  10   3    9.21    3.56
  13  10   5   15.14    1.92
  13  10   7    8.48    1.37
  13  10   9  -53.91    6.66
  13  10  11    0.36    5.29
  13  11   0  231.77   12.40
  13  11   2  132.17    8.39
  13  11   4   10.95    4.56
  13  11   6    5.29    2.01
  13  11   8   97.51    9.30
  13  11  10   -4.65    6.02
  13  11  12    0.36    1.37
  13  12   1   12.04    1.46
  13  12   3   16.60    2.28
  13  12   5    7.21    4.93
  13  12   7  249.56   11.04
  13  12   9  -11.68    3.92
  13  12  11    4.93    3.10
  13  13   0  669.31   47.61
  13  13   2  474.03   29.37
  13  13   4  215.99   11.68
  13  13   6   65.13    7.39
  13  13   8   33.66    4.01
  13  13  10  105.53    6.57
  13  13  12   34.02    2.74
  14   0   0  844.53   73.79
  14   1   1   17.33    1.64
  14   1   3   96.41    5.66
  14   1   5   16.24    2.37
  14   1   7    1.73    1.09
  14   1   9    5.29    1.19
  14   1  11    3.65    1.28
  14   1  13  183.52    8.85
  14   2   0 1036.62   54.00
  14   2   2   51.90    3.37
  14   2   4  901.17   47.43
  14   2   6   46.70    3.47
  14   2   8    8.21    2.74
  14   2  10  258.86   16.24
  14   2  12  997.67   66.31
  14   3   1   97.96    5.11
  14   3   3  103.71    4.47
  14   3   5  108.72    4.20
  14   3   7   79.26    4.01
  14   3   9   15.78    1.09
  14   3  11   -8.03    0.91
  14   3  13   63.57    6.48
  14   4   0  947.60   57.10
  14   4   2  793.36   38.67
  14   4   4 1024.03   58.47
  14   4   6   54.91    5.11
  14   4   8    3.01    1.09
  14   4  10   23.72    2.10
  14   4  12  811.24   37.21
  14   5   1   14.50    1.19
  14   5   3  111.19    4.01
  14   5   5  228.85   10.40
  14   5   7  107.54    5.29
  14   5   9    2.46    2.46
  14   5  11  -57.74    4.29
  14   5  13   12.22    4.29
  14   6   0  189.08   11.31
  14   6   2   44.78    3.83
  14   6   4   63.12    8.12
  14   6   6    7.39    1.37
  14   6   8   19.34   18.70
  14   6  10   -9.30    2.83
  14   6  12  391.21   28.37
  14   7   1    8.48    2.65
  14   7   3   72.24    4.10
  14   7   5  100.79    4.56
  14   7   7   58.38    3.92
  14   7   9   27.55    4.83
  14   7  11  225.11   11.22
  14   7  13   94.68    9.12
  14   8   0  100.61    9.85
  14   8   2   11.40    5.56
  14   8   4    5.47    2.01
  14   8   6    3.10    1.37
  14   8   8   -7.21    1.46
  14   8  10  168.92   10.67
  14   8  12   91.21   14.32
  14   9   1    6.20    1.28
  14   9   3   16.78    1.37
  14   9   5    3.56    1.00
  14   9   7   17.51    2.19
  14   9   9  132.35    8.57
  14   9  11    3.65    2.28
  14   9  13   41.59    3.74
  14  10   0  154.24   10.49
  14  10   2  249.28   15.41
  14  10   4   26.00    3.65
  14  10   6    1.46    5.56
  14  10   8  171.30   11.04
  14  10  10   -2.83    3.65
  14  10  12    8.94    1.82
  14  11   1    7.21    1.64
  14  11   3  -10.03    1.00
  14  11   5  -56.64    5.02
  14  11   7  207.14   10.58
  14  11   9    2.10    2.83
  14  11  11    4.01    1.19
  14  11  13    3.65    1.09
  14  12   0 1065.08   73.06
  14  12   2  957.81   62.12
  14  12   4  757.33   43.23
  14  12   6  438.73   30.37
  14  12   8   73.52    8.12
  14  12  10   14.05    1.82
  14  12  12   87.47    7.94
  14  13   1  204.31    9.30
  14  13   3   67.68    6.02
  14  13   5   19.06    4.65
  14  13   7   83.09    5.84
  14  13   9   31.01    2.65
  14  13  11    5.56    2.37
  14  13  13    5.11    1.37
  14  14   0  848.91   60.56
  14  14   2 1251.97   86.10
  14  14   4  782.96   43.69
  14  14   6  276.55   18.61
  14  14   8   20.43    2.19
  14  14  10   55.64    5.47
  14  14  12  178.59   17.79
  14  14  14  300.91   42.14
  15   1   0   21.16    2.10
  15   1   2   18.97    0.91
  15   1   4    7.75    1.28
  15   1   6   10.49    1.09
  15   1   8    1.37    1.55
  15   1  10   -6.84    1.46
  15   1  12  120.22    8.57
  15   1  14    5.11    1.19
  15   2   1   18.97    1.37
  15   2   3  767.82   22.62
  15   2   5  137.36    5.84
  15   2   7  388.93   17.97
  15   2   9   39.95   25.08
  15   2  11  533.68   33.11
  15   2  13  634.83   32.75
  15   3   0  700.14   23.99
  15   3   2  791.35   26.00
  15   3   4  602.36   24.72
  15   3   6  276.55    9.49
  15   3   8   74.88    3.83
  15   3  10  -14.78    1.73
  15   3  12   -9.39    4.29
  15   3  14    2.74    1.09
  15   4   1    8.21    1.55
  15   4   3  639.49   29.83
  15   4   5  144.21    5.75
  15   4   7  270.35   10.76
  15   4   9    8.30    1.64
  15   4  11  443.47   13.04
  15   4  13  221.46    8.67
  15   5   0  126.15    7.21
  15   5   2  139.92    6.11
  15   5   4  157.89    7.66
  15   5   6   76.89    4.01
  15   5   8   22.44    7.02
  15   5  10  -47.43    6.29
  15   5  12  -17.51    2.01
  15   5  14   32.29    3.47
  15   6   1   10.85    1.19
  15   6   3  302.64   15.32
  15   6   5   72.88    3.92
  15   6   7  102.70    4.74
  15   6   9  -42.96    6.11
  15   6  11  -19.52    5.66
  15   6  13    8.94    1.00
  15   7   0  332.92   12.77
  15   7   2  411.09   18.24
  15   7   4  286.13   21.43
  15   7   6  122.77    8.67
  15   7   8  -40.95    3.83
  15   7  10   49.35    6.84
  15   7  12   -0.55    1.19
  15   7  14   19.70    1.55
  15   8   1    0.55    1.09
  15   8   3   77.07    4.93
  15   8   5   14.69    2.83
  15   8   7  -30.83    3.65
  15   8   9  137.46    9.21
  15   8  11  -10.03    1.37
  15   8  13   66.77    4.38
  15   9   0   33.75    2.92
  15   9   2   12.95    3.74
  15   9   4    5.11    1.09
  15   9   6  -55.73    4.74
  15   9   8  164.73   10.95
  15   9  10    8.21    2.01
  15   9  12    1.09    1.09
  15   9  14    9.21    1.37
  15  10   1   -8.67    1.19
  15  10   3  -11.77    1.92
  15  10   5  -30.65    5.56
  15  10   7   47.52    6.57
  15  10   9    5.66    2.10
  15  10  11   33.66    2.55
  15  10  13  200.76   16.14
  15  11   0  676.97   36.03
  15  11   2  508.05   30.74
  15  11   4  416.11   12.04
  15  11   6  -29.74    5.84
  15  11   8   -8.76    1.37
  15  11  10   42.14    3.37
  15  11  12   24.44    2.46
  15  11  14    1.82    1.09
  15  12   1  120.40    7.66
  15  12   3   -7.84    4.93
  15  12   5  -21.07    2.19
  15  12   7    0.55    1.19
  15  12   9    4.74    1.92
  15  12  11   24.72    2.19
  15  12  13  117.85   10.03
  15  13   0 1026.68   65.58
  15  13   2  592.33   29.74
  15  13   4  228.30    9.49
  15  13   6   10.67    1.82
  15  13   8   57.83    4.38
  15  13  10  189.17   13.68
  15  13  12  133.44   13.23
  15  13  14   19.79    2.28
  15  14   1    2.65    1.00
  15  14   3    3.92    1.09
  15  14   5   29.74    1.73
  15  14   7   21.71    1.73
  15  14   9    6.02    1.46
  15  14  11    0.36    0.91
  15  14  13   19.15    1.82
  15  15   0  447.12   40.32
  15  15   2  323.89   18.97
  15  15   4  113.19    5.75
  15  15   6    3.65    1.00
  15  15   8   66.49    4.20
  15  15  10  240.80   17.24
  15  15  12  189.72   13.86
  15  15  14   43.51    3.28
  16   0   0    1.92    1.92
  16   1   1    3.83    1.09
  16   1   3   66.95    3.10
  16   1   5   15.14    1.28
  16   1   7    6.48    1.55
  16   1   9  -55.55    3.65
  16   1  11  -31.10    5.66
  16   1  13    6.38    1.09
  16   1  15    1.00    1.09
  16   2   0  668.76   31.92
  16   2   2 1220.78   57.37
  16   2   4  395.22   27.36
  16   2   6  901.90   47.70
  16   2   8   13.77    2.10
  16   2  10  365.39   16.14
  16   2  12  406.35   41.32
  16   2  14  376.07   34.66
  16   3   1   67.31    3.10
  16   3   3  144.02    3.92
  16   3   5   65.58    2.65
  16   3   7   41.32    2.01
  16   3   9  -77.17    4.20
  16   3  11  -56.00    3.37
  16   3  13    6.38    0.91
  16   3  15    0.27    1.00
  16   4   0   18.24    2.10
  16   4   2  331.19   14.23
  16   4   4   92.76    6.93
  16   4   6  221.37   13.41
  16   4   8   -4.47    5.29
  16   4  10  365.12   26.09
  16   4  12  285.77   15.41
  16   4  14  335.02   24.26
  16   5   1   22.26    7.21
  16   5   3   68.23    3.01
  16   5   5   91.12    4.10
  16   5   7   -8.39    2.74
  16   5   9  186.89    8.03
  16   5  11  -11.86    1.00
  16   5  13    5.29    0.91
  16   5  15   20.80    2.92
  16   6   0  608.29   45.33
  16   6   2  843.98   43.69
  16   6   4  216.54   13.59
  16   6   6  499.75   39.95
  16   6   8  151.32    9.58
  16   6  10  -33.38    2.55
  16   6  12   17.70    1.73
  16   6  14   53.54    3.83
  16   7   1    8.39    4.01
  16   7   3   38.58    2.10
  16   7   5  -15.32    1.55
  16   7   7   29.19    6.57
  16   7   9  -68.41    4.83
  16   7  11    9.85    2.01
  16   7  13   17.88    1.82
  16   7  15   44.06    4.01
  16   8   0   70.14    8.21
  16   8   2   16.51    3.01
  16   8   4   -5.75    2.92
  16   8   6  157.98    9.49
  16   8   8  -29.10    5.29
  16   8  10    5.02    1.28
  16   8  12   15.41    2.19
  16   8  14    0.64    1.28
  16   9   1  -52.17    3.37
  16   9   3  -80.18    4.10
  16   9   5  191.64    8.39
  16   9   7  -69.32    4.56
  16   9   9    6.38    1.82
  16   9  11   11.31    4.83
  16   9  13   20.80    1.55
  16   9  15   21.80    2.28
  16  10   0  662.47   35.21
  16  10   2  457.24   21.62
  16  10   4  293.43   11.13
  16  10   6  -28.91    2.46
  16  10   8    3.83    1.37
  16  10  10   42.41    3.83
  16  10  12  129.16   11.13
  16  10  14  135.36   13.13
  16  11   1  -14.96    6.48
  16  11   3  -60.93    3.37
  16  11   5  -12.31    1.28
  16  11   7    4.93    1.00
  16  11   9    5.47    1.37
  16  11  11    9.94    1.37
  16  11  13    6.29    1.37
  16  11  15   17.42    5.20
  16  12   0  721.12   40.59
  16  12   2  367.22   33.93
  16  12   4  276.01   13.13
  16  12   6   18.24    2.01
  16  12   8    8.48    1.46
  16  12  10  140.92   12.13
  16  12  12  321.43   25.08
  16  12  14  233.68   19.70
  16  13   1    5.02    1.00
  16  13   3    3.19    1.09
  16  13   5    5.93    1.28
  16  13   7   16.87    1.64
  16  13   9   27.09    2.74
  16  13  11    8.03    1.28
  16  13  13    6.20    1.28
  16  13  15    6.29    3.19
  16  14   0  325.44   25.36
  16  14   2  297.35   25.17
  16  14   4  359.19   27.45
  16  14   6   61.57    6.20
  16  14   8    4.83    3.47
  16  14  10  141.56   13.23
  16  14  12  246.00   19.52
  16  14  14  343.41   35.39
  16  15   1    3.10    3.47
  16  15   3    3.28    0.91
  16  15   5   23.08    3.10
  16  15   7   37.76    3.10
  16  15   9   22.44    2.46
  16  15  11   13.04    1.64
  16  15  13    4.20    1.09
  16  15  15    4.20    1.37
  16  16   0  800.47   64.03
  16  16   2  709.54   58.10
  16  16   4  570.80   37.31
  16  16   6  215.17   15.41
  16  16   8    5.11    0.91
  16  16  10   33.11    3.56
  16  16  12  213.89   22.16
  16  16  14   98.69   11.49
  16  16  16   51.17    6.75
  17   1   0  252.29   10.49
  17   1   2  233.96   11.58
  17   1   4  131.89    4.93
  17   1   6   57.92    4.93
  17   1   8   40.68    7.02
  17   1  10  -44.60    2.83
  17   1  12    1.00    0.91
  17   1  14   -0.91    0.91
  17   1  16    0.91    1.37
  17   2   1  213.25   10.22
  17   2   3  183.70    7.02
  17   2   5 1137.78   56.64
  17   2   7  -52.63    5.38
  17   2   9   74.70    7.02
  17   2  11  313.86   17.60
  17   2  13  303.92   14.78
  17   2  15  581.57   30.83
  17   3   0  192.73   13.32
  17   3   2  197.75   10.95
  17   3   4  153.51    6.57
  17   3   6   34.48    4.20
  17   3   8  172.21    6.75
  17   3  10    0.73    1.92
  17   3  12   13.68    1.28
  17   3  14   13.77    3.37
  17   3  16   10.76    1.09
  17   4   1  131.34    5.93
  17   4   3  162.54    7.84
  17   4   5  733.71   30.46
  17   4   7   84.83    5.38
  17   4   9  -62.57    2.83
  17   4  11  101.97    6.57
  17   4  13  131.89    7.94
  17   4  15  300.91   14.96
  17   5   0 1193.23   57.74
  17   5   2 1181.83   55.91
  17   5   4  727.14   29.28
  17   5   6  306.02   18.24
  17   5   8   76.44    7.66
  17   5  10   16.33    1.82
  17   5  12   20.98    1.46
  17   5  14   13.04    1.00
  17   5  16    1.82    1.19
  17   6   1   60.29    5.02
  17   6   3   42.96    4.01
  17   6   5  328.73   21.71
  17   6   7   75.07    5.84
  17   6   9   -4.93    1.46
  17   6  11    3.47    4.65
  17   6  13    8.85    0.91
  17   6  15   43.87    2.19
  17   7   0  -25.54    4.56
  17   7   2  -49.25    6.75
  17   7   4   70.69    4.29
  17   7   6   74.43    6.20
  17   7   8  -11.04    1.82
  17   7  10    0.18    1.00
  17   7  12    6.11    1.37
  17   7  14    5.38    1.00
  17   7  16    5.93    1.09
  17   8   1   26.54    6.02
  17   8   3  194.92    7.11
  17   8   5   68.23    9.30
  17   8   7   -9.49    2.01
  17   8   9   12.22    1.28
  17   8  11   16.78    1.55
  17   8  13   34.57    3.01
  17   8  15   16.42    1.55
  17   9   0  153.42    8.76
  17   9   2   59.11    6.48
  17   9   4  -57.37    2.74
  17   9   6   -4.20    1.46
  17   9   8   11.95    1.19
  17   9  10   21.53    2.37
  17   9  12   32.02    2.46
  17   9  14   11.49    1.19
  17   9  16    2.10    1.00
  17  10   1  -44.51    3.37
  17  10   3    3.10    1.82
  17  10   5   16.42    1.64
  17  10   7    0.73    1.00
  17  10   9   19.34    1.55
  17  10  11   67.04    4.74
  17  10  13  120.67    8.76
  17  10  15  102.80    6.84
  17  11   0  408.08   17.15
  17  11   2  345.88   19.98
  17  11   4  116.57   11.04
  17  11   6   -0.82    1.00
  17  11   8   21.53    2.74
  17  11  10   93.22    8.30
  17  11  12   70.60    6.02
  17  11  14   19.25    1.82
  17  11  16   -0.55    0.91
  17  12   1    2.46    1.09
  17  12   3   12.86    1.28
  17  12   5   23.53    1.28
  17  12   7    5.66    1.09
  17  12   9   37.12    3.92
  17  12  11   79.17    5.75
  17  12  13  138.09   11.40
  17  12  15  118.39    9.67
  17  13   0  386.10   22.35
  17  13   2  356.55   20.98
  17  13   4  142.84   10.85
  17  13   6   10.58    0.82
  17  13   8   34.20    2.46
  17  13  10  113.38    7.39
  17  13  12  151.69   11.95
  17  13  14   38.77    2.92
  17  13  16   -1.09    0.91
  17  14   1   -1.46    0.91
  17  14   3    7.75    1.19
  17  14   5   14.78    3.37
  17  14   7    6.02    1.37
  17  14   9   10.95    1.37
  17  14  11   22.44    2.01
  17  14  13   35.94    2.55
  17  14  15   57.92    6.75
  17  15   0  758.06   39.95
  17  15   2  585.21   25.72
  17  15   4  293.98   15.14
  17  15   6   46.06    2.10
  17  15   8   15.41    1.82
  17  15  10  116.20    8.94
  17  15  12  134.63   12.04
  17  15  14   51.53    4.65
  17  15  16    4.47    1.46
  17  16   1    4.74    2.55
  17  16   3    5.84    1.19
  17  16   5    1.46    0.82
  17  16   7    3.92    0.91
  17  16   9    2.37    0.82
  17  16  11    2.55    4.74
  17  16  13    1.82    1.46
  17  16  15    3.83    1.00
  17  17   0  256.40   28.46
  17  17   2  151.14   12.50
  17  17   4   47.07    3.83
  17  17   6    0.09    0.55
  17  17   8   63.85    5.47
  17  17  10  201.12   15.51
  17  17  12  157.07   13.41
  17  17  14   83.73    9.21
  17  17  16   14.14    1.37
  18   0   0  236.15   19.61
  18   1   1   -7.94    1.00
  18   1   3  -11.95    1.55
  18   1   5  -38.40    4.93
  18   1   7   44.88    5.66
  18   1   9  -12.31    1.28
  18   1  11    1.09    1.82
  18   1  13    3.92    2.10
  18   1  15    0.91    0.91
  18   1  17   -0.18    0.91
  18   2   0   48.71    5.02
  18   2   2   12.04    2.74
  18   2   4  281.84   16.33
  18   2   6  213.34    8.30
  18   2   8  -12.68    3.37
  18   2  10  343.05   25.17
  18   2  12  149.59   11.86
  18   2  14  464.54   28.55
  18   2  16  164.91   14.96
  18   3   1   -8.30    2.46
  18   3   3  -11.22    3.37
  18   3   5  136.36    5.11
  18   3   7  -60.56    4.10
  18   3   9    9.58    1.28
  18   3  11    9.12    1.92
  18   3  13   15.51    1.46
  18   3  15    2.65    1.92
  18   3  17    6.20    2.28
  18   4   0  709.54   40.41
  18   4   2  338.03   24.17
  18   4   4 1469.60   51.17
  18   4   6   73.43    4.74
  18   4   8   98.14    6.20
  18   4  10    2.37    0.73
  18   4  12    4.20    1.00
  18   4  14  151.14    9.21
  18   4  16   53.18    5.02
  18   5   1  -41.23    4.56
  18   5   3  133.72    5.56
  18   5   5   53.09    4.20
  18   5   7   39.86    4.93
  18   5   9   59.74    2.83
  18   5  11   17.06    2.37
  18   5  13    1.28    0.73
  18   5  15    4.65    1.28
  18   5  17    5.11    0.73
  18   6   0  193.00    7.75
  18   6   2  218.82    8.03
  18   6   4   90.66    7.66
  18   6   6  -15.32    1.64
  18   6   8   19.70    1.55
  18   6  10   -1.64    0.82
  18   6  12    3.37    0.82
  18   6  14   65.03    6.75
  18   6  16   15.41    1.19
  18   7   1   47.79    6.66
  18   7   3  -62.75    4.01
  18   7   5   33.66    2.83
  18   7   7  139.55    9.39
  18   7   9  105.26   14.78
  18   7  11    3.19    1.09
  18   7  13    1.37    0.73
  18   7  15   12.31    1.19
  18   7  17   10.49    1.09
  18   8   0  -56.00    4.83
  18   8   2   -5.66    4.74
  18   8   4  101.43    7.11
  18   8   6   42.87   15.69
  18   8   8  193.64   17.79
  18   8  10  130.62   10.85
  18   8  12  137.27   17.60
  18   8  14   11.40    1.92
  18   8  16   21.07    1.73
  18   9   1  -11.95    1.19
  18   9   3    9.49    2.10
  18   9   5   62.84    4.20
  18   9   7   91.85    6.29
  18   9   9   11.86    1.64
  18   9  11    4.83    1.00
  18   9  13   20.07    1.82
  18   9  15   10.67    1.09
  18   9  17   29.46    2.83
  18  10   0  477.68   48.07
  18  10   2  324.99   21.34
  18  10   4    2.10    0.73
  18  10   6    1.09    2.74
  18  10   8  122.95   12.31
  18  10  10  221.83   19.15
  18  10  12  189.17   13.23
  18  10  14  151.96   20.43
  18  10  16   84.55    7.66
  18  11   1   -0.27    1.09
  18  11   3    4.83    1.00
  18  11   5   14.05    1.09
  18  11   7    3.19    0.91
  18  11   9    5.38    1.55
  18  11  11   27.55    2.37
  18  11  13   14.69    1.55
  18  11  15   20.07    2.01
  18  11  17   12.31    1.73
  18  12   0  130.43   11.04
  18  12   2  169.11   25.72
  18  12   4    2.74    0.91
  18  12   6    5.75    1.73
  18  12   8  140.10   15.14
  18  12  10  211.34   23.44
  18  12  12  345.24   26.91
  18  12  14  227.66   20.07
  18  12  16  152.78   15.96
  18  13   1    2.83    1.00
  18  13   3   15.78    3.47
  18  13   5    1.19    1.09
  18  13   7    8.39    3.56
  18  13   9   19.25    1.46
  18  13  11   12.68    1.37
  18  13  13   26.45    3.01
  18  13  15    7.39    1.09
  18  13  17   12.59    1.28
  18  14   0  549.92   50.08
  18  14   2  524.83   46.52
  18  14   4  153.24   11.58
  18  14   6   73.15    6.93
  18  14   8   10.03    1.09
  18  14  10  129.25    9.94
  18  14  12  178.14   16.69
  18  14  14  164.82   15.14
  18  14  16   71.51    6.20
  18  15   1    3.19    1.28
  18  15   3    0.27    0.82
  18  15   5    2.10    0.73
  18  15   7   10.49    1.09
  18  15   9   14.23    3.65
  18  15  11   19.79    2.01
  18  15  13    5.02    1.09
  18  15  15    8.21    1.82
  18  15  17    2.55    0.82
  18  16   0  177.59   14.14
  18  16   2  154.33   12.40
  18  16   4   50.35    4.38
  18  16   6   17.51    1.37
  18  16   8   27.36    2.74
  18  16  10  128.24   12.95
  18  16  12  173.48   16.69
  18  16  14   84.55    8.21
  18  16  16   56.55    9.30
  18  17   1    0.82    0.91
  18  17   3    4.74    0.91
  18  17   5    3.28    0.82
  18  17   7   12.22    1.55
  18  17   9   25.72    2.10
  18  17  11   13.59    1.19
  18  17  13   12.22    1.64
  18  17  15    2.65    0.91
  18  17  17    1.46    0.82
  18  18   0  597.35   54.73
  18  18   2  505.77   41.77
  18  18   4  242.62   17.42
  18  18   6  144.02   12.04
  18  18   8   58.19    7.66
  18  18  10    2.92    0.82
  18  18  12    0.36    0.82
  18  18  14    3.92    0.91
  18  18  16    2.19    0.82
  18  18  18   10.03    2.65
  19   1   0  186.16    8.30
  19   1   2  206.14    8.12
  19   1   4  -21.80    3.92
  19   1   6  -18.06    1.73
  19   1   8    3.74    0.91
  19   1  10    2.10    0.91
  19   1  12    5.56    1.28
  19   1  14   -1.37    1.00
  19   1  16    0.82    0.91
  19   1  18    1.46    1.00
  19   2   1  191.54    8.12
  19   2   3  562.96   32.02
  19   2   5    4.65    9.49
  19   2   7  103.71    6.93
  19   2   9   50.44    2.55
  19   2  11   17.60    1.28
  19   2  13  326.99   17.42
  19   2  15  118.39    8.03
  19   2  17  400.60   26.27
  19   3   0  584.58   17.42
  19   3   2  539.97   26.27
  19   3   4  243.54   14.69
  19   3   6   56.19    3.10
  19   3   8   13.86    1.28
  19   3  10    3.74    0.82
  19   3  12    0.82    0.82
  19   3  14    0.55    1.64
  19   3  16    2.28    1.00
  19   3  18    3.92    1.00
  19   4   1  -26.09    3.47
  19   4   3  215.44   12.77
  19   4   5   -1.00    1.19
  19   4   7   47.98    2.55
  19   4   9   27.45    1.55
  19   4  11    2.83    1.00
  19   4  13  145.12    9.76
  19   4  15   44.24    3.83
  19   4  17  133.72    9.12
  19   5   0  -29.19    4.10
  19   5   2  -10.76    3.37
  19   5   4    2.19    1.82
  19   5   6    8.85    0.82
  19   5   8   27.73    3.10
  19   5  10   37.21    1.92
  19   5  12   17.15    1.00
  19   5  14    2.65    1.64
  19   5  16    6.93    1.19
  19   5  18    2.01    0.73
  19   6   1  -16.87    1.64
  19   6   3   62.66    5.29
  19   6   5    6.29    0.73
  19   6   7   12.77    1.92
  19   6   9    3.19    0.64
  19   6  11    2.19    0.64
  19   6  13   16.05    1.46
  19   6  15    1.55    0.55
  19   6  17   38.22    2.92
  19   7   0   86.83    6.38
  19   7   2   83.82    4.47
  19   7   4   48.98    2.74
  19   7   6   10.95    1.00
  19   7   8   14.59    1.37
  19   7  10   20.16    2.10
  19   7  12   26.45    1.82
  19   7  14   34.02    1.73
  19   7  16   17.06    1.55
  19   7  18    3.37    0.64
  19   8   1    5.02    1.09
  19   8   3   12.31    1.00
  19   8   5   26.00    1.55
  19   8   7   14.41    1.55
  19   8   9    5.75    1.09
  19   8  11   41.68    3.83
  19   8  13   13.13    1.46
  19   8  15   51.53    4.74
  19   8  17   -0.91    0.55
  19   9   0   77.17    4.56
  19   9   2   44.78    2.55
  19   9   4   24.08    1.37
  19   9   6    5.38    1.73
  19   9   8    6.38    1.00
  19   9  10   25.08    2.92
  19   9  12   29.19    2.74
  19   9  14   27.00    2.01
  19   9  16   15.41    1.19
  19   9  18    0.91    0.55
  19  10   1   -0.64    1.00
  19  10   3    4.65    1.37
  19  10   5   33.75    1.73
  19  10   7   21.43    1.73
  19  10   9   26.54    1.92
  19  10  11   88.38    6.20
  19  10  13   79.08    7.02
  19  10  15  144.48   10.22
  19  10  17   11.58    1.28
  19  11   0   28.64    2.46
  19  11   2   17.60    1.28
  19  11   4    1.28    0.82
  19  11   6    2.46    0.73
  19  11   8   36.39    2.01
  19  11  10   89.84    6.48
  19  11  12   79.45    4.38
  19  11  14   36.03    3.10
  19  11  16    6.84    0.91
  19  11  18    4.01    0.73
  19  12   1    2.83    1.09
  19  12   3    1.00    0.82
  19  12   5   16.14    1.28
  19  12   7   25.72    1.73
  19  12   9   29.19    2.28
  19  12  11   92.49   10.76
  19  12  13   85.56    7.39
  19  12  15  151.23   12.40
  19  12  17   20.34    1.82
  19  13   0  405.89   22.71
  19  13   2  317.23   17.24
  19  13   4  160.08   12.50
  19  13   6   13.59    1.00
  19  13   8   10.85    1.09
  19  13  10   68.68    4.38
  19  13  12   75.07    4.65
  19  13  14   57.19    5.20
  19  13  16    4.83    1.28
  19  13  18    1.09    0.73
  19  14   1   -0.55    1.09
  19  14   3   -0.55    0.82
  19  14   5    1.37    0.73
  19  14   7   35.12    1.92
  19  14   9   33.93    2.46
  19  14  11   38.67    3.83
  19  14  13   42.14    3.83
  19  14  15   66.22    6.66
  19  14  17   10.03    1.37
  19  15   0  185.43   14.41
  19  15   2  159.07   18.33
  19  15   4   46.15    3.56
  19  15   6    1.64    1.19
  19  15   8   39.13    2.74
  19  15  10  109.55    8.57
  19  15  12  147.12   12.31
  19  15  14   59.74    4.74
  19  15  16   10.12    1.28
  19  15  18    1.19    0.82
  19  16   1   -0.09    0.82
  19  16   3    1.09    1.09
  19  16   5    5.75    1.73
  19  16   7   18.52    1.37
  19  16   9   13.04    1.19
  19  16  11    6.11    0.91
  19  16  13    3.65    0.82
  19  16  15   11.77    1.64
  19  16  17    3.01    0.91
  19  17   0  392.76   24.99
  19  17   2  337.57   22.62
  19  17   4  140.28   10.22
  19  17   6   38.95    4.20
  19  17   8    0.46    0.55
  19  17  10   10.49    1.28
  19  17  12   24.08    3.56
  19  17  14    9.67    1.28
  19  17  16    1.92    0.82
  19  17  18    1.28    0.91
  19  18   1    2.19    1.09
  19  18   3    2.55    0.91
  19  18   5    2.74    1.00
  19  18   7    3.74    0.55
  19  18   9    0.09    1.00
  19  18  11    3.47    0.82
  19  18  13    1.00    0.82
  19  18  15    2.10    0.82
  19  18  17    0.64    0.73
  19  19   0   33.66    3.74
  19  19   2   19.79    2.19
  19  19   4    3.56    1.09
  19  19   6   -0.91    0.73
  19  19   8    5.38    0.64
  19  19  10   18.33    2.28
  19  19  12   30.01    3.74
  19  19  14   10.76    1.37
  19  19  16    4.65    1.00
  19  19  18    0.27    0.73
  20   0   0  184.43   26.18
  20   1   1  -13.86    1.28
  20   1   3   -4.74    1.55
  20   1   5    2.28    0.64
  20   1   7    8.85    1.00
  20   1   9    3.83    0.91
  20   1  11    8.76    1.28
  20   1  13    3.92    1.09
  20   1  15    1.73    1.00
  20   1  17    2.92    0.91
  20   1  19   -1.28    0.82
  20   2   0   -3.83    3.47
  20   2   2   77.17    5.75
  20   2   4   18.15    1.73
  20   2   6   34.48    2.37
  20   2   8   80.45   10.40
  20   2  10    2.55    0.91
  20   2  12  134.45    9.30
  20   2  14   27.55    6.48
  20   2  16  197.29   17.60
  20   2  18   19.06    2.28
  20   3   1   -5.75    1.64
  20   3   3    2.19    0.82
  20   3   5   35.03    1.82
  20   3   7   47.98    5.02
  20   3   9   75.98    6.66
  20   3  11   36.94    3.56
  20   3  13   14.50    1.37
  20   3  15   -0.18    0.91
  20   3  17    4.47    1.00
  20   3  19   -0.73    0.91
  20   4   0  131.34    9.58
  20   4   2   19.61    2.19
  20   4   4   43.60    2.46
  20   4   6    0.82    0.82
  20   4   8   24.72    3.10
  20   4  10   -0.73    4.74
  20   4  12   38.40    3.56
  20   4  14   12.77    1.73
  20   4  16   64.58    6.38
  20   4  18    2.83    0.91
  20   5   1    2.83    0.73
  20   5   3   41.96    3.19
  20   5   5   65.58    3.65
  20   5   7  217.63    9.85
  20   5   9  146.67    7.21
  20   5  11   66.22    4.20
  20   5  13    2.55    1.09
  20   5  15    4.01    0.82
  20   5  17    3.83    1.09
  20   5  19    3.19    0.82
  20   6   0    6.48    1.09
  20   6   2   33.47    2.92
  20   6   4    0.64    1.09
  20   6   6   96.87    5.47
  20   6   8   44.51    2.92
  20   6  10  166.37   11.31
  20   6  12   11.49    1.28
  20   6  14   27.00    2.10
  20   6  16   18.24    1.64
  20   6  18   -0.91    0.73
  20   7   1   11.13    1.28
  20   7   3   41.41    2.65
  20   7   5  211.43   10.03
  20   7   7  233.41   11.95
  20   7   9  176.77   12.13
  20   7  11   15.87    1.28
  20   7  13   -0.46    0.82
  20   7  15   16.42    1.82
  20   7  17    8.76    0.91
  20   7  19    8.30    1.73
  20   8   0  102.43    7.94
  20   8   2   78.72    7.57
  20   8   4   26.63    2.19
  20   8   6   41.77    2.83
  20   8   8   76.25    6.38
  20   8  10  136.64    9.85
  20   8  12   50.53    4.47
  20   8  14   53.27    4.47
  20   8  16   -0.91    0.55
  20   8  18    0.82    0.64
  20   9   1    5.29    1.73
  20   9   3   78.99    5.02
  20   9   5  163.63    9.49
  20   9   7  167.56    9.76
  20   9   9   42.69    3.74
  20   9  11    2.37    0.82
  20   9  13   21.71    2.55
  20   9  15   20.43    1.82
  20   9  17   21.16    1.73
  20   9  19    8.85    1.37
  20  10   0    9.85    1.73
  20  10   2    3.19    1.09
  20  10   4    5.47    1.19
  20  10   6  176.59   10.58
  20  10   8  136.45   11.13
  20  10  10  312.13   21.71
  20  10  12  169.02   14.41
  20  10  14  184.43   15.05
  20  10  16   -0.27    0.73
  20  10  18    2.65    2.37
  20  11   1    8.94    1.55
  20  11   3   32.11    2.28
  20  11   5   60.20    7.39
  20  11   7   14.50    1.64
  20  11   9    2.01    0.82
  20  11  11   24.35    1.82
  20  11  13   24.08    2.10
  20  11  15   44.24    3.37
  20  11  17   16.78    1.37
  20  11  19   14.41    2.01
  20  12   0  233.41   15.32
  20  12   2  148.58   10.40
  20  12   4   34.39    2.92
  20  12   6   11.04    1.28
  20  12   8   68.41    5.20
  20  12  10  171.84   15.51
  20  12  12  203.40   15.32
  20  12  14  130.89   12.04
  20  12  16   13.59    2.01
  20  12  18    1.19    0.73
  20  13   1    3.10    0.91
  20  13   3   14.14    1.19
  20  13   5    2.83    1.55
  20  13   7    0.73    0.55
  20  13   9   20.43    1.73
  20  13  11   29.64    1.92
  20  13  13   43.69    3.01
  20  13  15   22.80    2.19
  20  13  17   19.34    1.92
  20  13  19    4.93    0.91
  20  14   0   34.48    3.10
  20  14   2   21.71    2.46
  20  14   4   11.13    1.37
  20  14   6   33.93    2.65
  20  14   8   43.78    3.83
  20  14  10  175.49   15.69
  20  14  12  139.01   12.68
  20  14  14  117.30    9.94
  20  14  16    6.57    1.19
  20  14  18   -0.36    0.73
  20  15   1    1.28    0.91
  20  15   3    2.10    0.82
  20  15   5    3.28    0.82
  20  15   7   15.05    1.19
  20  15   9   20.89    1.82
  20  15  11   38.58    2.92
  20  15  13   19.70    1.82
  20  15  15   20.80    2.19
  20  15  17   10.58    1.28
  20  15  19    4.01    0.91
  20  16   0  180.14   13.68
  20  16   2  197.93   18.24
  20  16   4   84.92    8.57
  20  16   6   20.52    2.28
  20  16   8    0.82    1.19
  20  16  10    0.91    0.91
  20  16  12   16.42    2.37
  20  16  14    4.83    1.19
  20  16  16    3.19    0.82
  20  16  18   -0.73    0.73
  20  17   1    4.20    1.00
  20  17   3    2.83    0.91
  20  17   5    4.10    1.09
  20  17   7   13.04    1.64
  20  17   9   20.25    1.82
  20  17  11   20.34    2.28
  20  17  13   20.16    3.01
  20  17  15    9.21    1.46
  20  17  17    4.29    1.00
  20  17  19    2.01    0.82
  20  18   0   43.96    4.93
  20  18   2   13.59    1.73
  20  18   4    3.65    0.82
  20  18   6   -1.92    0.82
  20  18   8    0.18    0.46
  20  18  10    0.46    0.73
  20  18  12    0.18    0.82
  20  18  14    0.55    0.82
  20  18  16    0.18    0.73
  20  18  18    0.36    0.73
  20  19   1   -1.00    1.00
  20  19   3   -1.92    0.82
  20  19   5    3.92    0.91
  20  19   7    6.02    1.09
  20  19   9    8.30    1.00
  20  19  11   18.15    1.92
  20  19  13    6.66    1.19
  20  19  15    4.10    0.82
  20  19  17    2.92    0.91
  20  19  19    0.36    0.82
  20  20   0  230.67   28.73
  20  20   2  219.36   26.73
  20  20   4   84.19    9.21
  20  20   6   51.90    6.66
  20  20   8   49.25    7.84
  20  20  10   53.63    6.84
  20  20  12   14.50    3.10
  20  20  14    8.67    1.82
  20  20  16    0.09    0.73
  20  20  18    1.55    0.82
  20  20  20   21.53    6.66
  21   1   0   23.62    2.10
  21   1   2   11.95    1.09
  21   1   4    0.00    0.73
  21   1   6    1.55    0.64
  21   1   8    5.38    0.82
  21   1  10    6.84    0.91
  21   1  12    3.19    0.91
  21   1  14    3.47    0.91
  21   1  16    2.74    2.01
  21   1  18   -2.28    0.73
  21   1  20    0.64    0.82
  21   2   1   16.87    1.64
  21   2   3    1.73    0.82
  21   2   5   30.74    1.73
  21   2   7   12.22    1.73
  21   2   9   26.18    2.37
  21   2  11   48.07    4.10
  21   2  13    3.56    1.19
  21   2  15   55.18    5.29
  21   2  17    8.03    1.28
  21   2  19  126.24   10.58
  21   3   0    2.92    1.82
  21   3   2    0.36    1.00
  21   3   4    2.46    0.73
  21   3   6   30.65    1.64
  21   3   8   26.63    1.55
  21   3  10   33.75    2.55
  21   3  12   18.33    1.73
  21   3  14    4.01    0.82
  21   3  16    4.65    1.00
  21   3  18    5.56    1.00
  21   3  20    5.38    2.01
  21   4   1    0.27    0.64
  21   4   3    1.19    0.64
  21   4   5    3.01    0.55
  21   4   7   26.09    1.55
  21   4   9   10.03    3.10
  21   4  11   17.79    1.46
  21   4  13    2.19    0.82
  21   4  15   27.45    5.84
  21   4  17    2.10    0.82
  21   4  19   54.09    6.29
  21   5   0   55.55    4.56
  21   5   2   33.57    2.92
  21   5   4    6.11    0.82
  21   5   6   29.92    1.37
  21   5   8   31.56    1.55
  21   5  10   17.79    1.19
  21   5  12    6.11    1.28
  21   5  14    0.82    0.82
  21   5  16   10.12    1.37
  21   5  18    5.02    0.91
  21   5  20    1.28    0.82
  21   6   1    1.09    0.64
  21   6   3   27.55    1.28
  21   6   5   27.91    1.28
  21   6   7   52.17    2.46
  21   6   9    3.37    0.55
  21   6  11    2.37    0.55
  21   6  13    9.21    0.73
  21   6  15    5.66    0.73
  21   6  17   -1.64    0.73
  21   6  19   18.24    1.92
  21   7   0    7.84    0.91
  21   7   2    9.85    0.91
  21   7   4   23.99    1.82
  21   7   6   53.81    2.19
  21   7   8   20.71    1.92
  21   7  10    5.20    0.82
  21   7  12    1.37    0.55
  21   7  14    7.48    3.10
  21   7  16   18.15    1.46
  21   7  18    9.58    1.09
  21   7  20    1.19    0.73
  21   8   1    3.19    0.82
  21   8   3   27.18    1.73
  21   8   5   31.83    1.55
  21   8   7   15.60    0.91
  21   8   9   12.77    1.19
  21   8  11   12.40    1.37
  21   8  13   40.41    2.74
  21   8  15    6.93    0.64
  21   8  17    3.28    0.55
  21   8  19    8.85    0.82
  21   9   0   22.62    2.28
  21   9   2   22.26    4.01
  21   9   4    9.39    2.28
  21   9   6    2.28    0.55
  21   9   8   13.04    1.19
  21   9  10   31.10    2.28
  21   9  12   25.17    1.82
  21   9  14   23.17    1.82
  21   9  16   23.08    2.46
  21   9  18    4.65    0.55
  21   9  20    4.20    0.82
  21  10   1    6.11    0.91
  21  10   3   31.10    2.37
  21  10   5   15.87    1.09
  21  10   7    4.56    0.64
  21  10   9   30.83    3.01
  21  10  11   45.24    3.56
  21  10  13   78.17    5.29
  21  10  15   11.95    1.46
  21  10  17   10.12    1.09
  21  10  19    4.83    0.55
  21  11   0   82.73    7.21
  21  11   2   51.72    4.20
  21  11   4   16.42    1.19
  21  11   6    2.10    0.55
  21  11   8    9.94    2.01
  21  11  10   44.78    3.37
  21  11  12   44.24    3.10
  21  11  14   26.18    2.65
  21  11  16   12.59    1.28
  21  11  18    3.01    0.73
  21  11  20    1.46    0.64
  21  12   1    4.29    0.82
  21  12   3   20.71    1.55
  21  12   5    4.38    0.82
  21  12   7    0.73    0.55
  21  12   9   32.38    3.65
  21  12  11   50.62    3.56
  21  12  13   69.41    5.29
  21  12  15   16.97    1.82
  21  12  17    7.75    1.73
  21  12  19    1.00    0.82
  21  13   0    6.20    1.09
  21  13   2    3.92    0.91
  21  13   4    0.91    0.73
  21  13   6    8.76    0.82
  21  13   8   37.85    2.28
  21  13  10   83.55    8.85
  21  13  12   70.69    5.47
  21  13  14   38.49    3.01
  21  13  16    9.12    1.37
  21  13  18    0.46    0.64
  21  13  20    2.10    0.82
  21  14   1    1.37    0.91
  21  14   3    5.93    0.91
  21  14   5    0.55    1.19
  21  14   7    5.75    0.55
  21  14   9   26.54    2.37
  21  14  11   25.45    2.46
  21  14  13   35.03    3.92
  21  14  15    7.94    1.19
  21  14  17    7.84    1.28
  21  14  19    1.37    0.64
  21  15   0   75.71    6.93
  21  15   2   61.02    5.56
  21  15   4   23.53    2.10
  21  15   6    7.84    2.37
  21  15   8    7.30    0.64
  21  15  10   10.85    1.28
  21  15  12   15.23    1.28
  21  15  14    6.75    0.91
  21  15  16    3.65    0.82
  21  15  18    0.55    0.82
  21  15  20   -0.82    0.82
  21  16   1    3.19    0.82
  21  16   3    5.29    0.91
  21  16   5    9.49    1.00
  21  16   7   17.06    1.09
  21  16   9   17.88    1.73
  21  16  11   14.41    1.37
  21  16  13   10.49    1.19
  21  16  15    4.74    0.82
  21  16  17    2.46    0.73
  21  16  19    5.02    0.91
  21  17   0   12.68    1.73
  21  17   2    7.21    1.00
  21  17   4    0.82    0.91
  21  17   6   -1.55    0.73
  21  17   8    3.10    0.55
  21  17  10    8.67    1.00
  21  17  12    6.38    1.00
  21  17  14    5.75    0.82
  21  17  16    1.46    0.73
  21  17  18    1.09    0.82
  21  17  20   -0.09    0.64
  21  18   1   -2.10    0.82
  21  18   3    6.11    1.73
  21  18   5    6.66    1.09
  21  18   7    7.11    0.91
  21  18   9    3.65    0.55
  21  18  11    2.83    0.64
  21  18  13    0.27    0.64
  21  18  15    1.00    1.73
  21  18  17    0.09    0.73
  21  18  19    3.47    1.00
  21  19   0  214.35   15.96
  21  19   2  134.45   11.86
  21  19   4   43.51    4.20
  21  19   6   13.96    1.55
  21  19   8   10.67    1.00
  21  19  10    5.66    0.55
  21  19  12    1.19    0.73
  21  19  14    1.55    0.73
  21  19  16    2.10    0.82
  21  19  18    3.74    0.91
  21  19  20    1.73    0.64
  21  20   1    0.91    0.91
  21  20   3    1.92    0.91
  21  20   5    1.28    0.82
  21  20   7    0.91    0.64
  21  20   9    2.55    0.55
  21  20  11    1.28    0.55
  21  20  13    1.92    0.73
  21  20  15    0.91    0.82
  21  20  17    0.82    0.73
  21  20  19    1.00    0.73
  21  21   0    0.18    1.09
  21  21   2    1.00    0.82
  21  21   4    6.38    1.09
  21  21   6    6.29    0.91
  21  21   8    1.37    0.64
  21  21  10    1.00    0.64
  21  21  12    2.01    0.73
  21  21  14    2.46    0.91
  21  21  16    5.11    1.46
  21  21  18   11.86    2.10
  21  21  20    1.73    1.09
  22   0   0    7.66    3.74
  22   1   1   -0.27    0.82
  22   1   3    1.82    0.73
  22   1   5   27.45   19.34
  22   1   7   21.62    2.01
  22   1   9    9.67    1.00
  22   1  11   10.49    1.09
  22   1  13    7.75    2.37
  22   1  15    0.00    0.91
  22   1  17   -1.37    0.82
  22   1  19    0.00    0.73
  22   1  21    0.36    1.09
  22   2   0   16.05    1.55
  22   2   2   74.61   10.58
  22   2   4   19.98    2.28
  22   2   6   41.77    2.65
  22   2   8   16.33    2.10
  22   2  10   15.14    1.64
  22   2  12    2.10    0.91
  22   2  14    8.48    1.37
  22   2  16    7.11    1.19
  22   2  18   29.83    4.38
  22   2  20    3.65    0.91
  22   3   1    3.28    1.19
  22   3   3   44.06    3.28
  22   3   5  167.28   14.59
  22   3   7  110.55    5.75
  22   3   9  120.49    8.30
  22   3  11   74.98    5.84
  22   3  13   16.14    2.19
  22   3  15   -1.09    0.82
  22   3  17    3.56    0.91
  22   3  19    3.37    0.91
  22   3  21    1.09    0.73
  22   4   0   12.95    2.92
  22   4   2   19.79    2.01
  22   4   4   12.77    1.55
  22   4   6   45.24    2.92
  22   4   8   17.51    1.64
  22   4  10   -0.73    0.73
  22   4  12   17.15    1.64
  22   4  14    6.20    1.00
  22   4  16    4.38    1.09
  22   4  18   10.76    1.55
  22   4  20    5.75    1.09
  22   5   1    9.03    0.91
  22   5   3  145.48    8.21
  22   5   5  262.87   13.86
  22   5   7  300.73   15.69
  22   5   9  198.29   11.13
  22   5  11  125.51    9.67
  22   5  13   11.04    4.65
  22   5  15    5.93    0.82
  22   5  17    8.03    1.09
  22   5  19    3.83    0.82
  22   5  21    0.55    0.91
  22   6   0   88.93    6.29
  22   6   2   47.79    3.74
  22   6   4   53.63    4.93
  22   6   6    2.01    0.55
  22   6   8   57.19    5.02
  22   6  10   21.34    2.19
  22   6  12   21.16    1.82
  22   6  14    0.46    0.73
  22   6  16    3.28    1.82
  22   6  18    1.92    0.73
  22   6  20    4.29    0.82
  22   7   1   24.26    2.19
  22   7   3  111.64    5.11
  22   7   5  293.79   16.87
  22   7   7  210.97   10.22
  22   7   9  136.64    6.75
  22   7  11   38.58    2.55
  22   7  13    6.02    2.19
  22   7  15   16.97    1.55
  22   7  17    9.12    1.09
  22   7  19    7.48    1.00
  22   7  21    4.38    0.82
  22   8   0   16.69    1.55
  22   8   2   14.05    1.37
  22   8   4   19.43    1.82
  22   8   6   47.16    3.47
  22   8   8  190.27   15.05
  22   8  10  117.21   10.67
  22   8  12  118.03    8.30
  22   8  14   10.67    1.00
  22   8  16    4.83    0.64
  22   8  18    9.03    1.37
  22   8  20    2.46    0.73
  22   9   1    7.75    1.00
  22   9   3  120.13    7.39
  22   9   5  202.76   11.95
  22   9   7  155.70   10.58
  22   9   9   32.02    2.01
  22   9  11   10.58    1.92
  22   9  13   14.87    1.28
  22   9  15   34.48    2.55
  22   9  17   23.08    1.92
  22   9  19    5.75    0.73
  22   9  21    3.65    0.82
  22  10   0   46.97    4.01
  22  10   2   16.87    1.73
  22  10   4   -0.73    0.82
  22  10   6   22.44    2.10
  22  10   8  120.31    8.39
  22  10  10  100.06    8.39
  22  10  12   93.22    8.48
  22  10  14   16.69    2.28
  22  10  16    2.28    0.64
  22  10  18    5.20    0.55
  22  10  20    6.38    1.28
  22  11   1   12.50    2.01
  22  11   3   73.06    5.02
  22  11   5  114.20    6.93
  22  11   7   35.48    2.10
  22  11   9    9.21    2.28
  22  11  11    3.19    0.82
  22  11  13   13.86    2.10
  22  11  15   34.84    2.92
  22  11  17   17.15    1.55
  22  11  19   11.04    1.46
  22  11  21    4.29    0.73
  22  12   0    0.09    0.91
  22  12   2    5.38    5.38
  22  12   4   22.26    2.55
  22  12   6   27.36    2.55
  22  12   8  127.33   12.40
  22  12  10  128.24   11.40
  22  12  12  126.60   10.58
  22  12  14    9.76    1.19
  22  12  16    1.28    0.73
  22  12  18    4.65    1.28
  22  12  20    5.29    0.91
  22  13   1    4.65    0.91
  22  13   3   15.69    1.28
  22  13   5    2.46    0.91
  22  13   7    5.56    1.73
  22  13   9   13.68    1.28
  22  13  11   12.40    1.19
  22  13  13   29.74    3.01
  22  13  15   18.42    2.28
  22  13  17   20.98    2.83
  22  13  19    3.92    0.91
  22  13  21    4.93    0.91
  22  14   0   16.33    1.46
  22  14   2    7.21    1.28
  22  14   4    5.11    1.00
  22  14   6    3.83    1.19
  22  14   8   12.50    1.00
  22  14  10   17.79    2.01
  22  14  12   11.13    1.46
  22  14  14   -0.09    0.73
  22  14  16    1.19    0.82
  22  14  18    0.64    0.73
  22  14  20    2.01    0.73
  22  15   1    2.28    1.82
  22  15   3    0.82    0.82
  22  15   5    7.30    3.10
  22  15   7   17.70    2.10
  22  15   9   29.92    2.37
  22  15  11   36.03    3.56
  22  15  13   19.06    1.82
  22  15  15   20.89    2.46
  22  15  17    6.93    0.91
  22  15  19    2.01    0.82
  22  15  21    1.00    0.64
  22  16   0    8.12    1.73
  22  16   2    9.39    1.55
  22  16   4    3.10    0.91
  22  16   6    2.55    0.91
  22  16   8    5.47    0.82
  22  16  10    1.73    0.55
  22  16  12    2.37    0.73
  22  16  14    1.28    0.73
  22  16  16    0.18    0.73
  22  16  18    0.18    0.73
  22  16  20    1.46    0.82
  22  17   1    1.09    1.00
  22  17   3    2.28    0.91
  22  17   5    6.38    1.09
  22  17   7   10.67    1.28
  22  17   9   34.02    3.10
  22  17  11   15.78    1.64
  22  17  13   18.33    2.37
  22  17  15    5.93    1.00
  22  17  17    4.38    1.00
  22  17  19    2.01    1.19
  22  17  21    0.91    0.64
  22  18   0   75.43    7.48
  22  18   2   21.71    2.55
  22  18   4   14.14    1.73
  22  18   6    3.37    1.09
  22  18   8   10.12    3.28
  22  18  10    4.93    0.64
  22  18  12    5.66    1.09
  22  18  14    1.37    0.73
  22  18  16    1.37    0.82
  22  18  18   10.12    1.92
  22  18  20   12.59    2.83
  22  19   1    1.09    0.82
  22  19   3    2.74    1.00
  22  19   5    4.38    1.00
  22  19   7    5.38    1.09
  22  19   9    7.02    1.00
  22  19  11   11.13    1.28
  22  19  13    4.38    0.82
  22  19  15    2.92    0.91
  22  19  17    1.00    0.82
  22  19  19   -0.27    0.73
  22  19  21    0.73    0.73
  22  20   0    1.00    0.82
  22  20   2    3.56    0.82
  22  20   4    4.47    1.09
  22  20   6    4.20    1.00
  22  20   8    0.27    0.64
  22  20  10    4.65    1.00
  22  20  12    5.56    1.09
  22  20  14    2.28    0.82
  22  20  16   -1.28    0.73
  22  20  18   11.77    2.28
  22  20  20   41.68    6.93
  22  21   1    0.46    0.91
  22  21   3    0.27    0.82
  22  21   5    1.64    0.82
  22  21   7    3.47    0.91
  22  21   9    4.83    0.82
  22  21  11    4.65    0.82
  22  21  13    3.19    0.73
  22  21  15    1.55    0.82
  22  21  17   -0.64    0.64
  22  21  19    0.27    0.73
  22  21  21    2.92    1.00
  22  22   0   25.63    4.93
  22  22   2    7.39    1.55
  22  22   4   20.71    5.84
  22  22   6   19.70    3.56
  22  22   8   73.33    8.67
  22  22  10  111.10   14.05
  22  22  12  138.37   10.58
  22  22  14   39.77    4.83
  22  22  16    1.64    0.91
  22  22  18   13.32    2.55
  22  22  20   32.38    6.02
  22  22  22   61.29   13.96
  23   1   0    3.10    1.09
  23   1   2    9.21    3.28
  23   1   4    5.75    1.64
  23   1   6    1.82    0.55
  23   1   8    5.66    0.73
  23   1  10    6.02    0.91
  23   1  12    1.37    0.91
  23   1  14    4.83    2.28
  23   1  16   -0.18    0.82
  23   1  18    2.65    1.00
  23   1  20    2.01    0.91
  23   1  22   -0.09    0.91
  23   2   1    3.01    0.82
  23   2   3    4.65    1.09
  23   2   5   24.81    1.73
  23   2   7    8.67    1.09
  23   2   9   10.22    1.00
  23   2  11    4.01    1.55
  23   2  13    2.19    0.82
  23   2  15   18.33    1.82
  23   2  17    3.37    2.83
  23   2  19    4.10    1.00
  23   2  21    4.47    1.00
  23   3   0    0.91    1.09
  23   3   2    3.47    1.19
  23   3   4   27.55    2.10
  23   3   6   55.55    2.74
  23   3   8   62.94    4.01
  23   3  10   58.74    3.74
  23   3  12   15.69    1.46
  23   3  14    3.65    1.00
  23   3  16    3.10    0.82
  23   3  18    6.48    1.09
  23   3  20    6.38    1.09
  23   3  22    1.73    0.91
  23   4   1    4.65    0.91
  23   4   3   24.17    1.73
  23   4   5   64.67    3.19
  23   4   7    4.83    0.55
  23   4   9   16.33    1.37
  23   4  11    3.92    3.83
  23   4  13    0.82    0.82
  23   4  15    6.84    0.91
  23   4  17    0.00    0.91
  23   4  19    5.20    0.82
  23   4  21    5.93    1.55
  23   5   0    9.76    0.91
  23   5   2   30.56    2.10
  23   5   4   64.40    3.37
  23   5   6   62.12    2.65
  23   5   8   85.01    4.38
  23   5  10   69.69    4.20
  23   5  12   16.42    1.28
  23   5  14    1.19    0.73
  23   5  16    8.76    1.37
  23   5  18   16.33    2.19
  23   5  20   11.31    1.64
  23   5  22    7.39    4.10
  23   6   1    1.92    0.55
  23   6   3   53.09    2.46
  23   6   5   65.76    2.65
  23   6   7   12.22    0.91
  23   6   9    7.21    0.64
  23   6  11    5.29    0.91
  23   6  13    7.94    2.55
  23   6  15    7.57    1.09
  23   6  17   -0.27    0.73
  23   6  19    0.82    0.82
  23   6  21    9.58    1.37
  23   7   0   25.63    1.46
  23   7   2    7.30    0.82
  23   7   4    4.10    0.91
  23   7   6   11.49    0.64
  23   7   8   21.07    1.00
  23   7  10    9.85    0.82
  23   7  12    0.82    0.55
  23   7  14    5.47    0.82
  23   7  16    7.39    1.09
  23   7  18    9.49    0.91
  23   7  20    6.02    1.00
  23   7  22    1.55    0.73
  23   8   1    7.21    0.91
  23   8   3   70.60    4.93
  23   8   5   98.24    6.29
  23   8   7   22.80    1.09
  23   8   9    0.55    0.55
  23   8  11    9.30    0.82
  23   8  13    1.92    0.55
  23   8  15    6.48    0.64
  23   8  17   -0.73    0.55
  23   8  19    0.27    0.64
  23   8  21   29.92    4.38
  23   9   0    3.47    0.82
  23   9   2    8.76    0.91
  23   9   4   16.60    1.28
  23   9   6    7.30    0.73
  23   9   8    0.00    0.64
  23   9  10   -0.18    0.64
  23   9  12    2.92    0.64
  23   9  14   12.13    0.82
  23   9  16    8.76    0.82
  23   9  18    7.30    0.82
  23   9  20    3.47    0.73
  23   9  22    0.55    0.73
  23  10   1    7.66    1.00
  23  10   3   57.10    3.65
  23  10   5   68.96    4.65
  23  10   7   13.86    1.28
  23  10   9   -0.09    0.55
  23  10  11   12.50    1.28
  23  10  13    5.66    0.73
  23  10  15    3.37    0.64
  23  10  17    1.64    0.55
  23  10  19    1.37    0.46
  23  10  21   44.97    4.38
  23  11   0    5.47    0.82
  23  11   2    2.92    0.82
  23  11   4   -0.55    0.82
  23  11   6    3.92    0.64
  23  11   8    8.48    0.73
  23  11  10   19.15    2.46
  23  11  12   20.16    2.37
  23  11  14   11.68    1.46
  23  11  16    5.47    0.73
  23  11  18    0.46    0.46
  23  11  20    0.73    0.46
  23  11  22    1.64    0.64
  23  12   1    4.10    0.91
  23  12   3   13.41    1.19
  23  12   5   16.42    1.28
  23  12   7    0.73    0.64
  23  12   9    2.65    0.73
  23  12  11   18.79    1.55
  23  12  13    2.10    0.64
  23  12  15    4.65    2.28
  23  12  17    0.73    0.55
  23  12  19    1.37    0.64
  23  12  21   57.55    4.29
  23  13   0    4.29    1.28
  23  13   2    3.47    0.82
  23  13   4   -1.37    0.82
  23  13   6    3.74    0.73
  23  13   8    4.29    0.64
  23  13  10    4.47    0.64
  23  13  12    4.10    0.73
  23  13  14    2.92    0.73
  23  13  16    2.46    1.64
  23  13  18    2.01    0.64
  23  13  20    1.92    0.55
  23  13  22    1.09    0.55
  23  14   1    0.46    0.91
  23  14   3    2.19    0.82
  23  14   5    1.09    0.82
  23  14   7    5.02    0.73
  23  14   9   12.22    0.91
  23  14  11   11.13    1.09
  23  14  13    2.19    0.64
  23  14  15    3.47    1.92
  23  14  17    1.64    0.73
  23  14  19    1.09    0.64
  23  14  21   10.03    1.55
  23  15   0   22.44    2.10
  23  15   2   15.87    1.82
  23  15   4    8.30    2.28
  23  15   6    7.84    1.00
  23  15   8    7.84    0.82
  23  15  10    3.65    0.55
  23  15  12    3.47    0.73
  23  15  14    1.64    0.64
  23  15  16    1.28    0.73
  23  15  18   -1.28    0.64
  23  15  20    2.10    0.64
  23  15  22    1.64    0.82
  23  16   1   -1.19    0.82
  23  16   3    2.37    0.73
  23  16   5    7.11    0.91
  23  16   7    8.94    1.09
  23  16   9   10.22    1.00
  23  16  11    4.38    0.82
  23  16  13   -0.18    0.64
  23  16  15    1.09    0.73
  23  16  17    2.19    0.82
  23  16  19    1.37    0.82
  23  16  21   -0.64    0.64
  23  17   0    3.47    0.91
  23  17   2    6.84    6.38
  23  17   4    0.55    0.82
  23  17   6   -0.46    0.73
  23  17   8    0.27    0.55
  23  17  10    1.37    0.55
  23  17  12   -0.09    0.55
  23  17  14    0.73    0.64
  23  17  16    2.74    0.82
  23  17  18    3.28    1.19
  23  17  20    2.37    0.82
  23  17  22   -0.18    0.73
  23  18   1    2.37    0.82
  23  18   3    8.67    1.09
  23  18   5   21.25    2.74
  23  18   7   10.49    1.37
  23  18   9    8.76    0.91
  23  18  11    0.82    0.55
  23  18  13   -0.09    0.73
  23  18  15    0.46    0.73
  23  18  17    2.28    1.00
  23  18  19    0.91    0.82
  23  18  21    1.00    0.73
  23  19   0    4.10    1.00
  23  19   2    4.29    1.09
  23  19   4    7.48    1.09
  23  19   6    0.55    0.82
  23  19   8    0.27    0.73
  23  19  10    1.28    0.46
  23  19  12    0.91    0.55
  23  19  14    2.19    0.64
  23  19  16    1.19    0.82
  23  19  18    4.65    1.28
  23  19  20    1.19    0.73
  23  19  22    1.55    0.73
  23  20   1    2.01    0.82
  23  20   3    4.65    1.00
  23  20   5    9.58    1.92
  23  20   7    4.65    1.09
  23  20   9    3.92    0.73
  23  20  11    0.18    0.46
  23  20  13    0.91    0.82
  23  20  15    1.92    1.00
  23  20  17    0.73    0.73
  23  20  19    4.01    1.46
  23  20  21    1.19    0.73
  23  21   0    9.49    1.46
  23  21   2    4.83    1.28
  23  21   4    6.11    0.91
  23  21   6    6.84    1.46
  23  21   8   29.92    3.83
  23  21  10   46.79    4.93
  23  21  12   51.99    4.01
  23  21  14    9.85    1.64
  23  21  16    1.37    1.09
  23  21  18    1.00    1.09
  23  21  20    4.20    1.09
  23  21  22    2.92    1.00
  23  22   1    2.74    1.92
  23  22   3    0.46    0.82
  23  22   5    0.82    0.73
  23  22   7    1.19    0.82
  23  22   9    0.18    0.64
  23  22  11    1.37    0.55
  23  22  13    1.37    0.46
  23  22  15   -0.55    0.55
  23  22  17    0.18    0.64
  23  22  19   -0.36    0.73
  23  22  21    2.19    0.91
  23  23   0   43.33    9.58
  23  23   2   29.10    4.56
  23  23   4    8.94    1.55
  23  23   6    2.19    0.82
  23  23   8    2.28    0.82
  23  23  10    8.21    2.01
  23  23  12   21.80    2.55
  23  23  14    3.28    0.73
  23  23  16    0.46    0.55
  23  23  18    1.28    0.91
  23  23  20    4.29    1.28
  23  23  22    2.65    0.91
  24   0   0   34.75    5.38
  24   1   1    1.28    0.82
  24   1   3    9.49    1.37
  24   1   5   16.24    1.28
  24   1   7   28.73    1.92
  24   1   9   17.15    1.46
  24   1  11   12.86    1.19
  24   1  13    2.46    0.82
  24   1  15    0.36    0.82
  24   1  17    0.64    0.82
  24   1  19    0.82    0.82
  24   1  21    0.64    1.00
  24   1  23    0.64    1.73
  24   2   0   14.32    1.82
  24   2   2   10.40    1.28
  24   2   4   61.93    4.93
  24   2   6    1.82    0.55
  24   2   8   25.45    2.74
  24   2  10    0.36    0.73
  24   2  12   -0.46    0.91
  24   2  14   34.75    4.38
  24   2  16    6.75    1.82
  24   2  18   31.74    5.02
  24   2  20    1.82    1.00
  24   2  22   48.62    6.57
  24   3   1   10.31    1.46
  24   3   3   83.37    8.03
  24   3   5  137.00    9.94
  24   3   7  140.92    7.48
  24   3   9  108.72    6.84
  24   3  11   42.05    2.92
  24   3  13    5.47    0.91
  24   3  15    1.00    0.73
  24   3  17    9.67    1.09
  24   3  19    6.66    1.55
  24   3  21    4.47    1.09
  24   3  23   -0.73    0.82
  24   4   0   77.71    8.85
  24   4   2   79.72    6.75
  24   4   4   91.49    7.30
  24   4   6    0.73    0.64
  24   4   8    8.94    1.09
  24   4  10    5.93    4.29
  24   4  12    4.74    1.00
  24   4  14   15.69    2.10
  24   4  16    3.74    1.00
  24   4  18   25.72    3.19
  24   4  20    1.00    0.82
  24   4  22   22.80    5.11
  24   5   1   19.15    1.73
  24   5   3  170.02   14.96
  24   5   5  181.51   12.68
  24   5   7  240.71   12.59
  24   5   9  144.66    9.39
  24   5  11   53.54    6.66
  24   5  13    1.28    1.28
  24   5  15    3.83    0.91
  24   5  17   17.60    2.37
  24   5  19   19.61    2.55
  24   5  21    8.57    1.37
  24   5  23    0.09    1.09
  24   6   0    8.12    1.09
  24   6   2    1.92    0.55
  24   6   4   -0.55    0.55
  24   6   6   24.26    1.82
  24   6   8    8.85    1.28
  24   6  10   29.01    2.74
  24   6  12    8.03    2.10
  24   6  14   14.59    1.64
  24   6  16    1.64    0.82
  24   6  18    1.19    0.82
  24   6  20    1.64    0.82
  24   6  22    2.46    1.09
  24   7   1   29.37    1.92
  24   7   3  147.22    9.12
  24   7   5  256.94   13.86
  24   7   7  225.75   12.22
  24   7   9  141.56    8.48
  24   7  11   24.17    1.73
  24   7  13    1.19    0.55
  24   7  15    8.12    1.00
  24   7  17   17.42    1.92
  24   7  19   13.96    2.10
  24   7  21    4.65    1.37
  24   7  23    2.55    0.82
  24   8   0   13.50    1.73
  24   8   2   25.90    2.01
  24   8   4    9.85    1.09
  24   8   6    8.67    1.46
  24   8   8   33.02    2.65
  24   8  10   49.53    5.47
  24   8  12   11.31    1.19
  24   8  14    3.37    0.64
  24   8  16    2.37    0.64
  24   8  18    0.91    0.64
  24   8  20   11.04    2.10
  24   8  22    1.92    1.19
  24   9   1   14.59    1.46
  24   9   3   97.05    6.20
  24   9   5  131.80    9.21
  24   9   7  121.49    6.57
  24   9   9   48.34    2.83
  24   9  11    7.57    0.82
  24   9  13    1.09    0.46
  24   9  15    6.29    0.82
  24   9  17   15.23    1.82
  24   9  19   10.49    1.46
  24   9  21    2.74    0.82
  24   9  23    0.91    0.73
  24  10   0   -0.73    1.82
  24  10   2    2.37    3.56
  24  10   4    3.19    0.82
  24  10   6   33.75    4.10
  24  10   8   38.22    2.55
  24  10  10   51.17    4.29
  24  10  12   17.24    6.66
  24  10  14    1.73    0.55
  24  10  16    0.73    0.46
  24  10  18    3.92    0.73
  24  10  20   40.95    4.47
  24  10  22   25.63    4.93
  24  11   1   13.77    1.37
  24  11   3   53.09    5.11
  24  11   5   51.53    4.10
  24  11   7   21.43    1.55
  24  11   9   13.86    5.56
  24  11  11   -0.09    0.55
  24  11  13    2.28    0.55
  24  11  15    6.20    0.73
  24  11  17    6.38    0.82
  24  11  19    4.83    0.91
  24  11  21    0.55    0.64
  24  11  23    0.55    0.82
  24  12   0    1.46    0.91
  24  12   2    1.46    1.00
  24  12   4    3.37    0.91
  24  12   6    8.12    1.46
  24  12   8   10.95    1.09
  24  12  10    8.48    1.28
  24  12  12    0.36    0.64
  24  12  14   11.22    3.83
  24  12  16    3.19    0.73
  24  12  18    6.38    1.00
  24  12  20   57.46    5.56
  24  12  22   41.59    4.38
  24  13   1    3.28    0.91
  24  13   3    5.11    0.91
  24  13   5   -0.18    0.73
  24  13   7    5.56    4.20
  24  13   9    0.27    0.46
  24  13  11    2.83    1.28
  24  13  13    5.02    0.73
  24  13  15    2.74    0.82
  24  13  17    2.74    0.82
  24  13  19    2.37    0.82
  24  13  21    0.27    0.46
  24  13  23    1.09    0.73
  24  14   0   55.55    5.29
  24  14   2   40.95    4.74
  24  14   4   16.69    2.65
  24  14   6   11.86    1.37
  24  14   8    3.74    0.55
  24  14  10    1.64    0.46
  24  14  12    9.49    1.46
  24  14  14    9.12    1.64
  24  14  16    3.37    1.28
  24  14  18    5.93    1.28
  24  14  20   29.01    5.20
  24  14  22   18.97    2.55
  24  15   1    2.01    0.82
  24  15   3    0.91    0.91
  24  15   5    4.56    0.73
  24  15   7    8.67    1.28
  24  15   9    5.47    0.64
  24  15  11    5.47    0.82
  24  15  13    2.28    0.64
  24  15  15    3.47    0.82
  24  15  17    3.37    0.64
  24  15  19    0.91    0.64
  24  15  21    0.73    0.64
  24  15  23   -0.09    0.46
  24  16   0   10.49    2.01
  24  16   2    2.37    0.91
  24  16   4    4.74    0.91
  24  16   6    0.55    0.73
  24  16   8    3.10    0.64
  24  16  10   -0.55    0.46
  24  16  12    2.10    0.64
  24  16  14    5.47    1.37
  24  16  16    1.73    0.73
  24  16  18    0.46    0.73
  24  16  20    0.27    0.73
  24  16  22   -1.00    0.64
  24  17   1    1.19    0.82
  24  17   3    8.39    1.37
  24  17   5   18.97    2.83
  24  17   7   18.52    2.10
  24  17   9   12.77    1.55
  24  17  11    6.02    0.82
  24  17  13    3.47    0.82
  24  17  15    1.73    0.82
  24  17  17    1.46    0.64
  24  17  19    0.82    0.73
  24  17  21    0.82    0.64
  24  17  23   -0.18    0.55
  24  18   0   36.21    4.56
  24  18   2   35.57    5.93
  24  18   4   16.14    2.28
  24  18   6    2.37    0.82
  24  18   8   -0.27    0.64
  24  18  10    3.10    0.55
  24  18  12    9.12    1.28
  24  18  14    4.65    1.00
  24  18  16    1.55    0.91
  24  18  18    2.92    0.82
  24  18  20   11.58    2.46
  24  18  22    5.11    1.55
  24  19   1    0.18    0.82
  24  19   3    6.93    1.46
  24  19   5   19.98    2.83
  24  19   7   15.23    2.19
  24  19   9    7.02    1.00
  24  19  11    6.29    0.91
  24  19  13    2.37    0.64
  24  19  15    1.37    0.64
  24  19  17    0.91    0.64
  24  19  19    1.19    0.82
  24  19  21    0.00    0.64
  24  19  23    1.28    0.82
  24  20   0    5.38    1.82
  24  20   2    1.09    0.82
  24  20   4    1.09    1.46
  24  20   6    2.10    0.73
  24  20   8   10.76    2.92
  24  20  10   49.62    6.48
  24  20  12   55.82    4.93
  24  20  14   32.20    4.83
  24  20  16   -1.09    0.64
  24  20  18    4.20    1.55
  24  20  20   18.33    3.83
  24  20  22   28.91    5.29
  24  21   1    1.00    0.73
  24  21   3    3.37    1.00
  24  21   5   11.86    2.01
  24  21   7    5.20    1.00
  24  21   9    3.01    0.91
  24  21  11    2.10    0.55
  24  21  13    0.00    0.46
  24  21  15    0.73    0.55
  24  21  17    0.18    0.64
  24  21  19   -0.46    0.64
  24  21  21    2.74    1.82
  24  21  23    1.64    0.91
  24  22   0   75.61   11.49
  24  22   2   48.07    7.66
  24  22   4   22.07    3.83
  24  22   6    3.10    0.82
  24  22   8    4.20    1.46
  24  22  10   14.41    3.01
  24  22  12   43.23    4.47
  24  22  14   25.90    4.20
  24  22  16   -0.27    0.64
  24  22  18    5.47    1.55
  24  22  20   31.29    5.29
  24  22  22   30.28    5.20
  24  23   1    0.27    0.82
  24  23   3   -0.18    0.91
  24  23   5    1.82    1.09
  24  23   7    1.19    0.82
  24  23   9    1.28    0.73
  24  23  11    2.83    0.91
  24  23  13    0.00    0.55
  24  23  15    1.00    0.55
  24  23  17    0.55    0.55
  24  23  19    1.64    0.55
  24  23  21    0.27    0.64
  24  23  23    0.64    0.82
  24  24   0    0.55    1.28
  24  24   2    4.74    1.82
  24  24   4    2.01    1.00
  24  24   6   20.98    4.38
  24  24   8   39.13    6.29
  24  24  10   65.95    9.30
  24  24  12   72.79    7.30
  24  24  14   22.71    2.74
  24  24  16    0.55    0.46
  24  24  18    4.20    1.09
  24  24  20   15.51    3.83
  24  24  22   17.15    4.47
  24  24  24   10.58    7.02
  25   1   0   -0.64    0.73
  25   1   2    2.74    1.64
  25   1   4    5.02    0.82
  25   1   6    5.29    0.64
  25   1   8   10.76    0.73
  25   1  10    5.47    0.82
  25   1  12   -0.64    0.73
  25   1  14   -0.27    0.73
  25   1  16    0.55    0.82
  25   1  18    0.36    0.82
  25   1  20    6.38    4.47
  25   1  22    1.73    0.82
  25   1  24   -0.73    0.82
  25   2   1    0.46    0.82
  25   2   3   44.60    2.83
  25   2   5    7.21    1.82
  25   2   7   31.92    1.73
  25   2   9    2.01    0.82
  25   2  11    2.28    0.82
  25   2  13   22.44    2.46
  25   2  15    9.67    1.09
  25   2  17   37.67    3.83
  25   2  19   24.35    3.19
  25   2  21   35.85    4.93
  25   2  23   -0.18    1.00
  25   3   0   45.70    3.01
  25   3   2   57.19    7.75
  25   3   4   43.69    3.10
  25   3   6   72.06    5.20
  25   3   8   83.55    4.93
  25   3  10   49.16    2.83
  25   3  12   13.23    2.01
  25   3  14    0.00    0.64
  25   3  16    5.11    0.91
  25   3  18   12.95    1.82
  25   3  20   15.41    2.37
  25   3  22    5.20    1.09
  25   3  24    1.46    0.82
  25   4   1    3.74    0.73
  25   4   3   49.53    3.83
  25   4   5   -0.91    0.73
  25   4   7   32.29    1.82
  25   4   9    2.46    1.46
  25   4  11   -0.46    0.64
  25   4  13   15.96    3.74
  25   4  15   10.58    1.19
  25   4  17   16.24    2.10
  25   4  19    8.94    1.37
  25   4  21    9.94    1.82
  25   4  23    2.10    0.91
  25   5   0    9.03    0.82
  25   5   2    5.29    0.82
  25   5   4    2.10    2.55
  25   5   6   13.04    0.91
  25   5   8   31.10    1.64
  25   5  10   14.23    1.19
  25   5  12    1.55    0.64
  25   5  14    0.91    0.73
  25   5  16   12.59    1.64
  25   5  18   17.97    2.37
  25   5  20   28.82    5.20
  25   5  22    8.39    1.73
  25   5  24    2.10    1.73
  25   6   1    4.38    0.73
  25   6   3   67.22    4.20
  25   6   5   14.14    1.00
  25   6   7   34.84    1.82
  25   6   9    6.57    0.82
  25   6  11    0.73    2.37
  25   6  13    4.56    0.73
  25   6  15    2.83    0.73
  25   6  17    4.93    1.09
  25   6  19    0.18    0.73
  25   6  21    0.91    0.82
  25   6  23    2.28    1.19
  25   7   0   33.93    2.01
  25   7   2   34.75    2.10
  25   7   4   32.75    2.37
  25   7   6   45.24    3.10
  25   7   8   43.05    1.64
  25   7  10   20.43    1.55
  25   7  12    1.46    0.55
  25   7  14    0.91    0.64
  25   7  16    8.85    1.28
  25   7  18   14.69    2.28
  25   7  20   18.88    2.92
  25   7  22    8.48    1.46
  25   7  24   -0.36    0.82
  25   8   1   11.58    0.91
  25   8   3   75.43    3.37
  25   8   5   34.84    1.82
  25   8   7   47.52    2.65
  25   8   9    3.28    0.55
  25   8  11    0.82    0.55
  25   8  13    0.55    0.55
  25   8  15    1.46    0.64
  25   8  17   -1.00    0.64
  25   8  19    2.55    0.73
  25   8  21    8.30    2.19
  25   8  23   29.92    5.38
  25   9   0    4.29    1.28
  25   9   2    2.46    1.00
  25   9   4    1.82    0.82
  25   9   6    6.75    0.64
  25   9   8    3.47    0.55
  25   9  10    2.65    0.46
  25   9  12    0.36    0.46
  25   9  14    2.83    0.46
  25   9  16    0.91    0.55
  25   9  18    2.65    0.82
  25   9  20    2.92    0.82
  25   9  22    0.46    0.82
  25   9  24   -0.27    1.19
  25  10   1    6.66    0.82
  25  10   3   46.24    3.47
  25  10   5   18.70    1.37
  25  10   7   17.33    1.55
  25  10   9    2.19    0.46
  25  10  11    1.09    0.46
  25  10  13    2.10    0.46
  25  10  15    0.27    0.46
  25  10  17    1.46    0.55
  25  10  19   12.68    1.37
  25  10  21   22.71    2.92
  25  10  23   47.43    6.11
  25  11   0    1.64    0.73
  25  11   2    0.55    0.73
  25  11   4   -0.46    0.73
  25  11   6    0.00    0.55
  25  11   8    1.37    0.46
  25  11  10   -0.27    0.46
  25  11  12    2.10    0.64
  25  11  14    1.09    0.55
  25  11  16    1.09    0.46
  25  11  18    0.46    0.46
  25  11  20    0.00    0.55
  25  11  22    1.09    0.64
  25  11  24   -0.73    0.64
  25  12   1   -0.73    0.82
  25  12   3    7.84    0.91
  25  12   5    2.28    0.64
  25  12   7    1.00    0.64
  25  12   9    0.27    0.36
  25  12  11    1.46    0.55
  25  12  13    1.00    0.55
  25  12  15    0.64    0.55
  25  12  17    1.82    0.55
  25  12  19   19.88    1.82
  25  12  21   37.94    3.56
  25  12  23   49.71    5.75
  25  13   0   29.46    3.19
  25  13   2   29.10    2.83
  25  13   4   12.31    1.19
  25  13   6    3.47    0.73
  25  13   8    0.73    0.55
  25  13  10    1.64    0.55
  25  13  12    0.46    0.55
  25  13  14    2.37    0.73
  25  13  16    2.74    0.64
  25  13  18   -0.27    0.55
  25  13  20    0.91    0.46
  25  13  22    0.64    0.46
  25  13  24    0.46    0.55
  25  14   1    0.09    0.73
  25  14   3   -0.27    0.73
  25  14   5    2.19    1.37
  25  14   7    0.55    0.64
  25  14   9    1.92    0.46
  25  14  11    1.09    0.46
  25  14  13    1.28    0.64
  25  14  15   -0.18    0.64
  25  14  17    0.00    0.64
  25  14  19    8.30    1.92
  25  14  21    9.85    1.37
  25  14  23    8.85    1.19
  25  15   0   11.95    1.37
  25  15   2    9.58    1.19
  25  15   4    7.30    1.00
  25  15   6    5.11    0.73
  25  15   8    3.01    0.55
  25  15  10   -0.46    0.46
  25  15  12    1.28    1.28
  25  15  14   -0.46    0.64
  25  15  16    0.64    0.64
  25  15  18   -0.64    0.55
  25  15  20   -0.27    0.55
  25  15  22    0.91    0.46
  25  15  24   -0.36    0.36
  25  16   1   -0.27    0.82
  25  16   3    4.56    0.91
  25  16   5   16.69    2.01
  25  16   7   13.13    2.74
  25  16   9    2.01    0.64
  25  16  11    0.91    0.46
  25  16  13    2.37    0.82
  25  16  15    0.55    0.64
  25  16  17    0.18    0.64
  25  16  19   -0.64    0.55
  25  16  21    1.28    0.55
  25  16  23   -0.46    0.46
  25  17   0   51.08    8.67
  25  17   2   46.70    5.38
  25  17   4   21.25    2.83
  25  17   6    3.47    0.91
  25  17   8   -0.09    0.64
  25  17  10    1.46    0.46
  25  17  12    1.37    0.55
  25  17  14    0.46    0.64
  25  17  16   -0.27    0.64
  25  17  18    0.73    0.64
  25  17  20    0.73    0.64
  25  17  22    0.55    0.55
  25  17  24    0.09    0.46
  25  18   1   -0.27    0.73
  25  18   3   13.23    2.10
  25  18   5   26.82    3.92
  25  18   7   19.15    2.28
  25  18   9    2.83    0.73
  25  18  11    0.36    0.46
  25  18  13    0.46    0.55
  25  18  15    1.09    0.64
  25  18  17    1.37    0.91
  25  18  19   -0.18    0.64
  25  18  21    0.55    0.82
  25  18  23    2.46    0.82
  25  19   0   25.81    3.01
  25  19   2   18.33    2.01
  25  19   4   10.85    2.10
  25  19   6    0.64    0.73
  25  19   8    2.83    0.73
  25  19  10   15.41    1.92
  25  19  12   16.69    1.73
  25  19  14    4.56    1.09
  25  19  16    4.20    3.47
  25  19  18    1.28    0.91
  25  19  20    0.55    0.64
  25  19  22    0.55    0.55
  25  19  24    0.27    0.64
  25  20   1    1.28    0.82
  25  20   3   10.76    1.64
  25  20   5   28.91    4.38
  25  20   7   22.16    3.01
  25  20   9    4.74    0.82
  25  20  11    0.73    0.55
  25  20  13    0.09    0.46
  25  20  15   -0.46    0.55
  25  20  17    0.91    0.64
  25  20  19    0.73    0.73
  25  20  21    1.46    0.73
  25  20  23   -0.09    0.73
  25  21   0   51.81    7.48
  25  21   2   35.94    5.02
  25  21   4   16.42    2.92
  25  21   6    1.28    0.82
  25  21   8    4.38    1.09
  25  21  10   19.79    2.92
  25  21  12   26.09    3.37
  25  21  14    9.85    1.55
  25  21  16    1.00    0.64
  25  21  18    1.09    0.64
  25  21  20    1.64    0.64
  25  21  22    1.00    0.73
  25  21  24   -1.00    0.55
  25  22   1   -0.09    0.82
  25  22   3    4.65    1.46
  25  22   5    7.30    1.46
  25  22   7    5.75    1.19
  25  22   9    0.36    0.73
  25  22  11   -0.09    0.55
  25  22  13    0.18    0.46
  25  22  15    2.01    1.55
  25  22  17    0.27    0.64
  25  22  19    0.91    0.64
  25  22  21    1.00    0.73
  25  22  23    1.55    0.73
  25  23   0    0.09    1.00
  25  23   2   -0.27    0.82
  25  23   4   -0.36    0.82
  25  23   6    5.66    1.19
  25  23   8   34.30    5.84
  25  23  10   45.61    6.84
  25  23  12   40.50    4.38
  25  23  14    6.75    1.19
  25  23  16    1.00    0.55
  25  23  18    2.10    0.55
  25  23  20    1.46    0.73
  25  23  22    2.65    1.00
  25  23  24   -0.09    0.73
  25  24   1    0.27    0.91
  25  24   3    2.55    1.64
  25  24   5    1.28    0.82
  25  24   7    0.55    0.73
  25  24   9    0.27    0.73
  25  24  11   -0.09    0.64
  25  24  13    1.19    0.64
  25  24  15    1.19    0.91
  25  24  17    0.00    0.36
  25  24  19    0.73    0.55
  25  24  21    0.36    0.73
  25  24  23   -0.36    0.82
  25  25   0   10.58    4.56
  25  25   2    4.56    1.28
  25  25   4    2.19    0.82
  25  25   6    0.64    0.73
  25  25   8    6.57    2.01
  25  25  10   12.13    2.37
  25  25  12   10.67    1.82
  25  25  14    1.55    0.91
  25  25  16   -0.27    0.36
  25  25  18    0.91    0.55
  25  25  20    3.74    0.91
  25  25  22    1.46    0.73
  25  25  24   -0.36    0.82
  26   0   0    9.49    3.01
  26   1   1   -0.55    0.91
  26   1   3    3.56    0.82
  26   1   5    6.84    0.91
  26   1   7    7.39    1.09
  26   1   9    1.82    0.64
  26   1  11    1.00    0.73
  26   1  13   -0.27    0.73
  26   1  15    2.01    0.82
  26   1  17    1.00    0.91
  26   1  19    0.82    1.00
  26   1  21    1.46    0.91
  26   1  23   -0.36    0.82
  26   1  25   -0.64    0.91
  26   2   0   70.60    6.38
  26   2   2  120.03    9.94
  26   2   4    2.92    0.82
  26   2   6  112.28    9.58
  26   2   8    8.30    0.73
  26   2  10    4.65    0.82
  26   2  12    4.10    0.91
  26   2  14    4.93    0.91
  26   2  16   58.56    7.02
  26   2  18   89.75   11.68
  26   2  20   65.76    9.94
  26   2  22    8.21    2.65
  26   2  24    7.66    2.28
  26   3   1    4.65    0.82
  26   3   3   23.90    2.01
  26   3   5   50.99    4.47
  26   3   7   50.53    3.56
  26   3   9   23.08    1.73
  26   3  11    4.38    0.82
  26   3  13    0.27    0.64
  26   3  15    5.29    1.00
  26   3  17   14.96    2.10
  26   3  19   17.79    2.83
  26   3  21    6.38    1.46
  26   3  23    2.19    0.82
  26   3  25   -0.46    0.73
  26   4   0   12.40    1.37
  26   4   2    4.65    1.55
  26   4   4   59.20    6.57
  26   4   6    8.03    2.10
  26   4   8    8.48    1.09
  26   4  10    5.02    0.91
  26   4  12   13.68    1.73
  26   4  14    6.57    1.09
  26   4  16   39.31    6.75
  26   4  18   39.49    5.84
  26   4  20   40.22    5.66
  26   4  22    1.64    1.09
  26   4  24    1.28    0.73
  26   5   1    6.20    1.00
  26   5   3   48.25    4.83
  26   5   5   78.08    5.66
  26   5   7   96.23    5.56
  26   5   9   53.45    4.29
  26   5  11    7.84    0.91
  26   5  13   -0.18    0.73
  26   5  15    5.56    1.00
  26   5  17   27.36    3.65
  26   5  19   32.47    4.01
  26   5  21   15.23    3.56
  26   5  23    2.65    1.19
  26   5  25    0.00    0.73
  26   6   0  106.63    9.39
  26   6   2  104.35    7.84
  26   6   4    3.92    0.91
  26   6   6   35.76    3.01
  26   6   8    2.28    0.55
  26   6  10    0.73    0.55
  26   6  12   -1.09    0.64
  26   6  14    1.37    0.64
  26   6  16    3.83    0.91
  26   6  18    6.29    1.19
  26   6  20    3.92    0.91
  26   6  22    0.82    0.82
  26   6  24    0.27    0.82
  26   7   1    9.12    1.37
  26   7   3   64.85    6.75
  26   7   5  106.08    7.11
  26   7   7   98.96    5.84
  26   7   9   59.83    4.01
  26   7  11    6.93    1.00
  26   7  13    1.00    0.64
  26   7  15    3.28    0.82
  26   7  17   21.07    3.10
  26   7  19   26.18    4.01
  26   7  21   17.51    3.01
  26   7  23    4.47    1.37
  26   7  25    0.91    0.82
  26   8   0    5.02    0.64
  26   8   2   11.13    1.00
  26   8   4    8.67    1.00
  26   8   6    1.73    0.55
  26   8   8    9.03    1.19
  26   8  10    3.83    0.82
  26   8  12    2.19    0.55
  26   8  14   -0.82    0.55
  26   8  16   -0.46    0.64
  26   8  18    1.82    0.82
  26   8  20    4.47    1.19
  26   8  22    7.39    2.01
  26   8  24    4.74    1.37
  26   9   1    2.19    0.64
  26   9   3   33.84    2.83
  26   9   5   48.52    3.47
  26   9   7   72.70    4.20
  26   9   9   25.27    2.01
  26   9  11    3.92    0.55
  26   9  13    1.19    0.55
  26   9  15    0.73    0.55
  26   9  17    5.66    0.82
  26   9  19    6.20    1.19
  26   9  21    5.47    1.09
  26   9  23    2.46    1.09
  26   9  25    2.01    2.37
  26  10   0    2.46    0.73
  26  10   2    3.65    0.82
  26  10   4    3.01    0.64
  26  10   6    1.00    0.55
  26  10   8    4.74    1.00
  26  10  10    0.82    0.46
  26  10  12    8.57    0.82
  26  10  14    5.47    0.64
  26  10  16    9.49    1.19
  26  10  18   18.52    2.19
  26  10  20   27.27    4.10
  26  10  22   20.71    3.19
  26  10  24    9.12    2.55
  26  11   1    0.46    0.64
  26  11   3    5.66    0.82
  26  11   5    6.11    0.82
  26  11   7    5.66    1.37
  26  11   9    2.92    0.46
  26  11  11    2.37    0.46
  26  11  13    1.82    0.55
  26  11  15    1.82    0.55
  26  11  17    0.55    0.46
  26  11  19    0.18    0.55
  26  11  21    1.64    0.55
  26  11  23    1.28    0.73
  26  11  25    1.00    0.64
  26  12   0    8.67    1.19
  26  12   2    3.83    0.91
  26  12   4   22.16    2.65
  26  12   6   -1.55    0.55
  26  12   8    2.01    0.55
  26  12  10    8.03    0.82
  26  12  12   28.37    3.01
  26  12  14   18.61    2.55
  26  12  16   17.88    1.73
  26  12  18   45.06    5.02
  26  12  20   44.42    4.74
  26  12  22   52.63    6.84
  26  12  24   10.03    2.28
  26  13   1   -0.36    0.64
  26  13   3   -0.55    0.73
  26  13   5    0.00    0.64
  26  13   7    0.73    0.64
  26  13   9    0.55    0.55
  26  13  11    0.73    0.46
  26  13  13    1.92    0.55
  26  13  15    2.19    0.64
  26  13  17    0.00    0.55
  26  13  19    0.09    0.55
  26  13  21    0.46    0.46
  26  13  23   -0.18    0.55
  26  13  25    0.82    0.73
  26  14   0    6.02    1.19
  26  14   2    4.10    1.00
  26  14   4    8.12    1.37
  26  14   6    1.82    0.64
  26  14   8   -1.28    0.55
  26  14  10    5.11    0.64
  26  14  12   30.92    3.37
  26  14  14    6.20    1.09
  26  14  16    7.48    1.28
  26  14  18    9.21    1.37
  26  14  20   15.78    1.92
  26  14  22    6.75    2.01
  26  14  24    2.19    0.64
  26  15   1    3.19    1.19
  26  15   3    5.38    0.82
  26  15   5    4.65    1.00
  26  15   7    2.55    0.82
  26  15   9    1.00    0.55
  26  15  11    1.82    0.46
  26  15  13    1.82    0.64
  26  15  15    2.01    0.64
  26  15  17    1.00    0.64
  26  15  19    0.91    0.55
  26  15  21    1.00    0.46
  26  15  23    0.73    0.46
  26  15  25    0.64    0.46
  26  16   0   73.43    8.30
  26  16   2   62.30    8.30
  26  16   4   22.99    2.92
  26  16   6    6.20    1.09
  26  16   8    0.73    0.64
  26  16  10    5.93    1.00
  26  16  12   25.72    2.55
  26  16  14    9.94    1.55
  26  16  16    2.19    0.73
  26  16  18    2.65    1.00
  26  16  20    0.91    0.73
  26  16  22    0.36    0.55
  26  16  24    0.18    0.36
  26  17   1    2.10    0.91
  26  17   3    8.94    1.55
  26  17   5   30.28    3.37
  26  17   7   29.37    3.37
  26  17   9    6.02    1.00
  26  17  11    1.46    0.46
  26  17  13    1.09    0.46
  26  17  15    0.82    0.91
  26  17  17    0.64    0.64
  26  17  19   -0.82    0.55
  26  17  21    1.09    0.55
  26  17  23   -0.46    0.46
  26  17  25   -0.18    0.36
  26  18   0   78.99   11.58
  26  18   2  101.97   10.85
  26  18   4   58.19    6.48
  26  18   6    4.83    1.55
  26  18   8    3.83    2.19
  26  18  10   11.49    1.55
  26  18  12   40.95    3.83
  26  18  14   10.58    1.64
  26  18  16    2.19    0.64
  26  18  18    0.18    0.55
  26  18  20    0.00    0.55
  26  18  22    3.92    1.28
  26  18  24    1.46    0.73
  26  19   1    1.82    0.91
  26  19   3   18.06    2.37
  26  19   5   42.05    6.02
  26  19   7   33.20    4.65
  26  19   9    7.39    1.37
  26  19  11    0.36    0.55
  26  19  13    0.36    0.46
  26  19  15   -0.46    0.55
  26  19  17    0.55    0.64
  26  19  19   -0.18    0.64
  26  19  21    0.55    0.55
  26  19  23    0.55    0.55
  26  19  25    0.82    1.00
  26  20   0  104.80   15.14
  26  20   2  101.97   13.77
  26  20   4   35.03    5.11
  26  20   6    3.19    0.91
  26  20   8    4.01    1.19
  26  20  10   26.00    4.93
  26  20  12   50.71    6.02
  26  20  14   15.51    2.01
  26  20  16    0.55    0.64
  26  20  18    0.46    0.82
  26  20  20    1.82    0.91
  26  20  22    6.02    2.01
  26  20  24    4.83    1.55
  26  21   1    3.10    1.82
  26  21   3   10.85    2.19
  26  21   5   17.79    2.83
  26  21   7   12.95    2.74
  26  21   9    4.56    1.00
  26  21  11    0.82    0.64
  26  21  13    0.18    0.36
  26  21  15   -0.09    0.46
  26  21  17   -0.91    0.55
  26  21  19   -0.46    0.55
  26  21  21   -0.91    0.64
  26  21  23    0.27    0.73
  26  21  25    0.18    0.46
  26  22   0   10.12    2.46
  26  22   2    4.83    1.64
  26  22   4   -0.46    0.73
  26  22   6    0.27    0.73
  26  22   8   11.86    2.92
  26  22  10   26.63    4.83
  26  22  12   38.13    4.83
  26  22  14    5.02    1.00
  26  22  16    1.64    0.73
  26  22  18    2.28    0.82
  26  22  20    9.85    2.65
  26  22  22    8.76    3.19
  26  22  24    3.01    2.46
  26  23   1   -0.55    0.82
  26  23   3    2.19    0.91
  26  23   5    2.37    1.73
  26  23   7    7.30    2.37
  26  23   9   -0.09    0.73
  26  23  11   -0.36    0.64
  26  23  13    0.64    0.46
  26  23  15    0.64    0.36
  26  23  17    1.37    0.73
  26  23  19    0.00    0.55
  26  23  21   -0.18    0.73
  26  23  23    0.09    0.55
  26  23  25   -0.46    0.64
  26  24   0    9.49    2.28
  26  24   2    7.84    2.01
  26  24   4    3.92    0.91
  26  24   6    2.01    0.91
  26  24   8    4.10    2.10
  26  24  10    7.66    1.82
  26  24  12    9.49    2.10
  26  24  14    2.01    0.73
  26  24  16    0.46    1.09
  26  24  18    1.82    0.73
  26  24  20    6.38    1.82
  26  24  22    8.57    3.19
  26  24  24    0.27    1.28
  26  25   1    0.09    0.82
  26  25   3    1.55    0.73
  26  25   5   -0.09    0.73
  26  25   7    0.00    0.73
  26  25   9    0.18    0.82
  26  25  11    0.27    0.73
  26  25  13    0.55    0.64
  26  25  15    0.82    1.28
  26  25  17    0.55    0.36
  26  25  19    0.09    0.46
  26  25  21    0.36    0.55
  26  25  23    0.55    1.00
  26  26   0    0.18    1.19
  26  26   2    0.27    0.82
  26  26   4    0.73    0.91
  26  26   6    2.74    1.37
  26  26   8    6.02    1.82
  26  26  10    4.47    1.64
  26  26  12    2.46    1.09
  26  26  14   -0.64    0.64
  26  26  16    0.09    0.46
  26  26  18    3.37    0.82
  26  26  20    1.19    0.82
  26  26  22    4.56    1.46
  27   1   0   14.50    1.64
  27   1   2   10.67    1.09
  27   1   4    6.48    1.00
  27   1   6    6.48    2.10
  27   1   8    3.10    0.55
  27   1  10    1.73    0.55
  27   1  12   -0.55    0.73
  27   1  14    1.09    0.82
  27   1  16    1.92    0.82
  27   1  18    0.09    0.91
  27   1  20    1.19    1.00
  27   1  22    1.00    0.91
  27   1  24   -0.27    0.82
  27   1  26   -1.09    0.64
  27   2   1    9.85    1.19
  27   2   3   10.95    1.64
  27   2   5   50.62    4.20
  27   2   7   -0.36    0.64
  27   2   9    5.02    0.55
  27   2  11   -0.36    0.55
  27   2  13    3.10    0.73
  27   2  15   40.13    4.74
  27   2  17   51.81    5.66
  27   2  19   66.86    9.03
  27   2  21   16.87    3.10
  27   2  23   10.12    2.55
  27   2  25    0.00    0.82
  27   3   0    7.75    1.00
  27   3   2    9.67    1.00
  27   3   4    3.92    0.73
  27   3   6   -1.55    0.64
  27   3   8    0.91    0.46
  27   3  10    1.19    2.19
  27   3  12   -0.36    0.64
  27   3  14    2.55    0.82
  27   3  16   13.59    2.19
  27   3  18   30.28    3.92
  27   3  20   13.59    2.10
  27   3  22    8.57    2.01
  27   3  24    1.00    0.73
  27   3  26   -0.27    0.91
  27   4   1    6.20    0.91
  27   4   3    4.20    0.82
  27   4   5   41.77    4.29
  27   4   7    0.91    0.64
  27   4   9    0.91    0.46
  27   4  11   -0.36    0.55
  27   4  13    3.56    0.73
  27   4  15   23.62    3.28
  27   4  17   31.10    3.83
  27   4  19   19.15    4.20
  27   4  21    6.93    1.92
  27   4  23    0.46    0.91
  27   4  25   -0.36    0.82
  27   5   0   78.26    8.03
  27   5   2   56.37    5.38
  27   5   4   46.34    4.10
  27   5   6   63.94    5.75
  27   5   8   50.99    3.92
  27   5  10   17.97    1.55
  27   5  12    4.38    0.64
  27   5  14    0.36    0.64
  27   5  16   15.05    2.19
  27   5  18   29.64    3.83
  27   5  20   26.09    5.20
  27   5  22   12.77    2.19
  27   5  24    3.10    1.37
  27   5  26    2.19    2.01
  27   6   1    1.19    0.82
  27   6   3   -0.91    0.64
  27   6   5   52.90    4.01
  27   6   7    4.20    0.64
  27   6   9    2.74    0.46
  27   6  11   -0.55    0.55
  27   6  13    1.37    0.64
  27   6  15    9.49    1.37
  27   6  17    6.57    1.37
  27   6  19    1.82    0.91
  27   6  21   -0.82    0.64
  27   6  23   -0.27    0.73
  27   6  25    4.10    2.37
  27   7   0   -0.36    0.64
  27   7   2   -1.09    0.55
  27   7   4    0.27    0.55
  27   7   6    6.38    1.28
  27   7   8    4.01    0.64
  27   7  10    0.27    0.46
  27   7  12    0.64    0.55
  27   7  14    0.82    0.73
  27   7  16    9.49    1.82
  27   7  18   25.63    4.47
  27   7  20   10.49    2.46
  27   7  22    7.84    1.92
  27   7  24    2.28    0.91
  27   7  26    0.64    0.73
  27   8   1    3.65    0.55
  27   8   3    1.09    0.46
  27   8   5   51.17    3.47
  27   8   7    3.65    0.55
  27   8   9    3.56    0.46
  27   8  11    4.38    0.55
  27   8  13    0.36    0.55
  27   8  15    1.09    0.64
  27   8  17    5.38    3.92
  27   8  19    0.73    0.82
  27   8  21    2.01    0.91
  27   8  23    6.11    1.37
  27   8  25    0.82    0.91
  27   9   0    9.49    0.73
  27   9   2    2.74    0.46
  27   9   4    1.09    0.46
  27   9   6    2.92    0.46
  27   9   8    1.92    0.46
  27   9  10    3.10    0.46
  27   9  12    2.74    0.46
  27   9  14    1.00    0.64
  27   9  16    0.46    0.64
  27   9  18    4.29    0.91
  27   9  20    2.55    1.00
  27   9  22    1.82    1.19
  27   9  24    1.37    0.91
  27   9  26    0.00    0.73
  27  10   1    1.28    0.55
  27  10   3    0.46    0.55
  27  10   5   16.60    1.55
  27  10   7    0.64    0.46
  27  10   9    3.74    0.36
  27  10  11    5.66    0.64
  27  10  13    1.46    0.46
  27  10  15    1.46    0.55
  27  10  17    5.75    0.91
  27  10  19   15.87    2.37
  27  10  21   11.13    1.92
  27  10  23   10.03    2.01
  27  10  25    3.28    1.28
  27  11   0   -0.09    0.64
  27  11   2   -0.46    0.64
  27  11   4    0.36    0.55
  27  11   6    1.55    0.55
  27  11   8    3.92    0.55
  27  11  10    5.38    0.55
  27  11  12   10.03    1.09
  27  11  14    7.02    1.00
  27  11  16    3.92    0.55
  27  11  18    0.64    0.55
  27  11  20    0.64    0.64
  27  11  22    0.18    0.73
  27  11  24   -0.27    0.73
  27  11  26    0.64    0.73
  27  12   1   -0.73    0.64
  27  12   3   -0.09    0.64
  27  12   5    7.02    0.82
  27  12   7    0.00    0.55
  27  12   9    3.19    0.73
  27  12  11   12.50    0.91
  27  12  13    3.56    0.64
  27  12  15    4.83    0.64
  27  12  17   10.49    1.46
  27  12  19   24.54    3.01
  27  12  21    8.21    2.10
  27  12  23    8.12    1.82
  27  12  25   -0.36    0.73
  27  13   0    3.47    0.82
  27  13   2    3.10    0.73
  27  13   4    2.55    0.64
  27  13   6    0.09    0.64
  27  13   8    0.00    0.55
  27  13  10    0.82    0.55
  27  13  12    4.29    0.64
  27  13  14    3.74    0.55
  27  13  16    1.73    0.55
  27  13  18    1.19    0.64
  27  13  20    0.46    0.55
  27  13  22    0.09    0.55
  27  13  24    1.09    0.64
  27  13  26    0.73    0.64
  27  14   1   -0.27    0.64
  27  14   3    2.55    0.82
  27  14   5    0.36    0.64
  27  14   7    0.18    0.64
  27  14   9    0.73    0.55
  27  14  11   12.22    1.46
  27  14  13    3.74    0.73
  27  14  15    5.29    0.82
  27  14  17   11.40    1.37
  27  14  19   10.76    1.28
  27  14  21    5.56    0.91
  27  14  23    5.84    1.64
  27  14  25    0.55    0.55
  27  15   0   43.60    5.66
  27  15   2   33.11    3.56
  27  15   4   26.82    3.28
  27  15   6    6.11    1.37
  27  15   8    1.28    0.64
  27  15  10    0.64    0.55
  27  15  12    5.47    0.64
  27  15  14    4.93    0.82
  27  15  16    3.37    0.82
  27  15  18    1.28    0.55
  27  15  20   -0.27    0.36
  27  15  22    0.27    0.46
  27  15  24   -0.46    0.46
  27  15  26    0.00    0.55
  27  16   1    1.09    0.82
  27  16   3   16.87    3.28
  27  16   5   15.41    2.55
  27  16   7   13.68    1.92
  27  16   9    0.55    0.55
  27  16  11    3.19    1.09
  27  16  13    1.37    0.55
  27  16  15    4.01    0.73
  27  16  17    3.74    0.91
  27  16  19    4.29    0.91
  27  16  21    1.37    0.64
  27  16  23   -0.18    0.36
  27  16  25    0.09    0.36
  27  17   0   64.58    6.84
  27  17   2   60.93    7.66
  27  17   4   36.85    4.20
  27  17   6    5.93    1.19
  27  17   8    1.82    0.73
  27  17  10    8.03    1.82
  27  17  12   13.68    1.64
  27  17  14    7.48    1.19
  27  17  16    2.46    0.73
  27  17  18    0.64    0.55
  27  17  20   -0.55    0.46
  27  17  22    0.55    0.46
  27  17  24    0.18    0.36
  27  17  26    0.27    0.46
  27  18   1    3.01    0.91
  27  18   3   16.14    2.83
  27  18   5   27.27    4.56
  27  18   7   16.51    3.10
  27  18   9    4.65    1.00
  27  18  11    0.64    0.55
  27  18  13    0.64    0.46
  27  18  15    3.01    1.28
  27  18  17    0.91    0.55
  27  18  19    0.09    0.55
  27  18  21    0.91    0.55
  27  18  23    0.64    0.46
  27  18  25    0.18    0.36
  27  19   0   87.29    9.49
  27  19   2   69.41    9.94
  27  19   4   29.37    5.20
  27  19   6    3.47    1.82
  27  19   8    2.01    0.73
  27  19  10   15.96    2.37
  27  19  12   17.60    2.46
  27  19  14   16.24    1.73
  27  19  16    5.02    1.00
  27  19  18    0.82    0.55
  27  19  20    0.91    0.55
  27  19  22    0.55    0.55
  27  19  24   -0.09    0.46
  27  19  26    0.27    0.36
  27  20   1    0.82    0.91
  27  20   3   17.15    2.92
  27  20   5   35.39    4.93
  27  20   7   15.96    3.10
  27  20   9    2.74    1.19
  27  20  11    0.09    0.64
  27  20  13    0.46    0.46
  27  20  15    0.18    0.46
  27  20  17    0.55    0.91
  27  20  19    1.19    0.55
  27  20  21    0.46    0.64
  27  20  23    0.36    0.55
  27  20  25    0.82    0.82
  27  21   0   20.89    3.65
  27  21   2   17.24    3.19
  27  21   4    3.74    1.37
  27  21   6   -1.09    0.82
  27  21   8    2.74    0.82
  27  21  10   15.05    5.02
  27  21  12   15.05    3.37
  27  21  14    4.93    1.00
  27  21  16    0.64    0.46
  27  21  18    0.18    0.64
  27  21  20    0.55    0.64
  27  21  22   -0.73    0.55
  27  21  24    0.73    0.55
  27  21  26    0.91    0.46
  27  22   1    5.38    2.55
  27  22   3    4.93    1.37
  27  22   5   16.60    2.83
  27  22   7   10.85    2.28
  27  22   9    1.55    0.91
  27  22  11    0.27    0.64
  27  22  13    0.46    0.55
  27  22  15    0.55    0.46
  27  22  17   -0.46    0.46
  27  22  19   -0.36    0.55
  27  22  21    1.28    0.55
  27  22  23    0.00    0.55
  27  22  25    0.46    0.82
  27  23   0   14.14    3.28
  27  23   2   10.12    2.92
  27  23   4    1.55    1.00
  27  23   6    0.27    0.73
  27  23   8    4.93    1.46
  27  23  10    5.29    2.37
  27  23  12    8.67    2.10
  27  23  14    1.55    0.73
  27  23  16    0.09    0.36
  27  23  18    0.46    0.46
  27  23  20   -1.00    0.64
  27  23  22   -0.09    0.64
  27  23  24   -0.64    0.64
  27  24   1    1.82    1.00
  27  24   3    1.37    0.73
  27  24   5    1.09    1.00
  27  24   7    1.55    0.91
  27  24   9    0.55    0.73
  27  24  11    0.36    0.64
  27  24  13   -0.64    0.64
  27  24  15    1.37    0.73
  27  24  17   -0.55    0.36
  27  24  19   -0.18    0.46
  27  24  21    0.00    0.64
  27  24  23   -0.09    0.55
  27  25   0    5.02    5.11
  27  25   2   -0.27    0.73
  27  25   4    0.55    0.73
  27  25   6    1.46    1.00
  27  25   8    3.56    1.09
  27  25  10    1.28    1.09
  27  25  12    1.37    0.73
  27  25  14    0.00    0.55
  27  25  16    0.27    0.55
  27  25  18    1.28    0.55
  27  25  20    0.91    0.55
  27  25  22    1.64    1.00
  27  26   1    0.73    0.82
  27  26   3    0.18    0.73
  27  26   5    0.36    0.73
  27  26   7   -0.64    0.82
  27  26   9    1.64    0.73
  27  26  11    0.55    0.64
  27  26  13    0.18    0.55
  27  26  15    1.00    0.64
  27  26  17    0.27    0.46
  27  26  19    0.27    0.36
  27  26  21    0.73    0.55
  27  27   0    3.47    1.55
  27  27   2    1.19    1.19
  27  27   4    1.00    1.00
  27  27   6    1.82    0.91
  27  27   8    0.46    0.73
  27  27  10   -0.27    0.73
  27  27  12   -0.46    0.64
  27  27  14    0.82    0.64
  27  27  16   -0.09    0.55
  27  27  18    0.55    0.55
  27  27  20    0.46    0.36
  28   0   0  130.62   22.62
  28   1   1    0.27    0.82
  28   1   3    1.73    0.73
  28   1   5    0.00    0.64
  28   1   7   -1.37    0.64
  28   1   9   -0.46    0.46
  28   1  11    0.73    0.64
  28   1  13    0.18    0.91
  28   1  15    1.82    0.82
  28   1  17    2.55    0.82
  28   1  19    3.10    0.91
  28   1  21    1.92    0.91
  28   1  23   -0.09    0.82
  28   1  25   -0.18    0.73
  28   1  27   -0.18    0.91
  28   2   0    1.28    1.09
  28   2   2   36.58    6.84
  28   2   4   10.12    1.55
  28   2   6   12.13    1.55
  28   2   8    3.19    0.82
  28   2  10   -0.18    0.46
  28   2  12    0.55    0.64
  28   2  14   26.27    4.83
  28   2  16   40.13    5.02
  28   2  18  155.33   19.34
  28   2  20   83.64   12.13
  28   2  22   33.11    4.65
  28   2  24    2.46    1.19
  28   2  26    5.20    1.55
  28   3   1    1.37    1.73
  28   3   3    1.92    0.73
  28   3   5    8.67    1.37
  28   3   7    3.65    0.82
  28   3   9    0.00    0.46
  28   3  11    1.46    0.64
  28   3  13    3.10    0.73
  28   3  15   16.87    3.01
  28   3  17   16.42    2.46
  28   3  19   14.14    2.10
  28   3  21    7.84    1.46
  28   3  23    1.64    0.91
  28   3  25   -0.82    0.73
  28   3  27   -0.55    0.82
  28   4   0  107.81   12.04
  28   4   2    7.75    1.00
  28   4   4   93.86    7.94
  28   4   6    2.74    0.82
  28   4   8   25.27    2.74
  28   4  10   14.59    1.46
  28   4  12   -0.18    0.55
  28   4  14    6.93    1.28
  28   4  16   13.50    2.28
  28   4  18   47.52    6.38
  28   4  20   30.92    4.65
  28   4  22    6.29    2.01
  28   4  24    2.37    0.82
  28   4  26    5.38    1.82
  28   5   1    1.28    0.73
  28   5   3    7.94    1.37
  28   5   5   23.72    3.10
  28   5   7   22.71    2.92
  28   5   9    4.65    0.64
  28   5  11    0.27    0.55
  28   5  13    2.74    0.64
  28   5  15   16.51    2.37
  28   5  17   32.47    3.92
  28   5  19   34.20    5.29
  28   5  21   18.33    3.74
  28   5  23    5.11    1.55
  28   5  25    2.46    0.73
  28   5  27   -1.46    0.64
  28   6   0    3.01    1.00
  28   6   2    9.21    1.37
  28   6   4    3.56    0.91
  28   6   6    6.48    1.09
  28   6   8   -0.09    0.55
  28   6  10    0.82    0.46
  28   6  12    1.82    0.73
  28   6  14    6.57    1.37
  28   6  16    2.01    1.00
  28   6  18    4.20    1.28
  28   6  20    4.29    1.19
  28   6  22    1.37    0.73
  28   6  24    2.10    1.73
  28   6  26    2.01    1.46
  28   7   1   -1.00    0.64
  28   7   3    1.92    0.82
  28   7   5   26.73    3.47
  28   7   7   11.95    1.92
  28   7   9    6.11    0.73
  28   7  11    0.18    0.46
  28   7  13    0.82    0.55
  28   7  15    5.29    0.91
  28   7  17   18.88    2.46
  28   7  19   27.64    4.20
  28   7  21   12.95    2.10
  28   7  23    6.20    1.64
  28   7  25    0.64    0.73
  28   7  27   -0.55    0.82
  28   8   0   36.76    4.65
  28   8   2    2.55    0.64
  28   8   4   23.72    2.74
  28   8   6    0.46    0.55
  28   8   8    4.01    0.55
  28   8  10    6.38    0.73
  28   8  12    0.00    0.55
  28   8  14    1.19    0.64
  28   8  16    1.64    0.64
  28   8  18    1.46    0.73
  28   8  20   -0.18    0.73
  28   8  22    0.73    0.82
  28   8  24    0.46    0.73
  28   8  26    0.82    0.73
  28   9   1   -0.36    0.46
  28   9   3    0.55    0.46
  28   9   5    5.38    0.64
  28   9   7    6.11    0.64
  28   9   9    1.46    0.55
  28   9  11    1.46    0.36
  28   9  13    0.91    0.55
  28   9  15    1.19    0.64
  28   9  17    2.92    0.73
  28   9  19    3.56    1.09
  28   9  21    5.66    1.19
  28   9  23    3.37    1.28
  28   9  25    2.55    1.00
  28   9  27   -2.01    0.73
  28  10   0    7.66    0.91
  28  10   2    0.00    0.46
  28  10   4   17.97    1.64
  28  10   6    1.19    0.46
  28  10   8    6.93    0.91
  28  10  10   20.52    1.73
  28  10  12   15.05    1.73
  28  10  14   14.87    2.28
  28  10  16   38.40    4.74
  28  10  18   29.46    4.47
  28  10  20   16.33    3.28
  28  10  22    7.11    2.46
  28  10  24    2.19    0.82
  28  10  26   -0.36    0.82
  28  11   1    1.92    0.55
  28  11   3    1.19    0.64
  28  11   5    0.36    0.55
  28  11   7    0.55    0.46
  28  11   9    2.37    0.36
  28  11  11    4.65    0.46
  28  11  13    4.56    0.55
  28  11  15    1.37    0.55
  28  11  17    3.37    1.92
  28  11  19    0.27    0.55
  28  11  21    1.00    0.64
  28  11  23    0.73    0.73
  28  11  25    1.19    0.73
  28  11  27   -0.09    0.73
  28  12   0    1.73    0.64
  28  12   2    0.64    0.55
  28  12   4    0.36    0.64
  28  12   6    1.55    0.64
  28  12   8    0.55    0.55
  28  12  10   10.85    1.09
  28  12  12    6.66    0.73
  28  12  14    7.75    1.09
  28  12  16   20.16    2.46
  28  12  18   25.45    3.19
  28  12  20    6.02    1.73
  28  12  22    4.65    1.28
  28  12  24    0.91    0.55
  28  12  26    0.55    0.82
  28  13   1    1.28    0.82
  28  13   3    3.37    0.82
  28  13   5    1.46    0.82
  28  13   7   -0.09    0.55
  28  13   9    0.27    0.55
  28  13  11    3.74    0.55
  28  13  13    8.67    1.00
  28  13  15    9.30    1.19
  28  13  17    3.19    0.73
  28  13  19    1.55    0.64
  28  13  21    0.09    0.55
  28  13  23    1.09    0.55
  28  13  25    2.19    0.73
  28  13  27   -1.28    0.73
  28  14   0   32.38    5.38
  28  14   2   50.71    6.20
  28  14   4    7.39    1.37
  28  14   6    6.29    1.19
  28  14   8    0.46    0.55
  28  14  10   12.95    2.10
  28  14  12    9.85    1.28
  28  14  14   18.06    2.01
  28  14  16   27.82    3.19
  28  14  18   26.82    2.65
  28  14  20    7.57    1.28
  28  14  22    2.92    1.09
  28  14  24    0.55    0.55
  28  14  26    0.82    0.64
  28  15   1    0.64    0.73
  28  15   3    9.21    1.64
  28  15   5    8.57    1.37
  28  15   7    6.11    1.37
  28  15   9    0.91    0.55
  28  15  11    1.82    0.46
  28  15  13   13.13    3.83
  28  15  15   11.40    2.10
  28  15  17    5.56    0.82
  28  15  19    1.37    0.46
  28  15  21    0.09    0.55
  28  15  23    0.00    0.46
  28  15  25   -0.46    0.46
  28  15  27    0.27    0.64
  28  16   0   50.08    6.38
  28  16   2   50.80    5.75
  28  16   4   16.97    2.46
  28  16   6    3.28    1.00
  28  16   8    0.73    0.64
  28  16  10   29.10    3.65
  28  16  12   28.55    3.28
  28  16  14   23.17    2.55
  28  16  16   28.37    3.65
  28  16  18   19.06    3.28
  28  16  20    1.09    0.46
  28  16  22    0.73    0.55
  28  16  24   -0.36    0.46
  28  16  26    0.91    0.64
  28  17   1    1.55    0.82
  28  17   3   15.87    2.55
  28  17   5   34.39    5.38
  28  17   7   17.06    2.65
  28  17   9    4.10    1.00
  28  17  11    0.36    0.55
  28  17  13    3.19    0.55
  28  17  15    5.75    1.09
  28  17  17    6.75    1.19
  28  17  19    0.64    0.55
  28  17  21    0.27    0.46
  28  17  23    0.18    0.36
  28  17  25    0.46    0.36
  28  17  27    0.09    0.55
  28  18   0   94.50   11.95
  28  18   2   99.33   13.13
  28  18   4   40.95    5.66
  28  18   6    4.83    1.28
  28  18   8    1.73    0.73
  28  18  10   28.73    4.83
  28  18  12   26.73    3.56
  28  18  14   31.01    3.01
  28  18  16   19.15    2.92
  28  18  18    5.20    1.46
  28  18  20    0.73    0.55
  28  18  22   -0.55    0.46
  28  18  24    0.82    0.46
  28  18  26    0.73    0.46
  28  19   1    0.36    0.91
  28  19   3   18.97    3.01
  28  19   5   36.30    4.83
  28  19   7   21.89    2.83
  28  19   9    4.20    0.82
  28  19  11   -0.46    0.55
  28  19  13    0.09    0.46
  28  19  15    1.73    0.55
  28  19  17    1.28    0.64
  28  19  19    0.91    0.55
  28  19  21    0.00    0.55
  28  19  23    0.00    0.55
  28  19  25    0.64    0.36
  28  19  27   -0.64    0.55
  28  20   0   74.06    8.67
  28  20   2   45.88    6.20
  28  20   4   41.59    5.38
  28  20   6    4.56    1.55
  28  20   8    0.09    0.91
  28  20  10    8.39    2.10
  28  20  12    2.92    1.19
  28  20  14    5.02    0.91
  28  20  16    2.46    0.73
  28  20  18   -0.18    0.55
  28  20  20    0.82    0.91
  28  20  22    0.64    0.64
  28  20  24    1.55    0.82
  28  20  26    0.36    0.36
  28  21   1    1.73    0.82
  28  21   3    7.66    1.82
  28  21   5   23.26    4.01
  28  21   7   16.78    3.19
  28  21   9    5.84    1.37
  28  21  11    0.09    0.55
  28  21  13    0.18    0.55
  28  21  15    0.46    0.36
  28  21  17    0.55    0.36
  28  21  19    0.46    0.55
  28  21  21   -0.09    0.55
  28  21  23   -0.27    0.55
  28  21  25    0.36    0.55
  28  22   0   44.24    7.48
  28  22   2   45.24    7.39
  28  22   4   13.77    3.19
  28  22   6   -0.09    0.73
  28  22   8    1.37    0.73
  28  22  10    7.02    2.19
  28  22  12    6.75    1.82
  28  22  14    3.74    1.00
  28  22  16    0.09    0.36
  28  22  18    1.73    0.91
  28  22  20    0.27    0.55
  28  22  22    1.37    0.64
  28  22  24    3.10    1.09
  28  23   1    0.27    0.82
  28  23   3    1.73    0.91
  28  23   5    6.29    1.64
  28  23   7    4.38    1.09
  28  23   9    4.56    1.37
  28  23  11    1.28    0.82
  28  23  13    1.00    0.64
  28  23  15    0.27    0.55
  28  23  17    0.46    0.36
  28  23  19    0.27    0.46
  28  23  21    0.18    0.55
  28  23  23   -0.82    0.82
  28  24   0    1.92    1.09
  28  24   2    2.46    2.10
  28  24   4    1.00    0.82
  28  24   6   -0.18    0.73
  28  24   8    0.09    0.73
  28  24  10    2.10    0.73
  28  24  12   -0.64    0.64
  28  24  14    0.46    0.55
  28  24  16   -0.18    0.46
  28  24  18   -0.18    0.36
  28  24  20    0.55    0.64
  28  24  22    0.09    0.64
  28  25   1    0.73    0.82
  28  25   3    1.64    0.82
  28  25   5    0.18    0.82
  28  25   7    1.73    0.82
  28  25   9   -0.09    0.82
  28  25  11    0.27    0.73
  28  25  13    1.19    0.64
  28  25  15    1.00    0.55
  28  25  17    1.00    0.46
  28  25  19    0.18    0.36
  28  25  21   -0.18    0.55
  28  26   0    3.19    1.46
  28  26   2    7.66    1.92
  28  26   4    1.55    1.19
  28  26   6    2.92    1.28
  28  26   8    1.19    0.82
  28  26  10    1.00    0.73
  28  26  12    0.82    1.55
  28  26  14    0.46    0.82
  28  26  16    1.55    0.82
  28  26  18   -0.91    0.46
  28  26  20    0.00    0.36
  28  27   1    0.36    0.73
  28  27   3    0.82    0.82
  28  27   5   -0.27    0.73
  28  27   7    0.55    0.82
  28  27   9   -0.36    0.73
  28  27  11    0.36    1.00
  28  27  13    0.18    0.64
  28  27  15   -0.09    0.64
  28  27  17   -0.18    0.55
  28  27  19    0.18    0.64
  28  28   0   61.39   17.88
  28  28   2   45.70   11.04
  28  28   4   25.54    6.02
  28  28   6    1.55    1.09
  28  28   8   -0.82    0.82
  28  28  10   -0.27    0.91
  28  28  12    3.74    2.46
  28  28  14    6.38    2.37
  28  28  16    0.73    1.00
  28  28  18   -1.09    0.82
  29   1   0   13.23    1.92
  29   1   2    9.12    1.64
  29   1   4    2.28    0.91
  29   1   6    0.91    0.73
  29   1   8    5.02    0.73
  29   1  10    1.46    0.46
  29   1  12    0.00    0.64
  29   1  14    1.37    0.73
  29   1  16    0.91    0.82
  29   1  18    0.73    0.91
  29   1  20    0.91    0.73
  29   1  22   -0.18    0.82
  29   1  24   -0.18    0.73
  29   1  26    1.00    0.91
  29   1  28    0.82    0.73
  29   2   1   10.03    1.55
  29   2   3    8.12    1.28
  29   2   5   -0.91    0.73
  29   2   7   10.40    1.28
  29   2   9    3.19    0.64
  29   2  11    0.27    0.46
  29   2  13    4.47    0.82
  29   2  15   11.04    1.82
  29   2  17   77.99    8.85
  29   2  19   32.93    4.93
  29   2  21   31.65    5.20
  29   2  23    1.73    1.09
  29   2  25   -0.46    0.73
  29   2  27   18.88    5.20
  29   3   0   11.13    1.73
  29   3   2    8.39    1.37
  29   3   4    8.39    1.92
  29   3   6    4.01    0.91
  29   3   8    2.55    0.64
  29   3  10    0.00    0.46
  29   3  12    0.00    0.55
  29   3  14    2.92    0.73
  29   3  16   14.50    2.74
  29   3  18   17.06    3.10
  29   3  20    7.84    1.73
  29   3  22    2.46    1.09
  29   3  24    1.37    0.73
  29   3  26   -0.55    0.73
  29   3  28    0.00    0.82
  29   4   1    5.11    0.91
  29   4   3   10.40    1.64
  29   4   5   -0.18    0.73
  29   4   7   15.05    1.82
  29   4   9    5.47    0.91
  29   4  11    1.55    0.82
  29   4  13    3.47    0.73
  29   4  15    4.47    0.91
  29   4  17   30.10    4.83
  29   4  19   10.95    2.65
  29   4  21    9.30    2.10
  29   4  23    1.55    1.00
  29   4  25    1.09    0.82
  29   4  27    6.38    2.46
  29   5   0    3.10    0.73
  29   5   2    1.09    0.73
  29   5   4    0.82    0.82
  29   5   6    1.37    0.64
  29   5   8    0.55    0.55
  29   5  10   -0.46    0.46
  29   5  12    2.28    0.64
  29   5  14   13.59    1.73
  29   5  16   22.80    2.92
  29   5  18   20.34    3.74
  29   5  20   18.33    2.83
  29   5  22    9.03    2.28
  29   5  24    2.10    1.19
  29   5  26    1.64    0.73
  29   5  28    1.82    0.91
  29   6   1    1.82    0.73
  29   6   3    3.47    0.82
  29   6   5    0.55    0.73
  29   6   7    4.93    0.82
  29   6   9    4.10    0.91
  29   6  11    0.73    0.36
  29   6  13    1.37    0.55
  29   6  15    0.82    0.73
  29   6  17    5.20    1.00
  29   6  19    2.28    0.82
  29   6  21   -0.55    0.73
  29   6  23    4.20    3.19
  29   6  25   -0.27    0.82
  29   6  27    1.09    1.00
  29   7   0    7.75    1.09
  29   7   2    9.85    1.55
  29   7   4   11.58    1.82
  29   7   6    6.29    1.09
  29   7   8    2.10    0.55
  29   7  10    0.55    0.36
  29   7  12    1.37    0.46
  29   7  14    1.64    0.73
  29   7  16    4.93    1.28
  29   7  18   13.50    3.47
  29   7  20    8.57    1.73
  29   7  22    4.56    1.46
  29   7  24    2.10    0.91
  29   7  26   -1.55    0.82
  29   7  28    1.09    0.82
  29   8   1    4.29    0.64
  29   8   3    2.55    0.64
  29   8   5    0.64    0.55
  29   8   7    0.46    0.64
  29   8   9    1.92    0.55
  29   8  11    0.82    0.36
  29   8  13    1.00    0.64
  29   8  15    0.27    0.64
  29   8  17   -0.73    0.64
  29   8  19    1.37    0.82
  29   8  21    1.92    2.37
  29   8  23    0.46    0.64
  29   8  25    2.55    0.73
  29   8  27    0.18    1.00
  29   9   0    4.20    0.55
  29   9   2    5.75    0.82
  29   9   4    4.01    0.64
  29   9   6    2.55    0.55
  29   9   8    0.91    0.55
  29   9  10    3.28    0.64
  29   9  12    3.19    0.55
  29   9  14    0.00    0.55
  29   9  16    0.27    0.64
  29   9  18    1.64    0.91
  29   9  20    1.55    0.82
  29   9  22    2.01    0.91
  29   9  24    0.27    0.82
  29   9  26    0.46    0.73
  29   9  28    0.09    0.91
  29  10   1    1.09    0.46
  29  10   3   -0.27    0.46
  29  10   5    0.91    0.46
  29  10   7    0.55    0.36
  29  10   9    4.01    0.73
  29  10  11    0.64    0.55
  29  10  13    1.28    0.46
  29  10  15    5.66    1.28
  29  10  17    4.93    1.55
  29  10  19    2.55    0.91
  29  10  21    0.36    0.73
  29  10  23    1.55    0.64
  29  10  25    0.27    0.64
  29  10  27    2.01    0.82
  29  11   0    1.55    0.46
  29  11   2    0.64    0.46
  29  11   4    0.09    0.46
  29  11   6    1.64    0.64
  29  11   8    1.00    0.36
  29  11  10    1.55    0.82
  29  11  12    1.64    0.64
  29  11  14    1.19    0.46
  29  11  16    2.01    0.55
  29  11  18    2.01    1.46
  29  11  20    1.92    0.73
  29  11  22    1.92    0.82
  29  11  24    0.55    1.09
  29  11  26    3.28    0.91
  29  11  28    0.46    0.73
  29  12   1    0.91    0.55
  29  12   3   -0.09    0.55
  29  12   5    3.47    0.64
  29  12   7    0.00    0.55
  29  12   9    3.47    0.55
  29  12  11    1.28    0.36
  29  12  13    3.92    0.64
  29  12  15   18.42    2.46
  29  12  17   19.25    2.65
  29  12  19    4.01    0.91
  29  12  21    2.10    1.00
  29  12  23    0.00    0.64
  29  12  25   -0.36    0.73
  29  12  27    1.92    1.28
  29  13   0    8.39    1.37
  29  13   2    7.84    1.55
  29  13   4    2.55    0.82
  29  13   6    0.64    0.64
  29  13   8    1.82    0.55
  29  13  10    0.55    0.46
  29  13  12    3.92    0.55
  29  13  14    5.20    0.82
  29  13  16    5.47    0.91
  29  13  18    1.37    0.55
  29  13  20    0.00    0.55
  29  13  22    0.18    0.64
  29  13  24    0.46    0.64
  29  13  26    1.55    1.00
  29  13  28   -2.10    1.19
  29  14   1    1.37    0.64
  29  14   3    2.01    0.73
  29  14   5    8.39    1.37
  29  14   7    1.55    0.64
  29  14   9    1.28    0.55
  29  14  11    0.55    0.46
  29  14  13    9.94    2.19
  29  14  15   27.36    3.37
  29  14  17   22.99    2.46
  29  14  19    8.12    1.28
  29  14  21    3.28    1.09
  29  14  23    1.19    0.55
  29  14  25    0.09    0.64
  29  14  27    1.73    1.37
  29  15   0    7.94    1.37
  29  15   2    7.21    1.82
  29  15   4    4.29    0.91
  29  15   6    1.55    0.64
  29  15   8    0.18    0.64
  29  15  10    4.20    0.91
  29  15  12   22.71    2.92
  29  15  14   19.61    2.28
  29  15  16   15.78    1.92
  29  15  18    8.48    1.19
  29  15  20    0.55    0.36
  29  15  22    0.46    0.46
  29  15  24    0.18    0.55
  29  15  26   -0.27    0.73
  29  15  28    1.64    0.73
  29  16   1    1.64    0.73
  29  16   3   10.40    1.73
  29  16   5   18.33    3.10
  29  16   7    5.84    1.09
  29  16   9    0.27    0.64
  29  16  11    0.55    0.64
  29  16  13    4.01    0.82
  29  16  15   17.33    2.01
  29  16  17   14.69    1.82
  29  16  19    6.84    1.19
  29  16  21    0.91    0.46
  29  16  23   -0.09    0.46
  29  16  25    0.46    0.55
  29  16  27    0.00    0.73
  29  17   0   72.97    8.85
  29  17   2   95.41   13.68
  29  17   4   32.56    4.29
  29  17   6    6.75    1.37
  29  17   8   -0.73    0.64
  29  17  10    2.28    0.91
  29  17  12   16.87    2.37
  29  17  14   23.72    2.55
  29  17  16   17.60    2.46
  29  17  18    7.84    1.46
  29  17  20    0.55    0.46
  29  17  22    0.09    0.36
  29  17  24    0.36    1.28
  29  17  26    0.55    0.55
  29  18   1    3.74    1.37
  29  18   3   13.41    2.83
  29  18   5   23.62    4.38
  29  18   7    9.58    1.92
  29  18   9   -0.73    0.64
  29  18  11    0.18    0.64
  29  18  13    2.10    0.91
  29  18  15    7.84    1.09
  29  18  17    6.38    1.28
  29  18  19    0.09    0.64
  29  18  21    0.82    0.46
  29  18  23    0.09    0.36
  29  18  25   -0.55    0.46
  29  18  27   -0.55    0.46
  29  19   0   52.81    9.03
  29  19   2   36.30    5.20
  29  19   4   25.90    3.74
  29  19   6    1.37    0.91
  29  19   8    0.64    0.64
  29  19  10    1.37    0.91
  29  19  12    6.11    1.19
  29  19  14   10.58    1.73
  29  19  16    5.29    0.91
  29  19  18    1.92    0.82
  29  19  20    0.55    0.46
  29  19  22    0.18    0.46
  29  19  24    0.46    0.36
  29  19  26    0.73    0.82
  29  20   1    0.36    0.91
  29  20   3   11.77    2.46
  29  20   5   16.69    2.65
  29  20   7   11.40    3.01
  29  20   9    1.00    0.73
  29  20  11    0.82    0.64
  29  20  13   -0.64    0.55
  29  20  15    0.36    0.46
  29  20  17    0.73    0.46
  29  20  19    0.73    0.55
  29  20  21    0.00    0.55
  29  20  23   -0.64    0.46
  29  20  25    0.36    0.46
  29  21   0   31.01    5.02
  29  21   2   24.72    5.20
  29  21   4    6.38    2.01
  29  21   6    0.73    0.73
  29  21   8    1.09    0.64
  29  21  10    2.46    0.82
  29  21  12    2.74    1.28
  29  21  14    1.73    0.73
  29  21  16    2.55    0.73
  29  21  18    0.36    0.46
  29  21  20   -0.36    0.55
  29  21  22   -0.18    0.55
  29  21  24    0.46    0.46
  29  22   1   -0.09    0.73
  29  22   3    5.38    1.28
  29  22   5    3.56    1.19
  29  22   7    3.56    1.28
  29  22   9    1.28    1.00
  29  22  11    2.37    0.82
  29  22  13    0.18    0.55
  29  22  15   -0.73    0.46
  29  22  17    0.91    0.64
  29  22  19    0.55    0.46
  29  22  21   -0.09    0.55
  29  22  23    0.36    0.64
  29  23   0    6.38    1.55
  29  23   2    2.74    1.09
  29  23   4    2.37    0.91
  29  23   6    2.92    1.28
  29  23   8   -0.09    0.73
  29  23  10   -0.36    0.64
  29  23  12    0.91    0.64
  29  23  14    0.73    0.55
  29  23  16    0.00    0.46
  29  23  18    0.82    1.19
  29  23  20    0.09    0.64
  29  23  22   -0.46    0.46
  29  24   1   -1.19    0.82
  29  24   3    1.00    0.91
  29  24   5    1.28    0.91
  29  24   7    1.28    0.91
  29  24   9    1.55    0.82
  29  24  11    2.55    1.00
  29  24  13    0.27    0.55
  29  24  15    0.73    0.55
  29  24  17    0.27    0.46
  29  24  19    0.36    0.36
  29  24  21    0.00    0.46
  29  25   0    0.27    0.73
  29  25   2    0.64    0.91
  29  25   4    1.46    0.73
  29  25   6    0.73    0.82
  29  25   8   -0.82    0.73
  29  25  10   -0.09    0.73
  29  25  12   -0.46    0.64
  29  25  14   -0.09    0.64
  29  25  16    0.46    0.55
  29  25  18   -0.36    0.46
  29  25  20    0.82    0.36
  29  26   1    1.37    0.82
  29  26   3    1.00    0.91
  29  26   5   -0.09    0.73
  29  26   7   -1.64    0.82
  29  26   9    0.64    0.73
  29  26  11   -1.09    0.64
  29  26  13    0.36    0.82
  29  26  15    0.09    0.73
  29  26  17    0.00    0.55
  29  26  19    0.82    0.64
  29  27   0   15.60    4.29
  29  27   2   21.62    6.48
  29  27   4    4.74    1.92
  29  27   6    0.09    0.91
  29  27   8   -1.55    0.91
  29  27  10    0.18    0.91
  29  27  12    3.65    2.10
  29  27  14    9.21    2.74
  29  27  16    1.92    1.64
  29  27  18   -1.46    0.73
  29  28   1    0.09    0.82
  29  28   3   -1.00    1.00
  29  28   5    1.37    1.00
  29  28   7   -0.64    1.00
  29  28   9   -0.73    0.82
  29  28  11    0.09    0.73
  29  28  13   -0.55    1.00
  29  28  15   -1.28    0.82
  29  29   0   22.26    8.57
  29  29   2   22.44    5.66
  29  29   4    9.30    3.74
  29  29   6    2.37    1.28
  29  29   8    0.09    0.91
  29  29  10    5.29    1.92
  29  29  12    3.37    2.19
  29  29  14   -2.19    1.37
  30   0   0   54.91   13.13
  30   1   1    1.00    0.82
  30   1   3    0.82    0.73
  30   1   5    1.73    0.73
  30   1   7   -1.09    0.64
  30   1   9   -0.46    0.55
  30   1  11    0.00    0.46
  30   1  13    0.36    0.55
  30   1  15    1.92    0.73
  30   1  17    0.55    0.91
  30   1  19    0.82    0.82
  30   1  21    0.09    0.73
  30   1  23   -0.82    0.82
  30   1  25    0.64    1.00
  30   1  27    1.46    0.82
  30   1  29    2.37    0.91
  30   2   0    0.91    1.00
  30   2   2   35.57    4.56
  30   2   4    2.46    0.73
  30   2   6    9.30    1.55
  30   2   8   11.95    2.19
  30   2  10    6.75    1.37
  30   2  12   -0.27    0.46
  30   2  14    1.64    0.64
  30   2  16   83.09    9.30
  30   2  18   27.18    4.38
  30   2  20   69.14   12.04
  30   2  22    9.76    2.65
  30   2  24    0.36    1.09
  30   2  26   23.81    5.47
  30   2  28   25.08    7.75
  30   3   1    1.19    0.82
  30   3   3    1.73    0.82
  30   3   5    1.73    0.82
  30   3   7   -1.09    0.64
  30   3   9   -0.46    0.55
  30   3  11    1.73    0.64
  30   3  13    5.84    1.09
  30   3  15   10.76    2.28
  30   3  17   13.41    2.92
  30   3  19   10.67    2.92
  30   3  21    3.92    1.37
  30   3  23    0.55    0.82
  30   3  25    0.82    0.73
  30   3  27    0.27    0.82
  30   3  29   -1.92    1.00
  30   4   0   14.69    2.19
  30   4   2    3.01    0.91
  30   4   4    1.09    0.82
  30   4   6    0.46    0.82
  30   4   8    1.55    0.73
  30   4  10    0.55    0.46
  30   4  12    1.09    0.46
  30   4  14    1.82    0.64
  30   4  16   47.89    6.38
  30   4  18   21.43    3.47
  30   4  20   36.76    6.29
  30   4  22    4.47    1.46
  30   4  24   -0.46    0.82
  30   4  26   10.58    2.74
  30   4  28   12.86    5.20
  30   5   1    1.09    0.73
  30   5   3   -0.46    0.64
  30   5   5   -1.00    0.73
  30   5   7    0.64    0.73
  30   5   9    1.28    0.64
  30   5  11    0.82    0.46
  30   5  13    6.20    0.91
  30   5  15   15.14    2.10
  30   5  17   11.40    2.28
  30   5  19   13.23    2.55
  30   5  21    5.11    1.73
  30   5  23   -1.46    0.91
  30   5  25    1.55    0.73
  30   5  27    0.55    0.82
  30   5  29   -1.09    1.00
  30   6   0   -1.00    0.73
  30   6   2   14.23    2.19
  30   6   4    0.46    0.73
  30   6   6    3.28    1.00
  30   6   8    4.20    0.91
  30   6  10    0.91    0.55
  30   6  12    0.82    0.46
  30   6  14    0.91    0.55
  30   6  16    6.84    1.37
  30   6  18    1.55    0.91
  30   6  20    2.83    1.09
  30   6  22    1.28    0.82
  30   6  24   -0.64    0.73
  30   6  26    0.55    1.00
  30   6  28    2.74    1.28
  30   7   1    1.09    0.73
  30   7   3    0.91    0.73
  30   7   5   -0.82    0.64
  30   7   7   -0.09    0.64
  30   7   9    1.00    0.82
  30   7  11    0.18    0.46
  30   7  13    1.28    0.64
  30   7  15    4.10    0.91
  30   7  17    8.21    1.55
  30   7  19    8.21    1.73
  30   7  21    7.21    2.19
  30   7  23    3.65    1.37
  30   7  25   -0.64    0.91
  30   7  27   -0.36    0.82
  30   7  29    0.00    0.91
  30   8   0    0.27    0.64
  30   8   2    6.66    1.37
  30   8   4    1.09    0.82
  30   8   6    7.21    1.28
  30   8   8   10.22    1.55
  30   8  10   -0.36    0.55
  30   8  12    1.09    0.46
  30   8  14    5.20    1.28
  30   8  16    0.27    0.64
  30   8  18    0.55    0.73
  30   8  20    0.36    0.64
  30   8  22   -1.46    0.64
  30   8  24   -0.64    0.73
  30   8  26    0.36    0.73
  30   8  28    0.00    0.91
  30   9   1    0.64    0.55
  30   9   3   -0.09    0.55
  30   9   5    0.27    0.55
  30   9   7    0.18    0.55
  30   9   9    0.55    0.55
  30   9  11    1.46    0.46
  30   9  13    0.64    0.46
  30   9  15    0.18    0.64
  30   9  17   -0.82    0.64
  30   9  19    1.46    0.73
  30   9  21    5.29    1.19
  30   9  23    0.73    0.91
  30   9  25    2.74    0.82
  30   9  27    0.55    1.00
  30   9  29    1.19    0.73
  30  10   0    1.37    0.46
  30  10   2    5.84    0.91
  30  10   4    1.00    0.46
  30  10   6   -0.46    0.55
  30  10   8    0.82    0.46
  30  10  10    2.46    0.64
  30  10  12    0.73    0.36
  30  10  14    3.01    0.82
  30  10  16    2.46    0.82
  30  10  18    0.55    0.73
  30  10  20    0.36    0.64
  30  10  22   -0.18    0.64
  30  10  24   -0.27    0.82
  30  10  26    1.19    1.00
  30  10  28   15.78    4.74
  30  11   1    0.73    0.46
  30  11   3    1.92    0.55
  30  11   5    1.37    0.46
  30  11   7   -0.27    0.46
  30  11   9    1.73    0.46
  30  11  11    2.92    0.55
  30  11  13    8.12    1.09
  30  11  15    2.55    0.64
  30  11  17    0.55    0.55
  30  11  19    0.00    0.64
  30  11  21    0.55    0.64
  30  11  23    1.00    0.73
  30  11  25    2.19    1.37
  30  11  27    1.92    1.37
  30  11  29   -0.73    0.91
  30  12   0    1.28    0.55
  30  12   2    0.64    0.73
  30  12   4    1.37    0.55
  30  12   6    1.09    0.46
  30  12   8    1.82    0.46
  30  12  10    0.91    0.36
  30  12  12    4.29    0.64
  30  12  14   22.80    2.55
  30  12  16   18.52    3.01
  30  12  18   14.78    2.46
  30  12  20    4.01    1.09
  30  12  22    0.09    0.64
  30  12  24   -0.91    0.82
  30  12  26    0.64    1.55
  30  12  28   35.57    9.67
  30  13   1    1.28    0.55
  30  13   3    5.93    1.00
  30  13   5    6.38    1.00
  30  13   7    4.56    2.10
  30  13   9    0.09    0.46
  30  13  11    6.20    0.91
  30  13  13   13.86    1.28
  30  13  15   15.87    1.64
  30  13  17   10.95    1.64
  30  13  19    3.74    0.82
  30  13  21    0.36    0.55
  30  13  23    0.27    0.64
  30  13  25   -0.82    0.82
  30  13  27    0.55    1.28
  30  14   0    2.37    0.82
  30  14   2    2.01    0.91
  30  14   4    1.73    0.64
  30  14   6    0.00    0.55
  30  14   8    6.66    1.55
  30  14  10    4.38    0.73
  30  14  12   17.79    2.01
  30  14  14   59.20    4.47
  30  14  16   38.04    3.65
  30  14  18   14.50    2.28
  30  14  20    6.11    1.37
  30  14  22    0.00    0.55
  30  14  24   -0.18    0.55
  30  14  26   11.22    3.37
  30  14  28    0.73    1.37
  30  15   1    0.91    0.73
  30  15   3   11.40    1.64
  30  15   5   14.69    2.46
  30  15   7    6.48    1.92
  30  15   9    0.55    0.64
  30  15  11    0.09    0.55
  30  15  13   19.43    2.28
  30  15  15   30.28    2.46
  30  15  17   30.46    3.01
  30  15  19    6.20    1.00
  30  15  21    1.37    1.64
  30  15  23   -0.91    0.55
  30  15  25    0.00    0.82
  30  15  27    0.27    0.82
  30  16   0  112.83   12.13
  30  16   2   70.51    9.21
  30  16   4   60.75   15.78
  30  16   6    5.66    1.64
  30  16   8    0.64    0.64
  30  16  10    1.09    0.55
  30  16  12   18.42    2.28
  30  16  14   39.59    3.65
  30  16  16   36.21    3.65
  30  16  18   19.34    2.01
  30  16  20    6.84    1.19
  30  16  22    0.36    0.46
  30  16  24    0.46    0.55
  30  16  26   -0.27    1.19
  30  17   1    1.55    0.91
  30  17   3   12.04    3.01
  30  17   5   15.87    2.92
  30  17   7    6.29    1.64
  30  17   9    0.91    0.73
  30  17  11    0.73    0.73
  30  17  13   12.31    2.01
  30  17  15   23.44    2.55
  30  17  17   23.35    2.74
  30  17  19    8.67    1.37
  30  17  21   -0.09    0.36
  30  17  23   -0.27    0.46
  30  17  25    0.73    0.55
  30  18   0   50.17    8.12
  30  18   2   40.86    6.02
  30  18   4   12.59    2.10
  30  18   6    0.09    0.82
  30  18   8    0.00    0.73
  30  18  10    2.01    0.73
  30  18  12   12.13    2.46
  30  18  14   18.24    2.37
  30  18  16   15.96    2.19
  30  18  18    3.83    1.19
  30  18  20    1.19    0.55
  30  18  22    0.09    0.36
  30  18  24   -0.73    0.36
  30  18  26   -0.91    1.28
  30  19   1    1.09    0.73
  30  19   3    6.75    1.55
  30  19   5   13.13    2.28
  30  19   7    8.39    2.83
  30  19   9    1.92    0.73
  30  19  11   -0.82    0.55
  30  19  13    4.01    1.09
  30  19  15    7.02    1.46
  30  19  17    5.29    0.91
  30  19  19    1.19    0.46
  30  19  21   -0.09    0.36
  30  19  23    0.64    0.36
  30  19  25   -0.82    0.64
  30  20   0   65.13   11.77
  30  20   2   59.01    8.76
  30  20   4   29.92    5.38
  30  20   6    3.83    1.55
  30  20   8    0.36    0.64
  30  20  10   -0.64    0.64
  30  20  12    1.28    0.82
  30  20  14    7.66    1.55
  30  20  16    7.66    1.28
  30  20  18    0.46    0.46
  30  20  20    0.00    0.55
  30  20  22   -0.64    0.36
  30  20  24   -0.91    0.46
  30  21   1   -0.36    0.82
  30  21   3    4.93    1.46
  30  21   5    6.57    2.19
  30  21   7    5.75    1.64
  30  21   9    2.28    1.19
  30  21  11    0.27    0.55
  30  21  13   -0.73    0.55
  30  21  15    0.36    0.55
  30  21  17    0.46    0.36
  30  21  19   -0.27    0.36
  30  21  21   -0.18    0.46
  30  21  23   -0.27    0.46
  30  22   0   15.14    3.01
  30  22   2   13.86    3.37
  30  22   4    0.91    1.09
  30  22   6    2.74    1.28
  30  22   8   -1.00    0.73
  30  22  10    0.09    0.64
  30  22  12   -0.36    0.64
  30  22  14    0.36    0.55
  30  22  16   -0.09    0.46
  30  22  18    0.09    0.36
  30  22  20    0.55    0.46
  30  22  22   -1.28    0.64
  30  23   1    0.36    0.82
  30  23   3    0.73    0.82
  30  23   5    1.28    0.82
  30  23   7    2.46    1.00
  30  23   9    2.28    1.09
  30  23  11    0.46    0.64
  30  23  13    0.36    0.73
  30  23  15   -0.18    0.64
  30  23  17    0.09    0.46
  30  23  19    0.55    0.36
  30  23  21    0.27    0.36
  30  24   0    0.91    0.82
  30  24   2    1.64    0.91
  30  24   4   -0.36    0.73
  30  24   6    1.09    0.73
  30  24   8    1.09    0.82
  30  24  10   -0.09    0.82
  30  24  12    0.27    0.64
  30  24  14    0.27    0.64
  30  24  16   -0.36    0.64
  30  24  18   -0.36    0.46
  30  24  20   -0.36    0.46
  30  25   1    0.73    0.82
  30  25   3    1.37    0.82
  30  25   5    2.10    1.37
  30  25   7    0.82    0.91
  30  25   9    0.64    1.09
  30  25  11    4.20    2.10
  30  25  13    0.64    0.91
  30  25  15   -0.36    0.55
  30  25  17    0.18    1.00
  30  25  19    0.18    0.64
  30  26   0   36.67    8.67
  30  26   2   37.67    6.57
  30  26   4    7.84    2.65
  30  26   6   -0.55    0.73
  30  26   8    0.73    0.64
  30  26  10    2.55    1.09
  30  26  12    1.28    1.55
  30  26  14    2.74    1.28
  30  26  16    0.27    1.09
  30  26  18    1.82    2.19
  30  27   1   -0.82    0.82
  30  27   3    0.73    0.91
  30  27   5   -0.36    1.00
  30  27   7    0.55    0.82
  30  27   9    1.28    0.73
  30  27  11    1.09    0.91
  30  27  13    1.19    0.91
  30  27  15    0.18    0.73
  30  28   0   51.53   12.68
  30  28   2   24.26    7.02
  30  28   4    9.58    4.47
  30  28   6   -1.46    1.00
  30  28   8   -0.46    0.91
  30  28  10   10.76    4.74
  30  28  12   19.34    6.57
  30  28  14    4.93    4.74
  30  29   1   -0.09    0.73
  30  29   3    0.09    0.91
  30  29   5    0.64    1.00
  30  29   7   -0.09    0.91
  30  29   9    0.36    0.73
  30  29  11   -1.64    1.19
  30  30   0  134.17   38.40
  30  30   2   71.33   15.69
  30  30   4   60.84   19.61
  30  30   6    1.37    1.00
  30  30   8    0.64    0.82
  30  30  10    1.64    1.55
  31   1   0    3.83    1.00
  31   1   2    5.11    1.09
  31   1   4    1.92    0.91
  31   1   6   -1.46    0.82
  31   1   8    0.36    0.73
  31   1  10   -1.00    0.73
  31   1  12    1.37    0.91
  31   1  14    0.82    0.64
  31   1  16    0.55    0.73
  31   1  18    1.28    0.82
  31   1  20    0.55    0.73
  31   1  22    0.82    0.73
  31   1  24   -1.55    0.64
  31   1  26   -0.55    0.73
  31   1  28   -0.55    1.28
  31   1  30   -0.36    0.82
  31   2   1    4.74    1.09
  31   2   3    1.28    1.09
  31   2   5    1.73    0.91
  31   2   7    2.83    0.91
  31   2   9   -0.09    0.73
  31   2  11    0.55    0.46
  31   2  13    1.09    0.55
  31   2  15   28.82    3.83
  31   2  17    2.92    0.82
  31   2  19   57.19    7.48
  31   2  21    6.02    2.01
  31   2  23    1.64    0.91
  31   2  25    5.02    2.74
  31   2  27    8.94    2.74
  31   2  29   62.30   20.61
  31   3   0    2.37    0.82
  31   3   2   -0.55    0.82
  31   3   4    0.18    0.82
  31   3   6    1.73    0.82
  31   3   8    0.91    0.64
  31   3  10    1.64    0.64
  31   3  12    4.01    0.73
  31   3  14    7.11    1.46
  31   3  16    5.20    1.64
  31   3  18    3.83    1.09
  31   3  20    4.38    2.01
  31   3  22    0.09    0.91
  31   3  24    0.64    0.82
  31   3  26   -0.82    0.91
  31   3  28   -0.91    0.82
  31   3  30   -1.64    1.92
  31   4   1    2.19    0.91
  31   4   3    1.19    0.82
  31   4   5    1.92    0.91
  31   4   7    6.11    1.46
  31   4   9    1.55    0.64
  31   4  11    0.46    0.46
  31   4  13    2.55    1.64
  31   4  15    8.85    2.65
  31   4  17    0.64    0.73
  31   4  19    9.94    2.28
  31   4  21    2.01    1.28
  31   4  23    0.82    0.82
  31   4  25    4.38    1.46
  31   4  27    2.74    1.64
  31   4  29   21.89    7.21
  31   5   0    1.37    1.19
  31   5   2    2.19    0.82
  31   5   4    2.74    0.73
  31   5   6    0.64    0.64
  31   5   8    0.00    0.64
  31   5  10    0.82    0.64
  31   5  12    4.29    0.82
  31   5  14    6.48    1.46
  31   5  16    4.65    1.28
  31   5  18    6.38    1.46
  31   5  20    3.37    0.91
  31   5  22    1.00    1.73
  31   5  24   -0.36    0.82
  31   5  26   -1.19    0.73
  31   5  28    0.00    1.28
  31   5  30   -4.38    2.55
  31   6   1    0.36    0.73
  31   6   3    1.00    0.73
  31   6   5   -0.82    0.82
  31   6   7    1.09    0.73
  31   6   9    0.46    0.55
  31   6  11    0.82    0.46
  31   6  13   -0.09    0.46
  31   6  15    5.56    1.09
  31   6  17   -0.09    0.64
  31   6  19    1.82    1.09
  31   6  21    1.46    0.73
  31   6  23    2.10    0.73
  31   6  25    0.18    0.73
  31   6  27    1.09    1.00
  31   6  29   -1.55    1.46
  31   7   0    2.01    0.82
  31   7   2    5.20    1.19
  31   7   4    7.94    1.37
  31   7   6    0.18    0.73
  31   7   8    0.82    0.64
  31   7  10    0.09    0.55
  31   7  12    0.36    0.46
  31   7  14    0.91    0.55
  31   7  16    1.55    0.64
  31   7  18    3.37    0.82
  31   7  20    0.64    0.73
  31   7  22    0.91    0.73
  31   7  24    0.27    0.64
  31   7  26    2.01    0.91
  31   7  28   -0.55    0.73
  31   8   1    0.36    0.73
  31   8   3    1.00    0.64
  31   8   5    0.46    0.64
  31   8   7    1.28    0.64
  31   8   9    1.28    0.64
  31   8  11    0.00    0.82
  31   8  13   -0.36    0.46
  31   8  15    0.27    0.64
  31   8  17    0.18    0.64
  31   8  19    1.09    0.64
  31   8  21    1.19    0.73
  31   8  23    1.37    0.91
  31   8  25    0.46    1.00
  31   8  27    1.00    1.28
  31   8  29    1.19    1.37
  31   9   0   -0.36    0.64
  31   9   2    1.00    0.64
  31   9   4    0.91    0.73
  31   9   6    2.19    1.28
  31   9   8    1.55    0.64
  31   9  10    0.27    0.64
  31   9  12    1.09    0.55
  31   9  14    1.37    0.55
  31   9  16   -0.64    0.64
  31   9  18    0.91    0.55
  31   9  20    1.09    0.82
  31   9  22    2.28    0.91
  31   9  24    2.01    0.82
  31   9  26    0.91    0.91
  31   9  28    1.19    1.00
  31  10   1    0.64    0.73
  31  10   3    0.46    0.64
  31  10   5   -0.27    0.55
  31  10   7    0.18    0.55
  31  10   9    0.64    0.55
  31  10  11    0.36    0.55
  31  10  13    3.56    0.91
  31  10  15    0.73    0.55
  31  10  17    3.65    1.00
  31  10  19    1.19    0.64
  31  10  21    0.46    0.55
  31  10  23    0.46    0.73
  31  10  25    1.00    0.82
  31  10  27    1.09    1.37
  31  10  29   -1.55    1.00
  31  11   0    0.09    0.46
  31  11   2    0.82    0.46
  31  11   4    0.64    0.46
  31  11   6    0.36    0.46
  31  11   8   -0.09    0.64
  31  11  10    0.09    0.46
  31  11  12    0.82    0.55
  31  11  14    0.91    0.46
  31  11  16    1.64    0.55
  31  11  18    3.47    1.64
  31  11  20    0.18    0.64
  31  11  22   -0.09    0.73
  31  11  24   -1.37    0.64
  31  11  26    0.46    1.00
  31  11  28    0.46    1.28
  31  12   1    0.82    0.64
  31  12   3    4.47    0.82
  31  12   5    2.83    0.55
  31  12   7    0.55    0.36
  31  12   9    0.91    0.46
  31  12  11    0.64    0.46
  31  12  13    9.85    1.37
  31  12  15    6.66    1.19
  31  12  17   12.68    1.73
  31  12  19    1.46    0.82
  31  12  21   -0.18    0.64
  31  12  23    0.27    0.64
  31  12  25    2.83    1.28
  31  12  27   -0.46    2.10
  31  13   0    2.10    0.55
  31  13   2    0.73    0.46
  31  13   4    0.73    0.55
  31  13   6   -0.36    0.46
  31  13   8    0.36    0.46
  31  13  10    2.46    0.55
  31  13  12    8.48    1.28
  31  13  14   15.32    1.73
  31  13  16   14.32    2.19
  31  13  18    4.47    0.82
  31  13  20    1.09    0.55
  31  13  22   -0.55    0.64
  31  13  24   -0.73    0.64
  31  13  26    0.64    1.19
  31  14   1    2.28    1.09
  31  14   3    7.94    2.01
  31  14   5    5.84    1.19
  31  14   7    0.82    0.55
  31  14   9    1.92    0.46
  31  14  11    0.64    0.46
  31  14  13   14.59    1.73
  31  14  15   17.06    1.55
  31  14  17   16.87    2.10
  31  14  19    8.57    1.55
  31  14  21    3.10    1.09
  31  14  23    0.36    0.55
  31  14  25    0.73    0.73
  31  14  27   -0.36    1.92
  31  15   0   36.85    5.38
  31  15   2   33.29    5.93
  31  15   4   10.85    1.73
  31  15   6    5.29    1.37
  31  15   8   -0.09    0.55
  31  15  10    0.09    0.46
  31  15  12    4.10    0.82
  31  15  14   14.41    1.28
  31  15  16   23.62    2.28
  31  15  18   13.13    1.73
  31  15  20    2.28    0.73
  31  15  22   -1.09    0.55
  31  15  24   -0.27    0.55
  31  15  26   -0.09    1.00
  31  16   1   -0.36    0.64
  31  16   3    3.01    0.91
  31  16   5    6.20    1.64
  31  16   7    2.19    1.09
  31  16   9    0.55    0.55
  31  16  11    1.09    0.55
  31  16  13   15.60    1.92
  31  16  15   24.99    2.10
  31  16  17   22.80    2.10
  31  16  19   10.58    1.64
  31  16  21    2.28    0.64
  31  16  23    0.73    0.55
  31  16  25   -0.73    0.64
  31  17   0    2.28    1.09
  31  17   2    2.28    1.37
  31  17   4    1.00    0.64
  31  17   6   -0.36    0.64
  31  17   8   -0.09    0.64
  31  17  10    2.01    0.64
  31  17  12    9.12    1.73
  31  17  14   20.07    2.65
  31  17  16   20.52    2.19
  31  17  18    8.76    1.09
  31  17  20    0.27    0.36
  31  17  22    0.46    0.46
  31  17  24   -0.36    0.64
  31  18   1    0.91    0.82
  31  18   3    4.01    1.09
  31  18   5    1.92    1.28
  31  18   7    0.91    0.73
  31  18   9    1.09    0.73
  31  18  11    0.18    0.55
  31  18  13    4.01    1.19
  31  18  15   15.87    2.19
  31  18  17    7.84    1.19
  31  18  19    4.38    0.82
  31  18  21   -0.18    0.36
  31  18  23    0.00    0.55
  31  19   0   41.68    6.11
  31  19   2   28.55    4.93
  31  19   4   15.69    3.10
  31  19   6    1.92    1.28
  31  19   8    0.00    0.82
  31  19  10    1.46    0.73
  31  19  12    4.93    1.37
  31  19  14    9.49    1.73
  31  19  16    6.84    1.46
  31  19  18    3.19    0.91
  31  19  20    0.64    0.46
  31  19  22    0.09    0.36
  31  19  24   -0.82    0.55
  31  20   1   -0.18    0.82
  31  20   3    2.55    1.19
  31  20   5    3.74    1.37
  31  20   7    1.28    0.82
  31  20   9    0.09    0.73
  31  20  11    0.36    1.00
  31  20  13   -0.18    0.55
  31  20  15    2.10    0.55
  31  20  17    1.64    0.55
  31  20  19    0.91    0.36
  31  20  21    1.09    0.64
  31  20  23   -1.28    0.91
  31  21   0   10.85    2.28
  31  21   2   11.77    3.19
  31  21   4    0.64    0.82
  31  21   6    1.19    0.73
  31  21   8    0.36    0.73
  31  21  10   -0.18    0.64
  31  21  12    0.55    0.64
  31  21  14    0.73    0.73
  31  21  16    1.37    0.55
  31  21  18    0.46    0.36
  31  21  20    0.27    0.36
  31  21  22   -0.36    0.73
  31  22   1   -0.18    0.73
  31  22   3    0.09    0.64
  31  22   5    1.55    0.82
  31  22   7    0.18    0.73
  31  22   9    1.82    0.91
  31  22  11    1.19    0.73
  31  22  13    0.18    0.64
  31  22  15    0.91    0.55
  31  22  17    0.46    0.64
  31  22  19    0.09    0.36
  31  22  21   -1.37    0.73
  31  23   0    2.65    1.19
  31  23   2    5.93    1.82
  31  23   4   -0.27    0.82
  31  23   6   -0.09    0.64
  31  23   8    0.27    0.73
  31  23  10    0.64    0.73
  31  23  12    0.64    0.73
  31  23  14    0.46    0.64
  31  23  16   -0.18    0.64
  31  23  18   -0.46    0.46
  31  23  20   -0.36    0.73
  31  24   1    0.55    0.91
  31  24   3    1.00    0.73
  31  24   5    0.91    0.73
  31  24   7    0.36    1.55
  31  24   9    3.19    0.82
  31  24  11   -0.64    0.73
  31  24  13    0.36    0.82
  31  24  15   -0.46    0.64
  31  24  17   -0.18    0.64
  31  24  19   -1.64    1.19
  31  25   0   10.49    3.74
  31  25   2    4.47    1.92
  31  25   4    2.28    1.28
  31  25   6   -0.18    1.00
  31  25   8   -0.27    0.73
  31  25  10    0.09    0.91
  31  25  12   -0.27    1.19
  31  25  14   -1.37    0.91
  31  25  16    0.27    0.82
  31  26   1    0.18    1.00
  31  26   3    0.46    0.73
  31  26   5   -0.18    0.91
  31  26   7   -1.46    0.91
  31  26   9    1.19    0.73
  31  26  11    0.46    1.09
  31  26  13    3.65    1.82
  31  26  15   -0.73    0.82
  31  27   0   13.77    4.10
  31  27   2   24.44    5.38
  31  27   4    2.65    2.19
  31  27   6   -0.64    0.82
  31  27   8   -0.09    0.91
  31  27  10    1.09    1.28
  31  27  12    3.56    2.19
  31  27  14    1.37    1.55
  31  28   1    0.91    0.91
  31  28   3    0.36    0.91
  31  28   5    0.27    0.82
  31  28   7   -0.82    1.00
  31  28   9    0.55    1.09
  31  28  11   -0.36    1.28
  31  29   0   33.29    9.58
  31  29   2   23.62    7.21
  31  29   4   12.04    4.29
  31  29   6    0.82    1.09
  31  29   8   -0.46    1.19
  31  30   1    1.55    1.28
  31  30   3    2.19    2.37
  31  30   5    1.55    2.46
  32   0   0   21.07   10.03
  32   1   1    3.10    1.55
  32   1   3    0.27    0.82
  32   1   5   -0.82    1.00
  32   1   7    0.82    0.73
  32   1   9    0.64    0.73
  32   1  11    0.36    0.55
  32   1  13    0.18    0.46
  32   1  15    1.00    0.55
  32   1  17   -0.64    0.73
  32   1  19   -0.46    0.73
  32   1  21   -1.19    0.64
  32   1  23   -0.27    0.82
  32   1  25    0.73    0.82
  32   1  27   -0.82    0.91
  32   1  29    0.27    1.37
  32   2   0    1.28    0.91
  32   2   2   21.80    6.75
  32   2   4   -1.00    0.82
  32   2   6   -0.73    0.82
  32   2   8   -0.46    0.73
  32   2  10   -0.36    0.64
  32   2  12    1.09    0.46
  32   2  14   22.62    3.10
  32   2  16    0.36    0.64
  32   2  18   43.14    6.66
  32   2  20    9.76    2.92
  32   2  22    7.94    3.19
  32   2  24    6.02    1.82
  32   2  26    6.02    3.19
  32   2  28   37.03   10.31
  32   3   1    0.91    0.91
  32   3   3    0.55    0.73
  32   3   5    1.09    0.82
  32   3   7    0.27    0.73
  32   3   9    2.83    2.46
  32   3  11    2.37    0.64
  32   3  13    5.93    0.91
  32   3  15    2.01    0.82
  32   3  17    2.01    0.82
  32   3  19    1.37    0.73
  32   3  21   -0.09    0.73
  32   3  23   -0.55    0.73
  32   3  25    0.64    0.91
  32   3  27   -0.36    0.91
  32   3  29    1.46    0.91
  32   4   0    2.74    1.09
  32   4   2    6.29    4.29
  32   4   4    1.82    1.37
  32   4   6    4.65    1.28
  32   4   8    0.73    0.73
  32   4  10    2.83    1.00
  32   4  12    1.00    0.55
  32   4  14   15.96    2.01
  32   4  16   -0.64    0.64
  32   4  18   15.32    3.56
  32   4  20    4.65    1.46
  32   4  22    4.10    1.73
  32   4  24   -0.73    0.82
  32   4  26    3.01    4.47
  32   4  28   10.22    5.93
  32   5   1   -1.28    0.73
  32   5   3   -1.28    0.82
  32   5   5    0.91    0.91
  32   5   7    3.92    1.55
  32   5   9    1.55    0.73
  32   5  11    5.20    1.19
  32   5  13   10.22    1.46
  32   5  15    7.84    1.73
  32   5  17    5.11    1.28
  32   5  19    1.09    0.73
  32   5  21    0.36    0.82
  32   5  23   -1.37    0.91
  32   5  25    1.37    1.00
  32   5  27   -0.18    0.91
  32   5  29   -1.37    1.28
  32   6   0    1.46    0.91
  32   6   2   11.13    9.12
  32   6   4    4.01    2.19
  32   6   6   11.31    2.55
  32   6   8    1.19    1.00
  32   6  10    3.10    1.09
  32   6  12    4.56    1.09
  32   6  14    0.27    0.46
  32   6  16    1.37    0.64
  32   6  18    2.65    0.82
  32   6  20   -0.55    0.64
  32   6  22    0.09    1.00
  32   6  24    0.18    0.73
  32   6  26   -0.27    0.73
  32   6  28   -0.82    0.82
  32   7   1    0.00    0.73
  32   7   3    1.73    0.82
  32   7   5    1.92    0.82
  32   7   7    1.00    0.82
  32   7   9    0.55    0.64
  32   7  11    2.37    0.82
  32   7  13    2.46    0.73
  32   7  15    1.46    0.55
  32   7  17    0.55    0.64
  32   7  19    1.55    0.73
  32   7  21    0.27    0.64
  32   7  23   -0.55    0.73
  32   7  25   -0.36    0.73
  32   7  27    0.64    0.91
  32   8   0    0.00    0.73
  32   8   2   -0.09    0.64
  32   8   4   -0.55    0.73
  32   8   6    1.19    0.91
  32   8   8    5.38    1.19
  32   8  10    0.36    0.64
  32   8  12    0.36    0.46
  32   8  14    4.65    0.91
  32   8  16    0.09    0.64
  32   8  18    3.01    0.91
  32   8  20    0.18    0.64
  32   8  22    3.10    1.09
  32   8  24    1.73    1.09
  32   8  26    1.46    1.37
  32   8  28    0.55    1.37
  32   9   1    1.73    0.73
  32   9   3    1.19    0.64
  32   9   5    3.19    1.00
  32   9   7    0.64    0.64
  32   9   9    0.09    0.55
  32   9  11    0.46    0.64
  32   9  13    1.09    0.64
  32   9  15   -0.09    0.46
  32   9  17   -0.09    0.55
  32   9  19   -1.19    0.64
  32   9  21    1.09    0.64
  32   9  23    0.18    0.91
  32   9  25    0.82    1.19
  32   9  27    1.09    0.82
  32  10   0    1.46    0.82
  32  10   2    0.36    0.64
  32  10   4    2.01    0.73
  32  10   6    3.83    1.00
  32  10   8    1.09    0.55
  32  10  10    0.82    0.64
  32  10  12    1.37    0.55
  32  10  14    0.27    0.46
  32  10  16    5.75    1.09
  32  10  18    1.28    0.64
  32  10  20    0.09    0.73
  32  10  22    0.64    0.91
  32  10  24    0.55    0.82
  32  10  26    5.11    3.10
  32  10  28    1.09    0.64
  32  11   1   -0.46    0.55
  32  11   3    2.37    0.73
  32  11   5    5.56    1.28
  32  11   7    2.10    0.73
  32  11   9   -0.36    0.55
  32  11  11    0.00    0.46
  32  11  13    0.82    0.55
  32  11  15    2.65    0.64
  32  11  17    1.55    0.73
  32  11  19    0.36    0.55
  32  11  21   -0.73    0.64
  32  11  23    0.91    0.73
  32  11  25    0.55    0.91
  32  11  27   -0.18    1.19
  32  12   0    3.19    0.73
  32  12   2    0.73    0.55
  32  12   4    3.01    0.82
  32  12   6    7.30    2.19
  32  12   8    1.28    0.82
  32  12  10    1.28    0.64
  32  12  12    5.47    1.28
  32  12  14    4.74    0.91
  32  12  16   13.04    2.10
  32  12  18    2.83    0.82
  32  12  20    2.55    0.91
  32  12  22    0.46    0.73
  32  12  24    2.01    1.09
  32  12  26    1.46    2.10
  32  13   1    1.09    0.46
  32  13   3    6.11    1.73
  32  13   5    8.30    1.19
  32  13   7    6.11    0.91
  32  13   9   -0.27    0.46
  32  13  11    1.64    0.55
  32  13  13    9.03    1.28
  32  13  15   24.26    2.55
  32  13  17   14.87    2.19
  32  13  19    3.37    1.00
  32  13  21    0.18    0.55
  32  13  23    0.73    0.64
  32  13  25    0.18    0.91
  32  14   0   24.99    3.01
  32  14   2   22.53    2.74
  32  14   4   12.86    2.01
  32  14   6    0.73    0.46
  32  14   8    1.09    0.55
  32  14  10    0.73    0.36
  32  14  12    6.84    1.19
  32  14  14   14.96    1.92
  32  14  16   23.08    2.46
  32  14  18    8.48    1.82
  32  14  20    3.83    1.19
  32  14  22    0.36    0.55
  32  14  24   -0.18    0.64
  32  14  26   -4.38    2.65
  32  15   1    0.55    0.73
  32  15   3    3.28    0.91
  32  15   5    4.56    1.09
  32  15   7    3.28    0.91
  32  15   9    0.36    0.46
  32  15  11    2.55    0.64
  32  15  13   23.17    2.28
  32  15  15   34.48    3.37
  32  15  17   24.54    2.65
  32  15  19   13.41    1.82
  32  15  21    0.00    0.55
  32  15  23    1.19    0.73
  32  15  25   -0.46    0.73
  32  16   0    1.19    0.73
  32  16   2    0.73    0.73
  32  16   4    1.55    0.55
  32  16   6    0.64    0.64
  32  16   8    0.55    0.55
  32  16  10    5.11    1.28
  32  16  12   17.06    2.28
  32  16  14   22.16    2.46
  32  16  16   22.89    2.19
  32  16  18    9.94    1.46
  32  16  20    3.56    0.82
  32  16  22   -0.18    0.64
  32  16  24   -0.46    0.73
  32  17   1    0.55    0.64
  32  17   3    2.01    1.00
  32  17   5    3.47    1.00
  32  17   7    1.37    0.64
  32  17   9    1.09    0.82
  32  17  11    1.19    0.73
  32  17  13   17.24    2.46
  32  17  15   25.81    3.47
  32  17  17   21.16    2.10
  32  17  19    4.01    1.00
  32  17  21    0.18    0.55
  32  17  23   -0.09    0.55
  32  18   0   80.18   10.40
  32  18   2   40.22    6.20
  32  18   4   26.36    4.47
  32  18   6    1.92    1.37
  32  18   8    2.92    1.19
  32  18  10    1.37    0.55
  32  18  12    2.01    1.00
  32  18  14    8.39    1.64
  32  18  16    8.76    1.37
  32  18  18    3.47    0.73
  32  18  20    0.27    0.36
  32  18  22   -0.18    0.55
  32  19   1   -0.82    0.73
  32  19   3   -0.27    0.73
  32  19   5    0.09    0.82
  32  19   7    0.46    0.64
  32  19   9    1.28    0.82
  32  19  11    0.36    0.55
  32  19  13    1.64    1.00
  32  19  15    7.75    1.64
  32  19  17    7.02    1.28
  32  19  19    1.28    0.46
  32  19  21    0.27    0.36
  32  20   0   16.69    3.47
  32  20   2    5.20    1.92
  32  20   4    2.01    0.91
  32  20   6   -0.64    0.82
  32  20   8    0.36    0.55
  32  20  10   -0.18    0.55
  32  20  12    1.73    0.73
  32  20  14    3.01    1.00
  32  20  16    1.82    0.82
  32  20  18    0.18    0.36
  32  20  20    0.73    0.36
  32  21   1    0.27    0.73
  32  21   3   -0.73    0.82
  32  21   5   -0.09    0.64
  32  21   7    1.46    1.64
  32  21   9   -0.82    0.64
  32  21  11   -0.91    0.82
  32  21  13   -0.46    0.55
  32  21  15    0.64    0.55
  32  21  17    0.18    0.46
  32  21  19   -0.55    0.36
  32  21  21   -1.09    0.91
  32  22   0   12.40    2.92
  32  22   2    8.48    2.65
  32  22   4    3.65    1.37
  32  22   6    1.46    0.91
  32  22   8    4.93    2.01
  32  22  10    0.27    0.64
  32  22  12    1.82    0.73
  32  22  14   -0.09    0.55
  32  22  16    1.09    0.55
  32  22  18    0.55    0.46
  32  22  20   -1.37    1.82
  32  23   1    0.36    0.82
  32  23   3    0.00    0.73
  32  23   5   -0.55    0.82
  32  23   7    0.36    0.73
  32  23   9    0.36    0.55
  32  23  11    0.18    0.64
  32  23  13   -0.36    0.64
  32  23  15   -0.82    0.64
  32  23  17   -0.27    0.55
  32  24   0    6.02    2.46
  32  24   2    5.20    1.92
  32  24   4    1.73    1.28
  32  24   6    0.46    0.73
  32  24   8    1.55    0.82
  32  24  10    1.46    1.28
  32  24  12    2.10    0.91
  32  24  14    1.64    0.91
  32  24  16   -1.55    0.73
  32  25   1    1.09    0.73
  32  25   3    2.10    0.73
  32  25   5    0.73    0.82
  32  25   7    0.18    0.82
  32  25   9    0.64    0.82
  32  25  11    0.36    0.82
  32  25  13   -0.18    0.82
  32  25  15    0.82    1.37
  32  26   0    7.48    2.92
  32  26   2    7.21    2.74
  32  26   4   -1.00    0.91
  32  26   6    0.18    0.82
  32  26   8    2.46    1.46
  32  26  10    8.76    2.74
  32  26  12    4.01    2.28
  32  26  14    2.55    2.65
  32  27   1    0.36    0.91
  32  27   3    1.28    1.09
  32  27   5    0.82    1.00
  32  27   7    0.55    0.82
  32  27   9    0.82    0.91
  32  27  11    2.65    2.19
  32  28   0   49.53   13.77
  32  28   2   26.91    8.12
  32  28   4   21.43   13.13
  32  28   6   -0.27    0.82
  32  28   8   -1.00    1.28
  32  29   1   -1.09    1.73
  32  29   3   -0.27    1.73
  32  29   5   -1.73    1.55
  33   1   0    1.19    1.00
  33   1   2    1.46    0.82
  33   1   4   -0.73    0.82
  33   1   6    1.37    0.82
  33   1   8   -0.36    0.82
  33   1  10   -0.18    0.73
  33   1  12    0.91    0.55
  33   1  14    1.55    0.73
  33   1  16    0.82    0.55
  33   1  18    0.09    0.64
  33   1  20   -1.00    0.73
  33   1  22   -0.55    0.73
  33   1  24    1.64    0.73
  33   1  26   -1.37    0.82
  33   1  28    2.01    2.01
  33   2   1    3.74    3.37
  33   2   3    0.73    0.82
  33   2   5    1.64    0.82
  33   2   7    0.64    0.82
  33   2   9    1.64    0.82
  33   2  11    2.37    1.46
  33   2  13    2.01    0.55
  33   2  15    0.55    0.55
  33   2  17    4.83    1.55
  33   2  19    1.00    0.91
  33   2  21    9.49    2.74
  33   2  23    0.27    0.73
  33   2  25    1.09    1.00
  33   2  27    6.11    3.47
  33   3   0    4.01    1.37
  33   3   2    0.00    0.82
  33   3   4    3.19    2.83
  33   3   6   -0.82    0.82
  33   3   8    0.82    0.73
  33   3  10    0.36    0.64
  33   3  12    0.18    0.64
  33   3  14    1.82    0.46
  33   3  16    1.37    0.82
  33   3  18    0.73    0.64
  33   3  20   -0.18    0.64
  33   3  22    0.36    0.73
  33   3  24    0.18    0.82
  33   3  26    2.65    1.00
  33   3  28   -1.64    1.00
  33   4   1    1.92    1.00
  33   4   3    0.18    0.82
  33   4   5   -2.19    0.82
  33   4   7    0.91    0.82
  33   4   9    1.09    1.37
  33   4  11    0.73    0.64
  33   4  13    4.38    1.00
  33   4  15    2.01    1.28
  33   4  17    4.01    1.28
  33   4  19    0.18    0.64
  33   4  21    3.01    1.37
  33   4  23    0.18    0.73
  33   4  25    0.27    0.91
  33   4  27    1.73    1.46
  33   5   0    0.46    0.73
  33   5   2   -0.82    0.91
  33   5   4    0.18    0.82
  33   5   6   -1.09    0.82
  33   5   8    0.00    0.73
  33   5  10    1.73    0.73
  33   5  12    1.19    0.82
  33   5  14    1.55    0.55
  33   5  16    0.73    0.55
  33   5  18    0.36    0.64
  33   5  20    0.91    0.73
  33   5  22    0.00    0.64
  33   5  24    0.00    1.00
  33   5  26   -0.09    1.00
  33   6   1    1.82    1.00
  33   6   3    0.82    0.82
  33   6   5   -1.00    0.82
  33   6   7   -0.27    0.73
  33   6   9    0.55    0.64
  33   6  11    1.28    0.55
  33   6  13    2.55    0.55
  33   6  15    1.00    0.55
  33   6  17    2.37    1.00
  33   6  19    0.46    0.55
  33   6  21    3.65    1.37
  33   6  23    0.18    0.55
  33   6  25    0.73    0.82
  33   6  27   -0.91    1.00
  33   7   0    0.18    0.82
  33   7   2    0.73    0.91
  33   7   4    1.00    0.73
  33   7   6   -0.82    0.73
  33   7   8    2.37    1.09
  33   7  10    7.84    2.01
  33   7  12   11.04    2.01
  33   7  14    4.93    1.09
  33   7  16    3.19    1.28
  33   7  18    1.73    0.73
  33   7  20    1.82    0.73
  33   7  22    0.64    0.73
  33   7  24   -0.82    0.82
  33   7  26   -1.28    0.73
  33   8   1    0.27    0.73
  33   8   3   -0.64    0.82
  33   8   5    0.09    0.73
  33   8   7   -0.82    0.73
  33   8   9    0.64    0.64
  33   8  11    1.46    0.55
  33   8  13    3.47    1.09
  33   8  15    0.73    0.73
  33   8  17    0.91    0.55
  33   8  19   -0.36    0.55
  33   8  21    1.09    0.91
  33   8  23   -0.55    0.64
  33   8  25    5.84    2.01
  33   8  27    0.36    1.09
  33   9   0    2.55    0.91
  33   9   2    0.55    0.82
  33   9   4    1.00    0.73
  33   9   6    1.09    0.82
  33   9   8    0.27    0.64
  33   9  10    0.73    0.64
  33   9  12    1.55    0.73
  33   9  14    0.55    0.46
  33   9  16    0.36    0.55
  33   9  18    0.73    0.55
  33   9  20   -0.36    0.55
  33   9  22    1.28    0.91
  33   9  24   -1.46    0.73
  33   9  26   -1.09    1.00
  33  10   1    0.55    0.64
  33  10   3    1.64    1.37
  33  10   5    1.00    0.73
  33  10   7    5.29    1.73
  33  10   9   -0.73    0.64
  33  10  11    0.36    0.55
  33  10  13    0.82    0.55
  33  10  15    0.91    0.46
  33  10  17    1.82    0.73
  33  10  19    0.00    0.55
  33  10  21    1.19    0.73
  33  10  23    0.73    0.82
  33  10  25    5.93    2.92
  33  11   0    7.48    2.46
  33  11   2    3.56    1.00
  33  11   4    0.82    0.55
  33  11   6    0.55    0.64
  33  11   8    0.64    0.55
  33  11  10    0.09    0.55
  33  11  12   -0.09    0.55
  33  11  14    1.00    0.55
  33  11  16    2.46    0.82
  33  11  18    0.91    0.55
  33  11  20   -0.36    0.55
  33  11  22   -0.55    0.73
  33  11  24    2.10    0.91
  33  11  26   -3.56    1.55
  33  12   1    1.28    0.64
  33  12   3    1.28    0.55
  33  12   5    2.74    0.64
  33  12   7   10.76    2.37
  33  12   9    0.18    0.64
  33  12  11   -0.09    0.46
  33  12  13    0.36    0.46
  33  12  15    5.38    1.09
  33  12  17    1.55    0.55
  33  12  19    2.01    1.00
  33  12  21    0.64    0.64
  33  12  23    0.36    0.55
  33  12  25    3.74    3.65
  33  13   0    3.10    0.64
  33  13   2    5.93    1.00
  33  13   4    2.37    0.64
  33  13   6    1.09    0.55
  33  13   8    0.82    0.46
  33  13  10    0.64    0.46
  33  13  12    0.82    0.73
  33  13  14    4.29    1.09
  33  13  16    7.75    1.19
  33  13  18    5.66    1.37
  33  13  20    0.36    0.55
  33  13  22    0.09    0.55
  33  13  24    0.09    0.91
  33  14   1    0.55    0.55
  33  14   3    1.55    0.55
  33  14   5    1.46    0.55
  33  14   7    6.93    1.09
  33  14   9    0.36    0.55
  33  14  11    0.27    0.46
  33  14  13    3.83    0.91
  33  14  15   16.97    2.28
  33  14  17    6.66    1.19
  33  14  19    4.38    1.09
  33  14  21    0.55    0.64
  33  14  23   -0.73    0.64
  33  15   0    2.28    0.64
  33  15   2    2.10    0.55
  33  15   4    1.55    0.55
  33  15   6    1.19    0.64
  33  15   8    1.37    0.55
  33  15  10    2.28    0.55
  33  15  12    5.56    1.09
  33  15  14   16.78    2.10
  33  15  16   13.68    1.73
  33  15  18    5.11    1.00
  33  15  20    0.36    0.64
  33  15  22   -0.18    0.55
  33  15  24   -0.73    0.82
  33  16   1    1.46    0.55
  33  16   3    1.92    0.82
  33  16   5    0.36    0.55
  33  16   7    5.47    1.37
  33  16   9    0.82    0.55
  33  16  11    1.46    0.55
  33  16  13    6.29    1.09
  33  16  15   14.32    2.01
  33  16  17    7.94    1.19
  33  16  19    5.66    1.00
  33  16  21    0.09    0.55
  33  16  23   -0.09    0.73
  33  17   0   19.61    3.28
  33  17   2   11.86    2.65
  33  17   4    8.76    1.55
  33  17   6    2.37    0.82
  33  17   8    0.73    0.73
  33  17  10    0.55    0.46
  33  17  12    1.37    0.46
  33  17  14    7.11    1.19
  33  17  16    6.84    0.91
  33  17  18    4.29    0.82
  33  17  20    0.55    0.55
  33  17  22   -0.36    0.55
  33  18   1   -0.18    0.64
  33  18   3    0.46    0.55
  33  18   5    0.55    0.64
  33  18   7    1.00    0.73
  33  18   9   -0.09    0.55
  33  18  11    0.36    0.46
  33  18  13    5.38    1.37
  33  18  15    5.75    1.09
  33  18  17    3.56    0.91
  33  18  19    1.82    0.55
  33  18  21   -0.46    0.36
  33  19   0    3.47    1.46
  33  19   2    0.73    0.82
  33  19   4    1.09    0.82
  33  19   6    0.73    1.28
  33  19   8    0.36    0.55
  33  19  10   -0.27    0.55
  33  19  12    1.00    0.64
  33  19  14    2.74    1.00
  33  19  16    1.55    0.64
  33  19  18    2.92    0.64
  33  19  20   -0.09    0.36
  33  20   1    0.46    0.55
  33  20   3   -0.27    0.64
  33  20   5    1.09    0.64
  33  20   7    0.82    0.73
  33  20   9    0.82    0.73
  33  20  11    0.73    0.64
  33  20  13    0.09    0.64
  33  20  15    0.82    0.55
  33  20  17    0.73    0.55
  33  20  19    0.09    0.36
  33  21   0    5.29    1.64
  33  21   2    8.12    2.01
  33  21   4    0.64    1.00
  33  21   6    3.10    1.09
  33  21   8    3.19    1.37
  33  21  10    1.28    0.73
  33  21  12   -0.18    0.64
  33  21  14   -0.09    0.55
  33  21  16   -0.36    0.55
  33  21  18    0.73    0.46
  33  22   1    0.18    0.73
  33  22   3   -0.91    0.73
  33  22   5   -0.36    0.73
  33  22   7    2.01    1.64
  33  22   9   -0.73    0.64
  33  22  11   -0.27    0.64
  33  22  13    0.36    0.55
  33  22  15   -0.73    0.64
  33  22  17   -0.46    0.64
  33  23   0    0.55    0.82
  33  23   2   -0.09    0.91
  33  23   4   -0.18    0.73
  33  23   6    0.36    0.73
  33  23   8    0.36    0.73
  33  23  10    1.28    0.73
  33  23  12    0.73    0.55
  33  23  14    1.37    0.82
  33  23  16   -1.37    0.73
  33  24   1   -0.64    1.00
  33  24   3   -0.18    0.82
  33  24   5   -0.64    0.82
  33  24   7    0.91    0.91
  33  24   9   -0.91    0.64
  33  24  11   -0.55    0.64
  33  24  13    1.09    1.09
  33  24  15    1.55    1.82
  33  25   0   -0.64    0.73
  33  25   2   -0.27    0.82
  33  25   4    0.36    0.91
  33  25   6    1.00    0.82
  33  25   8    2.19    2.10
  33  25  10   11.68    5.75
  33  25  12    1.82    1.55
  33  26   1    0.91    0.64
  33  26   3    0.27    1.00
  33  26   5    1.73    0.82
  33  26   7    0.91    0.82
  33  26   9    0.09    0.82
  33  26  11   -0.73    1.46
  33  27   0   11.04    6.48
  33  27   2   13.23    4.47
  33  27   4    4.83    3.10
  33  27   6    1.19    1.19
  33  27   8   -0.91    2.10
  33  28   1   -0.55    1.46
  33  28   3    1.00    1.19
  33  28   5    1.00    2.01
  34   0   0   45.61   16.60
  34   1   1   -0.73    0.91
  34   1   3   -0.46    0.91
  34   1   5   -1.92    0.73
  34   1   7    0.64    0.82
  34   1   9   -0.27    0.73
  34   1  11    0.64    0.64
  34   1  13    0.46    0.55
  34   1  15    0.27    0.55
  34   1  17    0.64    0.55
  34   1  19    0.36    0.82
  34   1  21    0.55    0.64
  34   1  23    1.73    0.91
  34   1  25    0.00    0.73
  34   1  27   -1.37    1.09
  34   2   0    5.56    2.28
  34   2   2    7.57    2.55
  34   2   4    0.36    0.82
  34   2   6    0.27    0.91
  34   2   8    0.82    0.91
  34   2  10    6.29    1.64
  34   2  12    0.82    0.64
  34   2  14    5.66    1.28
  34   2  16   16.24    2.65
  34   2  18    1.28    0.55
  34   2  20    9.21    2.28
  34   2  22   -0.27    0.64
  34   2  24    0.46    0.82
  34   2  26   10.67    5.47
  34   3   1    1.55    0.73
  34   3   3    1.28    0.91
  34   3   5    2.28    1.09
  34   3   7   -0.36    0.82
  34   3   9    0.82    0.91
  34   3  11    1.09    0.82
  34   3  13    1.09    0.73
  34   3  15    0.91    0.46
  34   3  17   -0.46    0.55
  34   3  19    0.27    0.55
  34   3  21    0.00    0.73
  34   3  23    1.46    0.73
  34   3  25   -1.37    1.09
  34   4   0    4.01    2.01
  34   4   2   -0.27    0.82
  34   4   4    0.55    0.91
  34   4   6    0.00    0.73
  34   4   8    0.55    0.82
  34   4  10   -0.09    0.73
  34   4  12    1.00    0.73
  34   4  14    5.66    1.28
  34   4  16    5.20    1.37
  34   4  18   -0.09    0.64
  34   4  20    6.48    1.82
  34   4  22    0.46    1.09
  34   4  24    0.55    0.73
  34   4  26   -0.73    1.19
  34   5   1   -0.36    0.73
  34   5   3    0.55    0.82
  34   5   5    0.55    0.73
  34   5   7    0.46    0.82
  34   5   9    2.37    1.00
  34   5  11    1.55    0.82
  34   5  13    5.29    1.00
  34   5  15    3.74    0.82
  34   5  17   -0.09    0.46
  34   5  19    0.09    0.55
  34   5  21   -0.18    0.73
  34   5  23    0.82    0.73
  34   5  25    0.91    0.82
  34   6   0    0.27    1.00
  34   6   2    1.64    0.82
  34   6   4    0.09    0.82
  34   6   6    0.82    0.82
  34   6   8   -0.55    0.73
  34   6  10    0.27    0.73
  34   6  12    3.01    1.00
  34   6  14   -0.18    0.46
  34   6  16    4.10    1.09
  34   6  18   -0.09    0.55
  34   6  20    4.83    1.37
  34   6  22   -0.91    0.64
  34   6  24    1.46    1.73
  34   6  26    0.55    0.91
  34   7   1    2.10    1.00
  34   7   3   -0.91    0.91
  34   7   5    0.00    0.91
  34   7   7    3.74    0.91
  34   7   9    0.55    1.00
  34   7  11    2.46    0.91
  34   7  13    2.37    0.73
  34   7  15    0.27    0.55
  34   7  17   -0.18    0.46
  34   7  19    0.09    0.55
  34   7  21    0.09    0.64
  34   7  23   -0.36    0.64
  34   7  25    1.73    0.82
  34   8   0    0.27    0.73
  34   8   2    0.73    1.09
  34   8   4    1.55    0.73
  34   8   6    0.46    0.82
  34   8   8    0.82    0.64
  34   8  10   -0.46    0.64
  34   8  12    1.46    0.64
  34   8  14    1.09    0.55
  34   8  16   -0.18    0.46
  34   8  18   -0.46    0.55
  34   8  20    1.46    0.73
  34   8  22   -0.64    0.73
  34   8  24    0.27    1.28
  34   8  26   -1.46    3.28
  34   9   1    0.46    0.73
  34   9   3    1.19    0.82
  34   9   5    1.28    0.82
  34   9   7    3.83    1.09
  34   9   9    4.20    1.19
  34   9  11    0.73    0.64
  34   9  13    0.91    0.55
  34   9  15    1.00    0.55
  34   9  17    0.09    0.46
  34   9  19    0.64    0.46
  34   9  21    0.18    0.55
  34   9  23    0.27    0.73
  34   9  25    2.10    1.37
  34  10   0    0.18    0.73
  34  10   2    1.37    0.82
  34  10   4    0.18    0.82
  34  10   6    1.09    0.64
  34  10   8   -0.46    0.73
  34  10  10   -0.46    0.64
  34  10  12    0.64    0.55
  34  10  14    2.01    0.73
  34  10  16    0.09    0.36
  34  10  18    0.91    0.64
  34  10  20   -0.64    0.64
  34  10  22   -0.18    0.55
  34  10  24   14.05    6.48
  34  11   1    0.64    1.55
  34  11   3    1.73    1.00
  34  11   5    5.02    1.55
  34  11   7    2.46    1.09
  34  11   9    0.55    0.64
  34  11  11    0.00    0.64
  34  11  13    0.36    0.55
  34  11  15    0.82    0.73
  34  11  17    0.64    0.55
  34  11  19    0.91    0.64
  34  11  21    1.00    0.55
  34  11  23   -0.36    0.73
  34  12   0    6.66    1.46
  34  12   2    2.28    0.73
  34  12   4    1.92    0.64
  34  12   6    3.83    1.28
  34  12   8    0.91    0.64
  34  12  10    0.91    0.55
  34  12  12    1.00    0.55
  34  12  14    5.20    1.09
  34  12  16    0.27    0.55
  34  12  18    3.74    0.91
  34  12  20    0.46    0.55
  34  12  22   -0.27    0.64
  34  12  24   -3.83    1.64
  34  13   1    0.91    0.73
  34  13   3    2.37    0.91
  34  13   5    3.10    0.82
  34  13   7    0.73    0.64
  34  13   9    0.82    0.55
  34  13  11    0.82    0.64
  34  13  13    3.10    1.37
  34  13  15    7.21    1.55
  34  13  17    3.37    0.82
  34  13  19    3.28    1.09
  34  13  21    0.00    0.55
  34  13  23   -1.28    0.64
  34  14   0    3.37    0.73
  34  14   2   12.59    2.46
  34  14   4    4.56    1.09
  34  14   6   -0.46    0.46
  34  14   8    2.55    0.82
  34  14  10    1.92    0.73
  34  14  12    4.38    1.37
  34  14  14   13.32    2.55
  34  14  16    6.20    1.46
  34  14  18    4.38    1.09
  34  14  20   -0.09    0.46
  34  14  22   -0.46    0.55
  34  15   1    0.09    0.36
  34  15   3    0.36    0.46
  34  15   5    2.01    0.55
  34  15   7    3.19    1.46
  34  15   9    0.46    0.36
  34  15  11    1.09    0.55
  34  15  13    8.67    1.37
  34  15  15   10.31    1.73
  34  15  17   11.04    2.19
  34  15  19    3.37    1.00
  34  15  21    0.55    0.46
  34  16   0   22.35    2.74
  34  16   2   16.42    2.37
  34  16   4    3.74    0.82
  34  16   6    6.48    1.37
  34  16   8    0.55    0.55
  34  16  10    0.00    0.36
  34  16  12    1.19    0.46
  34  16  14    9.03    2.10
  34  16  16    4.47    1.09
  34  16  18    0.64    0.55
  34  16  20    0.27    0.36
  34  16  22    0.27    1.28
  34  17   1   -0.27    0.55
  34  17   3   -0.09    0.55
  34  17   5   -0.09    0.46
  34  17   7    1.28    0.46
  34  17   9    0.73    0.55
  34  17  11    1.28    0.55
  34  17  13   10.95    1.73
  34  17  15    7.75    1.37
  34  17  17    6.20    1.28
  34  17  19    1.73    0.64
  34  17  21   -0.55    0.73
  34  18   0    0.46    0.64
  34  18   2    2.19    2.28
  34  18   4    0.55    0.73
  34  18   6    0.36    0.46
  34  18   8   -0.73    0.46
  34  18  10   -0.27    0.46
  34  18  12    3.56    0.82
  34  18  14    3.47    0.82
  34  18  16    2.74    0.91
  34  18  18    0.27    0.36
  34  18  20   -0.55    0.64
  34  19   1   -1.09    0.55
  34  19   3   -0.18    0.55
  34  19   5    0.73    0.46
  34  19   7   -0.73    0.55
  34  19   9   -0.55    0.55
  34  19  11   -0.18    0.55
  34  19  13    1.19    0.64
  34  19  15    2.92    0.73
  34  19  17    1.09    0.46
  34  19  19    0.00    0.55
  34  20   0    9.12    3.01
  34  20   2    7.11    2.28
  34  20   4    3.47    1.46
  34  20   6    2.74    1.64
  34  20   8    0.91    0.55
  34  20  10    0.36    0.55
  34  20  12    0.82    0.55
  34  20  14   -0.18    0.46
  34  20  16    0.00    0.36
  34  20  18   -0.18    0.36
  34  21   1   -0.82    0.64
  34  21   3    1.19    0.82
  34  21   5    1.00    0.64
  34  21   7    0.82    0.64
  34  21   9    0.91    0.55
  34  21  11    0.36    0.73
  34  21  13    0.64    0.64
  34  21  15    0.36    0.36
  34  21  17   -0.73    0.64
  34  22   0   -0.27    0.82
  34  22   2    1.28    0.82
  34  22   4    4.20    2.55
  34  22   6   -0.36    0.73
  34  22   8   -0.09    0.73
  34  22  10    0.36    0.73
  34  22  12    0.18    0.55
  34  22  14   -0.27    0.55
  34  22  16    1.09    0.73
  34  23   1    0.18    0.82
  34  23   3    0.73    0.82
  34  23   5   -0.27    0.73
  34  23   7    0.73    0.73
  34  23   9    0.09    0.82
  34  23  11    1.28    0.73
  34  23  13   -0.27    0.64
  34  23  15    2.83    1.73
  34  24   0   -0.55    1.09
  34  24   2   -0.18    0.82
  34  24   4    0.27    0.82
  34  24   6    0.00    1.73
  34  24   8    2.74    1.64
  34  24  10   13.68    5.29
  34  24  12   -1.19    1.28
  34  25   1    0.18    0.82
  34  25   3    0.27    0.91
  34  25   5    0.73    0.73
  34  25   7   -1.00    1.09
  34  25   9    0.73    0.73
  34  26   0   19.06    5.93
  34  26   2    8.76    4.93
  34  26   4   -0.64    0.73
  34  26   6   -0.73    1.28
  34  26   8    1.09    0.82
  34  27   1   -2.55    3.83
  34  27   3   14.32    4.29
  35   1   0    1.19    0.91
  35   1   2    0.82    1.00
  35   1   4    1.73    0.91
  35   1   6    0.55    1.28
  35   1   8   -0.64    0.82
  35   1  10    0.64    0.73
  35   1  12    0.64    0.64
  35   1  14    1.37    0.73
  35   1  16    0.64    0.64
  35   1  18   -0.09    0.46
  35   1  20   -0.09    0.73
  35   1  22    0.18    0.91
  35   1  24   -0.55    0.91
  35   2   1   -1.37    0.91
  35   2   3   -0.91    0.91
  35   2   5    2.01    0.82
  35   2   7    0.36    0.82
  35   2   9    1.09    0.82
  35   2  11   -0.09    0.73
  35   2  13   11.04    2.10
  35   2  15    2.10    0.55
  35   2  17    0.18    0.46
  35   2  19    0.46    0.91
  35   2  21   -0.18    0.73
  35   2  23   -0.09    0.73
  35   2  25   -2.10    0.82
  35   3   0    0.18    1.00
  35   3   2    2.01    1.37
  35   3   4    0.64    0.91
  35   3   6    0.73    0.82
  35   3   8    0.46    0.82
  35   3  10    1.46    0.73
  35   3  12    1.46    1.00
  35   3  14    0.18    0.55
  35   3  16    1.00    0.82
  35   3  18    0.09    0.46
  35   3  20    0.00    0.64
  35   3  22    0.73    0.91
  35   3  24    0.18    1.00
  35   4   1   -0.09    0.91
  35   4   3    0.00    0.82
  35   4   5    0.09    0.82
  35   4   7    0.00    0.91
  35   4   9    0.64    0.82
  35   4  11    1.19    0.73
  35   4  13    4.74    1.28
  35   4  15    2.55    0.73
  35   4  17    0.82    0.64
  35   4  19    1.37    1.09
  35   4  21    0.55    0.64
  35   4  23    1.73    1.19
  35   4  25   -0.64    0.82
  35   5   0    0.91    0.91
  35   5   2    0.82    0.64
  35   5   4    1.37    0.82
  35   5   6    0.27    0.73
  35   5   8   -0.18    0.82
  35   5  10    3.65    1.37
  35   5  12    4.38    1.37
  35   5  14    3.47    0.91
  35   5  16    0.46    0.46
  35   5  18    0.55    0.46
  35   5  20    0.64    0.64
  35   5  22   -0.27    0.73
  35   5  24    0.82    0.91
  35   6   1   -1.73    0.82
  35   6   3    0.36    0.91
  35   6   5    0.36    0.82
  35   6   7   -0.64    0.73
  35   6   9    0.64    0.82
  35   6  11    0.64    0.73
  35   6  13    1.73    0.82
  35   6  15    0.46    0.64
  35   6  17    0.00    0.36
  35   6  19    0.00    0.55
  35   6  21   -0.18    0.55
  35   6  23    0.73    1.09
  35   6  25   -0.27    1.09
  35   7   0    0.18    0.82
  35   7   2    0.27    0.82
  35   7   4   -0.27    0.73
  35   7   6    0.73    0.91
  35   7   8    2.10    0.73
  35   7  10    3.19    1.28
  35   7  12    5.84    2.01
  35   7  14    1.82    0.82
  35   7  16    0.64    0.36
  35   7  18   -0.36    0.36
  35   7  20   -0.82    0.55
  35   7  22    0.09    0.64
  35   7  24    0.46    1.28
  35   8   1    0.00    0.73
  35   8   3   -0.46    0.82
  35   8   5    0.91    0.91
  35   8   7   -0.18    0.82
  35   8   9   -0.18    0.73
  35   8  11   -0.64    0.73
  35   8  13    0.82    0.64
  35   8  15    1.00    0.55
  35   8  17    0.00    0.36
  35   8  19   -0.36    0.46
  35   8  21    0.18    0.55
  35   8  23    5.02    2.19
  35   9   0    0.00    0.73
  35   9   2    1.09    0.82
  35   9   4    0.00    0.73
  35   9   6    0.82    0.73
  35   9   8   -0.09    0.73
  35   9  10    1.92    1.00
  35   9  12    1.28    0.64
  35   9  14    0.18    0.55
  35   9  16    0.27    0.36
  35   9  18    0.09    0.36
  35   9  20   -0.27    0.55
  35   9  22   -0.36    0.64
  35   9  24   -0.82    1.37
  35  10   1    0.18    0.64
  35  10   3   13.86    2.37
  35  10   5    3.83    1.55
  35  10   7    4.29    1.82
  35  10   9   -0.82    0.64
  35  10  11    0.27    0.64
  35  10  13    0.91    0.73
  35  10  15    0.09    0.46
  35  10  17    0.27    0.36
  35  10  19    0.36    0.46
  35  10  21    0.00    0.46
  35  10  23    2.46    2.01
  35  11   0    0.55    0.73
  35  11   2   -0.18    0.73
  35  11   4    0.64    0.64
  35  11   6   -0.18    0.73
  35  11   8    0.36    0.64
  35  11  10    0.36    0.64
  35  11  12   -0.18    0.64
  35  11  14   -0.91    0.55
  35  11  16   -0.09    0.36
  35  11  18    0.27    0.46
  35  11  20    0.55    0.46
  35  11  22    0.27    0.64
  35  12   1   -0.55    0.64
  35  12   3    1.55    0.73
  35  12   5    3.01    1.37
  35  12   7    7.11    2.10
  35  12   9    0.91    0.64
  35  12  11   -0.55    0.73
  35  12  13    1.19    0.73
  35  12  15   -0.09    0.55
  35  12  17    1.28    0.55
  35  12  19    0.55    0.36
  35  12  21    0.18    0.73
  35  12  23   -0.27    1.37
  35  13   0    9.30    2.37
  35  13   2    6.11    1.82
  35  13   4    2.74    0.73
  35  13   6    1.82    1.09
  35  13   8   -0.55    0.64
  35  13  10    1.09    0.64
  35  13  12    1.55    0.64
  35  13  14    2.10    0.91
  35  13  16    5.02    1.37
  35  13  18    0.36    0.55
  35  13  20    0.73    0.55
  35  13  22   -0.82    1.00
  35  14   1   -0.91    0.55
  35  14   3    1.46    0.55
  35  14   5    1.28    0.82
  35  14   7    1.92    0.91
  35  14   9    1.00    0.55
  35  14  11    0.09    0.64
  35  14  13    1.73    1.09
  35  14  15   -0.09    0.55
  35  14  17    0.64    0.64
  35  14  19    0.00    0.36
  35  14  21    0.18    0.55
  35  15   0    4.83    1.09
  35  15   2    2.74    0.82
  35  15   4    1.28    0.73
  35  15   6    0.73    0.55
  35  15   8    0.73    0.55
  35  15  10    0.00    0.46
  35  15  12    1.09    0.55
  35  15  14   -0.36    0.55
  35  15  16    3.37    0.91
  35  15  18    0.27    0.55
  35  15  20   -0.55    0.36
  35  16   1    0.91    0.64
  35  16   3    0.18    0.36
  35  16   5    0.91    0.36
  35  16   7    0.00    0.36
  35  16   9    0.09    0.36
  35  16  11   -0.36    0.46
  35  16  13    3.19    1.00
  35  16  15    1.46    0.73
  35  16  17    1.82    1.28
  35  16  19    0.64    0.46
  35  17   0    2.10    1.37
  35  17   2    0.18    0.64
  35  17   4    0.55    0.36
  35  17   6    0.91    0.64
  35  17   8    0.09    0.36
  35  17  10    0.64    0.55
  35  17  12    0.46    0.55
  35  17  14    3.74    1.00
  35  17  16    2.19    1.00
  35  17  18    0.00    0.55
  35  18   1   -0.46    0.46
  35  18   3   -0.55    0.46
  35  18   5   -0.55    0.46
  35  18   7    1.73    1.28
  35  18   9   -0.18    0.36
  35  18  11    0.91    0.36
  35  18  13    1.37    0.64
  35  18  15    0.64    0.55
  35  18  17    0.73    0.64
  35  18  19   -2.19    0.27
  35  19   0    2.10    0.82
  35  19   2    0.00    0.64
  35  19   4   -1.64    0.64
  35  19   6    0.55    0.55
  35  19   8    0.09    0.46
  35  19  10    0.64    0.46
  35  19  12    0.36    0.36
  35  19  14    0.55    0.36
  35  19  16   -0.36    0.36
  35  19  18    1.73    3.01
  35  20   1    0.09    0.55
  35  20   3   -0.27    0.64
  35  20   5    0.27    0.55
  35  20   7    0.09    0.46
  35  20   9    0.27    0.55
  35  20  11    0.00    0.46
  35  20  13   -0.09    0.46
  35  20  15    0.36    0.36
  35  21   0    0.36    0.73
  35  21   2    0.09    0.73
  35  21   4    0.91    0.64
  35  21   6    0.18    0.64
  35  21   8   -0.18    0.64
  35  21  10   -1.00    0.73
  35  21  12   -0.27    0.55
  35  21  14   -0.55    0.55
  35  22   1    3.47    3.92
  35  22   3    0.91    0.82
  35  22   5   -0.09    0.73
  35  22   7    0.09    0.82
  35  22   9   -0.18    0.55
  35  22  11   -0.27    0.64
  35  22  13   -2.01    0.82
  35  23   0    0.00    0.64
  35  23   2    0.27    1.09
  35  23   4    0.18    0.82
  35  23   6    2.92    1.73
  35  23   8    2.83    1.64
  35  23  10    5.93    2.28
  35  23  12   -0.46    1.82
  35  24   1   -0.64    0.82
  35  24   3    0.36    0.55
  35  24   5    0.55    0.82
  35  24   7    0.46    0.73
  35  24   9   -2.10    0.64
  35  25   0    0.36    1.00
  35  25   2   -1.00    1.09
  35  25   4    0.46    1.09
  35  25   6    1.37    1.64
  35  26   1   -2.55    0.73
  36   0   0    3.83    2.46
  36   1   1    0.36    0.91
  36   1   3   -0.91    0.82
  36   1   5    1.09    0.91
  36   1   7    4.10    3.37
  36   1   9    0.27    0.64
  36   1  11    0.46    0.73
  36   1  13    0.00    0.64
  36   1  15    0.00    0.46
  36   1  17   -0.09    0.36
  36   1  19   -1.09    0.55
  36   1  21    0.27    0.64
  36   1  23    0.09    0.73
  36   2   0    1.64    0.82
  36   2   2   33.29    6.38
  36   2   4    0.09    0.91
  36   2   6    1.28    1.46
  36   2   8   -1.28    0.82
  36   2  10    0.00    0.73
  36   2  12    1.46    1.28
  36   2  14    4.01    1.19
  36   2  16    0.36    0.55
  36   2  18    0.73    0.46
  36   2  20    0.18    0.55
  36   2  22    1.37    0.91
  36   2  24    2.01    2.28
  36   3   1    0.64    0.91
  36   3   3   -0.18    0.82
  36   3   5    2.55    1.28
  36   3   7   -0.36    0.82
  36   3   9   -0.36    0.73
  36   3  11    0.36    0.82
  36   3  13    2.46    0.73
  36   3  15   -0.09    0.55
  36   3  17    0.27    0.36
  36   3  19   -0.27    0.55
  36   3  21    0.09    0.64
  36   3  23    0.36    0.91
  36   4   0    1.92    1.73
  36   4   2    0.27    1.00
  36   4   4    1.73    1.00
  36   4   6    1.00    0.73
  36   4   8    0.00    0.91
  36   4  10   -0.18    0.73
  36   4  12    0.82    0.82
  36   4  14    0.00    0.73
  36   4  16    0.18    0.46
  36   4  18   -0.73    0.46
  36   4  20   -0.18    0.64
  36   4  22   -0.09    1.09
  36   4  24    0.64    1.73
  36   5   1    0.27    0.82
  36   5   3    0.64    0.82
  36   5   5    1.00    0.73
  36   5   7    1.28    0.82
  36   5   9    2.19    1.09
  36   5  11    3.01    1.73
  36   5  13    0.73    0.82
  36   5  15    0.73    0.55
  36   5  17    0.46    0.36
  36   5  19    0.09    0.55
  36   5  21    2.28    1.09
  36   5  23    2.37    1.92
  36   6   0    1.09    0.82
  36   6   2    3.83    2.46
  36   6   4    0.64    0.82
  36   6   6    5.56    2.28
  36   6   8    1.28    1.09
  36   6  10    2.19    1.09
  36   6  12    1.37    0.73
  36   6  14    5.02    1.46
  36   6  16   -0.27    0.36
  36   6  18    0.27    0.36
  36   6  20   -0.46    0.55
  36   6  22    0.64    1.00
  36   7   1    0.00    0.73
  36   7   3    1.00    0.82
  36   7   5    0.82    0.82
  36   7   7    0.55    0.82
  36   7   9    5.93    2.46
  36   7  11    5.38    2.19
  36   7  13    1.82    0.82
  36   7  15    1.37    0.55
  36   7  17   -0.27    0.36
  36   7  19    0.64    0.55
  36   7  21    1.92    1.09
  36   7  23   -0.09    1.09
  36   8   0    4.47    1.82
  36   8   2    1.09    0.82
  36   8   4   -0.46    0.73
  36   8   6    1.92    1.09
  36   8   8   -0.64    0.73
  36   8  10    1.28    0.73
  36   8  12   -0.46    0.64
  36   8  14   -0.09    0.73
  36   8  16   -0.09    0.46
  36   8  18    0.18    0.36
  36   8  20    0.18    0.46
  36   8  22   -0.27    0.73
  36   9   1   -0.55    0.73
  36   9   3    3.10    1.37
  36   9   5    2.65    1.55
  36   9   7    6.75    2.01
  36   9   9    8.94    2.65
  36   9  11    2.55    1.19
  36   9  13    0.00    0.64
  36   9  15    0.36    0.55
  36   9  17    0.09    0.36
  36   9  19    1.09    0.64
  36   9  21    1.46    1.19
  36  10   0    0.36    1.00
  36  10   2    0.00    0.91
  36  10   4    1.92    0.64
  36  10   6    2.10    1.46
  36  10   8    0.27    0.82
  36  10  10    1.09    0.82
  36  10  12    0.27    0.73
  36  10  14   -0.18    0.64
  36  10  16    1.55    0.82
  36  10  18    0.55    0.36
  36  10  20    0.73    0.46
  36  10  22   -0.09    0.82
  36  11   1    0.00    0.64
  36  11   3    2.92    2.46
  36  11   5    2.01    1.37
  36  11   7    2.28    1.00
  36  11   9    3.65    1.09
  36  11  11    2.28    0.82
  36  11  13    0.27    0.64
  36  11  15   -0.36    0.55
  36  11  17    0.46    0.55
  36  11  19    1.55    0.73
  36  11  21    0.09    0.55
  36  12   0   15.60    3.83
  36  12   2    1.73    1.28
  36  12   4    2.19    1.28
  36  12   6   -0.73    0.64
  36  12   8   -1.09    0.73
  36  12  10    0.09    0.55
  36  12  12   -1.55    0.64
  36  12  14    0.18    0.55
  36  12  16    1.55    0.73
  36  12  18    0.55    0.36
  36  12  20   -0.09    0.36
  36  13   1    0.09    0.64
  36  13   3    0.91    0.64
  36  13   5   -0.09    0.73
  36  13   7   -0.36    0.82
  36  13   9   -0.27    0.64
  36  13  11    1.28    1.28
  36  13  13   -0.36    0.55
  36  13  15    2.19    1.28
  36  13  17    0.55    0.64
  36  13  19    0.46    0.46
  36  13  21    0.73    2.92
  36  14   0    0.09    0.64
  36  14   2    1.28    0.82
  36  14   4    4.29    1.28
  36  14   6    4.47    1.19
  36  14   8    0.09    0.82
  36  14  10    1.55    0.64
  36  14  12   -0.27    0.55
  36  14  14    0.73    0.55
  36  14  16    0.46    0.73
  36  14  18    0.55    0.55
  36  14  20    1.64    1.00
  36  15   1   -0.09    0.46
  36  15   3    0.73    0.55
  36  15   5    0.18    0.55
  36  15   7   -0.46    0.55
  36  15   9    0.36    0.55
  36  15  11   -1.09    0.46
  36  15  13   -0.27    0.55
  36  15  15    2.55    1.28
  36  15  17    3.37    2.10
  36  15  19   -1.82    0.73
  36  16   0    2.92    1.09
  36  16   2    0.09    0.46
  36  16   4    0.73    0.73
  36  16   6   -1.00    0.46
  36  16   8   -0.09    0.55
  36  16  10    0.82    0.55
  36  16  12    0.09    0.73
  36  16  14    0.09    0.55
  36  16  16    0.09    0.64
  36  16  18   -0.82    0.82
  36  17   1    1.00    0.64
  36  17   3   -0.18    0.46
  36  17   5    0.64    0.36
  36  17   7    0.27    0.36
  36  17   9    0.27    0.36
  36  17  11   -0.18    0.46
  36  17  13    0.36    0.91
  36  17  15    4.20    1.64
  36  17  17    0.09    1.00
  36  18   0    0.91    0.82
  36  18   2    0.55    0.36
  36  18   4   -1.19    0.46
  36  18   6    0.09    0.36
  36  18   8    0.73    0.27
  36  18  10    0.00    0.36
  36  18  12    0.91    0.64
  36  18  14    0.18    0.55
  36  18  16   -0.09    0.91
  36  19   1    0.18    0.55
  36  19   3   -0.09    0.46
  36  19   5    0.73    0.55
  36  19   7    0.00    0.55
  36  19   9    1.82    0.82
  36  19  11    0.82    0.55
  36  19  13    0.27    0.46
  36  19  15    1.09    1.19
  36  20   0    0.46    0.64
  36  20   2    0.91    0.55
  36  20   4   -0.36    0.64
  36  20   6    0.27    0.46
  36  20   8    0.55    0.46
  36  20  10    0.73    0.55
  36  20  12    0.00    0.36
  36  20  14    0.00    0.36
  36  21   1    0.09    0.64
  36  21   3    0.73    0.82
  36  21   5    4.20    1.92
  36  21   7    3.65    1.92
  36  21   9    1.46    1.19
  36  21  11    1.73    1.00
  36  22   0    0.00    0.73
  36  22   2    0.36    0.73
  36  22   4    2.55    1.19
  36  22   6    0.91    0.82
  36  22   8    2.83    1.28
  36  22  10   -1.37    1.09
  36  23   1    0.91    0.64
  36  23   3   -0.27    1.00
  36  23   5    7.39    2.74
  36  23   7   -1.55    1.00
  36  23   9    3.10    1.09
  36  24   0   -2.10    1.73
  36  24   2   -1.09    1.37
  36  24   4   -6.48    1.92
  37   1   0    0.64    1.19
  37   1   2    1.00    0.82
  37   1   4   -0.27    1.00
  37   1   6   -1.37    0.82
  37   1   8    2.92    1.64
  37   1  10    0.36    0.82
  37   1  12    0.82    0.82
  37   1  14    0.00    0.64
  37   1  16    0.00    0.46
  37   1  18   -0.55    0.36
  37   1  20   -0.64    0.55
  37   1  22   -0.46    0.73
  37   2   1    1.00    1.37
  37   2   3    0.64    1.09
  37   2   5   -0.18    0.91
  37   2   7    0.09    0.91
  37   2   9    1.00    0.73
  37   2  11    1.55    1.09
  37   2  13   -0.82    0.73
  37   2  15    1.46    0.82
  37   2  17   -0.09    0.46
  37   2  19   -0.73    0.46
  37   2  21    0.55    0.55
  37   2  23    1.82    2.55
  37   3   0    0.73    1.00
  37   3   2    0.36    1.00
  37   3   4    0.82    0.91
  37   3   6    0.55    0.73
  37   3   8    0.27    0.73
  37   3  10    0.46    0.82
  37   3  12   -0.91    0.73
  37   3  14    0.09    0.64
  37   3  16    0.18    0.46
  37   3  18    0.73    0.36
  37   3  20   -0.55    0.46
  37   3  22    4.01    2.37
  37   4   1    1.82    1.00
  37   4   3   -0.73    0.82
  37   4   5   -0.82    0.82
  37   4   7    0.09    0.82
  37   4   9    0.64    0.82
  37   4  11    1.37    0.91
  37   4  13    1.46    0.73
  37   4  15    1.55    0.73
  37   4  17   -0.09    0.36
  37   4  19    0.36    0.36
  37   4  21   -0.46    0.55
  37   5   0    0.46    1.19
  37   5   2    1.00    1.09
  37   5   4    0.64    0.82
  37   5   6    4.10    1.28
  37   5   8    7.30    2.37
  37   5  10    1.37    1.55
  37   5  12    1.92    1.55
  37   5  14    0.36    0.82
  37   5  16    0.09    0.46
  37   5  18    0.27    0.36
  37   5  20    1.73    0.82
  37   5  22   -0.18    1.55
  37   6   1    0.27    1.00
  37   6   3    2.19    2.37
  37   6   5    0.09    0.82
  37   6   7   -1.09    0.82
  37   6   9   -0.18    0.91
  37   6  11   -0.91    0.73
  37   6  13    0.73    0.73
  37   6  15    0.36    0.55
  37   6  17   -0.36    0.55
  37   6  19   -0.82    0.36
  37   6  21    0.46    0.55
  37   7   0   -0.18    0.82
  37   7   2    2.37    0.91
  37   7   4    0.36    0.82
  37   7   6   -0.82    0.73
  37   7   8   -0.73    0.91
  37   7  10    0.27    0.82
  37   7  12    1.19    1.00
  37   7  14    1.55    0.73
  37   7  16   -0.55    0.55
  37   7  18    0.55    0.46
  37   7  20    1.64    0.91
  37   8   1    1.46    1.00
  37   8   3    0.73    0.73
  37   8   5    2.55    1.92
  37   8   7    0.09    1.09
  37   8   9    1.28    1.19
  37   8  11    0.09    0.73
  37   8  13    0.18    0.82
  37   8  15    0.27    0.64
  37   8  17   -0.73    0.46
  37   8  19    0.00    0.46
  37   8  21    0.09    0.64
  37   9   0   -0.55    0.82
  37   9   2    0.00    0.73
  37   9   4    1.09    0.82
  37   9   6    0.09    0.82
  37   9   8   -0.73    1.00
  37   9  10    0.55    0.82
  37   9  12    0.00    1.37
  37   9  14   -0.27    0.73
  37   9  16    0.27    0.55
  37   9  18    0.36    0.55
  37   9  20    0.46    0.55
  37  10   1    0.27    0.73
  37  10   3   -0.36    0.82
  37  10   5    3.47    1.92
  37  10   7   -1.00    0.91
  37  10   9    0.82    0.91
  37  10  11    0.73    0.73
  37  10  13    0.27    0.91
  37  10  15   -0.09    0.64
  37  10  17   -0.36    0.64
  37  10  19   -0.55    0.36
  37  10  21   -0.18    0.64
  37  11   0    0.46    1.09
  37  11   2    4.47    1.55
  37  11   4   -0.36    0.73
  37  11   6    1.09    0.64
  37  11   8    0.18    0.73
  37  11  10    0.36    0.64
  37  11  12    0.55    0.64
  37  11  14    0.73    0.64
  37  11  16   -0.18    0.73
  37  11  18   -0.36    0.55
  37  11  20   -1.09    0.73
  37  12   1    1.46    0.82
  37  12   3    0.73    0.64
  37  12   5   12.31    3.19
  37  12   7    2.37    1.19
  37  12   9   -0.55    0.64
  37  12  11    0.55    0.64
  37  12  13    1.19    1.09
  37  12  15    0.73    0.73
  37  12  17    0.18    0.46
  37  12  19   -0.27    0.64
  37  13   0   -1.73    0.64
  37  13   2   -0.73    0.64
  37  13   4    0.36    0.73
  37  13   6   -1.19    0.82
  37  13   8   -0.64    0.64
  37  13  10    0.18    0.73
  37  13  12    0.46    0.64
  37  13  14    0.36    0.73
  37  13  16    0.64    0.73
  37  13  18   -1.19    0.64
  37  14   1    0.09    0.55
  37  14   3   -1.00    0.64
  37  14   5   -0.27    0.73
  37  14   7    0.09    0.64
  37  14   9   -0.18    0.82
  37  14  11    0.27    0.64
  37  14  13   -0.82    0.73
  37  14  15   -1.00    0.82
  37  14  17    1.00    0.73
  37  15   0    2.10    0.82
  37  15   2    1.73    0.73
  37  15   4    1.73    0.82
  37  15   6    0.27    0.55
  37  15   8    1.09    0.64
  37  15  10   -0.09    0.64
  37  15  12    0.82    0.73
  37  15  14    0.27    0.91
  37  15  16    0.46    0.82
  37  16   1   -0.27    0.55
  37  16   3   -1.00    0.46
  37  16   5    0.09    0.55
  37  16   7   -0.18    0.55
  37  16   9   -0.82    0.55
  37  16  11   -0.46    0.55
  37  16  13   -0.36    0.64
  37  16  15   -0.46    0.64
  37  17   0   -0.18    0.46
  37  17   2   -0.91    0.36
  37  17   4    0.91    0.46
  37  17   6   -0.09    0.46
  37  17   8    0.18    0.46
  37  17  10    0.46    0.64
  37  17  12   -0.46    0.73
  37  17  14    0.09    0.64
  37  18   1    0.09    0.36
  37  18   3    0.00    0.36
  37  18   5    0.27    0.36
  37  18   7    0.09    0.46
  37  18   9    1.37    0.91
  37  18  11    0.27    0.55
  37  18  13   -1.00    0.64
  37  19   0    0.36    0.46
  37  19   2    0.55    0.36
  37  19   4    1.92    0.64
  37  19   6   -0.27    0.36
  37  19   8    0.00    0.36
  37  19  10   -0.18    0.46
  37  19  12    0.18    0.82
  37  20   1    0.27    0.55
  37  20   3    0.64    0.55
  37  20   5    2.92    1.09
  37  20   7    3.28    1.09
  37  20   9    1.64    0.82
  37  20  11   -0.09    0.73
  37  21   0   -0.55    0.64
  37  21   2   -0.55    0.55
  37  21   4   -0.73    0.55
  37  21   6   -0.27    0.55
  37  21   8   -0.73    0.46
  37  22   1    0.09    0.55
  37  22   3   -0.36    0.64
  37  22   5    2.46    2.65
  37  22   7   -1.28    2.92
  37  23   0    2.55    2.37
  37  23   2   -0.46    0.73
  38   0   0    5.02    6.02
  38   1   1    0.46    0.73
  38   1   3    1.92    0.91
  38   1   5   -1.28    0.91
  38   1   7    0.09    1.09
  38   1   9    0.27    0.82
  38   1  11    0.09    1.28
  38   1  13    0.36    0.82
  38   1  15    0.27    0.55
  38   1  17   -0.36    0.46
  38   1  19   -0.46    0.36
  38   1  21   -0.09    0.46
  38   2   0   -0.64    1.00
  38   2   2    3.56    2.10
  38   2   4    0.46    0.73
  38   2   6    1.00    1.37
  38   2   8   -0.27    0.91
  38   2  10    4.47    1.73
  38   2  12    0.36    0.64
  38   2  14    1.73    1.46
  38   2  16    0.09    0.73
  38   2  18    2.37    0.82
  38   2  20    0.73    0.46
  38   3   1   -0.36    0.82
  38   3   3   -1.09    0.82
  38   3   5   -1.28    1.00
  38   3   7   -0.46    0.91
  38   3   9    1.19    0.91
  38   3  11   -0.18    0.82
  38   3  13   -1.37    0.64
  38   3  15   -0.09    0.55
  38   3  17    1.00    0.55
  38   3  19    0.27    0.46
  38   3  21    0.46    0.55
  38   4   0    8.03    3.19
  38   4   2   -0.46    0.73
  38   4   4   10.67    3.56
  38   4   6    1.64    0.91
  38   4   8    2.55    2.19
  38   4  10   -0.64    0.91
  38   4  12    1.82    1.28
  38   4  14    0.91    0.73
  38   4  16    0.73    0.64
  38   4  18   -0.18    0.46
  38   4  20   -1.09    0.36
  38   5   1   -1.64    0.82
  38   5   3    0.46    0.91
  38   5   5   -0.91    0.91
  38   5   7    2.28    1.37
  38   5   9    1.46    1.46
  38   5  11    4.38    1.37
  38   5  13   -0.82    0.73
  38   5  15   -0.82    0.64
  38   5  17   -0.09    0.64
  38   5  19    2.19    0.82
  38   6   0    0.55    0.91
  38   6   2    6.20    2.10
  38   6   4   -0.36    0.91
  38   6   6   -0.27    0.82
  38   6   8   -0.27    1.19
  38   6  10    0.36    0.91
  38   6  12    0.46    1.00
  38   6  14   -0.73    0.55
  38   6  16    0.91    0.55
  38   6  18    0.27    0.55
  38   6  20    0.09    0.55
  38   7   1    0.09    0.82
  38   7   3   -0.82    0.82
  38   7   5    3.65    2.01
  38   7   7    1.46    1.19
  38   7   9    1.92    1.28
  38   7  11   -0.36    1.09
  38   7  13    0.27    0.91
  38   7  15    0.09    0.73
  38   7  17    0.36    0.64
  38   7  19    0.09    0.64
  38   8   0    0.82    1.37
  38   8   2    0.73    0.91
  38   8   4   12.13    3.92
  38   8   6    1.00    1.28
  38   8   8    7.02    3.56
  38   8  10   -0.09    0.91
  38   8  12    2.10    1.55
  38   8  14    0.55    0.82
  38   8  16   -0.73    0.73
  38   8  18    1.46    0.91
  38   8  20    0.09    0.64
  38   9   1    0.82    0.82
  38   9   3   -0.91    0.91
  38   9   5    2.10    1.37
  38   9   7    1.92    1.09
  38   9   9    3.56    1.64
  38   9  11    1.55    1.37
  38   9  13   -0.64    0.82
  38   9  15    0.00    0.73
  38   9  17    0.36    0.73
  38   9  19    2.74    1.73
  38  10   0   -1.64    0.91
  38  10   2    3.19    1.73
  38  10   4    1.64    0.73
  38  10   6    0.27    0.91
  38  10   8    0.09    1.00
  38  10  10    1.37    0.82
  38  10  12    0.27    0.73
  38  10  14    0.36    0.73
  38  10  16   -1.19    0.55
  38  10  18   -1.09    0.91
  38  11   1    1.09    0.82
  38  11   3    1.46    1.00
  38  11   5    0.18    0.73
  38  11   7    2.10    1.55
  38  11   9    4.65    1.73
  38  11  11    2.74    1.37
  38  11  13   -0.09    0.73
  38  11  15    0.18    0.64
  38  11  17    0.46    0.64
  38  12   0    1.55    0.73
  38  12   2    0.36    0.64
  38  12   4   -0.73    0.82
  38  12   6   -0.91    0.73
  38  12   8   -0.36    0.91
  38  12  10   -0.18    0.82
  38  12  12    1.46    1.46
  38  12  14   -0.09    0.82
  38  12  16    0.18    0.73
  38  13   1    0.18    0.64
  38  13   3    0.55    0.73
  38  13   5    1.92    0.82
  38  13   7    2.10    1.19
  38  13   9    2.83    1.28
  38  13  11    0.27    0.73
  38  13  13    0.46    0.64
  38  13  15   -0.18    0.91
  38  13  17   -0.27    0.36
  38  14   0    0.64    1.28
  38  14   2    5.75    2.28
  38  14   4    0.64    0.64
  38  14   6    0.27    0.73
  38  14   8   -0.27    0.64
  38  14  10    0.91    0.73
  38  14  12   -0.09    0.91
  38  14  14   -0.82    0.82
  38  14  16   -4.38    4.47
  38  15   1   -0.36    0.55
  38  15   3   -0.64    0.64
  38  15   5   -0.46    0.55
  38  15   7    0.64    0.73
  38  15   9    0.18    0.64
  38  15  11    0.36    0.64
  38  15  13    0.36    0.82
  38  15  15    2.10    1.19
  38  16   0   -0.18    0.64
  38  16   2    0.91    0.55
  38  16   4   -0.73    0.55
  38  16   6    0.46    0.73
  38  16   8   -0.36    0.64
  38  16  10   -0.46    0.55
  38  16  12   -0.18    0.64
  38  16  14   -0.36    1.73
  38  17   1    0.18    0.46
  38  17   3    0.73    0.55
  38  17   5   -0.55    0.55
  38  17   7    0.36    0.55
  38  17   9   -0.09    0.82
  38  17  11    0.27    0.82
  38  17  13   -0.18    1.00
  38  18   0    1.73    0.73
  38  18   2    2.10    1.00
  38  18   4    0.27    0.55
  38  18   6    0.46    0.82
  38  18   8   -0.64    0.82
  38  18  10   -0.36    0.73
  38  19   1    0.27    0.36
  38  19   3    0.27    0.46
  38  19   5    2.10    0.82
  38  19   7    5.02    2.01
  38  19   9   -0.27    1.00
  38  20   0   -0.09    0.36
  38  20   2    0.27    0.36
  38  20   4   -0.91    0.46
  38  20   6   -1.46    0.55
  38  21   1   -0.27    0.55
  38  21   3    1.73    0.82
  39   1   0   -0.91    1.00
  39   1   2    1.55    1.09
  39   1   4   -0.09    0.91
  39   1   6    0.73    1.00
  39   1   8   -0.64    0.91
  39   1  10   -0.18    0.82
  39   1  12   -0.09    0.91
  39   1  14    0.00    0.82
  39   1  16   -0.64    0.73
  39   1  18   -0.09    0.55
  39   2   1    1.09    1.00
  39   2   3    2.37    1.19
  39   2   5    0.55    0.91
  39   2   7    2.01    1.00
  39   2   9   -1.09    0.82
  39   2  11   -0.82    0.82
  39   2  13   -2.01    0.82
  39   2  15    0.64    0.73
  39   2  17    0.55    1.19
  39   2  19   -0.46    0.82
  39   3   0    0.09    1.09
  39   3   2   -0.82    0.91
  39   3   4   -1.00    1.09
  39   3   6    0.82    1.00
  39   3   8    0.82    1.00
  39   3  10    0.73    1.19
  39   3  12    0.55    1.19
  39   3  14    0.09    0.73
  39   3  16    1.00    0.73
  39   3  18    0.46    0.73
  39   4   1   -1.55    0.91
  39   4   3   -0.36    1.09
  39   4   5    0.91    0.91
  39   4   7    0.73    0.91
  39   4   9    0.00    0.91
  39   4  11    0.64    0.91
  39   4  13    1.92    0.73
  39   4  15   -0.55    0.91
  39   4  17    0.46    0.82
  39   4  19   -0.82    0.82
  39   5   0   -0.18    1.09
  39   5   2    1.92    0.91
  39   5   4    0.36    0.82
  39   5   6   -0.82    0.91
  39   5   8   -0.27    0.82
  39   5  10    1.64    0.91
  39   5  12    0.18    1.09
  39   5  14    0.82    0.82
  39   5  16   -1.19    0.73
  39   5  18    0.00    1.09
  39   6   1    0.55    0.91
  39   6   3   -0.36    1.28
  39   6   5    0.18    0.91
  39   6   7    0.91    0.91
  39   6   9   -0.36    0.82
  39   6  11    0.91    1.00
  39   6  13    0.55    0.73
  39   6  15    0.36    0.64
  39   6  17    0.27    0.73
  39   7   0   -0.18    1.00
  39   7   2    1.00    1.09
  39   7   4    0.46    1.00
  39   7   6    0.18    0.91
  39   7   8    3.74    1.73
  39   7  10    1.55    1.09
  39   7  12    2.01    1.64
  39   7  14   -0.18    0.73
  39   7  16   -0.64    0.82
  39   7  18   -5.11    3.37
  39   8   1    0.36    0.91
  39   8   3   -0.18    1.00
  39   8   5   -1.37    0.82
  39   8   7    2.65    1.64
  39   8   9   -0.09    0.91
  39   8  11    2.46    1.09
  39   8  13   -0.55    0.91
  39   8  15   -0.91    0.91
  39   8  17   -0.27    0.82
  39   9   0    4.10    2.65
  39   9   2    0.46    0.82
  39   9   4   -0.18    0.91
  39   9   6   -0.09    0.82
  39   9   8    1.00    1.28
  39   9  10    1.46    2.01
  39   9  12    0.09    0.91
  39   9  14    0.27    0.91
  39   9  16   -0.73    0.73
  39  10   1   -0.73    0.73
  39  10   3    1.55    1.28
  39  10   5   -1.00    0.82
  39  10   7    1.37    1.37
  39  10   9   -0.27    0.91
  39  10  11    0.00    0.82
  39  10  13    0.82    0.91
  39  10  15   -1.28    0.73
  39  11   0   -0.46    0.91
  39  11   2   -0.18    0.82
  39  11   4   -0.27    0.73
  39  11   6   -0.73    1.00
  39  11   8    0.46    0.91
  39  11  10    0.73    0.91
  39  11  12    0.82    1.00
  39  11  14   -1.64    0.82
  39  11  16    0.64    0.27
  39  12   1    1.73    0.73
  39  12   3    1.55    1.46
  39  12   5    0.27    0.73
  39  12   7   -0.18    1.46
  39  12   9    1.00    0.91
  39  12  11   -0.46    0.91
  39  12  13    0.73    0.82
  39  12  15    3.83    2.65
  39  13   0    1.46    1.82
  39  13   2   -0.27    0.73
  39  13   4    1.28    1.09
  39  13   6    1.00    0.82
  39  13   8    0.27    1.00
  39  13  10   -0.55    0.64
  39  13  12   -1.09    1.09
  39  13  14   -1.73    2.65
  39  14   1   -0.64    0.64
  39  14   3   -0.64    0.73
  39  14   5   -0.46    0.73
  39  14   7    0.73    0.82
  39  14   9    0.18    1.09
  39  14  11    1.09    0.82
  39  14  13   -1.46    1.09
  39  15   0    0.09    0.82
  39  15   2    1.55    0.73
  39  15   4    0.64    0.64
  39  15   6    0.00    0.73
  39  15   8   -0.18    0.82
  39  15  10    0.36    0.91
  39  15  12    1.73    3.74
  39  16   1   -0.55    0.82
  39  16   3    0.18    0.64
  39  16   5    0.64    0.64
  39  16   7    0.09    0.73
  39  16   9   -0.73    0.73
  39  16  11   -0.36    0.82
  39  17   0    1.82    1.28
  39  17   2   -0.36    0.64
  39  17   4    3.10    3.37
  39  17   6    0.18    0.82
  39  17   8   -0.27    1.09
  39  18   1    0.27    0.55
  39  18   3    0.18    0.55
  39  18   5    0.91    1.37
  39  18   7   -0.64    1.00
  39  19   0   -0.18    0.64
  39  19   2   -0.09    0.64
  39  19   4    2.37    1.19
  40   0   0    2.10    1.73
  40   1   1    1.28    1.55
  40   1   3   -1.28    1.09
  40   1   5   -0.27    1.19
  40   1   7   -0.82    0.91
  40   1   9    0.82    0.82
  40   1  11    2.01    1.09
  40   1  13   -1.46    1.19
  40   1  15   -1.19    1.09
  40   1  17   -2.10    1.28
  40   2   0    0.91    0.82
  40   2   2    8.57    4.29
  40   2   4    0.73    1.09
  40   2   6    3.92    2.55
  40   2   8   -0.82    1.00
  40   2  10   -1.55    0.82
  40   2  12    1.09    1.00
  40   2  14    1.55    0.91
  40   2  16    2.92    2.19
  40   3   1   -0.09    0.73
  40   3   3   -1.64    1.19
  40   3   5   -0.18    0.91
  40   3   7   -1.19    1.09
  40   3   9   -0.09    1.00
  40   3  11    1.28    1.00
  40   3  13    0.46    1.09
  40   3  15   -0.36    0.91
  40   4   0    0.55    1.46
  40   4   2    0.82    0.91
  40   4   4    3.65    2.10
  40   4   6   -0.27    0.91
  40   4   8   -0.18    1.00
  40   4  10    0.46    1.00
  40   4  12    1.09    1.09
  40   4  14    1.46    0.73
  40   4  16   -1.46    1.28
  40   5   1    0.73    0.91
  40   5   3    0.18    0.91
  40   5   5    0.00    1.19
  40   5   7    0.46    1.19
  40   5   9   -0.91    1.09
  40   5  11    0.46    0.91
  40   5  13    0.73    1.00
  40   5  15   -0.73    1.00
  40   6   0   -0.36    0.91
  40   6   2    2.46    2.28
  40   6   4    0.82    1.09
  40   6   6    3.92    2.46
  40   6   8    0.09    1.00
  40   6  10   -1.00    1.28
  40   6  12   -0.55    1.09
  40   6  14    1.19    0.82
  40   6  16    1.00    1.37
  40   7   1    0.00    0.91
  40   7   3    0.82    1.00
  40   7   5   -0.46    1.09
  40   7   7    0.36    1.00
  40   7   9    3.01    1.37
  40   7  11    1.19    1.09
  40   7  13   -0.27    1.19
  40   7  15    0.09    1.09
  40   8   0    3.65    1.09
  40   8   2    1.19    1.09
  40   8   4    0.27    1.19
  40   8   6    1.55    1.28
  40   8   8    0.09    1.28
  40   8  10    0.00    1.37
  40   8  12    1.37    0.91
  40   8  14    1.00    0.73
  40   9   1    0.64    0.82
  40   9   3    0.73    0.91
  40   9   5    0.18    1.09
  40   9   7    0.46    1.19
  40   9   9   -0.55    0.91
  40   9  11   -0.91    0.82
  40   9  13    0.82    1.28
  40   9  15    2.01    1.28
  40  10   0    1.55    0.82
  40  10   2   -2.01    1.00
  40  10   4   -0.64    0.91
  40  10   6   -0.82    1.46
  40  10   8   -0.82    1.09
  40  10  10    0.09    1.28
  40  10  12   -0.46    0.91
  40  10  14   -0.18    0.27
  40  11   1    0.36    0.82
  40  11   3   -0.18    0.82
  40  11   5    0.55    1.00
  40  11   7   -1.73    1.09
  40  11   9   -1.28    0.91
  40  11  11    4.01    2.19
  40  11  13    0.91    1.00
  40  12   0    2.37    1.64
  40  12   2    0.91    1.19
  40  12   4   -0.27    0.82
  40  12   6    0.18    1.28
  40  12   8    0.91    0.91
  40  12  10   -1.37    1.00
  40  12  12   -0.55    1.19
  40  13   1    0.36    1.00
  40  13   3   -1.19    0.82
  40  13   5    0.36    0.73
  40  13   7   -0.09    0.82
  40  13   9   -0.82    0.91
  40  13  11    1.46    1.37
  40  14   0    0.18    1.55
  40  14   2    0.36    0.73
  40  14   4   -1.55    0.82
  40  14   6    0.73    0.91
  40  14   8    0.46    1.00
  40  14  10   14.69   16.05
  40  15   1   -0.18    0.55
  40  15   3    0.91    0.82
  40  15   5   -1.82    0.73
  40  15   7   -0.64    1.09
  40  16   0    3.92    2.83
  40  16   2    6.02    4.38
  40  16   4    2.65    2.19
  40  16   6   -0.46    1.09
  40  17   1    1.09    0.91
  40  17   3    0.46    2.01
  41   1   0   -1.46    1.28
  41   1   2    0.00    1.37
  41   1   4   -2.92    1.09
  41   1   6    0.64    1.00
  41   1   8    0.27    1.00
  41   1  10   -0.27    1.19
  41   1  12    0.91    1.19
  41   1  14   -0.55    0.82
  41   2   1   -0.09    0.91
  41   2   3    1.09    1.09
  41   2   5    0.27    1.00
  41   2   7    0.18    1.09
  41   2   9    0.55    0.82
  41   2  11    0.27    1.37
  41   2  13   -1.19    0.82
  41   3   0   -0.73    0.91
  41   3   2    0.91    1.09
  41   3   4    1.09    1.09
  41   3   6    0.82    1.00
  41   3   8    0.91    1.00
  41   3  10   -0.46    0.91
  41   3  12    0.00    1.19
  41   4   1    0.36    1.28
  41   4   3   -2.28    1.28
  41   4   5    0.82    0.91
  41   4   7    0.36    1.19
  41   4   9   -0.46    1.09
  41   4  11   -0.36    1.28
  41   4  13   -1.00    1.19
  41   5   0    0.18    1.09
  41   5   2    0.91    1.00
  41   5   4    0.91    1.46
  41   5   6    1.09    1.09
  41   5   8   -1.37    1.00
  41   5  10   -1.19    0.73
  41   5  12    0.09    1.28
  41   6   1   -1.46    0.91
  41   6   3    0.00    1.00
  41   6   5    0.91    2.46
  41   6   7    0.36    1.28
  41   6   9   -1.09    1.19
  41   6  11   -0.55    0.82
  41   6  13    4.93    2.28
  41   7   0   -1.64    1.00
  41   7   2    0.18    1.28
  41   7   4   -2.65    1.00
  41   7   6   -1.00    1.09
  41   7   8   -0.73    1.09
  41   7  10    1.46    1.00
  41   7  12    1.19    1.19
  41   8   1    0.09    1.00
  41   8   3   -0.46    1.00
  41   8   5    0.27    1.19
  41   8   7    0.91    1.00
  41   8   9    2.37    1.28
  41   8  11   -0.27    0.82
  41   9   0    1.00    1.09
  41   9   2    0.09    0.91
  41   9   4   -0.27    0.82
  41   9   6   -0.36    0.82
  41   9   8    0.46    1.09
  41   9  10   -2.19    1.09
  41  10   1   -0.64    0.91
  41  10   3    0.73    1.09
  41  10   5   -0.82    1.09
  41  10   7    1.92    1.09
  41  10   9    0.36    1.92
  41  11   0   -0.46    1.00
  41  11   2    1.28    1.46
  41  11   4    1.46    1.64
  41  11   6   -1.00    1.09
  41  11   8    2.37    2.46
  41  12   1   -1.28    1.09
  41  12   3    0.46    1.09
  41  12   5    1.55    1.28
  41  12   7    0.09    0.91
  41  12   9    2.74    1.92
  41  13   0   -0.18    1.37
  41  13   2   -1.46    1.00
  41  13   4   -2.83    1.46
  41  13   6    1.46    0.91
  41  14   1   -0.09    0.73
  41  14   3    5.20    3.10
  42   0   0    1.46    2.01
  42   1   1   -0.36    1.28
  42   1   3    0.55    1.28
  42   1   5   -1.28    1.28
  42   1   7    1.28    1.28
  42   1   9   -0.36    1.09
  42   1  11    1.46    0.36
  42   2   0    0.82    1.00
  42   2   2    3.19    1.82
  42   2   4   -0.55    1.09
  42   2   6    0.27    1.28
  42   2   8    0.91    1.19
  42   2  10   -1.00    1.37
  42   3   1   -0.64    1.37
  42   3   3    0.00    1.37
  42   3   5   -0.09    1.37
  42   3   7   -1.09    1.55
  42   3   9    2.65    2.28
  42   3  11    0.18    0.55
  42   4   0   -0.09    1.46
  42   4   2   -0.18    0.91
  42   4   4    0.46    1.00
  42   4   6   -0.09    1.19
  42   4   8    0.73    1.19
  42   4  10   -0.18    1.55
  42   5   1   -0.73    1.00
  42   5   3   -0.46    1.82
  42   5   5    1.09    1.09
  42   5   7   -0.18    1.37
  42   5   9   -1.28    1.46
  42   6   0    0.55    1.46
  42   6   2   -0.73    1.09
  42   6   4   -0.46    1.09
  42   6   6   -1.09    1.00
  42   6   8   -1.64    1.19
  42   7   1    0.91    1.64
  42   7   3    0.18    1.09
  42   7   5   -1.09    1.82
  42   7   7    2.28    1.28
  42   8   0    0.64    1.46
  42   8   2   -0.36    0.91
  42   8   4    0.18    1.00
  42   8   6    1.00    1.55
  42   9   1   -1.09    1.00
  42   9   3   -0.18    0.91
  42   9   5   -1.28    2.28
  42  10   0    0.73    1.46
  42  10   2    1.00    0.73
  42  11   1   -1.73    1.19
  42  11   3   -2.74    2.74
  42  11   5   -3.92    1.19
  43   1   0   -1.55    1.28
  43   1   2   -1.19    1.19
  43   1   4   -0.46    1.09
  43   1   6   -0.46    1.55
  43   2   1   -0.46    1.82
  43   2   3   -0.82    1.28
  43   2   5    2.28    0.82
  43   3   0    0.91    1.28
  43   3   2    2.83    0.82
  43   3   4    1.09    1.28
  43   4   1    0.55    1.28
  43   4   3   -1.28    1.19
  43   5   0   -1.28    2.28
  43   5   2    0.64    0.91
  43   6   1   -0.91    0.73
  43   7   0   -6.38    1.28
   0   0   0    0.00    0.00

_computing_structure_solution     'SHELXT 2018/2 (Sheldrick, 2018)'
;
_shelx_hkl_checksum   48642

_shelx_fab_file
;
    0    1    1   1146.78      0.00
    0    0    2   1590.39      0.00
    1    1    2   -392.81      0.00
    0    2    2   -210.09      0.00
    2    2    2   1631.90      0.00
    0    1    3   -110.84      0.00
    1    2    3     13.18      0.00
    0    3    3    283.77      0.00
    2    3    3    -22.44      0.00
    0    0    4   -525.15      0.00
    1    1    4    398.11      0.00
    1    3    4     15.68      0.00
    0    2    4   -492.96      0.00
    2    2    4   -264.64      0.00
    3    3    4      6.55      0.00
    0    4    4    182.72      0.00
    2    4    4    266.88      0.00
    4    4    4    -63.77      0.00
    0    1    5   -132.40      0.00
    1    2    5    225.14      0.00
    1    4    5     33.46      0.00
    2    3    5    113.76      0.00
    0    3    5     48.97      0.00
    3    4    5    149.78      0.00
    0    5    5    223.03      0.00
    2    5    5      7.00      0.00
    4    5    5      4.66      0.00
    0    0    6    -61.02      0.00
    1    1    6    -75.43      0.00
    1    3    6   -103.02      0.00
    1    5    6    -25.22      0.00
    0    2    6     84.47      0.00
    2    2    6   -298.57      0.00
    2    4    6     -3.48      0.00
    3    3    6    136.11      0.00
    3    5    6     53.25      0.00
    0    4    6   -305.51      0.00
    4    4    6     52.03      0.00
    5    5    6     71.99      0.00
    0    6    6   -248.87      0.00
    2    6    6   -139.90      0.00
    4    6    6     82.34      0.00
    6    6    6   -105.57      0.00
    0    1    7    195.73      0.00
    1    2    7    -82.68      0.00
    1    4    7     76.29      0.00
    1    6    7    -50.77      0.00
    2    3    7    -34.24      0.00
    2    5    7     89.00      0.00
    0    3    7   -135.35      0.00
    3    4    7    -44.88      0.00
    3    6    7    -80.73      0.00
    4    5    7     86.33      0.00
    0    5    7    -67.61      0.00
    5    6    7     34.05      0.00
    0    7    7    -11.13      0.00
    2    7    7      4.95      0.00
    4    7    7    -40.27      0.00
    6    7    7    -12.87      0.00
    0    0    8   -144.80      0.00
    1    1    8    -74.30      0.00
    1    3    8     42.28      0.00
    1    5    8    116.21      0.00
    1    7    8     23.15      0.00
    0    2    8     85.91      0.00
    2    2    8    -23.51      0.00
    2    4    8    -14.41      0.00
    2    6    8     41.19      0.00
    3    3    8   -213.38      0.00
    3    5    8    -65.45      0.00
    3    7    8    -14.36      0.00
    0    4    8     42.78      0.00
    4    4    8    -60.03      0.00
    4    6    8    121.26      0.00
    5    5    8    -34.62      0.00
    5    7    8    -62.04      0.00
    0    6    8   -161.15      0.00
    6    6    8     37.91      0.00
    7    7    8     32.06      0.00
    0    8    8    140.03      0.00
    2    8    8    -60.26      0.00
    4    8    8     43.25      0.00
    6    8    8    -52.27      0.00
    8    8    8     21.03      0.00
    0    1    9    106.63      0.00
    1    2    9    -96.61      0.00
    1    4    9   -114.97      0.00
    1    6    9     31.95      0.00
    1    8    9    -13.89      0.00
    2    3    9   -220.92      0.00
    2    5    9    -98.89      0.00
    2    7    9    -31.61      0.00
    0    3    9    152.58      0.00
    3    4    9    -36.91      0.00
    3    6    9     88.57      0.00
    3    8    9    -21.52      0.00
    4    5    9     28.09      0.00
    4    7    9     24.47      0.00
    0    5    9     90.21      0.00
    5    6    9     -8.58      0.00
    5    8    9     32.78      0.00
    6    7    9     24.14      0.00
    0    7    9     48.04      0.00
    7    8    9      6.30      0.00
    0    9    9     17.08      0.00
    2    9    9      0.55      0.00
    4    9    9    -11.58      0.00
    6    9    9     34.04      0.00
    8    9    9     16.56      0.00
    0    0   10      6.20      0.00
    1    1   10    -94.50      0.00
    1    3   10    -73.50      0.00
    1    5   10    -22.42      0.00
    1    7   10     -9.30      0.00
    1    9   10      9.57      0.00
    0    2   10     33.16      0.00
    2    2   10      6.26      0.00
    2    4   10    -55.33      0.00
    2    6   10     37.41      0.00
    2    8   10    -26.99      0.00
    3    3   10     42.96      0.00
    3    5   10     -8.34      0.00
    3    7   10     13.34      0.00
    3    9   10    -37.82      0.00
    0    4   10     97.31      0.00
    4    4   10    158.71      0.00
    4    6   10    -56.51      0.00
    4    8   10     34.45      0.00
    5    5   10      4.70      0.00
    5    7   10     44.59      0.00
    5    9   10    -18.34      0.00
    0    6   10    -64.96      0.00
    6    6   10    -77.21      0.00
    6    8   10      3.34      0.00
    7    7   10    -16.69      0.00
    7    9   10    -25.68      0.00
    0    8   10    -18.58      0.00
    8    8   10    -34.18      0.00
    9    9   10     18.02      0.00
    0   10   10     -1.03      0.00
    2   10   10     30.95      0.00
    4   10   10    -10.91      0.00
    6   10   10     51.32      0.00
    8   10   10     10.17      0.00
   10   10   10     42.90      0.00
    0    1   11    -16.64      0.00
    1    2   11     39.25      0.00
    1    4   11      2.28      0.00
    1    6   11     20.89      0.00
    1    8   11     19.73      0.00
    1   10   11      0.82      0.00
    2    3   11    -14.43      0.00
    2    5   11     29.33      0.00
    2    7   11     26.35      0.00
    2    9   11    -23.89      0.00
    0    3   11      2.48      0.00
    3    4   11      9.99      0.00
    3    6   11     42.63      0.00
    3    8   11    -34.68      0.00
    3   10   11     -3.79      0.00
    4    5   11    -61.57      0.00
    4    7   11     21.72      0.00
    4    9   11     32.50      0.00
    0    5   11    -42.90      0.00
    5    6   11     -4.06      0.00
    5    8   11     20.97      0.00
    5   10   11    -24.78      0.00
    6    7   11     25.95      0.00
    6    9   11    -28.02      0.00
    0    7   11    -13.84      0.00
    7    8   11     -0.67      0.00
    7   10   11     14.37      0.00
    8    9   11    -20.55      0.00
    0    9   11      5.36      0.00
    9   10   11     -6.76      0.00
    0   11   11     55.19      0.00
    2   11   11    -29.79      0.00
    4   11   11    -22.28      0.00
    6   11   11     -4.74      0.00
    8   11   11      9.20      0.00
   10   11   11    -28.15      0.00
    0    0   12      6.54      0.00
    1    1   12     -8.54      0.00
    1    3   12     -2.15      0.00
    1    5   12     75.50      0.00
    1    7   12     46.55      0.00
    1    9   12     14.65      0.00
    1   11   12     11.24      0.00
    0    2   12      3.81      0.00
    2    2   12      8.49      0.00
    2    4   12     30.63      0.00
    2    6   12     -6.11      0.00
    2    8   12    -16.26      0.00
    2   10   12      5.77      0.00
    3    3   12    -12.40      0.00
    3    5   12    -18.92      0.00
    3    7   12      4.82      0.00
    3    9   12      6.48      0.00
    3   11   12     13.65      0.00
    0    4   12     56.43      0.00
    4    4   12    -47.82      0.00
    4    6   12     11.70      0.00
    4    8   12     30.65      0.00
    4   10   12     93.01      0.00
    5    5   12    -29.79      0.00
    5    7   12      0.26      0.00
    5    9   12     -6.63      0.00
    5   11   12     11.65      0.00
    0    6   12    -10.75      0.00
    6    6   12      4.23      0.00
    6    8   12    -14.03      0.00
    6   10   12     10.20      0.00
    7    7   12     21.28      0.00
    7    9   12      5.92      0.00
    7   11   12    -15.44      0.00
    0    8   12     -5.24      0.00
    8    8   12     25.99      0.00
    8   10   12    -19.54      0.00
    9    9   12    -32.06      0.00
    9   11   12    120.73      0.00
    0   10   12    -16.80      0.00
   10   10   12    -25.51      0.00
   11   11   12    -25.07      0.00
    0   12   12     -9.57      0.00
    2   12   12    -32.03      0.00
    4   12   12      4.63      0.00
    6   12   12    -30.56      0.00
    8   12   12     16.74      0.00
   10   12   12    -15.26      0.00
   12   12   12    -51.32      0.00
    0    1   13    -40.27      0.00
    1    2   13     39.35      0.00
    1    4   13     29.20      0.00
    1    6   13      8.31      0.00
    1    8   13     -3.72      0.00
    1   10   13      0.15      0.00
    1   12   13    -15.49      0.00
    2    3   13    -12.24      0.00
    2    5   13      0.65      0.00
    2    7   13     -1.32      0.00
    2    9   13      7.06      0.00
    2   11   13     14.38      0.00
    0    3   13     66.91      0.00
    3    4   13     -4.04      0.00
    3    6   13     -2.23      0.00
    3    8   13    -30.18      0.00
    3   10   13     -2.77      0.00
    3   12   13      6.63      0.00
    4    5   13     21.52      0.00
    4    7   13     12.86      0.00
    4    9   13     -9.14      0.00
    4   11   13      9.54      0.00
    0    5   13      9.81      0.00
    5    6   13     -0.77      0.00
    5    8   13     -4.07      0.00
    5   10   13    -24.88      0.00
    5   12   13    -54.16      0.00
    6    7   13      8.34      0.00
    6    9   13      0.00      0.00
    6   11   13     22.36      0.00
    0    7   13     -2.18      0.00
    7    8   13     22.22      0.00
    7   10   13    -16.40      0.00
    7   12   13    -96.55      0.00
    8    9   13     -2.59      0.00
    8   11   13     17.85      0.00
    0    9   13     17.00      0.00
    9   10   13     -7.42      0.00
    9   12   13    -41.71      0.00
   10   11   13     86.65      0.00
    0   11   13    -35.41      0.00
   11   12   13    -39.72      0.00
    0   13   13     41.92      0.00
    2   13   13     33.90      0.00
    4   13   13      2.92      0.00
    6   13   13    -52.78      0.00
    8   13   13     16.99      0.00
   10   13   13     -7.26      0.00
   12   13   13      1.23      0.00
    0    0   14    -82.79      0.00
    1    1   14     17.00      0.00
    1    3   14      7.56      0.00
    1    5   14    -10.18      0.00
    1    7   14     -8.91      0.00
    1    9   14     -8.61      0.00
    1   11   14     25.47      0.00
    1   13   14    133.84      0.00
    0    2   14    -23.57      0.00
    2    2   14    -65.92      0.00
    2    4   14     15.92      0.00
    2    6   14    -47.34      0.00
    2    8   14    -13.34      0.00
    2   10   14     14.88      0.00
    2   12   14    -17.63      0.00
    3    3   14     26.96      0.00
    3    5   14      2.12      0.00
    3    7   14     -0.29      0.00
    3    9   14    -14.01      0.00
    3   11   14     -8.88      0.00
    3   13   14     71.97      0.00
    0    4   14    -73.44      0.00
    4    4   14     -7.61      0.00
    4    6   14     52.57      0.00
    4    8   14     -4.74      0.00
    4   10   14     -2.44      0.00
    4   12   14    -23.66      0.00
    5    5   14    -24.06      0.00
    5    7   14      1.22      0.00
    5    9   14      1.12      0.00
    5   11   14    -39.46      0.00
    5   13   14     25.02      0.00
    0    6   14     32.78      0.00
    6    6   14    -41.38      0.00
    6    8   14     71.53      0.00
    6   10   14     39.05      0.00
    6   12   14      8.79      0.00
    7    7   14    -40.06      0.00
    7    9   14     -2.43      0.00
    7   11   14   -121.59      0.00
    7   13   14     17.60      0.00
    0    8   14    -28.85      0.00
    8    8   14    -46.09      0.00
    8   10   14   -149.59      0.00
    8   12   14    -28.96      0.00
    9    9   14    -93.85      0.00
    9   11   14    -48.31      0.00
    9   13   14    -16.18      0.00
    0   10   14     20.55      0.00
   10   10   14    -43.14      0.00
   10   12   14      2.78      0.00
   11   11   14     -2.61      0.00
   11   13   14      7.68      0.00
    0   12   14     -5.34      0.00
   12   12   14     10.45      0.00
   13   13   14     24.52      0.00
    0   14   14     37.37      0.00
    2   14   14      2.46      0.00
    4   14   14     25.49      0.00
    6   14   14      0.90      0.00
    8   14   14     35.42      0.00
   10   14   14     -1.54      0.00
   12   14   14      3.91      0.00
   14   14   14    -14.44      0.00
    0    1   15     46.84      0.00
    1    2   15    -28.26      0.00
    1    4   15      6.32      0.00
    1    6   15    -12.95      0.00
    1    8   15     12.32      0.00
    1   10   15    -33.96      0.00
    1   12   15    -96.58      0.00
    1   14   15      4.43      0.00
    2    3   15    -12.15      0.00
    2    5   15     22.11      0.00
    2    7   15      4.27      0.00
    2    9   15      1.07      0.00
    2   11   15     13.00      0.00
    2   13   15    -10.60      0.00
    0    3   15     29.75      0.00
    3    4   15    -19.62      0.00
    3    6   15     12.51      0.00
    3    8   15     15.47      0.00
    3   10   15    -44.55      0.00
    3   12   15     12.28      0.00
    3   14   15     -2.17      0.00
    4    5   15    -28.92      0.00
    4    7   15     -7.44      0.00
    4    9   15      0.90      0.00
    4   11   15     41.43      0.00
    4   13   15     11.24      0.00
    0    5   15    -19.77      0.00
    5    6   15     23.03      0.00
    5    8   15     10.99      0.00
    5   10   15     -1.70      0.00
    5   12   15     49.15      0.00
    5   14   15     21.47      0.00
    6    7   15    -21.94      0.00
    6    9   15     56.16      0.00
    6   11   15     99.06      0.00
    6   13   15     -3.68      0.00
    0    7   15      8.85      0.00
    7    8   15    105.64      0.00
    7   10   15     47.76      0.00
    7   12   15     12.59      0.00
    7   14   15    -13.01      0.00
    8    9   15    101.16      0.00
    8   11   15     23.75      0.00
    8   13   15     -0.90      0.00
    0    9   15     24.65      0.00
    9   10   15     11.71      0.00
    9   12   15     -2.73      0.00
    9   14   15      6.04      0.00
   10   11   15      4.85      0.00
   10   13   15     -7.61      0.00
    0   11   15    -48.84      0.00
   11   12   15     -6.13      0.00
   11   14   15     10.47      0.00
   12   13   15      3.77      0.00
    0   13   15    -53.11      0.00
   13   14   15     -2.58      0.00
    0   15   15     17.91      0.00
    2   15   15    -19.05      0.00
    4   15   15    -29.28      0.00
    6   15   15    -12.70      0.00
    8   15   15      7.48      0.00
   10   15   15      2.20      0.00
   12   15   15     -1.61      0.00
   14   15   15      2.63      0.00
    0    0   16    106.11      0.00
    1    1   16    -32.78      0.00
    1    3   16    -13.64      0.00
    1    5   16     -6.19      0.00
    1    7   16     -3.67      0.00
    1    9   16    -29.29      0.00
    1   11   16      4.42      0.00
    1   13   16     10.27      0.00
    1   15   16     34.16      0.00
    0    2   16     27.78      0.00
    2    2   16     -7.54      0.00
    2    4   16     30.79      0.00
    2    6   16    -15.61      0.00
    2    8   16      4.32      0.00
    2   10   16     19.39      0.00
    2   12   16      0.80      0.00
    2   14   16     -8.67      0.00
    3    3   16     19.63      0.00
    3    5   16      3.57      0.00
    3    7   16     16.35      0.00
    3    9   16      6.83      0.00
    3   11   16     49.86      0.00
    3   13   16      2.21      0.00
    3   15   16     18.31      0.00
    0    4   16      2.17      0.00
    4    4   16    -30.54      0.00
    4    6   16    -19.37      0.00
    4    8   16    -59.41      0.00
    4   10   16    -14.14      0.00
    4   12   16     -3.32      0.00
    4   14   16     -4.97      0.00
    5    5   16     39.87      0.00
    5    7   16     56.14      0.00
    5    9   16   -149.07      0.00
    5   11   16    -20.14      0.00
    5   13   16     -4.80      0.00
    5   15   16    -12.09      0.00
    0    6   16     40.60      0.00
    6    6   16     -3.13      0.00
    6    8   16     31.48      0.00
    6   10   16    -17.62      0.00
    6   12   16      3.51      0.00
    6   14   16     -1.14      0.00
    7    7   16     70.77      0.00
    7    9   16     -4.94      0.00
    7   11   16      5.99      0.00
    7   13   16      1.09      0.00
    7   15   16     16.96      0.00
    0    8   16    -10.37      0.00
    8    8   16     98.21      0.00
    8   10   16      9.55      0.00
    8   12   16     -3.09      0.00
    8   14   16      0.79      0.00
    9    9   16     14.87      0.00
    9   11   16      2.72      0.00
    9   13   16     -0.42      0.00
    9   15   16      3.50      0.00
    0   10   16     13.01      0.00
   10   10   16     10.02      0.00
   10   12   16     -1.86      0.00
   10   14   16     -5.08      0.00
   11   11   16      9.53      0.00
   11   13   16     -2.48      0.00
   11   15   16      0.46      0.00
    0   12   16    -27.78      0.00
   12   12   16     -2.06      0.00
   12   14   16    -15.40      0.00
   13   13   16      1.20      0.00
   13   15   16    -20.25      0.00
    0   14   16    -13.39      0.00
   14   14   16    -18.25      0.00
   15   15   16    -29.69      0.00
    0   16   16    -20.03      0.00
    2   16   16     20.04      0.00
    4   16   16    -12.56      0.00
    6   16   16    -12.72      0.00
    8   16   16     -2.94      0.00
   10   16   16     -5.31      0.00
   12   16   16    -20.54      0.00
   14   16   16    -17.64      0.00
   16   16   16      9.73      0.00
    0    1   17     -7.47      0.00
    1    2   17     14.49      0.00
    1    4   17    -24.53      0.00
    1    6   17      2.34      0.00
    1    8   17    -25.20      0.00
    1   10   17    -20.70      0.00
    1   12   17    -29.52      0.00
    1   14   17      5.65      0.00
    1   16   17      6.42      0.00
    2    3   17    -26.97      0.00
    2    5   17      9.62      0.00
    2    7   17     15.56      0.00
    2    9   17     -7.08      0.00
    2   11   17      3.17      0.00
    2   13   17      2.19      0.00
    2   15   17    -25.53      0.00
    0    3   17     12.58      0.00
    3    4   17     19.03      0.00
    3    6   17     16.33      0.00
    3    8   17    155.61      0.00
    3   10   17    -31.01      0.00
    3   12   17    -13.14      0.00
    3   14   17      1.75      0.00
    3   16   17    -20.32      0.00
    4    5   17     14.77      0.00
    4    7   17     81.67      0.00
    4    9   17    -32.22      0.00
    4   11   17     -3.79      0.00
    4   13   17     11.19      0.00
    4   15   17     11.69      0.00
    0    5   17     46.06      0.00
    5    6   17    -52.80      0.00
    5    8   17     30.17      0.00
    5   10   17    -22.94      0.00
    5   12   17    -11.13      0.00
    5   14   17     14.23      0.00
    5   16   17      0.58      0.00
    6    7   17    -46.70      0.00
    6    9   17    -33.47      0.00
    6   11   17     -1.44      0.00
    6   13   17     -6.46      0.00
    6   15   17     -1.55      0.00
    0    7   17    -20.61      0.00
    7    8   17    -20.68      0.00
    7   10   17     14.14      0.00
    7   12   17     10.48      0.00
    7   14   17    -16.50      0.00
    7   16   17     -4.68      0.00
    8    9   17    -10.52      0.00
    8   11   17     -7.71      0.00
    8   13   17     -5.12      0.00
    8   15   17      4.41      0.00
    0    9   17     49.77      0.00
    9   10   17     -3.48      0.00
    9   12   17      7.02      0.00
    9   14   17     -3.60      0.00
    9   16   17     -7.68      0.00
   10   11   17    -11.03      0.00
   10   13   17     -3.30      0.00
   10   15   17      0.61      0.00
    0   11   17     19.48      0.00
   11   12   17      4.74      0.00
   11   14   17     13.24      0.00
   11   16   17      9.73      0.00
   12   13   17    -15.41      0.00
   12   15   17     -4.53      0.00
    0   13   17     14.25      0.00
   13   14   17     -2.19      0.00
   13   16   17     -7.18      0.00
   14   15   17     -3.06      0.00
    0   15   17     15.06      0.00
   15   16   17      7.70      0.00
    0   17   17     23.68      0.00
    2   17   17      0.83      0.00
    4   17   17      3.01      0.00
    6   17   17     -8.58      0.00
    8   17   17      7.28      0.00
   10   17   17      6.65      0.00
   12   17   17     25.28      0.00
   14   17   17    -13.55      0.00
   16   17   17      3.10      0.00
    0    0   18     68.44      0.00
    1    1   18      2.11      0.00
    1    3   18    -42.44      0.00
    1    5   18     19.99      0.00
    1    7   18    -79.26      0.00
    1    9   18    -11.95      0.00
    1   11   18     17.45      0.00
    1   13   18    -20.67      0.00
    1   15   18    -13.16      0.00
    1   17   18     22.02      0.00
    0    2   18    -47.91      0.00
    2    2   18     -1.38      0.00
    2    4   18     17.04      0.00
    2    6   18    -93.22      0.00
    2    8   18    -59.83      0.00
    2   10   18    -26.24      0.00
    2   12   18     19.33      0.00
    2   14   18     -3.83      0.00
    2   16   18     -4.79      0.00
    3    3   18     79.87      0.00
    3    5   18     88.79      0.00
    3    7   18    -18.82      0.00
    3    9   18     16.91      0.00
    3   11   18    -17.40      0.00
    3   13   18    -22.12      0.00
    3   15   18      9.50      0.00
    3   17   18     14.78      0.00
    0    4   18     59.94      0.00
    4    4   18    101.71      0.00
    4    6   18    -16.52      0.00
    4    8   18     14.65      0.00
    4   10   18      3.72      0.00
    4   12   18     -6.11      0.00
    4   14   18    -10.37      0.00
    4   16   18     14.44      0.00
    5    5   18    -64.74      0.00
    5    7   18    -16.35      0.00
    5    9   18     -0.22      0.00
    5   11   18      9.90      0.00
    5   13   18     19.06      0.00
    5   15   18    -27.29      0.00
    5   17   18      1.23      0.00
    0    6   18     76.46      0.00
    6    6   18     29.84      0.00
    6    8   18     18.97      0.00
    6   10   18    -23.45      0.00
    6   12   18      9.54      0.00
    6   14   18    -21.12      0.00
    6   16   18    -10.46      0.00
    7    7   18      3.35      0.00
    7    9   18     -3.71      0.00
    7   11   18      3.20      0.00
    7   13   18     -0.86      0.00
    7   15   18      3.50      0.00
    7   17   18      6.86      0.00
    0    8   18     52.40      0.00
    8    8   18     -5.36      0.00
    8   10   18    -12.18      0.00
    8   12   18     20.73      0.00
    8   14   18      6.43      0.00
    8   16   18      5.96      0.00
    9    9   18      9.63      0.00
    9   11   18      7.31      0.00
    9   13   18      6.89      0.00
    9   15   18    -11.41      0.00
    9   17   18     -4.98      0.00
    0   10   18     27.48      0.00
   10   10   18     12.84      0.00
   10   12   18      8.70      0.00
   10   14   18      1.15      0.00
   10   16   18     -3.94      0.00
   11   11   18      8.38      0.00
   11   13   18    -15.13      0.00
   11   15   18      8.43      0.00
   11   17   18      1.04      0.00
    0   12   18     44.59      0.00
   12   12   18     -2.46      0.00
   12   14   18     -6.70      0.00
   12   16   18      5.24      0.00
   13   13   18      2.15      0.00
   13   15   18     -3.95      0.00
   13   17   18      3.89      0.00
    0   14   18     23.76      0.00
   14   14   18     -2.41      0.00
   14   16   18     13.79      0.00
   15   15   18     -5.73      0.00
   15   17   18     -0.54      0.00
    0   16   18     11.83      0.00
   16   16   18      9.24      0.00
   17   17   18    -10.96      0.00
    0   18   18     -1.93      0.00
    2   18   18    -29.10      0.00
    4   18   18      5.05      0.00
    6   18   18    -12.45      0.00
    8   18   18     18.11      0.00
   10   18   18    -13.71      0.00
   12   18   18    -14.83      0.00
   14   18   18      5.09      0.00
   16   18   18    -14.92      0.00
   18   18   18    -15.93      0.00
    0    1   19    134.87      0.00
    1    2   19   -131.41      0.00
    1    4   19    -47.87      0.00
    1    6   19     30.66      0.00
    1    8   19    -30.49      0.00
    1   10   19      2.32      0.00
    1   12   19     -2.42      0.00
    1   14   19     -9.45      0.00
    1   16   19     -3.81      0.00
    1   18   19    -11.56      0.00
    2    3   19      9.63      0.00
    2    5   19     33.97      0.00
    2    7   19    -11.15      0.00
    2    9   19    -26.02      0.00
    2   11   19      1.30      0.00
    2   13   19      8.37      0.00
    2   15   19     -9.39      0.00
    2   17   19     18.22      0.00
    0    3   19     -7.27      0.00
    3    4   19     22.03      0.00
    3    6   19    -10.24      0.00
    3    8   19      9.75      0.00
    3   10   19     13.38      0.00
    3   12   19      9.65      0.00
    3   14   19      6.01      0.00
    3   16   19     -0.99      0.00
    3   18   19     20.84      0.00
    4    5   19     -5.74      0.00
    4    7   19     -0.91      0.00
    4    9   19      1.67      0.00
    4   11   19     -7.55      0.00
    4   13   19    -15.96      0.00
    4   15   19     -4.21      0.00
    4   17   19      7.56      0.00
    0    5   19    -42.12      0.00
    5    6   19      0.96      0.00
    5    8   19     -1.87      0.00
    5   10   19     28.60      0.00
    5   12   19    -13.84      0.00
    5   14   19    -30.24      0.00
    5   16   19     26.13      0.00
    5   18   19     10.94      0.00
    6    7   19     -7.58      0.00
    6    9   19    -14.80      0.00
    6   11   19     -5.12      0.00
    6   13   19      6.43      0.00
    6   15   19    -14.95      0.00
    6   17   19     -3.79      0.00
    0    7   19     21.70      0.00
    7    8   19     -3.01      0.00
    7   10   19      4.17      0.00
    7   12   19     -8.98      0.00
    7   14   19     15.48      0.00
    7   16   19    -10.61      0.00
    7   18   19    -16.54      0.00
    8    9   19     11.78      0.00
    8   11   19     15.30      0.00
    8   13   19    -11.15      0.00
    8   15   19      2.39      0.00
    8   17   19     -2.58      0.00
    0    9   19     26.02      0.00
    9   10   19    -13.66      0.00
    9   12   19    -10.93      0.00
    9   14   19     -1.80      0.00
    9   16   19      1.04      0.00
    9   18   19     -3.32      0.00
   10   11   19      6.30      0.00
   10   13   19     -0.68      0.00
   10   15   19      3.88      0.00
   10   17   19     -0.29      0.00
    0   11   19    -13.67      0.00
   11   12   19     -2.75      0.00
   11   14   19     -6.70      0.00
   11   16   19      1.55      0.00
   11   18   19      0.29      0.00
   12   13   19      2.52      0.00
   12   15   19    -16.62      0.00
   12   17   19      0.50      0.00
    0   13   19     -8.70      0.00
   13   14   19     -6.23      0.00
   13   16   19    -13.43      0.00
   13   18   19     -0.20      0.00
   14   15   19     -5.67      0.00
   14   17   19      5.74      0.00
    0   15   19     12.75      0.00
   15   16   19      2.76      0.00
   15   18   19     -6.46      0.00
   16   17   19      2.61      0.00
    0   17   19      9.15      0.00
   17   18   19      6.04      0.00
    0   19   19     -2.20      0.00
    2   19   19      2.25      0.00
    4   19   19     13.57      0.00
    6   19   19    -11.72      0.00
    8   19   19      7.78      0.00
   10   19   19      2.49      0.00
   12   19   19     -1.45      0.00
   14   19   19    -12.68      0.00
   16   19   19     -2.45      0.00
   18   19   19     -1.28      0.00
    0    0   20    129.06      0.00
    1    1   20    -10.16      0.00
    1    3   20      1.50      0.00
    1    5   20     -7.72      0.00
    1    7   20      0.51      0.00
    1    9   20     -5.88      0.00
    1   11   20      3.43      0.00
    1   13   20     -0.16      0.00
    1   15   20     17.63      0.00
    1   17   20      7.33      0.00
    1   19   20     -4.78      0.00
    0    2   20    -31.27      0.00
    2    2   20    -22.28      0.00
    2    4   20      0.78      0.00
    2    6   20     -4.75      0.00
    2    8   20      8.69      0.00
    2   10   20      5.47      0.00
    2   12   20    -18.97      0.00
    2   14   20      1.46      0.00
    2   16   20    -14.54      0.00
    2   18   20      3.11      0.00
    3    3   20     -5.56      0.00
    3    5   20     23.64      0.00
    3    7   20     10.73      0.00
    3    9   20     -1.65      0.00
    3   11   20     11.71      0.00
    3   13   20     -6.30      0.00
    3   15   20    -13.78      0.00
    3   17   20    -18.67      0.00
    3   19   20    -17.40      0.00
    0    4   20     35.24      0.00
    4    4   20    -37.16      0.00
    4    6   20    -15.88      0.00
    4    8   20     -3.73      0.00
    4   10   20     -6.30      0.00
    4   12   20      3.13      0.00
    4   14   20     11.71      0.00
    4   16   20     -8.15      0.00
    4   18   20      6.03      0.00
    5    5   20     15.49      0.00
    5    7   20     20.30      0.00
    5    9   20     -0.77      0.00
    5   11   20     -2.63      0.00
    5   13   20     -5.43      0.00
    5   15   20    -23.96      0.00
    5   17   20      3.39      0.00
    5   19   20     -9.37      0.00
    0    6   20    -10.57      0.00
    6    6   20     29.58      0.00
    6    8   20     -7.75      0.00
    6   10   20     -1.51      0.00
    6   12   20     -0.95      0.00
    6   14   20     -7.95      0.00
    6   16   20      3.20      0.00
    6   18   20     -5.11      0.00
    7    7   20     -8.57      0.00
    7    9   20      6.80      0.00
    7   11   20      5.93      0.00
    7   13   20     -4.97      0.00
    7   15   20     -3.70      0.00
    7   17   20    -10.30      0.00
    7   19   20     -3.20      0.00
    0    8   20     -7.00      0.00
    8    8   20      6.75      0.00
    8   10   20     -5.70      0.00
    8   12   20      9.51      0.00
    8   14   20      5.36      0.00
    8   16   20     -5.18      0.00
    8   18   20      4.24      0.00
    9    9   20     -7.01      0.00
    9   11   20    -35.61      0.00
    9   13   20      0.93      0.00
    9   15   20     -3.27      0.00
    9   17   20      0.30      0.00
    9   19   20     -0.45      0.00
    0   10   20    -12.12      0.00
   10   10   20      6.27      0.00
   10   12   20      6.83      0.00
   10   14   20     -8.38      0.00
   10   16   20    -10.03      0.00
   10   18   20      9.09      0.00
   11   11   20     -5.07      0.00
   11   13   20      0.96      0.00
   11   15   20      4.47      0.00
   11   17   20     -3.74      0.00
   11   19   20     -0.31      0.00
    0   12   20     10.02      0.00
   12   12   20     -4.97      0.00
   12   14   20     -1.39      0.00
   12   16   20     -1.62      0.00
   12   18   20      7.21      0.00
   13   13   20     -7.68      0.00
   13   15   20      1.40      0.00
   13   17   20      3.55      0.00
   13   19   20      1.74      0.00
    0   14   20      1.26      0.00
   14   14   20     12.91      0.00
   14   16   20     -1.71      0.00
   14   18   20      5.61      0.00
   15   15   20      6.26      0.00
   15   17   20    -10.05      0.00
   15   19   20     -6.68      0.00
    0   16   20     -6.01      0.00
   16   16   20    -19.40      0.00
   16   18   20      1.88      0.00
   17   17   20      0.93      0.00
   17   19   20      0.44      0.00
    0   18   20     -9.53      0.00
   18   18   20      3.83      0.00
   19   19   20      4.09      0.00
    0   20   20     -0.51      0.00
    2   20   20    -10.04      0.00
    4   20   20      1.10      0.00
    6   20   20     -5.25      0.00
    8   20   20     11.40      0.00
   10   20   20     -1.51      0.00
   12   20   20      2.53      0.00
   14   20   20      0.49      0.00
   16   20   20      3.22      0.00
   18   20   20     -6.66      0.00
   20   20   20      6.44      0.00
    0    1   21     -1.28      0.00
    1    2   21     -3.68      0.00
    1    4   21      4.12      0.00
    1    6   21      1.72      0.00
    1    8   21      0.07      0.00
    1   10   21     -4.52      0.00
    1   12   21      4.00      0.00
    1   14   21    -18.89      0.00
    1   16   21    -10.97      0.00
    1   18   21    -13.34      0.00
    1   20   21     18.84      0.00
    2    3   21     -2.27      0.00
    2    5   21     -7.56      0.00
    2    7   21    -14.30      0.00
    2    9   21      3.59      0.00
    2   11   21     -4.84      0.00
    2   13   21      2.08      0.00
    2   15   21    -16.63      0.00
    2   17   21     -2.33      0.00
    2   19   21     -7.51      0.00
    0    3   21     -6.38      0.00
    3    4   21      1.61      0.00
    3    6   21    -13.27      0.00
    3    8   21     12.22      0.00
    3   10   21     -7.78      0.00
    3   12   21     -1.36      0.00
    3   14   21      5.31      0.00
    3   16   21      6.28      0.00
    3   18   21     12.75      0.00
    3   20   21      7.63      0.00
    4    5   21     -7.84      0.00
    4    7   21     18.79      0.00
    4    9   21     -2.91      0.00
    4   11   21     10.47      0.00
    4   13   21     14.95      0.00
    4   15   21     17.93      0.00
    4   17   21     -1.41      0.00
    4   19   21      8.99      0.00
    0    5   21     17.94      0.00
    5    6   21    -21.52      0.00
    5    8   21      6.37      0.00
    5   10   21    -12.45      0.00
    5   12   21     10.50      0.00
    5   14   21     -0.43      0.00
    5   16   21     -0.09      0.00
    5   18   21     -5.02      0.00
    5   20   21     -9.69      0.00
    6    7   21     -3.38      0.00
    6    9   21      8.42      0.00
    6   11   21      1.72      0.00
    6   13   21     -4.57      0.00
    6   15   21      7.09      0.00
    6   17   21     -0.28      0.00
    6   19   21     -6.16      0.00
    0    7   21      5.88      0.00
    7    8   21     12.46      0.00
    7   10   21      3.30      0.00
    7   12   21    -12.93      0.00
    7   14   21     -0.25      0.00
    7   16   21      4.58      0.00
    7   18   21     -4.35      0.00
    7   20   21     -4.77      0.00
    8    9   21     -6.88      0.00
    8   11   21     -4.24      0.00
    8   13   21      5.09      0.00
    8   15   21     15.22      0.00
    8   17   21     -5.82      0.00
    8   19   21      0.15      0.00
    0    9   21      4.70      0.00
    9   10   21      1.92      0.00
    9   12   21      3.62      0.00
    9   14   21     -0.94      0.00
    9   16   21      2.62      0.00
    9   18   21      3.37      0.00
    9   20   21      3.85      0.00
   10   11   21     -1.14      0.00
   10   13   21     -4.48      0.00
   10   15   21      0.86      0.00
   10   17   21      4.94      0.00
   10   19   21      5.98      0.00
    0   11   21    -10.54      0.00
   11   12   21      5.96      0.00
   11   14   21     -0.56      0.00
   11   16   21     -5.69      0.00
   11   18   21      5.50      0.00
   11   20   21     -1.52      0.00
   12   13   21      1.32      0.00
   12   15   21      7.23      0.00
   12   17   21      4.31      0.00
   12   19   21      6.83      0.00
    0   13   21      6.43      0.00
   13   14   21     -0.04      0.00
   13   16   21      0.55      0.00
   13   18   21      2.78      0.00
   13   20   21     -2.06      0.00
   14   15   21     -1.67      0.00
   14   17   21      4.06      0.00
   14   19   21      3.88      0.00
    0   15   21     10.87      0.00
   15   16   21      8.19      0.00
   15   18   21      4.78      0.00
   15   20   21     10.62      0.00
   16   17   21      0.29      0.00
   16   19   21      4.96      0.00
    0   17   21      4.81      0.00
   17   18   21      5.41      0.00
   17   20   21     -3.96      0.00
   18   19   21     -0.60      0.00
    0   19   21    -16.12      0.00
   19   20   21     -2.98      0.00
    0   21   21     -6.54      0.00
    2   21   21      0.76      0.00
    4   21   21     -1.00      0.00
    6   21   21     -3.47      0.00
    8   21   21     -2.19      0.00
   10   21   21     -4.30      0.00
   12   21   21     -1.25      0.00
   14   21   21    -11.98      0.00
   16   21   21     -0.29      0.00
   18   21   21     12.27      0.00
   20   21   21     13.64      0.00
    0    0   22    -49.18      0.00
    1    1   22      3.63      0.00
    1    3   22      7.94      0.00
    1    5   22     -8.16      0.00
    1    7   22     -2.05      0.00
    1    9   22      5.94      0.00
    1   11   22      7.11      0.00
    1   13   22      0.40      0.00
    1   15   22     -4.68      0.00
    1   17   22      9.08      0.00
    1   19   22      2.86      0.00
    1   21   22     -3.96      0.00
    0    2   22    -18.32      0.00
    2    2   22     -4.57      0.00
    2    4   22      0.35      0.00
    2    6   22      8.05      0.00
    2    8   22    -16.77      0.00
    2   10   22      3.69      0.00
    2   12   22     -4.58      0.00
    2   14   22     11.90      0.00
    2   16   22    -14.91      0.00
    2   18   22      5.14      0.00
    2   20   22      0.61      0.00
    3    3   22     -0.48      0.00
    3    5   22     -3.95      0.00
    3    7   22    -12.19      0.00
    3    9   22     10.07      0.00
    3   11   22      5.71      0.00
    3   13   22      5.81      0.00
    3   15   22     25.96      0.00
    3   17   22     -0.99      0.00
    3   19   22     -6.08      0.00
    3   21   22      7.13      0.00
    0    4   22     -1.81      0.00
    4    4   22     -9.21      0.00
    4    6   22     26.67      0.00
    4    8   22     -8.60      0.00
    4   10   22    -10.52      0.00
    4   12   22      3.80      0.00
    4   14   22      1.19      0.00
    4   16   22     -1.26      0.00
    4   18   22     -3.84      0.00
    4   20   22      6.43      0.00
    5    5   22     -6.14      0.00
    5    7   22      4.76      0.00
    5    9   22      1.45      0.00
    5   11   22     -2.92      0.00
    5   13   22    -11.48      0.00
    5   15   22     13.54      0.00
    5   17   22      4.26      0.00
    5   19   22     -1.76      0.00
    5   21   22      5.75      0.00
    0    6   22     10.87      0.00
    6    6   22     -1.74      0.00
    6    8   22    -13.19      0.00
    6   10   22     -1.43      0.00
    6   12   22      9.87      0.00
    6   14   22     -0.32      0.00
    6   16   22     -4.17      0.00
    6   18   22      1.26      0.00
    6   20   22     -4.65      0.00
    7    7   22      2.92      0.00
    7    9   22     -0.11      0.00
    7   11   22      2.10      0.00
    7   13   22    -28.11      0.00
    7   15   22     12.71      0.00
    7   17   22      2.65      0.00
    7   19   22     -6.48      0.00
    7   21   22      1.96      0.00
    0    8   22     13.54      0.00
    8    8   22      9.69      0.00
    8   10   22    -13.06      0.00
    8   12   22      7.21      0.00
    8   14   22     -3.62      0.00
    8   16   22     -3.09      0.00
    8   18   22      5.24      0.00
    8   20   22     -2.62      0.00
    9    9   22     -3.58      0.00
    9   11   22     -2.59      0.00
    9   13   22     -8.92      0.00
    9   15   22      8.85      0.00
    9   17   22     -8.47      0.00
    9   19   22     -3.39      0.00
    9   21   22      5.62      0.00
    0   10   22    -18.39      0.00
   10   10   22    -16.39      0.00
   10   12   22    -10.98      0.00
   10   14   22     -2.11      0.00
   10   16   22     -1.93      0.00
   10   18   22     -3.04      0.00
   10   20   22     -1.13      0.00
   11   11   22      0.88      0.00
   11   13   22      1.77      0.00
   11   15   22      0.28      0.00
   11   17   22     -0.43      0.00
   11   19   22     -2.29      0.00
   11   21   22     -0.35      0.00
    0   12   22      0.97      0.00
   12   12   22     -0.78      0.00
   12   14   22      6.92      0.00
   12   16   22      0.96      0.00
   12   18   22     -3.84      0.00
   12   20   22      5.94      0.00
   13   13   22     -1.73      0.00
   13   15   22     -3.97      0.00
   13   17   22    -13.46      0.00
   13   19   22      1.14      0.00
   13   21   22     -4.25      0.00
    0   14   22      4.92      0.00
   14   14   22     -6.31      0.00
   14   16   22      4.75      0.00
   14   18   22     -2.15      0.00
   14   20   22      1.82      0.00
   15   15   22     -9.07      0.00
   15   17   22      1.14      0.00
   15   19   22      3.49      0.00
   15   21   22      0.38      0.00
    0   16   22      0.75      0.00
   16   16   22      5.44      0.00
   16   18   22     -7.05      0.00
   16   20   22      0.44      0.00
   17   17   22      5.46      0.00
   17   19   22     -9.26      0.00
   17   21   22      5.84      0.00
    0   18   22     16.19      0.00
   18   18   22     -5.28      0.00
   18   20   22      8.97      0.00
   19   19   22     15.00      0.00
   19   21   22     -1.13      0.00
    0   20   22      2.05      0.00
   20   20   22      6.60      0.00
   21   21   22      0.54      0.00
    0   22   22     -4.00      0.00
    2   22   22     15.88      0.00
    4   22   22     -1.43      0.00
    6   22   22      7.57      0.00
    8   22   22      5.01      0.00
   10   22   22     -8.22      0.00
   12   22   22     20.35      0.00
   14   22   22      5.93      0.00
   16   22   22     -9.64      0.00
   18   22   22      6.01      0.00
   20   22   22      2.80      0.00
   22   22   22     28.91      0.00
    0    1   23     -0.20      0.00
    1    2   23     -0.44      0.00
    1    4   23      9.05      0.00
    1    6   23    -10.22      0.00
    1    8   23     -0.26      0.00
    1   10   23     -4.21      0.00
    1   12   23      0.45      0.00
    1   14   23     16.42      0.00
    1   16   23    -12.66      0.00
    1   18   23      1.93      0.00
    1   20   23    -10.23      0.00
    1   22   23      1.58      0.00
    2    3   23    -11.02      0.00
    2    5   23      1.74      0.00
    2    7   23      4.60      0.00
    2    9   23    -11.08      0.00
    2   11   23      0.62      0.00
    2   13   23      5.01      0.00
    2   15   23     -3.36      0.00
    2   17   23     -0.79      0.00
    2   19   23      0.81      0.00
    2   21   23    -10.64      0.00
    0    3   23     -9.86      0.00
    3    4   23     -5.93      0.00
    3    6   23     -0.33      0.00
    3    8   23     -7.76      0.00
    3   10   23      8.30      0.00
    3   12   23    -13.02      0.00
    3   14   23    -13.62      0.00
    3   16   23     -4.60      0.00
    3   18   23     -4.00      0.00
    3   20   23      3.50      0.00
    3   22   23      4.63      0.00
    4    5   23     -0.45      0.00
    4    7   23      0.90      0.00
    4    9   23     -3.80      0.00
    4   11   23      9.20      0.00
    4   13   23      7.49      0.00
    4   15   23      4.38      0.00
    4   17   23     16.12      0.00
    4   19   23     -5.27      0.00
    4   21   23     -1.62      0.00
    0    5   23    -11.49      0.00
    5    6   23     -2.09      0.00
    5    8   23      7.22      0.00
    5   10   23      1.46      0.00
    5   12   23     -8.72      0.00
    5   14   23      1.83      0.00
    5   16   23     -3.10      0.00
    5   18   23      2.56      0.00
    5   20   23    -13.15      0.00
    5   22   23     -1.91      0.00
    6    7   23    -14.53      0.00
    6    9   23      4.10      0.00
    6   11   23     -0.56      0.00
    6   13   23     -6.55      0.00
    6   15   23     -1.20      0.00
    6   17   23     -4.29      0.00
    6   19   23     -3.87      0.00
    6   21   23     -5.25      0.00
    0    7   23      2.18      0.00
    7    8   23     11.08      0.00
    7   10   23      2.17      0.00
    7   12   23      9.82      0.00
    7   14   23     -9.58      0.00
    7   16   23     -0.69      0.00
    7   18   23      4.65      0.00
    7   20   23     -2.35      0.00
    7   22   23     15.58      0.00
    8    9   23      9.36      0.00
    8   11   23     -0.11      0.00
    8   13   23     -0.48      0.00
    8   15   23     -4.00      0.00
    8   17   23     -0.60      0.00
    8   19   23     -7.84      0.00
    8   21   23     -0.56      0.00
    0    9   23     13.81      0.00
    9   10   23     -0.96      0.00
    9   12   23     -6.73      0.00
    9   14   23     -4.24      0.00
    9   16   23      1.91      0.00
    9   18   23     -1.64      0.00
    9   20   23      3.06      0.00
    9   22   23    -12.46      0.00
   10   11   23      0.30      0.00
   10   13   23     -2.24      0.00
   10   15   23     -0.89      0.00
   10   17   23     -9.31      0.00
   10   19   23     -4.58      0.00
   10   21   23     -8.07      0.00
    0   11   23      8.04      0.00
   11   12   23      5.07      0.00
   11   14   23     -2.75      0.00
   11   16   23     -2.86      0.00
   11   18   23    -10.46      0.00
   11   20   23     -7.30      0.00
   11   22   23     -0.12      0.00
   12   13   23     -5.65      0.00
   12   15   23    -12.30      0.00
   12   17   23      4.82      0.00
   12   19   23      7.42      0.00
   12   21   23     -9.64      0.00
    0   13   23    -17.28      0.00
   13   14   23     -0.01      0.00
   13   16   23      5.74      0.00
   13   18   23     -9.54      0.00
   13   20   23    -16.63      0.00
   13   22   23      5.44      0.00
   14   15   23      2.44      0.00
   14   17   23     -1.12      0.00
   14   19   23     10.07      0.00
   14   21   23     -7.72      0.00
    0   15   23     -0.56      0.00
   15   16   23     -5.76      0.00
   15   18   23      7.63      0.00
   15   20   23     13.64      0.00
   15   22   23     -5.22      0.00
   16   17   23    -10.82      0.00
   16   19   23      7.25      0.00
   16   21   23      2.32      0.00
    0   17   23     11.31      0.00
   17   18   23      6.59      0.00
   17   20   23      3.21      0.00
   17   22   23      2.18      0.00
   18   19   23      0.10      0.00
   18   21   23     -1.83      0.00
    0   19   23     -2.21      0.00
   19   20   23      1.32      0.00
   19   22   23     -5.41      0.00
   20   21   23      0.73      0.00
    0   21   23      8.68      0.00
   21   22   23     -1.90      0.00
    0   23   23      0.87      0.00
    2   23   23    -18.80      0.00
    4   23   23     18.68      0.00
    6   23   23     -8.56      0.00
    8   23   23      0.57      0.00
   10   23   23     14.41      0.00
   12   23   23      4.24      0.00
   14   23   23      4.18      0.00
   16   23   23      1.12      0.00
   18   23   23     -2.38      0.00
   20   23   23     -1.46      0.00
   22   23   23      2.46      0.00
    0    0   24    -18.12      0.00
    1    1   24     -0.51      0.00
    1    3   24     -6.93      0.00
    1    5   24     10.18      0.00
    1    7   24     -8.58      0.00
    1    9   24     -0.54      0.00
    1   11   24      5.34      0.00
    1   13   24     -1.70      0.00
    1   15   24    -16.33      0.00
    1   17   24     -4.04      0.00
    1   19   24      8.52      0.00
    1   21   24      1.12      0.00
    1   23   24     -4.60      0.00
    0    2   24     16.50      0.00
    2    2   24     -5.73      0.00
    2    4   24     -2.35      0.00
    2    6   24    -14.38      0.00
    2    8   24      7.86      0.00
    2   10   24     -5.48      0.00
    2   12   24     -0.56      0.00
    2   14   24     -4.71      0.00
    2   16   24     -4.48      0.00
    2   18   24     -6.91      0.00
    2   20   24     -5.08      0.00
    2   22   24     -2.14      0.00
    3    3   24     -3.32      0.00
    3    5   24      5.10      0.00
    3    7   24     -2.59      0.00
    3    9   24    -12.49      0.00
    3   11   24     -7.26      0.00
    3   13   24     -2.88      0.00
    3   15   24     -0.87      0.00
    3   17   24      3.13      0.00
    3   19   24     -2.87      0.00
    3   21   24     -1.65      0.00
    3   23   24    -10.56      0.00
    0    4   24     -4.43      0.00
    4    4   24     13.09      0.00
    4    6   24     11.26      0.00
    4    8   24     13.96      0.00
    4   10   24      5.85      0.00
    4   12   24     -4.55      0.00
    4   14   24     -2.28      0.00
    4   16   24      9.23      0.00
    4   18   24     -4.30      0.00
    4   20   24      9.50      0.00
    4   22   24      3.53      0.00
    5    5   24    -10.45      0.00
    5    7   24     10.73      0.00
    5    9   24     -0.92      0.00
    5   11   24      6.77      0.00
    5   13   24      2.30      0.00
    5   15   24     -0.33      0.00
    5   17   24      1.99      0.00
    5   19   24     -4.51      0.00
    5   21   24      6.54      0.00
    5   23   24      2.25      0.00
    0    6   24     20.75      0.00
    6    6   24      5.44      0.00
    6    8   24      0.43      0.00
    6   10   24     -6.21      0.00
    6   12   24     -4.88      0.00
    6   14   24      1.79      0.00
    6   16   24     -3.98      0.00
    6   18   24      1.94      0.00
    6   20   24     -4.95      0.00
    6   22   24     -7.10      0.00
    7    7   24    -20.13      0.00
    7    9   24     -0.07      0.00
    7   11   24      2.26      0.00
    7   13   24    -14.11      0.00
    7   15   24     -8.22      0.00
    7   17   24      3.90      0.00
    7   19   24      1.35      0.00
    7   21   24      7.54      0.00
    7   23   24      3.43      0.00
    0    8   24      8.92      0.00
    8    8   24     -8.12      0.00
    8   10   24     15.23      0.00
    8   12   24      5.29      0.00
    8   14   24      1.42      0.00
    8   16   24     -6.89      0.00
    8   18   24     -6.54      0.00
    8   20   24     -5.96      0.00
    8   22   24      5.62      0.00
    9    9   24      1.52      0.00
    9   11   24     -1.13      0.00
    9   13   24    -10.46      0.00
    9   15   24     11.16      0.00
    9   17   24     -6.11      0.00
    9   19   24      1.62      0.00
    9   21   24     -2.60      0.00
    9   23   24     -0.58      0.00
    0   10   24    -10.42      0.00
   10   10   24     -8.59      0.00
   10   12   24     -0.95      0.00
   10   14   24      3.77      0.00
   10   16   24     -0.01      0.00
   10   18   24     -5.84      0.00
   10   20   24      7.30      0.00
   10   22   24    -17.46      0.00
   11   11   24      0.71      0.00
   11   13   24     -2.93      0.00
   11   15   24     -7.20      0.00
   11   17   24      5.45      0.00
   11   19   24      5.46      0.00
   11   21   24     -3.30      0.00
   11   23   24      6.91      0.00
    0   12   24     10.20      0.00
   12   12   24     10.66      0.00
   12   14   24    -11.37      0.00
   12   16   24     -9.61      0.00
   12   18   24      4.04      0.00
   12   20   24      5.14      0.00
   12   22   24     -6.13      0.00
   13   13   24      4.43      0.00
   13   15   24      6.32      0.00
   13   17   24     -1.50      0.00
   13   19   24      1.35      0.00
   13   21   24    -11.08      0.00
   13   23   24      4.25      0.00
    0   14   24      7.82      0.00
   14   14   24     -2.14      0.00
   14   16   24      0.79      0.00
   14   18   24     -1.77      0.00
   14   20   24     -7.91      0.00
   14   22   24      4.40      0.00
   15   15   24      3.41      0.00
   15   17   24     -4.93      0.00
   15   19   24     -3.02      0.00
   15   21   24      1.14      0.00
   15   23   24     -0.13      0.00
    0   16   24      0.70      0.00
   16   16   24    -10.79      0.00
   16   18   24     -0.59      0.00
   16   20   24     -7.85      0.00
   16   22   24      2.26      0.00
   17   17   24      2.23      0.00
   17   19   24     -0.19      0.00
   17   21   24      2.05      0.00
   17   23   24      1.92      0.00
    0   18   24     -1.89      0.00
   18   18   24      7.94      0.00
   18   20   24      0.27      0.00
   18   22   24      9.18      0.00
   19   19   24      3.96      0.00
   19   21   24     -1.74      0.00
   19   23   24     -7.69      0.00
    0   20   24      1.76      0.00
   20   20   24      5.52      0.00
   20   22   24      8.40      0.00
   21   21   24    -11.44      0.00
   21   23   24     -1.67      0.00
    0   22   24     10.88      0.00
   22   22   24     -6.95      0.00
   23   23   24      0.55      0.00
    0   24   24     15.71      0.00
    2   24   24    -11.51      0.00
    4   24   24     -6.16      0.00
    6   24   24     -9.97      0.00
    8   24   24      6.55      0.00
   10   24   24     -0.52      0.00
   12   24   24     15.02      0.00
   14   24   24      7.19      0.00
   16   24   24     -0.84      0.00
   18   24   24      0.38      0.00
   20   24   24     -2.61      0.00
   22   24   24      4.18      0.00
   24   24   24     -2.93      0.00
    0    1   25     -2.70      0.00
    1    2   25     -4.95      0.00
    1    4   25     -1.61      0.00
    1    6   25     15.32      0.00
    1    8   25     -4.87      0.00
    1   10   25     11.74      0.00
    1   12   25    -24.33      0.00
    1   14   25      1.25      0.00
    1   16   25      2.97      0.00
    1   18   25    -10.28      0.00
    1   20   25      0.70      0.00
    1   22   25      0.19      0.00
    1   24   25      5.93      0.00
    2    3   25      2.31      0.00
    2    5   25      2.83      0.00
    2    7   25      6.69      0.00
    2    9   25     -9.65      0.00
    2   11   25    -15.69      0.00
    2   13   25     -6.67      0.00
    2   15   25      9.27      0.00
    2   17   25      0.75      0.00
    2   19   25      2.17      0.00
    2   21   25     -8.09      0.00
    2   23   25     -7.27      0.00
    0    3   25      1.74      0.00
    3    4   25      1.87      0.00
    3    6   25     -6.57      0.00
    3    8   25     -8.01      0.00
    3   10   25      5.88      0.00
    3   12   25      3.60      0.00
    3   14   25     -5.09      0.00
    3   16   25     -2.98      0.00
    3   18   25      6.99      0.00
    3   20   25     -9.28      0.00
    3   22   25      5.36      0.00
    3   24   25      9.74      0.00
    4    5   25     11.32      0.00
    4    7   25     -1.42      0.00
    4    9   25      3.25      0.00
    4   11   25     -6.29      0.00
    4   13   25      8.47      0.00
    4   15   25     -1.56      0.00
    4   17   25     -0.28      0.00
    4   19   25     -7.15      0.00
    4   21   25      9.03      0.00
    4   23   25      5.07      0.00
    0    5   25      6.12      0.00
    5    6   25     -7.00      0.00
    5    8   25      1.10      0.00
    5   10   25      6.43      0.00
    5   12   25     -0.51      0.00
    5   14   25     -1.28      0.00
    5   16   25    -12.69      0.00
    5   18   25      5.09      0.00
    5   20   25     -7.18      0.00
    5   22   25    -10.23      0.00
    5   24   25     -6.76      0.00
    6    7   25      4.55      0.00
    6    9   25     -6.39      0.00
    6   11   25      1.13      0.00
    6   13   25     -6.87      0.00
    6   15   25      6.50      0.00
    6   17   25     -1.33      0.00
    6   19   25      7.30      0.00
    6   21   25      2.39      0.00
    6   23   25     -8.67      0.00
    0    7   25     -0.10      0.00
    7    8   25     -6.53      0.00
    7   10   25     -5.70      0.00
    7   12   25      8.04      0.00
    7   14   25      6.39      0.00
    7   16   25      1.13      0.00
    7   18   25      0.68      0.00
    7   20   25      0.45      0.00
    7   22   25      2.13      0.00
    7   24   25     -5.10      0.00
    8    9   25     -9.40      0.00
    8   11   25     -7.72      0.00
    8   13   25     -6.77      0.00
    8   15   25      0.98      0.00
    8   17   25      8.32      0.00
    8   19   25     -0.82      0.00
    8   21   25     -0.23      0.00
    8   23   25     -8.97      0.00
    0    9   25      4.70      0.00
    9   10   25     -2.22      0.00
    9   12   25     -6.71      0.00
    9   14   25      1.77      0.00
    9   16   25      4.45      0.00
    9   18   25     -2.27      0.00
    9   20   25     -1.35      0.00
    9   22   25     -7.68      0.00
    9   24   25     -2.70      0.00
   10   11   25     -0.88      0.00
   10   13   25     -6.68      0.00
   10   15   25     -0.21      0.00
   10   17   25    -10.53      0.00
   10   19   25     -3.40      0.00
   10   21   25      2.84      0.00
   10   23   25      4.82      0.00
    0   11   25     -2.63      0.00
   11   12   25     -8.92      0.00
   11   14   25      0.73      0.00
   11   16   25     -4.02      0.00
   11   18   25     -4.23      0.00
   11   20   25     -2.04      0.00
   11   22   25     -7.96      0.00
   11   24   25      3.59      0.00
   12   13   25     -2.12      0.00
   12   15   25     -6.96      0.00
   12   17   25      2.41      0.00
   12   19   25      0.38      0.00
   12   21   25      8.75      0.00
   12   23   25     -9.59      0.00
    0   13   25     -0.71      0.00
   13   14   25     -3.20      0.00
   13   16   25     -1.41      0.00
   13   18   25      5.66      0.00
   13   20   25      3.04      0.00
   13   22   25      0.07      0.00
   13   24   25      4.79      0.00
   14   15   25      1.86      0.00
   14   17   25      5.20      0.00
   14   19   25     -4.86      0.00
   14   21   25      0.99      0.00
   14   23   25     -9.98      0.00
    0   15   25      2.44      0.00
   15   16   25      0.10      0.00
   15   18   25      1.72      0.00
   15   20   25     -9.63      0.00
   15   22   25     -9.64      0.00
   15   24   25      3.00      0.00
   16   17   25     10.55      0.00
   16   19   25      1.68      0.00
   16   21   25      1.76      0.00
   16   23   25     -1.60      0.00
    0   17   25     -4.09      0.00
   17   18   25     -1.78      0.00
   17   20   25     -2.87      0.00
   17   22   25      4.13      0.00
   17   24   25      2.48      0.00
   18   19   25      8.10      0.00
   18   21   25      2.04      0.00
   18   23   25     -8.74      0.00
    0   19   25     -4.15      0.00
   19   20   25     -4.92      0.00
   19   22   25      4.69      0.00
   19   24   25     -0.28      0.00
   20   21   25     -4.81      0.00
   20   23   25     -7.18      0.00
    0   21   25      9.59      0.00
   21   22   25     -0.06      0.00
   21   24   25      6.85      0.00
   22   23   25     -4.88      0.00
    0   23   25      0.55      0.00
   23   24   25     -7.90      0.00
    0   25   25      7.89      0.00
    2   25   25     -2.02      0.00
    4   25   25     -5.19      0.00
    6   25   25      5.42      0.00
    8   25   25      0.46      0.00
   10   25   25     -7.83      0.00
   12   25   25      9.17      0.00
   14   25   25     -2.13      0.00
   16   25   25      9.97      0.00
   18   25   25     -5.80      0.00
   20   25   25     -6.38      0.00
   22   25   25     -0.59      0.00
   24   25   25      6.95      0.00
    0    0   26     16.57      0.00
    1    1   26    -18.48      0.00
    1    3   26     -5.74      0.00
    1    5   26     -5.07      0.00
    1    7   26      2.64      0.00
    1    9   26     -3.40      0.00
    1   11   26     -4.08      0.00
    1   13   26     -1.71      0.00
    1   15   26     11.72      0.00
    1   17   26      3.59      0.00
    1   19   26     -6.64      0.00
    1   21   26     -5.16      0.00
    1   23   26     -2.41      0.00
    1   25   26     -2.81      0.00
    0    2   26     19.51      0.00
    2    2   26      1.06      0.00
    2    4   26    -10.61      0.00
    2    6   26    -15.80      0.00
    2    8   26      9.91      0.00
    2   10   26     -2.23      0.00
    2   12   26      7.56      0.00
    2   14   26     -4.04      0.00
    2   16   26     -4.45      0.00
    2   18   26     15.59      0.00
    2   20   26     -0.20      0.00
    2   22   26     -9.69      0.00
    2   24   26      0.04      0.00
    3    3   26     -8.79      0.00
    3    5   26      7.84      0.00
    3    7   26      3.27      0.00
    3    9   26      5.38      0.00
    3   11   26     -0.64      0.00
    3   13   26      4.62      0.00
    3   15   26     -4.69      0.00
    3   17   26     -8.56      0.00
    3   19   26     -2.26      0.00
    3   21   26      0.64      0.00
    3   23   26      4.31      0.00
    3   25   26      1.93      0.00
    0    4   26     14.43      0.00
    4    4   26    -11.32      0.00
    4    6   26      3.22      0.00
    4    8   26      3.68      0.00
    4   10   26      6.60      0.00
    4   12   26      3.24      0.00
    4   14   26      8.14      0.00
    4   16   26     -4.11      0.00
    4   18   26     -0.11      0.00
    4   20   26      2.67      0.00
    4   22   26     13.04      0.00
    4   24   26      0.90      0.00
    5    5   26     -0.04      0.00
    5    7   26      0.89      0.00
    5    9   26      5.23      0.00
    5   11   26      1.73      0.00
    5   13   26      8.57      0.00
    5   15   26     -5.68      0.00
    5   17   26     -8.38      0.00
    5   19   26     -3.61      0.00
    5   21   26      2.96      0.00
    5   23   26     -6.24      0.00
    5   25   26      7.48      0.00
    0    6   26     15.31      0.00
    6    6   26     -3.57      0.00
    6    8   26      2.74      0.00
    6   10   26    -16.37      0.00
    6   12   26     10.97      0.00
    6   14   26      0.84      0.00
    6   16   26      0.70      0.00
    6   18   26     -6.42      0.00
    6   20   26      2.81      0.00
    6   22   26     -7.71      0.00
    6   24   26      5.11      0.00
    7    7   26     -1.45      0.00
    7    9   26     -6.45      0.00
    7   11   26     -4.65      0.00
    7   13   26      7.30      0.00
    7   15   26     11.52      0.00
    7   17   26      0.96      0.00
    7   19   26     -2.48      0.00
    7   21   26      4.24      0.00
    7   23   26     -4.61      0.00
    7   25   26      0.73      0.00
    0    8   26     -1.74      0.00
    8    8   26     12.41      0.00
    8   10   26      0.47      0.00
    8   12   26     12.02      0.00
    8   14   26     15.84      0.00
    8   16   26      7.27      0.00
    8   18   26      3.13      0.00
    8   20   26      5.35      0.00
    8   22   26     -2.71      0.00
    8   24   26      1.21      0.00
    9    9   26     -2.68      0.00
    9   11   26      1.48      0.00
    9   13   26    -11.86      0.00
    9   15   26     -0.78      0.00
    9   17   26      9.68      0.00
    9   19   26     -6.14      0.00
    9   21   26     -4.39      0.00
    9   23   26     -1.71      0.00
    9   25   26     -0.44      0.00
    0   10   26    -11.62      0.00
   10   10   26     -9.03      0.00
   10   12   26      6.25      0.00
   10   14   26     -1.71      0.00
   10   16   26     -1.84      0.00
   10   18   26      8.90      0.00
   10   20   26      1.39      0.00
   10   22   26      4.24      0.00
   10   24   26     -5.94      0.00
   11   11   26      8.95      0.00
   11   13   26     -3.73      0.00
   11   15   26     14.08      0.00
   11   17   26      4.38      0.00
   11   19   26      3.88      0.00
   11   21   26     10.88      0.00
   11   23   26     -0.67      0.00
   11   25   26      6.63      0.00
    0   12   26      5.05      0.00
   12   12   26    -12.57      0.00
   12   14   26      7.66      0.00
   12   16   26     -0.58      0.00
   12   18   26      4.39      0.00
   12   20   26     -6.71      0.00
   12   22   26     14.23      0.00
   12   24   26      0.89      0.00
   13   13   26      1.47      0.00
   13   15   26      0.71      0.00
   13   17   26      7.91      0.00
   13   19   26     -7.11      0.00
   13   21   26     -3.15      0.00
   13   23   26     -0.28      0.00
   13   25   26     -2.17      0.00
    0   14   26      8.72      0.00
   14   14   26     13.43      0.00
   14   16   26      0.52      0.00
   14   18   26      5.97      0.00
   14   20   26      3.78      0.00
   14   22   26      8.34      0.00
   14   24   26     -4.07      0.00
   15   15   26      0.55      0.00
   15   17   26     -6.08      0.00
   15   19   26      7.42      0.00
   15   21   26      2.71      0.00
   15   23   26      2.10      0.00
   15   25   26      8.96      0.00
    0   16   26     -6.08      0.00
   16   16   26     13.24      0.00
   16   18   26     -2.56      0.00
   16   20   26     11.06      0.00
   16   22   26      6.95      0.00
   16   24   26      3.50      0.00
   17   17   26      4.10      0.00
   17   19   26      4.63      0.00
   17   21   26     10.54      0.00
   17   23   26      7.07      0.00
   17   25   26     -4.29      0.00
    0   18   26      7.31      0.00
   18   18   26    -16.72      0.00
   18   20   26      6.96      0.00
   18   22   26     -4.15      0.00
   18   24   26      6.34      0.00
   19   19   26     -6.32      0.00
   19   21   26      0.67      0.00
   19   23   26      4.80      0.00
   19   25   26     -3.55      0.00
    0   20   26     -0.48      0.00
   20   20   26     -6.31      0.00
   20   22   26     -2.07      0.00
   20   24   26     -1.78      0.00
   21   21   26     -3.35      0.00
   21   23   26      1.29      0.00
   21   25   26      5.26      0.00
    0   22   26      2.25      0.00
   22   22   26     -0.89      0.00
   22   24   26     -0.58      0.00
   23   23   26     -0.08      0.00
   23   25   26      0.20      0.00
    0   24   26    -15.68      0.00
   24   24   26    -19.47      0.00
    0   26   26    -17.76      0.00
    2   26   26      6.24      0.00
    4   26   26      2.98      0.00
    6   26   26     -2.90      0.00
    8   26   26      0.55      0.00
   10   26   26      0.30      0.00
   12   26   26     -8.47      0.00
   14   26   26      3.54      0.00
   16   26   26     -2.21      0.00
   18   26   26      3.89      0.00
   20   26   26      4.88      0.00
   22   26   26      6.46      0.00
    0    1   27    -12.44      0.00
    1    2   27      5.40      0.00
    1    4   27      3.76      0.00
    1    6   27    -12.47      0.00
    1    8   27      3.76      0.00
    1   10   27     -6.15      0.00
    1   12   27      9.33      0.00
    1   14   27    -10.99      0.00
    1   16   27      5.18      0.00
    1   18   27      1.19      0.00
    1   20   27     -3.87      0.00
    1   22   27    -11.21      0.00
    1   24   27      7.78      0.00
    1   26   27      7.08      0.00
    2    3   27    -13.91      0.00
    2    5   27    -15.68      0.00
    2    7   27     -5.30      0.00
    2    9   27     -2.83      0.00
    2   11   27      0.54      0.00
    2   13   27    -10.97      0.00
    2   15   27     -6.84      0.00
    2   17   27      1.39      0.00
    2   19   27      1.66      0.00
    2   21   27      2.71      0.00
    2   23   27     -6.29      0.00
    2   25   27      5.65      0.00
    0    3   27     13.73      0.00
    3    4   27      3.80      0.00
    3    6   27      3.14      0.00
    3    8   27      0.96      0.00
    3   10   27     -5.40      0.00
    3   12   27      5.56      0.00
    3   14   27     -1.76      0.00
    3   16   27     -1.54      0.00
    3   18   27      3.17      0.00
    3   20   27     -0.38      0.00
    3   22   27     -5.04      0.00
    3   24   27      8.94      0.00
    3   26   27      0.81      0.00
    4    5   27      9.61      0.00
    4    7   27      3.44      0.00
    4    9   27      3.67      0.00
    4   11   27      0.31      0.00
    4   13   27     -2.34      0.00
    4   15   27     -0.53      0.00
    4   17   27      0.97      0.00
    4   19   27      4.70      0.00
    4   21   27     -2.29      0.00
    4   23   27     -0.54      0.00
    4   25   27     -4.76      0.00
    0    5   27     -0.62      0.00
    5    6   27     -2.93      0.00
    5    8   27     -7.34      0.00
    5   10   27     -0.31      0.00
    5   12   27     -0.89      0.00
    5   14   27     -6.60      0.00
    5   16   27      6.31      0.00
    5   18   27     -4.67      0.00
    5   20   27      8.25      0.00
    5   22   27      1.61      0.00
    5   24   27     -0.29      0.00
    5   26   27     -7.57      0.00
    6    7   27     -5.18      0.00
    6    9   27     -9.22      0.00
    6   11   27      8.46      0.00
    6   13   27      1.05      0.00
    6   15   27     -1.15      0.00
    6   17   27      8.01      0.00
    6   19   27      0.78      0.00
    6   21   27      5.67      0.00
    6   23   27      5.75      0.00
    6   25   27      2.75      0.00
    0    7   27     -4.61      0.00
    7    8   27      1.68      0.00
    7   10   27     -1.19      0.00
    7   12   27      2.09      0.00
    7   14   27     -7.95      0.00
    7   16   27      5.24      0.00
    7   18   27      1.16      0.00
    7   20   27      3.04      0.00
    7   22   27      0.08      0.00
    7   24   27      5.81      0.00
    7   26   27      0.99      0.00
    8    9   27      2.14      0.00
    8   11   27     -0.90      0.00
    8   13   27     -8.63      0.00
    8   15   27     -6.26      0.00
    8   17   27    -16.33      0.00
    8   19   27     -6.77      0.00
    8   21   27      4.99      0.00
    8   23   27     -3.45      0.00
    8   25   27      2.41      0.00
    0    9   27     -0.13      0.00
    9   10   27      1.29      0.00
    9   12   27      6.46      0.00
    9   14   27     -5.06      0.00
    9   16   27     -4.61      0.00
    9   18   27     -7.03      0.00
    9   20   27     -2.47      0.00
    9   22   27      8.95      0.00
    9   24   27     -4.11      0.00
    9   26   27     -8.20      0.00
   10   11   27      4.74      0.00
   10   13   27     -1.56      0.00
   10   15   27     -2.20      0.00
   10   17   27      0.12      0.00
   10   19   27     -3.04      0.00
   10   21   27     -0.83      0.00
   10   23   27      4.25      0.00
   10   25   27     -3.69      0.00
    0   11   27      8.69      0.00
   11   12   27      0.42      0.00
   11   14   27      4.31      0.00
   11   16   27      3.58      0.00
   11   18   27      5.19      0.00
   11   20   27      1.90      0.00
   11   22   27      2.34      0.00
   11   24   27     -3.27      0.00
   11   26   27     11.45      0.00
   12   13   27     -0.81      0.00
   12   15   27      5.74      0.00
   12   17   27     -2.30      0.00
   12   19   27      4.16      0.00
   12   21   27      2.55      0.00
   12   23   27      2.62      0.00
   12   25   27      9.53      0.00
    0   13   27     15.44      0.00
   13   14   27     -3.31      0.00
   13   16   27      1.59      0.00
   13   18   27      4.32      0.00
   13   20   27     -7.61      0.00
   13   22   27     -3.40      0.00
   13   24   27      4.43      0.00
   13   26   27     -3.79      0.00
   14   15   27     -3.76      0.00
   14   17   27     -3.07      0.00
   14   19   27     -0.94      0.00
   14   21   27     -0.83      0.00
   14   23   27     -2.15      0.00
   14   25   27      0.86      0.00
    0   15   27     11.31      0.00
   15   16   27      4.66      0.00
   15   18   27     -2.96      0.00
   15   20   27     -0.06      0.00
   15   22   27      6.92      0.00
   15   24   27     -8.29      0.00
   15   26   27      9.07      0.00
   16   17   27      6.43      0.00
   16   19   27     -8.47      0.00
   16   21   27      2.63      0.00
   16   23   27     -4.02      0.00
   16   25   27     -2.05      0.00
    0   17   27     -5.27      0.00
   17   18   27      0.37      0.00
   17   20   27     -7.78      0.00
   17   22   27      0.78      0.00
   17   24   27     -3.62      0.00
   17   26   27     -1.71      0.00
   18   19   27      9.12      0.00
   18   21   27     -5.54      0.00
   18   23   27      1.43      0.00
   18   25   27      2.44      0.00
    0   19   27      0.59      0.00
   19   20   27      9.75      0.00
   19   22   27     -0.34      0.00
   19   24   27      3.75      0.00
   19   26   27      6.50      0.00
   20   21   27      0.95      0.00
   20   23   27     10.48      0.00
   20   25   27     -1.68      0.00
    0   21   27      0.72      0.00
   21   22   27     -1.58      0.00
   21   24   27     -2.67      0.00
   21   26   27     -8.47      0.00
   22   23   27    -10.86      0.00
   22   25   27     -1.36      0.00
    0   23   27      6.04      0.00
   23   24   27      6.04      0.00
    0   25   27     30.02      0.00
    0   27   27     -3.46      0.00
    2   27   27      7.22      0.00
    4   27   27    -10.31      0.00
    6   27   27      6.28      0.00
    8   27   27     -1.47      0.00
   10   27   27      6.59      0.00
   12   27   27     -0.29      0.00
   14   27   27      1.89      0.00
   16   27   27      8.84      0.00
   18   27   27     -0.40      0.00
   20   27   27     -2.11      0.00
    0    0   28     15.04      0.00
    1    1   28     23.64      0.00
    1    3   28     16.71      0.00
    1    5   28      0.68      0.00
    1    7   28     -3.48      0.00
    1    9   28     -2.38      0.00
    1   11   28     -4.67      0.00
    1   13   28      0.85      0.00
    1   15   28     -0.71      0.00
    1   17   28     -1.87      0.00
    1   19   28     -4.59      0.00
    1   21   28      1.59      0.00
    1   23   28      2.24      0.00
    1   25   28     -0.46      0.00
    1   27   28     -2.78      0.00
    0    2   28     -8.38      0.00
    2    2   28    -10.68      0.00
    2    4   28      6.38      0.00
    2    6   28     12.90      0.00
    2    8   28      5.70      0.00
    2   10   28    -10.99      0.00
    2   12   28     -2.76      0.00
    2   14   28      3.22      0.00
    2   16   28     -3.94      0.00
    2   18   28     -9.05      0.00
    2   20   28      2.04      0.00
    2   22   28      1.18      0.00
    2   24   28      7.94      0.00
    2   26   28     -4.38      0.00
    3    3   28     14.96      0.00
    3    5   28     -8.25      0.00
    3    7   28     -0.98      0.00
    3    9   28      5.44      0.00
    3   11   28      5.73      0.00
    3   13   28     -1.96      0.00
    3   15   28      2.12      0.00
    3   17   28      2.89      0.00
    3   19   28      2.60      0.00
    3   21   28     -1.90      0.00
    3   23   28     -6.68      0.00
    3   25   28     -2.76      0.00
    3   27   28      6.05      0.00
    0    4   28      3.86      0.00
    4    4   28     10.17      0.00
    4    6   28      2.56      0.00
    4    8   28     10.69      0.00
    4   10   28    -11.92      0.00
    4   12   28     -2.57      0.00
    4   14   28      1.86      0.00
    4   16   28     -0.66      0.00
    4   18   28     -0.05      0.00
    4   20   28     -5.08      0.00
    4   22   28     -0.36      0.00
    4   24   28     -4.11      0.00
    4   26   28      5.66      0.00
    5    5   28      1.93      0.00
    5    7   28      1.53      0.00
    5    9   28     -1.18      0.00
    5   11   28     -5.48      0.00
    5   13   28      3.19      0.00
    5   15   28      5.87      0.00
    5   17   28     11.65      0.00
    5   19   28     -4.88      0.00
    5   21   28     -0.22      0.00
    5   23   28     -5.13      0.00
    5   25   28      5.16      0.00
    5   27   28      3.46      0.00
    0    6   28    -12.59      0.00
    6    6   28     14.46      0.00
    6    8   28      6.47      0.00
    6   10   28    -12.50      0.00
    6   12   28     -7.46      0.00
    6   14   28      4.54      0.00
    6   16   28    -10.27      0.00
    6   18   28      3.82      0.00
    6   20   28     -4.06      0.00
    6   22   28      4.98      0.00
    6   24   28     -5.68      0.00
    6   26   28     -3.99      0.00
    7    7   28      7.10      0.00
    7    9   28     -0.70      0.00
    7   11   28      8.55      0.00
    7   13   28     -0.44      0.00
    7   15   28     -5.29      0.00
    7   17   28     -2.09      0.00
    7   19   28      6.55      0.00
    7   21   28     -2.58      0.00
    7   23   28     -1.80      0.00
    7   25   28     -2.81      0.00
    7   27   28     -2.48      0.00
    0    8   28      1.60      0.00
    8    8   28      5.63      0.00
    8   10   28      1.27      0.00
    8   12   28     -5.32      0.00
    8   14   28      0.16      0.00
    8   16   28    -10.78      0.00
    8   18   28      6.18      0.00
    8   20   28     -5.35      0.00
    8   22   28      2.86      0.00
    8   24   28      2.36      0.00
    8   26   28      2.48      0.00
    9    9   28     13.80      0.00
    9   11   28     -3.12      0.00
    9   13   28     -2.42      0.00
    9   15   28     -4.38      0.00
    9   17   28      0.80      0.00
    9   19   28      1.60      0.00
    9   21   28      2.20      0.00
    9   23   28     -8.83      0.00
    9   25   28     -0.10      0.00
    9   27   28      1.98      0.00
    0   10   28      0.63      0.00
   10   10   28     -0.49      0.00
   10   12   28     -4.81      0.00
   10   14   28      7.28      0.00
   10   16   28     -2.32      0.00
   10   18   28      8.85      0.00
   10   20   28      1.63      0.00
   10   22   28      2.53      0.00
   10   24   28     -3.45      0.00
   10   26   28      5.13      0.00
   11   11   28      3.32      0.00
   11   13   28     -7.60      0.00
   11   15   28     -0.01      0.00
   11   17   28     -1.25      0.00
   11   19   28      1.00      0.00
   11   21   28     -2.38      0.00
   11   23   28      1.03      0.00
   11   25   28     -1.93      0.00
   11   27   28     -3.44      0.00
    0   12   28     -1.22      0.00
   12   12   28     -1.78      0.00
   12   14   28      8.00      0.00
   12   16   28     -2.64      0.00
   12   18   28     -4.29      0.00
   12   20   28    -12.74      0.00
   12   22   28     -1.30      0.00
   12   24   28      2.60      0.00
   12   26   28      4.34      0.00
   13   13   28      8.68      0.00
   13   15   28     -6.87      0.00
   13   17   28     10.97      0.00
   13   19   28     -6.10      0.00
   13   21   28      5.84      0.00
   13   23   28     -5.12      0.00
   13   25   28      2.71      0.00
   13   27   28      0.38      0.00
    0   14   28      1.97      0.00
   14   14   28      0.79      0.00
   14   16   28      8.84      0.00
   14   18   28      6.63      0.00
   14   20   28      2.88      0.00
   14   22   28      2.07      0.00
   14   24   28     -4.41      0.00
   14   26   28     -0.84      0.00
   15   15   28      6.58      0.00
   15   17   28    -12.26      0.00
   15   19   28      7.41      0.00
   15   21   28      0.68      0.00
   15   23   28     -5.08      0.00
   15   25   28     -3.48      0.00
   15   27   28      0.10      0.00
    0   16   28      5.13      0.00
   16   16   28      3.34      0.00
   16   18   28     -3.72      0.00
   16   20   28      0.58      0.00
   16   22   28      3.22      0.00
   16   24   28      9.33      0.00
   16   26   28      8.82      0.00
   17   17   28     -3.90      0.00
   17   19   28     -9.38      0.00
   17   21   28     -5.82      0.00
   17   23   28     -3.56      0.00
   17   25   28      2.25      0.00
   17   27   28     -1.19      0.00
    0   18   28    -17.95      0.00
   18   18   28     -9.38      0.00
   18   20   28      2.54      0.00
   18   22   28     -8.31      0.00
   18   24   28     -0.25      0.00
   18   26   28      0.38      0.00
   19   19   28      3.06      0.00
   19   21   28     -2.61      0.00
   19   23   28      0.54      0.00
   19   25   28     -5.11      0.00
   19   27   28     -0.31      0.00
    0   20   28     -5.17      0.00
   20   20   28      3.04      0.00
   20   22   28     -6.25      0.00
   20   24   28      3.29      0.00
   20   26   28     -4.74      0.00
   21   21   28      0.55      0.00
   21   23   28      3.71      0.00
   21   25   28     -0.13      0.00
    0   22   28      9.02      0.00
   22   22   28      2.87      0.00
   22   24   28      2.47      0.00
   23   23   28      0.05      0.00
    0   24   28     -4.01      0.00
    0   26   28     16.95      0.00
    0   28   28     15.44      0.00
    2   28   28     -4.28      0.00
    4   28   28      9.97      0.00
    6   28   28     16.17      0.00
    8   28   28     -4.53      0.00
   10   28   28     -6.06      0.00
   12   28   28      2.16      0.00
   14   28   28     11.94      0.00
   16   28   28      7.74      0.00
   18   28   28    -12.86      0.00
    0    1   29      6.14      0.00
    1    2   29     -6.38      0.00
    1    4   29      8.09      0.00
    1    6   29    -14.37      0.00
    1    8   29     -3.17      0.00
    1   10   29     -2.61      0.00
    1   12   29     11.41      0.00
    1   14   29     -0.71      0.00
    1   16   29      2.94      0.00
    1   18   29      2.37      0.00
    1   20   29      0.94      0.00
    1   22   29    -11.12      0.00
    1   24   29      8.82      0.00
    1   26   29     14.80      0.00
    1   28   29      3.81      0.00
    2    3   29    -12.26      0.00
    2    5   29      2.79      0.00
    2    7   29     -9.41      0.00
    2    9   29     -5.75      0.00
    2   11   29     -4.73      0.00
    2   13   29     -3.38      0.00
    2   15   29     -8.20      0.00
    2   17   29     15.16      0.00
    2   19   29     -8.32      0.00
    2   21   29      3.26      0.00
    2   23   29      4.01      0.00
    2   25   29      3.89      0.00
    2   27   29      5.57      0.00
    0    3   29      3.17      0.00
    3    4   29      6.84      0.00
    3    6   29    -11.18      0.00
    3    8   29     -3.18      0.00
    3   10   29    -14.06      0.00
    3   12   29      1.89      0.00
    3   14   29     -1.25      0.00
    3   16   29      2.68      0.00
    3   18   29     -2.63      0.00
    3   20   29      1.90      0.00
    3   22   29     -1.30      0.00
    3   24   29     -3.19      0.00
    3   26   29     -4.83      0.00
    3   28   29      0.36      0.00
    4    5   29      0.75      0.00
    4    7   29      2.56      0.00
    4    9   29     -8.23      0.00
    4   11   29     -3.48      0.00
    4   13   29     -2.56      0.00
    4   15   29      3.93      0.00
    4   17   29     -0.49      0.00
    4   19   29     -0.09      0.00
    4   21   29      3.70      0.00
    4   23   29      0.87      0.00
    4   25   29      9.68      0.00
    4   27   29      4.52      0.00
    0    5   29      3.96      0.00
    5    6   29     11.38      0.00
    5    8   29      4.47      0.00
    5   10   29     -3.76      0.00
    5   12   29      1.51      0.00
    5   14   29     -2.49      0.00
    5   16   29     -0.55      0.00
    5   18   29      2.65      0.00
    5   20   29     -8.42      0.00
    5   22   29     -2.11      0.00
    5   24   29     -4.79      0.00
    5   26   29      7.55      0.00
    5   28   29     14.99      0.00
    6    7   29      3.33      0.00
    6    9   29      0.73      0.00
    6   11   29     -5.85      0.00
    6   13   29     -1.37      0.00
    6   15   29     -5.95      0.00
    6   17   29     -0.13      0.00
    6   19   29     -2.19      0.00
    6   21   29      0.21      0.00
    6   23   29    -16.87      0.00
    6   25   29      8.17      0.00
    6   27   29     -7.79      0.00
    0    7   29      9.90      0.00
    7    8   29     -4.69      0.00
    7   10   29     -4.57      0.00
    7   12   29     -1.64      0.00
    7   14   29     -8.99      0.00
    7   16   29     -4.68      0.00
    7   18   29      3.34      0.00
    7   20   29      1.76      0.00
    7   22   29      1.64      0.00
    7   24   29     -4.48      0.00
    7   26   29     11.67      0.00
    7   28   29     -7.15      0.00
    8    9   29     -5.18      0.00
    8   11   29      3.15      0.00
    8   13   29     -9.26      0.00
    8   15   29     10.03      0.00
    8   17   29     -4.04      0.00
    8   19   29     -8.19      0.00
    8   21   29      2.72      0.00
    8   23   29      0.67      0.00
    8   25   29      5.23      0.00
    8   27   29     -2.38      0.00
    0    9   29     12.13      0.00
    9   10   29      4.25      0.00
    9   12   29     -8.54      0.00
    9   14   29      6.31      0.00
    9   16   29      3.99      0.00
    9   18   29      3.64      0.00
    9   20   29     -3.15      0.00
    9   22   29     -0.06      0.00
    9   24   29      4.09      0.00
    9   26   29      3.80      0.00
    9   28   29     -1.13      0.00
   10   11   29      8.84      0.00
   10   13   29     -1.73      0.00
   10   15   29     -9.90      0.00
   10   17   29      6.29      0.00
   10   19   29     -7.12      0.00
   10   21   29      3.25      0.00
   10   23   29      3.37      0.00
   10   25   29     -3.42      0.00
   10   27   29     -6.96      0.00
    0   11   29     -8.38      0.00
   11   12   29      2.97      0.00
   11   14   29     -2.63      0.00
   11   16   29    -10.91      0.00
   11   18   29      8.06      0.00
   11   20   29      9.64      0.00
   11   22   29     -4.80      0.00
   11   24   29      3.10      0.00
   11   26   29     -2.81      0.00
   11   28   29     -1.45      0.00
   12   13   29     -2.72      0.00
   12   15   29     -4.22      0.00
   12   17   29     11.89      0.00
   12   19   29      7.66      0.00
   12   21   29     -4.07      0.00
   12   23   29     -3.37      0.00
   12   25   29      3.25      0.00
   12   27   29      4.25      0.00
    0   13   29     -3.51      0.00
   13   14   29      4.54      0.00
   13   16   29     -5.70      0.00
   13   18   29      8.06      0.00
   13   20   29    -12.78      0.00
   13   22   29      2.67      0.00
   13   24   29      2.52      0.00
   13   26   29      3.05      0.00
   13   28   29      3.39      0.00
   14   15   29     -0.73      0.00
   14   17   29     -6.08      0.00
   14   19   29      4.11      0.00
   14   21   29      6.45      0.00
   14   23   29      7.42      0.00
   14   25   29     -0.41      0.00
   14   27   29    -11.97      0.00
    0   15   29     -1.04      0.00
   15   16   29      2.39      0.00
   15   18   29     -1.69      0.00
   15   20   29      3.87      0.00
   15   22   29     -3.70      0.00
   15   24   29      2.69      0.00
   15   26   29      4.91      0.00
   15   28   29      7.27      0.00
   16   17   29     -5.23      0.00
   16   19   29      0.06      0.00
   16   21   29     -4.93      0.00
   16   23   29      1.01      0.00
   16   25   29     -3.69      0.00
   16   27   29     -9.69      0.00
    0   17   29      5.29      0.00
   17   18   29     10.85      0.00
   17   20   29     -5.01      0.00
   17   22   29     -6.24      0.00
   17   24   29     -3.37      0.00
   17   26   29     -0.50      0.00
   18   19   29    -11.67      0.00
   18   21   29      0.98      0.00
   18   23   29     -2.51      0.00
   18   25   29     -7.86      0.00
   18   27   29     13.65      0.00
    0   19   29     21.51      0.00
   19   20   29     -4.40      0.00
   19   22   29     -1.05      0.00
   19   24   29      0.39      0.00
   19   26   29     -5.75      0.00
   20   21   29     -3.82      0.00
   20   23   29     -5.45      0.00
   20   25   29     -5.42      0.00
    0   21   29      5.42      0.00
   21   22   29     -1.79      0.00
   21   24   29      1.60      0.00
   22   23   29      0.45      0.00
    0   23   29      2.59      0.00
    0   25   29      0.77      0.00
    0   27   29      9.55      0.00
    0   29   29      8.33      0.00
    2   29   29    -11.67      0.00
    4   29   29      5.83      0.00
    6   29   29    -14.70      0.00
    8   29   29      7.89      0.00
   10   29   29      4.46      0.00
   12   29   29      8.15      0.00
   14   29   29    -26.40      0.00
    0    0   30     29.32      0.00
    1    1   30     -1.78      0.00
    1    3   30     -8.66      0.00
    1    5   30     17.40      0.00
    1    7   30      5.70      0.00
    1    9   30     -1.54      0.00
    1   11   30     -4.36      0.00
    1   13   30      2.27      0.00
    1   15   30      2.41      0.00
    1   17   30      2.28      0.00
    1   19   30      4.86      0.00
    1   21   30     12.00      0.00
    1   23   30      0.41      0.00
    1   25   30    -10.36      0.00
    1   27   30     -7.36      0.00
    1   29   30     14.74      0.00
    0    2   30     18.05      0.00
    2    2   30      5.37      0.00
    2    4   30     -2.41      0.00
    2    6   30      0.64      0.00
    2    8   30     -0.30      0.00
    2   10   30     -1.81      0.00
    2   12   30     -0.44      0.00
    2   14   30     -1.03      0.00
    2   16   30     -3.28      0.00
    2   18   30     -2.14      0.00
    2   20   30     -7.25      0.00
    2   22   30    -10.44      0.00
    2   24   30     -6.64      0.00
    2   26   30    -12.18      0.00
    2   28   30     -0.32      0.00
    3    3   30      2.09      0.00
    3    5   30      3.26      0.00
    3    7   30     15.09      0.00
    3    9   30    -10.53      0.00
    3   11   30     -0.44      0.00
    3   13   30      2.97      0.00
    3   15   30      0.71      0.00
    3   17   30      4.60      0.00
    3   19   30     -2.39      0.00
    3   21   30      5.42      0.00
    3   23   30      9.64      0.00
    3   25   30      7.95      0.00
    3   27   30      6.19      0.00
    3   29   30     -0.24      0.00
    0    4   30      2.36      0.00
    4    4   30     -0.79      0.00
    4    6   30    -13.89      0.00
    4    8   30     -0.83      0.00
    4   10   30    -13.26      0.00
    4   12   30     -0.22      0.00
    4   14   30     -2.32      0.00
    4   16   30     16.56      0.00
    4   18   30     -0.97      0.00
    4   20   30     14.46      0.00
    4   22   30      6.01      0.00
    4   24   30      1.23      0.00
    4   26   30     -2.14      0.00
    4   28   30      5.38      0.00
    5    5   30     -2.21      0.00
    5    7   30     -1.32      0.00
    5    9   30     -3.16      0.00
    5   11   30      0.09      0.00
    5   13   30      1.24      0.00
    5   15   30      0.73      0.00
    5   17   30     -4.53      0.00
    5   19   30      7.62      0.00
    5   21   30      1.10      0.00
    5   23   30     -3.53      0.00
    5   25   30    -12.31      0.00
    5   27   30     -6.91      0.00
    5   29   30     -3.86      0.00
    0    6   30     -8.07      0.00
    6    6   30     -8.19      0.00
    6    8   30     -3.24      0.00
    6   10   30      8.65      0.00
    6   12   30    -18.61      0.00
    6   14   30      0.65      0.00
    6   16   30     -1.56      0.00
    6   18   30     -1.07      0.00
    6   20   30      3.69      0.00
    6   22   30     -7.04      0.00
    6   24   30      8.35      0.00
    6   26   30     11.85      0.00
    6   28   30     -2.47      0.00
    7    7   30      5.75      0.00
    7    9   30     -6.26      0.00
    7   11   30      0.58      0.00
    7   13   30      1.71      0.00
    7   15   30      7.63      0.00
    7   17   30     -0.93      0.00
    7   19   30     -1.17      0.00
    7   21   30      1.96      0.00
    7   23   30      2.97      0.00
    7   25   30     -2.13      0.00
    7   27   30     -1.35      0.00
    7   29   30     -2.13      0.00
    0    8   30     21.58      0.00
    8    8   30      6.53      0.00
    8   10   30     -4.82      0.00
    8   12   30      2.04      0.00
    8   14   30     -4.46      0.00
    8   16   30      2.36      0.00
    8   18   30    -15.60      0.00
    8   20   30     -4.41      0.00
    8   22   30      1.83      0.00
    8   24   30      4.94      0.00
    8   26   30    -11.74      0.00
    8   28   30    -13.26      0.00
    9    9   30     -5.38      0.00
    9   11   30     -2.58      0.00
    9   13   30      7.34      0.00
    9   15   30      0.83      0.00
    9   17   30      5.04      0.00
    9   19   30     -0.41      0.00
    9   21   30     -0.73      0.00
    9   23   30     -5.14      0.00
    9   25   30     -1.92      0.00
    9   27   30      6.28      0.00
    9   29   30     -7.51      0.00
    0   10   30      4.83      0.00
   10   10   30     10.53      0.00
   10   12   30      7.42      0.00
   10   14   30      4.87      0.00
   10   16   30     -3.19      0.00
   10   18   30      5.09      0.00
   10   20   30     -4.17      0.00
   10   22   30     -5.31      0.00
   10   24   30     13.45      0.00
   10   26   30     -3.09      0.00
   10   28   30    -18.43      0.00
   11   11   30     -5.49      0.00
   11   13   30     -5.57      0.00
   11   15   30     -5.22      0.00
   11   17   30     12.60      0.00
   11   19   30     -1.22      0.00
   11   21   30     -2.55      0.00
   11   23   30      5.55      0.00
   11   25   30      6.16      0.00
   11   27   30     -2.72      0.00
   11   29   30     -2.55      0.00
    0   12   30     -5.05      0.00
   12   12   30      1.64      0.00
   12   14   30     -6.59      0.00
   12   16   30     -5.43      0.00
   12   18   30      1.87      0.00
   12   20   30      1.22      0.00
   12   22   30     -3.71      0.00
   12   24   30     -3.87      0.00
   12   26   30      9.40      0.00
   12   28   30     32.19      0.00
   13   13   30      3.96      0.00
   13   15   30      2.84      0.00
   13   17   30     -3.25      0.00
   13   19   30      0.20      0.00
   13   21   30     -0.30      0.00
   13   23   30     -0.14      0.00
   13   25   30     10.14      0.00
   13   27   30      2.77      0.00
    0   14   30      2.41      0.00
   14   14   30    -11.32      0.00
   14   16   30      2.74      0.00
   14   18   30      0.06      0.00
   14   20   30      3.99      0.00
   14   22   30      4.82      0.00
   14   24   30     -0.15      0.00
   14   26   30      8.21      0.00
   14   28   30     15.69      0.00
   15   15   30      1.96      0.00
   15   17   30     -4.38      0.00
   15   19   30      1.10      0.00
   15   21   30     -0.81      0.00
   15   23   30      5.33      0.00
   15   25   30     -9.66      0.00
   15   27   30      3.79      0.00
    0   16   30     12.43      0.00
   16   16   30     -3.91      0.00
   16   18   30      4.66      0.00
   16   20   30     -3.14      0.00
   16   22   30     -4.50      0.00
   16   24   30      3.55      0.00
   16   26   30      8.93      0.00
   17   17   30      9.15      0.00
   17   19   30     -5.37      0.00
   17   21   30     -6.20      0.00
   17   23   30     -0.78      0.00
   17   25   30     -0.08      0.00
    0   18   30    -15.35      0.00
   18   18   30      3.56      0.00
   18   20   30     -3.81      0.00
   18   22   30     -3.58      0.00
   18   24   30      2.53      0.00
   18   26   30     -2.85      0.00
   19   19   30      0.44      0.00
   19   21   30      4.85      0.00
   19   23   30     -6.56      0.00
   19   25   30     -2.55      0.00
    0   20   30     -6.30      0.00
   20   20   30      9.63      0.00
   20   22   30     -3.90      0.00
   20   24   30     -2.27      0.00
   21   21   30     -2.12      0.00
   21   23   30      0.91      0.00
    0   22   30     -5.01      0.00
   22   22   30     -4.48      0.00
    0   24   30      8.17      0.00
    0   26   30      3.51      0.00
    0   28   30    -20.36      0.00
    0   30   30     54.14      0.00
    2   30   30    -25.77      0.00
    4   30   30     40.37      0.00
    6   30   30     12.93      0.00
    8   30   30     -6.61      0.00
   10   30   30    -10.88      0.00
    0    1   31      3.66      0.00
    1    2   31      0.71      0.00
    1    4   31      3.79      0.00
    1    6   31     -4.66      0.00
    1    8   31     -4.39      0.00
    1   10   31      4.48      0.00
    1   12   31      6.20      0.00
    1   14   31     -3.77      0.00
    1   16   31    -11.88      0.00
    1   18   31      4.48      0.00
    1   20   31     -6.50      0.00
    1   22   31      3.66      0.00
    1   24   31    -10.07      0.00
    1   26   31      3.33      0.00
    1   28   31     -4.84      0.00
    1   30   31      7.21      0.00
    2    3   31     -5.26      0.00
    2    5   31      0.89      0.00
    2    7   31      3.33      0.00
    2    9   31     -6.49      0.00
    2   11   31     -0.36      0.00
    2   13   31     -2.29      0.00
    2   15   31      5.03      0.00
    2   17   31     -0.06      0.00
    2   19   31      6.76      0.00
    2   21   31     -1.08      0.00
    2   23   31     -1.85      0.00
    2   25   31     -5.25      0.00
    2   27   31    -15.01      0.00
    2   29   31      1.45      0.00
    0    3   31     -2.05      0.00
    3    4   31     -3.08      0.00
    3    6   31      0.19      0.00
    3    8   31      3.54      0.00
    3   10   31     -7.41      0.00
    3   12   31     -1.30      0.00
    3   14   31      0.94      0.00
    3   16   31      6.93      0.00
    3   18   31      2.86      0.00
    3   20   31     -9.17      0.00
    3   22   31     -1.84      0.00
    3   24   31     -8.56      0.00
    3   26   31      4.89      0.00
    3   28   31     -5.42      0.00
    3   30   31     -4.47      0.00
    4    5   31     -9.92      0.00
    4    7   31     -0.92      0.00
    4    9   31     -6.20      0.00
    4   11   31      0.56      0.00
    4   13   31     -2.89      0.00
    4   15   31      5.43      0.00
    4   17   31      0.36      0.00
    4   19   31      1.80      0.00
    4   21   31     -7.61      0.00
    4   23   31      4.16      0.00
    4   25   31     -7.10      0.00
    4   27   31     -2.13      0.00
    4   29   31     -3.62      0.00
    0    5   31     -7.67      0.00
    5    6   31      1.83      0.00
    5    8   31     -8.95      0.00
    5   10   31      6.67      0.00
    5   12   31      1.66      0.00
    5   14   31      5.15      0.00
    5   16   31     -4.80      0.00
    5   18   31      4.50      0.00
    5   20   31      0.16      0.00
    5   22   31     -0.11      0.00
    5   24   31    -11.86      0.00
    5   26   31     -0.38      0.00
    5   28   31      0.31      0.00
    5   30   31      5.98      0.00
    6    7   31      8.39      0.00
    6    9   31      1.95      0.00
    6   11   31     -9.18      0.00
    6   13   31    -11.34      0.00
    6   15   31      2.12      0.00
    6   17   31     -1.49      0.00
    6   19   31     -4.80      0.00
    6   21   31     -1.79      0.00
    6   23   31     -2.31      0.00
    6   25   31     -1.01      0.00
    6   27   31     -3.63      0.00
    6   29   31    -12.31      0.00
    0    7   31      0.02      0.00
    7    8   31     -1.80      0.00
    7   10   31      4.39      0.00
    7   12   31     -4.38      0.00
    7   14   31     -1.32      0.00
    7   16   31     -2.04      0.00
    7   18   31      2.17      0.00
    7   20   31      2.16      0.00
    7   22   31      0.93      0.00
    7   24   31      0.73      0.00
    7   26   31     13.40      0.00
    7   28   31     -1.42      0.00
    8    9   31     -3.57      0.00
    8   11   31      4.58      0.00
    8   13   31      0.89      0.00
    8   15   31      5.77      0.00
    8   17   31     16.89      0.00
    8   19   31     -2.13      0.00
    8   21   31      5.23      0.00
    8   23   31      1.68      0.00
    8   25   31     -3.96      0.00
    8   27   31     10.91      0.00
    8   29   31      0.30      0.00
    0    9   31      6.79      0.00
    9   10   31      3.89      0.00
    9   12   31     -4.55      0.00
    9   14   31      4.59      0.00
    9   16   31     -7.39      0.00
    9   18   31      4.47      0.00
    9   20   31    -10.88      0.00
    9   22   31      1.80      0.00
    9   24   31      1.49      0.00
    9   26   31     -1.70      0.00
    9   28   31      2.27      0.00
   10   11   31     -0.62      0.00
   10   13   31     -1.36      0.00
   10   15   31     -3.07      0.00
   10   17   31     -4.44      0.00
   10   19   31     -9.21      0.00
   10   21   31      2.58      0.00
   10   23   31     -2.92      0.00
   10   25   31      6.29      0.00
   10   27   31    -11.17      0.00
   10   29   31     22.34      0.00
    0   11   31      7.57      0.00
   11   12   31      0.67      0.00
   11   14   31      3.89      0.00
   11   16   31     -4.52      0.00
   11   18   31     -0.64      0.00
   11   20   31      4.95      0.00
   11   22   31      0.33      0.00
   11   24   31     14.86      0.00
   11   26   31     -6.07      0.00
   11   28   31      8.56      0.00
   12   13   31     -1.48      0.00
   12   15   31     -2.71      0.00
   12   17   31     -4.82      0.00
   12   19   31     -2.35      0.00
   12   21   31      4.56      0.00
   12   23   31      0.69      0.00
   12   25   31     -2.17      0.00
   12   27   31     13.05      0.00
    0   13   31     -5.03      0.00
   13   14   31      0.81      0.00
   13   16   31     -4.79      0.00
   13   18   31      0.96      0.00
   13   20   31      5.98      0.00
   13   22   31      5.94      0.00
   13   24   31    -10.54      0.00
   13   26   31     -1.78      0.00
   14   15   31      3.01      0.00
   14   17   31      3.84      0.00
   14   19   31     -8.36      0.00
   14   21   31      4.42      0.00
   14   23   31      7.59      0.00
   14   25   31      7.47      0.00
   14   27   31    -16.12      0.00
    0   15   31     -4.74      0.00
   15   16   31      4.82      0.00
   15   18   31    -10.59      0.00
   15   20   31     -1.31      0.00
   15   22   31     -5.80      0.00
   15   24   31      8.32      0.00
   15   26   31    -12.27      0.00
   16   17   31     -7.23      0.00
   16   19   31      2.68      0.00
   16   21   31     -3.17      0.00
   16   23   31      3.96      0.00
   16   25   31     -6.48      0.00
    0   17   31     -2.90      0.00
   17   18   31      0.64      0.00
   17   20   31      2.65      0.00
   17   22   31      9.93      0.00
   17   24   31     -8.80      0.00
   18   19   31      2.26      0.00
   18   21   31     -4.24      0.00
   18   23   31      3.31      0.00
    0   19   31     -2.60      0.00
   19   20   31     -3.62      0.00
   19   22   31     -5.14      0.00
   19   24   31      5.46      0.00
   20   21   31     -4.52      0.00
   20   23   31     -1.42      0.00
    0   21   31      3.83      0.00
   21   22   31      0.42      0.00
    0   23   31      7.90      0.00
    0   25   31     -2.91      0.00
    0   27   31      7.70      0.00
    0   29   31      4.32      0.00
    0    0   32     17.69      0.00
    1    1   32    -10.73      0.00
    1    3   32      0.86      0.00
    1    5   32      1.83      0.00
    1    7   32      2.42      0.00
    1    9   32     -6.17      0.00
    1   11   32     -1.89      0.00
    1   13   32      1.11      0.00
    1   15   32     -0.12      0.00
    1   17   32     -3.60      0.00
    1   19   32      3.73      0.00
    1   21   32     -3.90      0.00
    1   23   32      4.96      0.00
    1   25   32     -9.22      0.00
    1   27   32     -0.62      0.00
    1   29   32      6.98      0.00
    0    2   32      4.60      0.00
    2    2   32    -25.65      0.00
    2    4   32     -4.63      0.00
    2    6   32     -2.98      0.00
    2    8   32     -1.99      0.00
    2   10   32     -6.93      0.00
    2   12   32      0.96      0.00
    2   14   32      1.18      0.00
    2   16   32     -9.04      0.00
    2   18   32     -3.57      0.00
    2   20   32     -2.00      0.00
    2   22   32      1.65      0.00
    2   24   32     -4.22      0.00
    2   26   32     -4.42      0.00
    2   28   32     -1.48      0.00
    3    3   32     -4.07      0.00
    3    5   32     -5.55      0.00
    3    7   32      3.53      0.00
    3    9   32     -6.20      0.00
    3   11   32      2.75      0.00
    3   13   32     -2.81      0.00
    3   15   32     -5.09      0.00
    3   17   32      1.93      0.00
    3   19   32      2.32      0.00
    3   21   32      1.19      0.00
    3   23   32     -2.15      0.00
    3   25   32     11.65      0.00
    3   27   32      3.47      0.00
    3   29   32      4.73      0.00
    0    4   32      6.15      0.00
    4    4   32      4.97      0.00
    4    6   32      5.97      0.00
    4    8   32      4.04      0.00
    4   10   32     -5.90      0.00
    4   12   32      5.52      0.00
    4   14   32      5.73      0.00
    4   16   32     -5.87      0.00
    4   18   32      0.57      0.00
    4   20   32      5.06      0.00
    4   22   32     -0.73      0.00
    4   24   32     -6.38      0.00
    4   26   32     13.87      0.00
    4   28   32      2.17      0.00
    5    5   32    -18.25      0.00
    5    7   32     -4.30      0.00
    5    9   32     -1.80      0.00
    5   11   32      0.42      0.00
    5   13   32      2.83      0.00
    5   15   32      1.26      0.00
    5   17   32      6.60      0.00
    5   19   32      3.13      0.00
    5   21   32     -5.03      0.00
    5   23   32      3.10      0.00
    5   25   32     -8.61      0.00
    5   27   32      2.36      0.00
    5   29   32      3.44      0.00
    0    6   32     10.33      0.00
    6    6   32      3.64      0.00
    6    8   32     -6.03      0.00
    6   10   32      0.66      0.00
    6   12   32    -10.83      0.00
    6   14   32      8.67      0.00
    6   16   32     -2.04      0.00
    6   18   32     -2.62      0.00
    6   20   32     -8.60      0.00
    6   22   32      8.11      0.00
    6   24   32     -2.54      0.00
    6   26   32     -5.14      0.00
    6   28   32     17.12      0.00
    7    7   32      1.03      0.00
    7    9   32     -1.60      0.00
    7   11   32     -0.32      0.00
    7   13   32      1.36      0.00
    7   15   32     -6.01      0.00
    7   17   32     12.15      0.00
    7   19   32     -0.94      0.00
    7   21   32      2.58      0.00
    7   23   32    -16.02      0.00
    7   25   32     -3.87      0.00
    7   27   32      8.78      0.00
    0    8   32    -17.00      0.00
    8    8   32      1.05      0.00
    8   10   32      0.03      0.00
    8   12   32     -3.91      0.00
    8   14   32     -2.68      0.00
    8   16   32      1.59      0.00
    8   18   32      3.84      0.00
    8   20   32      2.70      0.00
    8   22   32      1.82      0.00
    8   24   32     -3.14      0.00
    8   26   32     -1.75      0.00
    8   28   32      9.02      0.00
    9    9   32      2.04      0.00
    9   11   32      0.24      0.00
    9   13   32     -0.80      0.00
    9   15   32      0.07      0.00
    9   17   32     -0.49      0.00
    9   19   32      0.52      0.00
    9   21   32     -3.09      0.00
    9   23   32      4.99      0.00
    9   25   32      1.97      0.00
    9   27   32     -3.67      0.00
    0   10   32     -2.12      0.00
   10   10   32      9.44      0.00
   10   12   32      0.45      0.00
   10   14   32      7.76      0.00
   10   16   32     -1.08      0.00
   10   18   32      8.12      0.00
   10   20   32      5.85      0.00
   10   22   32      4.88      0.00
   10   24   32     -0.70      0.00
   10   26   32     -7.93      0.00
   10   28   32    -12.91      0.00
   11   11   32      3.14      0.00
   11   13   32     -0.05      0.00
   11   15   32      2.99      0.00
   11   17   32     -3.17      0.00
   11   19   32     -1.59      0.00
   11   21   32      6.83      0.00
   11   23   32     -3.24      0.00
   11   25   32      8.19      0.00
   11   27   32     -9.58      0.00
    0   12   32      3.73      0.00
   12   12   32     -6.74      0.00
   12   14   32      5.58      0.00
   12   16   32      4.03      0.00
   12   18   32      3.08      0.00
   12   20   32      8.46      0.00
   12   22   32      6.36      0.00
   12   24   32     -5.96      0.00
   12   26   32     -8.74      0.00
   13   13   32      0.41      0.00
   13   15   32     12.36      0.00
   13   17   32    -11.52      0.00
   13   19   32     -1.81      0.00
   13   21   32      1.71      0.00
   13   23   32      2.89      0.00
   13   25   32    -11.42      0.00
    0   14   32     -1.69      0.00
   14   14   32     -2.58      0.00
   14   16   32     -1.43      0.00
   14   18   32     -1.37      0.00
   14   20   32     -5.30      0.00
   14   22   32     -9.27      0.00
   14   24   32      0.49      0.00
   14   26   32     12.45      0.00
   15   15   32     -8.92      0.00
   15   17   32      8.87      0.00
   15   19   32     -8.56      0.00
   15   21   32     -2.04      0.00
   15   23   32      6.27      0.00
   15   25   32      7.26      0.00
    0   16   32      9.87      0.00
   16   16   32      7.82      0.00
   16   18   32     -3.56      0.00
   16   20   32      3.20      0.00
   16   22   32     -5.65      0.00
   16   24   32      6.95      0.00
   17   17   32    -13.09      0.00
   17   19   32      4.94      0.00
   17   21   32      4.02      0.00
   17   23   32      2.92      0.00
    0   18   32     14.19      0.00
   18   18   32     -4.88      0.00
   18   20   32      4.70      0.00
   18   22   32     -0.57      0.00
   19   19   32      4.36      0.00
   19   21   32      0.11      0.00
    0   20   32      5.65      0.00
   20   20   32      4.32      0.00
   21   21   32      3.98      0.00
    0   22   32     -5.41      0.00
   20   22   32      2.75      0.00
    0   24   32      5.61      0.00
    0   26   32      0.42      0.00
    0   28   32     13.48      0.00
    0    1   33      0.98      0.00
    1    2   33      0.36      0.00
    1    4   33     -2.74      0.00
    1    6   33      7.39      0.00
    1    8   33      6.08      0.00
    1   10   33     -6.98      0.00
    1   12   33      1.81      0.00
    1   14   33      0.22      0.00
    1   16   33     -9.63      0.00
    1   18   33      0.47      0.00
    1   20   33      1.93      0.00
    1   22   33     -0.14      0.00
    1   24   33      6.69      0.00
    1   26   33     -2.62      0.00
    1   28   33      2.14      0.00
    2    3   33     -5.22      0.00
    2    5   33    -11.44      0.00
    2    7   33     -5.17      0.00
    2    9   33      1.22      0.00
    2   11   33      3.13      0.00
    2   13   33     -9.86      0.00
    2   15   33     -2.90      0.00
    2   17   33    -12.26      0.00
    2   19   33      3.85      0.00
    2   21   33      2.76      0.00
    2   23   33     -8.30      0.00
    2   25   33      4.79      0.00
    2   27   33     -4.20      0.00
    0    3   33     -3.97      0.00
    3    4   33     -6.16      0.00
    3    6   33      2.83      0.00
    3    8   33      1.95      0.00
    3   10   33      4.35      0.00
    3   12   33     -8.39      0.00
    3   14   33      3.39      0.00
    3   16   33      1.20      0.00
    3   18   33     -4.51      0.00
    3   20   33     -4.58      0.00
    3   22   33      0.70      0.00
    3   24   33      3.01      0.00
    3   26   33      5.85      0.00
    3   28   33      4.87      0.00
    4    5   33      3.02      0.00
    4    7   33     -2.94      0.00
    4    9   33     -0.06      0.00
    4   11   33     -2.92      0.00
    4   13   33      2.29      0.00
    4   15   33      2.86      0.00
    4   17   33     -1.02      0.00
    4   19   33      1.12      0.00
    4   21   33     11.17      0.00
    4   23   33      3.36      0.00
    4   25   33     -5.68      0.00
    4   27   33      4.75      0.00
    0    5   33      1.69      0.00
    5    6   33      6.11      0.00
    5    8   33      3.41      0.00
    5   10   33      1.93      0.00
    5   12   33      0.95      0.00
    5   14   33     -3.25      0.00
    5   16   33      1.02      0.00
    5   18   33      4.26      0.00
    5   20   33     13.22      0.00
    5   22   33      0.93      0.00
    5   24   33    -11.04      0.00
    5   26   33     -4.37      0.00
    6    7   33      9.97      0.00
    6    9   33      3.01      0.00
    6   11   33      8.56      0.00
    6   13   33     -2.41      0.00
    6   15   33      0.37      0.00
    6   17   33     -0.94      0.00
    6   19   33     -2.78      0.00
    6   21   33      1.63      0.00
    6   23   33     -1.46      0.00
    6   25   33      0.63      0.00
    6   27   33     -9.40      0.00
    0    7   33     15.09      0.00
    7    8   33     -6.99      0.00
    7   10   33     -2.46      0.00
    7   12   33      4.59      0.00
    7   14   33     -3.16      0.00
    7   16   33      3.14      0.00
    7   18   33     -0.97      0.00
    7   20   33      5.58      0.00
    7   22   33     -9.56      0.00
    7   24   33     -7.85      0.00
    7   26   33     -4.98      0.00
    8    9   33      1.19      0.00
    8   11   33    -11.73      0.00
    8   13   33      0.98      0.00
    8   15   33      3.78      0.00
    8   17   33     -4.39      0.00
    8   19   33      3.67      0.00
    8   21   33      1.32      0.00
    8   23   33     -6.87      0.00
    8   25   33     -5.75      0.00
    8   27   33    -10.51      0.00
    0    9   33    -11.19      0.00
    9   10   33     -1.45      0.00
    9   12   33     -2.56      0.00
    9   14   33     -1.66      0.00
    9   16   33     11.65      0.00
    9   18   33     -4.52      0.00
    9   20   33      6.03      0.00
    9   22   33      4.69      0.00
    9   24   33      4.50      0.00
    9   26   33     -5.79      0.00
   10   11   33      5.88      0.00
   10   13   33      2.70      0.00
   10   15   33      2.47      0.00
   10   17   33    -12.70      0.00
   10   19   33     -7.13      0.00
   10   21   33      1.21      0.00
   10   23   33     -0.85      0.00
   10   25   33      7.20      0.00
    0   11   33     -3.58      0.00
   11   12   33     10.72      0.00
   11   14   33     -4.95      0.00
   11   16   33     -5.60      0.00
   11   18   33     -0.70      0.00
   11   20   33     -2.79      0.00
   11   22   33      5.39      0.00
   11   24   33     -0.60      0.00
   11   26   33     19.05      0.00
   12   13   33     -3.56      0.00
   12   15   33      0.07      0.00
   12   17   33     -0.05      0.00
   12   19   33      0.80      0.00
   12   21   33     -3.29      0.00
   12   23   33      2.22      0.00
   12   25   33      3.90      0.00
    0   13   33      5.59      0.00
   13   14   33      5.51      0.00
   13   16   33      2.80      0.00
   13   18   33     -8.12      0.00
   13   20   33    -10.06      0.00
   13   22   33      9.51      0.00
   13   24   33      1.65      0.00
   14   15   33      7.38      0.00
   14   17   33      0.50      0.00
   14   19   33      2.90      0.00
   14   21   33      3.65      0.00
   14   23   33     -5.37      0.00
    0   15   33      4.83      0.00
   15   16   33     -5.78      0.00
   15   18   33      1.20      0.00
   15   20   33      3.32      0.00
   15   22   33     -1.53      0.00
   15   24   33     -6.62      0.00
   16   17   33      0.09      0.00
   16   19   33     -4.49      0.00
   16   21   33     -6.61      0.00
   16   23   33     -3.47      0.00
    0   17   33      0.88      0.00
   17   18   33     -0.56      0.00
   17   20   33      0.34      0.00
   17   22   33      0.60      0.00
   18   19   33      3.50      0.00
   18   21   33      1.52      0.00
    0   19   33      1.38      0.00
   19   20   33      6.59      0.00
    0   21   33     19.45      0.00
    0   23   33      4.37      0.00
    0   25   33    -17.63      0.00
    0   27   33     11.97      0.00
    5   28   33      4.45      0.00
    0    0   34     37.47      0.00
    1    1   34     -3.66      0.00
    1    3   34    -12.51      0.00
    1    5   34      5.73      0.00
    1    7   34      6.44      0.00
    1    9   34     -3.54      0.00
    1   11   34     -1.32      0.00
    1   13   34      1.18      0.00
    1   15   34     -3.27      0.00
    1   17   34     -8.35      0.00
    1   19   34      8.90      0.00
    1   21   34      2.34      0.00
    1   23   34     -7.08      0.00
    1   25   34     -4.84      0.00
    1   27   34      7.14      0.00
    0    2   34    -12.55      0.00
    2    2   34    -19.39      0.00
    2    4   34      9.11      0.00
    2    6   34     -3.45      0.00
    2    8   34     -2.41      0.00
    2   10   34     -2.94      0.00
    2   12   34     -0.55      0.00
    2   14   34     -6.75      0.00
    2   16   34     -6.92      0.00
    2   18   34      0.47      0.00
    2   20   34      0.12      0.00
    2   22   34     -4.02      0.00
    2   24   34     -3.60      0.00
    2   26   34     -5.57      0.00
    3    3   34    -12.76      0.00
    3    5   34     11.92      0.00
    3    7   34      8.93      0.00
    3    9   34      1.72      0.00
    3   11   34     -1.74      0.00
    3   13   34     -2.44      0.00
    3   15   34      0.86      0.00
    3   17   34     -3.96      0.00
    3   19   34     -8.89      0.00
    3   21   34      2.87      0.00
    3   23   34      3.21      0.00
    3   25   34      8.81      0.00
    0    4   34    -13.30      0.00
    4    4   34     -4.15      0.00
    4    6   34      5.59      0.00
    4    8   34     -5.91      0.00
    4   10   34      1.87      0.00
    4   12   34      1.37      0.00
    4   14   34     10.79      0.00
    4   16   34     -2.24      0.00
    4   18   34      5.33      0.00
    4   20   34      5.43      0.00
    4   22   34     11.56      0.00
    4   24   34      4.47      0.00
    4   26   34    -15.01      0.00
    5    5   34     -1.70      0.00
    5    7   34     -6.48      0.00
    5    9   34     -1.91      0.00
    5   11   34     -4.82      0.00
    5   13   34     -2.40      0.00
    5   15   34      1.84      0.00
    5   17   34      5.78      0.00
    5   19   34     -7.14      0.00
    5   21   34      0.95      0.00
    5   23   34      7.00      0.00
    5   25   34     -1.45      0.00
    0    6   34      2.04      0.00
    6    6   34     -1.57      0.00
    6    8   34     -3.83      0.00
    6   10   34      2.61      0.00
    6   12   34      4.27      0.00
    6   14   34      4.46      0.00
    6   16   34     -0.03      0.00
    6   18   34     -2.38      0.00
    6   20   34     -6.61      0.00
    6   22   34     -3.65      0.00
    6   24   34      8.27      0.00
    6   26   34      1.37      0.00
    7    7   34     -6.83      0.00
    7    9   34     -1.78      0.00
    7   11   34      3.33      0.00
    7   13   34     -6.33      0.00
    7   15   34      0.98      0.00
    7   17   34      3.83      0.00
    7   19   34     -5.51      0.00
    7   21   34     -1.82      0.00
    7   23   34     -2.94      0.00
    7   25   34     -5.93      0.00
    0    8   34      1.48      0.00
    8    8   34     -2.33      0.00
    8   10   34      8.00      0.00
    8   12   34     -1.69      0.00
    8   14   34      6.01      0.00
    8   16   34     -4.06      0.00
    8   18   34     -2.95      0.00
    8   20   34      5.68      0.00
    8   22   34      3.15      0.00
    8   24   34     -6.42      0.00
    8   26   34      3.98      0.00
    9    9   34     -6.13      0.00
    9   11   34    -10.11      0.00
    9   13   34      3.80      0.00
    9   15   34      3.13      0.00
    9   17   34     -6.44      0.00
    9   19   34     -4.97      0.00
    9   21   34      7.63      0.00
    9   23   34     -3.37      0.00
    9   25   34    -12.23      0.00
    0   10   34      6.15      0.00
   10   10   34     -3.40      0.00
   10   12   34     -5.38      0.00
   10   14   34     -0.21      0.00
   10   16   34      1.35      0.00
   10   18   34      3.05      0.00
   10   20   34     10.04      0.00
   10   22   34     -3.01      0.00
   10   24   34    -24.36      0.00
   11   11   34      4.97      0.00
   11   13   34     -1.23      0.00
   11   15   34     -3.49      0.00
   11   17   34      0.68      0.00
   11   19   34     -3.34      0.00
   11   21   34     -7.53      0.00
   11   23   34     -9.08      0.00
    0   12   34     -0.87      0.00
   12   12   34    -12.62      0.00
   12   14   34      1.03      0.00
   12   16   34      8.38      0.00
   12   18   34      3.33      0.00
   12   20   34     -4.94      0.00
   12   22   34     -2.16      0.00
   12   24   34    -18.09      0.00
   13   13   34     -6.42      0.00
   13   15   34     -0.30      0.00
   13   17   34      0.57      0.00
   13   19   34      3.16      0.00
   13   21   34     -2.88      0.00
   13   23   34     -8.59      0.00
    0   14   34      6.34      0.00
   14   14   34     -5.08      0.00
   14   16   34      2.22      0.00
   14   18   34     -3.13      0.00
   14   20   34     -8.34      0.00
   14   22   34     -1.15      0.00
   15   15   34      0.92      0.00
   15   17   34     -3.63      0.00
   15   19   34      1.17      0.00
   15   21   34     -5.12      0.00
    0   16   34      8.24      0.00
   16   16   34     -2.24      0.00
   16   18   34      1.46      0.00
   16   20   34      5.29      0.00
   16   22   34     -9.14      0.00
   17   17   34      1.16      0.00
   17   19   34      2.01      0.00
   17   21   34     -8.41      0.00
    0   18   34     17.19      0.00
   18   18   34      5.48      0.00
   18   20   34     -4.42      0.00
   19   19   34    -15.98      0.00
    0   20   34     -9.66      0.00
    0   22   34     -7.10      0.00
   15   23   34    -16.08      0.00
    0   24   34      6.77      0.00
    0   26   34     15.59      0.00
    3   27   34     38.19      0.00
    0    1   35      8.05      0.00
    1    2   35    -13.37      0.00
    1    4   35      5.56      0.00
    1    6   35     -7.06      0.00
    1    8   35      7.81      0.00
    1   10   35      0.66      0.00
    1   12   35      9.63      0.00
    1   14   35    -11.94      0.00
    1   16   35     -7.39      0.00
    1   18   35     -5.68      0.00
    1   20   35      2.04      0.00
    1   22   35      4.76      0.00
    1   24   35      8.18      0.00
    2    3   35     -5.16      0.00
    2    5   35      5.67      0.00
    2    7   35     -8.36      0.00
    2    9   35      4.65      0.00
    2   11   35      0.27      0.00
    2   13   35      1.70      0.00
    2   15   35     -2.78      0.00
    2   17   35     -1.92      0.00
    2   19   35    -15.80      0.00
    2   21   35     -9.09      0.00
    2   23   35     -7.27      0.00
    2   25   35    -24.11      0.00
    0    3   35      8.20      0.00
    3    4   35      6.27      0.00
    3    6   35      2.19      0.00
    3    8   35      8.06      0.00
    3   10   35      7.94      0.00
    3   12   35      5.61      0.00
    3   14   35     -2.13      0.00
    3   16   35     -3.53      0.00
    3   18   35      2.60      0.00
    3   20   35     -6.91      0.00
    3   22   35     -0.10      0.00
    3   24   35     -5.44      0.00
    4    5   35     13.83      0.00
    4    7   35      2.50      0.00
    4    9   35      4.06      0.00
    4   11   35     -1.32      0.00
    4   13   35      0.15      0.00
    4   15   35      0.61      0.00
    4   17   35     -6.01      0.00
    4   19   35      3.22      0.00
    4   21   35    -10.97      0.00
    4   23   35      1.06      0.00
    4   25   35     -1.05      0.00
    0    5   35     -0.66      0.00
    5    6   35     -8.97      0.00
    5    8   35     -0.58      0.00
    5   10   35     -2.91      0.00
    5   12   35     -1.96      0.00
    5   14   35     -2.86      0.00
    5   16   35      1.01      0.00
    5   18   35     -3.94      0.00
    5   20   35     -2.27      0.00
    5   22   35    -10.24      0.00
    5   24   35      1.81      0.00
    6    7   35      5.37      0.00
    6    9   35    -10.89      0.00
    6   11   35     -3.34      0.00
    6   13   35      2.94      0.00
    6   15   35     -4.92      0.00
    6   17   35      0.10      0.00
    6   19   35     -3.24      0.00
    6   21   35     -2.38      0.00
    6   23   35     -0.53      0.00
    6   25   35      2.42      0.00
    0    7   35      7.22      0.00
    7    8   35     -9.14      0.00
    7   10   35      5.05      0.00
    7   12   35     -7.57      0.00
    7   14   35      2.56      0.00
    7   16   35     -0.34      0.00
    7   18   35     -0.67      0.00
    7   20   35     -5.55      0.00
    7   22   35      7.55      0.00
    7   24   35     -0.55      0.00
    8    9   35     -3.93      0.00
    8   11   35      3.62      0.00
    8   13   35     -0.83      0.00
    8   15   35     -1.24      0.00
    8   17   35      3.55      0.00
    8   19   35      7.36      0.00
    8   21   35     -9.15      0.00
    8   23   35     -5.61      0.00
    0    9   35     21.51      0.00
    9   10   35      0.68      0.00
    9   12   35      1.81      0.00
    9   14   35      2.06      0.00
    9   16   35      2.00      0.00
    9   18   35     -3.06      0.00
    9   20   35      2.81      0.00
    9   22   35     -6.73      0.00
    9   24   35      1.25      0.00
   10   11   35     -0.14      0.00
   10   13   35     -0.66      0.00
   10   15   35     -6.09      0.00
   10   17   35     -3.08      0.00
   10   19   35     -7.91      0.00
   10   21   35      2.39      0.00
   10   23   35     10.22      0.00
    0   11   35     13.13      0.00
   11   12   35      4.27      0.00
   11   14   35      3.65      0.00
   11   16   35     -8.49      0.00
   11   18   35      3.28      0.00
   11   20   35     -7.78      0.00
   11   22   35      4.76      0.00
   12   13   35      0.57      0.00
   12   15   35      0.28      0.00
   12   17   35      2.22      0.00
   12   19   35      1.60      0.00
   12   21   35      1.60      0.00
   12   23   35     14.99      0.00
    0   13   35     -2.61      0.00
   13   14   35     -1.48      0.00
   13   16   35     -6.99      0.00
   13   18   35     -3.21      0.00
   13   20   35      4.19      0.00
   13   22   35     -0.21      0.00
   14   15   35     16.75      0.00
   14   17   35      4.39      0.00
   14   19   35      2.25      0.00
   14   21   35     -2.32      0.00
    0   15   35     -3.11      0.00
   15   16   35      1.56      0.00
   15   18   35      5.51      0.00
   15   20   35     -0.58      0.00
   16   17   35     -1.12      0.00
   16   19   35     -6.43      0.00
    0   17   35    -14.38      0.00
   17   18   35     -6.47      0.00
   18   19   35      6.65      0.00
    0   19   35      4.56      0.00
    0   21   35      0.95      0.00
    0   23   35      3.87      0.00
    0   25   35     18.50      0.00
    1   26   35     -5.23      0.00
    0    0   36      5.38      0.00
    1    1   36      8.10      0.00
    1    3   36     -3.77      0.00
    1    5   36      6.45      0.00
    1    7   36      5.48      0.00
    1    9   36      3.61      0.00
    1   11   36      2.95      0.00
    1   13   36     -1.82      0.00
    1   15   36      1.96      0.00
    1   17   36     -1.10      0.00
    1   19   36     -3.21      0.00
    1   21   36     -1.80      0.00
    1   23   36      2.87      0.00
    0    2   36     -1.99      0.00
    2    2   36    -23.51      0.00
    2    4   36     -5.98      0.00
    2    6   36      4.18      0.00
    2    8   36      2.37      0.00
    2   10   36      7.15      0.00
    2   12   36      3.55      0.00
    2   14   36     -1.95      0.00
    2   16   36      2.68      0.00
    2   18   36      1.77      0.00
    2   20   36     -4.13      0.00
    2   22   36     -2.69      0.00
    2   24   36      5.61      0.00
    3    3   36     -4.49      0.00
    3    5   36    -11.24      0.00
    3    7   36      2.05      0.00
    3    9   36      4.62      0.00
    3   11   36     -1.55      0.00
    3   13   36     -4.32      0.00
    3   15   36      0.69      0.00
    3   17   36     -7.14      0.00
    3   19   36      9.45      0.00
    3   21   36     -9.59      0.00
    3   23   36     11.10      0.00
    0    4   36      1.38      0.00
    4    4   36      6.30      0.00
    4    6   36     -0.66      0.00
    4    8   36     -2.55      0.00
    4   10   36      8.77      0.00
    4   12   36     -2.93      0.00
    4   14   36      0.57      0.00
    4   16   36      0.06      0.00
    4   18   36     -5.66      0.00
    4   20   36     -1.48      0.00
    4   22   36      4.51      0.00
    4   24   36      4.91      0.00
    5    5   36    -11.33      0.00
    5    7   36     -4.58      0.00
    5    9   36      5.43      0.00
    5   11   36     -2.73      0.00
    5   13   36     -7.88      0.00
    5   15   36      0.36      0.00
    5   17   36     -7.84      0.00
    5   19   36     -4.20      0.00
    5   21   36     -4.23      0.00
    5   23   36     10.33      0.00
    0    6   36     12.21      0.00
    6    6   36     -8.60      0.00
    6    8   36      4.29      0.00
    6   10   36     -5.61      0.00
    6   12   36    -11.39      0.00
    6   14   36     -8.54      0.00
    6   16   36      3.57      0.00
    6   18   36     -3.08      0.00
    6   20   36     -1.56      0.00
    6   22   36     -2.10      0.00
    7    7   36     -9.15      0.00
    7    9   36     -4.41      0.00
    7   11   36      2.00      0.00
    7   13   36      3.81      0.00
    7   15   36      2.42      0.00
    7   17   36      0.27      0.00
    7   19   36      7.69      0.00
    7   21   36      0.54      0.00
    7   23   36     18.19      0.00
    0    8   36     -5.26      0.00
    8    8   36      2.46      0.00
    8   10   36      4.16      0.00
    8   12   36      0.86      0.00
    8   14   36    -12.46      0.00
    8   16   36     -6.32      0.00
    8   18   36     -8.75      0.00
    8   20   36      5.99      0.00
    8   22   36      3.11      0.00
    9    9   36      8.80      0.00
    9   11   36     -3.46      0.00
    9   13   36    -10.57      0.00
    9   15   36     -5.96      0.00
    9   17   36      1.44      0.00
    9   19   36      1.96      0.00
    9   21   36      0.80      0.00
    0   10   36     -4.00      0.00
   10   10   36     -3.11      0.00
   10   12   36     -0.95      0.00
   10   14   36     -8.77      0.00
   10   16   36      2.52      0.00
   10   18   36     -4.85      0.00
   10   20   36     -2.55      0.00
   10   22   36      5.70      0.00
   11   11   36      6.95      0.00
   11   13   36      8.88      0.00
   11   15   36      8.90      0.00
   11   17   36     -8.25      0.00
   11   19   36     -3.37      0.00
   11   21   36     -1.32      0.00
    0   12   36     11.09      0.00
   12   12   36     -8.92      0.00
   12   14   36      4.66      0.00
   12   16   36     -4.91      0.00
   12   18   36      2.15      0.00
   12   20   36     -2.35      0.00
   13   13   36     12.46      0.00
   13   15   36    -10.58      0.00
   13   17   36      7.36      0.00
   13   19   36     -3.75      0.00
   13   21   36     -7.03      0.00
    0   14   36     -5.35      0.00
   14   14   36      5.94      0.00
   14   16   36      8.39      0.00
   14   18   36      0.90      0.00
   14   20   36      4.39      0.00
   15   15   36     -0.30      0.00
   15   17   36      6.97      0.00
   15   19   36      5.57      0.00
    0   16   36     -0.44      0.00
   16   16   36     -5.52      0.00
   16   18   36      5.85      0.00
   17   17   36      8.26      0.00
    0   18   36      2.15      0.00
    0   20   36      2.32      0.00
    0   22   36     -5.48      0.00
    9   23   36     10.83      0.00
    0   24   36    -21.89      0.00
    0    1   37      7.51      0.00
    1    2   37     -3.29      0.00
    1    4   37     -2.42      0.00
    1    6   37     -8.17      0.00
    1    8   37     -4.69      0.00
    1   10   37     -3.68      0.00
    1   12   37     -4.02      0.00
    1   14   37     -5.03      0.00
    1   16   37      2.49      0.00
    1   18   37     -0.18      0.00
    1   20   37      1.65      0.00
    1   22   37      1.91      0.00
    2    3   37     -8.20      0.00
    2    5   37     -5.94      0.00
    2    7   37      1.55      0.00
    2    9   37      1.40      0.00
    2   11   37      1.11      0.00
    2   13   37     -5.21      0.00
    2   15   37     -4.72      0.00
    2   17   37      3.03      0.00
    2   19   37     -4.27      0.00
    2   21   37      3.51      0.00
    2   23   37     -3.37      0.00
    0    3   37      6.81      0.00
    3    4   37      6.24      0.00
    3    6   37      7.70      0.00
    3    8   37      6.24      0.00
    3   10   37      4.72      0.00
    3   12   37     -2.16      0.00
    3   14   37      5.93      0.00
    3   16   37     -3.50      0.00
    3   18   37      2.43      0.00
    3   20   37      4.21      0.00
    3   22   37     -3.34      0.00
    4    5   37      3.94      0.00
    4    7   37      2.68      0.00
    4    9   37     -7.95      0.00
    4   11   37      0.44      0.00
    4   13   37     -8.72      0.00
    4   15   37     -1.78      0.00
    4   17   37    -11.72      0.00
    4   19   37     -6.55      0.00
    4   21   37      1.91      0.00
    0    5   37     11.65      0.00
    5    6   37      3.88      0.00
    5    8   37    -12.12      0.00
    5   10   37     -2.63      0.00
    5   12   37    -10.27      0.00
    5   14   37    -11.22      0.00
    5   16   37      0.65      0.00
    5   18   37     -0.67      0.00
    5   20   37      4.50      0.00
    5   22   37     10.12      0.00
    6    7   37      2.31      0.00
    6    9   37     -9.02      0.00
    6   11   37     -7.86      0.00
    6   13   37     -6.23      0.00
    6   15   37     -6.00      0.00
    6   17   37      8.93      0.00
    6   19   37     -8.89      0.00
    6   21   37      4.37      0.00
    0    7   37      7.32      0.00
    7    8   37     -4.90      0.00
    7   10   37      3.40      0.00
    7   12   37      4.14      0.00
    7   14   37     -1.14      0.00
    7   16   37      0.02      0.00
    7   18   37     -4.12      0.00
    7   20   37     -3.63      0.00
    8    9   37      3.58      0.00
    8   11   37      4.21      0.00
    8   13   37      7.03      0.00
    8   15   37     -1.46      0.00
    8   17   37     -2.30      0.00
    8   19   37      4.68      0.00
    8   21   37      3.02      0.00
    0    9   37      2.66      0.00
    9   10   37     -0.35      0.00
    9   12   37      9.07      0.00
    9   14   37    -10.73      0.00
    9   16   37     -0.30      0.00
    9   18   37      2.81      0.00
    9   20   37     -5.61      0.00
   10   11   37     -6.51      0.00
   10   13   37      2.67      0.00
   10   15   37     -8.55      0.00
   10   17   37      0.21      0.00
   10   19   37     -4.69      0.00
   10   21   37     -2.27      0.00
    0   11   37     15.51      0.00
   11   12   37      5.53      0.00
   11   14   37     11.97      0.00
   11   16   37      2.68      0.00
   11   18   37     -5.23      0.00
   11   20   37     11.89      0.00
   12   13   37     11.86      0.00
   12   15   37      0.55      0.00
   12   17   37     -4.73      0.00
   12   19   37     -0.23      0.00
    0   13   37      2.22      0.00
   13   14   37     -2.90      0.00
   13   16   37     -0.65      0.00
   13   18   37      5.87      0.00
   14   15   37     -6.88      0.00
   14   17   37     -1.00      0.00
    0   15   37      9.08      0.00
   15   16   37      3.69      0.00
    0   17   37     -5.36      0.00
    0   19   37      4.71      0.00
    0   21   37      1.54      0.00
    7   22   37    -17.99      0.00
    0   23   37     -7.95      0.00
    0    0   38    -12.80      0.00
    1    1   38     12.24      0.00
    1    3   38     -8.90      0.00
    1    5   38      1.46      0.00
    1    7   38     -7.27      0.00
    1    9   38    -11.91      0.00
    1   11   38      7.06      0.00
    1   13   38     -2.79      0.00
    1   15   38      1.65      0.00
    1   17   38      1.43      0.00
    1   19   38      0.54      0.00
    1   21   38     -2.35      0.00
    0    2   38      5.65      0.00
    2    2   38    -12.17      0.00
    2    4   38      6.27      0.00
    2    6   38     -6.14      0.00
    2    8   38      2.60      0.00
    2   10   38     -7.19      0.00
    2   12   38     -8.97      0.00
    2   14   38     -2.42      0.00
    2   16   38      4.18      0.00
    2   18   38     -5.96      0.00
    2   20   38      5.04      0.00
    3    3   38      4.15      0.00
    3    5   38     -2.08      0.00
    3    7   38      2.02      0.00
    3    9   38     -2.38      0.00
    3   11   38      1.04      0.00
    3   13   38     -2.43      0.00
    3   15   38      2.27      0.00
    3   17   38     -7.03      0.00
    3   19   38     -2.87      0.00
    3   21   38      1.29      0.00
    0    4   38      4.47      0.00
    4    4   38     14.79      0.00
    4    6   38      2.45      0.00
    4    8   38     16.47      0.00
    4   10   38     -6.96      0.00
    4   12   38     -2.65      0.00
    4   14   38      2.75      0.00
    4   16   38      9.40      0.00
    4   18   38     -8.34      0.00
    4   20   38      3.50      0.00
    5    5   38      4.95      0.00
    5    7   38      8.84      0.00
    5    9   38     -2.18      0.00
    5   11   38      4.48      0.00
    5   13   38     -1.89      0.00
    5   15   38     -0.47      0.00
    5   17   38     -8.81      0.00
    5   19   38      0.01      0.00
    0    6   38      1.15      0.00
    6    6   38      1.26      0.00
    6    8   38      3.66      0.00
    6   10   38     -5.63      0.00
    6   12   38     -0.06      0.00
    6   14   38      4.22      0.00
    6   16   38      7.08      0.00
    6   18   38      1.95      0.00
    6   20   38     -5.76      0.00
    7    7   38     -1.44      0.00
    7    9   38      0.33      0.00
    7   11   38      7.15      0.00
    7   13   38      6.61      0.00
    7   15   38     -6.28      0.00
    7   17   38      2.34      0.00
    7   19   38     -2.97      0.00
    0    8   38      3.32      0.00
    8    8   38     16.57      0.00
    8   10   38      8.28      0.00
    8   12   38     -3.89      0.00
    8   14   38      2.05      0.00
    8   16   38      2.50      0.00
    8   18   38     -1.54      0.00
    8   20   38      3.87      0.00
    9    9   38     -0.44      0.00
    9   11   38      8.88      0.00
    9   13   38     -3.54      0.00
    9   15   38     -1.44      0.00
    9   17   38     -4.35      0.00
    9   19   38      7.89      0.00
    0   10   38    -10.21      0.00
   10   10   38      7.10      0.00
   10   12   38      3.06      0.00
   10   14   38     -8.34      0.00
   10   16   38     -3.41      0.00
   10   18   38      6.15      0.00
   11   11   38     -7.32      0.00
   11   13   38     -0.36      0.00
   11   15   38      3.82      0.00
   11   17   38      1.46      0.00
    0   12   38     14.97      0.00
   12   12   38     10.73      0.00
   12   14   38     -6.03      0.00
   12   16   38      1.88      0.00
   13   13   38     -5.74      0.00
   13   15   38      1.35      0.00
   13   17   38     -5.09      0.00
    0   14   38    -17.26      0.00
   14   14   38      2.59      0.00
   14   16   38     -3.87      0.00
   15   15   38     16.73      0.00
    0   16   38     12.16      0.00
    0   18   38     -0.01      0.00
    0   20   38      1.65      0.00
    0    1   39      9.17      0.00
    1    2   39      6.31      0.00
    1    4   39      6.47      0.00
    1    6   39      7.58      0.00
    1    8   39     -7.86      0.00
    1   10   39      0.95      0.00
    1   12   39     10.24      0.00
    1   14   39      2.58      0.00
    1   16   39     -1.29      0.00
    1   18   39      1.09      0.00
    2    3   39      1.63      0.00
    2    5   39     -0.29      0.00
    2    7   39      5.87      0.00
    2    9   39     -1.39      0.00
    2   11   39     -0.64      0.00
    2   13   39    -13.89      0.00
    2   15   39     -8.80      0.00
    2   17   39    -12.94      0.00
    2   19   39      6.78      0.00
    0    3   39      6.26      0.00
    3    4   39      8.72      0.00
    3    6   39     -4.31      0.00
    3    8   39      9.27      0.00
    3   10   39     -1.70      0.00
    3   12   39     -3.18      0.00
    3   14   39     -5.36      0.00
    3   16   39      8.83      0.00
    3   18   39     -0.35      0.00
    4    5   39      0.16      0.00
    4    7   39     -0.31      0.00
    4    9   39      0.71      0.00
    4   11   39      1.52      0.00
    4   13   39     -8.66      0.00
    4   15   39      1.52      0.00
    4   17   39      3.11      0.00
    4   19   39      2.08      0.00
    0    5   39     15.74      0.00
    5    6   39     -5.15      0.00
    5    8   39     -3.42      0.00
    5   10   39     -7.33      0.00
    5   12   39      0.26      0.00
    5   14   39     -5.05      0.00
    5   16   39     -1.01      0.00
    5   18   39     -8.40      0.00
    6    7   39     -4.57      0.00
    6    9   39      2.42      0.00
    6   11   39     -0.52      0.00
    6   13   39      9.01      0.00
    6   15   39      0.61      0.00
    6   17   39     -6.36      0.00
    0    7   39     11.25      0.00
    7    8   39     -6.50      0.00
    7   10   39      2.76      0.00
    7   12   39      2.73      0.00
    7   14   39     -2.89      0.00
    7   16   39     -1.82      0.00
    7   18   39     15.56      0.00
    8    9   39     -4.53      0.00
    8   11   39     -8.06      0.00
    8   13   39      2.39      0.00
    8   15   39     -3.05      0.00
    8   17   39      9.79      0.00
    0    9   39    -12.56      0.00
    9   10   39      3.25      0.00
    9   12   39      2.46      0.00
    9   14   39     -1.23      0.00
    9   16   39      3.51      0.00
   10   11   39     -2.91      0.00
   10   13   39     -6.79      0.00
   10   15   39      6.33      0.00
    0   11   39     -0.48      0.00
   11   12   39      1.59      0.00
   11   14   39      7.12      0.00
   11   16   39      6.88      0.00
   12   13   39      3.48      0.00
   12   15   39     21.98      0.00
    0   13   39      2.07      0.00
   13   14   39      2.42      0.00
    0   15   39    -12.43      0.00
    0   17   39     -0.68      0.00
    0   19   39     -4.03      0.00
    0    0   40     11.29      0.00
    1    1   40    -20.82      0.00
    1    3   40     -4.05      0.00
    1    5   40    -10.22      0.00
    1    7   40      3.67      0.00
    1    9   40     12.24      0.00
    1   11   40    -11.11      0.00
    1   13   40      1.72      0.00
    1   15   40      0.94      0.00
    1   17   40     -7.02      0.00
    0    2   40     14.27      0.00
    2    2   40    -17.03      0.00
    2    4   40     -3.07      0.00
    2    6   40     -8.81      0.00
    2    8   40     -5.54      0.00
    2   10   40      5.44      0.00
    2   12   40     -4.06      0.00
    2   14   40      5.79      0.00
    2   16   40     -7.54      0.00
    3    3   40     -1.32      0.00
    3    5   40      2.79      0.00
    3    7   40      5.92      0.00
    3    9   40     -0.59      0.00
    3   11   40      0.47      0.00
    3   13   40      1.64      0.00
    3   15   40     -6.97      0.00
    0    4   40     -6.98      0.00
    4    4   40      5.47      0.00
    4    6   40     -5.20      0.00
    4    8   40     -4.44      0.00
    4   10   40      3.45      0.00
    4   12   40      0.00      0.00
    4   14   40     -4.05      0.00
    4   16   40     -6.61      0.00
    5    5   40     -4.33      0.00
    5    7   40      8.26      0.00
    5    9   40     -5.21      0.00
    5   11   40     -2.31      0.00
    5   13   40      3.89      0.00
    5   15   40     -4.32      0.00
    0    6   40     -6.76      0.00
    6    6   40     -5.74      0.00
    6    8   40     -1.74      0.00
    6   10   40     14.95      0.00
    6   12   40     -1.59      0.00
    6   14   40    -11.84      0.00
    6   16   40      2.91      0.00
    7    7   40     -5.23      0.00
    7    9   40     -7.53      0.00
    7   11   40     -5.78      0.00
    7   13   40      6.20      0.00
    7   15   40      0.66      0.00
    0    8   40      9.92      0.00
    8    8   40      2.64      0.00
    8   10   40     -7.71      0.00
    8   12   40    -10.86      0.00
    8   14   40     11.86      0.00
    9    9   40    -16.72      0.00
    9   11   40     10.46      0.00
    9   13   40     -0.38      0.00
    9   15   40     17.39      0.00
    0   10   40     12.48      0.00
   10   10   40     10.92      0.00
   10   12   40     -6.79      0.00
   10   14   40      0.91      0.00
   11   11   40     13.14      0.00
   11   13   40     -7.84      0.00
    0   12   40      6.91      0.00
   12   12   40      8.50      0.00
    0   14   40      2.70      0.00
    0   16   40      6.57      0.00
    3   17   40      2.27      0.00
    0    1   41      7.34      0.00
    1    2   41     -6.86      0.00
    1    4   41      0.67      0.00
    1    6   41      0.75      0.00
    1    8   41     -0.09      0.00
    1   10   41     -3.67      0.00
    1   12   41     -3.06      0.00
    1   14   41      0.40      0.00
    2    3   41      2.10      0.00
    2    5   41      0.64      0.00
    2    7   41     -4.69      0.00
    2    9   41     -0.54      0.00
    2   11   41      5.56      0.00
    2   13   41      1.44      0.00
    0    3   41     12.93      0.00
    3    4   41     -2.15      0.00
    3    6   41      2.92      0.00
    3    8   41     -5.99      0.00
    3   10   41     -3.69      0.00
    3   12   41      4.67      0.00
    4    5   41     -3.07      0.00
    4    7   41      0.77      0.00
    4    9   41      5.18      0.00
    4   11   41     -6.27      0.00
    4   13   41     -2.99      0.00
    0    5   41      5.78      0.00
    5    6   41      4.29      0.00
    5    8   41      6.02      0.00
    5   10   41    -10.04      0.00
    5   12   41     -4.20      0.00
    6    7   41      4.61      0.00
    6    9   41     -6.99      0.00
    6   11   41      1.90      0.00
    6   13   41     19.50      0.00
    0    7   41      8.65      0.00
    7    8   41      4.13      0.00
    7   10   41    -13.63      0.00
    7   12   41      6.74      0.00
    8    9   41     -7.35      0.00
    8   11   41      2.60      0.00
    0    9   41     -6.13      0.00
    9   10   41     -8.68      0.00
    0   11   41      3.39      0.00
    9   12   41    -17.54      0.00
    0   13   41     -0.95      0.00
    3   14   41     29.08      0.00
    0    0   42     -7.97      0.00
    1    1   42      3.66      0.00
    1    3   42      8.69      0.00
    1    5   42      0.80      0.00
    1    7   42     13.98      0.00
    1    9   42     -0.42      0.00
    1   11   42     14.29      0.00
    0    2   42    -17.43      0.00
    2    2   42     -8.86      0.00
    2    4   42     -1.27      0.00
    2    6   42     11.37      0.00
    2    8   42     -2.36      0.00
    2   10   42     -1.10      0.00
    3    3   42      1.94      0.00
    3    5   42     -3.67      0.00
    3    7   42     -3.68      0.00
    3    9   42      3.59      0.00
    3   11   42     -1.68      0.00
    0    4   42    -15.04      0.00
    4    4   42     -0.52      0.00
    4    6   42      3.50      0.00
    4    8   42     -0.55      0.00
    4   10   42      1.05      0.00
    5    5   42    -13.78      0.00
    5    7   42     -7.76      0.00
    5    9   42      5.97      0.00
    0    6   42      5.26      0.00
    6    6   42      7.67      0.00
    6    8   42      0.18      0.00
    7    7   42    -15.02      0.00
    0    8   42      0.60      0.00
    0   10   42     10.01      0.00
    5   11   42     -4.44      0.00
    0    1   43      9.89      0.00
    1    2   43     -8.21      0.00
    1    4   43      3.39      0.00
    1    6   43     -4.79      0.00
    2    3   43     10.65      0.00
    2    5   43     12.31      0.00
    0    3   43     -4.58      0.00
    3    4   43     -0.63      0.00
    0    5   43      7.47      0.00
    0    7   43      2.75      0.00
   25   25   26     25.69      0.00
   24   26   26      2.93      0.00
   26   26   26    -17.27      0.00
   24   25   27     20.75      0.00
   23   26   27     13.58      0.00
   25   26   27     -1.96      0.00
   22   27   27     12.66      0.00
   24   27   27     -0.64      0.00
   26   27   27    -12.91      0.00
   24   24   28     -0.75      0.00
   23   25   28    -15.82      0.00
   25   25   28      2.25      0.00
   22   26   28     -8.91      0.00
   24   26   28      0.15      0.00
   26   26   28     -5.06      0.00
   21   27   28     -1.02      0.00
   23   27   28      6.90      0.00
   25   27   28     -6.14      0.00
   27   27   28     16.71      0.00
   20   28   28      9.02      0.00
   22   28   28      0.96      0.00
   24   28   28     18.85      0.00
   26   28   28      7.65      0.00
   28   28   28    -31.63      0.00
   23   24   29     14.84      0.00
   22   25   29     -6.67      0.00
   24   25   29      4.44      0.00
   21   26   29     -1.79      0.00
   23   26   29      6.38      0.00
   25   26   29     -2.98      0.00
   20   27   29     10.19      0.00
   22   27   29     -6.48      0.00
   24   27   29     -5.14      0.00
   26   27   29     -1.04      0.00
   17   28   29     14.22      0.00
   19   28   29     -1.85      0.00
   21   28   29      4.01      0.00
   23   28   29     -7.22      0.00
   25   28   29     -4.30      0.00
   27   28   29      1.03      0.00
   16   29   29    -27.11      0.00
   18   29   29     15.48      0.00
   20   29   29    -12.08      0.00
   22   29   29      7.56      0.00
   24   29   29      2.79      0.00
   26   29   29     -7.88      0.00
   28   29   29     12.25      0.00
   23   23   30     23.38      0.00
   22   24   30     -5.36      0.00
   24   24   30      7.67      0.00
   21   25   30      2.00      0.00
   23   25   30      4.94      0.00
   25   25   30    -17.33      0.00
   20   26   30    -21.72      0.00
   22   26   30      1.47      0.00
   24   26   30     -6.22      0.00
   26   26   30     -0.98      0.00
   17   27   30     -4.01      0.00
   19   27   30     -5.30      0.00
   21   27   30     -6.47      0.00
   23   27   30      2.57      0.00
   25   27   30     -3.92      0.00
   27   27   30      5.65      0.00
   16   28   30      6.75      0.00
   18   28   30      0.76      0.00
   20   28   30      2.10      0.00
   22   28   30     -4.48      0.00
   24   28   30     -2.89      0.00
   26   28   30      5.23      0.00
   28   28   30     -9.82      0.00
   13   29   30    -13.22      0.00
   15   29   30      1.46      0.00
   17   29   30    -12.09      0.00
   19   29   30    -11.58      0.00
   21   29   30     -4.86      0.00
   23   29   30      2.24      0.00
   25   29   30      5.18      0.00
   27   29   30     -5.29      0.00
   29   29   30      4.55      0.00
   12   30   30      8.50      0.00
   14   30   30    -21.37      0.00
   16   30   30     10.17      0.00
   18   30   30      3.15      0.00
   20   30   30     14.31      0.00
   22   30   30      2.10      0.00
   24   30   30     -6.44      0.00
   26   30   30      3.63      0.00
   22   23   31     -9.59      0.00
   21   24   31     14.20      0.00
   23   24   31     -5.17      0.00
   18   25   31     -7.79      0.00
   20   25   31     -4.92      0.00
   22   25   31      1.29      0.00
   24   25   31      4.94      0.00
   17   26   31     -7.12      0.00
   19   26   31      5.05      0.00
   21   26   31      7.29      0.00
   23   26   31     -2.31      0.00
   25   26   31      2.23      0.00
   16   27   31    -17.26      0.00
   18   27   31     -8.87      0.00
   20   27   31     12.31      0.00
   22   27   31      2.10      0.00
   24   27   31      1.60      0.00
   26   27   31      4.55      0.00
   13   28   31     17.90      0.00
   15   28   31     -3.98      0.00
   17   28   31      3.84      0.00
   19   28   31      5.66      0.00
   21   28   31     -7.20      0.00
   23   28   31      1.75      0.00
   25   28   31      6.01      0.00
   27   28   31     -5.04      0.00
   12   29   31     24.41      0.00
   14   29   31    -19.43      0.00
   16   29   31     -6.15      0.00
   18   29   31      1.77      0.00
   20   29   31     -3.21      0.00
   22   29   31      5.69      0.00
   24   29   31      2.09      0.00
   26   29   31     -6.44      0.00
    7   30   31      1.40      0.00
    9   30   31     -0.74      0.00
   11   30   31      2.93      0.00
   13   30   31      8.95      0.00
   15   30   31     -5.35      0.00
   17   30   31      5.38      0.00
   19   30   31      2.90      0.00
   21   30   31      0.25      0.00
   23   30   31     -3.56      0.00
   25   30   31     -3.01      0.00
    0   31   31     -3.31      0.00
    2   31   31    -12.65      0.00
    4   31   31     25.38      0.00
    6   31   31     -3.92      0.00
    8   31   31     20.35      0.00
   10   31   31     13.02      0.00
   12   31   31     -4.83      0.00
   14   31   31      5.03      0.00
   16   31   31      3.36      0.00
   18   31   31      0.57      0.00
   20   31   31      6.11      0.00
   22   31   31      1.42      0.00
   24   31   31     10.46      0.00
   22   22   32     17.17      0.00
   19   23   32      2.53      0.00
   21   23   32      8.63      0.00
   23   23   32      0.00      0.00
   18   24   32      7.64      0.00
   20   24   32     -4.75      0.00
   22   24   32    -13.09      0.00
   24   24   32     -2.04      0.00
   17   25   32      9.45      0.00
   19   25   32      9.86      0.00
   21   25   32      1.93      0.00
   23   25   32      4.68      0.00
   25   25   32      7.35      0.00
   16   26   32      8.47      0.00
   18   26   32     -4.97      0.00
   20   26   32     -9.92      0.00
   22   26   32      2.24      0.00
   24   26   32      1.94      0.00
   26   26   32      0.01      0.00
   13   27   32    -12.57      0.00
   15   27   32      6.64      0.00
   17   27   32     12.01      0.00
   19   27   32      2.88      0.00
   21   27   32     10.08      0.00
   23   27   32     -0.79      0.00
   25   27   32      0.50      0.00
   27   27   32     -6.86      0.00
   12   28   32     13.50      0.00
   14   28   32      3.34      0.00
   16   28   32     -8.44      0.00
   18   28   32      0.22      0.00
   20   28   32     -5.83      0.00
   22   28   32     -7.28      0.00
   24   28   32      3.99      0.00
   26   28   32      4.69      0.00
    7   29   32     25.00      0.00
    9   29   32      4.86      0.00
   11   29   32     -3.27      0.00
   13   29   32     -8.65      0.00
   15   29   32      6.56      0.00
   17   29   32      6.45      0.00
   19   29   32      0.80      0.00
   21   29   32     -2.52      0.00
   23   29   32      4.82      0.00
   25   29   32      4.48      0.00
    0   30   32     36.02      0.00
    2   30   32    -27.14      0.00
    4   30   32     18.72      0.00
    6   30   32      5.89      0.00
    8   30   32    -35.05      0.00
   10   30   32     22.72      0.00
   12   30   32      3.17      0.00
   14   30   32      0.33      0.00
   16   30   32     -2.41      0.00
   18   30   32      1.08      0.00
   20   30   32      0.04      0.00
   22   30   32     -6.47      0.00
   24   30   32     -6.89      0.00
    1   31   32      8.78      0.00
    3   31   32     -0.81      0.00
    5   31   32     -0.47      0.00
    7   31   32     -4.43      0.00
    9   31   32     -4.34      0.00
   11   31   32      1.88      0.00
   13   31   32     -3.48      0.00
   15   31   32     -2.97      0.00
   17   31   32      3.36      0.00
   19   31   32     -1.84      0.00
   21   31   32      2.23      0.00
   23   31   32     -5.98      0.00
    0   32   32    -30.04      0.00
    2   32   32      0.65      0.00
    4   32   32      1.23      0.00
    6   32   32      3.55      0.00
    8   32   32    -14.82      0.00
   10   32   32     -0.17      0.00
   12   32   32      0.18      0.00
   14   32   32      8.88      0.00
   16   32   32     -6.30      0.00
   18   32   32      5.31      0.00
   20   32   32     -6.55      0.00
   22   32   32     12.26      0.00
   20   21   33     14.84      0.00
   19   22   33      8.10      0.00
   21   22   33      0.49      0.00
   18   23   33     -5.74      0.00
   20   23   33      2.33      0.00
   22   23   33      9.17      0.00
   17   24   33     -7.04      0.00
   19   24   33     -0.25      0.00
   21   24   33     -8.60      0.00
   23   24   33      6.74      0.00
   14   25   33     25.18      0.00
   16   25   33     -4.19      0.00
   18   25   33      6.30      0.00
   20   25   33     -2.58      0.00
   22   25   33      0.57      0.00
   24   25   33      1.23      0.00
   13   26   33      3.77      0.00
   15   26   33    -11.28      0.00
   17   26   33      4.23      0.00
   19   26   33     -7.45      0.00
   21   26   33      2.35      0.00
   23   26   33     -1.92      0.00
   25   26   33     -7.49      0.00
   10   27   33    -12.55      0.00
   12   27   33     27.00      0.00
   14   27   33      9.68      0.00
   16   27   33     -2.67      0.00
   18   27   33     -0.56      0.00
   20   27   33      0.51      0.00
   22   27   33      1.00      0.00
   24   27   33     -9.14      0.00
   26   27   33      1.09      0.00
    7   28   33      6.48      0.00
    9   28   33    -22.76      0.00
   11   28   33     14.59      0.00
   13   28   33    -10.64      0.00
   15   28   33     -1.36      0.00
   17   28   33     -6.31      0.00
   19   28   33     -3.79      0.00
   21   28   33      7.19      0.00
   23   28   33     -1.85      0.00
   25   28   33     -2.95      0.00
    0   29   33      6.53      0.00
    2   29   33     -0.51      0.00
    4   29   33      2.54      0.00
    6   29   33      5.63      0.00
    8   29   33     -3.10      0.00
   10   29   33      3.84      0.00
   12   29   33     -9.68      0.00
   14   29   33     -0.28      0.00
   16   29   33      8.83      0.00
   18   29   33     -2.91      0.00
   20   29   33     -1.23      0.00
   22   29   33      9.70      0.00
   24   29   33     -2.33      0.00
    1   30   33     -4.22      0.00
    3   30   33    -18.18      0.00
    5   30   33      0.87      0.00
    7   30   33      3.93      0.00
    9   30   33      8.46      0.00
   11   30   33      0.01      0.00
   13   30   33     -5.71      0.00
   15   30   33      4.36      0.00
   17   30   33     -3.11      0.00
   19   30   33     -8.12      0.00
   21   30   33     -1.31      0.00
   23   30   33      3.40      0.00
    0   31   33     27.54      0.00
    2   31   33    -10.04      0.00
    4   31   33      2.68      0.00
    6   31   33    -10.85      0.00
    8   31   33     15.34      0.00
   10   31   33     -3.74      0.00
   12   31   33    -16.93      0.00
   14   31   33     10.71      0.00
   16   31   33      4.59      0.00
   18   31   33     -1.06      0.00
   20   31   33     -0.40      0.00
   22   31   33     -0.06      0.00
    1   32   33      2.85      0.00
    3   32   33     -6.83      0.00
    5   32   33     13.73      0.00
    7   32   33      1.40      0.00
    9   32   33      6.01      0.00
   11   32   33     -0.33      0.00
   13   32   33      1.82      0.00
   15   32   33     -1.72      0.00
   17   32   33     -1.13      0.00
   19   32   33      5.67      0.00
   21   32   33     -2.82      0.00
    0   33   33     12.89      0.00
    2   33   33      7.18      0.00
    4   33   33     -4.64      0.00
    6   33   33      7.37      0.00
    8   33   33     -5.45      0.00
   10   33   33      6.60      0.00
   12   33   33      5.84      0.00
   14   33   33      4.89      0.00
   16   33   33      8.80      0.00
   18   33   33     -1.60      0.00
   20   33   33     -1.20      0.00
   20   20   34     -0.27      0.00
   19   21   34     -9.76      0.00
   21   21   34    -12.10      0.00
   18   22   34     14.67      0.00
   20   22   34     11.54      0.00
   22   22   34    -14.02      0.00
   17   23   34     -2.58      0.00
   19   23   34      0.33      0.00
   21   23   34      4.73      0.00
   23   23   34    -10.00      0.00
   14   24   34    -14.34      0.00
   16   24   34     -4.69      0.00
   18   24   34      2.09      0.00
   20   24   34     -4.92      0.00
   22   24   34      8.26      0.00
   24   24   34     -5.44      0.00
   11   25   34     11.91      0.00
   13   25   34     -9.53      0.00
   15   25   34     -0.18      0.00
   17   25   34      7.11      0.00
   19   25   34     -4.82      0.00
   21   25   34      5.20      0.00
   23   25   34     -2.21      0.00
   25   25   34      6.18      0.00
   10   26   34     -1.96      0.00
   12   26   34     -8.88      0.00
   14   26   34     -0.04      0.00
   16   26   34      1.67      0.00
   18   26   34     -1.86      0.00
   20   26   34     -7.28      0.00
   22   26   34     -4.67      0.00
   24   26   34     -5.22      0.00
   26   26   34      6.56      0.00
    5   27   34     27.86      0.00
    7   27   34    -13.33      0.00
    9   27   34      9.11      0.00
   11   27   34    -11.17      0.00
   13   27   34      1.76      0.00
   15   27   34     -1.07      0.00
   17   27   34      3.84      0.00
   19   27   34      0.56      0.00
   21   27   34      0.19      0.00
   23   27   34     -0.43      0.00
   25   27   34      5.32      0.00
    0   28   34     10.13      0.00
    2   28   34      1.85      0.00
    4   28   34     -1.73      0.00
    6   28   34     11.61      0.00
    8   28   34      6.89      0.00
   10   28   34    -18.56      0.00
   12   28   34      6.16      0.00
   14   28   34     -5.18      0.00
   16   28   34     -1.65      0.00
   18   28   34     -3.09      0.00
   20   28   34      2.26      0.00
   22   28   34     -5.14      0.00
   24   28   34      0.38      0.00
    1   29   34     -4.98      0.00
    3   29   34     19.05      0.00
    5   29   34      4.25      0.00
    7   29   34    -12.46      0.00
    9   29   34     13.56      0.00
   11   29   34      2.01      0.00
   13   29   34      8.93      0.00
   15   29   34      2.53      0.00
   17   29   34      1.70      0.00
   19   29   34     10.16      0.00
   21   29   34      2.26      0.00
   23   29   34     -0.75      0.00
    0   30   34      2.07      0.00
    2   30   34      4.23      0.00
    4   30   34     21.26      0.00
    6   30   34     -2.83      0.00
    8   30   34      4.41      0.00
   10   30   34      8.10      0.00
   12   30   34     -6.30      0.00
   14   30   34     -0.04      0.00
   16   30   34     -4.68      0.00
   18   30   34     -4.33      0.00
   20   30   34      4.74      0.00
   22   30   34    -16.46      0.00
    1   31   34     -3.19      0.00
    3   31   34     -1.74      0.00
    5   31   34     -5.48      0.00
    7   31   34     -1.46      0.00
    9   31   34     -4.88      0.00
   11   31   34      4.96      0.00
   13   31   34     -3.69      0.00
   15   31   34      0.11      0.00
   17   31   34      2.14      0.00
   19   31   34     -3.75      0.00
   21   31   34      4.18      0.00
    0   32   34    -13.93      0.00
    2   32   34      6.31      0.00
    4   32   34     -4.54      0.00
    6   32   34    -17.99      0.00
    8   32   34     14.94      0.00
   10   32   34    -20.77      0.00
   12   32   34      8.79      0.00
   14   32   34     -3.19      0.00
   16   32   34    -11.27      0.00
   18   32   34     -1.78      0.00
   20   32   34      2.97      0.00
    1   33   34      0.35      0.00
    3   33   34      3.68      0.00
    5   33   34      3.82      0.00
    7   33   34     -4.37      0.00
    9   33   34     -1.17      0.00
   11   33   34      3.44      0.00
   13   33   34      2.27      0.00
   15   33   34     -4.29      0.00
   17   33   34      2.24      0.00
    0   34   34     -1.78      0.00
    2   34   34     -9.73      0.00
    4   34   34      0.65      0.00
    6   34   34      6.75      0.00
    8   34   34     -0.17      0.00
   10   34   34     -4.06      0.00
   12   34   34     -0.93      0.00
   14   34   34     -2.20      0.00
   16   34   34     -3.58      0.00
   17   20   35      1.38      0.00
   19   20   35     -2.61      0.00
   16   21   35     -0.75      0.00
   18   21   35      2.12      0.00
   20   21   35     -1.50      0.00
   15   22   35    -10.52      0.00
   17   22   35    -13.82      0.00
   19   22   35     -4.77      0.00
   21   22   35      2.93      0.00
   14   23   35     -8.29      0.00
   16   23   35      8.38      0.00
   18   23   35     -3.44      0.00
   20   23   35     -6.76      0.00
   22   23   35      0.37      0.00
   11   24   35     -6.19      0.00
   13   24   35     10.56      0.00
   15   24   35      1.52      0.00
   17   24   35     -0.72      0.00
   19   24   35      0.03      0.00
   21   24   35      3.76      0.00
   23   24   35     -5.30      0.00
    8   25   35     -3.40      0.00
   10   25   35     -2.13      0.00
   12   25   35     -8.54      0.00
   14   25   35      3.73      0.00
   16   25   35      1.80      0.00
   18   25   35     -1.35      0.00
   20   25   35      4.51      0.00
   22   25   35      2.32      0.00
   24   25   35      5.27      0.00
    3   26   35    -12.14      0.00
    5   26   35      6.20      0.00
    7   26   35     -2.50      0.00
    9   26   35      5.64      0.00
   11   26   35     11.40      0.00
   13   26   35      1.94      0.00
   15   26   35      1.17      0.00
[truncated: 53,621 more chars]
