# Supplementary material for: Dynamic three-dimensional structures of a metal–organic framework captured with femtosecond serial crystallography
Source: Nat Chem. 2024 Mar 25;16(5):693–9. doi: 10.1038/s41557-024-01460-w (PMC11087265; doi:10.1038/s41557-024-01460-w)
Supplement: Supplementary file 27 — Crystallographic structure factors for PCN–224(Fe)–CO at 17.9 ps; CCDC reference number 2308215. [file 41557_2024_1460_MOESM27_ESM.cif]

 
data_time17d90
# start Validation Reply Form
_vrf_THETM01_time17d90
;
PROBLEM: The value of sine(theta_max)/wavelength is less than 0.575
RESPONSE: To prevent the intensities of the Bragg spots in the 
low-resolution region from exceeding the detector's saturation limit, 
the X-ray flux had to be limited. Consequently, the intensity of the 
Bragg spots in the high-resolution region was insufficient for detection, 
resulting in the limited resolution.
;
_vrf_PLAT084_time17d90
;
PROBLEM: High wR2 Value (i.e. > 0.25) ...................       0.36 Report
RESPONSE: In serial femtosecond crystallography, diffraction images 
are acquired from a large number of different crystals with different 
sizes and crystallinity. Consequently, errors are introduced while 
merging data obtained from different crystals. Such errors result in 
a high wR2 value for this crystal structure. Moreover, the crystallographic 
analysis of PCN-224 reveals the presence of MOF-525 structural motifs, 
which manifest as defects within the crystal matrix. These defects are 
presumed to be a contributing factor to the elevated wR2 values noted 
in the analysis.
;
# end Validation Reply Form

_audit_creation_method            'SHELXL-2018/3'
_shelx_SHELXL_version_number      '2018/3'
_chemical_name_systematic         ?
_chemical_name_common             ?
_chemical_melting_point           ?
_chemical_formula_moiety          'C147 H72 Fe3 N12 O67 Zr12' 
_chemical_formula_sum
 'C147 H72 Fe3 N12 O67 Zr12' 
_chemical_formula_weight          4340.35

loop_
 _atom_type_symbol
 _atom_type_description
 _atom_type_scat_dispersion_real
 _atom_type_scat_dispersion_imag
 _atom_type_scat_source
 'C'  'C'   0.0051   0.0024
 'International Tables Vol C Tables 4.2.6.8 and 6.1.1.4'
 'H'  'H'   0.0000   0.0000
 'International Tables Vol C Tables 4.2.6.8 and 6.1.1.4'
 'N'  'N'   0.0096   0.0048
 'International Tables Vol C Tables 4.2.6.8 and 6.1.1.4'
 'O'  'O'   0.0160   0.0088
 'International Tables Vol C Tables 4.2.6.8 and 6.1.1.4'
 'Fe'  'Fe'   0.3561   1.1184
 'International Tables Vol C Tables 4.2.6.8 and 6.1.1.4'
 'Zr'  'Zr'  -1.4549   0.7529
 'International Tables Vol C Tables 4.2.6.8 and 6.1.1.4'
 
_space_group_crystal_system       cubic
_space_group_IT_number            229
_space_group_name_H-M_alt         'I m -3 m'
_space_group_name_Hall            '-I 4 2 3'
 
_shelx_space_group_comment
;
The symmetry employed for this shelxl refinement is uniquely defined
by the following loop, which should always be used as a source of
symmetry information in preference to the above space-group names.
They are only intended as comments.
;
 
loop_
 _space_group_symop_operation_xyz
 'x, y, z'
 '-x, -y, z'
 '-x, y, -z'
 'x, -y, -z'
 'z, x, y'
 'z, -x, -y'
 '-z, -x, y'
 '-z, x, -y'
 'y, z, x'
 '-y, z, -x'
 'y, -z, -x'
 '-y, -z, x'
 'y, x, -z'
 '-y, -x, -z'
 'y, -x, z'
 '-y, x, z'
 'x, z, -y'
 '-x, z, y'
 '-x, -z, -y'
 'x, -z, y'
 'z, y, -x'
 'z, -y, x'
 '-z, y, x'
 '-z, -y, -x'
 'x+1/2, y+1/2, z+1/2'
 '-x+1/2, -y+1/2, z+1/2'
 '-x+1/2, y+1/2, -z+1/2'
 'x+1/2, -y+1/2, -z+1/2'
 'z+1/2, x+1/2, y+1/2'
 'z+1/2, -x+1/2, -y+1/2'
 '-z+1/2, -x+1/2, y+1/2'
 '-z+1/2, x+1/2, -y+1/2'
 'y+1/2, z+1/2, x+1/2'
 '-y+1/2, z+1/2, -x+1/2'
 'y+1/2, -z+1/2, -x+1/2'
 '-y+1/2, -z+1/2, x+1/2'
 'y+1/2, x+1/2, -z+1/2'
 '-y+1/2, -x+1/2, -z+1/2'
 'y+1/2, -x+1/2, z+1/2'
 '-y+1/2, x+1/2, z+1/2'
 'x+1/2, z+1/2, -y+1/2'
 '-x+1/2, z+1/2, y+1/2'
 '-x+1/2, -z+1/2, -y+1/2'
 'x+1/2, -z+1/2, y+1/2'
 'z+1/2, y+1/2, -x+1/2'
 'z+1/2, -y+1/2, x+1/2'
 '-z+1/2, y+1/2, x+1/2'
 '-z+1/2, -y+1/2, -x+1/2'
 '-x, -y, -z'
 'x, y, -z'
 'x, -y, z'
 '-x, y, z'
 '-z, -x, -y'
 '-z, x, y'
 'z, x, -y'
 'z, -x, y'
 '-y, -z, -x'
 'y, -z, x'
 '-y, z, x'
 'y, z, -x'
 '-y, -x, z'
 'y, x, z'
 '-y, x, -z'
 'y, -x, -z'
 '-x, -z, y'
 'x, -z, -y'
 'x, z, y'
 '-x, z, -y'
 '-z, -y, x'
 '-z, y, -x'
 'z, -y, -x'
 'z, y, x'
 '-x+1/2, -y+1/2, -z+1/2'
 'x+1/2, y+1/2, -z+1/2'
 'x+1/2, -y+1/2, z+1/2'
 '-x+1/2, y+1/2, z+1/2'
 '-z+1/2, -x+1/2, -y+1/2'
 '-z+1/2, x+1/2, y+1/2'
 'z+1/2, x+1/2, -y+1/2'
 'z+1/2, -x+1/2, y+1/2'
 '-y+1/2, -z+1/2, -x+1/2'
 'y+1/2, -z+1/2, x+1/2'
 '-y+1/2, z+1/2, x+1/2'
 'y+1/2, z+1/2, -x+1/2'
 '-y+1/2, -x+1/2, z+1/2'
 'y+1/2, x+1/2, z+1/2'
 '-y+1/2, x+1/2, -z+1/2'
 'y+1/2, -x+1/2, -z+1/2'
 '-x+1/2, -z+1/2, y+1/2'
 'x+1/2, -z+1/2, -y+1/2'
 'x+1/2, z+1/2, y+1/2'
 '-x+1/2, z+1/2, -y+1/2'
 '-z+1/2, -y+1/2, x+1/2'
 '-z+1/2, y+1/2, -x+1/2'
 'z+1/2, -y+1/2, -x+1/2'
 'z+1/2, y+1/2, x+1/2'
 
_cell_length_a                    38.873(5)
_cell_length_b                    38.873(5)
_cell_length_c                    38.873(5)
_cell_angle_alpha                 90
_cell_angle_beta                  90
_cell_angle_gamma                 90
_cell_volume                      58743(20)
_cell_formula_units_Z             4
_cell_measurement_temperature     293(2)
_cell_measurement_reflns_used     1986090
_cell_measurement_theta_min       0.87
_cell_measurement_theta_max       27.85
 
_exptl_crystal_description        cubic
_exptl_crystal_colour             black
_exptl_crystal_density_meas       ?
_exptl_crystal_density_method     ?
_exptl_crystal_density_diffrn     0.491          
_exptl_crystal_F_000              8528
_exptl_transmission_factor_min    ?
_exptl_transmission_factor_max    ?
_exptl_crystal_size_max           ?
_exptl_crystal_size_mid           ?
_exptl_crystal_size_min           ?
_exptl_absorpt_coefficient_mu     0.448
_shelx_estimated_absorpt_T_min    ?
_shelx_estimated_absorpt_T_max    ?
_exptl_absorpt_correction_type    ?
_exptl_absorpt_correction_T_min   ?
_exptl_absorpt_correction_T_max   ?
_exptl_absorpt_process_details    ?
_exptl_absorpt_special_details    ?
_diffrn_ambient_temperature       293(2)
_diffrn_radiation_wavelength      0.82656
_diffrn_radiation_type            'synchrotron'
_diffrn_source                    'PAL-XFEL'
_diffrn_measurement_device_type   'SFX measurement MX-225HS'
_diffrn_measurement_method        'Fixed-target system'
_diffrn_detector_area_resol_mean  ?
_diffrn_reflns_number             7247
_diffrn_reflns_av_unetI/netI      0.0905
_diffrn_reflns_av_R_equivalents   0.0823
_diffrn_reflns_limit_h_min        1
_diffrn_reflns_limit_h_max        43
_diffrn_reflns_limit_k_min        0
_diffrn_reflns_limit_k_max        30
_diffrn_reflns_limit_l_min        0
_diffrn_reflns_limit_l_max        30
_diffrn_reflns_theta_min          0.861
_diffrn_reflns_theta_max          27.671
_diffrn_reflns_theta_full         27.671
_diffrn_measured_fraction_theta_max   0.994
_diffrn_measured_fraction_theta_full  0.994
_diffrn_reflns_Laue_measured_fraction_max    0.994
_diffrn_reflns_Laue_measured_fraction_full   0.994
_diffrn_reflns_point_group_measured_fraction_max   0.994
_diffrn_reflns_point_group_measured_fraction_full  0.994
_reflns_number_total              4080
_reflns_number_gt                 2088
_reflns_threshold_expression      'I > 2\s(I)'
_reflns_Friedel_coverage          0.000
_reflns_Friedel_fraction_max      .
_reflns_Friedel_fraction_full     .
 
_reflns_special_details
;
 Reflections were merged by SHELXL according to the crystal
 class for the calculation of statistics and refinement.
 
 Structure factors included contributions from the .fab file.
 
 _reflns_Friedel_fraction is defined as the number of unique
 Friedel pairs measured divided by the number that would be
 possible theoretically, ignoring centric projections and
 systematic absences.
;
 
_computing_data_collection        ?
_computing_cell_refinement        ?
_computing_data_reduction         'CrystFEL (J. Appl. Cryst. 2012) and XPREP (Bruker, 2004)'
_computing_structure_solution     'SHELXT 2018/2 (Sheldrick, 2018)'
_computing_structure_refinement 'SHELXL-2018/3 (Sheldrick, 2018)'
_computing_molecular_graphics     ?
_computing_publication_material   ?
_refine_special_details           ?
_refine_ls_structure_factor_coef  Fsqd
_refine_ls_matrix_type            full
_refine_ls_weighting_scheme       calc
_refine_ls_weighting_details
'w=1/[\s^2^(Fo^2^)+(0.2000P)^2^] where P=(Fo^2^+2Fc^2^)/3'
_atom_sites_solution_primary      ?
_atom_sites_solution_secondary    ?
_atom_sites_solution_hydrogens    geom
_refine_ls_hydrogen_treatment     constr
_refine_ls_extinction_method      'SHELXL-2018/3 (Sheldrick 2018)'
_refine_ls_extinction_coef        0.00009(3)
_refine_ls_extinction_expression
 'Fc^*^=kFc[1+0.001xFc^2^\l^3^/sin(2\q)]^-1/4^'
_refine_ls_number_reflns          4080
_refine_ls_number_parameters      131
_refine_ls_number_restraints      156
_refine_ls_R_factor_all           0.1510
_refine_ls_R_factor_gt            0.1140
_refine_ls_wR_factor_ref          0.3552
_refine_ls_wR_factor_gt           0.3029
_refine_ls_goodness_of_fit_ref    1.091
_refine_ls_restrained_S_all       1.082
_refine_ls_shift/su_max           0.009
_refine_ls_shift/su_mean          0.002
 
loop_
 _atom_site_label
 _atom_site_type_symbol
 _atom_site_fract_x
 _atom_site_fract_y
 _atom_site_fract_z
 _atom_site_U_iso_or_equiv
 _atom_site_adp_type
 _atom_site_occupancy
 _atom_site_site_symmetry_order  
 _atom_site_calc_flag
 _atom_site_refinement_flags_posn
 _atom_site_refinement_flags_adp
 _atom_site_refinement_flags_occupancy
 _atom_site_disorder_assembly
 _atom_site_disorder_group
C3 C 0.66882(15) 0.750000 0.16882(15) 0.178(6) Uani 1 2 d DS TU P . .
O3 O 0.7179(2) 0.7179(2) 0.2821(2) 0.116(3) Uani 1 6 d S TU P . .
C6 C 0.64097(14) 0.750000 0.14097(14) 0.155(5) Uani 1 2 d DS TU P . .
O4 O 0.67262(17) 0.72178(19) 0.18486(18) 0.192(3) Uani 1 1 d . U . . .
C7 C 0.6239(2) 0.7230(4) 0.1338(2) 0.200(5) Uani 1 1 d . U . . .
H7 H 0.629748 0.703425 0.146211 0.240 Uiso 1 1 calc R U . . .
C9 C 0.5896(2) 0.750000 0.0896(2) 0.185(6) Uani 1 2 d S TU P . .
C8 C 0.5968(3) 0.7190(4) 0.1090(3) 0.220(5) Uani 1 1 d . U . . .
H8A H 0.584944 0.698426 0.105756 0.264 Uiso 1 1 calc R U . . .
O17 O 0.500000 0.6625(7) 0.000000 0.200(11) Uani 0.5 4 d DS TU P . .
C16 C 0.500000 0.6894(5) 0.000000 0.161(11) Uani 0.5 4 d DS TU P . .
C10 C 0.56325(16) 0.750000 0.06325(16) 0.184(6) Uani 1 2 d S TU P . .
C11 C 0.52831(17) 0.7512(3) 0.07373(17) 0.202(5) Uani 1 1 d . U . . .
C12 C 0.51792(19) 0.7523(4) 0.10810(17) 0.228(6) Uani 1 1 d . U . . .
H12 H 0.532180 0.752866 0.127296 0.273 Uiso 1 1 calc R U . . .
N14 N 0.500000 0.7515(4) 0.0511(2) 0.212(6) Uani 1 2 d S TU P . .
Fe15 Fe 0.500000 0.73344(17) 0.000000 0.162(3) Uani 0.5 4 d DS TU P . .
Zr1 Zr 0.7024(2) 0.7024(2) 0.2330(2) 0.145(2) Uani 0.622(18) 2 d S TU P . 1
O7 O 0.6929(6) 0.6487(5) 0.2543(5) 0.230(7) Uani 0.622(18) 1 d . U P . 1
O1 O 0.7533(3) 0.6830(5) 0.2467(3) 0.147(6) Uani 0.622(18) 2 d S TU P . 1
Zr2 Zr 0.7149(3) 0.7149(3) 0.2201(3) 0.119(3) Uani 0.378(18) 2 d S TU P . 2
O8 O 0.7111(6) 0.6598(4) 0.2442(5) 0.141(6) Uani 0.378(18) 1 d . U P . 2
O2 O 0.7650(5) 0.7105(6) 0.2350(5) 0.109(7) Uani 0.378(18) 2 d S TU P . 2
 
loop_
 _atom_site_aniso_label
 _atom_site_aniso_U_11
 _atom_site_aniso_U_22
 _atom_site_aniso_U_33
 _atom_site_aniso_U_23
 _atom_site_aniso_U_13
 _atom_site_aniso_U_12
C3 0.151(6) 0.230(14) 0.151(6) -0.107(8) -0.079(8) 0.107(8)
O3 0.116(3) 0.116(3) 0.116(3) -0.036(4) -0.036(4) 0.036(4)
C6 0.107(5) 0.251(14) 0.107(5) -0.054(6) -0.057(6) 0.054(6)
O4 0.183(5) 0.211(6) 0.182(5) -0.087(5) -0.105(4) 0.101(5)
C7 0.141(6) 0.329(14) 0.129(6) -0.051(7) -0.070(6) 0.039(8)
C9 0.082(4) 0.39(2) 0.082(4) -0.007(6) 0.005(5) 0.007(6)
C8 0.130(7) 0.361(17) 0.169(9) -0.049(10) -0.046(7) -0.006(8)
O17 0.152(18) 0.35(3) 0.101(13) 0.000 0.000 0.000
C16 0.078(14) 0.32(3) 0.081(15) 0.000 0.000 0.000
C10 0.068(3) 0.416(19) 0.068(3) -0.006(5) 0.008(4) 0.006(5)
C11 0.080(4) 0.457(16) 0.070(4) -0.014(6) -0.014(3) -0.002(5)
C12 0.089(4) 0.528(19) 0.066(4) 0.003(6) 0.003(3) 0.010(7)
N14 0.097(5) 0.46(2) 0.080(5) -0.007(7) 0.000 0.000
Fe15 0.075(2) 0.334(11) 0.077(2) 0.000 0.000 0.000
Zr1 0.148(3) 0.148(3) 0.141(3) -0.067(3) -0.067(3) 0.064(3)
O7 0.266(15) 0.159(10) 0.266(14) -0.062(9) 0.025(11) -0.003(10)
O1 0.142(6) 0.156(13) 0.142(6) -0.051(7) -0.031(7) 0.051(7)
Zr2 0.122(3) 0.122(3) 0.113(4) -0.048(3) -0.048(3) 0.044(3)
O8 0.179(13) 0.092(8) 0.153(11) -0.045(7) -0.022(9) 0.005(8)
O2 0.111(8) 0.104(15) 0.111(8) -0.028(9) -0.006(11) 0.028(9)
 
_geom_special_details
;
 All esds (except the esd in the dihedral angle between two l.s. planes)
 are estimated using the full covariance matrix.  The cell esds are taken
 into account individually in the estimation of esds in distances, angles
 and torsion angles; correlations between esds in cell parameters are only
 used when they are defined by crystal symmetry.  An approximate (isotropic)
 treatment of cell esds is used for estimating esds involving l.s. planes.
;
 
loop_
 _geom_bond_atom_site_label_1
 _geom_bond_atom_site_label_2
 _geom_bond_distance
 _geom_bond_site_symmetry_2
 _geom_bond_publ_flag
C3 O4 1.271(8) 46_564 ?
C3 O4 1.271(8) . ?
C3 C6 1.531(9) . ?
O3 Zr1 2.091(5) 8_656 ?
O3 Zr1 2.091(5) 11_566 ?
O3 Zr1 2.091(5) . ?
O3 Zr2 2.416(12) . ?
O3 Zr2 2.416(12) 11_566 ?
O3 Zr2 2.416(12) 8_656 ?
C6 C7 1.271(13) 46_564 ?
C6 C7 1.271(13) . ?
O4 Zr2 2.155(6) . ?
O4 Zr1 2.325(9) . ?
C7 C8 1.438(13) . ?
C7 H7 0.9300 . ?
C9 C10 1.449(15) . ?
C9 C8 1.450(15) . ?
C9 C8 1.450(15) 46_564 ?
C8 H8A 0.9300 . ?
O17 C16 1.046(19) . ?
C16 Fe15 1.713(19) . ?
C10 C11 1.419(8) 46_564 ?
C10 C11 1.419(8) . ?
C11 C12 1.396(9) . ?
C11 N14 1.408(8) . ?
C12 C12 1.393(15) 52_655 ?
C12 H12 0.9300 . ?
N14 Fe15 2.072(10) 93_564 ?
N14 Fe15 2.107(10) . ?
Fe15 Fe15 1.288(13) 93_564 ?
Zr1 O1 2.185(7) . ?
Zr1 O1 2.185(7) 11_566 ?
Zr1 O7 2.275(19) . ?
Zr1 O7 2.276(19) 62 ?
Zr1 Zr1 3.554(6) 8_656 ?
Zr1 Zr1 3.554(6) 11_566 ?
Zr2 O2 1.17(4) 80_564 ?
Zr2 O2 2.041(15) 11_566 ?
Zr2 O2 2.041(15) . ?
Zr2 O8 2.341(19) . ?
Zr2 O8 2.341(19) 62 ?
Zr2 Zr2 2.75(2) 80_564 ?
Zr2 Zr2 2.75(2) 83_654 ?
Zr2 Zr2 3.576(8) 8_656 ?
Zr2 Zr2 3.576(8) 11_566 ?
O2 O2 1.78(2) 83_654 ?
O2 O2 1.78(2) 80_564 ?
 
loop_
 _geom_angle_atom_site_label_1
 _geom_angle_atom_site_label_2
 _geom_angle_atom_site_label_3
 _geom_angle
 _geom_angle_site_symmetry_1
 _geom_angle_site_symmetry_3
 _geom_angle_publ_flag
O4 C3 O4 129.1(9) 46_564 . ?
O4 C3 C6 115.4(5) 46_564 . ?
O4 C3 C6 115.4(5) . . ?
Zr1 O3 Zr1 116.4(4) 8_656 11_566 ?
Zr1 O3 Zr1 116.4(4) 8_656 . ?
Zr1 O3 Zr1 116.4(4) 11_566 . ?
Zr1 O3 Zr2 108.6(5) 8_656 11_566 ?
Zr1 O3 Zr2 20.15(19) 11_566 11_566 ?
Zr1 O3 Zr2 108.6(5) . 11_566 ?
Zr2 O3 Zr2 95.5(6) . 11_566 ?
Zr1 O3 Zr2 20.15(19) 8_656 8_656 ?
Zr1 O3 Zr2 108.6(5) 11_566 8_656 ?
Zr1 O3 Zr2 108.6(5) . 8_656 ?
Zr2 O3 Zr2 95.5(6) . 8_656 ?
Zr2 O3 Zr2 95.5(6) 11_566 8_656 ?
C7 C6 C7 116.9(11) 46_564 . ?
C7 C6 C3 121.6(6) 46_564 . ?
C7 C6 C3 121.6(6) . . ?
C3 O4 Zr2 120.5(7) . . ?
C3 O4 Zr1 137.2(6) . . ?
C6 C7 C8 128.3(13) . . ?
C6 C7 H7 115.8 . . ?
C8 C7 H7 115.8 . . ?
C10 C9 C8 120.2(7) . . ?
C10 C9 C8 120.2(7) . 46_564 ?
C8 C9 C8 119.5(13) . 46_564 ?
C7 C8 C9 113.4(14) . . ?
C7 C8 H8A 123.3 . . ?
C9 C8 H8A 123.3 . . ?
O17 C16 Fe15 180.0 . . ?
C11 C10 C11 123.4(8) 46_564 . ?
C11 C10 C9 118.3(4) 46_564 . ?
C11 C10 C9 118.3(4) . . ?
C12 C11 N14 111.8(6) . . ?
C12 C11 C10 123.5(7) . . ?
N14 C11 C10 124.7(6) . . ?
C12 C12 C11 106.8(4) 52_655 . ?
C12 C12 H12 126.6 52_655 . ?
C11 C12 H12 126.6 . . ?
C11 N14 C11 102.8(7) . 52_655 ?
C11 N14 Fe15 126.9(5) . 93_564 ?
C11 N14 Fe15 126.9(5) 52_655 93_564 ?
C11 N14 Fe15 125.9(5) . . ?
C11 N14 Fe15 125.9(5) 52_655 . ?
Fe15 N14 Fe15 35.9(4) 93_564 . ?
Fe15 Fe15 C16 180.0 93_564 . ?
Fe15 Fe15 N14 73.6(5) 93_564 46_564 ?
C16 Fe15 N14 106.4(5) . 46_564 ?
Fe15 Fe15 N14 73.6(5) 93_564 93_564 ?
C16 Fe15 N14 106.4(5) . 93_564 ?
N14 Fe15 N14 147.1(10) 46_564 93_564 ?
Fe15 Fe15 N14 70.6(5) 93_564 . ?
C16 Fe15 N14 109.4(5) . . ?
N14 Fe15 N14 84.59(11) 46_564 . ?
N14 Fe15 N14 84.59(11) 93_564 . ?
Fe15 Fe15 N14 70.6(5) 93_564 50 ?
C16 Fe15 N14 109.4(5) . 50 ?
N14 Fe15 N14 84.59(11) 46_564 50 ?
N14 Fe15 N14 84.59(11) 93_564 50 ?
N14 Fe15 N14 141.1(9) . 50 ?
O3 Zr1 O1 67.4(3) . . ?
O3 Zr1 O1 67.4(3) . 11_566 ?
O1 Zr1 O1 124.4(8) . 11_566 ?
O3 Zr1 O7 88.9(7) . . ?
O1 Zr1 O7 75.1(9) . . ?
O1 Zr1 O7 133.5(8) 11_566 . ?
O3 Zr1 O7 88.9(7) . 62 ?
O1 Zr1 O7 133.5(8) . 62 ?
O1 Zr1 O7 75.1(9) 11_566 62 ?
O7 Zr1 O7 64.7(10) . 62 ?
O3 Zr1 O4 141.6(3) . . ?
O1 Zr1 O4 139.3(7) . . ?
O1 Zr1 O4 74.3(3) 11_566 . ?
O7 Zr1 O4 120.7(6) . . ?
O7 Zr1 O4 83.6(6) 62 . ?
O3 Zr1 O4 141.6(3) . 62 ?
O1 Zr1 O4 74.3(3) . 62 ?
O1 Zr1 O4 139.3(7) 11_566 62 ?
O7 Zr1 O4 83.6(6) . 62 ?
O7 Zr1 O4 120.7(6) 62 62 ?
O4 Zr1 O4 71.1(4) . 62 ?
O3 Zr1 Zr1 31.82(18) . 8_656 ?
O1 Zr1 Zr1 35.6(3) . 8_656 ?
O1 Zr1 Zr1 94.1(3) 11_566 8_656 ?
O7 Zr1 Zr1 81.8(6) . 8_656 ?
O7 Zr1 Zr1 113.1(5) 62 8_656 ?
O4 Zr1 Zr1 157.0(4) . 8_656 ?
O4 Zr1 Zr1 109.84(16) 62 8_656 ?
O3 Zr1 Zr1 31.82(18) . 11_566 ?
O1 Zr1 Zr1 94.1(3) . 11_566 ?
O1 Zr1 Zr1 35.6(3) 11_566 11_566 ?
O7 Zr1 Zr1 113.1(5) . 11_566 ?
O7 Zr1 Zr1 81.8(6) 62 11_566 ?
O4 Zr1 Zr1 109.84(16) . 11_566 ?
O4 Zr1 Zr1 157.0(4) 62 11_566 ?
Zr1 Zr1 Zr1 60.0 8_656 11_566 ?
Zr1 O1 Zr1 108.8(5) 8_656 . ?
O2 Zr2 O2 60.3(12) 80_564 11_566 ?
O2 Zr2 O2 60.3(12) 80_564 . ?
O2 Zr2 O2 94.4(10) 11_566 . ?
O2 Zr2 O4 103.0(10) 80_564 . ?
O2 Zr2 O4 89.9(5) 11_566 . ?
O2 Zr2 O4 156.7(11) . . ?
O4 Zr2 O4 77.7(3) 62 . ?
O2 Zr2 O8 141.5(6) 80_564 . ?
O2 Zr2 O8 139.0(10) 11_566 . ?
O2 Zr2 O8 82.6(10) . . ?
O4 Zr2 O8 64.3(6) 62 . ?
O4 Zr2 O8 108.7(6) . . ?
O2 Zr2 O8 141.5(6) 80_564 62 ?
O2 Zr2 O8 82.6(10) 11_566 62 ?
O2 Zr2 O8 139.0(10) . 62 ?
O4 Zr2 O8 108.7(6) 62 62 ?
O4 Zr2 O8 64.3(6) . 62 ?
O8 Zr2 O8 74.0(10) . 62 ?
O2 Zr2 O3 104.6(9) 80_564 . ?
O2 Zr2 O3 71.0(7) 11_566 . ?
O2 Zr2 O3 71.0(7) . . ?
O4 Zr2 O3 131.7(6) 62 . ?
O4 Zr2 O3 131.7(6) . . ?
O8 Zr2 O3 69.4(5) . . ?
O8 Zr2 O3 69.4(5) 62 . ?
O2 Zr2 Zr2 42.3(4) 80_564 80_564 ?
O2 Zr2 Zr2 22.6(8) 11_566 80_564 ?
O2 Zr2 Zr2 91.8(8) . 80_564 ?
O4 Zr2 Zr2 134.6(9) 62 80_564 ?
O4 Zr2 Zr2 83.4(3) . 80_564 ?
O8 Zr2 Zr2 160.6(6) . 80_564 ?
O8 Zr2 Zr2 99.2(7) 62 80_564 ?
O3 Zr2 Zr2 91.2(2) . 80_564 ?
O2 Zr2 Zr2 42.3(4) 80_564 83_654 ?
O2 Zr2 Zr2 91.8(8) 11_566 83_654 ?
O2 Zr2 Zr2 22.6(8) . 83_654 ?
O4 Zr2 Zr2 83.4(3) 62 83_654 ?
O4 Zr2 Zr2 134.6(9) . 83_654 ?
O8 Zr2 Zr2 99.2(7) . 83_654 ?
O8 Zr2 Zr2 160.6(6) 62 83_654 ?
O3 Zr2 Zr2 91.2(2) . 83_654 ?
Zr2 Zr2 Zr2 81.2(8) 80_564 83_654 ?
O2 Zr2 Zr2 75.6(8) 80_564 8_656 ?
O2 Zr2 Zr2 81.8(5) 11_566 8_656 ?
O2 Zr2 Zr2 28.8(8) . 8_656 ?
O4 Zr2 Zr2 111.17(17) 62 8_656 ?
O4 Zr2 Zr2 171.17(17) . 8_656 ?
O8 Zr2 Zr2 76.2(4) . 8_656 ?
O8 Zr2 Zr2 111.3(4) 62 8_656 ?
O3 Zr2 Zr2 42.3(3) . 8_656 ?
Zr2 Zr2 Zr2 89.999(2) 80_564 8_656 ?
Zr2 Zr2 Zr2 49.4(4) 83_654 8_656 ?
O2 Zr2 Zr2 75.6(8) 80_564 11_566 ?
O2 Zr2 Zr2 28.8(8) 11_566 11_566 ?
O2 Zr2 Zr2 81.8(5) . 11_566 ?
O4 Zr2 Zr2 171.17(17) 62 11_566 ?
O4 Zr2 Zr2 111.17(17) . 11_566 ?
O8 Zr2 Zr2 111.3(4) . 11_566 ?
O8 Zr2 Zr2 76.2(4) 62 11_566 ?
O3 Zr2 Zr2 42.3(3) . 11_566 ?
Zr2 Zr2 Zr2 49.4(4) 80_564 11_566 ?
Zr2 Zr2 Zr2 89.999(2) 83_654 11_566 ?
Zr2 Zr2 Zr2 60.000(1) 8_656 11_566 ?
Zr2 O2 O2 85(2) 83_654 83_654 ?
Zr2 O2 O2 85(2) 83_654 80_564 ?
O2 O2 O2 114.6(15) 83_654 80_564 ?
Zr2 O2 Zr2 115.1(10) 83_654 8_656 ?
O2 O2 Zr2 34.7(13) 83_654 8_656 ?
O2 O2 Zr2 130.7(7) 80_564 8_656 ?
Zr2 O2 Zr2 115.1(10) 83_654 . ?
O2 O2 Zr2 130.7(7) 83_654 . ?
O2 O2 Zr2 34.7(13) 80_564 . ?
Zr2 O2 Zr2 122.3(15) 8_656 . ?
 
loop_
 _geom_torsion_atom_site_label_1
 _geom_torsion_atom_site_label_2
 _geom_torsion_atom_site_label_3
 _geom_torsion_atom_site_label_4
 _geom_torsion
 _geom_torsion_site_symmetry_1
 _geom_torsion_site_symmetry_2
 _geom_torsion_site_symmetry_3
 _geom_torsion_site_symmetry_4
 _geom_torsion_publ_flag
O4 C3 C6 C7 -2.5(6) 46_564 . . 46_564 ?
O4 C3 C6 C7 177.5(6) . . . 46_564 ?
O4 C3 C6 C7 177.5(6) 46_564 . . . ?
O4 C3 C6 C7 -2.5(6) . . . . ?
O4 C3 O4 Zr2 -8.2(4) 46_564 . . . ?
C6 C3 O4 Zr2 171.8(4) . . . . ?
O4 C3 O4 Zr1 9.5(6) 46_564 . . . ?
C6 C3 O4 Zr1 -170.5(6) . . . . ?
C7 C6 C7 C8 -1.2(8) 46_564 . . . ?
C3 C6 C7 C8 178.8(8) . . . . ?
C6 C7 C8 C9 2.1(15) . . . . ?
C10 C9 C8 C7 179.1(6) . . . . ?
C8 C9 C8 C7 -0.9(6) 46_564 . . . ?
C8 C9 C10 C11 -103.4(8) . . . 46_564 ?
C8 C9 C10 C11 76.6(8) 46_564 . . 46_564 ?
C8 C9 C10 C11 76.6(8) . . . . ?
C8 C9 C10 C11 -103.4(8) 46_564 . . . ?
C11 C10 C11 C12 179.7(15) 46_564 . . . ?
C9 C10 C11 C12 -0.3(15) . . . . ?
C11 C10 C11 N14 -0.2(11) 46_564 . . . ?
C9 C10 C11 N14 179.8(11) . . . . ?
N14 C11 C12 C12 1.6(13) . . . 52_655 ?
C10 C11 C12 C12 -178.3(9) . . . 52_655 ?
C12 C11 N14 C11 -2.5(19) . . . 52_655 ?
C10 C11 N14 C11 177.4(5) . . . 52_655 ?
C12 C11 N14 Fe15 157.6(12) . . . 93_564 ?
C10 C11 N14 Fe15 -22(2) . . . 93_564 ?
C12 C11 N14 Fe15 -157.4(11) . . . . ?
C10 C11 N14 Fe15 23(2) . . . . ?
 
_refine_diff_density_max    0.726
_refine_diff_density_min   -0.762
_refine_diff_density_rms    0.083

_shelx_res_file
;
REM Old TITL shelx_time17d80 in Im-3m
REM SHELXT solution in Im-3m: R1 0.640, Rweak 0.254, Alpha 0.183
REM <I/s>   0.000 for    0 systematic absences,  Orientation as input
REM Formula found by SHELXT:  C84 N123 O42 Fe7 Zr12
CELL  0.82656  38.8733  38.8733  38.8733   90.000   90.000   90.000
ZERR    4.000   0.0045   0.0045   0.0045    0.000    0.000    0.000
LATT  2
SYMM -X, -Y, Z
SYMM -X, Y, -Z
SYMM X, -Y, -Z
SYMM Z, X, Y
SYMM Z, -X, -Y
SYMM -Z, -X, Y
SYMM -Z, X, -Y
SYMM Y, Z, X
SYMM -Y, Z, -X
SYMM Y, -Z, -X
SYMM -Y, -Z, X
SYMM Y, X, -Z
SYMM -Y, -X, -Z
SYMM Y, -X, Z
SYMM -Y, X, Z
SYMM X, Z, -Y
SYMM -X, Z, Y
SYMM -X, -Z, -Y
SYMM X, -Z, Y
SYMM Z, Y, -X
SYMM Z, -Y, X
SYMM -Z, Y, X
SYMM -Z, -Y, -X
SFAC C H N O FE ZR
DISP $C  0.00511  0.00239 15.74444!source kissel
DISP $H -0.00002  0.00000  0.66615!source kissel
DISP $N  0.00955  0.00480 28.17579!source kissel
DISP $O  0.01604  0.00875 47.81841!source kissel
DISP $Fe  0.35610  1.11842 5271.23871!source kissel
DISP $Zr -1.45491  0.75288 3671.72661!source kissel
UNIT 588 288 48 268 12 48
ACTA
L.S. 5 0  178
BOND $H
FMAP 2
PLAN 20
DFIX 1.71 0.02 Fe15 C16
DFIX 1.1 0.02 C16 O17
DFIX 1.513 0.01 C3 C6
SIMU 0.05
DELU 0.05
ISOR 0.01 0.02 O7 O8
ABIN
LIST 4
WGHT    0.200000
EXTI    0.000085
FVAR       0.06248   0.62156
C3    1    0.668817    0.750000    0.168817    10.50000    0.15139    0.23016 =
         0.15139   -0.10689   -0.07888    0.10689
O3    4    0.717919    0.717919    0.282081    10.16667    0.11639    0.11639 =
         0.11639   -0.03643   -0.03643    0.03643
C6    1    0.640971    0.750000    0.140971    10.50000    0.10651    0.25111 =
         0.10651   -0.05415   -0.05694    0.05415
O4    4    0.672619    0.721778    0.184864    11.00000    0.18289    0.21055 =
         0.18172   -0.08747   -0.10451    0.10132
C7    1    0.623919    0.723041    0.133818    11.00000    0.14065    0.32938 =
         0.12931   -0.05143   -0.06962    0.03944
AFIX  43
H7    2    0.629748    0.703425    0.146211    11.00000   -1.20000
AFIX   0
C9    1    0.589614    0.750000    0.089614    10.50000    0.08189    0.39053 =
         0.08189   -0.00664    0.00531    0.00664
C8    1    0.596765    0.718967    0.109022    11.00000    0.12977    0.36134 =
         0.16856   -0.04887   -0.04569   -0.00638
AFIX  43
H8A   2    0.584944    0.698426    0.105756    11.00000   -1.20000
AFIX   0
O17   4    0.500000    0.662464    0.000000    10.12500    0.15228    0.34777 =
         0.10082    0.00000    0.00000    0.00000
C16   1    0.500000    0.689365    0.000000    10.12500    0.07834    0.32366 =
         0.08120    0.00000    0.00000    0.00000
C10   1    0.563250    0.750000    0.063250    10.50000    0.06822    0.41590 =
         0.06822   -0.00649    0.00814    0.00649
C11   1    0.528310    0.751220    0.073726    11.00000    0.08001    0.45656 =
         0.07045   -0.01412   -0.01371   -0.00206
C12   1    0.517919    0.752275    0.108096    11.00000    0.08923    0.52783 =
         0.06592    0.00273    0.00308    0.01023
AFIX  43
H12   2    0.532180    0.752866    0.127296    11.00000   -1.20000
AFIX   0
N14   3    0.500000    0.751475    0.051114    10.50000    0.09733    0.45901 =
         0.07971   -0.00743    0.00000    0.00000
FE15  5    0.500000    0.733436    0.000000    10.12500    0.07465    0.33417 =
         0.07714    0.00000    0.00000    0.00000
CONF
MERG 2
PART 1
ZR1   6    0.702358    0.702358    0.232988    20.50000    0.14789    0.14789 =
         0.14051   -0.06676   -0.06676    0.06443
O7    4    0.692918    0.648652    0.254266    21.00000    0.26551    0.15877 =
         0.26556   -0.06199    0.02518   -0.00342
O1    4    0.753341    0.683030    0.246659    20.50000    0.14198    0.15554 =
         0.14198   -0.05064   -0.03081    0.05064
PART 0
PART 2
ZR2   6    0.714862    0.714862    0.220091   -20.50000    0.12175    0.12175 =
         0.11312   -0.04760   -0.04760    0.04353
O8    4    0.711061    0.659825    0.244242   -21.00000    0.17871    0.09248 =
         0.15315   -0.04452   -0.02193    0.00524
O2    4    0.765040    0.710543    0.234960   -20.50000    0.11143    0.10421 =
         0.11143   -0.02810   -0.00647    0.02810
PART 0
HKLF 4


REM
REM wR2 = 0.3552, GooF = S = 1.091, Restrained GooF = 1.082 for all data
REM R1 = 0.1140 for 2088 Fo > 4sig(Fo) and 0.1510 for all 4080 data
REM 131 parameters refined using 156 restraints

END

WGHT      0.2000      0.0000

REM Highest difference peak  0.726,  deepest hole -0.762,  1-sigma level  0.083
Q1    1   0.5000  0.6766  0.0000  10.25000  0.05    0.73
Q2    1   0.7369  0.6438  0.2631  10.50000  0.05    0.58
Q3    1   0.6998  0.6998  0.2702  10.50000  0.05    0.44
Q4    1   0.5262  0.7428  0.0725  11.00000  0.05    0.42
Q5    1   0.7005  0.6491  0.2553  11.00000  0.05    0.40
Q6    1   0.6821  0.6821  0.2768  10.50000  0.05    0.40
Q7    1   0.7029  0.6551  0.2500  11.00000  0.05    0.40
Q8    1   0.6904  0.6486  0.2628  11.00000  0.05    0.35
Q9    1   0.7029  0.6323  0.2423  11.00000  0.05    0.34
Q10   1   0.7578  0.6601  0.2422  10.50000  0.05    0.32
Q11   1   0.7358  0.7038  0.1990  11.00000  0.05    0.32
Q12   1   0.7094  0.6557  0.2293  11.00000  0.05    0.31
Q13   1   0.6987  0.7500  0.1987  10.50000  0.05    0.31
Q14   1   0.6325  0.7346  0.0874  11.00000  0.05    0.30
Q15   1   0.5192  0.7160  0.0515  11.00000  0.05    0.29
Q16   1   0.6698  0.6620  0.2431  11.00000  0.05    0.29
Q17   1   0.7094  0.7094  0.3230  10.50000  0.05    0.28
Q18   1   0.5000  0.7148  0.0523  10.50000  0.05    0.28
Q19   1   0.5000  0.7322  0.1077  10.50000  0.05    0.27
Q20   1   0.5211  0.6527  0.0177  11.00000  0.05    0.27
;
_shelx_res_checksum    2210

_shelx_hkl_file
;
   1   1   0  -95.29   83.26
   2   0   0 7181.87  223.63
   2   1   1 1974.39   68.85
   2   2   0 6473.71  158.82
   2   2   2 9999.00 1576.43
   3   1   0  406.50   20.38
   3   1   2  219.59   25.70
   3   2   1  199.76   26.81
   3   3   0  128.89   39.11
   3   3   2  205.09   21.21
   4   0   0 8847.07  253.28
   4   1   1  658.86   34.24
   4   1   3   72.06    4.96
   4   2   0 1342.24   54.53
   4   2   2 2012.49  136.33
   4   3   1   69.77    7.62
   4   3   3  -54.90   25.15
   4   4   0  607.27   62.98
   4   4   2  276.05   38.92
   4   4   4 1865.24  241.72
   5   1   0    7.25    1.74
   5   1   2  -51.23    2.85
   5   1   4  430.83   11.11
   5   2   1  -50.95    2.66
   5   2   3  206.46   10.56
   5   3   0 -163.68    9.73
   5   3   2  232.44   18.27
   5   3   4  -56.64   10.10
   5   4   1  413.48   10.37
   5   4   3  -71.33   10.92
   5   5   0  309.56   26.53
   5   5   2  560.27   56.73
   5   5   4   23.68    5.42
   6   0   0 4291.84  240.15
   6   1   1  965.67   36.26
   6   1   3 -100.34    6.06
   6   1   5  282.84   14.50
   6   2   0  471.31    9.18
   6   2   2  468.28   29.19
   6   2   4  234.46   16.71
   6   3   1 -100.25    6.70
   6   3   3    9.36    3.76
   6   3   5  190.12   10.01
   6   4   0   21.11    6.15
   6   4   2  228.13   17.44
   6   4   4  177.45   19.28
   6   5   1  252.36    9.91
   6   5   3  191.77   11.11
   6   5   5  290.00   22.49
   6   6   0  609.38   44.16
   6   6   2  127.05   10.37
   6   6   4 1049.94   72.16
   6   6   6  617.46  108.33
   7   1   0  -50.67    3.95
   7   1   2   19.92    2.20
   7   1   4   -0.83    2.39
   7   1   6  -54.26    4.22
   7   2   1   28.55    3.76
   7   2   3   47.55    3.49
   7   2   5  203.34   14.69
   7   3   0   89.78    5.05
   7   3   2   52.79    3.58
   7   3   4  154.32   12.67
   7   3   6  820.25   26.81
   7   4   1   -1.10    2.39
   7   4   3  134.58    7.80
   7   4   5  279.35   11.57
   7   5   0  317.91   14.50
   7   5   2  213.26   15.97
   7   5   4  283.12   11.48
   7   5   6   96.76   16.25
   7   6   1  -51.59    3.95
   7   6   3  858.07   32.50
   7   6   5  119.07   19.55
   7   7   0 1549.80   79.32
   7   7   2 1609.93   82.62
   7   7   4  519.51   45.63
   7   7   6   69.95    5.42
   8   0   0 3234.19  189.30
   8   1   1  735.61   25.98
   8   1   3  120.44    5.51
   8   1   5  406.32   10.37
   8   1   7   39.84    3.67
   8   2   0 1103.46   58.66
   8   2   2  411.73   33.60
   8   2   4  789.59   66.83
   8   2   6  252.73   30.66
   8   3   1  132.20    5.78
   8   3   3 -149.73    9.18
   8   3   5  219.22   11.66
   8   3   7  573.40   28.83
   8   4   0  446.62   43.88
   8   4   2  769.03   66.83
   8   4   4 1135.96   70.14
   8   4   6    8.63    4.77
   8   5   1  384.83    7.71
   8   5   3  212.89   12.85
   8   5   5  360.97   28.00
   8   5   7  331.86   28.64
   8   6   0   94.92   16.71
   8   6   2  247.96   32.41
   8   6   4   10.56    5.88
   8   6   6  371.43   31.40
   8   7   1   37.27    3.49
   8   7   3  524.92   27.82
   8   7   5  337.65   21.57
   8   7   7  361.24   26.71
   8   8   0  341.05   32.87
   8   8   2  226.93   14.14
   8   8   4  211.24   20.56
   8   8   6  476.73   35.25
   8   8   8  567.70   76.20
   9   1   0  238.41   20.29
   9   1   2  119.25   10.37
   9   1   4  226.75    7.44
   9   1   6   26.71    2.02
   9   1   8   13.40    1.84
   9   2   1  112.92    9.27
   9   2   3  396.68    9.73
   9   2   5  -75.37    5.78
   9   2   7  221.70   11.66
   9   3   0  261.45    6.43
   9   3   2  381.35    9.18
   9   3   4 -135.32    6.70
   9   3   6   53.89    4.13
   9   3   8  212.89   11.75
   9   4   1  251.45    8.26
   9   4   3 -136.69    6.61
   9   4   5   26.71    4.77
   9   4   7  105.11    6.52
   9   5   0   51.04   23.68
   9   5   2  -82.81    4.31
   9   5   4   25.70    3.21
   9   5   6  133.94   14.87
   9   5   8  371.06   27.54
   9   6   1   28.28    2.66
   9   6   3   54.62    2.85
   9   6   5  133.02   11.57
   9   6   7   39.20    3.49
   9   7   0  213.26   10.28
   9   7   2  206.46   10.01
   9   7   4  136.60   11.84
   9   7   6   48.01    8.63
   9   7   8  246.86   16.16
   9   8   1   13.04    1.93
   9   8   3  236.39   23.32
   9   8   5  325.62   17.17
   9   8   7  260.99   20.20
   9   9   0 1156.62   60.22
   9   9   2 1140.83   42.78
   9   9   4  605.99   51.68
   9   9   6  141.74   12.49
   9   9   8   48.20    3.76
  10   0   0 1050.03  103.55
  10   1   1   54.53    8.45
  10   1   3  150.56   13.04
  10   1   5   64.90    2.75
  10   1   7   53.61    3.21
  10   1   9   24.14    3.21
  10   2   0 1473.70   80.33
  10   2   2   82.44   15.79
  10   2   4  443.22   26.99
  10   2   6  299.83   18.36
  10   2   8  190.49   10.92
  10   3   1  129.17    9.91
  10   3   3  207.75   12.03
  10   3   5  157.17    7.25
  10   3   7  265.95   19.83
  10   3   9  219.96   27.08
  10   4   0 1070.14   64.08
  10   4   2  520.52   40.85
  10   4   4  554.30   41.77
  10   4   6   10.65    7.16
  10   4   8   22.68    9.09
  10   5   1   63.89    2.94
  10   5   3  168.00    8.26
  10   5   5  385.11   29.28
  10   5   7  201.69    8.54
  10   5   9  189.02   16.89
  10   6   0  834.94   51.87
  10   6   2  231.53   12.58
  10   6   4    1.29    2.57
  10   6   6   52.51    3.03
  10   6   8   11.48    2.39
  10   7   1   50.58    3.21
  10   7   3  211.33   10.28
  10   7   5  248.05   17.35
  10   7   7   91.25    6.52
  10   7   9  186.54   17.17
  10   8   0  374.55   25.25
  10   8   2  190.67   10.10
  10   8   4    2.75    3.03
  10   8   6   13.59    2.48
  10   8   8  104.38    9.18
  10   9   1   26.99    3.49
  10   9   3  207.47   14.78
  10   9   5  181.68   15.15
  10   9   7  204.90   15.06
  10   9   9   76.47    5.60
  10  10   0  254.93   35.62
  10  10   2  305.88   25.34
  10  10   4   44.89    3.58
  10  10   6   98.23    9.00
  10  10   8   39.75    3.67
  10  10  10  149.18   21.02
  11   1   0   49.76    3.76
  11   1   2   58.29    1.93
  11   1   4   22.86   14.96
  11   1   6   -6.33    1.38
  11   1   8  -37.46    2.39
  11   1  10   29.01    2.66
  11   2   1   62.52    2.11
  11   2   3  169.93    6.79
  11   2   5   31.49    4.41
  11   2   7  197.19    6.52
  11   2   9   43.79    6.89
  11   3   0  352.52   14.96
  11   3   2  188.65    9.27
  11   3   4   19.46    2.94
  11   3   6   31.67    4.22
  11   3   8   -2.39    1.84
  11   3  10   45.99    2.94
  11   4   1    5.23    1.56
  11   4   3   14.78    2.11
  11   4   5   -5.51    2.11
  11   4   7  -10.19    3.67
  11   4   9   57.93   12.49
  11   5   0  114.11    6.06
  11   5   2   23.96    2.48
  11   5   4   14.23   10.28
  11   5   6   -7.62    3.58
  11   5   8   27.63    3.03
  11   5  10  126.23   12.58
  11   6   1   -3.12    3.86
  11   6   3   24.51    2.30
  11   6   5   -6.61    4.59
  11   6   7   -3.86    1.47
  11   6   9   24.14    3.30
  11   7   0  277.33   11.20
  11   7   2  193.61    6.89
  11   7   4   -4.22    4.50
  11   7   6   -3.21    1.56
  11   7   8   51.59    4.87
  11   7  10  102.91    7.89
  11   8   1  -39.84    2.30
  11   8   3    2.57    3.49
  11   8   5   29.47    3.30
  11   8   7   56.09    4.59
  11   8   9   28.73   11.29
  11   9   0   25.70    4.22
  11   9   2   43.33    2.94
  11   9   4   38.92    2.39
  11   9   6   24.88    2.66
  11   9   8   16.98    2.02
  11   9  10   78.03    7.89
  11  10   1   30.57    2.48
  11  10   3   49.39    3.49
  11  10   5  120.90   10.47
  11  10   7  109.98    8.63
  11  10   9   65.91    5.42
  11  11   0  112.64    7.34
  11  11   2  145.87    8.35
  11  11   4  118.24    8.45
  11  11   6  106.67    6.52
  11  11   8   44.98    3.58
  11  11  10  -73.44    6.06
  12   0   0   41.13   11.75
  12   1   1   76.93    3.76
  12   1   3  119.71    5.60
  12   1   5   52.60    2.02
  12   1   7   -0.09    1.93
  12   1   9   12.94    1.19
  12   1  11   13.86    1.74
  12   2   0 1721.47   73.99
  12   2   2 1037.92   50.95
  12   2   4  550.63   34.88
  12   2   6  404.30   24.14
  12   2   8   26.71    2.39
  12   2  10   11.38    2.57
  12   3   1  135.41    7.16
  12   3   3  137.80   14.60
  12   3   5  227.30   13.95
  12   3   7   95.57    7.07
  12   3   9   69.77    4.87
  12   3  11   20.56    1.19
  12   4   0   27.17    3.76
  12   4   2  537.96   29.74
  12   4   4  275.87   30.94
  12   4   6   19.09    3.67
  12   4   8   12.67    3.03
  12   4  10    0.00    1.19
  12   5   1   62.24    2.75
  12   5   3  202.06    9.36
  12   5   5  393.74   20.66
  12   5   7  226.84   25.06
  12   5   9   31.58    2.48
  12   5  11  113.28   12.76
  12   6   0  492.34   38.01
  12   6   2  427.06   28.18
  12   6   4   20.01    3.21
  12   6   6   -0.28    1.74
  12   6   8   -1.65    1.29
  12   6  10   35.80    3.58
  12   7   1   -0.83    1.65
  12   7   3  105.02    7.62
  12   7   5  157.72    8.90
  12   7   7   37.27    3.03
  12   7   9   66.19    7.16
  12   7  11   85.74    7.62
  12   8   0    8.54    3.30
  12   8   2   28.83    2.30
  12   8   4   11.66    2.39
  12   8   6   -1.47    1.47
  12   8   8    4.68    1.38
  12   8  10   20.20    3.21
  12   9   1   15.24    1.29
  12   9   3   65.55    4.13
  12   9   5   35.62    3.21
  12   9   7   54.07    5.88
  12   9   9   19.28    2.30
  12   9  11   13.22    9.73
  12  10   0   70.05   10.01
  12  10   2    4.22    1.29
  12  10   4    1.93    1.74
  12  10   6   40.76    4.22
  12  10   8   16.25    2.39
  12  10  10  -54.99    8.35
  12  11   1   12.85    1.38
  12  11   3   24.51    1.93
  12  11   5  137.15   17.35
  12  11   7   77.11    4.87
  12  11   9   -2.11   10.28
  12  11  11  -56.73    5.42
  12  12   0 1382.27  116.77
  12  12   2  452.58   36.81
  12  12   4  400.26   35.44
  12  12   6  233.27   30.57
  12  12   8   92.17   13.31
  12  12  10  -39.84    4.41
  12  12  12   41.31    6.70
  13   1   0  199.12    6.89
  13   1   2  154.14    3.49
  13   1   4   16.16    3.76
  13   1   6   28.92    2.30
  13   1   8   23.87    1.65
  13   1  10   16.34    1.38
  13   1  12   12.49    2.02
  13   2   1  179.38    6.15
  13   2   3   65.91    4.87
  13   2   5  449.46   26.71
  13   2   7  108.42    5.51
  13   2   9   22.12    6.70
  13   2  11  113.01    8.35
  13   3   0   82.35    3.86
  13   3   2   65.55    7.07
  13   3   4   45.44    2.75
  13   3   6   10.47    1.19
  13   3   8    4.41    4.41
  13   3  10    5.51    0.83
  13   3  12   13.77    1.74
  13   4   1   14.14    3.49
  13   4   3   61.23    5.05
  13   4   5  155.24    7.25
  13   4   7   84.55    5.14
  13   4   9   18.18    1.74
  13   4  11    9.82    2.11
  13   5   0  515.29   21.02
  13   5   2  437.35   17.53
  13   5   4  178.00   11.11
  13   5   6   20.38    3.03
  13   5   8   -1.47    1.56
  13   5  10   14.05    1.74
  13   5  12   23.78    6.61
  13   6   1   28.92    3.76
  13   6   3   11.38    2.30
  13   6   5   16.07    1.38
  13   6   7    9.46    1.56
  13   6   9   -2.02    1.38
  13   6  11    5.88    1.84
  13   7   0   74.45    5.42
  13   7   2  101.53    4.68
  13   7   4   93.18    7.89
  13   7   6   12.85    1.74
  13   7   8    1.56    1.38
  13   7  10    5.32    1.56
  13   7  12  249.15   13.49
  13   8   1   27.08    2.57
  13   8   3   -0.83    2.20
  13   8   5   -0.92    1.19
  13   8   7    2.57    2.75
  13   8   9    2.66    1.56
  13   8  11  101.99    9.73
  13   9   0    4.31    1.19
  13   9   2    9.64    1.29
  13   9   4   19.74    1.93
  13   9   6   -0.18    1.38
  13   9   8    0.46    1.47
  13   9  10  -30.02    7.25
  13   9  12    1.38    3.12
  13  10   1   17.72    1.65
  13  10   3    6.79    0.83
  13  10   5   14.60    2.39
  13  10   7    5.32    1.56
  13  10   9  -27.17    6.61
  13  10  11    0.92    8.72
  13  11   0  259.71   20.56
  13  11   2  105.57    7.62
  13  11   4    7.89    1.19
  13  11   6    9.00    4.59
  13  11   8   94.83    9.91
  13  11  10   -0.83    4.77
  13  11  12    2.94    1.56
  13  12   1   11.84    1.65
  13  12   3   13.40    1.29
  13  12   5   18.91    6.43
  13  12   7  227.76   10.92
  13  12   9   -2.11    3.03
  13  12  11   -1.01    1.47
  13  13   0  647.39   56.27
  13  13   2  422.57   46.54
  13  13   4  198.02    9.64
  13  13   6   38.10    6.70
  13  13   8   30.29    4.68
  13  13  10  122.83   10.65
  13  13  12   29.84    3.12
  14   0   0  786.47   56.27
  14   1   1   14.96    1.74
  14   1   3   80.88    3.95
  14   1   5   18.45    4.50
  14   1   7    4.59    1.29
  14   1   9    7.53    1.38
  14   1  11    4.31    1.29
  14   1  13  167.54   10.28
  14   2   0  921.05   44.71
  14   2   2   54.90    4.41
  14   2   4  757.55   36.72
  14   2   6   34.70    2.85
  14   2   8    2.57    1.56
  14   2  10  273.94   26.90
  14   2  12  885.16   63.34
  14   3   1   87.49    6.61
  14   3   3   88.96    3.86
  14   3   5  112.00    6.15
  14   3   7   73.26    5.32
  14   3   9   15.79    1.19
  14   3  11   -7.62    1.19
  14   3  13   39.02    5.42
  14   4   0  991.10   70.23
  14   4   2  812.91   44.07
  14   4   4  819.61   44.43
  14   4   6   41.95    3.49
  14   4   8    4.87    1.19
  14   4  10   22.40    2.57
  14   4  12  848.99   61.23
  14   5   1   12.12    1.29
  14   5   3   94.65    4.59
  14   5   5  191.04    8.63
  14   5   7   95.38    6.33
  14   5   9   16.16    9.73
  14   5  11  -43.06   10.37
  14   5  13   20.47    4.41
  14   6   0  160.93   10.37
  14   6   2   36.35    2.85
  14   6   4   37.46    3.30
  14   6   6    7.25    1.29
  14   6   8    2.75    3.30
  14   6  10   -1.93    4.96
  14   6  12  353.81   35.25
  14   7   1    5.78    1.29
  14   7   3   68.39    3.30
  14   7   5   97.49    5.42
  14   7   7   60.68    5.32
  14   7   9   18.73    3.12
  14   7  11  208.39   11.75
  14   7  13  108.69    9.09
  14   8   0   83.63    6.24
  14   8   2    6.89    2.11
  14   8   4    4.22    1.10
  14   8   6    2.48    1.47
  14   8   8   -1.93    1.47
  14   8  10  133.57   10.56
  14   8  12   63.16    7.62
  14   9   1    6.24    1.19
  14   9   3   14.96    1.10
  14   9   5    4.41    1.74
  14   9   7   21.48    3.40
  14   9   9  135.59   11.02
  14   9  11    4.87    2.30
  14   9  13   35.62    3.40
  14  10   0  148.08   13.31
  14  10   2  245.48   17.44
  14  10   4   19.83    2.11
  14  10   6   -7.34    2.39
  14  10   8  127.97   10.28
  14  10  10   -0.55    3.86
  14  10  12   13.59    1.93
  14  11   1    4.59    1.56
  14  11   3   -6.43    0.92
  14  11   5  -54.35    4.96
  14  11   7  179.47   10.92
  14  11   9    8.45    2.85
  14  11  11    2.57    1.74
  14  11  13    5.69    2.02
  14  12   0  910.77   83.26
  14  12   2  875.24   64.35
  14  12   4  725.05   40.94
  14  12   6  445.70   49.21
  14  12   8   87.30   13.95
  14  12  10   11.57    1.93
  14  12  12   92.72   12.30
  14  13   1  129.62    8.63
  14  13   3   41.77    5.23
  14  13   5   19.55    4.31
  14  13   7   93.27    8.81
  14  13   9   38.56    4.50
  14  13  11    5.14    1.65
  14  13  13    1.38    1.38
  14  14   0  770.40   87.95
  14  14   2 1059.03   68.12
  14  14   4  793.08   59.95
  14  14   6  333.61   44.71
  14  14   8   23.59    3.03
  14  14  10   62.06    7.71
  14  14  12  149.45   15.79
  14  14  14  260.81   42.41
  15   1   0   18.09    1.10
  15   1   2   16.80    2.75
  15   1   4    6.89    1.29
  15   1   6   10.65    1.19
  15   1   8    0.64    1.19
  15   1  10   -6.61    1.38
  15   1  12  118.42    9.00
  15   1  14   12.49    3.21
  15   2   1   17.17    1.47
  15   2   3  727.72   26.16
  15   2   5  148.26   13.68
  15   2   7  329.39   15.33
  15   2   9   11.57    3.86
  15   2  11  469.11   26.35
  15   2  13  563.48   27.91
  15   3   0  576.79   18.73
  15   3   2  705.32   23.13
  15   3   4  558.80   23.78
  15   3   6  278.89   14.87
  15   3   8   62.24    2.66
  15   3  10  -11.11    2.02
  15   3  12  -28.28    4.96
  15   3  14    3.21    1.10
  15   4   1    6.98    1.29
  15   4   3  546.22   22.49
  15   4   5  129.53    7.53
  15   4   7  246.40   11.66
  15   4   9    7.80    1.56
  15   4  11  385.02   14.05
  15   4  13  216.29   11.02
  15   5   0  117.05    8.81
  15   5   2  136.23    6.33
  15   5   4  146.61    7.80
  15   5   6   69.31    4.50
  15   5   8   11.38    1.84
  15   5  10  -32.13    5.69
  15   5  12  -13.59    2.75
  15   5  14   35.71    4.04
  15   6   1   12.03    1.19
  15   6   3  268.15   10.83
  15   6   5   75.92    4.50
  15   6   7  111.26    7.25
  15   6   9  -40.67   12.76
  15   6  11  -21.57    5.51
  15   6  13   10.10    3.86
  15   7   0  342.42   23.50
  15   7   2  336.00   17.26
  15   7   4  250.34   13.86
  15   7   6  103.37    6.06
  15   7   8  -32.22    4.04
  15   7  10   43.15    7.80
  15   7  12    0.73    1.47
  15   7  14   21.94    2.39
  15   8   1    1.38    1.38
  15   8   3   69.13    5.05
  15   8   5   10.37    1.29
  15   8   7  -32.13    3.86
  15   8   9  124.21    9.36
  15   8  11   -7.25    1.84
  15   8  13   60.04    5.69
  15   9   0   26.71    2.66
  15   9   2    7.16    1.65
  15   9   4    6.33    1.74
  15   9   6  -42.32    6.24
  15   9   8  141.83   10.37
  15   9  10    8.45    2.02
  15   9  12    3.12    1.38
  15   9  14    8.45    1.47
  15  10   1   -7.99    1.19
  15  10   3   -7.53    2.20
  15  10   5  -33.88    5.60
  15  10   7   50.58    9.18
  15  10   9   13.13    2.94
  15  10  11   41.22    4.04
  15  10  13  156.71   14.87
  15  11   0  643.07   36.54
  15  11   2  489.49   36.45
  15  11   4  394.29   12.67
  15  11   6  -22.03    5.42
  15  11   8   -1.56    2.30
  15  11  10   29.65    2.48
  15  11  12   21.85    2.66
  15  11  14    2.30    1.29
  15  12   1  114.02    8.63
  15  12   3  -23.41    4.50
  15  12   5  -12.94    2.02
  15  12   7    4.31    2.85
  15  12   9    1.84    1.19
  15  12  11   23.96    2.30
  15  12  13  101.44    7.89
  15  13   0  818.32   51.41
  15  13   2  619.30   50.95
  15  13   4  210.41   10.01
  15  13   6    8.26    1.19
  15  13   8   55.72    5.97
  15  13  10  184.89   15.06
  15  13  12  115.30   10.83
  15  13  14   16.52    2.20
  15  14   1    6.24    1.29
  15  14   3    2.30    1.01
  15  14   5   32.31    3.21
  15  14   7   16.62    1.93
  15  14   9    5.78    1.38
  15  14  11    9.00    6.70
  15  14  13   24.05    3.49
  15  15   0  354.17   31.95
  15  15   2  257.05   16.62
  15  15   4  112.27    6.52
  15  15   6    2.02    0.83
  15  15   8   67.47    5.69
  15  15  10  217.57   18.09
  15  15  12  159.64   10.74
  15  15  14   40.85    4.96
  16   0   0    6.33    2.30
  16   1   1    5.32    1.01
  16   1   3   67.66    5.88
  16   1   5   11.02    1.29
  16   1   7    3.12    1.19
  16   1   9  -52.14    3.67
  16   1  11  -35.71    5.69
  16   1  13    5.23    1.29
  16   1  15   -0.37    1.01
  16   2   0  648.86   42.87
  16   2   2 1127.79   55.63
  16   2   4  371.80   27.36
  16   2   6  905.81   64.63
  16   2   8   13.40    3.30
  16   2  10  404.11   19.65
  16   2  12  374.64   39.29
  16   2  14  259.34   20.47
  16   3   1   60.59    3.03
  16   3   3  133.39    5.05
  16   3   5   54.99    2.30
  16   3   7   37.91    2.20
  16   3   9  -71.51    5.14
  16   3  11  -53.15    3.76
  16   3  13    3.86    1.10
  16   3  15    1.65    1.01
  16   4   0   14.87    2.20
  16   4   2  336.55   20.01
  16   4   4   75.92    6.24
  16   4   6  195.72   12.03
  16   4   8    3.12    5.32
  16   4  10  300.84   14.60
  16   4  12  306.62   26.53
  16   4  14  274.86   19.00
  16   5   1   12.67    1.84
  16   5   3   57.74    3.30
  16   5   5   89.51    6.06
  16   5   7   -6.79    2.48
  16   5   9  182.87    8.81
  16   5  11   17.26   27.72
  16   5  13    5.05    1.38
  16   5  15   15.33    1.19
  16   6   0  486.37   33.78
  16   6   2  768.84   52.51
  16   6   4  187.00   12.12
  16   6   6  487.74   34.06
  16   6   8  152.39    9.00
  16   6  10  -25.70    2.48
  16   6  12   13.49    1.56
  16   6  14   43.51    3.58
  16   7   1    4.31    1.47
  16   7   3   35.80    1.65
  16   7   5  -10.74    2.57
  16   7   7   40.85    7.71
  16   7   9  -59.86    4.22
  16   7  11    6.70    1.47
  16   7  13   18.18    2.11
  16   7  15   32.59    2.57
  16   8   0   44.98    4.13
  16   8   2    6.89    1.93
  16   8   4    7.80    5.69
  16   8   6  151.20    9.27
  16   8   8  -13.68    6.15
  16   8  10    2.66    1.19
  16   8  12    9.09    1.74
  16   8  14    0.09    1.10
  16   9   1  -51.78    3.12
  16   9   3  -71.70    4.31
  16   9   5  174.24    8.81
  16   9   7  -55.36    4.96
  16   9   9    4.87    1.65
  16   9  11    6.06    1.38
  16   9  13   24.69    2.39
  16   9  15   16.34    1.56
  16  10   0  565.41   40.85
  16  10   2  420.73   25.61
  16  10   4  309.47   18.82
  16  10   6  -25.43    3.03
  16  10   8    4.77    1.38
  16  10  10   48.56    5.14
  16  10  12  115.49   12.39
  16  10  14  105.02    9.46
  16  11   1  -39.66    6.43
  16  11   3  -58.20    4.59
  16  11   5   -9.64    1.10
  16  11   7    3.67    1.19
  16  11   9    7.62    1.47
  16  11  11    8.26    2.48
  16  11  13    7.89    2.57
  16  11  15   11.66    1.56
  16  12   0  568.90   51.23
  16  12   2  360.78   31.95
  16  12   4  263.29   15.15
  16  12   6   22.58    6.06
  16  12   8   12.49    2.48
  16  12  10  120.17   10.65
  16  12  12  300.56   34.06
  16  12  14  237.58   22.58
  16  13   1    4.13    1.19
  16  13   3    2.75    1.01
  16  13   5    5.60    0.92
  16  13   7   14.60    1.74
  16  13   9   24.79    3.03
  16  13  11    5.69    1.47
  16  13  13    4.68    1.29
  16  13  15    7.25    2.39
  16  14   0  314.51   34.15
  16  14   2  232.17   17.26
  16  14   4  350.23   35.07
  16  14   6   44.62    3.76
  16  14   8    2.48    1.93
  16  14  10  112.00   12.39
  16  14  12  199.76   19.09
  16  14  14  210.78   29.47
  16  15   1   -0.09    1.10
  16  15   3    2.57    1.10
  16  15   5   17.63    1.38
  16  15   7   32.22    5.14
  16  15   9   15.33    2.11
  16  15  11   12.85    1.38
  16  15  13    1.56    1.29
  16  15  15    3.03    1.10
  16  16   0  722.30   65.64
  16  16   2  536.31   44.52
  16  16   4  597.45   51.78
  16  16   6  174.42   10.65
  16  16   8    4.04    1.10
  16  16  10   25.43    2.57
  16  16  12  173.23   18.36
  16  16  14   97.40   10.92
  16  16  16   49.21    7.80
  17   1   0  272.65   13.59
  17   1   2  216.19   11.20
  17   1   4  125.31    6.24
  17   1   6   43.61    3.67
  17   1   8   51.23    9.00
  17   1  10  -31.76    3.49
  17   1  12    1.19    1.10
  17   1  14    0.55    1.01
  17   1  16   -0.92    1.19
  17   2   1  218.86   11.57
  17   2   3  183.42   12.85
  17   2   5  962.73   41.40
  17   2   7  -48.75    5.23
  17   2   9   44.89    6.43
  17   2  11  332.23   18.09
  17   2  13  319.66   20.01
  17   2  15  633.34   43.61
  17   3   0  177.55   12.49
  17   3   2  181.03   10.74
  17   3   4  144.50    5.97
  17   3   6   28.73    4.22
  17   3   8  178.46    7.80
  17   3  10   -0.64    1.93
  17   3  12   14.60    2.20
  17   3  14   12.21    1.65
  17   3  16    9.64    3.03
  17   4   1  126.78    5.88
  17   4   3  145.41    5.60
  17   4   5  653.17   32.04
  17   4   7   71.15    5.60
  17   4   9  -50.03    2.57
  17   4  11  100.62    6.79
  17   4  13  104.75    5.88
  17   4  15  295.33   33.32
  17   5   0 1010.01   43.15
  17   5   2  858.90   36.26
  17   5   4  734.88   36.90
  17   5   6  321.31   35.62
  17   5   8   42.50    6.79
  17   5  10   16.34    3.03
  17   5  12   25.43    1.84
  17   5  14   14.87    2.94
  17   5  16   -1.38    0.83
  17   6   1   40.85    3.21
  17   6   3   26.35    3.40
  17   6   5  281.01   18.45
  17   6   7   63.99    7.34
  17   6   9   -0.55    2.57
  17   6  11    0.92    0.92
  17   6  13    7.80    0.83
  17   6  15   42.87    3.12
  17   7   0  -12.30    5.51
  17   7   2  -22.49   15.33
  17   7   4   92.72   22.49
  17   7   6   55.26    6.24
  17   7   8  -10.28    1.47
  17   7  10   -0.55    1.01
  17   7  12    4.68    1.01
  17   7  14   10.74    2.85
  17   7  16    4.04    0.83
  17   8   1   32.50    6.24
  17   8   3  173.87    7.44
  17   8   5   57.74    9.18
  17   8   7   -8.26    1.84
  17   8   9   14.23    1.74
  17   8  11   15.15    1.84
  17   8  13   29.10    2.20
  17   8  15   15.51    1.74
  17   9   0  123.11    9.46
  17   9   2   37.91    6.98
  17   9   4  -51.50    2.48
  17   9   6   -3.30    1.47
  17   9   8   12.58    1.65
  17   9  10   16.98    2.20
  17   9  12   37.27    3.67
  17   9  14    7.62    1.19
  17   9  16    3.95    1.29
  17  10   1  -35.71    3.03
  17  10   3   -0.09    1.84
  17  10   5   13.59    1.38
  17  10   7   -0.73    1.10
  17  10   9   19.46    2.20
  17  10  11   68.30    5.14
  17  10  13  138.35   16.89
  17  10  15  102.82    7.16
  17  11   0  392.27   20.84
  17  11   2  284.77   15.88
  17  11   4   93.82    5.05
  17  11   6   -1.19    0.92
  17  11   8   16.52    1.56
  17  11  10   58.39    4.50
  17  11  12   63.44    5.69
  17  11  14   19.65    2.11
  17  11  16   -0.64    1.10
  17  12   1    2.02    1.93
  17  12   3   10.47    1.29
  17  12   5   21.94    1.65
  17  12   7    3.86    1.01
  17  12   9   31.21    2.75
  17  12  11   69.95    6.79
  17  12  13  133.11   11.02
  17  12  15  157.90   17.08
  17  13   0  415.50   27.08
  17  13   2  328.38   24.24
  17  13   4  116.50    8.54
  17  13   6    6.33    0.92
  17  13   8   41.22    9.09
  17  13  10  105.21    7.89
  17  13  12  112.92    9.73
  17  13  14   40.67    4.31
  17  13  16    0.55    1.47
  17  14   1   -0.37    1.01
  17  14   3    9.55    1.19
  17  14   5   15.06    4.41
  17  14   7    4.04    0.92
  17  14   9    8.54    1.10
  17  14  11   18.82    2.57
  17  14  13   39.84    4.68
  17  14  15   40.03    4.22
  17  15   0  779.31   55.54
  17  15   2  646.38   46.36
  17  15   4  278.89   15.79
  17  15   6   38.83    2.02
  17  15   8   15.79    1.74
  17  15  10  109.61   12.12
  17  15  12  154.04   16.89
  17  15  14   43.24    4.96
  17  15  16    2.66    1.01
  17  16   1    0.18    1.38
  17  16   3    7.44    1.38
  17  16   5   -0.09    0.64
  17  16   7    5.05    0.83
  17  16   9    1.38    0.92
  17  16  11   -2.48    1.19
  17  16  13   -0.28    1.10
  17  16  15    4.22    1.10
  17  17   0  215.74   24.05
  17  17   2  139.72   10.92
  17  17   4   44.25    4.31
  17  17   6   -0.83    0.64
  17  17   8   59.03    4.22
  17  17  10  149.55   10.19
  17  17  12  202.70   16.16
  17  17  14   80.60    8.17
  17  17  16   18.09    2.39
  18   0   0  266.23   34.43
  18   1   1   -5.97    1.19
  18   1   3  -10.56    1.74
  18   1   5  -31.21    4.96
  18   1   7   24.14    6.89
  18   1   9   -8.17    2.66
  18   1  11   -0.37    1.10
  18   1  13    1.93    1.01
  18   1  15    0.18    1.10
  18   1  17    2.39    3.76
  18   2   0   40.21    4.04
  18   2   2   14.41    4.77
  18   2   4  290.46   23.13
  18   2   6  200.50    8.90
  18   2   8   -3.21    3.12
  18   2  10  339.76   27.54
  18   2  12  123.75   10.19
  18   2  14  402.92   31.58
  18   2  16  140.82   11.93
  18   3   1  -10.65    1.93
  18   3   3  -17.90    4.13
  18   3   5  139.08    5.69
  18   3   7  -49.94    4.13
  18   3   9   15.70    3.86
  18   3  11    5.97    1.19
  18   3  13   12.03    1.38
  18   3  15    1.93    1.10
  18   3  17    2.57    1.01
  18   4   0  641.79   41.04
  18   4   2  261.73   21.11
  18   4   4 1471.50   67.02
  18   4   6   61.78    5.88
  18   4   8   84.09    6.70
  18   4  10    1.84    0.92
  18   4  12    4.77    1.01
  18   4  14  127.05   10.47
  18   4  16   45.17    3.86
  18   5   1  -37.64    4.77
  18   5   3  124.94    5.51
  18   5   5   43.06    5.05
  18   5   7   35.80    3.21
  18   5   9   54.44    2.66
  18   5  11   14.32    2.85
  18   5  13    1.56    1.84
  18   5  15    2.02    0.83
  18   5  17    4.77    1.19
  18   6   0  142.66    8.63
  18   6   2  193.52    8.45
  18   6   4   62.79    6.70
  18   6   6  -12.39    2.20
  18   6   8   23.41    2.30
  18   6  10   -2.39    0.83
  18   6  12    4.31    0.83
  18   6  14   47.74    3.40
  18   6  16   17.26    2.20
  18   7   1   29.19    5.88
  18   7   3  -46.18   10.10
  18   7   5   47.74    4.50
  18   7   7  135.87    8.90
  18   7   9   84.27    5.97
  18   7  11    3.86    1.65
  18   7  13    3.86    2.11
  18   7  15    9.18    1.10
  18   7  17    9.18    1.19
  18   8   0  -45.99    3.76
  18   8   2   -0.92    4.50
  18   8   4  124.21   30.20
  18   8   6   20.20    1.93
  18   8   8  160.84   12.30
  18   8  10  117.87   12.58
  18   8  12  126.87   16.52
  18   8  14    7.89    1.19
  18   8  16   21.57    1.93
  18   9   1   -8.90    1.65
  18   9   3   14.87    3.67
  18   9   5   57.38    3.67
  18   9   7   87.85    6.15
  18   9   9   12.94    1.56
  18   9  11    5.23    1.19
  18   9  13   19.09    1.65
  18   9  15   11.20    1.38
  18   9  17   20.20    1.74
  18  10   0  360.14   28.92
  18  10   2  306.25   21.94
  18  10   4    2.57    0.83
  18  10   6   -1.65    0.83
  18  10   8  107.96    9.09
  18  10  10  206.83   18.82
  18  10  12  232.44   24.88
  18  10  14  135.96   17.35
  18  10  16   94.56    9.55
  18  11   1   -0.83    1.10
  18  11   3    3.86    1.29
  18  11   5   13.22    1.10
  18  11   7    1.29    0.92
  18  11   9    5.14    1.93
  18  11  11   27.08    2.66
  18  11  13   11.02    2.02
  18  11  15   22.03    2.39
  18  11  17   11.38    1.29
  18  12   0  103.64    9.82
  18  12   2  139.81   16.07
  18  12   4    3.30    1.19
  18  12   6    7.07    2.39
  18  12   8  113.93   16.25
  18  12  10  185.16   15.97
  18  12  12  332.60   31.67
  18  12  14  142.75   15.70
  18  12  16  162.31   22.95
  18  13   1    1.10    1.10
  18  13   3   10.92    1.29
  18  13   5    2.11    1.10
  18  13   7    6.06    2.39
  18  13   9   14.60    1.38
  18  13  11   15.06    2.39
  18  13  13   22.22    2.57
  18  13  15    6.43    1.29
  18  13  17    7.89    1.19
  18  14   0  473.42   39.38
  18  14   2  396.40   27.45
  18  14   4  132.93   11.02
  18  14   6   58.29    4.50
  18  14   8    8.26    1.29
  18  14  10  117.69   10.92
  18  14  12  153.13   14.78
  18  14  14  182.78   17.99
  18  14  16   74.64    8.26
  18  15   1   -0.46    1.29
  18  15   3    1.47    1.01
  18  15   5    2.57    1.19
  18  15   7    9.55    1.01
  18  15   9   10.65    1.65
  18  15  11   18.82    1.74
  18  15  13    7.44    1.19
  18  15  15    4.41    1.10
  18  15  17    1.65    0.83
  18  16   0  145.60   11.11
  18  16   2  182.41   33.05
  18  16   4   47.55    4.96
  18  16   6   18.45    1.93
  18  16   8   19.46    1.84
  18  16  10   89.05   11.93
  18  16  12  162.31   17.63
  18  16  14   74.27    9.09
  18  16  16   36.45    4.77
  18  17   1    0.55    1.10
  18  17   3    2.20    1.10
  18  17   5    4.50    1.10
  18  17   7   11.75    1.38
  18  17   9   20.75    2.39
  18  17  11   10.65    1.38
  18  17  13   12.85    1.47
  18  17  15    1.84    1.01
  18  17  17    1.56    0.92
  18  18   0  576.79   55.91
  18  18   2  502.53   58.02
  18  18   4  207.38   19.46
  18  18   6  129.17    9.64
  18  18   8   53.43    4.87
  18  18  10    0.46    0.83
  18  18  12    3.67    1.10
  18  18  14    1.38    1.01
  18  18  16    3.95    1.47
  18  18  18   13.04    4.77
  19   1   0  178.74    8.90
  19   1   2  175.25    8.45
  19   1   4  -27.72    3.58
  19   1   6  -11.93    1.84
  19   1   8    2.39    0.92
  19   1  10    2.57    1.10
  19   1  12    3.49    1.10
  19   1  14   -2.11    1.19
  19   1  16   -1.93    1.01
  19   1  18    0.83    1.01
  19   2   1  181.58    8.72
  19   2   3  504.09   22.22
  19   2   5    3.03    4.13
  19   2   7   84.92    6.70
  19   2   9   40.30    3.21
  19   2  11   18.91    1.74
  19   2  13  361.98   28.18
  19   2  15  145.51   13.68
  19   2  17  357.29   37.36
  19   3   0  585.79   27.54
  19   3   2  483.61   28.18
  19   3   4  210.50   11.84
  19   3   6   44.89    3.30
  19   3   8   13.04    1.29
  19   3  10    1.74    0.83
  19   3  12    1.38    1.47
  19   3  14   -2.02    0.92
  19   3  16    0.83    0.92
  19   3  18    3.49    1.01
  19   4   1  -35.71    3.12
  19   4   3  191.68   12.39
  19   4   5    1.56    1.10
  19   4   7   41.40    2.30
  19   4   9   21.39    1.38
  19   4  11    3.49    1.01
  19   4  13  131.28    9.00
  19   4  15   44.07    3.86
  19   4  17  131.92   10.56
  19   5   0  -15.24    4.22
  19   5   2    2.48    4.04
  19   5   4    0.46    1.10
  19   5   6    7.53    1.29
  19   5   8   22.86    1.29
  19   5  10   27.63    1.65
  19   5  12   16.07    1.56
  19   5  14    1.84    1.19
  19   5  16    6.52    1.38
  19   5  18    2.02    0.92
  19   6   1  -15.70    1.29
  19   6   3   72.71   11.75
  19   6   5    6.43    0.83
  19   6   7   10.74    1.19
  19   6   9    3.12    0.73
  19   6  11    1.01    0.73
  19   6  13   13.49    1.01
  19   6  15    1.01    0.64
  19   6  17   30.75    2.39
  19   7   0   79.50    4.87
  19   7   2   92.44    7.62
  19   7   4   44.43    2.48
  19   7   6   11.20    1.19
  19   7   8   14.78    1.38
  19   7  10   20.01    1.93
  19   7  12   26.99    3.58
  19   7  14   34.70    2.11
  19   7  16   10.65    0.92
  19   7  18    1.38    0.64
  19   8   1    4.50    1.01
  19   8   3   11.11    1.65
  19   8   5   19.92    1.10
  19   8   7   16.71    2.02
  19   8   9    6.06    0.92
  19   8  11   26.71    2.02
  19   8  13    7.89    1.01
  19   8  15   46.54    3.40
  19   8  17   -1.38    0.55
  19   9   0   67.66    6.61
  19   9   2   45.99    3.21
  19   9   4   19.55    1.47
  19   9   6    4.50    0.73
  19   9   8    5.32    1.01
  19   9  10   26.71    2.39
  19   9  12   22.31    3.12
  19   9  14   26.71    2.39
  19   9  16   11.02    1.19
  19   9  18   -0.73    0.73
  19  10   1   -0.46    1.10
  19  10   3    2.30    0.92
  19  10   5   27.27    1.56
  19  10   7   16.80    1.38
  19  10   9   24.69    2.11
  19  10  11   77.39    5.97
  19  10  13   63.99    4.68
  19  10  15  106.03   14.60
  19  10  17   10.01    1.29
  19  11   0   23.96    1.74
  19  11   2   20.66    3.49
  19  11   4    3.12    0.92
  19  11   6    1.19    0.64
  19  11   8   29.84    2.85
  19  11  10   91.99    7.89
  19  11  12   98.87   16.07
  19  11  14   35.80    4.50
  19  11  16    6.70    1.01
  19  11  18    3.30    0.83
  19  12   1    4.59    1.10
  19  12   3    0.64    0.92
  19  12   5   13.95    1.01
  19  12   7   22.40    1.84
  19  12   9   27.17    2.39
  19  12  11   72.71    5.69
  19  12  13   67.11    5.60
  19  12  15  153.03   14.60
  19  12  17   19.19    2.11
  19  13   0  415.50   26.99
  19  13   2  289.82   21.48
  19  13   4  143.58    9.73
  19  13   6   12.67    0.92
  19  13   8    9.27    1.10
  19  13  10   49.66    3.40
  19  13  12   81.98    8.63
  19  13  14   38.28    3.49
  19  13  16    5.42    1.47
  19  13  18    1.10    0.83
  19  14   1    1.84    1.65
  19  14   3   -1.74    1.01
  19  14   5    9.55    8.45
  19  14   7   31.49    2.30
  19  14   9   30.94    2.85
  19  14  11   32.96    3.67
  19  14  13   39.02    3.49
  19  14  15   46.54    6.15
  19  14  17   13.68    2.11
  19  15   0  164.51   14.69
  19  15   2  132.29   11.57
  19  15   4   38.83    2.66
  19  15   6    0.83    0.83
  19  15   8   33.60    2.57
  19  15  10  109.43   11.84
  19  15  12  106.49    9.82
  19  15  14   52.88    5.05
  19  15  16   10.92    1.74
  19  15  18    0.37    0.83
  19  16   1   -1.10    1.01
  19  16   3    1.56    1.01
  19  16   5    7.07    1.56
  19  16   7   13.04    1.01
  19  16   9   10.01    1.10
  19  16  11    5.60    1.01
  19  16  13    5.23    1.10
  19  16  15    7.16    1.19
  19  16  17    3.40    0.92
  19  17   0  384.19   33.42
  19  17   2  275.13   17.81
  19  17   4  119.89   10.83
  19  17   6   33.32    2.57
  19  17   8   -0.09    0.55
  19  17  10    6.61    1.19
  19  17  12   19.46    1.93
  19  17  14    9.00    1.47
  19  17  16    3.12    0.83
  19  17  18    0.64    0.83
  19  18   1    4.41    2.66
  19  18   3    2.75    1.01
  19  18   5    2.02    0.92
  19  18   7    4.41    0.83
  19  18   9    0.18    0.64
  19  18  11    3.21    0.83
  19  18  13    1.29    0.92
  19  18  15    0.92    1.01
  19  18  17    0.37    0.92
  19  19   0   48.75    9.46
  19  19   2   24.88    2.57
  19  19   4    5.88    1.56
  19  19   6   -0.28    0.92
  19  19   8    5.51    0.64
  19  19  10   14.87    1.74
  19  19  12   15.97    2.11
  19  19  14   16.89    2.75
  19  19  16    5.88    1.19
  19  19  18    1.01    0.83
  20   0   0  153.40   22.03
  20   1   1  -11.48    1.56
  20   1   3   -5.05    1.19
  20   1   5    3.86    0.73
  20   1   7   11.20    1.38
  20   1   9    4.59    1.01
  20   1  11    8.08    1.19
  20   1  13    2.20    1.10
  20   1  15    1.56    1.01
  20   1  17    2.02    1.19
  20   1  19   -1.19    1.01
  20   2   0   -8.63    1.65
  20   2   2   60.86    4.87
  20   2   4   27.72    4.96
  20   2   6   39.47    4.68
  20   2   8   62.61    5.60
  20   2  10    1.93    1.01
  20   2  12  155.05   15.51
  20   2  14   17.81    2.66
  20   2  16  148.90   14.69
  20   2  18    9.55    2.20
  20   3   1   -4.22    1.74
  20   3   3    1.19    0.92
  20   3   5   32.50    1.74
  20   3   7   39.75    4.41
  20   3   9   62.15    4.68
  20   3  11   31.67    3.86
  20   3  13   14.14    1.65
  20   3  15    4.13    1.01
  20   3  17    8.81    3.67
  20   3  19   -0.18    1.01
  20   4   0  130.18   14.23
  20   4   2   16.16    1.38
  20   4   4   35.71    2.20
  20   4   6    0.00    0.64
  20   4   8   20.93    2.57
  20   4  10    4.31    1.56
  20   4  12   39.38    3.86
  20   4  14    7.80    1.19
  20   4  16   90.98   11.57
  20   4  18    4.13    1.10
  20   5   1    2.57    0.73
  20   5   3   38.92    2.30
  20   5   5   65.73    3.49
  20   5   7  214.08   13.68
  20   5   9  146.15    7.16
  20   5  11   62.52    5.42
  20   5  13    1.65    0.92
  20   5  15    3.40    0.92
  20   5  17    2.11    0.92
  20   5  19    1.10    0.92
  20   6   0    8.45    2.02
  20   6   2   30.11    2.48
  20   6   4    1.10    0.83
  20   6   6   91.25    5.42
  20   6   8   38.74    2.94
  20   6  10  180.48   15.61
  20   6  12   13.86    1.74
  20   6  14   28.09    2.48
  20   6  16   20.75    2.20
  20   6  18   -1.19    0.83
  20   7   1   11.20    1.56
  20   7   3   39.66    3.40
  20   7   5  206.00   10.47
  20   7   7  282.84   22.22
  20   7   9  153.03   11.93
  20   7  11   15.97    1.38
  20   7  13    0.28    0.55
  20   7  15   15.51    2.57
  20   7  17   11.02    2.39
  20   7  19    8.90    1.38
  20   8   0   85.10    8.26
  20   8   2   70.96    6.79
  20   8   4   22.03    2.94
  20   8   6   33.88    2.11
  20   8   8   83.63    7.80
  20   8  10  143.76   16.89
  20   8  12   54.81    5.78
  20   8  14   39.20    3.21
  20   8  16    0.37    0.83
  20   8  18    0.92    0.55
  20   9   1    3.12    1.01
  20   9   3   65.45    4.96
  20   9   5  160.47   14.05
  20   9   7  147.80   10.74
  20   9   9   36.54    3.67
  20   9  11    5.97    2.20
  20   9  13   14.78    1.56
  20   9  15   18.73    2.30
  20   9  17   18.54    2.02
  20   9  19    8.17    1.01
  20  10   0   14.14    2.57
  20  10   2    0.00    0.92
  20  10   4    5.23    2.11
  20  10   6  181.03   12.76
  20  10   8  152.67   12.21
  20  10  10  343.16   31.58
  20  10  12  147.62   12.03
  20  10  14  158.36   18.27
  20  10  16   -0.18    0.83
  20  10  18    0.83    0.64
  20  11   1    7.16    1.29
  20  11   3   26.90    3.58
  20  11   5   59.21    4.77
  20  11   7   19.00    3.30
  20  11   9    7.07    3.67
  20  11  11   21.21    2.57
  20  11  13   24.69    2.30
  20  11  15   41.31    4.22
  20  11  17   13.13    1.74
  20  11  19   14.41    1.74
  20  12   0  200.68   14.78
  20  12   2  153.49   13.86
  20  12   4   51.13    7.89
  20  12   6    9.55    1.01
  20  12   8   55.45    5.42
  20  12  10  125.77   11.48
  20  12  12  163.78   15.70
  20  12  14  120.54   12.03
  20  12  16   17.53    4.68
  20  12  18    1.38    0.73
  20  13   1    3.49    1.01
  20  13   3   16.43    2.66
  20  13   5   -0.28    0.73
  20  13   7    1.38    1.19
  20  13   9   18.45    1.56
  20  13  11   23.78    2.11
  20  13  13   37.09    3.12
  20  13  15   20.47    2.02
  20  13  17   19.65    2.57
  20  13  19    5.05    1.19
  20  14   0   38.10    4.96
  20  14   2   19.09    2.48
  20  14   4    6.79    1.29
  20  14   6   26.90    2.57
  20  14   8   43.97    4.50
  20  14  10  147.71   14.50
  20  14  12  105.48    9.46
  20  14  14  135.78   16.98
  20  14  16    4.31    1.19
  20  14  18    0.92    0.92
  20  15   1   -0.28    1.10
  20  15   3    2.11    3.21
  20  15   5    2.75    1.10
  20  15   7   12.94    1.56
  20  15   9   15.88    1.56
  20  15  11   37.64    3.21
  20  15  13   19.00    3.58
  20  15  15   20.10    2.48
  20  15  17    8.72    1.10
  20  15  19    4.68    1.01
  20  16   0  160.65   19.09
  20  16   2  174.42   16.71
  20  16   4   67.02    9.09
  20  16   6   19.74    1.93
  20  16   8   -0.37    0.64
  20  16  10   -1.47    0.83
  20  16  12   10.19    1.84
  20  16  14    2.94    1.01
  20  16  16    3.58    0.92
  20  16  18    0.00    0.92
  20  17   1    1.29    1.01
  20  17   3    4.04    1.10
  20  17   5    2.66    1.10
  20  17   7   10.47    1.19
  20  17   9   20.66    2.20
  20  17  11   13.40    1.56
  20  17  13   19.74    2.85
  20  17  15    8.08    1.38
  20  17  17    3.40    1.29
  20  17  19    3.03    1.01
  20  18   0   30.75    5.32
  20  18   2   16.34    3.12
  20  18   4    4.77    0.92
  20  18   6   -1.47    0.83
  20  18   8    0.09    0.55
  20  18  10   -0.55    0.55
  20  18  12   -0.28    0.73
  20  18  14    1.10    1.47
  20  18  16    0.37    0.83
  20  18  18    0.55    0.92
  20  19   1   -2.85    1.10
  20  19   3   -0.46    0.83
  20  19   5    2.30    0.83
  20  19   7   11.84    2.02
  20  19   9    7.99    1.01
  20  19  11   11.66    1.84
  20  19  13    8.08    1.84
  20  19  15    1.38    1.01
  20  19  17    2.02    1.01
  20  19  19    0.28    0.83
  20  20   0  259.80   37.18
  20  20   2  213.35   21.48
  20  20   4   78.31   11.38
  20  20   6   49.39    7.89
  20  20   8   35.25    5.51
  20  20  10   59.76    7.16
  20  20  12   10.83    2.66
  20  20  14    4.68    1.38
  20  20  16    0.00    0.83
  20  20  18    1.01    0.83
  20  20  20   23.68    7.16
  21   1   0   23.23    2.57
  21   1   2   14.32    1.56
  21   1   4   -0.64    0.73
  21   1   6    0.55    0.73
  21   1   8    3.76    0.92
  21   1  10    6.79    1.10
  21   1  12    2.30    1.01
  21   1  14    1.74    0.92
  21   1  16    2.66    0.92
  21   1  18   -1.10    1.01
  21   1  20    0.64    0.92
  21   2   1   13.22    1.38
  21   2   3    4.59    2.66
  21   2   5   28.64    1.93
  21   2   7    8.54    1.10
  21   2   9   21.48    3.03
  21   2  11   45.99    3.76
  21   2  13    9.27    2.94
  21   2  15   57.84    6.98
  21   2  17    5.51    1.19
  21   2  19  121.09   14.69
  21   3   0    2.11    1.47
  21   3   2    0.37    0.83
  21   3   4    1.84    0.83
  21   3   6   25.25    1.56
  21   3   8   29.74    2.02
  21   3  10   24.14    1.93
  21   3  12   18.27    2.02
  21   3  14    3.67    2.11
  21   3  16    3.49    1.10
  21   3  18    4.50    1.38
  21   3  20    0.83    0.92
  21   4   1    1.56    1.29
  21   4   3    1.56    0.73
  21   4   5    5.42    1.19
  21   4   7   19.65    1.56
  21   4   9    5.78    0.92
  21   4  11   13.77    1.74
  21   4  13   -0.09    0.83
  21   4  15   17.26    1.84
  21   4  17    0.83    1.01
  21   4  19   36.08    4.04
  21   5   0   48.38    3.40
  21   5   2   28.18    1.74
  21   5   4    3.86    0.55
  21   5   6   23.04    1.29
  21   5   8   31.12    3.95
  21   5  10   14.69    1.19
  21   5  12    2.94    0.92
  21   5  14    1.93    1.19
  21   5  16    9.18    1.19
  21   5  18    5.32    1.10
  21   5  20    1.47    0.83
  21   6   1    1.47    0.83
  21   6   3   24.79    1.29
  21   6   5   21.39    0.92
  21   6   7   41.77    2.02
  21   6   9    1.56    0.55
  21   6  11    3.21    0.64
  21   6  13    7.25    0.73
  21   6  15    5.69    1.01
  21   6  17   -2.30    0.73
  21   6  19   13.95    2.39
  21   7   0    7.07    1.10
  21   7   2    8.26    1.01
  21   7   4   21.94    1.56
  21   7   6   43.15    1.93
  21   7   8   16.71    1.29
  21   7  10    4.41    0.73
  21   7  12    1.93    0.73
  21   7  14    6.06    1.10
  21   7  16   14.87    1.38
  21   7  18    4.59    0.83
  21   7  20    1.29    0.83
  21   8   1    4.59    0.92
  21   8   3   28.18    2.20
  21   8   5   25.34    1.56
  21   8   7   16.25    1.29
  21   8   9   10.37    1.47
  21   8  11    8.26    1.10
  21   8  13   32.50    2.48
  21   8  15    5.88    0.64
  21   8  17    2.85    0.55
  21   8  19    7.25    0.92
  21   9   0   22.58    2.20
  21   9   2   19.37    1.93
  21   9   4    9.36    5.69
  21   9   6    1.93    0.55
  21   9   8   11.11    1.10
  21   9  10   24.79    2.57
  21   9  12   31.95    3.58
  21   9  14   19.92    1.65
  21   9  16   13.22    1.38
  21   9  18    3.49    0.73
  21   9  20    3.40    0.73
  21  10   1    5.60    1.01
  21  10   3   26.26    2.57
  21  10   5   12.67    1.19
  21  10   7    3.76    0.73
  21  10   9   24.88    1.84
  21  10  11   38.28    2.94
  21  10  13   71.97    5.88
  21  10  15   11.02    1.47
  21  10  17   10.83    1.56
  21  10  19    4.50    0.64
  21  11   0   66.19    6.98
  21  11   2   42.23    3.76
  21  11   4   18.09    1.74
  21  11   6    3.86    1.01
  21  11   8    9.09    0.92
  21  11  10   39.66    4.87
  21  11  12   38.56    3.76
  21  11  14   18.09    2.20
  21  11  16   11.93    1.56
  21  11  18    2.30    0.73
  21  11  20    1.93    0.64
  21  12   1    3.76    1.10
  21  12   3   18.64    3.21
  21  12   5    6.61    2.66
  21  12   7    0.92    0.46
  21  12   9   21.57    2.02
  21  12  11   40.39    4.41
  21  12  13   79.68    7.25
  21  12  15   15.61    2.20
  21  12  17    4.22    1.01
  21  12  19    0.83    0.83
  21  13   0    8.81    1.56
  21  13   2    6.61    1.29
  21  13   4    0.92    0.83
  21  13   6    9.82    1.38
  21  13   8   42.32    4.04
  21  13  10   73.99    5.69
  21  13  12   74.08    7.80
  21  13  14   33.05    3.76
  21  13  16    8.35    1.29
  21  13  18   -0.09    0.73
  21  13  20    2.39    0.83
  21  14   1   23.32   14.60
  21  14   3    3.49    1.01
  21  14   5    0.37    0.83
  21  14   7    3.40    0.64
  21  14   9   19.74    1.74
  21  14  11   24.79    2.94
  21  14  13   30.66    4.50
  21  14  15    6.33    1.10
  21  14  17    6.70    1.01
  21  14  19    3.86    2.57
  21  15   0   62.79    6.43
  21  15   2   58.94    6.24
  21  15   4   18.09    1.84
  21  15   6    7.07    1.93
  21  15   8    6.15    0.64
  21  15  10   13.22    2.02
  21  15  12   15.61    1.84
  21  15  14    5.60    1.01
  21  15  16    4.04    0.92
  21  15  18   -0.09    0.92
  21  15  20    1.74    0.92
  21  16   1    5.51    1.29
  21  16   3    3.95    1.10
  21  16   5    7.89    1.19
  21  16   7   13.95    1.38
  21  16   9   13.68    1.19
  21  16  11   13.04    1.84
  21  16  13    6.79    1.01
  21  16  15    2.20    1.01
  21  16  17    0.73    0.83
  21  16  19    1.93    1.10
  21  17   0   17.99    3.58
  21  17   2    9.73    2.57
  21  17   4    2.75    1.01
  21  17   6   -2.30    0.83
  21  17   8    2.75    0.55
  21  17  10    7.53    1.01
  21  17  12    8.72    1.47
  21  17  14    3.86    0.92
  21  17  16    1.01    0.92
  21  17  18    1.19    0.83
  21  17  20    0.64    0.83
  21  18   1   -0.73    1.01
  21  18   3    6.33    1.19
  21  18   5    7.89    1.10
  21  18   7    5.69    1.19
  21  18   9    3.86    0.64
  21  18  11    4.04    1.10
  21  18  13    0.37    0.73
  21  18  15   -0.28    0.83
  21  18  17    0.37    0.83
  21  18  19    3.67    1.29
  21  19   0  174.97   17.26
  21  19   2  126.96   14.05
  21  19   4   50.40    6.70
  21  19   6   13.86    2.11
  21  19   8   10.47    1.19
  21  19  10    5.14    0.73
  21  19  12    1.10    0.83
  21  19  14    1.93    0.73
  21  19  16    2.85    1.19
  21  19  18    5.05    1.65
  21  19  20    2.30    1.01
  21  20   1    1.10    1.01
  21  20   3    0.28    0.92
  21  20   5   -0.64    1.01
  21  20   7    3.86    0.83
  21  20   9    2.02    0.83
  21  20  11    1.29    0.64
  21  20  13    2.39    0.83
  21  20  15    2.66    0.92
  21  20  17    1.10    0.83
  21  20  19    1.29    0.92
  21  21   0    0.55    1.29
  21  21   2    1.19    0.83
  21  21   4    2.66    1.01
  21  21   6    2.02    1.10
  21  21   8    0.37    0.83
  21  21  10    1.47    0.55
  21  21  12    2.02    0.64
  21  21  14    3.49    0.83
  21  21  16    5.88    1.29
  21  21  18   12.76    3.95
  21  21  20    5.60    2.30
  22   0   0    7.53    2.48
  22   1   1    0.37    0.92
  22   1   3    8.08    5.60
  22   1   5    6.89    0.73
  22   1   7   20.75    2.11
  22   1   9    6.70    1.01
  22   1  11    8.35    1.10
  22   1  13    2.11    0.92
  22   1  15    0.09    1.10
  22   1  17    1.01    1.01
  22   1  19    1.01    0.83
  22   1  21   -0.28    0.92
  22   2   0   17.17    3.40
  22   2   2   45.72    4.04
  22   2   4   23.13    3.12
  22   2   6   40.58    3.21
  22   2   8   10.28    1.29
  22   2  10   17.17    2.11
  22   2  12    2.11    1.10
  22   2  14    5.88    1.19
  22   2  16    6.52    1.19
  22   2  18   18.09    2.20
  22   2  20    3.86    1.38
  22   3   1    2.57    0.92
  22   3   3   37.64    2.57
  22   3   5  137.15    9.82
  22   3   7  110.62    7.44
  22   3   9  116.77   10.19
  22   3  11   73.72    9.00
  22   3  13   15.97    2.30
  22   3  15    0.92    0.92
  22   3  17    4.87    1.19
  22   3  19    2.48    1.01
  22   3  21   -0.64    0.83
  22   4   0   11.11    2.39
  22   4   2   18.36    1.84
  22   4   4   15.33    2.11
  22   4   6   41.13    2.85
  22   4   8   15.70    1.65
  22   4  10   -0.09    0.83
  22   4  12   21.21    3.03
  22   4  14    3.86    1.19
  22   4  16    2.66    1.10
  22   4  18    6.61    1.47
  22   4  20    4.87    1.38
  22   5   1    7.16    0.73
  22   5   3  142.57    7.62
  22   5   5  251.26   14.50
  22   5   7  258.61   15.24
  22   5   9  174.79   11.57
  22   5  11  118.70   17.63
  22   5  13    2.94    0.92
  22   5  15    5.05    0.92
  22   5  17    7.71    1.47
  22   5  19    2.66    0.92
  22   5  21    0.64    0.92
  22   6   0   92.72    7.99
  22   6   2   32.13    2.30
  22   6   4   44.43    3.86
  22   6   6    1.29    0.55
  22   6   8   55.63    5.14
  22   6  10   24.51    2.39
  22   6  12   24.60    2.39
  22   6  14    1.38    0.92
  22   6  16    4.41    1.29
  22   6  18    2.48    1.01
  22   6  20    2.57    1.01
  22   7   1   15.33    1.29
  22   7   3  101.17    7.71
  22   7   5  289.18   17.35
  22   7   7  224.73   22.86
  22   7   9  126.69    8.35
  22   7  11   27.63    1.65
  22   7  13    2.57    0.55
  22   7  15   15.79    1.56
  22   7  17   10.74    1.56
  22   7  19    5.51    1.10
  22   7  21    2.11    0.92
  22   8   0   15.15    2.94
  22   8   2   11.48    1.38
  22   8   4   15.15    1.84
  22   8   6   47.74    3.95
  22   8   8  164.51   13.49
  22   8  10  104.10    9.64
  22   8  12  141.47   13.22
  22   8  14   10.47    1.01
  22   8  16    5.69    0.73
  22   8  18    5.88    1.01
  22   8  20    1.47    0.73
  22   9   1    7.99    1.10
  22   9   3  129.17    8.54
  22   9   5  206.28   14.14
  22   9   7  147.99   13.59
  22   9   9   31.03    2.57
  22   9  11    7.71    1.38
  22   9  13   12.21    1.01
  22   9  15   25.15    2.02
  22   9  17   20.38    1.93
  22   9  19    6.61    1.10
  22   9  21    6.06    1.47
  22  10   0   44.80    4.31
  22  10   2   16.34    1.84
  22  10   4    0.46    1.74
  22  10   6   20.93    2.02
  22  10   8  102.54    7.71
  22  10  10  114.75   11.75
  22  10  12   94.01    7.53
  22  10  14   19.09    3.03
  22  10  16    2.48    0.55
  22  10  18    6.43    0.92
  22  10  20    5.51    1.56
  22  11   1   11.02    1.74
  22  11   3   57.65    4.50
  22  11   5  114.66    7.53
  22  11   7   34.88    2.75
  22  11   9   11.93    3.03
  22  11  11    5.60    2.48
  22  11  13   11.02    1.93
  22  11  15   37.82    7.89
  22  11  17   16.16    1.93
  22  11  19    6.06    1.01
  22  11  21    2.57    0.64
  22  12   0    0.28    0.92
  22  12   2    3.40    3.03
  22  12   4   14.50    1.93
  22  12   6   20.56    2.66
  22  12   8  153.13   15.88
  22  12  10   79.87    9.18
  22  12  12  109.52   11.75
  22  12  14    6.61    1.29
  22  12  16    3.03    0.83
  22  12  18    3.12    1.38
  22  12  20    8.81    2.11
  22  13   1    1.84    1.10
  22  13   3    9.73    1.29
  22  13   5    4.77    1.29
  22  13   7    4.13    1.29
  22  13   9   11.75    1.10
  22  13  11    9.27    1.10
  22  13  13   27.72    3.12
  22  13  15   19.55    2.75
  22  13  17   12.03    1.84
  22  13  19    3.30    0.92
  22  13  21    3.95    0.83
  22  14   0   16.80    3.03
  22  14   2    8.17    1.65
  22  14   4    6.43    1.29
  22  14   6    1.19    1.10
  22  14   8   10.10    0.83
  22  14  10   18.64    3.12
  22  14  12    8.35    1.29
  22  14  14    0.37    0.83
  22  14  16    0.92    0.92
  22  14  18    4.13    1.93
  22  14  20    0.18    0.83
  22  15   1    0.73    1.38
  22  15   3    0.37    0.92
  22  15   5    4.22    0.83
  22  15   7   16.89    1.65
  22  15   9   25.25    2.11
  22  15  11   29.65    3.12
  22  15  13   12.30    1.56
  22  15  15   20.38    3.21
  22  15  17    7.89    1.29
  22  15  19    3.21    1.19
  22  15  21    3.76    2.85
  22  16   0    6.89    1.56
  22  16   2    9.46    1.65
  22  16   4    3.40    1.38
  22  16   6    1.65    0.83
  22  16   8    6.24    1.65
  22  16  10    2.39    0.64
  22  16  12    0.83    0.73
  22  16  14    0.18    0.73
  22  16  16    1.10    0.92
  22  16  18    0.64    0.92
  22  16  20    3.12    1.65
  22  17   1   -1.29    0.92
  22  17   3    3.21    0.92
  22  17   5    6.33    1.38
  22  17   7   12.85    1.38
  22  17   9   25.98    2.48
  22  17  11   12.49    1.74
  22  17  13   23.32    5.05
  22  17  15    9.18    1.56
  22  17  17    3.03    0.92
  22  17  19    1.84    0.92
  22  17  21    0.55    0.83
  22  18   0   58.11   10.37
  22  18   2   18.36    3.21
  22  18   4    9.55    1.29
  22  18   6    2.20    1.01
  22  18   8    5.42    1.38
  22  18  10    5.69    0.64
  22  18  12    8.54    2.85
  22  18  14    1.38    1.01
  22  18  16    0.64    0.92
  22  18  18   11.84    2.66
  22  18  20   23.96    7.71
  22  19   1    0.09    0.92
  22  19   3    2.66    1.01
  22  19   5    3.76    0.92
  22  19   7    5.14    1.01
  22  19   9    5.51    0.83
  22  19  11    8.08    1.29
  22  19  13    4.59    0.92
  22  19  15    2.30    1.01
  22  19  17    2.02    1.10
  22  19  19    0.73    0.83
  22  19  21    0.92    0.83
  22  20   0   -0.83    1.10
  22  20   2    4.59    1.19
  22  20   4    4.68    1.01
  22  20   6    3.40    1.01
  22  20   8   -0.09    0.73
  22  20  10    3.12    0.73
  22  20  12    4.87    0.83
  22  20  14    2.30    0.92
  22  20  16   -0.46    0.83
  22  20  18   14.50    4.31
  22  20  20   53.15   11.48
  22  21   1   -0.09    0.92
  22  21   3    0.73    1.01
  22  21   5    3.03    0.92
  22  21   7    0.83    0.73
  22  21   9    6.15    1.38
  22  21  11    3.49    0.83
  22  21  13    4.68    1.10
  22  21  15    3.21    1.10
  22  21  17   -0.55    0.73
  22  21  19    0.00    0.73
  22  21  21    3.12    1.19
  22  22   0   22.49    6.43
  22  22   2   10.74    3.03
  22  22   4   21.30    4.04
  22  22   6   10.56    2.30
  22  22   8   88.41   13.04
  22  22  10  133.39   15.15
  22  22  12  141.93   11.66
  22  22  14   45.07    5.78
  22  22  16    6.33    2.02
  22  22  18   13.31    2.39
  22  22  20   26.81    5.32
  22  22  22   53.52   16.62
  23   1   0    1.10    1.01
  23   1   2    6.24    1.93
  23   1   4    7.62    2.02
  23   1   6    3.03    1.01
  23   1   8    6.33    0.83
  23   1  10    7.89    1.84
  23   1  12    1.01    1.10
  23   1  14   -1.84    1.01
  23   1  16    0.18    0.83
  23   1  18    2.20    1.10
  23   1  20    0.73    1.01
  23   1  22   -0.37    0.83
  23   2   1    3.03    1.01
  23   2   3    4.50    0.92
  23   2   5   21.94    1.56
  23   2   7    5.97    0.83
  23   2   9   10.19    1.10
  23   2  11    6.43    2.02
  23   2  13    2.48    0.92
  23   2  15   15.61    2.02
  23   2  17    0.09    1.19
  23   2  19    5.23    1.10
  23   2  21    3.86    1.19
  23   3   0    7.16    5.05
  23   3   2    6.52    2.30
  23   3   4   21.85    2.02
  23   3   6   42.14    2.20
  23   3   8   57.65    3.95
  23   3  10   53.06    4.41
  23   3  12   13.04    1.56
  23   3  14    2.48    0.92
  23   3  16    1.93    0.92
  23   3  18    5.32    1.38
  23   3  20    0.92    1.01
  23   3  22    1.47    0.92
  23   4   1    4.13    0.83
  23   4   3   19.65    1.74
  23   4   5   49.02    3.03
  23   4   7    3.49    1.29
  23   4   9   13.86    1.38
  23   4  11    0.73    1.38
  23   4  13    0.28    0.92
  23   4  15    6.70    1.19
  23   4  17   -0.92    0.83
  23   4  19    3.67    1.29
  23   4  21    2.02    1.10
  23   5   0    8.45    0.83
  23   5   2   21.02    1.65
  23   5   4   45.72    2.48
  23   5   6   62.70    3.40
  23   5   8   65.82    4.31
  23   5  10   58.57    4.04
  23   5  12   12.49    1.47
  23   5  14    1.93    0.92
  23   5  16    5.88    1.01
  23   5  18   14.14    2.02
  23   5  20   10.10    1.84
  23   5  22    0.73    1.01
  23   6   1    2.11    0.64
  23   6   3   44.52    2.39
  23   6   5   55.54    2.57
  23   6   7    9.18    0.55
  23   6   9    8.26    1.56
  23   6  11    5.88    1.65
  23   6  13    4.77    0.92
  23   6  15    6.79    1.10
  23   6  17   -0.37    1.10
  23   6  19    0.37    0.83
  23   6  21    5.88    1.47
  23   7   0   25.98    1.56
  23   7   2    6.33    0.92
  23   7   4    3.86    0.92
  23   7   6   10.47    0.92
  23   7   8   17.90    0.92
  23   7  10   11.48    0.83
  23   7  12   -0.64    0.55
  23   7  14    4.77    0.83
  23   7  16    6.52    0.83
  23   7  18    7.99    1.10
  23   7  20    4.41    0.92
  23   7  22    1.19    0.83
  23   8   1    4.96    0.92
  23   8   3   64.54    4.04
  23   8   5   72.25    3.86
  23   8   7   19.83    1.65
  23   8   9    0.83    0.92
  23   8  11    7.53    0.73
  23   8  13    2.39    0.55
  23   8  15    7.16    0.83
  23   8  17    0.18    0.64
  23   8  19    0.83    0.73
  23   8  21   20.29    3.21
  23   9   0    2.75    0.83
  23   9   2    6.98    0.83
  23   9   4   14.78    1.19
  23   9   6    7.62    0.64
  23   9   8    0.09    0.55
  23   9  10    0.09    0.92
  23   9  12    1.84    0.83
  23   9  14   11.48    1.10
  23   9  16    8.08    0.83
  23   9  18    5.32    0.92
  23   9  20    3.67    0.92
  23   9  22    0.83    0.73
  23  10   1    6.52    1.10
  23  10   3   46.18    3.86
  23  10   5   59.86    3.95
  23  10   7   10.19    0.92
  23  10   9   -0.83    0.73
  23  10  11   12.12    1.38
  23  10  13    4.41    0.83
  23  10  15    2.48    0.64
  23  10  17    1.56    0.92
  23  10  19    0.73    0.55
  23  10  21   51.50    5.51
  23  11   0    4.68    1.10
  23  11   2    4.68    1.10
  23  11   4    0.73    0.83
  23  11   6    2.85    1.01
  23  11   8    7.07    0.73
  23  11  10   10.92    1.10
  23  11  12   21.39    3.12
  23  11  14    9.55    1.29
  23  11  16    6.06    0.73
  23  11  18    1.38    0.55
  23  11  20    0.83    0.64
  23  11  22   -0.46    0.55
  23  12   1   -0.37    0.83
  23  12   3   15.97    2.11
  23  12   5   12.94    1.38
  23  12   7    1.01    0.92
  23  12   9    1.74    0.64
  23  12  11   15.24    1.74
  23  12  13    1.84    0.83
  23  12  15    0.37    0.73
  23  12  17    1.84    1.19
  23  12  19    0.28    0.64
  23  12  21   43.33    3.49
  23  13   0    1.74    0.92
  23  13   2    3.67    0.92
  23  13   4   -3.03    0.83
  23  13   6    4.87    0.83
  23  13   8    1.84    0.55
  23  13  10    4.50    0.73
  23  13  12    2.11    0.73
  23  13  14    3.40    0.83
  23  13  16    1.56    1.01
  23  13  18    0.28    0.83
  23  13  20    0.09    0.55
  23  13  22    0.83    0.46
  23  14   1    0.83    0.92
  23  14   3    1.74    1.01
  23  14   5    0.09    1.29
  23  14   7    4.04    0.83
  23  14   9   10.56    1.01
  23  14  11   10.56    1.65
  23  14  13    3.67    0.83
  23  14  15    0.55    0.73
  23  14  17    1.74    0.83
  23  14  19   -0.37    0.73
  23  14  21    7.34    1.47
  23  15   0   26.62    3.03
  23  15   2   10.37    1.65
  23  15   4    4.22    1.19
  23  15   6    6.33    1.01
  23  15   8    4.96    0.73
  23  15  10    4.59    0.55
  23  15  12    4.22    1.47
  23  15  14   -0.28    0.73
  23  15  16    1.47    1.74
  23  15  18    2.48    1.10
  23  15  20    0.55    1.10
  23  15  22    0.37    0.64
  23  16   1    0.37    1.47
  23  16   3    3.21    0.92
  23  16   5    6.61    1.01
  23  16   7    6.15    1.01
  23  16   9    4.77    0.64
  23  16  11    4.04    0.73
  23  16  13   -0.28    0.73
  23  16  15    1.74    0.83
  23  16  17    5.23    1.65
  23  16  19    1.47    0.83
  23  16  21   -2.30    0.73
  23  17   0    2.57    1.10
  23  17   2    1.65    0.92
  23  17   4   -1.10    1.01
  23  17   6    0.83    0.73
  23  17   8   -0.28    0.64
  23  17  10    2.02    0.46
  23  17  12   -0.55    0.64
  23  17  14    1.38    0.83
  23  17  16    2.85    1.01
  23  17  18    2.57    1.01
  23  17  20    3.30    1.84
  23  17  22   -1.19    0.83
  23  18   1    2.48    1.01
  23  18   3    7.44    1.19
  23  18   5   15.79    2.39
  23  18   7    8.63    1.84
  23  18   9    5.23    0.83
  23  18  11    0.83    0.64
  23  18  13    0.46    0.73
  23  18  15    1.01    0.73
  23  18  17    1.10    1.10
  23  18  19    3.95    1.29
  23  18  21    1.56    0.83
  23  19   0    3.76    1.10
  23  19   2    2.66    0.92
  23  19   4    4.22    1.01
  23  19   6    3.03    1.29
  23  19   8   -0.37    0.73
  23  19  10    2.39    1.29
  23  19  12    0.92    0.64
  23  19  14    0.64    0.64
  23  19  16    2.94    0.83
  23  19  18    4.87    1.38
  23  19  20    5.32    1.84
  23  19  22    0.73    0.73
  23  20   1    0.92    1.01
  23  20   3    4.96    1.19
  23  20   5    6.98    1.65
  23  20   7    5.05    1.10
  23  20   9    2.94    0.92
  23  20  11    0.28    0.46
  23  20  13    0.92    0.64
  23  20  15   -0.83    0.83
  23  20  17    1.65    0.92
  23  20  19    1.47    1.10
  23  20  21    2.75    0.92
  23  21   0    7.44    1.84
  23  21   2    3.12    1.10
  23  21   4    0.92    0.92
  23  21   6    6.98    1.56
  23  21   8   29.65    4.31
  23  21  10   40.58    4.50
  23  21  12   44.71    3.40
  23  21  14    7.71    1.29
  23  21  16    0.92    0.64
  23  21  18    1.10    1.01
  23  21  20    2.39    1.10
  23  21  22    2.30    1.19
  23  22   1    1.19    1.01
  23  22   3    0.00    0.92
  23  22   5    2.94    0.92
  23  22   7    0.55    0.73
  23  22   9    0.18    1.10
  23  22  11    1.19    0.64
  23  22  13    0.00    0.55
  23  22  15    1.29    0.55
  23  22  17   -0.18    0.64
  23  22  19    0.09    0.73
  23  22  21    2.02    0.92
  23  23   0   35.99    8.08
  23  23   2   26.90    6.43
  23  23   4    9.55    2.02
  23  23   6    2.57    0.83
  23  23   8    3.86    1.01
  23  23  10   12.03    1.74
  23  23  12   10.37    1.74
  23  23  14    4.04    0.92
  23  23  16   -0.09    0.64
  23  23  18    2.30    0.83
  23  23  20    5.42    2.02
  23  23  22    1.19    1.01
  24   0   0   37.00    7.16
  24   1   1    3.03    0.83
  24   1   3   10.19    1.38
  24   1   5   13.22    1.29
  24   1   7   25.98    1.93
  24   1   9   13.13    1.19
  24   1  11   13.68    2.02
  24   1  13    2.66    0.92
  24   1  15   -0.46    0.92
  24   1  17   -0.09    1.01
  24   1  19    0.92    1.01
  24   1  21    1.29    1.01
  24   1  23   -0.37    1.01
  24   2   0   14.50    2.11
  24   2   2   11.57    2.11
  24   2   4   55.82    4.41
  24   2   6    1.56    1.47
  24   2   8   19.19    1.84
  24   2  10   -1.47    0.83
  24   2  12    1.29    1.01
  24   2  14   36.54    5.42
  24   2  16    3.67    1.19
  24   2  18   34.88    5.23
  24   2  20    1.65    0.92
  24   2  22   59.58   10.01
  24   3   1    7.53    1.01
  24   3   3   69.68    5.42
  24   3   5  128.52    8.35
  24   3   7  154.41   13.04
  24   3   9  114.20   12.03
  24   3  11   43.42    4.68
  24   3  13    6.06    1.19
  24   3  15    1.74    0.83
  24   3  17    7.62    1.29
  24   3  19    6.06    1.38
  24   3  21    3.30    1.10
  24   3  23    1.56    1.10
  24   4   0   67.84    7.25
  24   4   2   71.88    7.62
  24   4   4   74.64    8.08
  24   4   6    0.46    0.55
  24   4   8    4.31    0.73
  24   4  10    3.86    0.92
  24   4  12    3.30    0.83
  24   4  14   11.84    1.47
  24   4  16    4.96    1.19
  24   4  18   16.52    2.66
  24   4  20    0.18    1.01
  24   4  22   22.95    5.51
  24   5   1   14.14    1.38
  24   5   3  176.17   17.44
  24   5   5  207.38   13.49
  24   5   7  239.33   13.86
  24   5   9  116.50    8.26
  24   5  11   38.56    3.03
  24   5  13   -0.64    0.83
  24   5  15    5.23    1.10
  24   5  17   10.74    1.74
  24   5  19   20.56    3.49
  24   5  21    7.62    2.20
  24   5  23    0.83    0.92
  24   6   0    8.17    1.01
  24   6   2    1.84    1.10
  24   6   4    1.93    1.01
  24   6   6   19.74    1.38
  24   6   8    7.99    1.19
  24   6  10   33.05    5.05
  24   6  12   11.38    3.03
  24   6  14   12.76    2.30
  24   6  16    3.12    1.29
  24   6  18   -0.83    1.01
  24   6  20    1.84    0.92
  24   6  22    0.92    0.92
  24   7   1   27.54    2.30
  24   7   3  149.18    9.36
  24   7   5  232.35   12.12
  24   7   7  176.44    9.09
  24   7   9  111.91    7.07
  24   7  11   22.95    3.21
  24   7  13    0.28    0.55
  24   7  15   10.47    1.47
  24   7  17   18.18    2.57
  24   7  19   19.19    3.12
  24   7  21    4.77    1.38
  24   7  23   -0.18    0.92
  24   8   0   14.05    1.74
  24   8   2   19.55    1.84
  24   8   4    4.59    0.73
  24   8   6   11.84    2.02
  24   8   8   36.54    4.50
  24   8  10   40.76    3.49
  24   8  12   15.70    2.57
  24   8  14    2.66    0.64
  24   8  16    1.47    0.64
  24   8  18    0.55    0.73
  24   8  20    8.08    2.02
  24   8  22    1.93    1.01
  24   9   1   13.86    1.84
  24   9   3  112.73    9.27
  24   9   5  127.42    9.46
  24   9   7  118.24    8.26
  24   9   9   42.78    2.66
  24   9  11    5.88    0.92
  24   9  13    1.19    0.83
  24   9  15    4.04    0.64
  24   9  17    9.00    1.47
  24   9  19    5.97    1.10
  24   9  21    3.49    1.10
  24   9  23    1.10    0.92
  24  10   0   -1.65    1.10
  24  10   2    0.73    1.01
  24  10   4    1.84    0.83
  24  10   6   35.16    3.86
  24  10   8   42.14    3.30
  24  10  10   77.85   10.01
  24  10  12   11.84    2.11
  24  10  14    0.83    0.64
  24  10  16    1.29    0.46
  24  10  18    4.59    0.83
  24  10  20   49.39    6.52
  24  10  22   24.05    4.77
  24  11   1   11.66    1.38
  24  11   3   36.72    3.40
  24  11   5   45.44    4.22
  24  11   7   23.68    2.48
  24  11   9    8.35    1.47
  24  11  11    0.09    0.73
  24  11  13    0.18    0.64
  24  11  15    7.80    1.01
  24  11  17    3.95    0.64
  24  11  19    4.87    1.10
  24  11  21    0.46    0.64
  24  11  23    0.00    1.01
  24  12   0   -0.28    0.92
  24  12   2    0.00    1.01
  24  12   4    2.75    0.83
  24  12   6   10.92    2.30
  24  12   8   11.29    1.56
  24  12  10    7.62    1.10
  24  12  12   -0.28    0.64
  24  12  14    8.17    1.38
  24  12  16    0.83    0.73
  24  12  18    8.90    1.65
  24  12  20   56.46    5.32
  24  12  22   36.35    4.31
  24  13   1    2.66    1.10
  24  13   3    7.89    1.47
  24  13   5   -0.37    0.73
  24  13   7    0.18    0.64
  24  13   9    1.38    0.46
  24  13  11   -0.09    0.73
  24  13  13    5.97    0.92
  24  13  15    1.74    0.73
  24  13  17    3.86    0.83
  24  13  19    3.49    0.73
  24  13  21    1.19    0.55
  24  13  23    0.37    0.46
  24  14   0   45.63    6.89
  24  14   2   22.86    3.21
  24  14   4   15.33    2.94
  24  14   6   11.48    1.65
  24  14   8    2.57    0.64
  24  14  10    0.73    0.55
  24  14  12    9.91    2.39
  24  14  14    7.99    1.29
  24  14  16    6.70    2.11
  24  14  18    3.86    1.84
  24  14  20   23.96    4.31
  24  14  22   26.90    4.31
  24  15   1    0.37    0.83
  24  15   3    0.46    0.83
  24  15   5    4.77    1.01
  24  15   7    5.97    1.19
  24  15   9    6.61    0.73
  24  15  11    7.16    1.47
  24  15  13    1.19    0.73
  24  15  15    2.02    0.73
  24  15  17    1.65    0.83
  24  15  19    1.19    0.83
  24  15  21    0.46    0.64
  24  15  23    0.09    0.55
  24  16   0   13.13    3.03
  24  16   2    2.39    1.10
  24  16   4    4.59    1.10
  24  16   6    1.74    0.73
  24  16   8    2.30    0.73
  24  16  10    0.18    0.46
  24  16  12    3.12    1.29
  24  16  14    5.23    1.47
  24  16  16    2.02    1.38
  24  16  18   -0.18    0.73
  24  16  20   -0.28    0.73
  24  16  22    0.55    0.73
  24  17   1    1.19    0.92
  24  17   3    7.53    1.29
  24  17   5   14.23    3.03
  24  17   7   18.54    2.57
  24  17   9   13.77    2.02
  24  17  11    4.31    0.64
  24  17  13    5.42    1.47
  24  17  15    1.47    0.73
  24  17  17    0.83    0.83
  24  17  19    0.09    0.73
  24  17  21   -0.28    0.73
  24  17  23   -0.28    0.55
  24  18   0   45.35    7.62
  24  18   2   19.74    2.94
  24  18   4   20.38    4.13
  24  18   6    1.47    0.83
  24  18   8   -0.64    0.73
  24  18  10    3.76    0.83
  24  18  12   10.37    1.84
  24  18  14    3.40    1.10
  24  18  16    1.29    0.83
  24  18  18    0.92    0.92
  24  18  20    1.93    0.92
  24  18  22    7.71    2.20
  24  19   1    0.46    0.92
  24  19   3   10.01    1.84
  24  19   5   18.27    2.20
  24  19   7   11.66    2.48
  24  19   9    8.35    1.56
  24  19  11    5.78    1.19
  24  19  13    1.29    0.64
  24  19  15    0.73    0.83
  24  19  17   -0.64    0.73
  24  19  19    1.10    0.73
  24  19  21    0.92    0.73
  24  19  23   -0.28    0.64
  24  20   0    8.72    2.57
  24  20   2    1.47    1.10
  24  20   4    1.29    1.01
  24  20   6    2.85    1.01
  24  20   8    8.08    1.84
  24  20  10   36.90    5.23
  24  20  12   53.80    6.24
  24  20  14   25.70    4.04
  24  20  16   -0.37    0.73
  24  20  18    4.77    1.74
  24  20  20   22.49    4.13
  24  20  22   21.11    4.77
  24  21   1    0.73    0.92
  24  21   3    3.03    1.10
  24  21   5    4.41    1.38
  24  21   7    4.77    1.56
  24  21   9    5.51    1.38
  24  21  11    0.09    0.64
  24  21  13    1.47    0.55
  24  21  15    0.09    0.64
  24  21  17   -0.18    0.73
  24  21  19   -0.83    0.73
  24  21  21    0.64    0.73
  24  21  23   -0.37    0.73
  24  22   0   64.90   11.29
  24  22   2   56.00   10.37
  24  22   4   37.00    9.73
  24  22   6    2.02    2.02
  24  22   8    3.49    1.01
  24  22  10   35.99    6.43
  24  22  12   35.53    4.68
  24  22  14   20.47    2.85
  24  22  16    0.09    0.64
  24  22  18    7.71    2.02
  24  22  20   26.90    6.89
  24  22  22   43.51    8.17
  24  23   1   -1.38    1.10
  24  23   3    1.01    0.83
  24  23   5    0.64    0.92
  24  23   7   -0.18    0.92
  24  23   9    1.38    0.83
  24  23  11    1.19    0.83
  24  23  13    0.46    0.55
  24  23  15    0.64    0.55
  24  23  17    1.29    0.64
  24  23  19    0.64    0.64
  24  23  21    0.37    0.64
  24  23  23    0.37    0.83
  24  24   0   -0.73    1.19
  24  24   2    1.84    1.01
  24  24   4    1.38    1.10
  24  24   6   16.07    4.59
  24  24   8   41.22    7.07
  24  24  10   72.98   11.38
  24  24  12   83.26   11.84
  24  24  14   23.13    3.12
  24  24  16   -0.18    0.55
  24  24  18    3.21    1.29
  24  24  20    7.71    2.66
  24  24  22   23.23    6.61
  24  24  24    6.98    4.13
  25   1   0    0.55    0.92
  25   1   2    0.92    1.01
  25   1   4    3.67    0.92
  25   1   6    3.21    0.73
  25   1   8   10.47    1.29
  25   1  10    5.05    0.92
  25   1  12   -0.09    1.19
  25   1  14    0.73    0.92
  25   1  16   -0.09    0.92
  25   1  18   -0.09    0.92
  25   1  20    2.66    1.10
  25   1  22   -0.55    0.92
  25   1  24    3.95    2.39
  25   2   1    1.84    1.65
  25   2   3   46.27    3.86
  25   2   5    2.85    0.83
  25   2   7   31.49    2.11
  25   2   9    1.93    0.83
  25   2  11    0.55    0.73
  25   2  13   23.04    2.94
  25   2  15   11.38    1.74
  25   2  17   36.26    4.31
  25   2  19   19.28    3.40
  25   2  21   33.23    5.78
  25   2  23   -0.83    1.10
  25   3   0   49.76    4.50
  25   3   2   46.36    3.95
  25   3   4   35.71    2.57
  25   3   6   46.36    2.85
  25   3   8   63.99    3.86
  25   3  10   41.31    3.30
  25   3  12    9.18    1.47
  25   3  14    0.83    2.30
  25   3  16    6.15    1.01
  25   3  18   14.23    2.94
  25   3  20   15.97    2.94
  25   3  22    4.13    1.29
  25   3  24    0.55    1.01
  25   4   1    3.95    0.83
  25   4   3   47.46    4.31
  25   4   5   -0.64    0.73
  25   4   7   25.06    1.74
  25   4   9    3.67    1.47
  25   4  11   -0.64    0.83
  25   4  13   14.41    2.57
  25   4  15    6.43    1.47
  25   4  17   20.01    2.57
  25   4  19    7.80    2.02
  25   4  21   14.23    2.85
  25   4  23    2.30    2.02
  25   5   0    7.16    0.92
  25   5   2    5.14    0.83
  25   5   4   -0.28    0.92
  25   5   6   11.93    0.92
  25   5   8   28.00    1.84
  25   5  10   22.12    3.21
  25   5  12    2.11    0.73
  25   5  14    0.92    0.83
  25   5  16   10.01    1.74
  25   5  18   19.74    4.13
  25   5  20   15.51    3.03
  25   5  22    6.15    1.84
  25   5  24   -1.01    0.83
  25   6   1    3.21    0.73
  25   6   3   56.55    4.04
  25   6   5   11.75    1.01
  25   6   7   32.50    2.02
  25   6   9    5.32    0.73
  25   6  11   -0.28    0.73
  25   6  13    2.30    0.73
  25   6  15    3.76    0.92
  25   6  17    2.85    0.92
  25   6  19    1.10    0.92
  25   6  21    0.55    1.01
  25   6  23    9.55    2.11
  25   7   0   31.21    2.11
  25   7   2   30.66    1.84
  25   7   4   26.53    1.56
  25   7   6   33.42    1.93
  25   7   8   41.49    2.30
  25   7  10   15.70    1.38
  25   7  12    1.38    0.64
  25   7  14    1.74    0.64
  25   7  16    5.60    1.10
  25   7  18   15.51    3.03
  25   7  20   17.35    3.30
  25   7  22    4.59    1.47
  25   7  24    1.01    1.19
  25   8   1   10.92    1.10
  25   8   3   76.10    4.77
  25   8   5   28.37    1.65
  25   8   7   36.63    1.84
  25   8   9    3.03    0.55
  25   8  11    1.29    0.46
  25   8  13    0.64    0.55
  25   8  15    1.01    0.73
  25   8  17    0.55    0.73
  25   8  19    0.83    0.83
  25   8  21    4.77    1.10
  25   8  23   21.85    4.41
  25   9   0    0.92    0.73
  25   9   2    1.74    0.73
  25   9   4    0.00    0.73
  25   9   6    5.97    0.73
  25   9   8    2.75    0.46
  25   9  10    2.20    0.46
  25   9  12    0.55    1.01
  25   9  14    2.02    0.55
  25   9  16    1.84    1.19
  25   9  18    2.30    0.73
  25   9  20    2.30    1.01
  25   9  22    1.29    0.83
  25   9  24    1.56    1.29
  25  10   1    5.78    0.92
  25  10   3   58.11    6.33
  25  10   5   17.90    2.02
  25  10   7   18.18    2.39
  25  10   9    2.20    0.46
  25  10  11    1.84    0.92
  25  10  13    1.29    0.55
  25  10  15   -0.09    0.46
  25  10  17    1.84    0.64
  25  10  19    9.46    1.38
  25  10  21   26.44    4.22
  25  10  23   36.72    6.15
  25  11   0    1.29    0.83
  25  11   2    0.83    0.83
  25  11   4   -0.55    0.92
  25  11   6   -0.09    0.73
  25  11   8    0.73    0.46
  25  11  10    0.64    0.55
  25  11  12    0.55    0.55
  25  11  14    1.10    0.55
  25  11  16    0.37    0.46
  25  11  18   -0.18    0.46
  25  11  20    0.18    0.55
  25  11  22    0.55    0.73
  25  11  24   -0.09    0.83
  25  12   1   -0.73    0.92
  25  12   3   11.02    1.56
  25  12   5    1.56    0.73
  25  12   7    2.30    0.73
  25  12   9    0.09    0.46
  25  12  11    1.01    0.55
  25  12  13    0.55    0.64
  25  12  15    1.38    0.64
  25  12  17    1.10    0.64
  25  12  19   19.46    4.50
  25  12  21   28.73    3.67
  25  12  23   33.97    4.96
  25  13   0   38.56   13.22
  25  13   2   20.84    2.48
  25  13   4   15.06    2.11
  25  13   6    3.58    0.83
  25  13   8    0.92    0.55
  25  13  10    1.74    0.55
  25  13  12    0.28    0.64
  25  13  14    1.93    0.73
  25  13  16    0.64    0.73
  25  13  18    0.92    0.55
  25  13  20    0.55    0.46
  25  13  22   -0.28    0.46
  25  13  24    0.09    0.55
  25  14   1    0.55    0.73
  25  14   3   -0.92    0.73
  25  14   5    1.84    1.56
  25  14   7    0.46    0.73
  25  14   9    2.02    0.55
  25  14  11    1.29    0.64
  25  14  13    0.92    0.64
  25  14  15   -0.09    0.73
  25  14  17    0.73    0.73
  25  14  19    3.95    1.10
  25  14  21    8.17    1.38
  25  14  23    9.27    1.65
  25  15   0   11.84    1.56
  25  15   2    7.89    1.47
  25  15   4    7.62    1.29
  25  15   6    3.95    0.83
  25  15   8    2.66    0.73
  25  15  10    0.00    0.46
  25  15  12    1.10    0.64
  25  15  14    0.55    0.64
  25  15  16    1.29    0.73
  25  15  18    0.64    0.73
  25  15  20   -0.28    0.55
  25  15  22    0.09    0.55
  25  15  24    0.00    0.73
  25  16   1   -0.18    0.92
  25  16   3    4.68    1.10
  25  16   5    7.99    1.38
  25  16   7    5.14    1.10
  25  16   9    1.74    0.64
  25  16  11    0.83    0.46
  25  16  13    0.73    0.83
  25  16  15    1.10    0.73
  25  16  17    1.01    0.83
  25  16  19    0.00    0.64
  25  16  21    1.19    0.64
  25  16  23    0.37    0.55
  25  17   0   53.34    8.45
  25  17   2   26.90    3.21
  25  17   4   13.04    1.93
  25  17   6    2.48    0.92
  25  17   8    0.55    0.73
  25  17  10    1.10    0.55
  25  17  12    2.20    0.55
  25  17  14    1.74    0.83
  25  17  16    0.18    0.73
  25  17  18   -0.64    0.73
  25  17  20    0.00    0.73
  25  17  22    1.38    0.55
  25  17  24    0.37    0.73
  25  18   1    0.00    0.92
  25  18   3   12.76    2.30
  25  18   5   20.20    3.12
  25  18   7   15.33    2.48
  25  18   9    1.19    0.73
  25  18  11    0.28    0.46
  25  18  13    1.56    0.55
  25  18  15    0.00    0.73
  25  18  17    1.01    0.83
  25  18  19    2.66    1.29
  25  18  21    0.09    0.64
  25  18  23   -0.37    0.64
  25  19   0   30.94    5.05
  25  19   2   19.37    3.86
  25  19   4    9.09    1.84
  25  19   6    0.83    0.83
  25  19   8    4.04    0.92
  25  19  10   12.30    1.74
  25  19  12   14.05    1.93
  25  19  14    5.42    1.29
  25  19  16    1.84    1.56
  25  19  18    2.02    0.73
  25  19  20    1.19    1.38
  25  19  22    0.92    0.83
  25  19  24    1.19    0.55
  25  20   1    2.02    1.10
  25  20   3   12.76    2.30
  25  20   5   13.59    2.30
  25  20   7   15.88    3.21
  25  20   9    2.94    0.92
  25  20  11   -0.37    0.55
  25  20  13    1.74    0.92
  25  20  15    0.92    0.83
  25  20  17    1.74    1.93
  25  20  19    1.19    0.73
  25  20  21    0.09    0.83
  25  20  23    0.09    0.64
  25  21   0   34.24    5.97
  25  21   2   25.15    4.50
  25  21   4   11.38    2.02
  25  21   6    0.37    1.38
  25  21   8    5.32    1.38
  25  21  10   16.89    2.85
  25  21  12   21.39    2.75
  25  21  14    8.54    1.56
  25  21  16    0.00    0.64
  25  21  18    0.37    0.73
  25  21  20    0.92    0.73
  25  21  22    3.30    2.48
  25  21  24    0.55    0.73
  25  22   1   14.41   11.84
  25  22   3    5.32    1.47
  25  22   5    4.04    1.74
  25  22   7   11.48    5.32
  25  22   9    0.55    0.73
  25  22  11   -0.18    0.64
  25  22  13    0.09    0.46
  25  22  15    0.37    0.46
  25  22  17    0.37    0.64
  25  22  19    1.29    0.73
  25  22  21   -1.10    0.64
  25  22  23    0.18    1.01
  25  23   0    1.19    1.19
  25  23   2    0.46    1.01
  25  23   4   -0.55    1.19
  25  23   6    9.46    2.30
  25  23   8   15.88    4.04
  25  23  10   54.99    7.71
  25  23  12   27.36    4.41
  25  23  14    9.00    1.56
  25  23  16    0.92    0.55
  25  23  18   -0.09    0.64
  25  23  20    2.11    1.01
  25  23  22   -0.18    0.73
  25  23  24    0.83    0.73
  25  24   1   -1.10    1.10
  25  24   3    2.75    1.47
  25  24   5    1.56    1.74
  25  24   7    1.65    0.83
  25  24   9    1.10    2.30
  25  24  11    0.64    0.73
  25  24  13    0.37    0.55
  25  24  15    0.73    0.64
  25  24  17   -0.28    0.55
  25  24  19    0.64    0.64
  25  24  21    0.64    0.64
  25  24  23   -0.55    0.83
  25  25   0    6.70    3.03
  25  25   2    5.60    2.11
  25  25   4    1.47    1.29
  25  25   6    0.46    0.92
  25  25   8    6.52    2.11
  25  25  10    8.26    2.75
  25  25  12    4.04    1.74
  25  25  14    1.10    0.64
  25  25  16    0.46    0.55
  25  25  18    0.00    0.55
  25  25  20    2.30    0.92
  25  25  22    0.46    0.92
  25  25  24   -0.28    1.01
  26   0   0   39.20   20.20
  26   1   1   -0.28    1.01
  26   1   3    4.22    0.92
  26   1   5    5.23    1.01
  26   1   7    4.77    0.73
  26   1   9    0.55    0.55
  26   1  11    0.09    0.73
  26   1  13   -0.83    0.83
  26   1  15    1.01    0.83
  26   1  17    2.66    0.83
  26   1  19    2.85    1.10
  26   1  21   -0.09    0.92
  26   1  23    0.92    1.10
  26   1  25    1.56    0.92
  26   2   0   58.29    7.99
  26   2   2  217.66   39.84
  26   2   4    2.85    0.83
  26   2   6   84.64    7.25
  26   2   8    8.17    1.01
  26   2  10    4.22    0.92
  26   2  12    4.96    0.92
  26   2  14    3.58    1.01
  26   2  16   54.71    7.53
  26   2  18   49.85    9.91
  26   2  20   67.20   14.32
  26   2  22    7.99    2.20
  26   2  24    6.89    2.11
  26   3   1    3.40    0.92
  26   3   3   29.74    3.21
  26   3   5   51.04    6.06
  26   3   7   54.07    4.04
  26   3   9   30.39    2.75
  26   3  11    2.39    0.83
  26   3  13    0.18    0.73
  26   3  15    2.85    1.10
  26   3  17   13.77    3.21
  26   3  19   17.35    3.03
  26   3  21    4.50    1.47
  26   3  23    1.56    1.01
  26   3  25   -1.38    1.10
  26   4   0   14.69    1.65
  26   4   2    3.49    0.83
  26   4   4   65.36    8.26
  26   4   6    4.87    0.83
  26   4   8    9.64    1.47
  26   4  10    5.88    1.47
  26   4  12   12.76    1.74
  26   4  14   10.01    2.39
  26   4  16   32.31    5.14
  26   4  18   40.94    8.72
  26   4  20   20.93    4.87
  26   4  22    1.01    1.10
  26   4  24    2.39    1.01
  26   5   1    6.43    0.92
  26   5   3   43.79    5.05
  26   5   5   74.54    6.79
  26   5   7   92.44    7.07
  26   5   9   45.26    5.60
  26   5  11    6.43    0.92
  26   5  13    0.64    0.73
  26   5  15    5.51    1.10
  26   5  17   27.27    4.22
  26   5  19   45.81    6.15
  26   5  21   15.24    3.21
  26   5  23    1.47    1.29
  26   5  25    0.18    0.83
  26   6   0   83.54    7.99
  26   6   2   75.83    6.98
  26   6   4    4.22    0.92
  26   6   6   41.86    3.76
  26   6   8    2.11    0.73
  26   6  10    0.18    0.55
  26   6  12    0.18    0.64
  26   6  14    1.56    0.73
  26   6  16    3.21    1.10
  26   6  18    5.88    1.38
  26   6  20    1.19    1.01
  26   6  22   -0.28    0.92
  26   6  24    0.37    1.01
  26   7   1    6.06    0.92
  26   7   3   49.94    4.68
  26   7   5   80.79    6.61
  26   7   7  115.12   11.48
  26   7   9   58.85    5.14
  26   7  11    5.05    0.92
  26   7  13    1.01    1.93
  26   7  15    3.86    0.92
  26   7  17   17.99    2.94
  26   7  19   17.17    3.76
  26   7  21   21.02    6.15
  26   7  23    2.57    1.38
  26   7  25   -0.92    0.92
  26   8   0    5.05    0.73
  26   8   2   11.20    1.29
  26   8   4    7.16    1.10
  26   8   6    0.46    0.55
  26   8   8    7.71    0.83
  26   8  10    5.14    0.73
  26   8  12    2.66    0.73
  26   8  14   -1.29    0.64
  26   8  16    0.46    1.10
  26   8  18    2.94    0.83
  26   8  20    2.94    1.29
  26   8  22    5.14    1.56
  26   8  24    4.41    1.29
  26   9   1    1.56    0.64
  26   9   3   27.17    2.30
  26   9   5   41.31    3.21
  26   9   7   59.12    5.23
  26   9   9   20.56    1.38
  26   9  11    3.21    0.55
  26   9  13    1.38    0.55
  26   9  15    0.73    0.64
  26   9  17    3.21    1.10
  26   9  19    9.55    1.74
  26   9  21    4.31    1.29
  26   9  23    1.47    0.92
  26   9  25    0.46    0.83
  26  10   0    3.12    1.10
  26  10   2    2.02    0.73
  26  10   4    7.25    1.19
  26  10   6    2.30    0.64
  26  10   8    4.31    0.83
  26  10  10    0.37    0.46
  26  10  12    5.32    1.01
  26  10  14    9.36    5.97
  26  10  16    9.82    1.47
  26  10  18   13.13    2.66
  26  10  20   31.67    6.43
  26  10  22   16.25    3.49
  26  10  24   11.02    2.85
  26  11   1    0.18    0.73
  26  11   3    4.96    1.01
  26  11   5    5.97    1.10
  26  11   7    6.52    1.19
  26  11   9    3.67    0.64
  26  11  11    2.11    0.55
  26  11  13    0.73    0.55
  26  11  15    0.64    0.46
  26  11  17    0.92    0.55
  26  11  19    1.47    0.55
  26  11  21    1.47    0.83
  26  11  23    1.19    0.73
  26  11  25    0.37    0.83
  26  12   0    8.17    1.56
  26  12   2    5.23    1.10
  26  12   4   13.95    1.84
  26  12   6   -0.55    0.64
  26  12   8    5.42    3.67
  26  12  10    7.16    0.73
  26  12  12   21.39    2.85
  26  12  14   24.42    2.75
  26  12  16   25.89    2.75
  26  12  18   47.46    5.69
  26  12  20   51.04    6.06
  26  12  22   29.47    5.42
  26  12  24   19.37    4.41
  26  13   1    2.30    3.30
  26  13   3   -0.09    0.73
  26  13   5   -0.46    0.73
  26  13   7    1.47    0.83
  26  13   9    0.73    0.55
  26  13  11    1.93    0.83
  26  13  13    1.65    0.64
  26  13  15    1.74    0.64
  26  13  17    1.10    0.83
  26  13  19    0.37    0.46
  26  13  21    0.00    0.46
  26  13  23    0.55    0.55
  26  13  25    1.84    0.64
  26  14   0    7.71    1.84
  26  14   2    4.87    1.29
  26  14   4    8.63    1.56
  26  14   6    1.65    0.73
  26  14   8   -0.46    0.64
  26  14  10    4.96    0.73
  26  14  12   22.03    2.57
  26  14  14    6.89    1.38
  26  14  16    6.70    1.47
  26  14  18    8.45    1.74
  26  14  20   14.60    2.20
  26  14  22    2.48    0.92
  26  14  24    2.39    1.10
  26  15   1    0.46    0.73
  26  15   3    4.68    1.10
  26  15   5    5.88    1.10
  26  15   7    5.05    1.10
  26  15   9    0.46    0.55
  26  15  11    0.37    0.46
  26  15  13    3.03    1.84
  26  15  15    0.09    0.73
  26  15  17    1.38    0.92
  26  15  19    0.83    0.55
  26  15  21    0.09    0.46
  26  15  23    0.18    0.46
  26  15  25   -0.18    0.55
  26  16   0   73.53   11.75
  26  16   2   51.96    7.71
  26  16   4   29.38    5.32
  26  16   6    3.12    1.01
  26  16   8    0.00    0.73
  26  16  10    6.06    1.19
  26  16  12   23.50    2.48
  26  16  14    5.32    1.10
  26  16  16    1.74    0.83
  26  16  18    1.65    1.38
  26  16  20    2.11    0.73
  26  16  22    1.10    0.55
  26  16  24    0.09    0.37
  26  17   1    1.84    1.65
  26  17   3   20.01    3.95
  26  17   5   36.90    5.14
  26  17   7   15.97    2.11
  26  17   9    7.07    1.29
  26  17  11    1.29    0.46
  26  17  13    1.38    0.55
  26  17  15    0.00    0.73
  26  17  17    1.93    0.92
  26  17  19   -0.64    0.73
  26  17  21   -1.19    0.73
  26  17  23    0.00    0.46
  26  17  25   -0.09    0.37
  26  18   0  106.03   16.34
  26  18   2   97.86   12.76
  26  18   4   38.74    5.60
  26  18   6    4.68    1.65
  26  18   8    2.39    1.47
  26  18  10   14.60    2.48
  26  18  12   38.47    4.96
  26  18  14   11.29    2.85
  26  18  16    0.64    0.73
  26  18  18    0.28    0.73
  26  18  20   -0.55    0.55
  26  18  22    5.78    1.74
  26  18  24    1.47    0.64
  26  19   1    4.04    1.01
  26  19   3   14.32    2.94
  26  19   5   35.44    6.06
  26  19   7   27.36    5.69
  26  19   9    8.72    2.39
  26  19  11    1.10    0.64
  26  19  13    0.92    0.73
  26  19  15    0.00    0.64
  26  19  17    0.09    0.83
  26  19  19   -0.64    0.73
  26  19  21   -0.55    0.64
  26  19  23    0.55    0.55
  26  19  25   -0.09    0.46
  26  20   0  108.60   14.87
  26  20   2   94.01   20.93
  26  20   4   36.17    5.69
  26  20   6    0.92    0.92
  26  20   8    1.65    1.10
  26  20  10   14.41    3.58
  26  20  12   49.48   11.84
  26  20  14   13.49    2.11
  26  20  16    1.84    0.73
  26  20  18   -0.92    0.73
  26  20  20    1.56    1.19
  26  20  22    4.77    2.30
  26  20  24    1.38    1.01
  26  21   1    2.48    0.92
  26  21   3    6.70    1.65
  26  21   5   16.25    3.21
  26  21   7   14.60    3.30
  26  21   9    4.13    1.19
  26  21  11    1.47    0.73
  26  21  13   -0.55    0.55
  26  21  15    0.73    0.46
  26  21  17   -0.28    0.64
  26  21  19    0.83    0.64
  26  21  21    1.19    1.38
  26  21  23   -1.19    0.64
  26  21  25    0.73    0.64
  26  22   0    9.27    2.75
  26  22   2   10.10    2.57
  26  22   4    2.02    1.01
  26  22   6    0.28    0.92
  26  22   8   12.21    2.66
  26  22  10   40.48    8.08
  26  22  12   25.61    4.77
  26  22  14    5.23    1.10
  26  22  16    1.19    0.83
  26  22  18    5.60    2.75
  26  22  20    3.40    1.65
  26  22  22    0.09    1.10
  26  22  24    0.92    1.10
  26  23   1   -0.18    0.92
  26  23   3    0.55    1.01
  26  23   5    4.50    1.19
  26  23   7    2.75    1.29
  26  23   9    0.37    0.83
  26  23  11   -0.46    0.73
  26  23  13    0.92    0.64
  26  23  15    0.46    0.46
  26  23  17   -0.18    0.55
  26  23  19    0.18    0.55
  26  23  21    0.00    0.64
  26  23  23    0.28    0.92
  26  23  25   -0.73    0.64
  26  24   0   11.57    3.86
  26  24   2    4.50    1.38
  26  24   4    1.38    1.01
  26  24   6   -1.01    0.92
  26  24   8    3.95    1.74
  26  24  10   13.86    5.32
  26  24  12    5.42    2.66
  26  24  14    1.19    0.83
  26  24  16    0.37    0.37
  26  24  18    1.56    0.55
  26  24  20    8.26    2.94
  26  24  22    6.79    3.21
  26  24  24    5.88    1.93
  26  25   1    0.09    1.01
  26  25   3    2.48    1.10
  26  25   5    1.10    0.83
  26  25   7   -0.37    0.83
  26  25   9   -0.18    0.73
  26  25  11   -0.18    0.73
  26  25  13   -0.37    0.73
  26  25  15    0.37    0.55
  26  25  17   -0.28    0.37
  26  25  19    0.18    0.46
  26  25  21    0.92    0.64
  26  25  23    0.28    0.73
  26  26   0    1.01    1.84
  26  26   2    1.56    0.92
  26  26   4    0.73    1.01
  26  26   6    1.29    1.01
  26  26   8    6.79    1.84
  26  26  10    1.84    1.74
  26  26  12    1.65    1.10
  26  26  14   -1.01    0.83
  26  26  16    0.37    0.46
  26  26  18    1.01    0.64
  26  26  20    4.50    1.56
  26  26  22    0.83    1.38
  27   1   0   14.05    1.84
  27   1   2    8.63    1.38
  27   1   4    5.78    1.01
  27   1   6    3.03    0.92
  27   1   8    2.94    0.55
  27   1  10    0.64    0.55
  27   1  12    0.64    0.73
  27   1  14    1.10    0.83
  27   1  16    0.00    0.83
  27   1  18    1.56    0.83
  27   1  20    2.20    1.19
  27   1  22    0.55    0.92
  27   1  24    0.83    0.92
  27   1  26    0.28    1.10
  27   2   1   14.41    5.97
  27   2   3    8.63    1.29
  27   2   5   51.59    4.87
  27   2   7    0.55    1.19
  27   2   9    3.86    0.55
  27   2  11    0.18    0.73
  27   2  13    3.03    0.73
  27   2  15   40.58   10.74
  27   2  17   57.47   10.01
  27   2  19   52.33    7.62
  27   2  21   14.05    3.12
  27   2  23    5.51    1.65
  27   2  25    1.10    0.83
  27   3   0    5.88    1.01
  27   3   2    6.24    1.10
  27   3   4    2.75    1.01
  27   3   6   -1.19    0.83
  27   3   8    0.83    0.55
  27   3  10   -0.18    0.55
  27   3  12    0.09    0.64
  27   3  14    2.39    0.83
  27   3  16    8.45    2.30
  27   3  18   19.09    3.40
  27   3  20    7.89    2.20
  27   3  22    5.60    1.93
  27   3  24   -0.64    0.92
  27   3  26   -0.83    0.83
  27   4   1    5.69    1.01
  27   4   3    1.65    1.01
  27   4   5   32.50    4.41
  27   4   7   -0.46    0.64
  27   4   9    0.73    0.55
  27   4  11    0.64    0.64
  27   4  13    3.12    0.92
  27   4  15   20.38    2.75
  27   4  17   33.51    5.78
  27   4  19   15.51    3.49
  27   4  21    5.60    1.38
  27   4  23    1.29    0.92
  27   4  25   -0.37    0.92
  27   5   0   58.11    5.42
  27   5   2   55.63    7.80
  27   5   4   41.22    4.68
  27   5   6   47.65    4.31
  27   5   8   39.57    3.12
  27   5  10   16.98    1.74
  27   5  12    4.04    0.83
  27   5  14   -0.46    0.73
  27   5  16   17.99    3.21
  27   5  18   33.78    5.23
  27   5  20   22.95    3.67
  27   5  22   11.11    3.03
  27   5  24    1.29    1.29
  27   5  26    0.37    1.19
  27   6   1    2.48    0.83
  27   6   3   -0.73    0.73
  27   6   5   53.61    4.31
  27   6   7    7.62    2.57
  27   6   9    2.75    0.55
  27   6  11    2.20    0.64
  27   6  13    0.92    0.73
  27   6  15    4.77    1.10
  27   6  17    3.67    1.38
  27   6  19    0.92    1.01
  27   6  21    0.55    1.01
  27   6  23   -0.55    0.92
  27   6  25    1.19    0.92
  27   7   0    0.55    0.64
  27   7   2   -0.92    0.73
  27   7   4   -0.28    0.55
  27   7   6    4.87    0.73
  27   7   8    3.12    0.55
  27   7  10    1.84    1.10
  27   7  12    0.73    0.55
  27   7  14    0.18    0.64
  27   7  16   11.29    3.12
  27   7  18   17.99    3.49
  27   7  20   19.19    3.40
  27   7  22    6.79    2.02
  27   7  24    0.55    0.92
  27   7  26   -0.09    0.83
  27   8   1    3.30    0.55
  27   8   3    0.18    0.55
  27   8   5   32.68    2.57
  27   8   7    4.68    0.73
  27   8   9    2.48    0.46
  27   8  11    2.75    0.55
  27   8  13   -0.37    0.64
  27   8  15    1.47    0.64
  27   8  17    0.37    0.73
  27   8  19    0.73    0.92
  27   8  21    1.93    1.01
  27   8  23    1.65    1.19
  27   8  25    1.65    0.92
  27   9   0   12.94    1.10
  27   9   2    4.41    0.55
  27   9   4    4.77    2.75
  27   9   6    2.11    0.55
  27   9   8    1.93    0.46
  27   9  10    3.03    0.37
  27   9  12    2.39    0.55
  27   9  14    3.30    1.84
  27   9  16    8.35    7.44
  27   9  18    4.31    1.38
  27   9  20    5.14    1.29
  27   9  22    2.75    1.29
  27   9  24    1.84    0.92
  27   9  26    0.83    0.83
  27  10   1    2.30    0.64
  27  10   3    0.00    0.55
  27  10   5   13.95    1.38
  27  10   7    1.84    0.55
  27  10   9    2.85    0.46
  27  10  11    4.41    0.64
  27  10  13    1.01    0.46
  27  10  15    1.56    0.55
  27  10  17    5.69    1.38
  27  10  19   23.23    4.50
  27  10  21   12.12    3.21
  27  10  23   16.16    3.49
  27  10  25    2.94    1.65
  27  11   0   -0.64    0.64
  27  11   2    5.69    6.98
  27  11   4    0.92    0.55
  27  11   6    0.73    0.64
  27  11   8    4.22    0.55
  27  11  10    3.76    0.55
  27  11  12    7.80    0.83
  27  11  14    8.45    1.65
  27  11  16    2.85    0.64
  27  11  18   -0.37    0.55
  27  11  20    0.55    1.01
  27  11  22   -0.28    0.73
  27  11  24   -1.10    0.83
  27  11  26    0.55    0.83
  27  12   1   -0.73    0.73
  27  12   3   -0.83    0.73
  27  12   5    4.96    0.92
  27  12   7    0.18    0.64
  27  12   9    2.85    0.55
  27  12  11    8.17    0.83
  27  12  13    4.04    0.92
  27  12  15    4.22    0.64
  27  12  17   13.13    1.84
  27  12  19   22.49    3.21
  27  12  21   10.65    2.11
  27  12  23    9.55    2.66
  27  12  25    1.29    0.83
  27  13   0    1.93    0.73
  27  13   2    4.31    1.38
  27  13   4    2.48    0.83
  27  13   6    1.65    0.73
  27  13   8   -0.09    0.64
  27  13  10    1.38    0.46
  27  13  12    4.68    0.64
  27  13  14    3.12    0.83
  27  13  16    1.10    0.55
  27  13  18    0.73    0.64
  27  13  20    0.00    0.46
  27  13  22    0.64    1.10
  27  13  24   -0.46    0.83
  27  13  26   -0.09    0.73
  27  14   1   -1.19    0.73
  27  14   3    3.67    1.01
  27  14   5    0.18    0.73
  27  14   7    0.83    0.73
  27  14   9    1.19    0.55
  27  14  11    7.71    1.01
  27  14  13    3.21    0.83
  27  14  15    3.03    0.83
  27  14  17    6.52    1.38
  27  14  19   14.14    2.02
  27  14  21    2.66    0.92
  27  14  23    2.11    0.73
  27  14  25   -0.73    0.55
  27  15   0   45.35    6.24
  27  15   2   35.34    4.41
  27  15   4   18.27    3.12
  27  15   6    7.34    1.29
  27  15   8    1.93    0.64
  27  15  10    0.46    0.55
  27  15  12    5.23    0.83
  27  15  14    4.22    1.10
  27  15  16    0.92    0.73
  27  15  18    0.37    0.55
  27  15  20    0.55    0.64
  27  15  22   -0.37    0.46
  27  15  24    0.18    0.55
  27  15  26   -0.37    0.73
  27  16   1   -0.92    0.92
  27  16   3   16.07    3.49
  27  16   5   14.14    2.30
  27  16   7    9.27    2.20
  27  16   9    1.74    0.73
  27  16  11    2.39    0.55
  27  16  13    0.55    0.55
  27  16  15    3.58    0.92
  27  16  17    3.49    1.10
  27  16  19    3.49    1.01
  27  16  21    1.74    0.55
  27  16  23    0.28    0.37
  27  16  25    0.09    0.55
  27  17   0   58.48    8.17
  27  17   2   61.87    9.55
  27  17   4   24.14    3.49
  27  17   6    4.96    1.01
  27  17   8    0.73    0.73
  27  17  10    3.86    0.92
  27  17  12    9.91    1.65
  27  17  14    7.16    1.29
  27  17  16    1.93    1.01
  27  17  18    0.92    0.73
  27  17  20    0.09    0.55
  27  17  22    0.09    0.55
  27  17  24    0.46    0.37
  27  17  26   -0.46    0.55
  27  18   1    1.29    1.19
  27  18   3   11.02    2.20
  27  18   5   29.19    5.05
  27  18   7   15.24    2.75
  27  18   9    6.06    1.10
  27  18  11    1.10    0.64
  27  18  13    0.73    0.46
  27  18  15    1.84    0.55
  27  18  17   -0.46    0.83
  27  18  19    1.84    1.47
  27  18  21    0.55    0.64
  27  18  23    0.00    0.46
  27  18  25   -0.18    0.37
  27  19   0   86.57   12.49
  27  19   2   58.57   10.92
  27  19   4   21.76    4.04
  27  19   6   -0.18    0.92
  27  19   8    3.30    1.01
  27  19  10   13.86    2.48
  27  19  12   19.92    3.67
  27  19  14   17.44    2.20
  27  19  16    3.67    0.83
  27  19  18    2.02    1.19
  27  19  20   -0.09    0.64
  27  19  22    1.19    0.55
  27  19  24    0.00    0.46
  27  19  26    0.18    0.37
  27  20   1    1.84    1.10
  27  20   3   11.57    2.20
  27  20   5   16.43    3.21
  27  20   7   22.58    5.69
  27  20   9    2.57    1.84
  27  20  11   -0.55    0.64
  27  20  13    0.09    0.55
  27  20  15   -0.37    0.37
  27  20  17    0.55    0.55
  27  20  19   -1.01    0.73
  27  20  21    0.28    0.64
  27  20  23   -0.83    0.73
  27  20  25    0.28    0.46
  27  21   0   20.20    5.69
  27  21   2   21.39    3.95
  27  21   4    4.77    1.47
  27  21   6   -0.28    0.83
  27  21   8    1.84    1.01
  27  21  10   12.49    2.94
  27  21  12    9.18    2.20
  27  21  14    3.03    1.01
  27  21  16    0.18    0.55
  27  21  18   -0.18    0.83
  27  21  20    0.28    0.64
  27  21  22    0.37    0.64
  27  21  24   -0.55    0.73
  27  21  26    0.18    0.55
  27  22   1    4.50    3.49
  27  22   3    7.71    2.11
  27  22   5   13.49    2.94
  27  22   7    9.00    2.39
  27  22   9    1.84    0.83
  27  22  11    0.09    0.73
  27  22  13    1.19    0.55
  27  22  15   -0.09    0.37
  27  22  17    0.37    0.55
  27  22  19    0.37    0.64
  27  22  21    0.92    0.55
  27  22  23    0.64    0.64
  27  22  25    1.01    0.92
  27  23   0   18.18    3.58
  27  23   2    9.36    2.11
  27  23   4    3.21    1.10
  27  23   6    0.09    0.92
  27  23   8    4.77    1.84
  27  23  10   11.11    2.20
  27  23  12    6.43    1.84
  27  23  14    3.86    0.92
  27  23  16   -0.28    0.37
  27  23  18    0.00    0.55
  27  23  20    1.93    1.47
  27  23  22    0.73    0.64
  27  23  24    0.37    1.01
  27  24   1    0.92    0.92
  27  24   3    2.57    1.01
  27  24   5    2.57    1.19
  27  24   7    0.46    1.10
  27  24   9    0.55    0.83
  27  24  11   -0.09    0.73
  27  24  13    0.09    0.64
  27  24  15   -0.28    0.55
  27  24  17    0.46    0.37
  27  24  19   -0.92    0.46
  27  24  21    0.28    0.73
  27  24  23   -1.84    0.83
  27  25   0   -1.01    0.92
  27  25   2   -1.01    1.01
  27  25   4   -1.47    1.01
  27  25   6   -0.28    1.01
  27  25   8    3.12    1.19
  27  25  10    4.31    1.38
  27  25  12    0.64    1.01
  27  25  14    0.83    0.64
  27  25  16    0.18    0.55
  27  25  18    0.92    0.37
  27  25  20    0.83    0.64
  27  25  22    0.28    0.83
  27  26   1   -1.56    1.56
  27  26   3    1.47    0.92
  27  26   5    0.09    1.01
  27  26   7    0.09    0.92
  27  26   9   -0.18    0.73
  27  26  11    0.92    0.73
  27  26  13   -0.18    0.64
  27  26  15    0.09    0.83
  27  26  17    0.09    0.55
  27  26  19    0.18    0.37
  27  26  21   -0.28    0.73
  27  27   0   -0.73    1.56
  27  27   2    3.12    1.56
  27  27   4    1.29    1.19
  27  27   6    4.13    1.74
  27  27   8    0.37    1.01
  27  27  10    1.47    0.73
  27  27  12   -1.38    1.01
  27  27  14    0.73    0.64
  27  27  16    0.83    0.64
  27  27  18    0.00    0.55
  27  27  20    0.55    0.73
  28   0   0   84.73   19.46
  28   1   1    0.64    0.92
  28   1   3    0.28    0.92
  28   1   5    0.00    0.92
  28   1   7   -0.18    1.38
  28   1   9    1.19    0.64
  28   1  11    0.28    0.73
  28   1  13   -0.55    0.73
  28   1  15    2.94    0.83
  28   1  17    1.84    0.92
  28   1  19    3.40    1.10
  28   1  21    1.65    1.10
  28   1  23    0.37    0.92
  28   1  25    0.28    1.29
  28   1  27    1.74    1.19
  28   2   0    1.29    0.92
  28   2   2   29.19    3.67
  28   2   4   10.19    1.84
  28   2   6    8.17    1.84
  28   2   8    2.02    0.83
  28   2  10    0.55    0.55
  28   2  12   -0.18    0.73
  28   2  14   36.45    6.24
  28   2  16   41.40    6.70
  28   2  18   99.42   11.02
  28   2  20   62.33   11.11
  28   2  22   26.81    6.24
  28   2  24   -1.10    1.19
  28   2  26    2.11    2.85
  28   3   1    1.01    0.83
  28   3   3    2.48    0.83
  28   3   5    7.34    1.29
  28   3   7    4.04    1.01
  28   3   9    0.00    0.55
  28   3  11    1.38    0.64
  28   3  13    3.03    0.92
  28   3  15   11.20    2.11
  28   3  17   20.47    3.76
  28   3  19   13.31    2.48
  28   3  21   11.48    3.12
  28   3  23    2.75    1.19
  28   3  25    1.38    1.01
  28   3  27   -0.37    1.10
  28   4   0   92.17    8.90
  28   4   2    4.41    1.38
  28   4   4   81.80   12.58
  28   4   6    5.14    1.38
  28   4   8   27.36    3.58
  28   4  10   13.49    1.38
  28   4  12    0.46    0.73
  28   4  14    6.98    1.01
  28   4  16   18.91    4.31
  28   4  18   34.52    5.51
  28   4  20   39.66    7.62
  28   4  22    6.33    2.20
  28   4  24   -0.73    1.01
  28   4  26    8.45    3.12
  28   5   1    0.00    0.83
  28   5   3    5.69    1.10
  28   5   5   24.14    3.58
  28   5   7   30.20    4.68
  28   5   9    4.96    0.64
  28   5  11   -0.28    0.55
  28   5  13    2.11    0.73
  28   5  15    9.46    2.30
  28   5  17   23.41    4.04
  28   5  19   29.28    5.32
  28   5  21   22.40    3.67
  28   5  23    3.76    1.29
  28   5  25   -0.28    0.92
  28   5  27    0.37    1.01
  28   6   0    0.83    0.73
  28   6   2    5.60    1.19
  28   6   4    4.04    0.83
  28   6   6    6.33    1.29
  28   6   8    0.28    0.73
  28   6  10    0.09    0.46
  28   6  12    1.65    0.73
  28   6  14   11.29    2.39
  28   6  16    2.94    1.10
  28   6  18    4.77    1.19
  28   6  20   -0.55    0.83
  28   6  22    1.47    0.83
  28   6  24    1.38    0.73
  28   6  26    1.38    1.19
  28   7   1    0.00    0.73
  28   7   3    2.75    0.73
  28   7   5   18.73    2.11
  28   7   7   14.87    1.93
  28   7   9    4.22    0.64
  28   7  11    0.00    0.55
  28   7  13    1.29    0.64
  28   7  15    4.04    1.01
  28   7  17   14.60    2.39
  28   7  19   18.18    3.86
  28   7  21   11.57    3.76
  28   7  23    4.59    1.47
  28   7  25    0.64    0.83
  28   7  27   -0.37    0.92
  28   8   0   42.32    5.78
  28   8   2    2.30    0.64
  28   8   4   17.90    2.02
  28   8   6    0.64    0.73
  28   8   8    3.86    0.64
  28   8  10    5.51    0.83
  28   8  12    1.38    0.73
  28   8  14   -0.46    0.64
  28   8  16    2.94    0.83
  28   8  18    0.73    0.83
  28   8  20    0.28    0.83
  28   8  22    0.83    0.92
  28   8  24   -1.38    0.92
  28   8  26   -0.09    0.92
  28   9   1   -0.18    0.46
  28   9   3    0.28    0.46
  28   9   5    5.60    0.73
  28   9   7    4.68    0.64
  28   9   9    2.48    0.64
  28   9  11    0.92    0.46
  28   9  13   -0.28    0.55
  28   9  15   -0.28    0.64
  28   9  17    5.88    1.56
  28   9  19    4.41    1.10
  28   9  21    3.21    1.29
  28   9  23    4.04    1.56
  28   9  25    0.18    0.92
  28   9  27   -0.73    1.01
  28  10   0    8.72    1.19
  28  10   2    0.55    0.55
  28  10   4   14.96    1.74
  28  10   6    0.28    0.46
  28  10   8    6.33    0.83
  28  10  10   20.56    2.02
  28  10  12   11.38    1.38
  28  10  14   11.29    1.84
  28  10  16   30.48    5.60
  28  10  18   30.29    4.31
  28  10  20   14.41    3.76
  28  10  22    9.00    2.30
  28  10  24   -0.09    0.92
  28  10  26    1.19    0.73
  28  11   1    1.38    0.64
  28  11   3    2.11    0.55
  28  11   5    1.29    0.55
  28  11   7   -0.09    0.55
  28  11   9    0.64    0.46
  28  11  11    2.94    0.46
  28  11  13    6.06    0.73
  28  11  15    1.10    0.64
  28  11  17   -0.37    0.55
  28  11  19   -0.28    0.64
  28  11  21    2.39    0.73
  28  11  23    1.47    1.19
  28  11  25    0.55    0.83
  28  11  27    0.46    0.83
  28  12   0    2.85    0.73
  28  12   2    0.00    0.64
  28  12   4    0.28    0.64
  28  12   6    0.92    0.64
  28  12   8    0.73    0.55
  28  12  10    9.64    1.29
  28  12  12    5.88    0.73
  28  12  14   10.19    2.20
  28  12  16   16.25    2.30
  28  12  18   13.40    2.57
  28  12  20    4.31    1.38
  28  12  22    6.24    1.84
  28  12  24   -1.74    0.73
  28  12  26    0.73    0.73
  28  13   1   -1.10    0.83
  28  13   3    3.86    1.01
  28  13   5    1.10    0.73
  28  13   7    1.01    0.64
  28  13   9    0.55    0.64
  28  13  11    5.14    0.64
  28  13  13    5.60    0.83
  28  13  15   10.01    1.19
  28  13  17    1.74    0.55
  28  13  19    0.18    0.55
  28  13  21   -0.18    0.64
  28  13  23    0.46    0.73
  28  13  25    1.10    0.92
  28  13  27    0.73    0.83
  28  14   0   33.88    5.05
  28  14   2   36.90    5.97
  28  14   4    6.06    1.56
  28  14   6    3.30    1.01
  28  14   8    0.92    0.64
  28  14  10    6.24    1.29
  28  14  12    8.17    1.47
  28  14  14   13.40    2.02
  28  14  16   21.39    2.85
  28  14  18   24.88    3.30
  28  14  20    5.78    1.38
  28  14  22    0.46    0.73
  28  14  24    2.94    2.11
  28  14  26    1.10    0.83
  28  15   1    2.57    1.47
  28  15   3   10.92    1.74
  28  15   5   11.29    2.11
  28  15   7    4.50    1.10
  28  15   9    0.37    0.92
  28  15  11    0.18    0.55
  28  15  13    9.91    1.29
  28  15  15    8.81    1.65
  28  15  17    3.12    1.01
  28  15  19    1.29    0.46
  28  15  21    0.18    0.37
  28  15  23    0.00    0.46
  28  15  25    0.28    0.64
  28  15  27   -1.56    0.83
  28  16   0   52.33    6.61
  28  16   2   37.46    5.78
  28  16   4   14.14    3.67
  28  16   6    1.74    0.92
  28  16   8    1.65    0.83
  28  16  10   33.88    5.60
  28  16  12   19.55    3.21
  28  16  14   30.11    4.59
  28  16  16   30.11    4.59
  28  16  18   17.44    2.94
  28  16  20    0.46    0.46
  28  16  22    0.64    0.46
  28  16  24   -0.28    0.55
  28  16  26    1.65    0.73
  28  17   1    0.37    1.01
  28  17   3   21.85    4.41
  28  17   5   30.75    5.60
  28  17   7   13.31    2.57
  28  17   9    2.66    0.83
  28  17  11    0.64    0.55
  28  17  13    2.39    0.64
  28  17  15    7.07    1.29
  28  17  17    1.74    0.92
  28  17  19    2.30    0.55
  28  17  21    0.28    0.46
  28  17  23    0.09    0.37
  28  17  25    0.46    0.55
  28  17  27    0.64    0.64
  28  18   0  103.00   14.05
  28  18   2  112.37   18.18
  28  18   4   15.97    3.21
  28  18   6    1.56    1.10
  28  18   8    1.29    0.83
  28  18  10   28.46    4.96
  28  18  12   23.32    4.22
  28  18  14   26.35    3.12
  28  18  16   12.67    2.20
  28  18  18    7.16    1.74
  28  18  20    0.55    0.55
  28  18  22    0.37    0.46
  28  18  24    0.28    0.37
  28  18  26    0.92    0.46
  28  19   1    1.93    0.92
  28  19   3   14.87    3.30
  28  19   5   32.77    4.96
  28  19   7   17.72    2.94
  28  19   9    2.39    0.92
  28  19  11    1.74    1.10
  28  19  13    0.92    0.46
  28  19  15    1.47    0.55
  28  19  17    0.37    0.55
  28  19  19   -0.28    0.55
  28  19  21   -0.37    0.55
  28  19  23    0.00    0.55
  28  19  25    0.46    0.37
  28  19  27   -1.38    0.83
  28  20   0   79.04   11.20
  28  20   2   43.61    8.08
  28  20   4   32.77    5.60
  28  20   6    3.58    1.01
  28  20   8    0.37    0.73
  28  20  10   11.66    3.30
  28  20  12    8.72    2.02
  28  20  14    3.21    1.01
  28  20  16    0.83    0.55
  28  20  18    0.00    0.55
  28  20  20   -1.10    0.64
  28  20  22    0.09    0.64
  28  20  24    3.12    0.92
  28  20  26   -0.83    0.55
  28  21   1    1.47    0.92
  28  21   3    6.33    1.65
  28  21   5   18.64    4.31
  28  21   7   19.09    3.95
  28  21   9    4.04    1.47
  28  21  11    0.37    0.64
  28  21  13   -0.55    0.64
  28  21  15    0.55    0.46
  28  21  17    0.55    0.46
  28  21  19    0.18    0.55
  28  21  21    0.18    0.55
  28  21  23    0.92    0.83
  28  21  25    0.28    0.46
  28  22   0   39.38    7.34
  28  22   2   25.70    5.60
  28  22   4   11.48    2.39
  28  22   6    1.29    0.83
  28  22   8    1.47    0.73
  28  22  10    5.60    1.93
  28  22  12    4.50    1.29
  28  22  14    4.04    1.10
  28  22  16    0.46    0.64
  28  22  18   -0.64    0.46
  28  22  20    0.00    0.55
  28  22  22   -0.73    0.55
  28  22  24    0.00    0.73
  28  23   1   -0.83    0.92
  28  23   3    2.66    1.38
  28  23   5    6.79    1.38
  28  23   7    1.65    1.29
  28  23   9    3.30    0.92
  28  23  11    1.38    1.01
  28  23  13    0.37    0.73
  28  23  15   -0.37    0.55
  28  23  17    0.18    0.37
  28  23  19    0.46    0.55
  28  23  21   -0.55    0.64
  28  23  23   -1.38    0.64
  28  24   0    0.09    1.01
  28  24   2    1.84    1.10
  28  24   4    2.39    1.01
  28  24   6    0.28    0.92
  28  24   8    1.10    0.83
  28  24  10    0.37    0.83
  28  24  12   -0.73    0.73
  28  24  14    0.55    1.47
  28  24  16   -0.37    0.55
  28  24  18    0.55    0.37
  28  24  20    0.37    0.83
  28  24  22   -0.83    0.64
  28  25   1   -0.55    0.92
  28  25   3   -0.73    0.92
  28  25   5    0.00    1.01
  28  25   7    0.37    0.92
  28  25   9    2.02    1.19
  28  25  11    1.47    0.73
  28  25  13   -0.09    0.73
  28  25  15    0.09    0.64
  28  25  17    0.18    0.46
  28  25  19    0.64    0.37
  28  25  21   -0.18    0.64
  28  26   0    6.33    2.75
  28  26   2    2.39    1.38
  28  26   4    3.30    1.47
  28  26   6    2.11    0.92
  28  26   8   -1.19    0.83
  28  26  10   -0.55    0.73
  28  26  12   -0.46    0.73
  28  26  14    0.73    0.83
  28  26  16    1.47    0.83
  28  26  18    0.83    0.46
  28  26  20    0.55    0.64
  28  27   1   -1.38    1.01
  28  27   3    0.92    0.92
  28  27   5   -0.37    1.01
  28  27   7    0.37    0.92
  28  27   9   -1.56    0.83
  28  27  11    1.47    0.92
  28  27  13   -1.56    0.83
  28  27  15    0.18    0.73
  28  27  17    0.09    0.73
  28  27  19    0.18    0.92
  28  28   0   43.97   10.10
  28  28   2   77.48   18.27
  28  28   4   21.39    8.08
  28  28   6    7.71    2.48
  28  28   8    0.46    0.73
  28  28  10    0.55    0.83
  28  28  12    2.94    2.30
  28  28  14    6.43    2.94
  28  28  16    6.15    2.20
  28  28  18   -0.46    2.02
  29   1   0    7.25    1.29
  29   1   2    4.22    1.29
  29   1   4    3.95    0.92
  29   1   6    2.48    0.73
  29   1   8    2.30    0.73
  29   1  10    1.01    0.46
  29   1  12    1.65    0.64
  29   1  14    0.92    0.83
  29   1  16    0.73    0.92
  29   1  18   -1.10    0.92
  29   1  20    0.73    0.83
  29   1  22    0.92    1.01
  29   1  24    1.65    0.92
  29   1  26   -0.37    0.92
  29   1  28    0.46    1.01
  29   2   1    4.68    1.19
  29   2   3   10.28    2.48
  29   2   5    0.55    0.83
  29   2   7   10.01    1.84
  29   2   9    3.95    0.64
  29   2  11    0.09    0.55
  29   2  13    8.72    1.65
  29   2  15   10.01    2.02
  29   2  17   57.74   10.19
  29   2  19   35.07    6.52
  29   2  21   25.34    5.51
  29   2  23    6.70    1.93
  29   2  25    0.46    0.73
  29   2  27    7.07    3.40
  29   3   0   11.20    2.11
  29   3   2    6.98    1.47
  29   3   4    8.17    1.65
  29   3   6    3.58    0.83
  29   3   8    2.11    0.73
  29   3  10   -0.37    0.46
  29   3  12    0.64    0.64
  29   3  14    5.60    1.29
  29   3  16    5.88    2.02
  29   3  18   11.20    2.48
  29   3  20   10.01    2.66
  29   3  22    3.30    1.29
  29   3  24    0.28    0.92
  29   3  26    0.28    0.92
  29   3  28    0.28    1.29
  29   4   1    4.41    0.92
  29   4   3    7.80    1.74
  29   4   5    0.64    0.73
  29   4   7   12.76    1.74
  29   4   9    4.04    1.01
  29   4  11   -0.18    0.64
  29   4  13    2.20    0.92
  29   4  15    3.40    0.92
  29   4  17   33.51    5.88
  29   4  19   18.09    3.30
  29   4  21   11.48    3.21
  29   4  23    1.65    0.92
  29   4  25    1.56    0.92
  29   4  27    4.59    2.30
  29   5   0    2.02    0.83
  29   5   2    1.56    0.73
  29   5   4    0.73    0.83
  29   5   6    0.73    0.83
  29   5   8   -0.37    0.64
  29   5  10    1.01    0.46
  29   5  12    2.75    0.73
  29   5  14    9.46    1.65
  29   5  16   28.92    4.87
  29   5  18    9.09    2.39
  29   5  20    7.44    1.93
  29   5  22    2.20    1.47
  29   5  24    1.65    0.92
  29   5  26    0.55    0.92
  29   5  28   -0.28    0.83
  29   6   1    2.30    0.83
  29   6   3    5.51    1.01
  29   6   5    0.46    0.73
  29   6   7    4.68    1.19
  29   6   9    3.03    0.73
  29   6  11    0.55    0.46
  29   6  13    1.29    0.64
  29   6  15    1.84    0.83
  29   6  17    3.30    1.29
  29   6  19    0.37    1.01
  29   6  21    0.73    0.92
  29   6  23   -0.55    0.73
  29   6  25    1.65    2.57
  29   6  27    0.64    1.01
  29   7   0    6.89    1.10
  29   7   2   12.12    2.20
  29   7   4   10.92    1.56
  29   7   6    3.95    1.19
  29   7   8    1.01    0.55
  29   7  10    0.92    0.55
  29   7  12    2.11    0.83
  29   7  14    1.84    0.64
  29   7  16    8.63    1.93
  29   7  18    9.91    2.48
  29   7  20   11.48    2.39
  29   7  22    5.05    1.93
  29   7  24    4.13    1.38
  29   7  26   -1.65    0.92
  29   7  28   -0.37    0.83
  29   8   1    2.66    0.73
  29   8   3    2.20    0.73
  29   8   5    0.18    0.73
  29   8   7    1.10    0.73
  29   8   9    1.93    0.64
  29   8  11    1.38    0.83
  29   8  13    0.37    0.55
  29   8  15    0.83    0.64
  29   8  17    0.09    0.73
  29   8  19   -0.18    0.73
  29   8  21   -0.46    0.83
  29   8  23    0.92    0.73
  29   8  25   -0.28    0.92
  29   8  27    1.19    0.73
  29   9   0    2.39    0.55
  29   9   2    3.12    0.64
  29   9   4    4.50    0.73
  29   9   6    2.02    0.64
  29   9   8    1.65    0.64
  29   9  10    3.86    0.73
  29   9  12    2.94    0.64
  29   9  14    1.47    0.55
  29   9  16   -0.28    0.64
  29   9  18    2.57    0.73
  29   9  20   -0.55    0.73
  29   9  22    4.68    2.39
  29   9  24    2.75    1.10
  29   9  26   -0.28    0.83
  29   9  28   -0.83    0.83
  29  10   1    0.83    0.55
  29  10   3   -0.55    0.46
  29  10   5    0.46    0.55
  29  10   7    0.73    0.46
  29  10   9    2.48    0.64
  29  10  11   -0.37    0.37
  29  10  13    0.73    0.46
  29  10  15    3.67    1.10
  29  10  17    4.68    1.38
  29  10  19    1.29    1.10
  29  10  21    2.85    1.01
  29  10  23    0.64    0.73
  29  10  25    0.00    0.73
  29  10  27   -0.64    0.92
  29  11   0    1.93    0.55
  29  11   2    0.09    0.55
  29  11   4    0.28    0.55
  29  11   6    0.55    0.46
  29  11   8    1.47    0.55
  29  11  10    0.28    0.46
  29  11  12    0.92    0.37
  29  11  14    0.18    0.55
  29  11  16    0.00    0.55
  29  11  18    4.22    4.04
  29  11  20    0.46    0.92
  29  11  22    1.10    0.83
  29  11  24    2.02    1.19
  29  11  26    0.37    0.92
  29  11  28    1.10    1.01
  29  12   1    0.92    0.64
  29  12   3    0.00    0.64
  29  12   5    2.02    0.64
  29  12   7    0.73    0.55
  29  12   9    3.40    0.64
  29  12  11    0.92    0.37
  29  12  13    4.50    0.73
  29  12  15   12.67    2.48
  29  12  17   11.11    1.84
  29  12  19    8.17    2.57
  29  12  21    5.05    1.38
  29  12  23    0.64    0.73
  29  12  25   -0.46    0.64
  29  12  27    0.64    1.56
  29  13   0    7.07    1.74
  29  13   2    4.96    1.29
  29  13   4    0.18    0.73
  29  13   6    1.19    0.73
  29  13   8    1.19    0.55
  29  13  10    1.01    0.83
  29  13  12    3.03    0.55
  29  13  14    5.14    0.92
  29  13  16    3.76    0.83
  29  13  18    0.00    0.64
  29  13  20    3.30    1.65
  29  13  22    2.11    1.10
  29  13  24   -0.83    0.73
  29  13  26    1.56    0.92
  29  13  28   -0.55    0.92
  29  14   1    2.48    0.92
  29  14   3    3.67    1.01
  29  14   5    8.63    1.65
  29  14   7    1.74    0.73
  29  14   9    0.55    0.64
  29  14  11    0.37    0.55
  29  14  13    3.67    0.64
  29  14  15   26.99    2.85
  29  14  17   15.61    2.20
  29  14  19    4.41    1.01
  29  14  21    0.55    0.83
  29  14  23    0.18    0.64
  29  14  25    0.09    0.55
  29  14  27    5.32    3.58
  29  15   0    3.86    1.38
  29  15   2   10.37    1.74
  29  15   4    2.66    0.92
  29  15   6    1.10    0.73
  29  15   8    0.92    0.73
  29  15  10    3.86    0.83
  29  15  12   14.50    2.57
  29  15  14   18.82    2.48
  29  15  16   13.49    2.30
  29  15  18    5.14    1.10
  29  15  20    0.37    0.46
  29  15  22   -0.55    0.55
  29  15  24   -1.29    0.64
  29  15  26   -0.55    0.73
  29  15  28   -0.46    0.83
  29  16   1    1.74    1.01
  29  16   3   11.02    2.20
  29  16   5   20.01    3.21
  29  16   7    6.70    1.47
  29  16   9    0.18    1.38
  29  16  11   -0.83    0.55
  29  16  13    6.70    1.29
  29  16  15   11.11    1.93
  29  16  17   13.68    2.30
  29  16  19    5.88    1.10
  29  16  21    1.84    0.83
  29  16  23    3.03    2.02
  29  16  25    0.55    0.83
  29  16  27    1.29    1.56
  29  17   0   65.27    9.64
  29  17   2   57.93    9.82
  29  17   4   25.15    5.05
  29  17   6    1.38    1.19
  29  17   8    1.38    0.73
  29  17  10    2.20    1.10
  29  17  12   14.32    3.40
  29  17  14   25.52    3.49
  29  17  16   10.74    2.02
  29  17  18    6.43    1.29
  29  17  20    0.00    0.46
  29  17  22    0.64    0.37
  29  17  24    0.28    0.55
  29  17  26    0.37    0.64
  29  18   1    1.01    0.83
  29  18   3   16.62    3.95
  29  18   5   22.03    4.96
  29  18   7   13.49    3.21
  29  18   9    1.10    1.38
  29  18  11   -0.37    0.64
  29  18  13    2.20    0.73
  29  18  15    5.60    0.83
  29  18  17    5.14    1.29
  29  18  19    0.83    0.83
  29  18  21   -0.18    0.46
  29  18  23    0.55    0.37
  29  18  25    0.55    0.46
  29  19   0   34.43    6.70
  29  19   2   22.58    4.59
  29  19   4   17.72    3.86
  29  19   6    1.29    0.83
  29  19   8    0.55    0.83
  29  19  10    1.29    1.19
  29  19  12    5.42    1.47
  29  19  14    5.51    1.65
  29  19  16    4.96    1.10
  29  19  18    0.92    0.73
  29  19  20   -0.18    0.55
  29  19  22    0.46    0.46
  29  19  24    0.18    0.37
  29  19  26   -1.56    0.83
  29  20   1    1.29    0.83
  29  20   3    3.67    1.47
  29  20   5    9.64    2.48
  29  20   7    5.42    2.02
  29  20   9    2.66    0.73
  29  20  11    0.37    0.83
  29  20  13    0.92    0.64
  29  20  15   -0.46    0.46
  29  20  17    0.92    0.46
  29  20  19    0.09    0.46
  29  20  21   -0.83    0.55
  29  20  23   -0.64    0.46
  29  20  25   -0.83    0.46
  29  21   0   29.01    5.78
  29  21   2   23.50    4.68
  29  21   4   12.85    3.12
  29  21   6    1.29    0.83
  29  21   8    0.83    0.73
  29  21  10    1.47    0.92
  29  21  12    4.04    1.19
  29  21  14    3.03    1.10
  29  21  16    2.30    0.83
  29  21  18    0.09    0.64
  29  21  20   -0.46    0.46
  29  21  22   -0.55    0.73
  29  21  24    0.18    0.55
  29  22   1    0.09    0.92
  29  22   3    3.58    1.47
  29  22   5    3.30    1.74
  29  22   7    2.94    1.38
  29  22   9    0.83    1.19
  29  22  11    0.92    0.92
  29  22  13    0.00    0.64
  29  22  15   -0.09    0.55
  29  22  17   -0.18    0.37
  29  22  19    1.01    0.73
  29  22  21    0.28    0.73
  29  22  23   -1.56    0.73
  29  23   0    5.51    2.85
  29  23   2    2.39    1.01
  29  23   4    0.18    1.01
  29  23   6    1.10    1.10
  29  23   8    0.28    0.92
  29  23  10   -0.28    0.83
  29  23  12   -0.83    0.64
  29  23  14    0.00    0.64
  29  23  16    0.00    0.55
  29  23  18    0.28    0.37
  29  23  20    0.09    0.55
  29  23  22   -0.09    0.64
  29  24   1   -0.83    0.83
  29  24   3    1.47    0.83
  29  24   5    2.66    1.38
  29  24   7    2.20    1.19
  29  24   9    0.37    1.01
  29  24  11    0.46    0.92
  29  24  13   -0.55    0.73
  29  24  15   -0.55    0.83
  29  24  17    0.55    0.55
  29  24  19   -0.46    0.37
  29  24  21    0.37    0.46
  29  25   0   -0.55    0.92
  29  25   2    0.73    0.92
  29  25   4    0.28    0.92
  29  25   6   -0.46    0.73
  29  25   8    2.20    0.83
  29  25  10    0.83    0.83
  29  25  12    0.83    1.01
  29  25  14    0.46    0.92
  29  25  16   -0.37    0.73
  29  25  18   -0.09    0.46
  29  25  20   -0.55    0.46
  29  26   1    0.37    0.83
  29  26   3   -0.18    1.01
  29  26   5   -1.47    1.19
  29  26   7    0.55    0.83
  29  26   9    1.84    1.29
  29  26  11    0.18    0.83
  29  26  13   -0.55    0.83
  29  26  15   -0.55    0.64
  29  26  17    0.28    0.73
  29  26  19    0.28    0.73
  29  27   0   32.22   10.19
  29  27   2   18.18    5.32
  29  27   4    5.78    3.12
  29  27   6    3.95    1.84
  29  27   8   -0.09    1.01
  29  27  10   -0.55    0.92
  29  27  12   -0.18    1.10
  29  27  14    0.46    1.38
  29  27  16   -0.64    1.10
  29  27  18    3.40    1.93
  29  28   1    0.37    0.92
  29  28   3   -1.01    0.92
  29  28   5    2.30    1.10
  29  28   7    0.64    0.92
  29  28   9    0.18    0.83
  29  28  11    0.73    0.83
  29  28  13   -0.73    0.73
  29  28  15    0.37    0.92
  29  29   0   20.10   11.48
  29  29   2    9.55    4.50
  29  29   4    4.87    3.58
  29  29   6   -0.28    1.10
  29  29   8   -0.28    1.10
  29  29  10    5.32    1.84
  29  29  12   12.94    4.96
  29  29  14   17.08    6.79
  30   0   0   37.91   20.20
  30   1   1    1.29    0.92
  30   1   3    0.73    0.83
  30   1   5   -0.18    0.83
  30   1   7   -0.92    0.83
  30   1   9   -0.37    0.64
  30   1  11    0.46    0.46
  30   1  13    2.39    0.73
  30   1  15    0.00    0.83
  30   1  17   -0.28    1.01
  30   1  19    0.73    0.83
  30   1  21   -0.55    0.92
  30   1  23   -1.29    0.92
  30   1  25   -0.55    0.92
  30   1  27    0.18    1.19
  30   1  29    0.28    1.10
  30   2   0    2.20    0.92
  30   2   2   23.68    4.31
  30   2   4    2.30    0.92
  30   2   6    9.55    2.39
  30   2   8    6.15    1.65
  30   2  10    4.87    1.19
  30   2  12    1.38    0.73
  30   2  14    1.29    0.83
  30   2  16   70.60   11.66
  30   2  18   28.18    5.51
  30   2  20   55.36    9.00
  30   2  22   15.61    4.31
  30   2  24    0.46    1.10
  30   2  26   12.39    5.23
  30   2  28   33.42   11.29
  30   3   1    1.01    0.83
  30   3   3    2.11    0.83
  30   3   5    0.64    0.73
  30   3   7    0.37    0.64
  30   3   9    0.64    0.64
  30   3  11    1.65    0.55
  30   3  13    4.31    1.10
  30   3  15   11.38    2.20
  30   3  17    7.62    2.02
  30   3  19    8.81    2.11
  30   3  21    2.48    0.92
  30   3  23    0.00    1.01
  30   3  25    0.46    1.10
  30   3  27    0.92    0.83
  30   3  29   -1.47    1.10
  30   4   0   14.50    3.67
  30   4   2    0.28    0.92
  30   4   4    0.83    0.83
  30   4   6    1.38    0.83
  30   4   8    0.55    0.83
  30   4  10    0.92    0.55
  30   4  12    1.29    0.55
  30   4  14    0.18    0.64
  30   4  16   37.27    7.89
  30   4  18    8.35    1.84
  30   4  20   28.18    6.06
  30   4  22    3.12    1.38
  30   4  24    0.64    0.83
  30   4  26    5.32    2.30
  30   4  28    5.32    3.30
  30   5   1    0.37    0.83
  30   5   3   -0.64    0.83
  30   5   5    0.37    0.92
  30   5   7   -0.18    0.92
  30   5   9    0.28    0.64
  30   5  11    1.84    0.46
  30   5  13    4.41    1.19
  30   5  15   12.30    2.39
  30   5  17   10.37    2.57
  30   5  19   14.87    4.04
  30   5  21    6.43    1.84
  30   5  23    0.46    0.83
  30   5  25    0.73    1.01
  30   5  27    0.09    0.92
  30   5  29    0.09    2.30
  30   6   0    1.01    0.92
  30   6   2   11.02    2.30
  30   6   4    0.92    1.01
  30   6   6    5.51    1.29
  30   6   8    5.78    1.19
  30   6  10   -0.18    0.55
  30   6  12    0.09    0.46
  30   6  14    1.01    0.64
  30   6  16    5.23    2.39
  30   6  18    1.29    1.01
  30   6  20    4.31    1.38
  30   6  22    0.46    0.83
  30   6  24   -0.55    0.92
  30   6  26    2.11    1.10
  30   6  28   -0.46    0.92
  30   7   1    1.01    1.29
  30   7   3   -1.29    0.73
  30   7   5    0.73    0.73
  30   7   7    0.28    0.73
  30   7   9   -0.73    0.73
  30   7  11   -0.46    0.46
  30   7  13    1.01    0.64
  30   7  15    8.45    1.74
  30   7  17    6.06    1.84
  30   7  19    5.60    1.56
  30   7  21    5.14    1.84
  30   7  23    2.11    1.29
  30   7  25    1.29    0.92
  30   7  27   -0.55    0.92
  30   7  29   -0.83    0.73
  30   8   0    0.83    0.73
  30   8   2   16.43    3.03
  30   8   4    2.30    0.83
  30   8   6    8.72    2.11
  30   8   8    7.80    1.65
  30   8  10    0.09    0.55
  30   8  12    0.92    0.46
  30   8  14    2.94    0.92
  30   8  16    1.01    0.64
  30   8  18    1.29    0.73
  30   8  20    0.37    0.73
  30   8  22   -0.92    0.73
  30   8  24    1.10    0.92
  30   8  26    1.38    0.83
  30   8  28    1.38    1.10
  30   9   1   -0.28    0.64
  30   9   3   -0.09    0.64
  30   9   5    1.01    0.73
  30   9   7    0.83    0.73
  30   9   9    0.73    0.64
  30   9  11    1.65    0.46
  30   9  13    0.00    0.46
  30   9  15    0.18    0.55
  30   9  17   -0.55    0.83
  30   9  19    0.55    0.73
  30   9  21   -1.47    0.92
  30   9  23    0.09    1.10
  30   9  25    0.64    0.92
  30   9  27    0.46    1.01
  30   9  29   -1.38    0.83
  30  10   0    0.83    0.46
  30  10   2    3.95    0.64
  30  10   4    1.56    0.64
  30  10   6    0.00    0.55
  30  10   8    6.98    5.42
  30  10  10    1.19    0.64
  30  10  12   -0.09    0.46
  30  10  14    3.21    0.83
  30  10  16    0.46    0.64
  30  10  18    0.37    0.92
  30  10  20   -0.09    0.83
  30  10  22    0.55    0.73
  30  10  24    1.19    0.92
  30  10  26    3.86    1.93
  30  10  28    6.79    2.85
  30  11   1    0.55    0.46
  30  11   3    1.74    0.55
  30  11   5    0.37    0.46
  30  11   7    0.55    0.46
  30  11   9    0.46    0.55
  30  11  11    3.12    0.64
  30  11  13    6.43    1.10
  30  11  15    0.46    0.64
  30  11  17    1.19    0.83
  30  11  19    0.09    0.64
  30  11  21   -0.09    0.64
  30  11  23    1.65    0.83
  30  11  25    2.20    1.74
  30  11  27    0.09    1.19
  30  11  29   -0.73    1.29
  30  12   0    0.55    0.55
  30  12   2    0.46    0.55
  30  12   4    0.64    0.64
  30  12   6    1.19    0.64
  30  12   8    1.47    0.55
  30  12  10    1.29    0.46
  30  12  12    4.04    0.83
  30  12  14   22.68    2.85
  30  12  16    6.06    1.47
  30  12  18    9.27    2.11
  30  12  20    2.48    1.29
  30  12  22    1.38    0.83
  30  12  24   -0.28    1.01
  30  12  26    5.05    2.85
  30  12  28   37.18   10.56
  30  13   1    1.47    0.73
  30  13   3    5.60    1.29
  30  13   5   10.65    2.11
  30  13   7    2.11    0.73
  30  13   9    0.46    0.46
  30  13  11    4.31    0.83
  30  13  13   12.30    1.47
  30  13  15   17.90    2.02
  30  13  17    8.17    1.56
  30  13  19    1.93    0.83
  30  13  21   -0.09    0.64
  30  13  23   -0.28    0.64
  30  13  25    0.64    1.01
  30  13  27   -0.83    0.83
  30  14   0    3.12    1.01
  30  14   2    2.94    0.83
  30  14   4   -0.09    0.73
  30  14   6    2.30    2.02
  30  14   8    7.53    1.65
  30  14  10    5.23    1.01
  30  14  12   16.89    2.39
  30  14  14   44.34    3.76
  30  14  16   35.62    3.86
  30  14  18   15.70    2.57
  30  14  20    1.56    1.01
  30  14  22    1.38    1.10
  30  14  24    0.09    0.73
  30  14  26   15.51    4.96
  30  14  28   12.49   13.13
  30  15   1    1.19    1.01
  30  15   3   12.58    2.39
  30  15   5   14.05    2.57
  30  15   7    3.49    0.83
  30  15   9    1.56    0.73
  30  15  11    0.37    0.55
  30  15  13   15.79    2.11
  30  15  15   33.78    3.40
  30  15  17   22.49    2.57
  30  15  19    6.15    1.10
  30  15  21    0.37    0.55
  30  15  23    0.28    0.64
  30  15  25    0.55    0.64
  30  15  27    0.09    1.29
  30  16   0  107.96   15.51
  30  16   2   79.78   12.49
  30  16   4   39.57    7.25
  30  16   6    5.88    1.38
  30  16   8    0.83    0.92
  30  16  10    0.46    0.64
  30  16  12   12.49    2.48
  30  16  14   33.32    3.40
  30  16  16   41.22    4.77
  30  16  18   16.07    2.48
  30  16  20    3.40    1.01
  30  16  22    0.09    0.55
  30  16  24    0.46    0.55
  30  16  26    2.57    1.65
  30  17   1    1.47    0.92
  30  17   3    5.69    1.47
  30  17   5    8.54    2.20
  30  17   7    5.60    2.20
  30  17   9    0.83    0.64
  30  17  11    1.10    0.73
  30  17  13    7.16    1.29
  30  17  15   16.34    2.30
  30  17  17   19.46    2.48
  30  17  19    6.98    1.19
  30  17  21    0.18    0.37
  30  17  23   -0.46    0.55
  30  17  25   -0.09    0.83
  30  18   0   37.82    8.81
  30  18   2   40.94    7.53
  30  18   4   15.42    3.40
  30  18   6    1.47    1.19
  30  18   8    1.84    1.47
  30  18  10    0.46    0.83
  30  18  12    8.81    2.39
  30  18  14   11.11    1.93
  30  18  16   17.17    2.48
  30  18  18    2.30    0.73
  30  18  20    1.65    0.64
  30  18  22   -0.46    0.37
  30  18  24    0.37    0.55
  30  19   1   -1.19    0.73
  30  19   3    7.25    1.84
  30  19   5    7.99    2.48
  30  19   7    5.32    1.84
  30  19   9    1.10    0.73
  30  19  11   -0.46    0.64
  30  19  13    3.12    1.01
  30  19  15    2.85    1.01
  30  19  17    7.80    1.56
  30  19  19    0.83    0.55
  30  19  21    0.55    0.46
  30  19  23    0.28    0.37
  30  19  25   -0.83    0.73
  30  20   0   82.44   12.30
  30  20   2   64.08   11.02
  30  20   4   23.96    5.69
  30  20   6    3.21    1.01
  30  20   8    0.18    0.73
  30  20  10   -0.46    0.64
  30  20  12    2.02    1.10
  30  20  14    7.34    1.56
  30  20  16    4.96    1.10
  30  20  18    2.02    0.55
  30  20  20   -0.09    0.64
  30  20  22    0.46    0.46
  30  20  24   -0.37    0.55
  30  21   1    0.64    0.73
  30  21   3    1.84    1.10
  30  21   5    7.44    2.11
  30  21   7    2.94    1.56
  30  21   9    0.64    0.83
  30  21  11    2.02    1.01
  30  21  13   -0.46    0.73
  30  21  15   -0.18    0.55
  30  21  17    0.46    0.37
  30  21  19    0.37    0.46
  30  21  21    0.46    0.46
  30  21  23    0.37    0.64
  30  22   0   17.81    3.58
  30  22   2   16.16    5.14
  30  22   4    3.40    1.47
  30  22   6   -0.09    0.73
  30  22   8   -0.09    0.83
  30  22  10    0.18    0.64
  30  22  12    0.00    0.83
  30  22  14   -0.73    0.64
  30  22  16   -0.18    0.55
  30  22  18    0.83    0.64
  30  22  20   -0.55    0.46
  30  22  22    0.37    0.73
  30  23   1    0.92    1.10
  30  23   3    1.38    0.92
  30  23   5    1.47    0.92
  30  23   7    1.74    1.01
  30  23   9    2.57    1.10
  30  23  11    1.38    1.01
  30  23  13   -0.55    0.64
  30  23  15    0.28    0.73
  30  23  17    0.64    0.73
  30  23  19   -0.18    0.37
  30  23  21   -0.37    0.55
  30  24   0   -1.65    0.83
  30  24   2   -0.73    1.10
  30  24   4    0.00    0.73
  30  24   6   -0.28    0.83
  30  24   8    0.37    1.65
  30  24  10    1.47    0.73
  30  24  12    0.09    0.73
  30  24  14    0.00    0.73
  30  24  16   -0.64    0.73
  30  24  18    0.37    0.64
  30  24  20    0.18    0.46
  30  25   1   -0.37    0.92
  30  25   3    0.83    0.92
  30  25   5    2.02    2.02
  30  25   7    0.00    0.92
  30  25   9    0.18    0.73
  30  25  11    0.18    0.83
  30  25  13    1.93    1.56
  30  25  15   -0.64    0.73
  30  25  17   -0.37    0.64
  30  25  19   -0.92    1.01
  30  26   0   18.36    6.52
  30  26   2   16.52    5.60
  30  26   4    5.69    2.39
  30  26   6    2.02    1.29
  30  26   8    1.38    1.01
  30  26  10    1.29    1.29
  30  26  12    1.74    2.48
  30  26  14    8.35    3.03
  30  26  16    0.37    1.38
  30  27   1    6.06    6.52
  30  27   3   -0.18    0.92
  30  27   5    1.74    1.29
  30  27   7   -0.37    1.29
  30  27   9    0.28    1.19
  30  27  11    0.37    0.92
  30  27  13   -1.10    0.92
  30  27  15   -1.01    1.01
  30  28   0   57.19   15.51
  30  28   2   38.47    9.55
  30  28   4    3.12    1.74
  30  28   6   -1.74    1.01
  30  28   8    0.00    0.83
  30  28  10    5.23    3.95
  30  28  12   10.56    5.05
  30  28  14   -1.29    4.41
  30  29   1    0.55    0.73
  30  29   3   -0.18    1.10
  30  29   5   -1.47    1.10
  30  29   7   -0.92    0.73
  30  29   9   -0.09    0.92
  30  29  11    0.46    1.01
  30  30   0   81.61   32.68
  30  30   2   83.36   21.21
  30  30   4   15.15    7.34
  30  30   6    0.83    2.02
  30  30   8    4.77    3.03
  30  30  10   -1.47    0.18
  31   1   0    4.77    1.29
  31   1   2    1.84    1.01
  31   1   4    1.29    1.01
  31   1   6    0.37    0.92
  31   1   8   -0.92    0.73
  31   1  10    0.64    0.64
  31   1  12    1.74    1.01
  31   1  14    0.73    0.64
  31   1  16    0.83    0.73
  31   1  18   -1.93    0.92
  31   1  20    0.37    0.92
  31   1  22   -0.28    0.83
  31   1  24    0.18    0.92
  31   1  26    1.10    0.92
  31   1  28    0.46    1.10
  31   1  30    0.00    1.01
  31   2   1    2.30    1.10
  31   2   3    0.55    0.92
  31   2   5    1.74    0.83
  31   2   7    2.39    1.01
  31   2   9    2.11    1.19
  31   2  11    0.83    0.64
  31   2  13    0.73    0.55
  31   2  15   29.28    6.52
  31   2  17    6.79    1.84
  31   2  19   32.31    6.61
  31   2  21    2.39    1.38
  31   2  23    1.65    1.19
  31   2  25    1.93    1.56
  31   2  27    8.08    4.50
  31   2  29   51.13   11.29
  31   3   0    1.38    1.01
  31   3   2    1.01    1.10
  31   3   4    0.28    0.92
  31   3   6    0.83    0.83
  31   3   8   -0.09    0.73
  31   3  10    1.84    0.73
  31   3  12    3.95    0.92
  31   3  14    2.20    1.10
  31   3  16    0.09    1.10
  31   3  18    0.46    0.83
  31   3  20    1.74    1.01
  31   3  22   -0.55    1.19
  31   3  24   -0.18    0.92
  31   3  26   -0.09    0.83
  31   3  28    0.00    1.19
  31   3  30   -0.92    1.10
  31   4   1    2.39    1.10
  31   4   3    0.73    0.73
  31   4   5    1.19    0.83
  31   4   7    1.38    1.10
  31   4   9   -0.37    0.64
  31   4  11    0.83    0.55
  31   4  13    0.09    0.46
  31   4  15   12.67    2.85
  31   4  17    0.83    0.92
  31   4  19   16.16    3.86
  31   4  21   -0.37    1.19
  31   4  23    0.92    1.29
  31   4  25    0.37    1.29
  31   4  27    2.94    1.47
  31   4  29   21.30    8.90
  31   5   0    2.11    1.10
  31   5   2    2.11    1.10
  31   5   4    0.73    0.92
  31   5   6    1.47    0.83
  31   5   8    1.74    1.10
  31   5  10    6.43    3.12
  31   5  12    3.30    0.83
  31   5  14    9.18    1.65
  31   5  16    3.12    1.10
  31   5  18    2.39    1.29
  31   5  20    3.49    1.47
  31   5  22   -0.18    0.92
  31   5  24    0.09    1.01
  31   5  26    0.83    1.19
  31   5  28    0.64    0.83
  31   5  30   -0.46    1.01
  31   6   1   -0.64    0.92
  31   6   3    2.66    0.83
  31   6   5    0.18    0.92
  31   6   7    1.29    0.83
  31   6   9    1.10    0.73
  31   6  11    0.64    0.55
  31   6  13    0.46    0.46
  31   6  15    1.74    0.83
  31   6  17    0.64    0.73
  31   6  19    1.56    1.19
  31   6  21    1.10    0.83
  31   6  23    2.94    1.19
  31   6  25   -0.55    0.92
  31   6  27    0.09    1.19
  31   6  29   -1.47    1.01
  31   7   0    3.76    1.10
  31   7   2    4.50    1.10
  31   7   4    5.32    1.19
  31   7   6    1.10    0.83
  31   7   8    0.73    0.64
  31   7  10    3.86    2.75
  31   7  12   -0.18    0.46
  31   7  14    0.55    0.64
  31   7  16    0.28    0.64
  31   7  18    1.01    0.83
  31   7  20    1.38    0.92
  31   7  22    0.73    0.73
  31   7  24   -2.02    0.83
  31   7  26    0.55    0.92
  31   7  28    0.46    0.92
  31   8   1    1.47    0.83
  31   8   3    0.18    0.83
  31   8   5    0.18    0.83
  31   8   7    0.09    0.73
  31   8   9    0.00    0.64
  31   8  11    0.09    0.55
  31   8  13   -0.28    0.46
  31   8  15    0.18    0.64
  31   8  17    0.46    0.64
  31   8  19    0.46    0.83
  31   8  21    0.55    0.83
  31   8  23    1.84    1.01
  31   8  25    1.10    0.64
  31   8  27   -0.46    0.83
  31   8  29    1.47    1.56
  31   9   0    0.18    0.73
  31   9   2    0.73    0.73
  31   9   4    1.19    0.73
  31   9   6    1.19    0.64
  31   9   8    1.10    0.73
  31   9  10    0.18    0.64
  31   9  12    1.74    0.55
  31   9  14    2.48    0.92
  31   9  16    1.56    1.10
  31   9  18    0.92    0.83
  31   9  20    1.29    0.92
  31   9  22    0.64    1.01
  31   9  24    1.93    1.10
  31   9  26    2.39    0.73
  31   9  28    0.00    0.73
  31  10   1   -0.09    0.64
  31  10   3    1.84    0.64
  31  10   5    1.38    0.64
  31  10   7    1.38    0.64
  31  10   9    0.92    0.55
  31  10  11   -0.55    0.64
  31  10  13    2.39    0.55
  31  10  15    0.00    0.55
  31  10  17    0.83    0.73
  31  10  19    0.64    0.73
  31  10  21   -0.64    0.73
  31  10  23    0.73    0.64
  31  10  25    1.47    1.19
  31  10  27    1.19    1.19
  31  11   0    0.46    0.46
  31  11   2    1.47    0.55
  31  11   4   -0.83    0.55
  31  11   6   -0.73    0.55
  31  11   8    0.28    0.73
  31  11  10    0.92    0.55
  31  11  12    0.55    0.55
  31  11  14    1.10    0.46
  31  11  16    0.55    0.55
  31  11  18    0.92    0.73
  31  11  20    0.83    0.73
  31  11  22    0.00    0.73
  31  11  24    0.37    0.83
  31  11  26    1.29    1.29
  31  11  28   -0.55    2.02
  31  12   1    0.55    0.55
  31  12   3    8.45    4.41
  31  12   5    2.39    0.64
  31  12   7   -0.37    0.46
  31  12   9    1.29    0.46
  31  12  11    0.18    0.46
  31  12  13    4.22    1.01
  31  12  15    4.59    1.01
  31  12  17    7.16    2.02
  31  12  19    1.65    1.10
  31  12  21    0.37    0.83
  31  12  23    0.55    0.73
  31  12  25    4.04    1.74
  31  12  27    1.38    2.30
  31  13   0    0.64    0.55
  31  13   2    2.85    2.11
  31  13   4    0.92    0.55
  31  13   6    0.28    0.46
  31  13   8   -0.46    0.37
  31  13  10    2.30    0.55
  31  13  12    5.51    1.01
  31  13  14    8.63    1.19
  31  13  16    8.63    1.65
  31  13  18    1.10    0.83
  31  13  20    1.10    0.73
  31  13  22   -0.37    0.55
  31  13  24    1.01    0.73
  31  13  26    0.00    1.01
  31  14   1   -0.18    0.64
  31  14   3    5.78    1.38
  31  14   5   12.30    2.11
  31  14   7    1.01    0.73
  31  14   9    1.10    0.55
  31  14  11    1.01    0.55
  31  14  13    7.89    1.19
  31  14  15   16.98    2.02
  31  14  17   18.09    2.57
  31  14  19    3.95    1.47
  31  14  21    1.38    0.73
  31  14  23    0.64    0.73
  31  14  25   -0.09    1.01
  31  14  27    3.12    2.02
  31  15   0   47.46    9.27
  31  15   2   25.89    4.31
  31  15   4    6.15    1.38
  31  15   6    3.86    1.01
  31  15   8    0.83    0.55
  31  15  10    0.46    0.55
  31  15  12    3.30    0.83
  31  15  14   17.17    2.11
  31  15  16   18.64    2.02
  31  15  18   13.40    2.94
  31  15  20    0.64    0.64
  31  15  22   -0.09    0.55
  31  15  24    0.92    0.73
  31  15  26   -0.37    1.29
  31  16   1    0.55    0.83
  31  16   3    1.84    0.92
  31  16   5   11.02    2.39
  31  16   7    0.46    0.83
  31  16   9    0.00    0.64
  31  16  11    1.38    0.55
  31  16  13   11.11    1.74
  31  16  15   18.82    2.30
  31  16  17   17.17    2.02
  31  16  19    6.06    1.47
  31  16  21    1.10    0.55
  31  16  23   -0.55    0.55
  31  16  25    0.28    0.83
  31  17   0    8.08    2.11
  31  17   2    3.49    0.92
  31  17   4    1.93    0.73
  31  17   6    1.29    0.73
  31  17   8   -0.73    0.83
  31  17  10    2.11    0.92
  31  17  12   11.11    2.39
  31  17  14   14.69    2.48
  31  17  16   13.68    1.84
  31  17  18    8.45    1.38
  31  17  20    0.00    0.37
  31  17  22    0.09    0.46
  31  17  24   -0.73    0.73
  31  18   1    0.73    0.92
  31  18   3    3.30    1.19
  31  18   5    9.00    2.85
  31  18   7    0.18    0.73
  31  18   9    2.02    0.73
  31  18  11   -0.09    0.73
  31  18  13    2.85    1.10
  31  18  15    9.64    1.84
  31  18  17    7.62    1.19
  31  18  19    7.62    1.29
  31  18  21    1.10    0.46
  31  18  23   -0.46    0.55
  31  19   0   59.67   11.66
  31  19   2   21.30    6.15
  31  19   4   11.84    3.40
  31  19   6    1.93    0.92
  31  19   8    1.84    1.38
  31  19  10    0.28    0.73
  31  19  12    2.39    1.19
  31  19  14    7.34    2.02
  31  19  16    6.79    1.56
  31  19  18    2.94    0.92
  31  19  20   -0.09    0.37
  31  19  22    0.28    0.64
  31  19  24    0.00    1.65
  31  20   1    0.83    0.83
  31  20   3    2.57    2.11
  31  20   5    2.39    1.19
  31  20   7    0.18    0.83
  31  20   9    1.84    1.01
  31  20  11   -0.18    0.64
  31  20  13    0.09    0.64
  31  20  15    1.65    0.83
  31  20  17    0.64    0.46
  31  20  19    0.00    0.46
  31  20  21   -0.46    0.37
  31  20  23    1.47    0.92
  31  21   0    8.08    2.85
  31  21   2    8.17    2.66
  31  21   4    3.76    1.29
  31  21   6    0.37    0.83
  31  21   8   -0.46    0.83
  31  21  10    0.92    0.73
  31  21  12   -0.09    0.73
  31  21  14    1.84    1.01
  31  21  16    0.09    0.64
  31  21  18    0.46    0.46
  31  21  20    0.18    0.55
  31  21  22   -0.46    0.83
  31  22   1   -0.37    0.92
  31  22   3    2.11    0.83
  31  22   5    1.38    1.10
  31  22   7    0.64    0.83
  31  22   9    1.56    1.01
  31  22  11    0.18    0.83
  31  22  13    0.00    0.73
  31  22  15    0.37    0.64
  31  22  17   -0.28    0.55
  31  22  19   -0.09    0.37
  31  22  21   -1.38    0.83
  31  23   0    0.18    1.10
  31  23   2    1.01    1.47
  31  23   4    1.10    1.10
  31  23   6    1.38    0.83
  31  23   8    0.73    0.83
  31  23  10    0.28    0.73
  31  23  12    0.83    0.73
  31  23  14   -0.73    0.73
  31  23  16   -0.09    0.73
  31  23  18    0.83    0.55
  31  23  20   -1.29    0.64
  31  24   1    0.28    0.92
  31  24   3   -0.18    0.73
  31  24   5   -0.37    0.83
  31  24   7   -1.10    0.73
  31  24   9   -0.37    0.83
  31  24  11    1.10    0.73
  31  24  13    0.73    0.73
  31  24  15    1.56    0.92
  31  24  17   -0.55    0.83
  31  24  19   -2.94    7.07
  31  25   0    4.68    2.48
  31  25   2    4.87    2.66
  31  25   4    1.38    1.47
  31  25   6    0.28    0.92
  31  25   8    0.64    0.83
  31  25  10   -1.10    0.92
  31  25  12    0.00    0.83
  31  25  14    0.28    1.19
  31  25  16    0.28    0.64
  31  26   1   -0.09    0.92
  31  26   3    1.56    1.01
  31  26   5    0.28    0.92
  31  26   7    0.28    0.83
  31  26   9    1.01    1.01
  31  26  11   -0.28    0.92
  31  26  13    1.01    1.10
  31  26  15    0.37    0.92
  31  27   0   13.04    4.50
  31  27   2   -0.37    1.74
  31  27   4   -0.28    1.10
  31  27   6    0.18    1.10
  31  27   8   -0.73    0.83
  31  27  10   -0.18    1.01
  31  27  12    5.05    2.48
  31  27  14   15.79   12.94
  31  28   1    0.09    1.19
  31  28   3   -1.74    1.19
  31  28   5    0.64    1.01
  31  28   7    0.28    1.19
  31  28   9   -1.01    1.10
  31  28  11   -1.56    0.92
  31  29   0   20.66    6.89
  31  29   2   54.53   15.61
  31  29   4   11.29    6.33
  31  29   6   -0.37    0.64
  31  29   8   -0.37    1.29
  31  29  10    0.64    0.92
  31  30   1    3.03    2.48
  31  30   3   -2.48    1.74
  31  30   5   -3.49    1.65
  32   0   0    4.59    2.57
  32   1   1   -0.18    0.92
  32   1   3    0.83    0.83
  32   1   5    1.74    1.01
  32   1   7   -1.01    0.92
  32   1   9   -0.28    0.83
  32   1  11   -0.18    0.64
  32   1  13   -0.37    0.46
  32   1  15   -1.01    0.64
  32   1  17    1.84    1.74
  32   1  19   -0.18    0.73
  32   1  21   -0.55    0.73
  32   1  23   -0.28    1.01
  32   1  25    0.92    1.01
  32   1  27    0.09    0.83
  32   1  29   -0.83    1.29
  32   2   0    7.44    4.22
  32   2   2   17.26    5.97
  32   2   4    1.65    1.56
  32   2   6    0.37    0.92
  32   2   8    0.55    0.83
  32   2  10    1.65    1.47
  32   2  12    0.00    0.55
  32   2  14   14.32    2.57
  32   2  16    2.94    0.92
  32   2  18   41.31    7.80
  32   2  20   11.66    3.40
  32   2  22    4.13    1.84
  32   2  24    9.64    3.30
  32   2  26   10.28    3.58
  32   2  28   34.43   12.39
  32   3   1    0.73    0.92
  32   3   3    0.73    1.10
  32   3   5    0.46    1.01
  32   3   7    2.30    0.92
  32   3   9    0.64    0.73
  32   3  11    1.38    0.73
  32   3  13    3.86    0.83
  32   3  15    1.56    1.10
  32   3  17    0.28    0.83
  32   3  19    0.09    0.73
  32   3  21   -0.37    0.73
  32   3  23   -0.83    0.92
  32   3  25    0.28    1.01
  32   3  27   -0.73    0.92
  32   3  29    0.09    0.64
  32   4   0    4.04    2.02
  32   4   2    1.38    1.19
  32   4   4   -0.28    1.01
  32   4   6    3.40    0.92
  32   4   8    1.38    0.83
  32   4  10    3.12    1.19
  32   4  12    1.65    1.38
  32   4  14    9.00    1.65
  32   4  16   -0.55    0.64
  32   4  18   20.29    6.43
  32   4  20    1.10    1.01
  32   4  22   10.37    2.57
  32   4  24    0.92    1.38
  32   4  26    2.66    1.56
  32   4  28   10.37    5.23
  32   5   1    0.37    0.83
  32   5   3   -0.28    1.10
  32   5   5    2.66    1.38
  32   5   7    2.57    0.73
  32   5   9    1.74    0.92
  32   5  11    3.30    0.83
  32   5  13   11.48    1.74
  32   5  15    6.89    1.74
  32   5  17    1.10    1.10
  32   5  19    2.75    0.92
  32   5  21    0.37    0.83
  32   5  23   -0.37    0.92
  32   5  25   -1.74    1.01
  32   5  27   -1.01    0.83
  32   6   0    1.19    1.01
  32   6   2    1.38    0.92
  32   6   4    1.47    1.10
  32   6   6   11.48    2.66
  32   6   8    0.64    0.83
  32   6  10    4.50    1.01
  32   6  12    5.78    1.47
  32   6  14    1.65    0.73
  32   6  16    1.10    0.92
  32   6  18    1.47    1.01
  32   6  20    1.56    0.73
  32   6  22    1.84    1.29
  32   6  24    0.46    1.10
  32   6  26    0.18    1.10
  32   6  28    0.64    1.01
  32   7   1    1.84    2.11
  32   7   3   -0.37    1.01
  32   7   5    1.10    1.10
  32   7   7    2.48    1.01
  32   7   9    0.55    0.73
  32   7  11    1.01    0.73
  32   7  13    2.57    0.73
  32   7  15    2.75    0.92
  32   7  17    2.30    1.19
  32   7  19    0.92    0.83
  32   7  21   -0.55    0.83
  32   7  23    0.55    0.83
  32   7  25    0.28    1.01
  32   7  27    0.28    1.10
  32   8   0    0.00    0.83
  32   8   2    1.47    0.73
  32   8   4    0.00    0.83
  32   8   6    2.39    0.92
  32   8   8    2.66    0.92
  32   8  10    0.83    0.73
  32   8  12    1.01    1.01
  32   8  14    3.58    1.01
  32   8  16   -0.64    0.64
  32   8  18    2.30    1.29
  32   8  20    1.10    0.73
  32   8  22    0.37    1.29
  32   8  24    0.09    1.29
  32   8  26    0.09    1.65
  32   8  28   -4.77    2.11
  32   9   1    1.65    0.83
  32   9   3    0.37    0.83
  32   9   5    3.03    1.38
  32   9   7    0.83    0.64
  32   9   9    0.64    0.64
  32   9  11   -0.37    0.64
  32   9  13    0.64    0.46
  32   9  15    1.10    0.92
  32   9  17   -0.73    0.64
  32   9  19    1.38    0.64
  32   9  21   -0.37    0.83
  32   9  23    0.83    0.92
  32   9  25   -0.55    0.73
  32   9  27    1.19    1.19
  32  10   0    5.14    1.19
  32  10   2   -1.10    0.73
  32  10   4    1.74    0.92
  32  10   6    0.83    0.92
  32  10   8    1.19    0.83
  32  10  10    0.55    0.64
  32  10  12    0.83    0.64
  32  10  14   -0.37    0.46
  32  10  16    6.43    1.65
  32  10  18    0.18    0.55
  32  10  20   -1.01    0.73
  32  10  22    0.83    0.83
  32  10  24   -0.83    0.92
  32  10  26    6.61    4.68
  32  11   1    0.55    0.64
  32  11   3    2.02    0.73
  32  11   5    6.98    1.74
  32  11   7    2.30    0.92
  32  11   9    0.28    0.55
  32  11  11   -0.37    0.55
  32  11  13    0.64    0.64
  32  11  15    2.48    0.64
  32  11  17    4.13    1.10
  32  11  19    1.10    0.64
  32  11  21    0.83    0.73
  32  11  23    2.11    0.83
  32  11  25    0.64    0.83
  32  11  27    0.00    0.73
  32  12   0    3.86    0.92
  32  12   2    1.93    0.83
  32  12   4    2.11    1.01
  32  12   6    3.86    0.92
  32  12   8   -0.28    0.55
  32  12  10   -0.18    0.55
  32  12  12    6.61    1.74
  32  12  14    7.25    1.19
  32  12  16   11.11    1.93
  32  12  18    1.93    0.83
  32  12  20    1.47    1.01
  32  12  22    2.48    0.83
  32  12  24    1.56    1.01
  32  12  26    3.40    2.94
  32  13   1    1.29    0.55
  32  13   3    3.58    0.83
  32  13   5    5.78    1.19
  32  13   7    2.85    0.92
  32  13   9   -0.09    0.46
  32  13  11    1.65    0.55
  32  13  13    3.86    1.29
  32  13  15   20.20    2.66
  32  13  17    8.54    1.93
  32  13  19    2.02    0.92
  32  13  21    1.38    0.64
  32  13  23    0.28    0.64
  32  13  25    1.29    1.29
  32  14   0   24.69    4.50
  32  14   2   23.41    3.03
  32  14   4    6.89    1.65
  32  14   6    0.83    0.55
  32  14   8    0.64    0.55
  32  14  10    1.01    0.55
  32  14  12    3.95    0.92
  32  14  14    9.18    1.84
  32  14  16   26.44    3.76
  32  14  18    7.89    1.84
  32  14  20    6.24    1.74
  32  14  22    0.37    0.73
  32  14  24    1.47    1.19
  32  14  26   -0.83    0.18
  32  15   1    0.83    0.55
  32  15   3    3.40    0.92
  32  15   5    3.76    1.29
  32  15   7    3.86    1.56
  32  15   9   -0.46    0.46
  32  15  11    3.58    0.73
  32  15  13   20.29    2.66
  32  15  15   29.84    3.21
  32  15  17   26.81    3.21
  32  15  19    8.72    1.74
  32  15  21    0.18    0.73
  32  15  23   -0.37    0.64
  32  15  25   -0.46    0.46
  32  16   0   -0.18    0.83
  32  16   2   -0.37    0.73
  32  16   4    1.10    0.64
  32  16   6    1.10    0.73
  32  16   8    0.18    0.55
  32  16  10    3.67    0.92
  32  16  12   10.19    2.02
  32  16  14   17.08    2.20
  32  16  16   15.06    1.93
  32  16  18    6.24    1.47
  32  16  20    1.56    0.83
  32  16  22    0.18    0.55
  32  16  24   -0.55    1.38
  32  17   1    0.55    0.73
  32  17   3    1.10    0.73
  32  17   5    3.12    1.10
  32  17   7    0.09    0.73
  32  17   9   -0.37    0.64
  32  17  11    2.57    0.83
  32  17  13   12.85    2.11
  32  17  15   26.81    3.21
  32  17  17   14.87    1.74
  32  17  19    2.39    0.92
  32  17  21    0.00    0.55
  32  17  23   -0.37    0.83
  32  18   0   60.77    8.81
  32  18   2   38.37    8.72
  32  18   4   27.72    5.60
  32  18   6    1.47    1.01
  32  18   8    0.00    0.73
  32  18  10    1.47    0.92
  32  18  12    2.66    1.10
  32  18  14    7.89    2.20
  32  18  16    8.54    1.74
  32  18  18    5.51    1.10
  32  18  20    1.01    0.55
  32  18  22    0.37    0.46
  32  19   1   -0.73    0.73
  32  19   3    0.37    0.73
  32  19   5    0.28    0.73
  32  19   7    2.11    0.73
  32  19   9   -0.55    0.73
  32  19  11    0.18    0.64
  32  19  13    2.02    1.10
  32  19  15    4.77    1.38
  32  19  17    3.03    0.92
  32  19  19    0.64    0.46
  32  19  21   -0.09    0.37
  32  20   0    7.53    3.12
  32  20   2    5.97    1.93
  32  20   4    0.28    1.10
  32  20   6    0.55    0.73
  32  20   8    0.64    0.83
  32  20  10    1.19    0.73
  32  20  12    0.18    0.83
  32  20  14    0.92    0.83
  32  20  16    0.64    0.64
  32  20  18    0.83    0.55
  32  20  20    0.18    0.28
  32  20  22    0.55    1.74
  32  21   1   -1.29    0.92
  32  21   3    1.29    0.92
  32  21   5    0.55    0.83
  32  21   7   -0.83    0.83
  32  21   9    0.55    0.83
  32  21  11    0.28    0.73
  32  21  13    0.46    0.92
  32  21  15    0.28    0.64
  32  21  17    1.10    0.64
  32  21  19   -0.55    0.37
  32  22   0   14.41    4.59
  32  22   2   17.26    4.22
  32  22   4    6.89    2.30
  32  22   6    4.59    2.02
  32  22   8    8.90    5.69
  32  22  10   -0.92    0.73
  32  22  12    0.46    0.83
  32  22  14    0.55    0.64
  32  22  16   -0.83    0.64
  32  22  18    0.00    0.55
  32  23   1    0.18    0.83
  32  23   3   -0.18    0.83
  32  23   5    0.55    0.83
  32  23   7    0.83    1.01
  32  23   9    0.64    0.92
  32  23  11    2.02    0.83
  32  23  13    0.00    0.73
  32  23  15    0.55    0.64
  32  23  17    0.09    0.92
  32  24   0    4.31    1.65
  32  24   2    1.65    1.19
  32  24   4    4.31    1.47
  32  24   6    0.83    0.83
  32  24   8   -0.64    0.92
  32  24  10    1.29    1.01
  32  24  12   -0.46    0.73
  32  24  14    0.37    0.83
  32  24  16   -1.74    0.92
  32  25   1    1.84    0.92
  32  25   3   -0.46    0.83
  32  25   5   -0.28    0.83
  32  25   7   -0.28    0.92
  32  25   9    1.10    1.01
  32  25  11    0.28    1.01
  32  25  13    3.95    2.57
  32  25  15    0.64    1.29
  32  26   0    4.22    2.57
  32  26   2   -1.84    1.10
  32  26   4   -0.18    1.01
  32  26   6   -0.37    0.83
  32  26   8    4.22    2.02
  32  26  10    5.32    3.58
  32  26  12    5.05    4.22
  32  27   1   -1.56    1.29
  32  27   3    0.55    0.83
  32  27   5   -0.92    1.01
  32  27   7    0.46    0.83
  32  27   9   -2.48    1.47
  32  27  11   -1.56    1.74
  32  28   0   31.40   11.02
  32  28   2   41.31   10.47
  32  28   4    6.61    4.59
  32  28   6    0.46    1.10
  32  28   8    7.16    5.78
  32  29   1    1.65    1.74
  32  29   3   -0.37    1.47
  33   1   0    1.38    1.01
  33   1   2    2.02    1.01
  33   1   4    2.48    1.10
  33   1   6    1.01    0.92
  33   1   8   -0.18    0.92
  33   1  10    3.12    2.39
  33   1  12   -0.64    0.55
  33   1  14   -0.18    0.55
  33   1  16   -0.73    0.55
  33   1  18   -0.18    0.73
  33   1  20    0.64    0.83
  33   1  22    0.55    0.83
  33   1  24    0.73    0.83
  33   1  26    0.00    0.92
  33   1  28   -0.28    1.10
  33   2   1    2.02    1.10
  33   2   3    5.97    1.65
  33   2   5    4.04    3.12
  33   2   7    0.37    1.01
  33   2   9    1.19    0.83
  33   2  11    1.47    0.73
  33   2  13    4.22    0.83
  33   2  15    1.47    0.55
  33   2  17   12.76    2.75
  33   2  19    0.46    1.01
  33   2  21    3.86    2.20
  33   2  23    1.19    1.01
  33   2  25    0.83    1.47
  33   2  27   14.32    5.32
  33   3   0    2.30    1.29
  33   3   2    2.66    2.39
  33   3   4    1.65    1.29
  33   3   6   -0.28    0.83
  33   3   8   -0.09    0.83
  33   3  10    1.65    0.64
  33   3  12    0.28    0.73
  33   3  14    0.55    0.55
  33   3  16    0.55    0.64
  33   3  18    0.37    0.73
  33   3  20   -1.10    0.73
  33   3  22    0.83    0.92
  33   3  24    2.66    1.01
  33   3  26   -0.92    1.01
  33   3  28   -0.37    1.10
  33   4   1    2.39    1.10
  33   4   3    0.73    0.92
  33   4   5    1.65    0.92
  33   4   7    1.01    0.83
  33   4   9   -1.74    0.83
  33   4  11    0.18    0.73
  33   4  13    2.75    0.83
  33   4  15    1.19    0.55
  33   4  17    1.10    1.19
  33   4  19    1.56    1.01
  33   4  21    3.67    1.65
  33   4  23    1.74    0.83
  33   4  25   -0.83    1.19
  33   4  27    0.28    1.56
  33   5   0    2.39    1.01
  33   5   2   -0.09    0.83
  33   5   4    1.29    0.92
  33   5   6    0.09    0.83
  33   5   8    0.46    0.92
  33   5  10    0.37    0.73
  33   5  12    2.39    0.83
  33   5  14    1.29    0.46
  33   5  16    1.29    0.55
  33   5  18    0.00    0.64
  33   5  20   -0.92    0.83
  33   5  22    1.01    1.01
  33   5  24    0.46    0.83
  33   5  26   -0.37    1.10
  33   6   1   -1.01    1.01
  33   6   3    0.83    0.83
  33   6   5    1.93    1.38
  33   6   7   -0.09    0.83
  33   6   9   -0.55    0.73
  33   6  11    0.64    0.64
  33   6  13    0.73    0.55
  33   6  15   -0.37    0.55
  33   6  17    0.92    0.73
  33   6  19   -0.55    0.73
  33   6  21   -0.37    0.83
  33   6  23    0.28    0.73
  33   6  25    1.93    1.38
  33   6  27   -3.12    1.84
  33   7   0   -0.37    0.83
  33   7   2    1.10    1.29
  33   7   4   -1.10    0.92
  33   7   6    1.47    0.83
  33   7   8    2.85    0.83
  33   7  10    3.86    1.56
  33   7  12    8.63    2.11
  33   7  14    3.58    0.92
  33   7  16    3.12    1.19
  33   7  18    1.74    0.92
  33   7  20   -0.37    0.64
  33   7  22    0.18    0.73
  33   7  24    0.55    0.73
  33   7  26    1.10    1.38
  33   8   1    0.00    0.83
  33   8   3    0.64    0.73
  33   8   5   -0.46    0.92
  33   8   7    0.64    0.92
  33   8   9    0.37    0.64
  33   8  11   -0.37    0.64
  33   8  13    0.28    0.55
  33   8  15    0.83    0.55
  33   8  17   -0.18    0.64
  33   8  19    1.01    0.64
  33   8  21    3.21    1.38
  33   8  23    6.43    4.13
  33   8  25    7.25    2.48
  33   8  27   -3.21    4.04
  33   9   0    3.21    0.83
  33   9   2   -0.28    0.83
  33   9   4    0.73    0.73
  33   9   6    0.73    0.83
  33   9   8    3.30    1.65
  33   9  10   -0.37    0.64
  33   9  12    0.55    0.64
  33   9  14    0.83    0.46
  33   9  16    0.37    0.46
  33   9  18    0.18    0.64
  33   9  20    0.46    0.73
  33   9  22   -0.09    0.83
  33   9  24    1.29    0.73
  33   9  26   -0.92    0.92
  33  10   1    0.83    0.73
  33  10   3    2.02    1.01
  33  10   5    1.56    0.83
  33  10   7   13.59    5.23
  33  10   9    0.09    0.64
  33  10  11   -0.92    0.64
  33  10  13   -0.09    0.55
  33  10  15    2.57    0.73
  33  10  17   -0.18    0.46
  33  10  19    0.55    0.55
  33  10  21    0.83    0.83
  33  10  23    0.83    1.01
  33  10  25   19.00    6.24
  33  11   0    3.12    0.92
  33  11   2    2.11    0.92
  33  11   4   -0.09    0.64
  33  11   6    2.30    0.83
  33  11   8   -0.09    0.64
  33  11  10   -1.56    0.73
  33  11  12    0.09    0.55
  33  11  14    0.09    0.64
  33  11  16    0.37    0.46
  33  11  18    0.37    0.64
  33  11  20   -0.92    0.64
  33  11  22    1.01    0.83
  33  11  24    0.55    0.64
  33  11  26   -1.01    0.83
  33  12   1    0.18    1.01
  33  12   3    2.39    1.47
  33  12   5    3.03    0.83
  33  12   7    4.96    1.65
  33  12   9    1.01    0.83
  33  12  11   -0.64    0.55
  33  12  13    1.19    0.55
  33  12  15    3.95    1.10
  33  12  17    1.84    0.73
  33  12  19    1.29    1.01
  33  12  21   -1.65    0.55
  33  12  23    1.29    0.73
  33  12  25    1.19    2.57
  33  13   0    2.11    0.73
  33  13   2    2.94    0.92
  33  13   4    1.93    0.73
  33  13   6    1.29    0.55
  33  13   8    1.47    0.83
  33  13  10    1.19    0.73
  33  13  12    0.73    0.55
  33  13  14    4.68    1.56
  33  13  16    5.51    1.38
  33  13  18    4.31    1.19
  33  13  20   -0.28    0.73
  33  13  22   -0.83    0.73
  33  13  24    0.37    1.19
  33  14   1    0.09    0.46
  33  14   3    1.38    0.64
  33  14   5    0.73    0.55
  33  14   7    4.41    0.92
  33  14   9    0.28    0.64
  33  14  11   -0.18    0.46
  33  14  13    2.57    0.92
  33  14  15   11.93    2.02
  33  14  17    9.73    1.65
  33  14  19    2.11    0.83
  33  14  21    0.83    0.64
  33  14  23   -0.18    0.83
  33  15   0    2.02    0.73
  33  15   2    2.02    0.64
  33  15   4    0.64    0.64
  33  15   6    0.55    1.01
  33  15   8    2.20    0.92
  33  15  10    3.21    0.92
  33  15  12    5.60    1.29
  33  15  14   17.08    2.75
  33  15  16   11.38    1.93
  33  15  18    5.23    1.29
  33  15  20    1.93    0.92
  33  15  22   -1.10    0.73
  33  15  24    0.18    1.19
  33  16   1    0.37    0.73
  33  16   3    1.10    0.55
  33  16   5    0.37    0.55
  33  16   7    1.65    0.92
  33  16   9    0.00    0.46
  33  16  11    1.38    1.01
  33  16  13    7.16    1.74
  33  16  15   11.48    1.93
  33  16  17    6.89    1.29
  33  16  19    1.10    0.73
  33  16  21    0.46    0.64
  33  16  23    0.92    1.10
  33  17   0   20.10    5.05
  33  17   2   12.49    3.12
  33  17   4    6.43    2.02
  33  17   6    0.46    0.73
  33  17   8   -0.28    0.55
  33  17  10    0.64    0.73
  33  17  12    0.00    0.46
  33  17  14    4.59    1.29
  33  17  16    6.79    1.19
  33  17  18    3.12    0.83
  33  17  20    1.29    0.55
  33  17  22    0.37    0.73
  33  18   1   -0.09    0.73
  33  18   3   -0.09    0.64
  33  18   5    0.37    0.73
  33  18   7    1.01    0.83
  33  18   9    0.28    0.55
  33  18  11    0.28    0.55
  33  18  13    3.67    1.01
  33  18  15    5.88    1.19
  33  18  17    2.85    0.92
  33  18  19    1.56    0.64
  33  18  21   -0.55    0.46
  33  19   0    0.92    0.83
  33  19   2   -0.55    0.92
  33  19   4    1.10    0.73
  33  19   6   -0.18    0.73
  33  19   8    0.00    0.73
  33  19  10    1.93    1.47
  33  19  12    2.48    1.01
  33  19  14    1.29    0.73
  33  19  16    1.29    0.73
  33  19  18    0.00    0.37
  33  19  20    0.00    0.28
  33  20   1   -0.09    0.83
  33  20   3    0.46    0.83
  33  20   5   -0.18    0.73
  33  20   7    0.00    0.83
  33  20   9    0.46    1.01
  33  20  11    0.09    0.64
  33  20  13    2.02    0.73
  33  20  15    0.28    0.73
  33  20  17    0.18    0.55
  33  20  19    0.55    0.37
  33  21   0   14.60    4.96
  33  21   2    7.80    2.75
  33  21   4    0.46    0.92
  33  21   6    6.06    2.30
  33  21   8    3.49    1.56
  33  21  10   -0.09    0.64
  33  21  12    0.46    0.64
  33  21  14    0.64    0.92
  33  21  16    1.10    0.73
  33  21  18    0.09    0.55
  33  22   1   -0.83    0.83
  33  22   3   -0.73    0.92
  33  22   5   -0.64    1.01
  33  22   7   -0.64    0.83
  33  22   9   -0.83    0.83
  33  22  11   -0.83    0.92
  33  22  13    0.64    0.55
  33  22  15    0.46    0.73
  33  22  17    0.09    0.73
  33  23   0   -0.18    0.92
  33  23   2    1.38    1.01
  33  23   4    1.10    1.29
  33  23   6    0.46    0.83
  33  23   8    0.18    0.73
  33  23  10    0.73    0.92
  33  23  12   -0.09    0.83
  33  23  14   -0.09    0.92
  33  23  16    0.09    0.64
  33  24   1   -1.29    0.83
  33  24   3    1.01    1.10
  33  24   5    1.47    1.01
  33  24   7    1.01    0.92
  33  24   9   -0.55    0.83
  33  24  11    0.37    0.83
  33  24  13   -0.73    0.83
  33  24  15    2.48    1.65
  33  25   0   -2.57    1.10
  33  25   2    0.00    0.73
  33  25   4   -1.19    0.83
  33  25   6   -0.46    1.01
  33  25   8    4.59    3.40
  33  25  10    4.77    2.57
  33  25  12   -0.64    1.93
  33  26   1   -1.29    1.10
  33  26   3    0.00    1.10
  33  26   5   -0.64    1.10
  33  26   7    0.28    0.92
  33  26   9    1.10    1.01
  33  26  11    1.38    1.10
  33  27   0   19.92    8.54
  33  27   2    0.00    3.21
  33  27   4    1.47    1.19
  33  27   6   -1.29    1.47
  33  27   8   -2.02    2.02
  33  28   1    1.74    1.10
  33  28   3   -2.48    1.47
  34   0   0   17.63   11.57
  34   1   1    0.28    1.84
  34   1   3   -0.18    1.01
  34   1   5   -0.46    1.01
  34   1   7    1.10    0.83
  34   1   9    1.84    0.64
  34   1  11   -0.09    0.73
  34   1  13    0.09    0.55
  34   1  15   -0.09    0.46
  34   1  17    0.28    0.55
  34   1  19   -0.55    0.73
  34   1  21    1.01    0.64
  34   1  23    0.73    1.01
  34   1  25    0.28    0.92
  34   1  27    0.09    1.56
  34   2   0    9.55    3.03
  34   2   2    1.74    1.19
  34   2   4   -1.29    1.01
  34   2   6    1.01    1.19
  34   2   8    3.03    1.29
  34   2  10    4.04    1.47
  34   2  12    1.29    0.83
  34   2  14    9.27    1.65
  34   2  16   11.84    2.30
  34   2  18    0.64    0.64
  34   2  20    6.24    2.48
  34   2  22    0.28    0.73
  34   2  24   -1.29    0.83
  34   2  26   20.93    9.82
  34   3   1    0.37    1.01
  34   3   3    4.87    2.94
  34   3   5    1.01    1.01
  34   3   7    2.30    1.65
  34   3   9    1.19    0.83
  34   3  11    1.84    1.47
  34   3  13    1.56    0.92
  34   3  15    1.29    0.73
  34   3  17    0.00    0.55
  34   3  19   -0.37    0.64
  34   3  21   -0.37    0.83
  34   3  23   -1.47    1.01
  34   3  25    0.28    1.38
  34   3  27   -4.31    3.40
  34   4   0   15.70    5.97
  34   4   2    0.55    0.92
  34   4   4    1.01    0.92
  34   4   6   -0.92    0.92
  34   4   8    2.02    0.92
  34   4  10    0.55    0.92
  34   4  12    0.64    0.73
  34   4  14    7.71    1.84
  34   4  16    4.50    1.29
  34   4  18    0.55    0.73
  34   4  20    2.30    1.19
  34   4  22    1.38    1.01
  34   4  24    0.18    0.83
  34   4  26    0.18    1.19
  34   5   1    1.38    1.10
  34   5   3    1.38    0.92
  34   5   5    0.18    1.10
  34   5   7    2.66    1.01
  34   5   9    1.93    1.10
  34   5  11    3.03    1.29
  34   5  13    3.58    1.01
  34   5  15    1.65    0.55
  34   5  17   -0.73    0.55
  34   5  19   -0.83    0.73
  34   5  21    1.93    0.83
  34   5  23   -0.37    0.83
  34   5  25   -0.55    1.01
  34   6   0    0.00    0.92
  34   6   2    1.19    0.92
  34   6   4   -0.18    0.83
  34   6   6    0.83    0.83
  34   6   8   -0.92    0.73
  34   6  10    0.46    0.73
  34   6  12    4.22    1.74
  34   6  14    0.55    0.55
  34   6  16    4.68    1.10
  34   6  18    0.28    0.64
  34   6  20   13.04    4.50
  34   6  22    1.38    1.01
  34   6  24    5.60    3.12
  34   6  26    0.73    0.92
  34   7   1   -0.46    0.92
  34   7   3    1.47    1.10
  34   7   5    0.09    0.92
  34   7   7    4.31    1.93
  34   7   9    2.20    1.84
  34   7  11    6.61    2.11
  34   7  13    1.93    1.10
  34   7  15    0.92    0.55
  34   7  17   -0.18    0.46
  34   7  19    0.28    0.64
  34   7  21    0.28    0.73
  34   7  23    1.19    0.83
  34   7  25    1.10    0.83
  34   8   0   -0.46    0.83
  34   8   2    4.59    0.92
  34   8   4    0.46    1.01
  34   8   6    0.83    0.92
  34   8   8   -0.64    0.83
  34   8  10    0.37    0.73
  34   8  12    0.37    0.73
  34   8  14    2.39    0.83
  34   8  16   -0.09    0.46
  34   8  18    1.19    0.73
  34   8  20    0.09    0.73
  34   8  22   -0.46    1.01
  34   8  24    3.67    1.84
  34   9   1   -0.18    0.73
  34   9   3    2.75    1.01
  34   9   5    4.04    1.74
  34   9   7    4.68    1.29
  34   9   9    1.29    1.38
  34   9  11    0.92    0.92
  34   9  13    0.37    0.73
  34   9  15   -1.19    0.46
  34   9  17    0.28    0.46
  34   9  19    0.28    0.55
  34   9  21    0.73    0.83
  34   9  23    0.37    0.83
  34   9  25   -0.83    1.01
  34  10   0    0.64    0.83
  34  10   2    1.74    1.29
  34  10   4    1.29    0.83
  34  10   6    0.73    0.83
  34  10   8    0.64    0.73
  34  10  10    1.19    0.73
  34  10  12    1.56    1.84
  34  10  14    1.47    0.64
  34  10  16    0.46    0.46
  34  10  18    0.28    0.55
  34  10  20    0.46    0.64
  34  10  22    1.29    0.92
  34  10  24    5.51    4.13
  34  11   1    1.29    0.64
  34  11   3    4.22    1.65
  34  11   5    2.30    1.47
  34  11   7    4.41    1.47
  34  11   9    1.29    0.83
  34  11  11   -0.28    0.64
  34  11  13    0.00    0.64
  34  11  15    0.18    0.46
  34  11  17    2.11    0.55
  34  11  19    0.00    0.55
  34  11  21    0.55    0.73
  34  11  23   -0.18    0.92
  34  12   0    6.43    1.65
  34  12   2    2.30    1.74
  34  12   4    1.47    0.73
  34  12   6    2.30    1.29
  34  12   8    2.39    0.83
  34  12  10   -1.01    0.64
  34  12  12    0.28    0.64
  34  12  14    3.58    1.38
  34  12  16    0.46    0.55
  34  12  18    1.10    0.73
  34  12  20    1.19    1.38
  34  12  22    0.46    0.55
  34  12  24   -0.18    2.30
  34  13   1    1.01    1.01
  34  13   3    2.57    0.92
  34  13   5    3.21    1.10
  34  13   7    1.29    0.83
  34  13   9    0.18    0.73
  34  13  11    0.37    0.64
  34  13  13    0.73    0.83
  34  13  15    5.51    1.56
  34  13  17    7.62    1.38
  34  13  19    2.75    1.01
  34  13  21    0.09    0.73
  34  13  23    1.47    0.55
  34  14   0    1.38    0.64
  34  14   2    5.69    1.47
  34  14   4    6.98    1.38
  34  14   6    1.38    1.10
  34  14   8    4.31    1.19
  34  14  10    0.46    0.73
  34  14  12    1.65    0.92
  34  14  14   15.79    3.12
  34  14  16    2.94    0.83
  34  14  18    2.66    0.73
  34  14  20    0.00    0.55
  34  14  22   -0.55    0.83
  34  15   1    1.01    0.92
  34  15   3    2.02    0.73
  34  15   5    0.92    0.55
  34  15   7    1.74    0.92
  34  15   9    0.00    0.46
  34  15  11    2.20    1.19
  34  15  13    4.41    1.19
  34  15  15    7.25    2.02
  34  15  17    4.13    1.29
  34  15  19    2.30    0.92
  34  15  21    0.37    0.64
  34  16   0   18.54    3.67
  34  16   2   15.79    2.85
  34  16   4    4.59    1.10
  34  16   6    6.98    1.10
  34  16   8    0.83    0.46
  34  16  10   -0.28    0.46
  34  16  12    1.47    0.92
  34  16  14    3.40    1.19
  34  16  16    2.39    0.83
  34  16  18    1.29    0.73
  34  16  20    0.28    0.37
  34  16  22   -1.10    0.37
  34  17   1    0.09    0.55
  34  17   3    0.28    0.83
  34  17   5   -0.37    0.55
  34  17   7    0.64    0.55
  34  17   9    1.10    0.46
  34  17  11    1.38    0.92
  34  17  13    4.59    1.29
  34  17  15    8.08    2.02
  34  17  17    6.06    1.38
  34  17  19    1.65    0.64
  34  17  21   -0.55    0.64
  34  18   0    0.46    1.10
  34  18   2    0.28    0.73
  34  18   4    0.37    0.64
  34  18   6   -0.83    0.64
  34  18   8   -0.18    0.55
  34  18  10   -0.09    0.55
  34  18  12    2.30    0.92
  34  18  14    1.56    0.73
  34  18  16    3.86    0.92
  34  18  18   -0.37    0.46
  34  18  20    0.28    0.64
  34  19   1    0.00    0.73
  34  19   3   -0.18    0.83
  34  19   5    1.56    1.47
  34  19   7   -0.92    0.64
  34  19   9   -0.18    0.64
  34  19  11    1.65    1.29
  34  19  13    1.56    0.92
  34  19  15    2.39    0.92
  34  19  17    0.83    0.83
  34  19  19    0.00    0.73
  34  20   0    5.51    2.30
  34  20   2    8.63    2.94
  34  20   4    3.21    1.65
  34  20   6    2.20    1.29
  34  20   8    0.92    0.83
  34  20  10    0.28    0.83
  34  20  12   -0.64    0.55
  34  20  14    0.46    0.55
  34  20  16   -0.37    0.37
  34  20  18   -0.37    0.55
  34  21   1    0.83    0.73
  34  21   3   -1.19    0.73
  34  21   5   -0.18    0.83
  34  21   7   -0.64    0.83
  34  21   9   -0.28    0.83
  34  21  11   -0.18    0.73
  34  21  13    0.64    0.73
  34  21  15   -0.18    0.64
  34  21  17   -1.10    0.73
  34  22   0    0.00    1.01
  34  22   2   -0.28    0.83
  34  22   4   -0.28    0.92
  34  22   6   -0.09    0.83
  34  22   8    0.46    0.64
  34  22  10    0.55    0.73
  34  22  12    0.46    0.55
  34  22  14    0.46    0.64
  34  23   1    3.67    3.67
  34  23   3    1.56    1.10
  34  23   5    1.01    0.92
  34  23   7    3.03    0.83
  34  23   9    0.92    1.56
  34  23  11    1.10    0.92
  34  23  13    0.55    0.92
  34  24   0   -0.73    1.10
  34  24   2    0.64    1.10
  34  24   4    1.19    0.92
  34  24   6    3.40    1.84
  34  24   8    3.12    3.58
  34  24  10   10.19    3.95
  34  24  12   13.68    7.89
  34  25   1    0.64    1.01
  34  25   3    0.73    1.10
  34  25   5    0.55    1.10
  34  25   7   -0.09    1.01
  34  25   9   -1.10    1.01
  34  26   0   21.39   11.02
  34  26   2    6.79    3.03
  34  26   4   -1.56    1.29
  34  26   6   -0.83    0.73
  34  27   1   -0.55    1.19
  34  27   3    8.17    2.94
  35   1   0    0.37    1.29
  35   1   2    1.74    1.19
  35   1   4    1.10    1.10
  35   1   6   -2.02    0.92
  35   1   8    0.83    1.10
  35   1  10    0.09    0.73
  35   1  12    0.64    0.73
  35   1  14    0.00    0.55
  35   1  16    0.09    0.46
  35   1  18    0.18    0.55
  35   1  20   -1.10    0.64
  35   1  22   -0.09    0.92
  35   1  24   -0.37    1.01
  35   2   1    0.18    1.01
  35   2   3    0.64    1.19
  35   2   5    0.92    0.83
  35   2   7    2.66    1.29
  35   2   9    0.64    1.01
  35   2  11   -0.18    0.64
  35   2  13    7.89    2.11
  35   2  15    3.21    1.10
  35   2  17   -0.09    0.46
  35   2  19   -0.46    0.64
  35   2  21   -0.28    0.92
  35   2  23    0.55    1.38
  35   2  25    0.09    1.56
  35   3   0   -1.74    1.10
  35   3   2    0.28    1.01
  35   3   4    0.37    1.10
  35   3   6   -1.38    0.83
  35   3   8    5.23    1.65
  35   3  10    0.18    0.92
  35   3  12    1.47    1.19
  35   3  14   -0.28    0.55
  35   3  16    0.18    0.46
  35   3  18   -0.55    0.46
  35   3  20    0.09    0.64
  35   3  22    2.66    1.19
  35   3  24    0.28    1.56
  35   4   1   -0.18    1.19
  35   4   3   -0.28    0.92
  35   4   5   -0.18    0.92
  35   4   7    0.46    0.92
  35   4   9    2.11    0.92
  35   4  11   -0.37    0.73
  35   4  13    0.46    0.92
  35   4  15    3.40    1.84
  35   4  17    0.28    0.55
  35   4  19    0.55    0.73
  35   4  21   -1.01    0.73
  35   4  23    1.47    1.01
  35   4  25    1.29    0.83
  35   5   0   -0.09    0.92
  35   5   2    3.76    1.84
  35   5   4   -0.55    0.92
  35   5   6   -0.09    0.83
  35   5   8   -1.01    1.01
  35   5  10    3.12    1.47
  35   5  12    5.23    1.74
  35   5  14    1.19    1.01
  35   5  16    0.64    0.46
  35   5  18    0.73    0.55
  35   5  20   -0.18    0.64
  35   5  22    0.55    0.83
  35   5  24   -1.19    0.92
  35   6   1   -1.01    0.83
  35   6   3   -0.64    0.92
  35   6   5   -1.56    0.92
  35   6   7   -0.55    0.92
  35   6   9    0.55    0.83
  35   6  11   -0.37    0.73
  35   6  13   -0.18    0.64
  35   6  15    0.28    0.55
  35   6  17    0.00    0.46
  35   6  19    1.74    0.92
  35   6  21    3.86    2.66
  35   6  23    3.12    2.48
  35   6  25   -0.92    1.10
  35   7   0    0.09    0.83
  35   7   2    0.55    1.38
  35   7   4    0.28    0.83
  35   7   6   -0.64    0.92
  35   7   8    0.00    0.83
  35   7  10   11.75    3.58
  35   7  12    1.84    1.47
  35   7  14    1.01    0.83
  35   7  16    0.28    0.46
  35   7  18    0.55    0.46
  35   7  20    0.55    0.83
  35   7  22    4.22    2.48
  35   7  24    0.46    0.92
  35   8   1   -0.73    0.83
  35   8   3    0.28    1.01
  35   8   5   -0.46    1.19
  35   8   7    0.00    1.10
  35   8   9    0.92    0.83
  35   8  11    1.29    0.73
  35   8  13    0.73    0.64
  35   8  15    1.19    1.01
  35   8  17    0.28    0.46
  35   8  19   -0.46    0.64
  35   8  21   -0.83    0.73
  35   8  23    3.67    2.48
  35   9   0    1.29    0.73
  35   9   2    0.37    0.83
  35   9   4    0.46    0.83
  35   9   6    0.37    0.83
  35   9   8   -0.64    0.73
  35   9  10    0.55    0.92
  35   9  12    0.64    0.73
  35   9  14   -0.92    0.64
  35   9  16   -0.09    0.46
  35   9  18    0.37    0.46
  35   9  20   -0.64    0.83
  35   9  22    0.09    0.64
  35   9  24   -0.37    1.56
  35  10   1   -0.55    0.83
  35  10   3    3.12    1.01
  35  10   5    3.76    1.56
  35  10   7    4.50    2.02
  35  10   9    0.46    0.73
  35  10  11    0.18    0.73
  35  10  13    0.92    0.73
  35  10  15   -0.37    0.55
  35  10  17    0.09    0.46
  35  10  19   -0.09    0.46
  35  10  21   -0.09    0.73
  35  10  23    2.57    2.02
  35  11   0   -0.28    0.73
  35  11   2    1.01    0.83
  35  11   4   -0.37    0.73
  35  11   6    0.55    0.73
  35  11   8    0.92    0.83
  35  11  10    0.28    0.64
  35  11  12    0.28    0.73
  35  11  14   -0.92    0.55
  35  11  16    1.01    0.46
  35  11  18    1.19    0.55
  35  11  20    0.92    0.73
  35  11  22    0.18    0.73
  35  12   1    0.00    0.64
  35  12   3    2.39    1.10
  35  12   5    3.30    1.38
  35  12   7    2.02    0.92
  35  12   9    0.73    0.83
  35  12  11    1.10    0.64
  35  12  13   -0.18    0.73
  35  12  15   -0.09    0.92
  35  12  17    1.65    0.55
  35  12  19    0.28    0.46
  35  12  21    1.47    0.64
  35  13   0    7.80    2.11
  35  13   2    9.73    1.93
  35  13   4    1.74    0.73
  35  13   6    1.01    0.73
  35  13   8    0.92    0.73
  35  13  10    0.73    0.64
  35  13  12    0.00    0.73
  35  13  14    0.28    0.83
  35  13  16    2.20    0.83
  35  13  18    1.56    0.55
  35  13  20    0.09    0.55
  35  13  22    0.64    1.19
  35  14   1    0.37    0.73
  35  14   3    1.29    0.64
  35  14   5    2.94    1.01
  35  14   7    3.12    1.29
  35  14   9    1.65    0.64
  35  14  11   -0.37    0.64
  35  14  13    0.83    0.73
  35  14  15    0.09    0.73
  35  14  17    2.39    0.92
  35  14  19    0.00    0.46
  35  14  21    0.46    0.55
  35  15   0    1.10    0.55
  35  15   2    2.48    0.73
  35  15   4    2.11    0.73
  35  15   6    1.10    0.64
  35  15   8    0.55    0.55
  35  15  10    0.55    0.55
  35  15  12    0.18    0.55
  35  15  14   -0.37    0.64
  35  15  16   -0.55    0.64
  35  15  18    1.38    0.64
  35  15  20    0.37    0.37
  35  16   1    0.09    0.46
  35  16   3    0.55    0.46
  35  16   5    0.28    0.46
  35  16   7   -0.09    0.64
  35  16   9    0.83    0.46
  35  16  11   -0.83    0.55
  35  16  13    4.22    1.47
  35  16  15    3.95    1.56
  35  16  17    2.66    1.47
  35  16  19   -0.09    0.46
  35  17   0    0.18    0.46
  35  17   2    1.01    0.46
  35  17   4   -0.37    0.46
  35  17   6    0.46    0.37
  35  17   8   -0.28    0.46
  35  17  10    1.01    0.64
  35  17  12    1.01    0.55
  35  17  14    2.11    0.83
  35  17  16    0.28    1.10
  35  17  18    0.37    0.55
  35  18   1   -0.28    0.64
  35  18   3    2.85    2.57
  35  18   5    0.83    0.55
  35  18   7    0.09    0.46
  35  18   9    0.28    0.46
  35  18  11    0.00    0.46
  35  18  13    1.74    0.83
  35  18  15    1.29    0.64
  35  18  17    0.55    0.73
  35  19   0    2.02    0.83
  35  19   2    1.65    0.73
  35  19   4    0.64    0.83
  35  19   6    0.83    0.64
  35  19   8    0.92    0.92
  35  19  10   -0.28    0.55
  35  19  12   -0.28    0.37
  35  19  14   -0.46    0.46
  35  19  16    0.00    0.37
  35  20   1   -0.28    0.73
  35  20   3   -0.09    0.64
  35  20   5   -0.64    0.83
  35  20   7   -1.38    0.73
  35  20   9   -0.09    0.64
  35  20  11    1.29    0.64
  35  20  13    0.18    0.46
  35  20  15    0.83    0.37
  35  21   0    1.84    0.92
  35  21   2   -1.10    0.83
  35  21   4    0.83    0.83
  35  21   6   -0.37    0.83
  35  21   8    0.18    0.64
  35  21  10    0.46    0.73
  35  21  12    2.57    1.84
  35  21  14    0.09    0.64
  35  22   1    0.18    0.92
  35  22   3    0.00    0.92
  35  22   5   -0.37    0.83
  35  22   7    3.12    1.65
  35  22   9    0.83    1.19
  35  22  11   -0.64    0.73
  35  22  13    0.37    0.92
  35  23   0   -1.56    0.83
  35  23   2    0.83    0.73
  35  23   4    1.19    0.83
  35  23   6    3.21    1.93
  35  23   8    5.88    3.86
  35  23  10    1.65    1.56
  35  24   1    1.56    0.92
  35  24   3    1.47    1.47
  35  24   5    2.39    1.29
  35  24   7   -0.64    1.10
  35  24   9   -1.56    2.11
  35  25   0    1.84    1.19
  35  25   2    0.18    1.19
  35  25   4    0.55    1.29
  35  25   6    1.84    3.76
  36   0   0    4.68    4.41
  36   1   1    2.75    2.75
  36   1   3   -1.10    0.92
  36   1   5   -0.28    0.92
  36   1   7   -0.37    1.29
  36   1   9    0.28    0.83
  36   1  11    0.46    0.83
  36   1  13    0.83    0.73
  36   1  15   -0.37    0.55
  36   1  17    0.18    0.37
  36   1  19   -0.64    0.55
  36   1  21   -0.83    0.83
  36   1  23   -0.09    0.92
  36   2   0    1.10    1.10
  36   2   2   16.16    5.32
  36   2   4   -0.28    1.10
  36   2   6    4.96    2.39
  36   2   8   -0.73    0.83
  36   2  10   -1.19    0.92
  36   2  12   -0.37    0.92
  36   2  14    4.50    1.10
  36   2  16    1.01    0.73
  36   2  18   -0.46    0.55
  36   2  20    0.73    0.73
  36   2  22    0.46    1.01
  36   2  24    8.63    5.32
  36   3   1   -0.55    1.01
  36   3   3   -0.37    1.01
  36   3   5   -1.19    1.10
  36   3   7   -0.64    1.10
  36   3   9   -0.55    0.92
  36   3  11    1.84    1.65
  36   3  13    1.93    1.56
  36   3  15   -0.46    0.55
  36   3  17    0.28    0.37
  36   3  19    0.00    0.55
  36   3  21    0.64    1.01
  36   3  23    0.46    1.29
  36   4   0    9.36    3.67
  36   4   2    0.37    1.01
  36   4   4    3.21    1.65
  36   4   6   -0.18    0.92
  36   4   8    0.37    0.83
  36   4  10   -0.46    0.83
  36   4  12    2.20    1.74
  36   4  14    0.83    0.92
  36   4  16    3.03    2.11
  36   4  18    0.00    0.46
  36   4  20    1.29    0.73
  36   4  22    3.76    1.47
  36   4  24    0.00    1.10
  36   5   1    2.11    1.01
  36   5   3   -0.83    1.10
  36   5   5   -0.55    0.92
  36   5   7    2.85    2.20
  36   5   9    3.21    1.29
  36   5  11    0.37    1.29
  36   5  13    1.93    0.92
  36   5  15    0.83    0.64
  36   5  17    0.18    0.64
  36   5  19    0.28    0.55
  36   5  21   -0.55    0.73
  36   5  23    1.38    2.11
  36   6   0   -1.74    0.92
  36   6   2   13.95    4.59
  36   6   4    1.38    1.84
  36   6   6   -0.28    1.10
  36   6   8    0.09    1.01
  36   6  10    4.96    2.48
  36   6  12   -0.46    0.83
  36   6  14    1.38    0.73
  36   6  16    1.01    0.64
  36   6  18   -0.37    0.37
  36   6  20    0.55    0.55
  36   6  22   -0.09    0.64
  36   7   1   -0.64    0.92
  36   7   3   -0.73    1.19
  36   7   5   -0.18    0.83
  36   7   7    1.93    1.47
  36   7   9    3.40    1.74
  36   7  11    5.88    2.20
  36   7  13    1.29    1.01
  36   7  15   -1.29    0.64
  36   7  17    0.73    0.46
  36   7  19    0.73    0.55
  36   7  21    3.86    1.93
  36   7  23   -1.93    1.01
  36   8   0    8.26    3.30
  36   8   2   -0.83    0.92
  36   8   4    2.30    3.40
  36   8   6   -0.83    0.73
  36   8   8   -0.55    0.64
  36   8  10   -0.64    0.83
  36   8  12   -0.64    0.83
  36   8  14    0.92    1.01
  36   8  16   -0.18    0.55
  36   8  18   -0.18    0.46
  36   8  20   -0.37    0.64
  36   8  22    0.37    0.92
  36   9   1    1.19    0.83
  36   9   3    1.38    0.92
  36   9   5    6.89    2.85
  36   9   7    2.39    1.65
  36   9   9    1.93    1.65
  36   9  11    7.07    2.02
  36   9  13   -1.01    0.73
  36   9  15    1.19    1.01
  36   9  17    0.37    0.46
  36   9  19    0.92    0.64
  36   9  21    0.28    1.10
  36  10   0    5.51    4.41
  36  10   2    0.09    1.01
  36  10   4    0.28    0.64
  36  10   6    4.87    1.47
  36  10   8    2.66    1.10
  36  10  10    1.56    1.56
  36  10  12   -0.28    0.64
  36  10  14    0.28    0.73
  36  10  16    1.10    0.83
  36  10  18    0.18    0.46
  36  10  20    0.18    0.55
  36  10  22   -1.38    1.38
  36  11   1    0.37    0.83
  36  11   3    1.74    1.56
  36  11   5    1.29    1.19
  36  11   7    4.22    1.93
  36  11   9    1.29    1.01
  36  11  11    0.83    0.83
  36  11  13   -0.37    0.73
  36  11  15    0.73    0.64
  36  11  17    1.56    0.64
  36  11  19    0.55    0.46
  36  11  21   -0.18    0.73
  36  12   0   16.98    4.96
  36  12   2    1.29    1.01
  36  12   4    4.96    1.93
  36  12   6    0.00    0.64
  36  12   8    0.00    0.83
  36  12  10    1.01    0.73
  36  12  12    0.55    0.73
  36  12  14    1.84    0.73
  36  12  16    1.65    0.92
  36  12  18   -0.28    0.64
  36  12  20   -0.18    0.46
  36  13   1   -0.09    0.73
  36  13   3    0.46    0.83
  36  13   5    1.65    1.10
  36  13   7    2.30    1.56
  36  13   9    0.00    0.73
  36  13  11   -0.09    0.64
  36  13  13   -0.73    0.73
  36  13  15    1.38    0.73
  36  13  17    1.84    0.83
  36  13  19    0.83    0.46
  36  14   0    0.46    0.64
  36  14   2    3.40    1.10
  36  14   4    0.83    0.83
  36  14   6    3.58    1.56
  36  14   8    2.02    1.01
  36  14  10   -0.55    0.64
  36  14  12    1.10    0.73
  36  14  14   -0.09    0.73
  36  14  16    0.09    0.83
  36  14  18    0.18    0.64
  36  14  20    0.55    0.73
  36  15   1    0.18    1.01
  36  15   3   -0.18    0.55
  36  15   5    1.01    1.19
  36  15   7    0.83    0.64
  36  15   9    0.83    0.55
  36  15  11    0.64    0.73
  36  15  13    0.37    0.92
  36  15  15    0.55    1.01
  36  15  17   -0.09    0.83
  36  15  19   -0.73    0.73
  36  16   0    2.85    0.83
  36  16   2    0.64    0.46
  36  16   4   -0.09    0.46
  36  16   6    0.18    0.55
  36  16   8    0.37    0.55
  36  16  10    1.93    0.73
  36  16  12    1.10    0.83
  36  16  14    0.37    0.64
  36  16  16    0.83    1.10
  36  16  18    0.73    1.01
  36  17   1   -0.55    0.46
  36  17   3    0.73    0.46
  36  17   5   -0.73    0.37
  36  17   7    1.19    0.73
  36  17   9    0.00    0.46
  36  17  11    1.10    0.55
  36  17  13    0.73    0.83
  36  17  15    0.64    1.01
  36  17  17    1.47    2.48
  36  18   0    0.37    0.55
  36  18   2    0.46    0.73
  36  18   4    0.92    0.46
  36  18   6    0.09    0.46
  36  18   8    0.28    0.37
  36  18  10    0.28    0.46
  36  18  12   -0.09    0.55
  36  18  14    0.55    0.55
  36  18  16   -1.10    1.01
  36  19   1    0.37    0.55
  36  19   3    0.09    0.46
  36  19   5    1.01    0.64
  36  19   7    1.84    0.83
  36  19   9   -0.18    0.46
  36  19  11    0.46    0.64
  36  19  13    2.66    1.47
  36  19  15    0.64    0.83
  36  20   0   -0.55    0.55
  36  20   2    0.28    0.64
  36  20   4    0.28    0.55
  36  20   6    0.09    0.46
  36  20   8    0.55    0.55
  36  20  10   -0.28    0.55
  36  20  12    0.46    0.37
  36  20  14   -1.38    1.56
  36  21   1   -0.37    0.73
  36  21   3    1.19    0.83
  36  21   5    1.65    1.10
  36  21   7    2.11    1.84
  36  21   9    0.55    0.83
  36  21  11   -0.28    0.73
  36  22   0    0.18    0.92
  36  22   2    1.84    0.92
  36  22   4    2.20    1.19
  36  22   6    0.37    0.83
  36  22   8    2.02    1.74
  36  22  10   -1.10    1.01
  36  23   1   -0.73    1.10
  36  23   3   -0.37    1.29
  36  23   5    1.38    1.93
  36  23   7   -0.09    0.92
  36  24   0    0.18    1.47
  36  24   2    0.83    1.10
  36  24   4   -4.13    0.73
  37   1   0    1.74    1.29
  37   1   2   -0.09    1.01
  37   1   4   -1.01    0.92
  37   1   6    2.66    1.38
  37   1   8   -1.01    1.01
  37   1  10    1.01    1.01
  37   1  12    0.37    0.92
  37   1  14    0.18    0.73
  37   1  16    1.10    1.29
  37   1  18    0.09    0.46
  37   1  20   -0.37    0.64
  37   1  22    1.10    0.83
  37   2   1    2.11    1.93
  37   2   3    0.73    1.19
  37   2   5    0.83    1.10
  37   2   7   -1.10    1.01
  37   2   9   -0.64    0.73
  37   2  11   -0.55    1.01
  37   2  13    0.37    0.83
  37   2  15    0.55    0.83
  37   2  17   -0.09    0.46
  37   2  19    0.09    0.46
  37   2  21   -0.46    0.83
  37   3   0   -0.55    1.84
  37   3   2   -0.28    1.01
  37   3   4   -2.02    1.01
  37   3   6   -0.18    1.10
  37   3   8   -0.37    0.73
  37   3  10    4.04    2.94
  37   3  12    0.83    0.73
  37   3  14    0.28    0.73
  37   3  16   -0.46    0.55
  37   3  18    0.83    0.37
  37   3  20   -0.83    0.73
  37   3  22   -0.46    1.01
  37   4   1    1.47    1.19
  37   4   3   -0.28    1.19
  37   4   5    1.10    1.01
  37   4   7   -0.28    0.73
  37   4   9    0.28    0.92
  37   4  11   -0.18    0.83
  37   4  13    0.64    0.73
  37   4  15    0.92    0.83
  37   4  17    0.09    0.46
  37   4  19    0.18    0.46
  37   4  21    0.64    0.83
  37   5   0    3.40    1.65
  37   5   2    0.92    1.19
  37   5   4    1.38    1.47
  37   5   6    0.92    1.74
  37   5   8    3.40    1.74
  37   5  10    3.30    2.48
  37   5  12    1.47    1.47
  37   5  14    3.58    1.38
  37   5  16   -0.92    0.55
  37   5  18   -0.55    0.37
  37   5  20    0.64    0.64
  37   5  22   -0.37    2.02
  37   6   1    0.37    0.92
  37   6   3    0.09    0.92
  37   6   5    2.85    1.56
  37   6   7   -0.09    0.92
  37   6   9    2.57    1.19
  37   6  11   -1.47    0.83
  37   6  13    1.10    0.83
  37   6  15    1.10    0.73
  37   6  17   -0.73    0.55
  37   6  19    0.37    0.37
  37   6  21   -1.47    0.73
  37   7   0   -0.64    0.92
  37   7   2    1.74    1.38
  37   7   4   -0.37    0.83
  37   7   6    0.92    1.01
  37   7   8   -0.73    0.92
  37   7  10    2.75    1.47
  37   7  12    0.46    0.83
  37   7  14    0.00    0.83
  37   7  16    0.28    0.73
  37   7  18    0.09    0.55
  37   7  20    2.39    0.73
  37   8   1    0.83    0.92
  37   8   3   -0.55    0.73
  37   8   5    5.23    2.48
  37   8   7    0.28    0.83
  37   8   9    1.19    1.10
  37   8  11   -0.37    0.92
  37   8  13    0.83    0.83
  37   8  15   -0.64    0.64
  37   8  17    0.09    0.55
  37   8  19    0.73    0.73
  37   8  21   -0.37    0.73
  37   9   0    0.28    1.01
  37   9   2    1.29    1.01
  37   9   4    0.92    0.83
  37   9   6   -0.92    0.92
  37   9   8    2.48    2.20
  37   9  10    3.49    2.02
  37   9  12    1.56    0.73
  37   9  14    0.46    0.73
  37   9  16   -0.09    0.73
  37   9  18    0.55    0.73
  37   9  20    1.38    0.83
  37  10   1    1.38    0.83
  37  10   3    0.09    0.73
  37  10   5    4.59    1.65
  37  10   7    0.46    1.38
  37  10   9    1.10    1.10
  37  10  11    0.09    0.83
  37  10  13   -0.18    0.73
  37  10  15   -0.83    0.83
  37  10  17    0.28    0.55
  37  10  19    0.46    0.46
  37  11   0    0.18    1.01
  37  11   2    0.83    1.10
  37  11   4    1.56    0.83
  37  11   6    0.00    0.73
  37  11   8    0.28    0.83
  37  11  10    1.01    0.83
  37  11  12    1.65    0.73
  37  11  14   -0.09    0.92
  37  11  16    0.64    0.55
  37  11  18    0.64    0.55
  37  11  20   -0.28    0.46
  37  12   1    0.28    0.73
  37  12   3   -0.46    0.83
  37  12   5    5.05    2.57
  37  12   7    0.83    0.92
  37  12   9    0.28    1.01
  37  12  11   -0.18    0.73
  37  12  13    0.83    0.73
  37  12  15    1.65    1.29
  37  12  17    0.64    0.64
  37  12  19    0.18    0.55
  37  13   0    0.09    0.83
  37  13   2   -1.38    0.92
  37  13   4   -0.18    0.73
  37  13   6   -0.92    0.73
  37  13   8    1.65    0.92
  37  13  10    0.64    0.83
  37  13  12    0.64    0.83
  37  13  14    1.01    0.83
  37  13  16   -0.37    0.55
  37  13  18    0.18    0.55
  37  14   1    0.28    0.73
  37  14   3   -0.92    0.73
  37  14   5    0.46    0.92
  37  14   7   -0.73    0.73
  37  14   9    0.73    0.83
  37  14  11   -0.83    0.64
  37  14  13    0.46    0.83
  37  14  15    0.92    0.83
  37  14  17    0.18    0.83
  37  15   0    0.18    0.73
  37  15   2    1.29    0.73
  37  15   4    0.55    0.64
  37  15   6    0.28    0.64
  37  15   8   -0.18    0.83
  37  15  10    1.01    0.83
  37  15  12    0.55    0.92
  37  15  14    1.19    0.83
  37  15  16    0.37    0.64
  37  16   1    0.28    0.64
  37  16   3    0.28    0.55
  37  16   5   -0.55    0.55
  37  16   7   -0.55    0.64
  37  16   9   -1.01    0.64
  37  16  11   -1.47    0.92
  37  16  13   -0.18    0.64
  37  16  15   -0.09    0.92
  37  17   0    1.47    1.38
  37  17   2    0.18    0.46
  37  17   4   -0.46    0.46
  37  17   6    0.46    0.55
  37  17   8    0.09    0.55
  37  17  10    1.10    0.64
  37  17  12   -0.64    0.73
  37  17  14    1.38    0.83
  37  18   1    0.92    0.46
  37  18   3    1.01    0.46
  37  18   5    0.18    0.46
  37  18   7   -0.28    0.46
  37  18   9    0.18    0.64
  37  18  11   -1.01    0.73
  37  18  13   -1.56    0.73
  37  19   0    0.28    0.46
  37  19   2   -0.92    0.46
  37  19   4    0.18    0.46
  37  19   6   -0.37    0.46
  37  19   8    0.18    0.37
  37  19  10    0.37    0.55
  37  19  12   -0.28    0.83
  37  20   1    0.18    0.64
  37  20   3    0.18    0.55
  37  20   5    1.38    0.83
  37  20   7    2.02    0.83
  37  20   9   -0.09    0.55
  37  20  11   -0.09    0.55
  37  21   0   -0.09    0.55
  37  21   2    0.64    0.64
  37  21   4   -0.28    0.83
  37  21   6    0.37    0.73
  37  21   8   -0.18    0.73
  37  22   1    0.09    0.64
  37  22   3   -1.10    0.73
  37  22   5    5.05    3.30
  37  22   7   -0.73    1.38
  37  23   0   -1.10    1.47
  38   0   0    0.37    3.40
  38   1   1    0.09    0.92
  38   1   3    0.37    1.01
  38   1   5    0.37    0.92
  38   1   7   -0.28    0.83
  38   1   9   -1.38    0.73
  38   1  11    0.73    0.83
  38   1  13   -0.64    0.92
  38   1  15   -0.55    0.73
  38   1  17    0.18    0.55
  38   1  19   -0.09    0.37
  38   1  21    0.09    0.83
  38   2   0   -0.09    1.19
  38   2   2    6.61    3.21
  38   2   4    1.56    1.01
  38   2   6    0.09    1.19
  38   2   8    0.18    0.92
  38   2  10    7.25    3.30
  38   2  12    1.10    0.92
  38   2  14    2.66    1.84
  38   2  16   -0.18    0.64
  38   2  18    0.55    0.83
  38   2  20   -0.18    0.46
  38   3   1   -0.73    1.29
  38   3   3    0.28    1.10
  38   3   5    0.46    1.01
  38   3   7    0.92    1.01
  38   3   9    1.10    1.10
  38   3  11   -1.47    1.29
  38   3  13    4.04    1.84
  38   3  15    0.09    0.83
  38   3  17    0.83    0.64
  38   3  19    0.55    0.64
  38   3  21    0.28    0.55
  38   4   0   18.09    7.25
  38   4   2   -0.37    1.10
  38   4   4   34.61   12.39
  38   4   6    1.65    1.65
  38   4   8    8.35    4.41
  38   4  10   -0.64    0.92
  38   4  12    0.09    0.92
  38   4  14   -0.92    0.83
  38   4  16   -1.38    0.73
  38   4  18   -0.46    0.73
  38   4  20   -0.28    0.64
  38   5   1   -0.18    1.10
  38   5   3    0.73    1.10
  38   5   5    0.46    1.10
  38   5   7    0.46    1.29
  38   5   9   -2.39    1.38
  38   5  11    4.68    1.84
  38   5  13    0.46    1.38
  38   5  15    0.83    0.73
  38   5  17    0.64    0.83
  38   5  19    2.11    1.10
  38   6   0    0.55    1.01
  38   6   2    2.94    2.48
  38   6   4   -0.55    1.47
  38   6   6    0.46    0.92
  38   6   8   -0.64    1.01
  38   6  10    0.28    0.92
  38   6  12    4.77    3.21
  38   6  14   -0.18    1.01
  38   6  16   -0.92    0.64
  38   6  18   -0.18    0.64
  38   6  20   -0.73    0.46
  38   7   1    0.83    0.92
  38   7   3    0.83    0.92
  38   7   5    0.28    1.01
  38   7   7    0.83    2.11
  38   7   9    3.12    2.75
  38   7  11   -0.37    0.83
  38   7  13    0.83    0.92
  38   7  15    0.37    0.73
  38   7  17    0.00    0.64
  38   7  19    0.64    0.55
  38   8   0   -1.38    1.01
  38   8   2   -0.18    0.73
  38   8   4    6.33    2.94
  38   8   6   -0.92    1.01
  38   8   8    3.03    2.20
  38   8  10    1.29    1.10
  38   8  12    1.19    0.92
  38   8  14   -0.46    0.83
  38   8  16   -0.46    0.73
  38   8  18   -0.28    0.92
  38   9   1    1.10    0.92
  38   9   3   -0.28    0.83
  38   9   5   -0.46    0.92
  38   9   7    0.73    1.10
  38   9   9    1.19    0.92
  38   9  11    2.39    1.65
  38   9  13    1.74    0.83
  38   9  15   -0.92    1.01
  38   9  17   -0.83    0.73
  38   9  19   -0.55    1.84
  38  10   0    0.46    1.47
  38  10   2    5.51    2.30
  38  10   4    1.29    0.83
  38  10   6   -0.18    0.73
  38  10   8    2.30    2.02
  38  10  10   -0.46    0.83
  38  10  12    1.38    0.92
  38  10  14    0.83    0.73
  38  10  16    0.18    0.73
  38  10  18   -1.74    0.83
  38  11   1    0.18    0.83
  38  11   3    0.83    1.10
  38  11   5    0.83    1.29
  38  11   7    0.64    1.19
  38  11   9   -1.47    0.92
  38  11  11    0.37    0.83
  38  11  13   -0.83    0.83
  38  11  15    0.83    1.01
  38  11  17   -0.28    1.10
  38  12   0   -0.73    1.01
  38  12   2    0.73    0.92
  38  12   4    0.83    1.29
  38  12   6    0.46    0.92
  38  12   8    0.55    1.38
  38  12  10   -0.64    1.19
  38  12  12    0.00    1.38
  38  12  14   -1.10    1.01
  38  12  16   -0.18    0.73
  38  13   1    1.74    0.73
  38  13   3   -0.92    0.64
  38  13   5   -0.18    0.92
  38  13   7    0.09    0.92
  38  13   9    0.37    0.92
  38  13  11   -0.37    0.83
  38  13  13   -0.28    1.10
  38  13  15    0.37    0.73
  38  14   0    6.06    2.57
  38  14   2    4.04    2.75
  38  14   4   -0.09    0.92
  38  14   6   -0.55    1.01
  38  14   8    1.19    0.64
  38  14  10    0.83    1.01
  38  14  12   -1.10    0.73
  38  14  14   -0.09    0.92
  38  14  16    4.59    0.64
  38  15   1   -0.55    0.64
  38  15   3   -0.83    0.83
  38  15   5   -0.18    0.92
  38  15   7    0.55    0.64
  38  15   9    0.09    0.92
  38  15  11    0.18    0.83
  38  15  13   -0.46    1.29
  38  15  15   -2.57    2.57
  38  16   0   -0.55    0.64
  38  16   2   -0.64    0.73
  38  16   4    0.46    0.73
  38  16   6    0.83    0.73
  38  16   8   -0.18    0.83
  38  16  10    1.47    0.83
  38  16  12    0.46    0.64
  38  16  14   -0.18    0.28
  38  17   1    0.18    0.64
  38  17   3    0.28    0.55
  38  17   5    0.64    1.65
  38  17   7   -0.46    0.83
  38  17   9   -0.73    0.83
  38  17  11    0.92    0.64
  38  18   0    3.49    1.10
  38  18   2    1.84    0.92
  38  18   4    0.55    0.83
  38  18   6    1.19    0.64
  38  18   8   -0.09    0.64
  38  18  10   -0.28    0.83
  38  19   1   -0.28    0.37
  38  19   3   -0.37    0.46
  38  19   5    2.20    0.92
  38  19   7    0.55    0.83
  38  19   9   -3.58    1.29
  38  20   0   -1.01    0.46
  38  20   2    0.00    0.37
  38  20   4    0.37    0.46
  38  20   6   -0.64    0.83
  38  21   1    0.00    1.84
  38  21   3    0.28    0.83
  39   1   0    0.46    0.92
  39   1   2    0.18    1.01
  39   1   4   -0.64    1.10
  39   1   6    0.55    1.01
  39   1   8    0.28    1.10
  39   1  10    2.20    0.92
  39   1  12   -1.65    0.92
  39   1  14   -0.18    0.64
  39   1  16    0.37    0.73
  39   1  18   -2.02    0.73
  39   2   1    0.00    0.92
  39   2   3    1.56    1.19
  39   2   5    2.39    1.65
  39   2   7    1.74    0.83
  39   2   9    0.55    1.19
  39   2  11    0.18    0.73
  39   2  13    0.09    0.83
  39   2  15    2.30    0.92
  39   2  17   -0.09    0.83
  39   2  19   -0.28    1.74
  39   3   0   -1.65    0.92
  39   3   2    1.47    1.47
  39   3   4    1.65    1.01
  39   3   6   -1.19    1.10
  39   3   8    2.85    2.57
  39   3  10    5.05    2.66
  39   3  12    1.10    1.10
  39   3  14    1.19    0.92
  39   3  16    0.55    1.38
  39   3  18   -0.55    0.83
  39   4   1   -0.55    1.19
  39   4   3   -0.09    1.65
  39   4   5    0.55    1.29
  39   4   7    1.74    1.47
  39   4   9    0.37    0.83
  39   4  11    0.92    1.10
  39   4  13    1.10    1.01
  39   4  15   -0.46    0.83
  39   4  17   -0.37    0.73
  39   4  19   -0.55    0.09
  39   5   0    2.85    1.19
  39   5   2   -0.64    1.29
  39   5   4   -2.57    0.92
  39   5   6    1.10    1.01
  39   5   8    0.64    0.92
  39   5  10   -0.18    1.10
  39   5  12    2.02    1.01
  39   5  14    0.09    1.29
  39   5  16   -1.47    0.64
  39   5  18   -2.11    1.01
  39   6   1   -0.73    1.19
  39   6   3    1.65    1.10
  39   6   5   -0.18    0.83
  39   6   7    0.83    0.73
  39   6   9   -0.92    0.92
  39   6  11    0.18    1.10
  39   6  13    1.84    0.83
  39   6  15   -0.92    0.83
  39   6  17    1.38    1.01
  39   7   0    0.55    1.01
  39   7   2    1.65    1.01
  39   7   4   -0.92    1.10
  39   7   6   -2.75    1.19
  39   7   8   -0.46    1.01
  39   7  10    2.94    2.30
  39   7  12    0.55    1.01
  39   7  14    0.73    0.83
  39   7  16    2.94    0.92
  39   7  18   -0.92    0.83
  39   8   1   -0.28    1.01
  39   8   3   -0.09    1.10
  39   8   5    0.55    0.92
  39   8   7    2.30    1.38
  39   8   9   -0.73    0.83
  39   8  11    0.28    1.10
  39   8  13   -0.37    0.73
  39   8  15   -0.37    0.83
  39   8  17   -0.73    1.01
  39   9   0    1.01    1.19
  39   9   2   -0.28    0.83
  39   9   4   -0.73    0.92
  39   9   6   -0.73    1.01
  39   9   8    1.10    1.19
  39   9  10    2.30    1.29
  39   9  12   -0.83    0.92
  39   9  14    0.09    1.01
  39   9  16   -0.83    0.92
  39  10   1   -0.55    1.19
  39  10   3    1.38    1.01
  39  10   5    1.19    0.92
  39  10   7    3.12    1.84
  39  10   9   -0.83    0.92
  39  10  11   -0.46    0.73
  39  10  13   -0.28    1.01
  39  10  15   -0.83    0.83
  39  11   0    0.92    0.92
  39  11   2   -0.64    1.01
  39  11   4    0.18    1.01
  39  11   6    0.37    0.92
  39  11   8   -0.09    0.83
  39  11  10    0.28    1.01
  39  11  12    0.64    1.38
  39  11  14    0.92    1.19
  39  12   1    1.93    0.83
  39  12   3    1.84    2.11
  39  12   5   -0.55    1.10
  39  12   7    0.46    1.19
  39  12   9   -0.28    1.01
  39  12  11   -1.56    0.92
  39  12  13    0.00    0.83
  39  12  15   -0.46    0.83
  39  13   0    1.10    0.83
  39  13   2    0.37    1.10
  39  13   4   -0.92    1.01
  39  13   6   -1.01    0.83
  39  13   8    1.38    1.56
  39  13  10    1.29    1.01
  39  13  12    0.18    1.01
  39  13  14    2.11    0.64
  39  14   1   -0.46    0.73
  39  14   3    1.01    1.10
  39  14   5   -0.92    1.01
  39  14   7    0.73    0.92
  39  14   9    0.46    0.83
  39  14  11    0.00    0.83
  39  14  13   -2.48    1.10
  39  15   0   -1.10    0.83
  39  15   2   -0.46    1.01
  39  15   4    0.55    0.55
  39  15   6    0.00    0.92
  39  15   8   -0.73    0.83
  39  15  10   -0.64    0.73
  39  15  12   -0.18    1.29
  39  16   1    0.46    0.83
  39  16   3    0.46    0.83
  39  16   5   -1.74    0.83
  39  16   7    0.64    0.73
  39  16   9    0.37    0.83
  39  16  11   -0.28    1.38
  39  17   0    1.19    2.11
  39  17   2    0.18    1.10
  39  17   4    0.00    0.92
  39  17   6    0.55    0.92
  39  17   8   -1.38    0.92
  39  18   1    0.83    1.29
  39  18   3    1.01    1.01
  39  18   5   -1.29    0.92
  39  18   7   -0.55    1.84
  39  19   0   -1.74    0.92
  39  19   2    1.38    1.56
  39  19   4    0.73    1.93
  40   0   0    1.01    1.84
  40   1   1   -0.73    1.29
  40   1   3    2.39    1.01
  40   1   5    0.55    1.10
  40   1   7    0.46    0.92
  40   1   9    0.00    1.10
  40   1  11   -0.73    1.10
  40   1  13   -1.01    1.38
  40   1  15    0.09    1.10
  40   2   0    0.46    0.92
  40   2   2   -1.38    1.19
  40   2   4   -2.48    1.10
  40   2   6    3.12    1.74
  40   2   8   -1.19    0.73
  40   2  10    1.47    0.83
  40   2  12    1.47    1.38
  40   2  14   -0.28    0.92
  40   2  16    0.00    1.10
  40   3   1    1.10    1.01
  40   3   3   -0.64    0.92
  40   3   5    1.29    1.38
  40   3   7    0.92    0.92
  40   3   9    0.64    1.19
  40   3  11    3.12    1.19
  40   3  13    3.58    1.29
  40   3  15   -0.46    1.10
  40   4   0    2.85    2.11
  40   4   2    1.01    1.01
  40   4   4    1.29    1.29
  40   4   6   -0.92    1.10
  40   4   8   -0.64    0.92
  40   4  10    0.55    1.19
  40   4  12   -0.09    1.29
  40   4  14   -1.38    1.10
  40   4  16   18.54   10.37
  40   5   1    2.39    1.74
  40   5   3    2.57    1.10
  40   5   5   -1.29    1.56
  40   5   7    0.64    1.29
  40   5   9   -1.74    1.29
  40   5  11    0.18    1.10
  40   5  13   -0.46    0.64
  40   5  15    0.09    1.01
  40   6   0    0.64    1.19
  40   6   2    5.32    2.75
  40   6   4    0.46    1.01
  40   6   6    9.46    5.78
  40   6   8   -0.92    0.92
  40   6  10   -0.64    1.29
  40   6  12    0.09    1.10
  40   6  14    0.00    1.19
  40   7   1    1.38    1.01
  40   7   3    1.10    1.38
  40   7   5    2.02    1.19
  40   7   7    0.09    0.92
  40   7   9   -1.10    0.92
  40   7  11    0.09    0.92
  40   7  13    1.01    1.56
  40   7  15   -1.19    1.47
  40   8   0    1.29    1.10
  40   8   2   -2.85    1.19
  40   8   4   -0.37    1.10
  40   8   6   -1.38    1.10
  40   8   8   -0.18    1.01
  40   8  10   -0.18    0.92
  40   8  12    0.46    0.92
  40   8  14   -1.29    1.38
  40   9   1   -1.01    1.10
  40   9   3    0.55    0.83
  40   9   5   -0.55    1.10
  40   9   7   -1.19    1.10
  40   9   9    1.38    1.29
  40   9  11   -0.28    0.92
  40   9  13    0.28    1.01
  40  10   0    7.99    5.78
  40  10   2    0.92    1.38
  40  10   4    1.65    1.01
  40  10   6    2.57    1.38
  40  10   8   -1.01    0.92
  40  10  10   -0.55    1.10
  40  10  12    3.49    2.39
  40  10  14    1.10    1.01
  40  11   1    0.18    1.01
  40  11   3   -0.73    1.01
  40  11   5    4.04    3.86
  40  11   7    0.00    1.19
  40  11   9   -1.38    0.83
  40  11  11   -0.64    0.92
  40  11  13    0.64    2.02
  40  12   0   -0.83    1.10
  40  12   2   -0.46    1.38
  40  12   4   -2.94    1.01
  40  12   6   -0.46    1.19
  40  12   8   -0.09    1.10
  40  12  10    0.46    0.92
  40  12  12    0.64    2.30
  40  13   1   -1.65    0.73
  40  13   3    0.37    1.19
  40  13   5    0.73    1.19
  40  13   7   -1.10    1.19
  40  13   9    0.00    0.73
  40  14   0   -1.29    0.83
  40  14   2    0.18    1.29
  40  14   4    0.92    1.29
  40  14   6    0.18    1.29
  40  14   8    0.64    0.83
  40  15   1   -0.92    0.92
  40  15   3   -0.73    0.92
  40  15   5   -0.37    1.19
  40  15   7   -0.64    1.01
  40  16   0    0.46    0.92
  40  16   2   -0.83    1.29
  40  16   4    0.37    1.47
  40  16   6    0.92    0.28
  40  17   1   -0.18    0.83
  41   1   0    0.46    1.19
  41   1   2    3.30    1.65
  41   1   4    1.84    1.38
  41   1   6    1.74    0.92
  41   1   8   -1.84    1.19
  41   1  10   -1.01    1.29
  41   1  12   -0.55    0.92
  41   1  14   -2.30    0.92
  41   2   1   -0.37    1.29
  41   2   3   -0.92    0.83
  41   2   5    1.93    1.01
  41   2   7   -0.83    1.01
  41   2   9   -0.09    1.38
  41   2  11    0.92    1.19
  41   2  13   -2.20    2.48
  41   3   0   -0.46    1.10
  41   3   2    0.83    1.84
  41   3   4    0.00    1.29
  41   3   6   -0.28    1.65
  41   3   8   -1.01    1.29
  41   3  10    0.46    1.19
  41   3  12   -1.10    1.19
  41   3  14   -1.10    1.93
  41   4   1   -0.55    1.10
  41   4   3   -0.55    1.01
  41   4   5    0.64    1.29
  41   4   7    1.47    0.83
  41   4   9    0.55    1.01
  41   4  11    0.46    1.74
  41   4  13   -0.55    1.10
  41   5   0   -1.65    1.56
  41   5   2   -0.37    1.10
  41   5   4    0.28    1.84
  41   5   6   -0.46    1.10
  41   5   8    3.21    2.48
  41   5  10    3.67    2.48
  41   5  12   -0.64    1.10
  41   6   1   -0.28    1.10
  41   6   3   -2.20    1.56
  41   6   5   -2.39    1.74
  41   6   7    0.73    1.10
  41   6   9   -1.38    1.56
  41   6  11   -0.83    1.65
  41   6  13    1.93    1.74
  41   7   0    0.64    1.29
  41   7   2   -0.55    1.38
  41   7   4    0.09    1.10
  41   7   6    0.37    1.19
  41   7   8   -1.01    1.47
  41   7  10   -0.55    1.29
  41   7  12   -0.64    0.83
  41   8   1    1.29    1.10
  41   8   3    0.46    1.10
  41   8   5    3.86    2.75
  41   8   7   -1.29    1.29
  41   8   9    1.19    1.10
  41   8  11    0.46    0.73
  41   9   0    5.32    5.14
  41   9   2   -1.84    1.29
  41   9   4   -0.18    1.10
  41   9   6   -0.28    1.47
  41   9   8   -0.55    1.38
  41   9  10   -1.93    1.65
  41  10   1    0.09    0.83
  41  10   3   -0.28    1.38
  41  10   5   -0.83    1.38
  41  10   7   -1.29    0.92
  41  10   9   -2.75    1.38
  41  11   0    0.18    1.10
  41  11   2    1.01    1.10
  41  11   4    1.29    1.29
  41  11   6    0.64    1.38
  41  11   8   -1.56    1.29
  41  12   1   -0.28    1.38
  41  12   3    0.83    1.29
  41  12   5    2.94    1.38
  41  12   7    0.46    3.58
  41  13   0   -1.38    1.10
  41  13   2   -0.37    1.19
  41  13   4   -1.38    0.83
  41  13   6   -2.20    3.49
  41  14   1    1.10    1.65
  41  14   3    4.31    1.01
  42   1   1    1.19    2.30
  42   1   3   -1.19    1.10
  42   1   5    0.64    1.29
  42   1   7   -1.84    1.10
  42   1   9    1.10    1.47
  42   1  11    1.93    2.75
  42   2   0   -0.37    2.11
  42   2   2   -0.18    2.20
  42   2   4   -2.39    2.20
  42   2   6    2.57    0.83
  42   2   8   -0.64    1.19
  42   2  10    0.00    1.19
  42   3   1    3.58    2.02
  42   3   3    3.76    1.01
  42   3   5   -0.64    1.19
  42   3   7    2.57    1.84
  42   3   9    2.11    0.83
  42   3  11    0.46    1.84
  42   4   0   -2.39    1.56
  42   4   2   -0.37    1.01
  42   4   4   -1.74    1.10
  42   4   6   -4.31    2.11
  42   4   8   -0.18    1.56
  42   4  10    0.55    1.01
  42   5   1    0.00    1.19
  42   5   3    0.73    1.19
  42   5   5   -0.37    0.73
  42   5   7    1.38    1.93
  42   5   9   -0.18    1.47
  42   6   0   -0.18    1.47
  42   6   2    2.20    1.47
  42   6   4    0.18    1.29
  42   6   6    0.55    2.20
  42   6   8   -0.18    1.19
  42   7   1   -1.01    0.92
  42   7   3   -1.10    1.19
  42   7   5    0.00    1.29
  42   7   7   -0.55    1.47
  42   7   9    0.18    1.01
  42   8   0    0.73    1.01
  42   8   2   -0.37    1.38
  42   8   4    1.29    1.10
  42   8   6    0.83    2.57
  42   8   8    4.04    1.38
  42   9   1   -0.55    1.38
  42   9   3   -1.19    1.10
  42   9   5   -0.37    0.18
  42  10   0    0.64    1.84
  42  10   2   -0.73    0.83
  42  10   4    0.28    2.39
  42  11   1    0.09    1.19
  42  11   3   -2.48    0.09
  43   1   0    0.18    1.19
  43   1   2    0.83    1.56
  43   1   4   -4.59    1.19
  43   1   6   -0.46    0.46
  43   2   1    1.38    1.74
  43   2   3    1.56    2.57
  43   2   5    9.00    8.90
  43   3   0    2.85    1.38
  43   3   2   -0.73    1.01
  43   3   4    2.02    1.56
  43   3   6    1.01    0.83
  43   4   1    0.92    0.83
  43   4   3   -1.56    0.28
  43   5   2    0.73    0.46
  43   7   0   -3.30    1.93
  43   7   2   -2.11    1.65
   0   0   0    0.00    0.00

_computing_structure_solution     'SHELXT 2018/2 (Sheldrick, 2018)'
;
_shelx_hkl_checksum   11459

_shelx_fab_file
;
    0    1    1   1131.22      0.00
    0    0    2   1528.04      0.00
    1    1    2   -375.17      0.00
    0    2    2   -196.75      0.00
    2    2    2   1593.10      0.00
    0    1    3   -103.53      0.00
    1    2    3     29.07      0.00
    0    3    3    249.81      0.00
    2    3    3    -43.23      0.00
    0    0    4   -456.15      0.00
    1    1    4    387.69      0.00
    1    3    4     22.48      0.00
    0    2    4   -472.51      0.00
    2    2    4   -217.29      0.00
    3    3    4     27.61      0.00
    0    4    4    171.80      0.00
    2    4    4    276.82      0.00
    4    4    4     50.00      0.00
    0    1    5   -222.03      0.00
    1    2    5    223.96      0.00
    1    4    5     26.55      0.00
    2    3    5     97.69      0.00
    0    3    5     56.91      0.00
    3    4    5    147.51      0.00
    0    5    5    252.06      0.00
    2    5    5     44.64      0.00
    4    5    5     -9.30      0.00
    0    0    6    -90.10      0.00
    1    1    6    -90.22      0.00
    1    3    6    -97.47      0.00
    1    5    6    -46.52      0.00
    0    2    6     90.02      0.00
    2    2    6   -289.65      0.00
    2    4    6    -10.46      0.00
    3    3    6    113.88      0.00
    3    5    6     48.91      0.00
    0    4    6   -234.60      0.00
    4    4    6     61.26      0.00
    5    5    6    100.90      0.00
    0    6    6   -243.82      0.00
    2    6    6   -139.15      0.00
    4    6    6     50.09      0.00
    6    6    6   -113.52      0.00
    0    1    7    202.56      0.00
    1    2    7    -86.00      0.00
    1    4    7     91.01      0.00
    1    6    7    -45.94      0.00
    2    3    7    -22.05      0.00
    2    5    7     84.48      0.00
    0    3    7     75.38      0.00
    3    4    7    -43.08      0.00
    3    6    7    -81.21      0.00
    4    5    7     85.83      0.00
    0    5    7    -59.02      0.00
    5    6    7     32.03      0.00
    0    7    7    -37.29      0.00
    2    7    7     27.65      0.00
    4    7    7    -25.29      0.00
    6    7    7    -31.51      0.00
    0    0    8    -92.43      0.00
    1    1    8    -86.19      0.00
    1    3    8     46.47      0.00
    1    5    8    119.13      0.00
    1    7    8     29.67      0.00
    0    2    8     96.00      0.00
    2    2    8    -25.76      0.00
    2    4    8    -22.51      0.00
    2    6    8     26.28      0.00
    3    3    8   -194.27      0.00
    3    5    8    -68.74      0.00
    3    7    8     -2.54      0.00
    0    4    8     29.19      0.00
    4    4    8    -57.15      0.00
    4    6    8     50.89      0.00
    5    5    8    -40.96      0.00
    5    7    8    -68.09      0.00
    0    6    8   -152.45      0.00
    6    6    8      4.53      0.00
    7    7    8     46.12      0.00
    0    8    8    169.19      0.00
    2    8    8    -49.96      0.00
    4    8    8     40.18      0.00
    6    8    8     -6.85      0.00
    8    8    8     -6.36      0.00
    0    1    9     80.18      0.00
    1    2    9    -83.56      0.00
    1    4    9   -117.28      0.00
    1    6    9     31.91      0.00
    1    8    9    -17.27      0.00
    2    3    9   -222.40      0.00
    2    5    9    -82.15      0.00
    2    7    9    -24.52      0.00
    0    3    9    163.73      0.00
    3    4    9    -35.99      0.00
    3    6    9     66.69      0.00
    3    8    9    -23.68      0.00
    4    5    9     35.24      0.00
    4    7    9     34.55      0.00
    0    5    9     89.40      0.00
    5    6    9     -8.99      0.00
    5    8    9     38.44      0.00
    6    7    9     31.97      0.00
    0    7    9     44.90      0.00
    7    8    9      2.53      0.00
    0    9    9     42.17      0.00
    2    9    9      9.07      0.00
    4    9    9     -8.86      0.00
    6    9    9     39.25      0.00
    8    9    9     17.43      0.00
    0    0   10      2.47      0.00
    1    1   10    -90.52      0.00
    1    3   10    -69.29      0.00
    1    5   10    -24.44      0.00
    1    7   10     -6.79      0.00
    1    9   10     14.15      0.00
    0    2   10      4.54      0.00
    2    2   10    -25.86      0.00
    2    4   10    -60.42      0.00
    2    6   10     23.55      0.00
    2    8   10    -36.45      0.00
    3    3   10     26.14      0.00
    3    5   10    -19.88      0.00
    3    7   10     33.20      0.00
    3    9   10    -25.96      0.00
    0    4   10     78.07      0.00
    4    4   10    179.72      0.00
    4    6   10    -44.75      0.00
    4    8   10     32.19      0.00
    5    5   10      6.99      0.00
    5    7   10     28.77      0.00
    5    9   10    -19.28      0.00
    0    6   10    -51.87      0.00
    6    6   10    -74.35      0.00
    6    8   10     13.45      0.00
    7    7   10    -21.90      0.00
    7    9   10    -17.86      0.00
    0    8   10     -0.26      0.00
    8    8   10    -45.58      0.00
    9    9   10     29.32      0.00
    0   10   10     19.49      0.00
    2   10   10     44.32      0.00
    4   10   10    -28.21      0.00
    6   10   10     47.22      0.00
    8   10   10     -2.55      0.00
   10   10   10      6.45      0.00
    0    1   11    -17.07      0.00
    1    2   11     32.21      0.00
    1    4   11     22.72      0.00
    1    6   11      8.75      0.00
    1    8   11     29.49      0.00
    1   10   11     -1.82      0.00
    2    3   11    -28.57      0.00
    2    5   11     30.74      0.00
    2    7   11     18.28      0.00
    2    9   11    -37.75      0.00
    0    3   11      1.32      0.00
    3    4   11     18.34      0.00
    3    6   11     41.29      0.00
    3    8   11    -17.33      0.00
    3   10   11     -8.22      0.00
    4    5   11    -26.92      0.00
    4    7   11     34.45      0.00
    4    9   11     31.83      0.00
    0    5   11    -46.10      0.00
    5    6   11      1.06      0.00
    5    8   11     16.49      0.00
    5   10   11    -15.30      0.00
    6    7   11     26.70      0.00
    6    9   11    -33.59      0.00
    0    7   11     -0.19      0.00
    7    8   11     -7.59      0.00
    7   10   11     21.66      0.00
    8    9   11    -19.21      0.00
    0    9   11      4.19      0.00
    9   10   11    -18.26      0.00
    0   11   11     63.53      0.00
    2   11   11    -26.33      0.00
    4   11   11    -18.67      0.00
    6   11   11     -4.10      0.00
    8   11   11     23.51      0.00
   10   11   11    -21.78      0.00
    0    0   12    135.63      0.00
    1    1   12      0.45      0.00
    1    3   12      3.67      0.00
    1    5   12     69.95      0.00
    1    7   12     49.21      0.00
    1    9   12     15.85      0.00
    1   11   12     15.03      0.00
    0    2   12     42.17      0.00
    2    2   12     -1.84      0.00
    2    4   12     31.83      0.00
    2    6   12     -4.30      0.00
    2    8   12    -14.48      0.00
    2   10   12     -9.35      0.00
    3    3   12      0.98      0.00
    3    5   12    -21.66      0.00
    3    7   12     -5.51      0.00
    3    9   12     10.55      0.00
    3   11   12      9.56      0.00
    0    4   12     63.20      0.00
    4    4   12    -54.10      0.00
    4    6   12     10.27      0.00
    4    8   12     27.39      0.00
    4   10   12     94.16      0.00
    5    5   12    -30.82      0.00
    5    7   12      4.68      0.00
    5    9   12     -6.59      0.00
    5   11   12      5.21      0.00
    0    6   12     -3.28      0.00
    6    6   12    -23.11      0.00
    6    8   12    -38.48      0.00
    6   10   12      9.60      0.00
    7    7   12     20.44      0.00
    7    9   12      7.11      0.00
    7   11   12    -27.70      0.00
    0    8   12     21.19      0.00
    8    8   12     13.75      0.00
    8   10   12    -17.64      0.00
    9    9   12    -29.13      0.00
    9   11   12     98.16      0.00
    0   10   12    -21.78      0.00
   10   10   12    -22.11      0.00
   11   11   12    -30.23      0.00
    0   12   12     31.98      0.00
    2   12   12     -7.00      0.00
    4   12   12     -1.53      0.00
    6   12   12    -25.40      0.00
    8   12   12     23.03      0.00
   10   12   12    -19.36      0.00
   12   12   12    -35.95      0.00
    0    1   13    -37.12      0.00
    1    2   13     30.42      0.00
    1    4   13     35.93      0.00
    1    6   13      2.76      0.00
    1    8   13      1.54      0.00
    1   10   13     -2.06      0.00
    1   12   13    -18.04      0.00
    2    3   13    -13.16      0.00
    2    5   13     13.55      0.00
    2    7   13     -2.72      0.00
    2    9   13      5.31      0.00
    2   11   13      8.87      0.00
    0    3   13     68.90      0.00
    3    4   13     -9.66      0.00
    3    6   13     -4.00      0.00
    3    8   13    -17.15      0.00
    3   10   13     -3.22      0.00
    3   12   13      4.42      0.00
    4    5   13     24.86      0.00
    4    7   13     10.78      0.00
    4    9   13    -10.48      0.00
    4   11   13      5.95      0.00
    0    5   13     11.58      0.00
    5    6   13     -9.43      0.00
    5    8   13     -1.29      0.00
    5   10   13    -16.19      0.00
    5   12   13    -48.47      0.00
    6    7   13      3.50      0.00
    6    9   13    -18.97      0.00
    6   11   13     16.74      0.00
    0    7   13     -6.69      0.00
    7    8   13     22.69      0.00
    7   10   13    -31.76      0.00
    7   12   13    -93.89      0.00
    8    9   13      9.87      0.00
    8   11   13     22.39      0.00
    0    9   13     10.22      0.00
    9   10   13     -4.63      0.00
    9   12   13    -44.14      0.00
   10   11   13     90.37      0.00
    0   11   13    -57.23      0.00
   11   12   13    -40.23      0.00
    0   13   13     49.12      0.00
    2   13   13     32.01      0.00
    4   13   13      6.28      0.00
    6   13   13    -33.16      0.00
    8   13   13     20.21      0.00
   10   13   13      2.70      0.00
   12   13   13      5.90      0.00
    0    0   14    -77.80      0.00
    1    1   14      6.54      0.00
    1    3   14      0.25      0.00
    1    5   14     -7.30      0.00
    1    7   14    -11.21      0.00
    1    9   14    -13.60      0.00
    1   11   14     20.15      0.00
    1   13   14    121.25      0.00
    0    2   14      0.67      0.00
    2    2   14    -59.05      0.00
    2    4   14     17.61      0.00
    2    6   14    -52.91      0.00
    2    8   14     -7.02      0.00
    2   10   14      5.31      0.00
    2   12   14    -12.88      0.00
    3    3   14     28.70      0.00
    3    5   14      8.61      0.00
    3    7   14      0.30      0.00
    3    9   14     -8.22      0.00
    3   11   14    -13.94      0.00
    3   13   14     53.94      0.00
    0    4   14    -49.66      0.00
    4    4   14    -37.33      0.00
    4    6   14     57.07      0.00
    4    8   14      9.88      0.00
    4   10   14     -4.31      0.00
    4   12   14    -36.61      0.00
    5    5   14    -23.93      0.00
    5    7   14      9.74      0.00
    5    9   14    -20.32      0.00
    5   11   14    -39.11      0.00
    5   13   14     21.09      0.00
    0    6   14     40.87      0.00
    6    6   14    -36.43      0.00
    6    8   14     69.57      0.00
    6   10   14     45.14      0.00
    6   12   14      7.63      0.00
    7    7   14    -52.78      0.00
    7    9   14      0.02      0.00
    7   11   14   -111.69      0.00
    7   13   14     22.01      0.00
    0    8   14    -25.24      0.00
    8    8   14    -42.80      0.00
    8   10   14   -132.22      0.00
    8   12   14    -25.77      0.00
    9    9   14    -99.86      0.00
    9   11   14    -43.64      0.00
    9   13   14    -13.08      0.00
    0   10   14     27.32      0.00
   10   10   14    -45.22      0.00
   10   12   14     -0.76      0.00
   11   11   14      4.53      0.00
   11   13   14     15.71      0.00
    0   12   14      0.52      0.00
   12   12   14     18.62      0.00
   13   13   14      7.41      0.00
    0   14   14     48.41      0.00
    2   14   14     13.83      0.00
    4   14   14     40.42      0.00
    6   14   14    -24.25      0.00
    8   14   14     40.65      0.00
   10   14   14     13.27      0.00
   12   14   14      3.14      0.00
   14   14   14    -13.85      0.00
    0    1   15     46.38      0.00
    1    2   15    -27.55      0.00
    1    4   15      7.99      0.00
    1    6   15    -14.03      0.00
    1    8   15    -13.95      0.00
    1   10   15    -33.44      0.00
    1   12   15   -101.96      0.00
    1   14   15     11.81      0.00
    2    3   15     -4.75      0.00
    2    5   15     11.28      0.00
    2    7   15     -4.22      0.00
    2    9   15     -6.97      0.00
    2   11   15     17.07      0.00
    2   13   15    -11.93      0.00
    0    3   15     36.80      0.00
    3    4   15    -14.42      0.00
    3    6   15     11.34      0.00
    3    8   15     16.66      0.00
    3   10   15    -45.95      0.00
    3   12   15     10.52      0.00
    3   14   15     -0.43      0.00
    4    5   15    -29.96      0.00
    4    7   15     -6.70      0.00
    4    9   15      6.80      0.00
    4   11   15     42.56      0.00
    4   13   15      8.79      0.00
    0    5   15    -19.42      0.00
    5    6   15     24.20      0.00
    5    8   15     12.99      0.00
    5   10   15    -11.60      0.00
    5   12   15     47.84      0.00
    5   14   15     28.29      0.00
    6    7   15    -18.76      0.00
    6    9   15     59.75      0.00
    6   11   15     92.48      0.00
    6   13   15     -1.25      0.00
    0    7   15      2.19      0.00
    7    8   15     95.22      0.00
    7   10   15     58.17      0.00
    7   12   15     25.70      0.00
    7   14   15    -12.87      0.00
    8    9   15    103.36      0.00
    8   11   15     25.02      0.00
    8   13   15      1.53      0.00
    0    9   15     21.23      0.00
    9   10   15      0.50      0.00
    9   12   15     -5.27      0.00
    9   14   15      2.39      0.00
   10   11   15      1.79      0.00
   10   13   15     -1.12      0.00
    0   11   15    -36.52      0.00
   11   12   15     -6.13      0.00
   11   14   15     17.19      0.00
   12   13   15     -3.88      0.00
    0   13   15    -22.78      0.00
   13   14   15      1.02      0.00
    0   15   15      2.48      0.00
    2   15   15      2.91      0.00
    4   15   15    -23.37      0.00
    6   15   15    -15.63      0.00
    8   15   15      5.12      0.00
   10   15   15     -0.55      0.00
   12   15   15      6.97      0.00
   14   15   15      1.44      0.00
    0    0   16      0.29      0.00
    1    1   16    -31.86      0.00
    1    3   16    -13.78      0.00
    1    5   16    -10.57      0.00
    1    7   16      2.06      0.00
    1    9   16    -22.26      0.00
    1   11   16      2.07      0.00
    1   13   16     15.28      0.00
    1   15   16     16.94      0.00
    0    2   16     26.65      0.00
    2    2   16     -9.39      0.00
    2    4   16     37.99      0.00
    2    6   16    -25.76      0.00
    2    8   16     17.03      0.00
    2   10   16     33.45      0.00
    2   12   16    -13.74      0.00
    2   14   16    -15.22      0.00
    3    3   16     16.61      0.00
    3    5   16      7.92      0.00
    3    7   16     19.25      0.00
    3    9   16      8.11      0.00
    3   11   16     46.40      0.00
    3   13   16      0.59      0.00
    3   15   16     13.76      0.00
    0    4   16     13.39      0.00
    4    4   16    -20.21      0.00
    4    6   16    -15.24      0.00
    4    8   16    -41.23      0.00
    4   10   16    -21.02      0.00
    4   12   16      3.31      0.00
    4   14   16      3.57      0.00
    5    5   16     42.14      0.00
    5    7   16     40.34      0.00
    5    9   16   -146.43      0.00
    5   11   16     -9.31      0.00
    5   13   16    -12.17      0.00
    5   15   16     -1.15      0.00
    0    6   16     18.40      0.00
    6    6   16    -17.94      0.00
    6    8   16     35.26      0.00
    6   10   16    -24.05      0.00
    6   12   16     11.86      0.00
    6   14   16    -10.36      0.00
    7    7   16    -49.88      0.00
    7    9   16    -25.87      0.00
    7   11   16      2.84      0.00
    7   13   16      6.14      0.00
    7   15   16     14.51      0.00
    0    8   16    -37.78      0.00
    8    8   16     96.37      0.00
    8   10   16     15.13      0.00
    8   12   16     -6.41      0.00
    8   14   16     -4.53      0.00
    9    9   16      8.13      0.00
    9   11   16      6.90      0.00
    9   13   16     -0.19      0.00
    9   15   16     11.28      0.00
    0   10   16     25.65      0.00
   10   10   16      2.16      0.00
   10   12   16     -0.11      0.00
   10   14   16      4.17      0.00
   11   11   16      2.74      0.00
   11   13   16     -2.69      0.00
   11   15   16      4.92      0.00
    0   12   16    -47.07      0.00
   12   12   16     -9.85      0.00
   12   14   16     -9.24      0.00
   13   13   16      2.27      0.00
   13   15   16     25.75      0.00
    0   14   16    -37.10      0.00
   14   14   16     17.44      0.00
   15   15   16    -23.87      0.00
    0   16   16    -21.03      0.00
    2   16   16     43.55      0.00
    4   16   16      0.64      0.00
    6   16   16     -3.11      0.00
    8   16   16    -10.86      0.00
   10   16   16     -5.40      0.00
   12   16   16     -7.26      0.00
   14   16   16      0.14      0.00
   16   16   16      4.71      0.00
    0    1   17    -26.50      0.00
    1    2   17     20.44      0.00
    1    4   17    -28.13      0.00
    1    6   17     -8.20      0.00
    1    8   17    -27.28      0.00
    1   10   17    -23.84      0.00
    1   12   17    -22.80      0.00
    1   14   17     -1.93      0.00
    1   16   17     -3.91      0.00
    2    3   17    -34.40      0.00
    2    5   17    -23.60      0.00
    2    7   17     17.13      0.00
    2    9   17     -0.11      0.00
    2   11   17      8.30      0.00
    2   13   17     -7.65      0.00
    2   15   17     -5.66      0.00
    0    3   17     17.58      0.00
    3    4   17     16.85      0.00
    3    6   17     21.27      0.00
    3    8   17    160.74      0.00
    3   10   17    -48.41      0.00
    3   12   17    -12.98      0.00
    3   14   17      3.67      0.00
    3   16   17    -11.97      0.00
    4    5   17      9.15      0.00
    4    7   17     83.19      0.00
    4    9   17    -34.18      0.00
    4   11   17     -3.54      0.00
    4   13   17     -2.17      0.00
    4   15   17     14.37      0.00
    0    5   17     53.41      0.00
    5    6   17    -47.79      0.00
    5    8   17     46.52      0.00
    5   10   17    -23.03      0.00
    5   12   17    -11.08      0.00
    5   14   17     14.19      0.00
    5   16   17     -8.11      0.00
    6    7   17    -42.56      0.00
    6    9   17    -31.55      0.00
    6   11   17      0.23      0.00
    6   13   17     -3.04      0.00
    6   15   17     -3.24      0.00
    0    7   17    -26.16      0.00
    7    8   17    -32.61      0.00
    7   10   17     11.66      0.00
    7   12   17      5.16      0.00
    7   14   17    -14.73      0.00
    7   16   17     -6.35      0.00
    8    9   17    -12.07      0.00
    8   11   17    -14.47      0.00
    8   13   17      0.30      0.00
    8   15   17      2.21      0.00
    0    9   17     38.10      0.00
    9   10   17     -1.32      0.00
    9   12   17      2.38      0.00
    9   14   17     -7.55      0.00
    9   16   17     -2.55      0.00
   10   11   17     -9.26      0.00
   10   13   17      2.25      0.00
   10   15   17     -7.50      0.00
    0   11   17     17.36      0.00
   11   12   17      6.17      0.00
   11   14   17     16.29      0.00
   11   16   17     -1.25      0.00
   12   13   17    -11.29      0.00
   12   15   17     17.96      0.00
    0   13   17     26.63      0.00
   13   14   17      5.61      0.00
   13   16   17     -0.54      0.00
   14   15   17     10.14      0.00
    0   15   17      4.64      0.00
   15   16   17      1.28      0.00
    0   17   17      7.34      0.00
    2   17   17      0.51      0.00
    4   17   17     -4.04      0.00
    6   17   17     -8.07      0.00
    8   17   17     13.33      0.00
   10   17   17     -7.99      0.00
   12   17   17     -2.10      0.00
   14   17   17    -15.19      0.00
   16   17   17     -2.01      0.00
    0    0   18     93.64      0.00
    1    1   18      0.60      0.00
    1    3   18    -45.05      0.00
    1    5   18     28.04      0.00
    1    7   18    -63.74      0.00
    1    9   18    -10.49      0.00
    1   11   18     23.01      0.00
    1   13   18    -21.71      0.00
    1   15   18     -2.07      0.00
    1   17   18      1.95      0.00
    0    2   18    -31.18      0.00
    2    2   18     -5.52      0.00
    2    4   18     18.32      0.00
    2    6   18    -93.61      0.00
    2    8   18    -61.55      0.00
    2   10   18    -23.96      0.00
    2   12   18     11.81      0.00
    2   14   18     10.14      0.00
    2   16   18     -0.78      0.00
    3    3   18     93.64      0.00
    3    5   18     98.66      0.00
    3    7   18    -18.90      0.00
    3    9   18      2.97      0.00
    3   11   18    -15.81      0.00
    3   13   18    -19.21      0.00
    3   15   18     15.86      0.00
    3   17   18      2.66      0.00
    0    4   18     53.42      0.00
    4    4   18    126.91      0.00
    4    6   18    -10.53      0.00
    4    8   18     16.51      0.00
    4   10   18      5.93      0.00
    4   12   18    -10.99      0.00
    4   14   18    -11.07      0.00
    4   16   18     15.53      0.00
    5    5   18    -64.52      0.00
    5    7   18    -12.75      0.00
    5    9   18     -9.81      0.00
    5   11   18      3.50      0.00
    5   13   18     -7.39      0.00
    5   15   18      3.71      0.00
    5   17   18     -0.40      0.00
    0    6   18     71.03      0.00
    6    6   18     30.74      0.00
    6    8   18     18.39      0.00
    6   10   18    -19.14      0.00
    6   12   18     11.93      0.00
    6   14   18     -9.52      0.00
    6   16   18     -2.50      0.00
    7    7   18     -9.98      0.00
    7    9   18      1.99      0.00
    7   11   18      3.66      0.00
    7   13   18      7.20      0.00
    7   15   18      8.04      0.00
    7   17   18      5.34      0.00
    0    8   18     54.53      0.00
    8    8   18    -10.30      0.00
    8   10   18     -5.48      0.00
    8   12   18     14.81      0.00
    8   14   18      9.50      0.00
    8   16   18      8.87      0.00
    9    9   18      1.66      0.00
    9   11   18     15.81      0.00
    9   13   18      5.26      0.00
    9   15   18     -8.14      0.00
    9   17   18     -2.28      0.00
    0   10   18      4.44      0.00
   10   10   18     10.53      0.00
   10   12   18     -3.35      0.00
   10   14   18      1.67      0.00
   10   16   18     -6.33      0.00
   11   11   18      7.97      0.00
   11   13   18    -11.33      0.00
   11   15   18      8.05      0.00
   11   17   18      5.10      0.00
    0   12   18     44.68      0.00
   12   12   18      6.79      0.00
   12   14   18      3.85      0.00
   12   16   18     12.70      0.00
   13   13   18      1.75      0.00
   13   15   18      7.54      0.00
   13   17   18      5.40      0.00
    0   14   18     24.73      0.00
   14   14   18     16.07      0.00
   14   16   18      3.41      0.00
   15   15   18      0.58      0.00
   15   17   18      0.24      0.00
    0   16   18     13.27      0.00
   16   16   18     -4.99      0.00
   17   17   18    -11.48      0.00
    0   18   18     16.05      0.00
    2   18   18    -37.52      0.00
    4   18   18      3.94      0.00
    6   18   18     -5.53      0.00
    8   18   18     14.73      0.00
   10   18   18     -2.55      0.00
   12   18   18     12.32      0.00
   14   18   18     -7.01      0.00
   16   18   18    -25.09      0.00
   18   18   18    -25.12      0.00
    0    1   19    138.73      0.00
    1    2   19   -130.96      0.00
    1    4   19    -44.41      0.00
    1    6   19     22.35      0.00
    1    8   19    -31.79      0.00
    1   10   19      2.97      0.00
    1   12   19     -1.65      0.00
    1   14   19    -20.02      0.00
    1   16   19     -8.45      0.00
    1   18   19    -17.49      0.00
    2    3   19      6.08      0.00
    2    5   19     20.01      0.00
    2    7   19     -2.36      0.00
    2    9   19    -22.45      0.00
    2   11   19     -1.86      0.00
    2   13   19     10.62      0.00
    2   15   19    -13.69      0.00
    2   17   19      1.77      0.00
    0    3   19    -24.45      0.00
    3    4   19     23.22      0.00
    3    6   19    -17.00      0.00
    3    8   19      7.77      0.00
    3   10   19      2.21      0.00
    3   12   19     10.59      0.00
    3   14   19     -0.58      0.00
    3   16   19      1.25      0.00
    3   18   19     16.94      0.00
    4    5   19     -2.61      0.00
    4    7   19      0.22      0.00
    4    9   19      7.99      0.00
    4   11   19     -1.60      0.00
    4   13   19    -15.12      0.00
    4   15   19     -5.00      0.00
    4   17   19      9.02      0.00
    0    5   19    -44.69      0.00
    5    6   19      1.26      0.00
    5    8   19     -0.21      0.00
    5   10   19     25.37      0.00
    5   12   19    -15.46      0.00
    5   14   19    -29.09      0.00
    5   16   19     27.36      0.00
    5   18   19      6.64      0.00
    6    7   19     -8.07      0.00
    6    9   19    -16.67      0.00
    6   11   19     -8.66      0.00
    6   13   19      3.98      0.00
    6   15   19    -10.60      0.00
    6   17   19     -6.11      0.00
    0    7   19     27.38      0.00
    7    8   19     -2.23      0.00
    7   10   19      3.51      0.00
    7   12   19     -8.72      0.00
    7   14   19     13.93      0.00
    7   16   19     -3.57      0.00
    7   18   19    -14.91      0.00
    8    9   19     11.39      0.00
    8   11   19     19.40      0.00
    8   13   19     -8.90      0.00
    8   15   19      3.22      0.00
    8   17   19     -1.81      0.00
    0    9   19     24.02      0.00
    9   10   19    -14.83      0.00
    9   12   19    -12.72      0.00
    9   14   19     -0.36      0.00
    9   16   19     -3.58      0.00
    9   18   19     -8.61      0.00
   10   11   19     11.83      0.00
   10   13   19      8.67      0.00
   10   15   19     -2.90      0.00
   10   17   19      1.17      0.00
    0   11   19    -16.63      0.00
   11   12   19    -10.56      0.00
   11   14   19     -7.10      0.00
   11   16   19      0.31      0.00
   11   18   19      4.62      0.00
   12   13   19      8.43      0.00
   12   15   19     -8.86      0.00
   12   17   19      0.47      0.00
    0   13   19    -14.49      0.00
   13   14   19      0.56      0.00
   13   16   19     -8.39      0.00
   13   18   19      2.62      0.00
   14   15   19    -13.15      0.00
   14   17   19      7.00      0.00
    0   15   19      1.98      0.00
   15   16   19      6.74      0.00
   15   18   19     -0.38      0.00
   16   17   19      3.23      0.00
    0   17   19      2.50      0.00
   17   18   19      2.42      0.00
    0   19   19     21.00      0.00
    2   19   19     -2.22      0.00
    4   19   19     23.01      0.00
    6   19   19    -12.58      0.00
    8   19   19     10.68      0.00
   10   19   19     -2.98      0.00
   12   19   19     17.04      0.00
   14   19   19     -3.56      0.00
   16   19   19     -1.23      0.00
   18   19   19      5.78      0.00
    0    0   20    119.39      0.00
    1    1   20     -8.74      0.00
    1    3   20      6.93      0.00
    1    5   20    -13.39      0.00
    1    7   20      5.00      0.00
    1    9   20     -5.75      0.00
    1   11   20      3.71      0.00
    1   13   20     -3.41      0.00
    1   15   20     12.64      0.00
    1   17   20      2.62      0.00
    1   19   20     -1.97      0.00
    0    2   20    -35.79      0.00
    2    2   20    -10.07      0.00
    2    4   20      0.11      0.00
    2    6   20     -6.27      0.00
    2    8   20     13.12      0.00
    2   10   20     10.54      0.00
    2   12   20    -29.99      0.00
    2   14   20      0.23      0.00
    2   16   20     -9.55      0.00
    2   18   20     -5.34      0.00
    3    3   20     -1.61      0.00
    3    5   20     17.78      0.00
    3    7   20     10.62      0.00
    3    9   20     -7.31      0.00
    3   11   20      7.04      0.00
    3   13   20      5.56      0.00
    3   15   20    -31.06      0.00
    3   17   20    -17.09      0.00
    3   19   20    -14.99      0.00
    0    4   20     46.74      0.00
    4    4   20    -35.50      0.00
    4    6   20    -17.79      0.00
    4    8   20     -1.37      0.00
    4   10   20     -7.75      0.00
    4   12   20     13.97      0.00
    4   14   20     17.77      0.00
    4   16   20      2.50      0.00
    4   18   20     -0.12      0.00
    5    5   20     12.23      0.00
    5    7   20     19.90      0.00
    5    9   20     -1.22      0.00
    5   11   20      2.19      0.00
    5   13   20     -2.69      0.00
    5   15   20    -15.18      0.00
    5   17   20     -1.31      0.00
    5   19   20     -0.85      0.00
    0    6   20     -5.01      0.00
    6    6   20     27.04      0.00
    6    8   20    -21.31      0.00
    6   10   20    -14.05      0.00
    6   12   20     -0.08      0.00
    6   14   20     -9.11      0.00
    6   16   20     -6.93      0.00
    6   18   20     -9.03      0.00
    7    7   20    -29.84      0.00
    7    9   20     -0.50      0.00
    7   11   20      2.98      0.00
    7   13   20     -5.08      0.00
    7   15   20     -6.50      0.00
    7   17   20     -8.70      0.00
    7   19   20      6.57      0.00
    0    8   20    -12.33      0.00
    8    8   20     -0.92      0.00
    8   10   20      3.77      0.00
    8   12   20     14.55      0.00
    8   14   20     -0.22      0.00
    8   16   20     -3.62      0.00
    8   18   20      0.33      0.00
    9    9   20     10.09      0.00
    9   11   20      8.95      0.00
    9   13   20     -2.90      0.00
    9   15   20      0.55      0.00
    9   17   20     -0.12      0.00
    9   19   20     -2.81      0.00
    0   10   20    -24.18      0.00
   10   10   20     -7.33      0.00
   10   12   20     -2.92      0.00
   10   14   20      1.70      0.00
   10   16   20    -10.46      0.00
   10   18   20      8.24      0.00
   11   11   20      2.03      0.00
   11   13   20     -4.04      0.00
   11   15   20      5.18      0.00
   11   17   20     -1.94      0.00
   11   19   20     -5.49      0.00
    0   12   20      1.90      0.00
   12   12   20      4.81      0.00
   12   14   20     -4.95      0.00
   12   16   20      4.28      0.00
   12   18   20      7.64      0.00
   13   13   20    -13.77      0.00
   13   15   20     -4.99      0.00
   13   17   20      3.45      0.00
   13   19   20     -0.01      0.00
    0   14   20     -5.10      0.00
   14   14   20     -0.10      0.00
   14   16   20     -5.11      0.00
   14   18   20     -1.49      0.00
   15   15   20      7.15      0.00
   15   17   20    -11.08      0.00
   15   19   20     -6.03      0.00
    0   16   20     -4.63      0.00
   16   16   20    -18.07      0.00
   16   18   20      6.83      0.00
   17   17   20      2.32      0.00
   17   19   20      0.22      0.00
    0   18   20      1.76      0.00
   18   18   20      7.26      0.00
   19   19   20      2.42      0.00
    0   20   20     22.50      0.00
    2   20   20    -15.82      0.00
    4   20   20      4.03      0.00
    6   20   20     -5.57      0.00
    8   20   20      4.59      0.00
   10   20   20     -8.38      0.00
   12   20   20     -8.56      0.00
   14   20   20     15.05      0.00
   16   20   20     -1.84      0.00
   18   20   20    -10.34      0.00
   20   20   20      4.03      0.00
    0    1   21     -4.88      0.00
    1    2   21      1.82      0.00
    1    4   21     -1.35      0.00
    1    6   21      8.12      0.00
    1    8   21      3.12      0.00
    1   10   21     -0.88      0.00
    1   12   21     -1.20      0.00
    1   14   21    -16.54      0.00
    1   16   21    -14.34      0.00
    1   18   21    -10.48      0.00
    1   20   21     20.13      0.00
    2    3   21     -0.49      0.00
    2    5   21     -8.15      0.00
    2    7   21    -14.88      0.00
    2    9   21     -0.98      0.00
    2   11   21     -8.64      0.00
    2   13   21     -8.22      0.00
    2   15   21    -12.21      0.00
    2   17   21     -0.61      0.00
    2   19   21     -2.49      0.00
    0    3   21    -11.24      0.00
    3    4   21     -0.36      0.00
    3    6   21    -11.66      0.00
    3    8   21      5.12      0.00
    3   10   21     -9.45      0.00
    3   12   21     -7.68      0.00
    3   14   21      7.14      0.00
    3   16   21      3.85      0.00
    3   18   21     12.21      0.00
    3   20   21     -5.15      0.00
    4    5   21     -5.06      0.00
    4    7   21     19.47      0.00
    4    9   21      0.46      0.00
    4   11   21     10.97      0.00
    4   13   21      8.53      0.00
    4   15   21     17.08      0.00
    4   17   21     -4.04      0.00
    4   19   21      7.82      0.00
    0    5   21     18.03      0.00
    5    6   21    -18.83      0.00
    5    8   21      2.88      0.00
    5   10   21     -9.50      0.00
    5   12   21      6.01      0.00
    5   14   21      1.80      0.00
    5   16   21      0.88      0.00
    5   18   21      2.91      0.00
    5   20   21     -9.06      0.00
    6    7   21     -5.25      0.00
    6    9   21      9.31      0.00
    6   11   21      2.71      0.00
    6   13   21     -3.99      0.00
    6   15   21      3.79      0.00
    6   17   21      2.56      0.00
    6   19   21     -6.06      0.00
    0    7   21      0.35      0.00
    7    8   21      8.71      0.00
    7   10   21      1.39      0.00
    7   12   21    -15.66      0.00
    7   14   21      5.19      0.00
    7   16   21      6.39      0.00
    7   18   21      0.99      0.00
    7   20   21    -16.15      0.00
    8    9   21     -6.92      0.00
    8   11   21     -1.24      0.00
    8   13   21      2.63      0.00
    8   15   21     15.80      0.00
    8   17   21     -4.07      0.00
    8   19   21     -1.64      0.00
    0    9   21     -1.82      0.00
    9   10   21     -2.57      0.00
    9   12   21      2.39      0.00
    9   14   21     -1.11      0.00
    9   16   21      3.01      0.00
    9   18   21      5.92      0.00
    9   20   21      4.07      0.00
   10   11   21     -2.08      0.00
   10   13   21     -6.60      0.00
   10   15   21     -3.82      0.00
   10   17   21      4.68      0.00
   10   19   21      5.22      0.00
    0   11   21      1.66      0.00
   11   12   21      3.46      0.00
   11   14   21     -0.36      0.00
   11   16   21      0.61      0.00
   11   18   21      0.66      0.00
   11   20   21     -1.16      0.00
   12   13   21     -8.14      0.00
   12   15   21      9.42      0.00
   12   17   21      3.66      0.00
   12   19   21     11.07      0.00
    0   13   21     11.62      0.00
   13   14   21     -0.55      0.00
   13   16   21      3.35      0.00
   13   18   21     -5.05      0.00
   13   20   21      1.09      0.00
   14   15   21     -3.88      0.00
   14   17   21      6.16      0.00
   14   19   21     -2.88      0.00
    0   15   21     13.93      0.00
   15   16   21      5.34      0.00
   15   18   21     -2.48      0.00
   15   20   21     -4.30      0.00
   16   17   21      5.05      0.00
   16   19   21     -2.48      0.00
    0   17   21     11.18      0.00
   17   18   21      8.43      0.00
   17   20   21      1.37      0.00
   18   19   21     -2.01      0.00
    0   19   21    -11.67      0.00
   19   20   21      1.22      0.00
    0   21   21     -9.96      0.00
    2   21   21      0.00      0.00
    4   21   21     11.38      0.00
    6   21   21    -16.89      0.00
    8   21   21      8.41      0.00
   10   21   21      8.38      0.00
   12   21   21     -0.74      0.00
   14   21   21    -10.25      0.00
   16   21   21      3.77      0.00
   18   21   21      8.84      0.00
   20   21   21     -0.05      0.00
    0    0   22    -39.97      0.00
    1    1   22     11.09      0.00
    1    3   22      7.25      0.00
    1    5   22    -11.27      0.00
    1    7   22      6.67      0.00
    1    9   22      2.29      0.00
    1   11   22      9.47      0.00
    1   13   22     -3.23      0.00
    1   15   22     -2.99      0.00
    1   17   22      8.38      0.00
    1   19   22      3.69      0.00
    1   21   22      6.20      0.00
    0    2   22    -12.25      0.00
    2    2   22      9.79      0.00
    2    4   22      0.47      0.00
    2    6   22      7.49      0.00
    2    8   22    -10.92      0.00
    2   10   22     -5.73      0.00
    2   12   22     -5.71      0.00
    2   14   22      8.58      0.00
    2   16   22    -16.26      0.00
    2   18   22      5.91      0.00
    2   20   22     -1.11      0.00
    3    3   22     -6.57      0.00
    3    5   22      1.08      0.00
    3    7   22     -9.95      0.00
    3    9   22      1.84      0.00
    3   11   22      7.01      0.00
    3   13   22      2.15      0.00
    3   15   22      6.87      0.00
    3   17   22      0.57      0.00
    3   19   22     -5.22      0.00
    3   21   22     -1.02      0.00
    0    4   22      2.04      0.00
    4    4   22    -13.94      0.00
    4    6   22     23.10      0.00
    4    8   22    -12.81      0.00
    4   10   22    -11.15      0.00
    4   12   22      1.04      0.00
    4   14   22      1.79      0.00
    4   16   22      2.89      0.00
    4   18   22     -6.26      0.00
    4   20   22      7.63      0.00
    5    5   22     -3.42      0.00
    5    7   22      8.87      0.00
    5    9   22     -1.23      0.00
    5   11   22     -5.97      0.00
    5   13   22     -4.56      0.00
    5   15   22     10.26      0.00
    5   17   22      1.84      0.00
    5   19   22     -0.49      0.00
    5   21   22     -1.49      0.00
    0    6   22     19.57      0.00
    6    6   22     -3.30      0.00
    6    8   22     -9.95      0.00
    6   10   22     -2.54      0.00
    6   12   22     11.41      0.00
    6   14   22     -3.83      0.00
    6   16   22     -5.69      0.00
    6   18   22     -2.72      0.00
    6   20   22     -4.18      0.00
    7    7   22     13.18      0.00
    7    9   22     -1.75      0.00
    7   11   22     -0.06      0.00
    7   13   22     23.79      0.00
    7   15   22     13.02      0.00
    7   17   22      1.79      0.00
    7   19   22     -3.61      0.00
    7   21   22     -7.25      0.00
    0    8   22     17.80      0.00
    8    8   22      0.92      0.00
    8   10   22     -1.49      0.00
    8   12   22     19.45      0.00
    8   14   22     -6.33      0.00
    8   16   22      2.21      0.00
    8   18   22      0.00      0.00
    8   20   22      2.70      0.00
    9    9   22     -6.96      0.00
    9   11   22      6.88      0.00
    9   13   22     -4.13      0.00
    9   15   22      3.57      0.00
    9   17   22      0.25      0.00
    9   19   22      0.57      0.00
    9   21   22     -4.40      0.00
    0   10   22    -16.84      0.00
   10   10   22     -7.99      0.00
   10   12   22     -3.02      0.00
   10   14   22      4.69      0.00
   10   16   22     -8.63      0.00
   10   18   22    -10.88      0.00
   10   20   22     -6.65      0.00
   11   11   22     -9.25      0.00
   11   13   22      7.40      0.00
   11   15   22      2.43      0.00
   11   17   22      0.83      0.00
   11   19   22      3.24      0.00
   11   21   22     -3.13      0.00
    0   12   22     -5.70      0.00
   12   12   22    -12.76      0.00
   12   14   22      5.47      0.00
   12   16   22     -1.39      0.00
   12   18   22     -3.09      0.00
   12   20   22      3.44      0.00
   13   13   22     -7.65      0.00
   13   15   22     -2.16      0.00
   13   17   22     -2.57      0.00
   13   19   22      3.39      0.00
   13   21   22     -7.66      0.00
    0   14   22      0.48      0.00
   14   14   22     -0.52      0.00
   14   16   22     -5.92      0.00
   14   18   22    -11.82      0.00
   14   20   22     -1.66      0.00
   15   15   22     -5.16      0.00
   15   17   22      4.44      0.00
   15   19   22      0.30      0.00
   15   21   22      8.47      0.00
    0   16   22      6.23      0.00
   16   16   22      0.92      0.00
   16   18   22     14.41      0.00
   16   20   22      4.79      0.00
   17   17   22     11.58      0.00
   17   19   22     -4.81      0.00
   17   21   22     10.19      0.00
    0   18   22     11.14      0.00
   18   18   22     -2.80      0.00
   18   20   22      2.58      0.00
   19   19   22     -2.43      0.00
   19   21   22      2.21      0.00
    0   20   22     -8.52      0.00
   20   20   22     13.83      0.00
   21   21   22      2.16      0.00
    0   22   22     -5.37      0.00
    2   22   22     -0.49      0.00
    4   22   22      4.61      0.00
    6   22   22     24.17      0.00
    8   22   22     17.57      0.00
   10   22   22    -19.48      0.00
   12   22   22     23.36      0.00
   14   22   22      4.06      0.00
   16   22   22      0.21      0.00
   18   22   22      5.19      0.00
   20   22   22     10.81      0.00
   22   22   22     32.69      0.00
    0    1   23     10.27      0.00
    1    2   23      0.60      0.00
    1    4   23      6.41      0.00
    1    6   23     -6.48      0.00
    1    8   23     -3.28      0.00
    1   10   23      1.66      0.00
    1   12   23     15.11      0.00
    1   14   23     -5.38      0.00
    1   16   23     -9.94      0.00
    1   18   23      1.58      0.00
    1   20   23    -19.21      0.00
    1   22   23      3.16      0.00
    2    3   23    -10.75      0.00
    2    5   23     -1.55      0.00
    2    7   23      1.79      0.00
    2    9   23    -10.32      0.00
    2   11   23      6.65      0.00
    2   13   23     10.20      0.00
    2   15   23     -9.53      0.00
    2   17   23    -24.96      0.00
    2   19   23      4.24      0.00
    2   21   23     -9.77      0.00
    0    3   23     28.66      0.00
    3    4   23    -10.51      0.00
    3    6   23     -0.37      0.00
    3    8   23     -9.68      0.00
    3   10   23      8.52      0.00
    3   12   23     -6.76      0.00
    3   14   23    -11.38      0.00
    3   16   23     -7.94      0.00
    3   18   23     -3.42      0.00
    3   20   23      6.03      0.00
    3   22   23      2.73      0.00
    4    5   23      1.51      0.00
    4    7   23      0.55      0.00
    4    9   23     -1.67      0.00
    4   11   23      0.33      0.00
    4   13   23      6.09      0.00
    4   15   23      5.90      0.00
    4   17   23     13.18      0.00
    4   19   23     -2.32      0.00
    4   21   23     10.95      0.00
    0    5   23     -8.03      0.00
    5    6   23      5.96      0.00
    5    8   23     16.71      0.00
    5   10   23      1.14      0.00
    5   12   23     -6.05      0.00
    5   14   23     -6.54      0.00
    5   16   23     -5.99      0.00
    5   18   23      0.15      0.00
    5   20   23    -10.90      0.00
    5   22   23     -6.80      0.00
    6    7   23    -14.30      0.00
    6    9   23      3.63      0.00
    6   11   23     -3.36      0.00
    6   13   23     -7.39      0.00
    6   15   23     -4.51      0.00
    6   17   23     -3.26      0.00
    6   19   23      2.86      0.00
    6   21   23     -9.88      0.00
    0    7   23     -1.88      0.00
    7    8   23      5.38      0.00
    7   10   23      2.87      0.00
    7   12   23      3.80      0.00
    7   14   23     -6.09      0.00
    7   16   23      2.89      0.00
    7   18   23      8.57      0.00
    7   20   23     -1.45      0.00
    7   22   23     11.82      0.00
    8    9   23     10.62      0.00
    8   11   23     -1.14      0.00
    8   13   23      0.88      0.00
    8   15   23     -4.85      0.00
    8   17   23     -2.96      0.00
    8   19   23      4.40      0.00
    8   21   23      6.51      0.00
    0    9   23     13.80      0.00
    9   10   23     -0.20      0.00
    9   12   23     -9.37      0.00
    9   14   23    -10.03      0.00
    9   16   23     -2.39      0.00
    9   18   23     -2.16      0.00
    9   20   23      2.75      0.00
    9   22   23    -13.61      0.00
   10   11   23     -5.91      0.00
   10   13   23     -3.59      0.00
   10   15   23      1.17      0.00
   10   17   23    -11.04      0.00
   10   19   23     -3.10      0.00
   10   21   23     -3.58      0.00
    0   11   23      7.43      0.00
   11   12   23      8.36      0.00
   11   14   23     -3.49      0.00
   11   16   23     -4.16      0.00
   11   18   23     -1.65      0.00
   11   20   23     -6.41      0.00
   11   22   23      3.45      0.00
   12   13   23     -8.38      0.00
   12   15   23     -9.52      0.00
   12   17   23      8.58      0.00
   12   19   23      2.68      0.00
   12   21   23     -2.59      0.00
    0   13   23    -10.52      0.00
   13   14   23     -5.87      0.00
   13   16   23      8.80      0.00
   13   18   23     -5.04      0.00
   13   20   23     -8.96      0.00
   13   22   23     -2.58      0.00
   14   15   23     -8.44      0.00
   14   17   23     -4.50      0.00
   14   19   23    -11.20      0.00
   14   21   23    -10.35      0.00
    0   15   23    -10.58      0.00
   15   16   23    -14.22      0.00
   15   18   23    -10.58      0.00
   15   20   23    -12.08      0.00
   15   22   23     -5.20      0.00
   16   17   23     -4.06      0.00
   16   19   23     -1.89      0.00
   16   21   23      0.15      0.00
    0   17   23     11.44      0.00
   17   18   23     12.01      0.00
   17   20   23      0.10      0.00
   17   22   23      8.41      0.00
   18   19   23      6.26      0.00
   18   21   23     -4.46      0.00
    0   19   23      0.16      0.00
   19   20   23     -2.04      0.00
   19   22   23    -10.25      0.00
   20   21   23      2.67      0.00
    0   21   23      8.74      0.00
   21   22   23     -5.60      0.00
    0   23   23     11.74      0.00
    2   23   23    -14.58      0.00
    4   23   23     14.92      0.00
    6   23   23     -2.58      0.00
    8   23   23      7.25      0.00
   10   23   23     -0.80      0.00
   12   23   23     -8.32      0.00
   14   23   23     -5.69      0.00
   16   23   23     10.21      0.00
   18   23   23      5.16      0.00
   20   23   23     -5.86      0.00
   22   23   23     -4.74      0.00
    0    0   24    -26.03      0.00
    1    1   24     -7.03      0.00
    1    3   24     -8.00      0.00
    1    5   24     13.58      0.00
    1    7   24     -7.77      0.00
    1    9   24      0.51      0.00
    1   11   24      7.06      0.00
    1   13   24     -7.57      0.00
    1   15   24     -4.39      0.00
    1   17   24     -6.46      0.00
    1   19   24      7.78      0.00
    1   21   24      2.51      0.00
    1   23   24      1.24      0.00
    0    2   24     22.59      0.00
    2    2   24     -6.87      0.00
    2    4   24     -0.04      0.00
    2    6   24    -14.55      0.00
    2    8   24     13.71      0.00
    2   10   24     -1.61      0.00
    2   12   24     17.88      0.00
    2   14   24      3.45      0.00
    2   16   24     -8.84      0.00
    2   18   24     -3.46      0.00
    2   20   24     -8.28      0.00
    2   22   24    -17.58      0.00
    3    3   24      5.30      0.00
    3    5   24      3.03      0.00
    3    7   24     -9.57      0.00
    3    9   24      0.81      0.00
    3   11   24     -6.46      0.00
    3   13   24      1.93      0.00
    3   15   24     -0.17      0.00
    3   17   24      1.91      0.00
    3   19   24      0.10      0.00
    3   21   24      3.38      0.00
    3   23   24      1.23      0.00
    0    4   24     -4.08      0.00
    4    4   24      9.88      0.00
    4    6   24      4.96      0.00
    4    8   24      4.21      0.00
    4   10   24      5.24      0.00
    4   12   24     -2.64      0.00
    4   14   24     -3.74      0.00
    4   16   24      4.56      0.00
    4   18   24     -0.39      0.00
    4   20   24     15.67      0.00
    4   22   24      9.52      0.00
    5    5   24    -27.26      0.00
    5    7   24      9.72      0.00
    5    9   24      0.49      0.00
    5   11   24      3.35      0.00
    5   13   24      5.75      0.00
    5   15   24      3.63      0.00
    5   17   24     -4.71      0.00
    5   19   24     -6.24      0.00
    5   21   24     -1.32      0.00
    5   23   24      3.73      0.00
    0    6   24     28.22      0.00
    6    6   24      3.21      0.00
    6    8   24     -0.07      0.00
    6   10   24     -9.06      0.00
    6   12   24      0.25      0.00
    6   14   24      0.46      0.00
    6   16   24     -1.41      0.00
    6   18   24      3.34      0.00
    6   20   24     -9.64      0.00
    6   22   24     -0.71      0.00
    7    7   24      5.97      0.00
    7    9   24      0.44      0.00
    7   11   24     -3.23      0.00
    7   13   24      5.54      0.00
    7   15   24     -8.49      0.00
    7   17   24     -3.03      0.00
    7   19   24      5.11      0.00
    7   21   24      2.55      0.00
    7   23   24    -11.35      0.00
    0    8   24      9.66      0.00
    8    8   24    -14.68      0.00
    8   10   24     11.50      0.00
    8   12   24      4.37      0.00
    8   14   24     -0.09      0.00
    8   16   24     -5.20      0.00
    8   18   24      0.69      0.00
    8   20   24    -11.82      0.00
    8   22   24      9.35      0.00
    9    9   24     -2.79      0.00
    9   11   24     -1.05      0.00
    9   13   24     -9.91      0.00
    9   15   24     12.54      0.00
    9   17   24     -9.78      0.00
    9   19   24      5.38      0.00
    9   21   24      6.70      0.00
    9   23   24     -3.77      0.00
    0   10   24     -8.80      0.00
   10   10   24    -24.91      0.00
   10   12   24      2.69      0.00
   10   14   24     10.76      0.00
   10   16   24     -3.67      0.00
   10   18   24     -2.74      0.00
   10   20   24      5.23      0.00
   10   22   24     -5.39      0.00
   11   11   24     -5.81      0.00
   11   13   24      6.80      0.00
   11   15   24     -1.96      0.00
   11   17   24      7.61      0.00
   11   19   24      3.99      0.00
   11   21   24      8.44      0.00
   11   23   24      0.14      0.00
    0   12   24      7.24      0.00
   12   12   24     11.09      0.00
   12   14   24     -4.76      0.00
   12   16   24    -10.04      0.00
   12   18   24     -1.06      0.00
   12   20   24      5.56      0.00
   12   22   24      2.24      0.00
   13   13   24      7.91      0.00
   13   15   24      4.00      0.00
   13   17   24      1.23      0.00
   13   19   24      2.48      0.00
   13   21   24      2.60      0.00
   13   23   24      4.17      0.00
    0   14   24      1.98      0.00
   14   14   24     -4.11      0.00
   14   16   24     -2.29      0.00
   14   18   24    -12.00      0.00
   14   20   24     -2.73      0.00
   14   22   24      2.50      0.00
   15   15   24     -2.34      0.00
   15   17   24      1.93      0.00
   15   19   24     -2.81      0.00
   15   21   24      3.89      0.00
   15   23   24      1.20      0.00
    0   16   24     -0.50      0.00
   16   16   24    -10.09      0.00
   16   18   24     -3.47      0.00
   16   20   24     -3.06      0.00
   16   22   24     -4.13      0.00
   17   17   24     -3.50      0.00
   17   19   24     11.87      0.00
   17   21   24     -5.03      0.00
   17   23   24      3.27      0.00
    0   18   24      6.10      0.00
   18   18   24     10.03      0.00
   18   20   24     -9.82      0.00
   18   22   24      0.48      0.00
   19   19   24      2.50      0.00
   19   21   24      4.46      0.00
   19   23   24      3.31      0.00
    0   20   24     -1.95      0.00
   20   20   24     -3.90      0.00
   20   22   24      0.12      0.00
   21   21   24      1.43      0.00
   21   23   24     -5.81      0.00
    0   22   24      7.00      0.00
   22   22   24    -23.19      0.00
   23   23   24      6.38      0.00
    0   24   24     12.27      0.00
    2   24   24     -1.44      0.00
    4   24   24     -1.87      0.00
    6   24   24    -11.83      0.00
    8   24   24      7.55      0.00
   10   24   24     -8.77      0.00
   12   24   24     21.94      0.00
   14   24   24      8.72      0.00
   16   24   24    -12.06      0.00
   18   24   24      2.90      0.00
   20   24   24      3.03      0.00
   22   24   24     13.66      0.00
   24   24   24     -5.15      0.00
    0    1   25      4.06      0.00
    1    2   25     -4.13      0.00
    1    4   25      1.21      0.00
    1    6   25     13.56      0.00
    1    8   25      0.16      0.00
    1   10   25      9.69      0.00
    1   12   25    -25.45      0.00
    1   14   25     -8.30      0.00
    1   16   25      6.75      0.00
    1   18   25     -9.95      0.00
    1   20   25     -3.02      0.00
    1   22   25    -14.86      0.00
    1   24   25     -9.54      0.00
    2    3   25      1.97      0.00
    2    5   25      4.98      0.00
    2    7   25     10.41      0.00
    2    9   25     -8.97      0.00
    2   11   25      7.24      0.00
    2   13   25     -4.43      0.00
    2   15   25      8.90      0.00
    2   17   25     -9.41      0.00
    2   19   25      4.59      0.00
    2   21   25    -14.81      0.00
    2   23   25     -6.86      0.00
    0    3   25      0.20      0.00
    3    4   25      4.26      0.00
    3    6   25    -16.23      0.00
    3    8   25     -7.35      0.00
    3   10   25      8.06      0.00
    3   12   25     -4.40      0.00
    3   14   25     -5.12      0.00
    3   16   25      6.98      0.00
    3   18   25      4.53      0.00
    3   20   25     -3.63      0.00
    3   22   25      3.99      0.00
    3   24   25     11.98      0.00
    4    5   25      7.33      0.00
    4    7   25     -1.98      0.00
    4    9   25      2.83      0.00
    4   11   25     -4.69      0.00
    4   13   25      1.83      0.00
    4   15   25    -10.52      0.00
    4   17   25     -2.04      0.00
    4   19   25     -9.84      0.00
    4   21   25      3.40      0.00
    4   23   25      7.48      0.00
    0    5   25      1.27      0.00
    5    6   25     -8.92      0.00
    5    8   25      0.71      0.00
    5   10   25     -3.08      0.00
    5   12   25      1.70      0.00
    5   14   25     -3.18      0.00
    5   16   25     -5.01      0.00
    5   18   25      7.51      0.00
    5   20   25      6.06      0.00
    5   22   25    -13.06      0.00
    5   24   25      2.49      0.00
    6    7   25      7.04      0.00
    6    9   25     -6.98      0.00
    6   11   25      1.55      0.00
    6   13   25    -10.42      0.00
    6   15   25      7.92      0.00
    6   17   25     -5.63      0.00
    6   19   25      3.55      0.00
    6   21   25      3.64      0.00
    6   23   25      6.92      0.00
    0    7   25     -1.51      0.00
    7    8   25     -6.99      0.00
    7   10   25     -9.31      0.00
    7   12   25      5.78      0.00
    7   14   25      1.80      0.00
    7   16   25     -4.53      0.00
    7   18   25     -0.73      0.00
    7   20   25     -0.59      0.00
    7   22   25      1.57      0.00
    7   24   25      6.71      0.00
    8    9   25     -4.96      0.00
    8   11   25     -5.68      0.00
    8   13   25     -6.14      0.00
    8   15   25     -3.05      0.00
    8   17   25     -2.83      0.00
    8   19   25     -3.88      0.00
    8   21   25     -3.49      0.00
    8   23   25      5.13      0.00
    0    9   25     -5.10      0.00
    9   10   25     -1.44      0.00
    9   12   25     -7.88      0.00
    9   14   25      1.74      0.00
    9   16   25      1.50      0.00
    9   18   25     -5.99      0.00
    9   20   25      4.54      0.00
    9   22   25     -4.82      0.00
    9   24   25    -11.45      0.00
   10   11   25      2.39      0.00
   10   13   25     -4.45      0.00
   10   15   25      1.64      0.00
   10   17   25    -10.03      0.00
   10   19   25     -7.13      0.00
   10   21   25     -0.57      0.00
   10   23   25     11.87      0.00
    0   11   25     -4.28      0.00
   11   12   25     -5.34      0.00
   11   14   25      4.91      0.00
   11   16   25     -4.87      0.00
   11   18   25      1.30      0.00
   11   20   25     -6.37      0.00
   11   22   25     -1.08      0.00
   11   24   25     -5.02      0.00
   12   13   25     -2.50      0.00
   12   15   25     -9.87      0.00
   12   17   25      2.41      0.00
   12   19   25      0.62      0.00
   12   21   25      2.64      0.00
   12   23   25     -3.08      0.00
    0   13   25    -10.64      0.00
   13   14   25     -3.50      0.00
   13   16   25    -12.95      0.00
   13   18   25     -1.40      0.00
   13   20   25      5.89      0.00
   13   22   25      7.89      0.00
   13   24   25     -2.70      0.00
   14   15   25      7.80      0.00
   14   17   25     -1.52      0.00
   14   19   25     -6.12      0.00
   14   21   25      6.51      0.00
   14   23   25     -3.32      0.00
    0   15   25     -2.09      0.00
   15   16   25      4.44      0.00
   15   18   25      2.91      0.00
   15   20   25     -4.16      0.00
   15   22   25     -1.67      0.00
   15   24   25      2.89      0.00
   16   17   25     13.78      0.00
   16   19   25     -1.71      0.00
   16   21   25     -5.47      0.00
   16   23   25     -3.05      0.00
    0   17   25    -11.69      0.00
   17   18   25     -3.26      0.00
   17   20   25      2.11      0.00
   17   22   25     10.40      0.00
   17   24   25      0.80      0.00
   18   19   25     -1.51      0.00
   18   21   25     -4.80      0.00
   18   23   25      7.48      0.00
    0   19   25      0.28      0.00
   19   20   25     -3.62      0.00
   19   22   25      2.34      0.00
   19   24   25      6.31      0.00
   20   21   25      3.76      0.00
   20   23   25      2.24      0.00
    0   21   25     17.53      0.00
   21   22   25     -8.26      0.00
   21   24   25      1.22      0.00
   22   23   25      4.12      0.00
    0   23   25      5.76      0.00
   23   24   25      2.55      0.00
    0   25   25     15.99      0.00
    2   25   25     -9.54      0.00
    4   25   25     -6.21      0.00
    6   25   25      5.29      0.00
    8   25   25      4.42      0.00
   10   25   25     -5.17      0.00
   12   25   25     -0.85      0.00
   14   25   25      0.68      0.00
   16   25   25     -3.73      0.00
   18   25   25    -16.15      0.00
   20   25   25     -8.39      0.00
   22   25   25     -1.72      0.00
   24   25   25      6.34      0.00
    0    0   26    -10.98      0.00
    1    1   26    -23.46      0.00
    1    3   26     -7.20      0.00
    1    5   26     -7.85      0.00
    1    7   26      7.53      0.00
    1    9   26    -10.34      0.00
    1   11   26      6.34      0.00
    1   13   26     -8.05      0.00
    1   15   26      4.83      0.00
    1   17   26     -1.64      0.00
    1   19   26      0.74      0.00
    1   21   26      0.55      0.00
    1   23   26      0.00      0.00
    1   25   26    -10.19      0.00
    0    2   26      2.97      0.00
    2    2   26    -47.52      0.00
    2    4   26    -13.72      0.00
    2    6   26     -4.50      0.00
    2    8   26      9.81      0.00
    2   10   26      5.49      0.00
    2   12   26      1.27      0.00
    2   14   26     -9.27      0.00
    2   16   26      0.19      0.00
    2   18   26      1.32      0.00
    2   20   26     -1.18      0.00
    2   22   26     -6.50      0.00
    2   24   26      6.33      0.00
    3    3   26     -0.58      0.00
    3    5   26      5.37      0.00
    3    7   26      4.66      0.00
    3    9   26     -0.01      0.00
    3   11   26     -3.11      0.00
    3   13   26      4.23      0.00
    3   15   26     -0.79      0.00
    3   17   26      1.08      0.00
    3   19   26     -0.32      0.00
    3   21   26     -4.55      0.00
    3   23   26      8.88      0.00
    3   25   26     10.39      0.00
    0    4   26     19.93      0.00
    4    4   26      2.93      0.00
    4    6   26      5.76      0.00
    4    8   26      5.40      0.00
    4   10   26     -6.97      0.00
    4   12   26     -1.88      0.00
    4   14   26      5.33      0.00
    4   16   26      9.44      0.00
    4   18   26      1.80      0.00
    4   20   26      3.78      0.00
    4   22   26      7.47      0.00
    4   24   26     -3.29      0.00
    5    5   26     -4.37      0.00
    5    7   26      5.19      0.00
    5    9   26      0.97      0.00
    5   11   26     -1.96      0.00
    5   13   26      4.40      0.00
    5   15   26     -6.49      0.00
    5   17   26    -12.33      0.00
    5   19   26      8.29      0.00
    5   21   26     -1.52      0.00
    5   23   26     -1.85      0.00
    5   25   26     -1.20      0.00
    0    6   26     14.74      0.00
    6    6   26    -11.96      0.00
    6    8   26      2.59      0.00
    6   10   26    -18.78      0.00
    6   12   26     15.99      0.00
    6   14   26      2.60      0.00
    6   16   26      1.73      0.00
    6   18   26     -2.98      0.00
    6   20   26     10.42      0.00
    6   22   26     -4.67      0.00
    6   24   26     -0.75      0.00
    7    7   26      5.83      0.00
    7    9   26     -8.10      0.00
    7   11   26     -3.82      0.00
    7   13   26      9.34      0.00
    7   15   26      2.42      0.00
    7   17   26     -7.70      0.00
    7   19   26      4.87      0.00
    7   21   26     10.76      0.00
    7   23   26     -1.27      0.00
    7   25   26     -5.93      0.00
    0    8   26     -3.24      0.00
    8    8   26     13.60      0.00
    8   10   26     -0.46      0.00
    8   12   26     11.11      0.00
    8   14   26     16.62      0.00
    8   16   26      9.51      0.00
    8   18   26      3.11      0.00
    8   20   26     16.39      0.00
    8   22   26     -1.15      0.00
    8   24   26      1.45      0.00
    9    9   26     -3.20      0.00
    9   11   26     -0.94      0.00
    9   13   26    -11.37      0.00
    9   15   26     -0.78      0.00
    9   17   26      9.40      0.00
    9   19   26      0.67      0.00
    9   21   26     -1.10      0.00
    9   23   26     -2.11      0.00
    9   25   26      0.67      0.00
    0   10   26     -9.96      0.00
   10   10   26    -10.52      0.00
   10   12   26      5.05      0.00
   10   14   26     -4.63      0.00
   10   16   26     -0.52      0.00
   10   18   26      6.01      0.00
   10   20   26     -5.74      0.00
   10   22   26      2.68      0.00
   10   24   26      2.62      0.00
   11   11   26     14.63      0.00
   11   13   26     -1.96      0.00
   11   15   26      9.46      0.00
   11   17   26      7.29      0.00
   11   19   26     -2.46      0.00
   11   21   26      8.25      0.00
   11   23   26     -2.24      0.00
   11   25   26      0.45      0.00
    0   12   26      1.95      0.00
   12   12   26    -10.38      0.00
   12   14   26      1.54      0.00
   12   16   26     -8.51      0.00
   12   18   26      9.47      0.00
   12   20   26     -9.05      0.00
   12   22   26     -1.18      0.00
   12   24   26     -4.92      0.00
   13   13   26      4.80      0.00
   13   15   26      2.18      0.00
   13   17   26     12.56      0.00
   13   19   26      4.19      0.00
   13   21   26      2.31      0.00
   13   23   26      7.01      0.00
   13   25   26     -7.81      0.00
    0   14   26      6.30      0.00
   14   14   26     10.33      0.00
   14   16   26     -6.57      0.00
   14   18   26      3.29      0.00
   14   20   26      4.01      0.00
   14   22   26     11.20      0.00
   14   24   26     -5.63      0.00
   15   15   26    -11.84      0.00
   15   17   26     -3.38      0.00
   15   19   26      8.67      0.00
   15   21   26      3.12      0.00
   15   23   26      2.26      0.00
   15   25   26      4.19      0.00
    0   16   26     -3.13      0.00
   16   16   26     16.76      0.00
   16   18   26     -7.77      0.00
   16   20   26      8.13      0.00
   16   22   26      5.38      0.00
   16   24   26      2.96      0.00
   17   17   26     14.90      0.00
   17   19   26     11.57      0.00
   17   21   26      2.46      0.00
   17   23   26      0.46      0.00
   17   25   26      2.68      0.00
    0   18   26    -12.18      0.00
   18   18   26    -16.96      0.00
   18   20   26      4.87      0.00
   18   22   26      8.95      0.00
   18   24   26      4.42      0.00
   19   19   26     -6.15      0.00
   19   21   26      3.62      0.00
   19   23   26      5.85      0.00
   19   25   26     -1.03      0.00
    0   20   26     11.38      0.00
   20   20   26     -2.42      0.00
   20   22   26      2.98      0.00
   20   24   26     -4.08      0.00
   21   21   26      8.67      0.00
   21   23   26      3.22      0.00
   21   25   26      8.98      0.00
    0   22   26      7.04      0.00
   22   22   26    -25.75      0.00
   22   24   26      7.80      0.00
   23   23   26      0.61      0.00
   23   25   26     -0.78      0.00
    0   24   26     -8.46      0.00
   24   24   26     11.63      0.00
    0   26   26     -6.71      0.00
    2   26   26      1.70      0.00
    4   26   26     -4.61      0.00
    6   26   26      1.67      0.00
    8   26   26      8.40      0.00
   10   26   26     12.36      0.00
   12   26   26    -11.24      0.00
   14   26   26      1.83      0.00
   16   26   26     -4.11      0.00
   18   26   26     -7.01      0.00
   20   26   26     -6.94      0.00
   22   26   26     -6.16      0.00
    0    1   27    -11.81      0.00
    1    2   27      3.70      0.00
    1    4   27      5.19      0.00
    1    6   27     -8.61      0.00
    1    8   27      5.04      0.00
    1   10   27     -2.17      0.00
    1   12   27      5.21      0.00
    1   14   27     -9.57      0.00
    1   16   27    -12.28      0.00
    1   18   27     -0.46      0.00
    1   20   27      2.75      0.00
    1   22   27    -10.46      0.00
    1   24   27      8.90      0.00
    1   26   27     -4.88      0.00
    2    3   27    -15.96      0.00
    2    5   27    -14.15      0.00
    2    7   27     -5.98      0.00
    2    9   27     -2.32      0.00
    2   11   27      1.55      0.00
    2   13   27    -11.67      0.00
    2   15   27     -2.67      0.00
    2   17   27     -6.08      0.00
    2   19   27     -0.41      0.00
    2   21   27      3.16      0.00
    2   23   27     -7.39      0.00
    2   25   27     -7.30      0.00
    0    3   27     14.48      0.00
    3    4   27     11.58      0.00
    3    6   27      0.08      0.00
    3    8   27      1.24      0.00
    3   10   27      0.78      0.00
    3   12   27      5.08      0.00
    3   14   27     -1.40      0.00
    3   16   27     -3.43      0.00
    3   18   27     -3.48      0.00
    3   20   27      0.89      0.00
    3   22   27      1.81      0.00
    3   24   27      2.33      0.00
    3   26   27      6.94      0.00
    4    5   27     12.56      0.00
    4    7   27     -3.23      0.00
    4    9   27     -3.22      0.00
    4   11   27     -3.38      0.00
    4   13   27     -3.04      0.00
    4   15   27      5.82      0.00
    4   17   27     -1.32      0.00
    4   19   27      5.24      0.00
    4   21   27     -5.03      0.00
    4   23   27     -7.29      0.00
    4   25   27      1.81      0.00
    0    5   27     13.01      0.00
    5    6   27     -3.77      0.00
    5    8   27      1.64      0.00
    5   10   27     -2.81      0.00
    5   12   27      0.21      0.00
    5   14   27      0.55      0.00
    5   16   27      8.42      0.00
    5   18   27    -12.57      0.00
    5   20   27     -1.04      0.00
    5   22   27      4.31      0.00
    5   24   27     -1.37      0.00
    5   26   27     -1.65      0.00
    6    7   27     -8.25      0.00
    6    9   27     -7.50      0.00
    6   11   27      1.65      0.00
    6   13   27     -7.47      0.00
    6   15   27      0.39      0.00
    6   17   27      9.16      0.00
    6   19   27    -10.12      0.00
    6   21   27      1.10      0.00
    6   23   27      6.88      0.00
    6   25   27     -7.64      0.00
    0    7   27     -1.91      0.00
    7    8   27      6.75      0.00
    7   10   27     -8.10      0.00
    7   12   27      3.46      0.00
    7   14   27     -8.72      0.00
    7   16   27      5.73      0.00
    7   18   27     -2.09      0.00
    7   20   27    -13.46      0.00
    7   22   27      0.76      0.00
    7   24   27     14.05      0.00
    7   26   27     -9.25      0.00
    8    9   27     -0.34      0.00
    8   11   27      0.90      0.00
    8   13   27     -2.90      0.00
    8   15   27     -8.47      0.00
    8   17   27     -9.31      0.00
    8   19   27     -0.10      0.00
    8   21   27      4.17      0.00
    8   23   27     -8.65      0.00
    8   25   27      3.90      0.00
    0    9   27     -7.70      0.00
    9   10   27      0.24      0.00
    9   12   27      5.83      0.00
    9   14   27      3.95      0.00
    9   16   27      2.34      0.00
    9   18   27     -4.68      0.00
    9   20   27      3.01      0.00
    9   22   27      5.22      0.00
    9   24   27      0.17      0.00
    9   26   27     -0.89      0.00
   10   11   27      7.19      0.00
   10   13   27     -4.53      0.00
   10   15   27     -3.16      0.00
   10   17   27     -3.51      0.00
   10   19   27     -5.44      0.00
   10   21   27      3.47      0.00
   10   23   27     -5.65      0.00
   10   25   27     -0.86      0.00
    0   11   27      1.29      0.00
   11   12   27     -2.88      0.00
   11   14   27      2.24      0.00
   11   16   27     -1.24      0.00
   11   18   27      2.73      0.00
   11   20   27      0.99      0.00
   11   22   27     -2.66      0.00
   11   24   27      1.98      0.00
   11   26   27     12.01      0.00
   12   13   27     -4.69      0.00
   12   15   27      6.95      0.00
   12   17   27     -3.29      0.00
   12   19   27      8.56      0.00
   12   21   27      1.01      0.00
   12   23   27      2.62      0.00
   12   25   27      5.05      0.00
    0   13   27      9.90      0.00
   13   14   27     -0.62      0.00
   13   16   27      4.61      0.00
   13   18   27      7.88      0.00
   13   20   27     -2.33      0.00
   13   22   27     -9.62      0.00
   13   24   27     -0.05      0.00
   13   26   27      3.34      0.00
   14   15   27     -2.82      0.00
   14   17   27     -7.96      0.00
   14   19   27     -6.63      0.00
   14   21   27     -7.02      0.00
   14   23   27     -3.30      0.00
   14   25   27      2.27      0.00
    0   15   27      3.22      0.00
   15   16   27      2.40      0.00
   15   18   27     -1.17      0.00
   15   20   27      0.36      0.00
   15   22   27     -0.85      0.00
   15   24   27     -2.00      0.00
   15   26   27      4.19      0.00
   16   17   27      3.48      0.00
   16   19   27    -12.49      0.00
   16   21   27     -2.45      0.00
   16   23   27     -3.63      0.00
   16   25   27     -2.49      0.00
    0   17   27     -3.84      0.00
   17   18   27     -1.67      0.00
   17   20   27    -12.72      0.00
   17   22   27      0.68      0.00
   17   24   27      3.89      0.00
   17   26   27      0.98      0.00
   18   19   27     -0.79      0.00
   18   21   27     -0.88      0.00
   18   23   27     -2.96      0.00
   18   25   27      1.16      0.00
    0   19   27     -3.00      0.00
   19   20   27     -1.74      0.00
   19   22   27      4.55      0.00
   19   24   27      6.48      0.00
   19   26   27      4.63      0.00
   20   21   27     -1.60      0.00
   20   23   27      3.99      0.00
   20   25   27     -1.04      0.00
    0   21   27     -1.31      0.00
   21   22   27     -3.35      0.00
   21   24   27     -3.10      0.00
   21   26   27     -0.83      0.00
   22   23   27      3.45      0.00
   22   25   27     -0.94      0.00
    0   23   27      5.93      0.00
   23   24   27      0.55      0.00
    0   25   27      2.55      0.00
    0   27   27    -24.67      0.00
    2   27   27     -1.59      0.00
    4   27   27      1.16      0.00
    6   27   27     -6.11      0.00
    8   27   27     -5.06      0.00
   10   27   27     -6.45      0.00
   12   27   27      1.95      0.00
   14   27   27      1.46      0.00
   16   27   27     -2.63      0.00
   18   27   27     -6.71      0.00
   20   27   27     -4.57      0.00
    0    0   28    -19.12      0.00
    1    1   28     33.77      0.00
    1    3   28     13.21      0.00
    1    5   28     16.39      0.00
    1    7   28     -0.89      0.00
    1    9   28      5.99      0.00
    1   11   28     -1.12      0.00
    1   13   28    -11.78      0.00
    1   15   28     -8.41      0.00
    1   17   28     -5.95      0.00
    1   19   28     -6.64      0.00
    1   21   28      2.43      0.00
    1   23   28      0.18      0.00
    1   25   28    -10.73      0.00
    1   27   28     -8.74      0.00
    0    2   28     -4.84      0.00
    2    2   28    -15.81      0.00
    2    4   28      5.17      0.00
    2    6   28     20.21      0.00
    2    8   28      7.15      0.00
    2   10   28     -1.68      0.00
    2   12   28    -10.10      0.00
    2   14   28      2.79      0.00
    2   16   28     -8.78      0.00
    2   18   28     -5.51      0.00
    2   20   28     -2.28      0.00
    2   22   28      9.08      0.00
    2   24   28      2.32      0.00
    2   26   28    -19.50      0.00
    3    3   28     12.62      0.00
    3    5   28     -5.86      0.00
    3    7   28     -5.32      0.00
    3    9   28      4.56      0.00
    3   11   28      8.37      0.00
    3   13   28     -2.77      0.00
    3   15   28      3.05      0.00
    3   17   28     -5.75      0.00
    3   19   28      1.22      0.00
    3   21   28     -0.90      0.00
    3   23   28     -3.10      0.00
    3   25   28      0.45      0.00
    3   27   28      2.88      0.00
    0    4   28      5.27      0.00
    4    4   28      1.93      0.00
    4    6   28     -3.72      0.00
    4    8   28      6.23      0.00
    4   10   28     -9.57      0.00
    4   12   28     -1.57      0.00
    4   14   28     -2.75      0.00
    4   16   28     -1.98      0.00
    4   18   28    -20.79      0.00
    4   20   28     -9.31      0.00
    4   22   28     -1.55      0.00
    4   24   28     -1.56      0.00
    4   26   28      2.00      0.00
    5    5   28      5.09      0.00
    5    7   28      0.43      0.00
    5    9   28      4.00      0.00
    5   11   28      0.36      0.00
    5   13   28      1.72      0.00
    5   15   28      2.68      0.00
    5   17   28      5.31      0.00
    5   19   28     -5.47      0.00
    5   21   28      5.94      0.00
    5   23   28     -5.15      0.00
    5   25   28    -13.70      0.00
    5   27   28     -4.69      0.00
    0    6   28     -8.08      0.00
    6    6   28     10.96      0.00
    6    8   28      4.67      0.00
    6   10   28     -6.25      0.00
    6   12   28     -4.25      0.00
    6   14   28      0.93      0.00
    6   16   28     -6.30      0.00
    6   18   28     -1.41      0.00
    6   20   28     -8.51      0.00
    6   22   28     -4.85      0.00
    6   24   28    -12.85      0.00
    6   26   28     -3.61      0.00
    7    7   28      4.48      0.00
    7    9   28     -3.32      0.00
    7   11   28      9.93      0.00
    7   13   28     -2.28      0.00
    7   15   28     -7.55      0.00
    7   17   28      4.51      0.00
    7   19   28     -0.44      0.00
    7   21   28     -8.79      0.00
    7   23   28     -2.68      0.00
    7   25   28     -0.09      0.00
    7   27   28      1.83      0.00
    0    8   28     14.98      0.00
    8    8   28      5.68      0.00
    8   10   28     -0.16      0.00
    8   12   28      2.02      0.00
    8   14   28      0.41      0.00
    8   16   28     -4.55      0.00
    8   18   28     11.60      0.00
    8   20   28     -0.47      0.00
    8   22   28     -0.57      0.00
    8   24   28      4.52      0.00
    8   26   28     11.79      0.00
    9    9   28     12.64      0.00
    9   11   28     -7.22      0.00
    9   13   28      2.59      0.00
    9   15   28      2.70      0.00
    9   17   28      2.71      0.00
    9   19   28     -1.49      0.00
    9   21   28     -1.51      0.00
    9   23   28     -9.11      0.00
    9   25   28      5.11      0.00
    9   27   28     -0.60      0.00
    0   10   28     -0.98      0.00
   10   10   28      4.21      0.00
   10   12   28     -0.12      0.00
   10   14   28      0.84      0.00
   10   16   28     -3.72      0.00
   10   18   28     11.64      0.00
   10   20   28     -1.75      0.00
   10   22   28      3.83      0.00
   10   24   28      8.53      0.00
   10   26   28      8.97      0.00
   11   11   28      5.56      0.00
   11   13   28     -2.38      0.00
   11   15   28      3.89      0.00
   11   17   28     -4.28      0.00
   11   19   28      5.13      0.00
   11   21   28     -5.90      0.00
   11   23   28      3.08      0.00
   11   25   28     -4.79      0.00
   11   27   28      8.32      0.00
    0   12   28      4.65      0.00
   12   12   28     -1.17      0.00
   12   14   28      6.23      0.00
   12   16   28     -3.36      0.00
   12   18   28      1.25      0.00
   12   20   28     -4.07      0.00
   12   22   28     -4.97      0.00
   12   24   28     -3.19      0.00
   12   26   28     -1.93      0.00
   13   13   28      8.02      0.00
   13   15   28     -5.54      0.00
   13   17   28     10.28      0.00
   13   19   28     -1.82      0.00
   13   21   28      1.09      0.00
   13   23   28     -4.04      0.00
   13   25   28     -6.48      0.00
   13   27   28     -3.07      0.00
    0   14   28      4.35      0.00
   14   14   28      0.63      0.00
   14   16   28      4.00      0.00
   14   18   28      5.01      0.00
   14   20   28      2.40      0.00
   14   22   28     -0.15      0.00
   14   24   28    -14.02      0.00
   14   26   28     -0.23      0.00
   15   15   28      8.36      0.00
   15   17   28     -6.12      0.00
   15   19   28      3.90      0.00
   15   21   28      4.18      0.00
   15   23   28     -7.31      0.00
   15   25   28     -2.72      0.00
   15   27   28     -1.16      0.00
    0   16   28      1.78      0.00
   16   16   28     10.51      0.00
   16   18   28      1.19      0.00
   16   20   28     -4.39      0.00
   16   22   28      2.01      0.00
   16   24   28     12.55      0.00
   16   26   28      8.54      0.00
   17   17   28     12.82      0.00
   17   19   28     -4.73      0.00
   17   21   28     -5.23      0.00
   17   23   28     -5.58      0.00
   17   25   28      0.18      0.00
   17   27   28     -7.08      0.00
    0   18   28     -8.69      0.00
   18   18   28     -3.02      0.00
   18   20   28      9.51      0.00
   18   22   28      4.46      0.00
   18   24   28     -0.96      0.00
   18   26   28     -3.30      0.00
   19   19   28     12.24      0.00
   19   21   28    -15.77      0.00
   19   23   28      1.36      0.00
   19   25   28     -5.13      0.00
   19   27   28     -0.30      0.00
    0   20   28    -11.51      0.00
   20   20   28     12.51      0.00
   20   22   28     -4.80      0.00
   20   24   28     -7.84      0.00
   20   26   28     -4.91      0.00
   21   21   28     -1.58      0.00
   21   23   28      6.79      0.00
   21   25   28      2.13      0.00
    0   22   28      6.72      0.00
   22   22   28      8.88      0.00
   22   24   28    -12.16      0.00
   23   23   28      2.59      0.00
    0   24   28      5.81      0.00
    0   26   28     11.21      0.00
    0   28   28     -7.58      0.00
    2   28   28    -32.30      0.00
    4   28   28      5.30      0.00
    6   28   28     -5.06      0.00
    8   28   28      2.76      0.00
   10   28   28      5.43      0.00
   12   28   28      2.64      0.00
   14   28   28     10.13      0.00
   16   28   28    -13.69      0.00
   18   28   28    -14.61      0.00
    0    1   29     13.09      0.00
    1    2   29    -15.35      0.00
    1    4   29      0.75      0.00
    1    6   29     -7.36      0.00
    1    8   29     -3.75      0.00
    1   10   29     -3.94      0.00
    1   12   29      3.35      0.00
    1   14   29      1.46      0.00
    1   16   29      6.45      0.00
    1   18   29     -6.01      0.00
    1   20   29     -2.40      0.00
    1   22   29      4.00      0.00
    1   24   29     -1.35      0.00
    1   26   29      3.92      0.00
    1   28   29      5.36      0.00
    2    3   29     -9.02      0.00
    2    5   29      6.11      0.00
    2    7   29     -3.45      0.00
    2    9   29     -0.43      0.00
    2   11   29    -13.84      0.00
    2   13   29     -2.19      0.00
    2   15   29    -12.22      0.00
    2   17   29     -0.08      0.00
    2   19   29     -3.54      0.00
    2   21   29     -1.44      0.00
    2   23   29     -6.39      0.00
    2   25   29     -4.72      0.00
    2   27   29     -4.28      0.00
    0    3   29     -1.49      0.00
    3    4   29      8.37      0.00
    3    6   29     -5.68      0.00
    3    8   29     -4.13      0.00
    3   10   29     -7.68      0.00
    3   12   29      4.35      0.00
    3   14   29     -6.01      0.00
    3   16   29     -2.73      0.00
    3   18   29     -3.95      0.00
    3   20   29      1.38      0.00
    3   22   29     -3.82      0.00
    3   24   29      0.79      0.00
    3   26   29      0.16      0.00
    3   28   29     -1.72      0.00
    4    5   29      6.42      0.00
    4    7   29      3.68      0.00
    4    9   29    -11.02      0.00
    4   11   29      0.99      0.00
    4   13   29      6.64      0.00
    4   15   29      1.94      0.00
    4   17   29     -9.10      0.00
    4   19   29      5.22      0.00
    4   21   29     -7.37      0.00
    4   23   29     -3.20      0.00
    4   25   29      4.38      0.00
    4   27   29      1.76      0.00
    0    5   29      5.87      0.00
    5    6   29      7.23      0.00
    5    8   29      6.88      0.00
    5   10   29      0.93      0.00
    5   12   29     -1.44      0.00
    5   14   29      0.98      0.00
    5   16   29     -7.83      0.00
    5   18   29     -1.19      0.00
    5   20   29      0.85      0.00
    5   22   29    -10.01      0.00
    5   24   29     -6.42      0.00
    5   26   29      1.13      0.00
    5   28   29     13.69      0.00
    6    7   29      2.17      0.00
    6    9   29     -1.35      0.00
    6   11   29      0.23      0.00
    6   13   29     -2.64      0.00
    6   15   29    -11.61      0.00
    6   17   29     -4.67      0.00
    6   19   29      2.66      0.00
    6   21   29      8.66      0.00
    6   23   29      3.01      0.00
    6   25   29      8.27      0.00
    6   27   29      3.46      0.00
    0    7   29     19.15      0.00
    7    8   29      0.91      0.00
    7   10   29      1.01      0.00
    7   12   29     -3.57      0.00
    7   14   29     -9.78      0.00
    7   16   29     -1.71      0.00
    7   18   29      1.82      0.00
    7   20   29      1.22      0.00
    7   22   29      1.41      0.00
    7   24   29      3.93      0.00
    7   26   29      3.34      0.00
    7   28   29      3.75      0.00
    8    9   29     -5.21      0.00
    8   11   29      7.08      0.00
    8   13   29     -6.28      0.00
    8   15   29      6.94      0.00
    8   17   29      4.00      0.00
    8   19   29      1.00      0.00
    8   21   29     -1.51      0.00
    8   23   29     -6.19      0.00
    8   25   29      3.88      0.00
    8   27   29     -4.93      0.00
    0    9   29      3.19      0.00
    9   10   29      3.79      0.00
    9   12   29     -7.89      0.00
    9   14   29      2.21      0.00
    9   16   29      9.48      0.00
    9   18   29     14.05      0.00
    9   20   29     -4.62      0.00
    9   22   29      6.29      0.00
    9   24   29     -3.07      0.00
    9   26   29      1.99      0.00
    9   28   29     -1.12      0.00
   10   11   29     -0.41      0.00
   10   13   29     -4.13      0.00
   10   15   29    -12.19      0.00
   10   17   29      2.05      0.00
   10   19   29     -8.21      0.00
   10   21   29     -5.45      0.00
   10   23   29     -4.14      0.00
   10   25   29     -3.30      0.00
   10   27   29      4.22      0.00
    0   11   29     -9.73      0.00
   11   12   29      4.64      0.00
   11   14   29     -7.04      0.00
   11   16   29      0.65      0.00
   11   18   29      9.03      0.00
   11   20   29     -1.26      0.00
   11   22   29      0.33      0.00
   11   24   29      2.59      0.00
   11   26   29      5.56      0.00
   11   28   29      7.06      0.00
   12   13   29      2.14      0.00
   12   15   29      4.22      0.00
   12   17   29      4.09      0.00
   12   19   29      2.22      0.00
   12   21   29      5.05      0.00
   12   23   29      5.78      0.00
   12   25   29     -7.35      0.00
   12   27   29     -9.52      0.00
    0   13   29      3.00      0.00
   13   14   29      6.37      0.00
   13   16   29     -1.45      0.00
   13   18   29      8.39      0.00
   13   20   29      6.02      0.00
   13   22   29     10.05      0.00
   13   24   29      6.99      0.00
   13   26   29      2.53      0.00
   13   28   29      3.40      0.00
   14   15   29      6.22      0.00
   14   17   29     -3.46      0.00
   14   19   29     -3.82      0.00
   14   21   29      7.20      0.00
   14   23   29     -2.49      0.00
   14   25   29      4.16      0.00
   14   27   29      3.27      0.00
    0   15   29    -13.20      0.00
   15   16   29      3.35      0.00
   15   18   29     -1.04      0.00
   15   20   29      7.02      0.00
   15   22   29      0.36      0.00
   15   24   29     -6.04      0.00
   15   26   29      5.39      0.00
   15   28   29      0.47      0.00
   16   17   29     -7.25      0.00
   16   19   29     -1.52      0.00
   16   21   29     -2.31      0.00
   16   23   29     -6.65      0.00
   16   25   29      0.59      0.00
   16   27   29    -11.12      0.00
    0   17   29      3.84      0.00
   17   18   29      6.40      0.00
   17   20   29     -4.37      0.00
   17   22   29     -8.53      0.00
   17   24   29     -3.44      0.00
   17   26   29      2.55      0.00
   18   19   29     -5.59      0.00
   18   21   29      8.80      0.00
   18   23   29     -3.59      0.00
   18   25   29     -0.17      0.00
    0   19   29      2.79      0.00
   19   20   29      2.93      0.00
   19   22   29     -3.32      0.00
   19   24   29     -3.69      0.00
   19   26   29      1.48      0.00
   20   21   29     -5.01      0.00
   20   23   29     -4.98      0.00
   20   25   29      3.56      0.00
    0   21   29      1.21      0.00
   21   22   29      1.97      0.00
   21   24   29     -2.73      0.00
   22   23   29      5.05      0.00
    0   23   29      2.38      0.00
    0   25   29    -14.08      0.00
    0   27   29    -18.22      0.00
   18   27   29    -14.77      0.00
    0   29   29     21.97      0.00
    2   29   29     -2.97      0.00
    4   29   29      4.13      0.00
    6   29   29      1.66      0.00
    8   29   29     15.85      0.00
   10   29   29      7.73      0.00
   12   29   29    -21.11      0.00
   14   29   29     32.05      0.00
    0    0   30     26.34      0.00
    1    1   30     -0.21      0.00
    1    3   30    -11.45      0.00
    1    5   30      5.83      0.00
    1    7   30      0.69      0.00
    1    9   30      8.61      0.00
    1   11   30     -2.38      0.00
    1   13   30     -4.52      0.00
    1   15   30     -9.92      0.00
    1   17   30      6.18      0.00
    1   19   30     -4.12      0.00
    1   21   30      6.91      0.00
    1   23   30      0.39      0.00
    1   25   30      4.07      0.00
    1   27   30     -9.17      0.00
    1   29   30      9.73      0.00
    0    2   30     31.57      0.00
    2    2   30      5.95      0.00
    2    4   30      1.60      0.00
    2    6   30     -3.90      0.00
    2    8   30      1.00      0.00
    2   10   30      0.96      0.00
    2   12   30     -7.37      0.00
    2   14   30      2.66      0.00
    2   16   30    -11.06      0.00
    2   18   30      0.36      0.00
    2   20   30     -4.99      0.00
    2   22   30      4.42      0.00
    2   24   30      8.84      0.00
    2   26   30     10.23      0.00
    2   28   30     22.35      0.00
    3    3   30      5.13      0.00
    3    5   30      4.76      0.00
    3    7   30     14.19      0.00
    3    9   30     -2.73      0.00
    3   11   30     -2.75      0.00
    3   13   30      3.39      0.00
    3   15   30     -2.50      0.00
    3   17   30     -3.48      0.00
    3   19   30     -6.19      0.00
    3   21   30     -4.87      0.00
    3   23   30      9.23      0.00
    3   25   30      7.34      0.00
    3   27   30      7.66      0.00
    3   29   30      1.71      0.00
    0    4   30      6.48      0.00
    4    4   30     -0.52      0.00
    4    6   30     -7.50      0.00
    4    8   30      2.27      0.00
    4   10   30    -20.19      0.00
    4   12   30      4.54      0.00
    4   14   30      4.26      0.00
    4   16   30     14.62      0.00
    4   18   30      4.36      0.00
    4   20   30      9.86      0.00
    4   22   30      4.88      0.00
    4   24   30     -6.59      0.00
    4   26   30    -11.90      0.00
    4   28   30     15.65      0.00
    5    5   30      6.06      0.00
    5    7   30     -6.28      0.00
    5    9   30     -0.87      0.00
    5   11   30      2.49      0.00
    5   13   30     -0.52      0.00
    5   15   30      1.22      0.00
    5   17   30     -2.01      0.00
    5   19   30      5.66      0.00
    5   21   30     -2.56      0.00
    5   23   30     -1.01      0.00
    5   25   30     -6.72      0.00
    5   27   30    -10.62      0.00
    5   29   30      2.95      0.00
    0    6   30      6.12      0.00
    6    6   30    -11.34      0.00
    6    8   30      2.19      0.00
    6   10   30      1.00      0.00
    6   12   30    -16.79      0.00
    6   14   30     -3.79      0.00
    6   16   30     -3.05      0.00
    6   18   30      1.92      0.00
    6   20   30      1.95      0.00
    6   22   30    -17.78      0.00
    6   24   30     -2.44      0.00
    6   26   30     -3.07      0.00
    6   28   30    -13.23      0.00
    7    7   30      4.27      0.00
    7    9   30     -3.54      0.00
    7   11   30     -0.07      0.00
    7   13   30     -3.26      0.00
    7   15   30      5.11      0.00
    7   17   30     -0.94      0.00
    7   19   30      4.28      0.00
    7   21   30     -5.81      0.00
    7   23   30      3.99      0.00
    7   25   30      3.20      0.00
    7   27   30     -0.61      0.00
    7   29   30      0.06      0.00
    0    8   30      3.07      0.00
    8    8   30     11.33      0.00
    8   10   30     -4.25      0.00
    8   12   30      3.79      0.00
    8   14   30     -7.42      0.00
    8   16   30     -1.83      0.00
    8   18   30     -5.63      0.00
    8   20   30     -4.73      0.00
    8   22   30     -1.45      0.00
    8   24   30      9.49      0.00
    8   26   30    -16.86      0.00
    8   28   30    -22.88      0.00
    9    9   30     -0.41      0.00
    9   11   30     -4.04      0.00
    9   13   30      6.41      0.00
    9   15   30      3.95      0.00
    9   17   30      5.09      0.00
    9   19   30     -0.15      0.00
    9   21   30     20.58      0.00
    9   23   30     -2.72      0.00
    9   25   30      5.13      0.00
    9   27   30      5.26      0.00
    9   29   30      3.15      0.00
    0   10   30     -0.47      0.00
   10   10   30      5.56      0.00
   10   12   30      5.97      0.00
   10   14   30      0.08      0.00
   10   16   30     -9.98      0.00
   10   18   30      7.75      0.00
   10   20   30     -5.99      0.00
   10   22   30      5.59      0.00
   10   24   30     -0.17      0.00
   10   26   30      0.25      0.00
   10   28   30     -4.52      0.00
   11   11   30     -4.58      0.00
   11   13   30      0.14      0.00
   11   15   30     -8.30      0.00
   11   17   30      7.20      0.00
   11   19   30     -2.55      0.00
   11   21   30      2.23      0.00
   11   23   30     -4.91      0.00
   11   25   30     -2.03      0.00
   11   27   30      4.46      0.00
   11   29   30      3.00      0.00
    0   12   30    -12.70      0.00
   12   12   30     -1.38      0.00
   12   14   30     -4.01      0.00
   12   16   30      5.45      0.00
   12   18   30     -1.55      0.00
   12   20   30      4.35      0.00
   12   22   30      2.99      0.00
   12   24   30     -8.35      0.00
   12   26   30     -3.60      0.00
   12   28   30     28.51      0.00
   13   13   30      3.00      0.00
   13   15   30      0.90      0.00
   13   17   30     -6.04      0.00
   13   19   30     -0.23      0.00
   13   21   30     -4.14      0.00
   13   23   30     -7.78      0.00
   13   25   30      2.44      0.00
   13   27   30    -12.35      0.00
    0   14   30      2.70      0.00
   14   14   30    -12.42      0.00
   14   16   30      7.47      0.00
   14   18   30     -1.80      0.00
   14   20   30      6.75      0.00
   14   22   30     -2.08      0.00
   14   24   30      3.17      0.00
   14   26   30     21.93      0.00
   14   28   30     18.46      0.00
   15   15   30     14.23      0.00
   15   17   30     -3.83      0.00
   15   19   30     -1.51      0.00
   15   21   30      4.12      0.00
   15   23   30     -2.26      0.00
   15   25   30     -2.77      0.00
   15   27   30      8.79      0.00
    0   16   30     16.23      0.00
   16   16   30    -14.32      0.00
   16   18   30      5.91      0.00
   16   20   30      1.68      0.00
   16   22   30     -5.08      0.00
   16   24   30     -0.08      0.00
   16   26   30     -0.65      0.00
   17   17   30     14.06      0.00
   17   19   30     -7.66      0.00
   17   21   30      1.53      0.00
   17   23   30     -6.72      0.00
   17   25   30      8.96      0.00
    0   18   30     -2.10      0.00
   18   18   30      7.98      0.00
   18   20   30     -4.59      0.00
   18   22   30     -5.95      0.00
   18   24   30     -6.37      0.00
   19   19   30     -3.58      0.00
   19   21   30     -0.60      0.00
   19   23   30     -2.62      0.00
   19   25   30     -4.31      0.00
    0   20   30     10.34      0.00
   20   20   30     15.21      0.00
   20   22   30      1.63      0.00
   20   24   30      4.72      0.00
   21   21   30     10.65      0.00
   21   23   30     -0.11      0.00
    0   22   30    -11.52      0.00
   22   22   30      6.98      0.00
    0   24   30     -3.72      0.00
    0   26   30    -17.28      0.00
    0   28   30    -34.90      0.00
    0   30   30     21.17      0.00
    2   30   30    -35.94      0.00
    4   30   30    -11.56      0.00
    6   30   30     18.48      0.00
    8   30   30    -30.78      0.00
   10   30   30    -23.80      0.00
    0    1   31     -2.56      0.00
    1    2   31     -7.21      0.00
    1    4   31      2.38      0.00
    1    6   31      0.00      0.00
    1    8   31     -4.44      0.00
    1   10   31      7.40      0.00
    1   12   31      7.06      0.00
    1   14   31      3.44      0.00
    1   16   31     -1.81      0.00
    1   18   31      6.58      0.00
    1   20   31      0.46      0.00
    1   22   31      3.33      0.00
    1   24   31      1.10      0.00
    1   26   31      7.58      0.00
    1   28   31     -3.36      0.00
    1   30   31      7.98      0.00
    2    3   31      3.56      0.00
    2    5   31      0.17      0.00
    2    7   31      4.97      0.00
    2    9   31      1.95      0.00
    2   11   31     -5.92      0.00
    2   13   31     -0.60      0.00
    2   15   31      7.80      0.00
    2   17   31     -2.37      0.00
    2   19   31     -5.18      0.00
    2   21   31      1.18      0.00
    2   23   31     -3.38      0.00
    2   25   31     -5.89      0.00
    2   27   31     13.69      0.00
    2   29   31     28.48      0.00
    0    3   31     -0.24      0.00
    3    4   31     -4.82      0.00
    3    6   31      8.51      0.00
    3    8   31     11.21      0.00
    3   10   31      0.24      0.00
    3   12   31     -3.70      0.00
    3   14   31     -4.60      0.00
    3   16   31     10.83      0.00
    3   18   31      1.29      0.00
    3   20   31     -8.90      0.00
    3   22   31     13.34      0.00
    3   24   31      1.84      0.00
    3   26   31     -3.62      0.00
    3   28   31     -7.83      0.00
    3   30   31      3.74      0.00
    4    5   31     -3.14      0.00
    4    7   31     -5.99      0.00
    4    9   31     -3.12      0.00
    4   11   31     -0.20      0.00
    4   13   31      1.60      0.00
    4   15   31      7.24      0.00
    4   17   31      5.69      0.00
    4   19   31     -2.79      0.00
    4   21   31     -0.94      0.00
    4   23   31     -0.72      0.00
    4   25   31      2.40      0.00
    4   27   31     -0.37      0.00
    4   29   31     -6.52      0.00
    0    5   31    -13.57      0.00
    5    6   31     -6.30      0.00
    5    8   31     -3.84      0.00
    5   10   31     -7.02      0.00
    5   12   31     -4.57      0.00
    5   14   31     -6.93      0.00
    5   16   31     -1.18      0.00
    5   18   31     -0.97      0.00
    5   20   31      0.06      0.00
    5   22   31      2.60      0.00
    5   24   31      1.96      0.00
    5   26   31      5.67      0.00
    5   28   31     -8.52      0.00
    5   30   31     -2.96      0.00
    6    7   31      7.31      0.00
    6    9   31      6.04      0.00
    6   11   31      5.85      0.00
    6   13   31      2.30      0.00
    6   15   31     -4.61      0.00
    6   17   31    -15.75      0.00
    6   19   31     -4.08      0.00
    6   21   31      0.66      0.00
    6   23   31      1.27      0.00
    6   25   31      0.50      0.00
    6   27   31     -4.04      0.00
    6   29   31    -24.49      0.00
    0    7   31     -0.29      0.00
    7    8   31    -10.85      0.00
    7   10   31     -8.86      0.00
    7   12   31      3.64      0.00
    7   14   31     -2.35      0.00
    7   16   31      6.52      0.00
    7   18   31     -9.33      0.00
    7   20   31      5.08      0.00
    7   22   31      4.02      0.00
    7   24   31     12.78      0.00
    7   26   31      7.99      0.00
    7   28   31     -7.64      0.00
    8    9   31     -7.42      0.00
    8   11   31      8.75      0.00
    8   13   31      4.47      0.00
    8   15   31     -1.25      0.00
    8   17   31     12.21      0.00
    8   19   31     -8.14      0.00
    8   21   31      1.33      0.00
    8   23   31     -0.93      0.00
    8   25   31      7.92      0.00
    8   27   31     18.47      0.00
    8   29   31      3.52      0.00
    0    9   31     -2.64      0.00
    9   10   31     -0.52      0.00
    9   12   31      1.50      0.00
    9   14   31      3.69      0.00
    9   16   31     -9.71      0.00
    9   18   31      0.86      0.00
    9   20   31     -4.70      0.00
    9   22   31      1.53      0.00
    9   24   31     -7.71      0.00
    9   26   31     -9.01      0.00
    9   28   31     -9.52      0.00
   10   11   31     -3.08      0.00
   10   13   31      2.43      0.00
   10   15   31     -0.13      0.00
   10   17   31     -8.69      0.00
   10   19   31     -4.43      0.00
   10   21   31      6.06      0.00
   10   23   31     -4.75      0.00
   10   25   31      4.23      0.00
   10   27   31    -15.74      0.00
    0   11   31     13.05      0.00
   11   12   31     -3.86      0.00
   11   14   31     -3.24      0.00
   11   16   31     -2.06      0.00
   11   18   31      5.87      0.00
   11   20   31      3.51      0.00
   11   22   31     -0.32      0.00
   11   24   31     -1.75      0.00
   11   26   31     -6.03      0.00
   11   28   31     11.75      0.00
   12   13   31      4.75      0.00
   12   15   31     -2.32      0.00
   12   17   31     -4.49      0.00
   12   19   31     -3.96      0.00
   12   21   31      6.23      0.00
   12   23   31     -1.21      0.00
   12   25   31     -0.28      0.00
   12   27   31      0.32      0.00
    0   13   31      3.01      0.00
   13   14   31     -3.70      0.00
   13   16   31     -5.09      0.00
   13   18   31     -3.52      0.00
   13   20   31      0.68      0.00
   13   22   31      1.08      0.00
   13   24   31     -0.28      0.00
   13   26   31      9.30      0.00
   14   15   31     -5.75      0.00
   14   17   31      6.39      0.00
   14   19   31     -1.00      0.00
   14   21   31      0.25      0.00
   14   23   31      4.02      0.00
   14   25   31      9.26      0.00
   14   27   31      6.46      0.00
    0   15   31    -18.36      0.00
   15   16   31      3.70      0.00
   15   18   31     -5.08      0.00
   15   20   31     -1.95      0.00
   15   22   31     -1.39      0.00
   15   24   31     -4.87      0.00
   15   26   31     -7.53      0.00
   16   17   31     -6.27      0.00
   16   19   31     -0.14      0.00
   16   21   31      3.29      0.00
   16   23   31     -3.59      0.00
   16   25   31     -3.82      0.00
    0   17   31     10.92      0.00
   17   18   31      5.40      0.00
   17   20   31      4.44      0.00
   17   22   31      2.32      0.00
   17   24   31     -9.20      0.00
   18   19   31     -4.54      0.00
   18   21   31      5.25      0.00
   18   23   31     -4.65      0.00
    0   19   31    -20.30      0.00
   19   20   31    -11.31      0.00
   19   22   31     -2.80      0.00
   19   24   31      3.86      0.00
   20   21   31     -0.90      0.00
   20   23   31      9.40      0.00
    0   21   31     10.28      0.00
   21   22   31      0.84      0.00
    0   23   31     21.08      0.00
    0   25   31      8.90      0.00
    0   27   31     16.57      0.00
    0   29   31     16.67      0.00
   10   29   31      8.20      0.00
    0    0   32      5.93      0.00
    1    1   32      9.16      0.00
    1    3   32      6.47      0.00
    1    5   32    -17.69      0.00
    1    7   32      1.09      0.00
    1    9   32     15.96      0.00
    1   11   32     -2.76      0.00
    1   13   32      1.62      0.00
    1   15   32      1.96      0.00
    1   17   32      4.56      0.00
    1   19   32      3.78      0.00
    1   21   32     -6.76      0.00
    1   23   32      6.41      0.00
    1   25   32    -14.54      0.00
    1   27   32     -1.61      0.00
    1   29   32     -5.07      0.00
    0    2   32     17.04      0.00
    2    2   32    -13.71      0.00
    2    4   32     13.48      0.00
    2    6   32      3.14      0.00
    2    8   32     14.72      0.00
    2   10   32     -9.25      0.00
    2   12   32      3.41      0.00
    2   14   32      0.81      0.00
    2   16   32     -0.71      0.00
    2   18   32     -8.29      0.00
    2   20   32      4.83      0.00
    2   22   32     -0.16      0.00
    2   24   32     -4.80      0.00
    2   26   32    -13.08      0.00
    2   28   32    -13.54      0.00
    3    3   32     -8.09      0.00
    3    5   32     -1.55      0.00
    3    7   32      0.50      0.00
    3    9   32      2.52      0.00
    3   11   32     -2.34      0.00
    3   13   32      2.02      0.00
    3   15   32     -1.43      0.00
    3   17   32      5.09      0.00
    3   19   32     -1.90      0.00
    3   21   32     -3.78      0.00
    3   23   32     -4.98      0.00
    3   25   32     -1.51      0.00
    3   27   32      0.68      0.00
    3   29   32     -3.42      0.00
    0    4   32     19.88      0.00
    4    4   32     -4.58      0.00
    4    6   32     13.11      0.00
    4    8   32     -0.57      0.00
    4   10   32     -3.66      0.00
    4   12   32      5.87      0.00
    4   14   32     -1.21      0.00
    4   16   32     -0.89      0.00
    4   18   32     10.04      0.00
    4   20   32     14.94      0.00
    4   22   32      9.13      0.00
    4   24   32     12.05      0.00
    4   26   32      5.91      0.00
    4   28   32     -6.47      0.00
    5    5   32    -10.20      0.00
    5    7   32     -2.53      0.00
    5    9   32     -5.95      0.00
    5   11   32      3.80      0.00
    5   13   32     -0.62      0.00
    5   15   32     -1.49      0.00
    5   17   32      3.15      0.00
    5   19   32     -1.66      0.00
    5   21   32      3.53      0.00
    5   23   32      7.42      0.00
    5   25   32      5.59      0.00
    5   27   32     -5.30      0.00
    0    6   32     17.01      0.00
    6    6   32     -1.29      0.00
    6    8   32     -8.09      0.00
    6   10   32      1.11      0.00
    6   12   32     -7.54      0.00
    6   14   32     -2.52      0.00
    6   16   32      1.58      0.00
    6   18   32      1.61      0.00
    6   20   32      4.55      0.00
    6   22   32      1.35      0.00
    6   24   32     -8.58      0.00
    6   26   32     -2.15      0.00
    6   28   32      5.10      0.00
    7    7   32     10.26      0.00
    7    9   32     -2.94      0.00
    7   11   32     -5.79      0.00
    7   13   32      5.39      0.00
    7   15   32      3.44      0.00
    7   17   32      3.61      0.00
    7   19   32      4.11      0.00
    7   21   32      7.46      0.00
    7   23   32      2.62      0.00
    7   25   32     -6.74      0.00
    7   27   32      8.10      0.00
    0    8   32     -8.95      0.00
    8    8   32      6.89      0.00
    8   10   32      3.12      0.00
    8   12   32      3.41      0.00
    8   14   32     -2.41      0.00
    8   16   32     -5.32      0.00
    8   18   32     -6.11      0.00
    8   20   32     -2.22      0.00
    8   22   32    -10.00      0.00
    8   24   32      8.39      0.00
    8   26   32     -1.20      0.00
    8   28   32     -0.55      0.00
    9    9   32     -6.71      0.00
    9   11   32      2.63      0.00
    9   13   32     -4.29      0.00
    9   15   32      1.17      0.00
    9   17   32     -6.65      0.00
    9   19   32     -2.50      0.00
    9   21   32     -3.98      0.00
    9   23   32      1.72      0.00
    9   25   32      0.40      0.00
    9   27   32     -0.08      0.00
    0   10   32     -8.66      0.00
   10   10   32      7.49      0.00
   10   12   32      3.89      0.00
   10   14   32      6.47      0.00
   10   16   32      2.16      0.00
   10   18   32      6.29      0.00
   10   20   32     -1.89      0.00
   10   22   32      7.70      0.00
   10   24   32     -2.52      0.00
   10   26   32     -6.12      0.00
   11   11   32      5.31      0.00
   11   13   32      1.47      0.00
   11   15   32     -3.71      0.00
   11   17   32      2.82      0.00
   11   19   32     -3.69      0.00
   11   21   32     13.09      0.00
   11   23   32      8.18      0.00
   11   25   32      4.28      0.00
   11   27   32    -17.52      0.00
    0   12   32      4.28      0.00
   12   12   32      5.79      0.00
   12   14   32      1.67      0.00
   12   16   32      5.85      0.00
   12   18   32     -2.99      0.00
   12   20   32      3.19      0.00
   12   22   32      4.46      0.00
   12   24   32      5.59      0.00
   12   26   32     -2.18      0.00
   13   13   32      8.15      0.00
   13   15   32     10.46      0.00
   13   17   32     -3.72      0.00
   13   19   32     -1.85      0.00
   13   21   32     -6.63      0.00
   13   23   32      4.66      0.00
   13   25   32      6.88      0.00
    0   14   32      2.32      0.00
   14   14   32     -8.07      0.00
   14   16   32     -4.11      0.00
   14   18   32     -0.07      0.00
   14   20   32    -10.23      0.00
   14   22   32     -9.14      0.00
   14   24   32      2.97      0.00
   14   26   32     21.76      0.00
   15   15   32     -9.90      0.00
   15   17   32     17.40      0.00
   15   19   32     -4.55      0.00
   15   21   32     -3.87      0.00
   15   23   32     -0.15      0.00
   15   25   32      8.85      0.00
    0   16   32     36.04      0.00
   16   16   32      1.41      0.00
   16   18   32     -0.51      0.00
   16   20   32     -2.39      0.00
   16   22   32      0.53      0.00
   16   24   32      7.86      0.00
   17   17   32     -6.77      0.00
   17   19   32     -2.23      0.00
   17   21   32      0.87      0.00
   17   23   32     -0.09      0.00
    0   18   32      9.48      0.00
   18   18   32      0.12      0.00
   18   20   32      4.03      0.00
   18   22   32     -1.48      0.00
   19   19   32     -0.83      0.00
   19   21   32     -5.20      0.00
    0   20   32     14.24      0.00
   20   20   32     -0.34      0.00
   20   22   32     -7.11      0.00
    0   22   32     -1.61      0.00
    0   24   32      2.32      0.00
    0   26   32      5.78      0.00
    0   28   32     -4.63      0.00
    0    1   33     -2.91      0.00
    1    2   33      5.41      0.00
    1    4   33    -12.26      0.00
    1    6   33     -5.86      0.00
    1    8   33      7.77      0.00
    1   10   33      0.08      0.00
    1   12   33     21.00      0.00
    1   14   33     -9.72      0.00
    1   16   33      1.19      0.00
    1   18   33      0.41      0.00
    1   20   33      2.33      0.00
    1   22   33     -0.24      0.00
    1   24   33      1.29      0.00
    1   26   33      6.34      0.00
    1   28   33      5.21      0.00
    2    3   33     13.35      0.00
    2    5   33     -2.44      0.00
    2    7   33     -2.05      0.00
    2    9   33      8.11      0.00
    2   11   33     -2.07      0.00
    2   13   33     -6.21      0.00
    2   15   33      0.30      0.00
    2   17   33     -3.38      0.00
    2   19   33     11.91      0.00
    2   21   33     -4.05      0.00
    2   23   33     -1.55      0.00
    2   25   33      1.82      0.00
    2   27   33    -10.38      0.00
    0    3   33      4.87      0.00
    3    4   33     -6.99      0.00
    3    6   33      4.06      0.00
    3    8   33     -0.50      0.00
    3   10   33     -2.25      0.00
    3   12   33     -7.22      0.00
    3   14   33      3.12      0.00
    3   16   33      3.07      0.00
    3   18   33      1.02      0.00
    3   20   33      5.38      0.00
    3   22   33      2.94      0.00
    3   24   33    -11.17      0.00
    3   26   33    -11.95      0.00
    3   28   33     11.72      0.00
    4    5   33     13.71      0.00
    4    7   33    -13.59      0.00
    4    9   33     -2.94      0.00
    4   11   33     -0.74      0.00
    4   13   33      6.20      0.00
    4   15   33      1.72      0.00
    4   17   33      7.59      0.00
    4   19   33      6.16      0.00
    4   21   33     11.69      0.00
    4   23   33     -9.76      0.00
    4   25   33      4.27      0.00
    4   27   33     12.84      0.00
    0    5   33     13.95      0.00
    5    6   33     -0.92      0.00
    5    8   33      5.11      0.00
    5   10   33      2.90      0.00
    5   12   33     -1.44      0.00
    5   14   33     -3.20      0.00
    5   16   33     -7.40      0.00
    5   18   33      1.42      0.00
    5   20   33     -4.94      0.00
    5   22   33     -4.66      0.00
    5   24   33      1.46      0.00
    5   26   33      9.01      0.00
    6    7   33     -0.56      0.00
    6    9   33      3.31      0.00
    6   11   33     14.81      0.00
    6   13   33     -5.67      0.00
    6   15   33    -10.46      0.00
    6   17   33     -8.48      0.00
    6   19   33      3.93      0.00
    6   21   33     -7.43      0.00
    6   23   33     -3.07      0.00
    6   25   33     -6.98      0.00
    6   27   33     -0.21      0.00
    0    7   33      5.03      0.00
    7    8   33      6.52      0.00
    7   10   33     -0.53      0.00
    7   12   33     -1.31      0.00
    7   14   33      0.81      0.00
    7   16   33     -0.02      0.00
    7   18   33      0.19      0.00
    7   20   33     -4.81      0.00
    7   22   33      5.48      0.00
    7   24   33     -9.02      0.00
    7   26   33    -10.14      0.00
    8    9   33      6.79      0.00
    8   11   33     -6.10      0.00
    8   13   33      7.00      0.00
    8   15   33     -1.37      0.00
    8   17   33      8.68      0.00
    8   19   33      6.17      0.00
    8   21   33     -0.31      0.00
    8   23   33      1.86      0.00
    8   25   33    -10.33      0.00
    8   27   33    -14.68      0.00
    0    9   33      1.03      0.00
    9   10   33     -3.15      0.00
    9   12   33      2.29      0.00
    9   14   33     -0.89      0.00
    9   16   33      7.18      0.00
    9   18   33      9.48      0.00
    9   20   33      4.75      0.00
    9   22   33     -1.89      0.00
    9   24   33     -9.39      0.00
    9   26   33     -0.76      0.00
   10   11   33      2.07      0.00
   10   13   33     -1.36      0.00
   10   15   33      7.29      0.00
   10   17   33     -4.01      0.00
   10   19   33      5.06      0.00
   10   21   33     -8.60      0.00
   10   23   33     -3.47      0.00
   10   25   33     13.91      0.00
    0   11   33      6.66      0.00
   11   12   33      2.49      0.00
   11   14   33     -7.59      0.00
   11   16   33     -1.83      0.00
   11   18   33      0.68      0.00
   11   20   33      1.60      0.00
   11   22   33     -1.18      0.00
   11   24   33     -0.87      0.00
   11   26   33     10.72      0.00
   12   13   33      3.45      0.00
   12   15   33     -1.92      0.00
   12   17   33     -2.28      0.00
   12   19   33     -2.72      0.00
   12   21   33      0.36      0.00
   12   23   33      4.27      0.00
   12   25   33     17.11      0.00
    0   13   33      7.59      0.00
   13   14   33      2.97      0.00
   13   16   33      2.80      0.00
   13   18   33     -5.55      0.00
   13   20   33     -3.71      0.00
   13   22   33      6.44      0.00
   13   24   33      6.69      0.00
   14   15   33      9.20      0.00
   14   17   33     -4.35      0.00
   14   19   33     -4.35      0.00
   14   21   33     -4.87      0.00
   14   23   33      2.48      0.00
    0   15   33     -0.26      0.00
   15   16   33     -6.02      0.00
   15   18   33      5.88      0.00
   15   20   33      0.51      0.00
   15   22   33     -4.13      0.00
   15   24   33      2.78      0.00
   16   17   33      1.11      0.00
   16   19   33      5.26      0.00
   16   21   33      4.28      0.00
   16   23   33      7.11      0.00
    0   17   33      2.03      0.00
   17   18   33      0.35      0.00
   17   20   33     -0.15      0.00
   17   22   33      6.45      0.00
   18   19   33     -2.36      0.00
   18   21   33      3.73      0.00
    0   19   33    -12.38      0.00
   19   20   33      1.39      0.00
    0   21   33     -5.20      0.00
    0   23   33     14.85      0.00
    0   25   33    -16.12      0.00
    0   27   33     -7.66      0.00
    0    0   34    -10.20      0.00
    1    1   34      7.00      0.00
    1    3   34     -3.30      0.00
    1    5   34     -3.35      0.00
    1    7   34      5.08      0.00
    1    9   34     -9.10      0.00
    1   11   34     -0.54      0.00
    1   13   34      0.15      0.00
    1   15   34     -1.03      0.00
    1   17   34     -9.77      0.00
    1   19   34      7.93      0.00
    1   21   34      8.05      0.00
    1   23   34    -10.94      0.00
    1   25   34      1.96      0.00
    1   27   34      3.76      0.00
    0    2   34    -17.35      0.00
    2    2   34     -6.19      0.00
    2    4   34      9.80      0.00
    2    6   34     -4.28      0.00
    2    8   34      5.47      0.00
    2   10   34      1.80      0.00
    2   12   34     -6.93      0.00
    2   14   34     -7.10      0.00
    2   16   34     -5.92      0.00
    2   18   34     -3.44      0.00
    2   20   34      0.89      0.00
    2   22   34      2.93      0.00
    2   24   34      1.91      0.00
    2   26   34     -8.29      0.00
    3    3   34    -20.61      0.00
    3    5   34      9.53      0.00
    3    7   34     -1.79      0.00
    3    9   34      1.28      0.00
    3   11   34     -3.03      0.00
    3   13   34     -0.19      0.00
    3   15   34     -7.10      0.00
    3   17   34     -0.27      0.00
    3   19   34     -7.80      0.00
    3   21   34      6.28      0.00
    3   23   34     -2.37      0.00
    3   25   34      2.49      0.00
    3   27   34     18.54      0.00
    0    4   34      9.64      0.00
    4    4   34     -2.90      0.00
    4    6   34     -2.25      0.00
    4    8   34     -6.46      0.00
    4   10   34      5.77      0.00
    4   12   34      3.99      0.00
    4   14   34     14.53      0.00
    4   16   34     -1.34      0.00
    4   18   34     -1.31      0.00
    4   20   34     -0.99      0.00
    4   22   34      6.57      0.00
    4   24   34     -0.26      0.00
    4   26   34    -13.70      0.00
    5    5   34      5.95      0.00
    5    7   34      7.00      0.00
    5    9   34     -1.09      0.00
    5   11   34     -4.76      0.00
    5   13   34     -2.76      0.00
    5   15   34      1.99      0.00
    5   17   34      4.43      0.00
    5   19   34     -2.78      0.00
    5   21   34      6.53      0.00
    5   23   34      6.37      0.00
    5   25   34     -5.96      0.00
    0    6   34     10.56      0.00
    6    6   34      3.95      0.00
    6    8   34     -8.60      0.00
    6   10   34      1.02      0.00
    6   12   34     -0.38      0.00
    6   14   34     -4.92      0.00
    6   16   34     -5.35      0.00
    6   18   34     -1.67      0.00
    6   20   34     -6.27      0.00
    6   22   34      4.07      0.00
    6   24   34     -8.05      0.00
    6   26   34      2.08      0.00
    7    7   34    -13.62      0.00
    7    9   34      6.69      0.00
    7   11   34     -6.42      0.00
    7   13   34     -6.93      0.00
    7   15   34     -0.94      0.00
    7   17   34     -6.25      0.00
    7   19   34      0.67      0.00
    7   21   34     -0.83      0.00
    7   23   34     12.32      0.00
    7   25   34     -3.50      0.00
    0    8   34      1.43      0.00
    8    8   34      3.75      0.00
    8   10   34     -0.52      0.00
    8   12   34     -0.49      0.00
    8   14   34     12.49      0.00
    8   16   34      0.44      0.00
    8   18   34      3.24      0.00
    8   20   34     -4.19      0.00
    8   22   34     -2.58      0.00
    8   24   34      3.27      0.00
    9    9   34      5.87      0.00
    9   11   34     -7.01      0.00
    9   13   34      8.01      0.00
    9   15   34     -4.67      0.00
    9   17   34    -13.06      0.00
    9   19   34      4.46      0.00
    9   21   34      2.43      0.00
    9   23   34     -5.89      0.00
    9   25   34      2.81      0.00
    0   10   34      7.07      0.00
   10   10   34      8.65      0.00
   10   12   34      6.00      0.00
   10   14   34      3.20      0.00
   10   16   34      3.95      0.00
   10   18   34      3.87      0.00
   10   20   34      2.37      0.00
   10   22   34      7.87      0.00
   10   24   34    -13.98      0.00
   11   11   34      4.82      0.00
   11   13   34      1.02      0.00
   11   15   34     -3.47      0.00
   11   17   34     -2.15      0.00
   11   19   34     -8.74      0.00
   11   21   34     -3.57      0.00
   11   23   34     -8.26      0.00
    0   12   34      6.74      0.00
   12   12   34     -3.49      0.00
   12   14   34     -9.15      0.00
   12   16   34      5.85      0.00
   12   18   34     -3.09      0.00
   12   20   34     -0.92      0.00
   12   22   34     -7.86      0.00
   12   24   34     -0.90      0.00
   13   13   34    -14.34      0.00
   13   15   34      5.82      0.00
   13   17   34      1.64      0.00
   13   19   34      2.74      0.00
   13   21   34      0.93      0.00
   13   23   34     10.90      0.00
    0   14   34     -0.80      0.00
   14   14   34    -14.06      0.00
   14   16   34     -7.58      0.00
   14   18   34      2.78      0.00
   14   20   34     -1.94      0.00
   14   22   34      4.65      0.00
   15   15   34     -3.13      0.00
   15   17   34      0.91      0.00
   15   19   34     -1.98      0.00
   15   21   34     -0.87      0.00
    0   16   34      6.99      0.00
   16   16   34      4.86      0.00
   16   18   34      6.34      0.00
   16   20   34      5.20      0.00
   16   22   34     -0.05      0.00
   17   17   34      7.11      0.00
   17   19   34      0.01      0.00
   17   21   34     -4.33      0.00
    0   18   34      8.85      0.00
   18   18   34     10.92      0.00
   18   20   34     -2.93      0.00
   19   19   34    -11.31      0.00
    0   20   34    -13.01      0.00
    0   22   34     -6.45      0.00
    0   24   34      1.61      0.00
    0   26   34     23.11      0.00
    0    1   35     19.38      0.00
    1    2   35    -11.92      0.00
    1    4   35     11.25      0.00
    1    6   35    -10.53      0.00
    1    8   35     16.22      0.00
    1   10   35     -7.16      0.00
    1   12   35     10.75      0.00
    1   14   35     -6.44      0.00
    1   16   35     -0.43      0.00
    1   18   35     -0.86      0.00
    1   20   35      3.38      0.00
    1   22   35     -1.93      0.00
    1   24   35     -5.98      0.00
    2    3   35     -3.95      0.00
    2    5   35      8.20      0.00
    2    7   35      6.46      0.00
    2    9   35      5.66      0.00
    2   11   35      0.36      0.00
    2   13   35      8.87      0.00
    2   15   35     -6.53      0.00
    2   17   35      6.37      0.00
    2   19   35    -11.84      0.00
    2   21   35     -3.18      0.00
    2   23   35     -1.21      0.00
    2   25   35    -17.86      0.00
    0    3   35      9.37      0.00
    3    4   35      5.43      0.00
    3    6   35     -8.27      0.00
    3    8   35     -5.71      0.00
    3   10   35     -4.52      0.00
    3   12   35      1.32      0.00
    3   14   35     -3.81      0.00
    3   16   35     -3.86      0.00
    3   18   35      3.83      0.00
    3   20   35     -5.91      0.00
    3   22   35     -2.18      0.00
    3   24   35     -1.64      0.00
    4    5   35      6.85      0.00
    4    7   35      0.39      0.00
    4    9   35     15.07      0.00
    4   11   35      8.62      0.00
    4   13   35      8.81      0.00
    4   15   35     -1.12      0.00
    4   17   35      0.56      0.00
    4   19   35      0.71      0.00
    4   21   35     -5.66      0.00
    4   23   35      1.95      0.00
    4   25   35     -8.95      0.00
    0    5   35     19.20      0.00
    5    6   35     -2.99      0.00
    5    8   35    -13.75      0.00
    5   10   35     -5.46      0.00
    5   12   35      4.33      0.00
    5   14   35     -4.41      0.00
    5   16   35      0.84      0.00
    5   18   35     10.98      0.00
    5   20   35      6.72      0.00
    5   22   35     -8.14      0.00
    5   24   35     -0.39      0.00
    6    7   35     -4.73      0.00
    6    9   35     -3.07      0.00
    6   11   35     -4.58      0.00
    6   13   35     -4.47      0.00
    6   15   35     -7.03      0.00
    6   17   35      2.38      0.00
    6   19   35      5.14      0.00
    6   21   35     -6.07      0.00
    6   23   35      2.64      0.00
    6   25   35      3.48      0.00
    0    7   35      7.38      0.00
    7    8   35      7.86      0.00
    7   10   35     16.45      0.00
    7   12   35      5.29      0.00
    7   14   35      4.19      0.00
    7   16   35      2.18      0.00
    7   18   35      0.46      0.00
    7   20   35     -6.37      0.00
    7   22   35    -10.24      0.00
    7   24   35     -5.58      0.00
    8    9   35      1.24      0.00
    8   11   35     -2.38      0.00
    8   13   35     -5.21      0.00
    8   15   35     -0.24      0.00
    8   17   35     14.44      0.00
    8   19   35      0.25      0.00
    8   21   35      0.56      0.00
    8   23   35     -7.68      0.00
    0    9   35     -3.10      0.00
    9   10   35      0.22      0.00
    9   12   35     -2.98      0.00
    9   14   35      0.34      0.00
    9   16   35      3.08      0.00
    9   18   35      2.50      0.00
    9   20   35      5.82      0.00
    9   22   35     -1.95      0.00
    9   24   35      1.03      0.00
   10   11   35     -2.92      0.00
   10   13   35      2.17      0.00
   10   15   35      0.61      0.00
   10   17   35     -2.04      0.00
   10   19   35     -2.02      0.00
   10   21   35     -3.33      0.00
   10   23   35      0.72      0.00
    0   11   35      4.65      0.00
   11   12   35     -5.35      0.00
   11   14   35      0.56      0.00
   11   16   35      2.06      0.00
   11   18   35      7.09      0.00
   11   20   35      4.80      0.00
   11   22   35      4.62      0.00
   12   13   35     13.84      0.00
   12   15   35     -0.11      0.00
   12   17   35     -0.95      0.00
   12   19   35     -3.07      0.00
   12   21   35    -17.73      0.00
    0   13   35     -0.89      0.00
   13   14   35     -7.26      0.00
   13   16   35     -4.36      0.00
   13   18   35      0.85      0.00
   13   20   35      4.44      0.00
   13   22   35      8.84      0.00
   14   15   35     12.24      0.00
   14   17   35      2.76      0.00
   14   19   35      8.06      0.00
   14   21   35      6.53      0.00
    0   15   35     14.98      0.00
   15   16   35     -4.85      0.00
   15   18   35      0.01      0.00
   15   20   35      7.01      0.00
   16   17   35      1.27      0.00
   16   19   35    -13.20      0.00
    0   17   35     -0.21      0.00
   17   18   35     -2.50      0.00
    0   19   35      4.59      0.00
    0   21   35     -8.86      0.00
    0   23   35      6.45      0.00
    0   25   35     12.06      0.00
    0    0   36     12.65      0.00
    1    1   36     17.78      0.00
    1    3   36      4.05      0.00
    1    5   36      4.47      0.00
    1    7   36     10.58      0.00
    1    9   36      4.16      0.00
    1   11   36      1.67      0.00
    1   13   36      1.63      0.00
    1   15   36      1.53      0.00
    1   17   36     -0.09      0.00
    1   19   36      0.71      0.00
    1   21   36      2.92      0.00
    1   23   36     -3.79      0.00
    0    2   36     -0.91      0.00
    2    2   36     -1.01      0.00
    2    4   36    -14.61      0.00
    2    6   36     -7.17      0.00
    2    8   36      0.31      0.00
    2   10   36      4.17      0.00
    2   12   36     12.14      0.00
    2   14   36     -8.47      0.00
    2   16   36     -0.82      0.00
    2   18   36      7.15      0.00
    2   20   36     -4.80      0.00
    2   22   36     -6.61      0.00
    2   24   36     -4.17      0.00
    3    3   36     -6.46      0.00
    3    5   36      4.26      0.00
    3    7   36    -10.89      0.00
    3    9   36      8.53      0.00
    3   11   36      1.93      0.00
    3   13   36      3.07      0.00
    3   15   36     -4.10      0.00
    3   17   36      3.55      0.00
    3   19   36     10.28      0.00
    3   21   36     -0.10      0.00
    3   23   36      9.68      0.00
    0    4   36     23.14      0.00
    4    4   36     10.15      0.00
    4    6   36     -3.54      0.00
    4    8   36      1.47      0.00
    4   10   36      3.68      0.00
    4   12   36      6.51      0.00
    4   14   36     -6.14      0.00
    4   16   36     -1.28      0.00
    4   18   36      0.66      0.00
    4   20   36      9.86      0.00
    4   22   36     11.01      0.00
    4   24   36     -1.80      0.00
    5    5   36     -5.16      0.00
    5    7   36      1.57      0.00
    5    9   36     11.24      0.00
    5   11   36      7.09      0.00
    5   13   36      1.66      0.00
    5   15   36     -2.97      0.00
    5   17   36      0.19      0.00
    5   19   36      2.48      0.00
    5   21   36      9.69      0.00
    5   23   36     -1.20      0.00
    0    6   36     -3.90      0.00
    6    6   36     23.54      0.00
    6    8   36     -8.15      0.00
    6   10   36    -14.18      0.00
    6   12   36     -1.58      0.00
    6   14   36      1.69      0.00
    6   16   36     -5.82      0.00
    6   18   36     -0.74      0.00
    6   20   36     -3.56      0.00
    6   22   36      6.72      0.00
    7    7   36      1.08      0.00
    7    9   36     -1.15      0.00
    7   11   36     11.48      0.00
    7   13   36     -2.81      0.00
    7   15   36     -0.38      0.00
    7   17   36      7.96      0.00
    7   19   36     -2.51      0.00
    7   21   36      3.05      0.00
    7   23   36     17.77      0.00
    0    8   36      8.64      0.00
    8    8   36      3.07      0.00
    8   10   36      1.29      0.00
    8   12   36      0.92      0.00
    8   14   36      3.50      0.00
    8   16   36     -3.58      0.00
    8   18   36     -5.16      0.00
    8   20   36      5.32      0.00
    8   22   36      0.05      0.00
    9    9   36     -1.43      0.00
    9   11   36     -8.78      0.00
    9   13   36     -9.89      0.00
    9   15   36    -11.33      0.00
    9   17   36      2.49      0.00
    9   19   36     -4.54      0.00
    9   21   36      8.11      0.00
    0   10   36    -21.92      0.00
   10   10   36     -2.78      0.00
   10   12   36     -6.78      0.00
   10   14   36     -3.33      0.00
   10   16   36      1.60      0.00
   10   18   36     -1.35      0.00
   10   20   36      3.63      0.00
   10   22   36      6.89      0.00
   11   11   36      0.29      0.00
   11   13   36      2.47      0.00
   11   15   36     -4.16      0.00
   11   17   36      1.35      0.00
   11   19   36      2.04      0.00
   11   21   36    -10.93      0.00
    0   12   36     13.10      0.00
   12   12   36     -5.00      0.00
   12   14   36     -7.47      0.00
   12   16   36     -3.87      0.00
   12   18   36     13.55      0.00
   12   20   36      2.13      0.00
   13   13   36     10.26      0.00
   13   15   36     -5.21      0.00
   13   17   36      1.26      0.00
   13   19   36      3.72      0.00
    0   14   36     -3.08      0.00
   14   14   36     -7.87      0.00
   14   16   36      8.70      0.00
   14   18   36      2.36      0.00
   14   20   36     -8.48      0.00
   15   15   36     11.04      0.00
   15   17   36    -12.94      0.00
   15   19   36      3.65      0.00
    0   16   36      1.26      0.00
   16   16   36      1.81      0.00
   16   18   36     -1.12      0.00
   17   17   36     -7.34      0.00
    0   18   36     -3.44      0.00
    0   20   36     -3.36      0.00
    0   22   36    -14.59      0.00
    0   24   36    -17.21      0.00
    0    1   37     -1.93      0.00
    1    2   37     -5.30      0.00
    1    4   37      1.81      0.00
    1    6   37      3.59      0.00
    1    8   37      6.66      0.00
    1   10   37      1.75      0.00
    1   12   37      3.43      0.00
    1   14   37     -1.36      0.00
    1   16   37     -9.05      0.00
    1   18   37     -8.43      0.00
    1   20   37     -0.09      0.00
    1   22   37     -4.67      0.00
    2    3   37    -14.39      0.00
    2    5   37     -7.64      0.00
    2    7   37     -1.14      0.00
    2    9   37     -0.31      0.00
    2   11   37    -12.25      0.00
    2   13   37     -3.71      0.00
    2   15   37     -5.21      0.00
    2   17   37      3.41      0.00
    2   19   37     -5.60      0.00
    2   21   37      4.17      0.00
    0    3   37     17.33      0.00
    3    4   37     14.73      0.00
    3    6   37      0.82      0.00
    3    8   37     -7.96      0.00
    3   10   37     -0.61      0.00
    3   12   37     -3.68      0.00
    3   14   37      3.88      0.00
    3   16   37     -5.51      0.00
    3   18   37      7.72      0.00
    3   20   37      5.33      0.00
    3   22   37    -11.04      0.00
    4    5   37     -1.06      0.00
    4    7   37      4.51      0.00
    4    9   37     -2.64      0.00
    4   11   37     -2.06      0.00
    4   13   37      1.53      0.00
    4   15   37      3.11      0.00
    4   17   37     -3.01      0.00
    4   19   37      1.26      0.00
    4   21   37     -1.85      0.00
    0    5   37      4.00      0.00
    5    6   37      0.15      0.00
    5    8   37     -3.81      0.00
    5   10   37      3.26      0.00
    5   12   37      2.09      0.00
    5   14   37      4.89      0.00
    5   16   37      3.08      0.00
    5   18   37      4.64      0.00
    5   20   37     -3.29      0.00
    5   22   37      3.92      0.00
    6    7   37     -4.55      0.00
    6    9   37      1.33      0.00
    6   11   37     -3.21      0.00
    6   13   37     -2.13      0.00
    6   15   37     -0.85      0.00
    6   17   37     12.36      0.00
    6   19   37     -3.46      0.00
    6   21   37      3.57      0.00
    0    7   37      5.20      0.00
    7    8   37     -3.00      0.00
    7   10   37     -7.62      0.00
    7   12   37     -1.09      0.00
    7   14   37      8.56      0.00
    7   16   37     -2.95      0.00
    7   18   37     -7.47      0.00
    7   20   37     -2.86      0.00
    8    9   37     -4.37      0.00
    8   11   37      1.50      0.00
    8   13   37     -5.51      0.00
    8   15   37      7.56      0.00
    8   17   37      1.45      0.00
    8   19   37     -3.74      0.00
    8   21   37      3.14      0.00
    0    9   37      7.78      0.00
    9   10   37      6.73      0.00
    9   12   37     -2.22      0.00
    9   14   37      3.72      0.00
    9   16   37     -3.31      0.00
    9   18   37      5.73      0.00
    9   20   37    -11.11      0.00
   10   11   37     -6.02      0.00
   10   13   37     -2.26      0.00
   10   15   37     -0.55      0.00
   10   17   37     -8.85      0.00
   10   19   37      3.90      0.00
    0   11   37     15.25      0.00
   11   12   37      8.12      0.00
   11   14   37      1.74      0.00
   11   16   37     -3.90      0.00
   11   18   37     -2.39      0.00
   11   20   37     11.68      0.00
   12   13   37     15.78      0.00
   12   15   37     -2.97      0.00
   12   17   37      0.08      0.00
   12   19   37      0.66      0.00
    0   13   37      7.15      0.00
   13   14   37    -11.76      0.00
   13   16   37     -5.58      0.00
   13   18   37      2.36      0.00
   14   15   37      5.42      0.00
   14   17   37     -6.98      0.00
    0   15   37     19.94      0.00
   15   16   37      2.51      0.00
    0   17   37    -13.95      0.00
    0   19   37      0.26      0.00
    0   21   37      5.15      0.00
    7   22   37    -17.58      0.00
    0   23   37     14.79      0.00
    0    0   38    -13.12      0.00
    1    1   38      8.99      0.00
    1    3   38     -1.82      0.00
    1    5   38      6.67      0.00
    1    7   38      5.27      0.00
    1    9   38     -4.21      0.00
    1   11   38      0.38      0.00
    1   13   38     -9.66      0.00
    1   15   38     -2.69      0.00
    1   17   38      3.96      0.00
    1   19   38      3.86      0.00
    1   21   38     -0.59      0.00
    0    2   38     -9.46      0.00
    2    2   38    -17.12      0.00
    2    4   38      3.85      0.00
    2    6   38      7.62      0.00
    2    8   38      1.46      0.00
    2   10   38    -14.72      0.00
    2   12   38     -9.91      0.00
    2   14   38     -4.78      0.00
    2   16   38     -6.79      0.00
    2   18   38     -4.37      0.00
    2   20   38     -1.51      0.00
    3    3   38     13.92      0.00
    3    5   38      6.29      0.00
    3    7   38     -7.46      0.00
    3    9   38     -2.36      0.00
    3   11   38      6.60      0.00
    3   13   38      3.36      0.00
    3   15   38     -0.13      0.00
    3   17   38     -3.28      0.00
    3   19   38     -5.46      0.00
    3   21   38      5.32      0.00
    0    4   38     26.71      0.00
    4    4   38     40.89      0.00
    4    6   38      4.59      0.00
    4    8   38     12.66      0.00
    4   10   38     -6.01      0.00
    4   12   38     -8.90      0.00
    4   14   38     -4.03      0.00
    4   16   38      6.58      0.00
    4   18   38     -6.33      0.00
    4   20   38      0.05      0.00
    5    5   38     -2.99      0.00
    5    7   38     -2.72      0.00
    5    9   38     14.77      0.00
    5   11   38      8.81      0.00
    5   13   38      7.86      0.00
    5   15   38      6.43      0.00
    5   17   38      2.29      0.00
    5   19   38     -1.97      0.00
    0    6   38     -2.01      0.00
    6    6   38     -1.16      0.00
    6    8   38      6.46      0.00
    6   10   38     -1.32      0.00
    6   12   38     -9.72      0.00
    6   14   38      4.27      0.00
    6   16   38      3.07      0.00
    6   18   38     -0.41      0.00
    6   20   38     -7.37      0.00
    7    7   38     -0.28      0.00
    7    9   38      3.99      0.00
    7   11   38      9.93      0.00
    7   13   38     -1.18      0.00
    7   15   38     -5.43      0.00
    7   17   38      7.73      0.00
    7   19   38     -6.61      0.00
    0    8   38     -6.86      0.00
    8    8   38      2.63      0.00
    8   10   38     -6.68      0.00
    8   12   38     -0.62      0.00
    8   14   38      9.67      0.00
    8   16   38      4.54      0.00
    8   18   38    -11.04      0.00
    9    9   38      0.56      0.00
    9   11   38     -3.18      0.00
    9   13   38     -8.97      0.00
    9   15   38      3.82      0.00
    9   17   38     -7.54      0.00
    9   19   38     18.12      0.00
    0   10   38     -5.33      0.00
   10   10   38     -9.81      0.00
   10   12   38     -3.33      0.00
   10   14   38     -7.66      0.00
   10   16   38      8.16      0.00
   10   18   38      7.47      0.00
   11   11   38      0.60      0.00
   11   13   38     -3.14      0.00
   11   15   38      6.60      0.00
   11   17   38     -0.98      0.00
    0   12   38      0.43      0.00
   12   12   38     -2.31      0.00
   12   14   38     -8.03      0.00
   12   16   38      0.07      0.00
   13   13   38      0.22      0.00
   13   15   38     -0.19      0.00
    0   14   38     10.34      0.00
   14   14   38      5.57      0.00
   14   16   38     20.56      0.00
   15   15   38     -3.19      0.00
    0   16   38     10.90      0.00
    0   18   38     10.53      0.00
    0   20   38      0.47      0.00
    0    1   39     -2.10      0.00
    1    2   39     -3.36      0.00
    1    4   39      0.04      0.00
    1    6   39      7.53      0.00
    1    8   39     -9.21      0.00
    1   10   39    -10.15      0.00
    1   12   39      9.38      0.00
    1   14   39      5.01      0.00
    1   16   39     -9.73      0.00
    1   18   39      3.98      0.00
    2    3   39      0.77      0.00
    2    5   39     -3.21      0.00
    2    7   39      4.90      0.00
    2    9   39     -3.35      0.00
    2   11   39     -3.11      0.00
    2   13   39     -8.91      0.00
    2   15   39     -9.70      0.00
    2   17   39    -12.74      0.00
    2   19   39     -3.91      0.00
    0    3   39     19.11      0.00
    3    4   39      2.69      0.00
    3    6   39     -6.73      0.00
    3    8   39     11.07      0.00
    3   10   39      1.61      0.00
    3   12   39     -0.90      0.00
    3   14   39      6.74      0.00
    3   16   39      9.06      0.00
    3   18   39      2.25      0.00
    4    5   39      4.50      0.00
    4    7   39      3.24      0.00
    4    9   39     -1.58      0.00
    4   11   39     -1.13      0.00
    4   13   39     -1.81      0.00
    4   15   39      1.66      0.00
    4   17   39     12.08      0.00
    4   19   39     -9.03      0.00
    0    5   39     -8.98      0.00
    5    6   39      5.50      0.00
    5    8   39      7.65      0.00
    5   10   39     -3.69      0.00
    5   12   39      7.49      0.00
    5   14   39      3.86      0.00
    5   16   39      5.82      0.00
    5   18   39    -13.24      0.00
    6    7   39     -6.56      0.00
    6    9   39      5.58      0.00
    6   11   39     -0.40      0.00
    6   13   39     13.12      0.00
    6   15   39      5.66      0.00
    6   17   39      2.08      0.00
    0    7   39      7.60      0.00
    7    8   39      5.73      0.00
    7   10   39      6.33      0.00
    7   12   39      3.46      0.00
    7   14   39      3.62      0.00
    7   16   39     17.42      0.00
    7   18   39     14.28      0.00
    8    9   39      0.51      0.00
    8   11   39      5.24      0.00
    8   13   39      4.91      0.00
    8   15   39     -3.26      0.00
    8   17   39     10.47      0.00
    0    9   39     -6.18      0.00
    9   10   39     -4.53      0.00
    9   12   39     -5.54      0.00
    9   14   39     -4.31      0.00
    9   16   39     -0.32      0.00
   10   11   39     -5.40      0.00
   10   13   39     -8.28      0.00
   10   15   39      1.78      0.00
    0   11   39     -4.56      0.00
   11   12   39      1.97      0.00
   11   14   39      3.69      0.00
   12   13   39     -0.12      0.00
   12   15   39     -0.20      0.00
    0   13   39     -1.61      0.00
   13   14   39     19.91      0.00
    0   15   39     -7.23      0.00
   11   16   39     -3.24      0.00
    0   17   39     -1.68      0.00
    0   19   39     -2.80      0.00
    0    0   40     -3.36      0.00
    1    1   40     -4.20      0.00
    1    3   40     15.97      0.00
    1    5   40    -17.70      0.00
    1    7   40     11.74      0.00
    1    9   40      0.28      0.00
    1   11   40     -1.05      0.00
    1   13   40     -0.10      0.00
    1   15   40     -3.23      0.00
    0    2   40     16.81      0.00
    2    2   40     14.43      0.00
    2    4   40      1.10      0.00
    2    6   40     -9.21      0.00
    2    8   40      3.91      0.00
    2   10   40     -5.77      0.00
    2   12   40     -2.75      0.00
    2   14   40    -10.89      0.00
    2   16   40     15.77      0.00
    3    3   40     -2.22      0.00
    3    5   40    -16.41      0.00
    3    7   40     12.50      0.00
    3    9   40     -2.94      0.00
    3   11   40      7.41      0.00
    3   13   40    -13.34      0.00
    3   15   40      0.10      0.00
    0    4   40      6.88      0.00
    4    4   40     -4.10      0.00
    4    6   40     -4.81      0.00
    4    8   40     -7.92      0.00
    4   10   40     12.79      0.00
    4   12   40     -3.33      0.00
    4   14   40     -2.55      0.00
    4   16   40      6.26      0.00
    5    5   40     -7.12      0.00
    5    7   40     -9.79      0.00
    5    9   40     -9.76      0.00
    5   11   40     -3.52      0.00
    5   13   40     -3.23      0.00
    5   15   40     -0.63      0.00
    0    6   40      1.49      0.00
    6    6   40    -17.24      0.00
    6    8   40    -10.21      0.00
    6   10   40      4.49      0.00
    6   12   40     -6.57      0.00
    6   14   40      6.79      0.00
    7    7   40     -2.99      0.00
    7    9   40      6.24      0.00
    7   11   40     -7.27      0.00
    7   13   40      0.30      0.00
    7   15   40      1.46      0.00
    0    8   40      4.44      0.00
    8    8   40      1.74      0.00
    8   10   40     -7.47      0.00
    8   12   40     -1.50      0.00
    8   14   40      7.09      0.00
    9    9   40      8.90      0.00
    9   11   40      7.76      0.00
    9   13   40     -1.25      0.00
    0   10   40     31.27      0.00
   10   10   40     12.48      0.00
   10   12   40      7.38      0.00
   10   14   40    -13.58      0.00
   11   11   40     -7.00      0.00
   11   13   40     -6.91      0.00
    0   12   40     -9.82      0.00
   12   12   40     -5.26      0.00
    0   14   40      6.56      0.00
    0   16   40     -6.03      0.00
    6   16   40     -5.70      0.00
    1   17   40      3.07      0.00
    0    1   41      0.63      0.00
    1    2   41      5.68      0.00
    1    4   41     -1.13      0.00
    1    6   41      9.46      0.00
    1    8   41     -4.38      0.00
    1   10   41     -7.38      0.00
    1   12   41      3.23      0.00
    1   14   41     -5.03      0.00
    2    3   41     -0.20      0.00
    2    5   41     -0.28      0.00
    2    7   41     -7.93      0.00
    2    9   41    -13.80      0.00
    2   11   41     12.03      0.00
    2   13   41     -2.19      0.00
    0    3   41      9.21      0.00
    3    4   41      0.09      0.00
    3    6   41      1.47      0.00
    3    8   41      2.86      0.00
    3   10   41     11.07      0.00
    3   12   41      2.68      0.00
    3   14   41     24.67      0.00
    4    5   41      1.88      0.00
    4    7   41     -7.12      0.00
    4    9   41      2.41      0.00
    4   11   41     12.80      0.00
    4   13   41     -0.86      0.00
    0    5   41      5.67      0.00
    5    6   41     -8.68      0.00
    5    8   41    -14.53      0.00
    5   10   41     -0.49      0.00
    5   12   41     -6.01      0.00
    6    7   41      5.21      0.00
    6    9   41     -5.55      0.00
    6   11   41     -3.99      0.00
    6   13   41     10.95      0.00
    0    7   41      3.05      0.00
    7    8   41      0.03      0.00
    7   10   41      2.95      0.00
    7   12   41     -4.59      0.00
    8    9   41     -0.88      0.00
    8   11   41      2.47      0.00
    0    9   41    -22.84      0.00
    9   10   41     -9.78      0.00
    0   11   41      0.85      0.00
    0   13   41     -1.50      0.00
    1    1   42    -11.50      0.00
    1    3   42     14.24      0.00
    1    5   42     -2.87      0.00
    1    7   42     -3.25      0.00
    1    9   42     -4.76      0.00
    1   11   42      5.76      0.00
    0    2   42     -3.74      0.00
    2    2   42     13.11      0.00
    2    4   42     -4.13      0.00
    2    6   42    -10.20      0.00
    2    8   42      7.91      0.00
    2   10   42      5.11      0.00
    3    3   42    -27.19      0.00
    3    5   42     -7.06      0.00
    3    7   42     -8.97      0.00
    3    9   42     12.62      0.00
    3   11   42      3.00      0.00
    0    4   42    -11.78      0.00
    4    4   42     -3.82      0.00
    4    6   42     -4.22      0.00
    4    8   42     -2.49      0.00
    4   10   42     10.33      0.00
    5    5   42     -3.76      0.00
    5    7   42    -10.89      0.00
    5    9   42      5.67      0.00
    0    6   42     -4.04      0.00
    6    6   42     -1.91      0.00
    6    8   42      1.03      0.00
    7    7   42      6.03      0.00
    7    9   42      1.23      0.00
    0    8   42     -3.61      0.00
    8    8   42     14.28      0.00
    0   10   42      9.67      0.00
    0    1   43      4.66      0.00
    1    2   43      4.45      0.00
    1    4   43     -3.04      0.00
    1    6   43     -5.55      0.00
    2    3   43      0.51      0.00
    2    5   43      9.45      0.00
    0    3   43    -15.34      0.00
    3    4   43      0.18      0.00
    3    6   43      9.78      0.00
    0    7   43      8.11      0.00
    2    7   43     -5.03      0.00
   25   25   26     15.72      0.00
   24   26   26     19.48      0.00
   26   26   26    -41.83      0.00
   24   25   27     26.48      0.00
   23   26   27     -0.88      0.00
   25   26   27      8.59      0.00
   22   27   27     18.83      0.00
   24   27   27     -6.59      0.00
   26   27   27     -8.76      0.00
   24   24   28    -39.98      0.00
   23   25   28    -12.75      0.00
   25   25   28      2.19      0.00
   22   26   28     -4.44      0.00
   24   26   28      3.57      0.00
   26   26   28     13.07      0.00
   21   27   28      8.23      0.00
   23   27   28      5.04      0.00
   25   27   28     -4.36      0.00
   27   27   28      9.20      0.00
   20   28   28     22.95      0.00
   22   28   28      2.51      0.00
   24   28   28     18.64      0.00
   26   28   28      6.28      0.00
   28   28   28     -7.93      0.00
   23   24   29      2.32      0.00
   22   25   29     -3.27      0.00
   24   25   29     13.20      0.00
   21   26   29      6.35      0.00
   23   26   29     -1.42      0.00
   25   26   29     -7.24      0.00
   20   27   29     11.01      0.00
   22   27   29     -5.76      0.00
   24   27   29     -4.06      0.00
   26   27   29      1.65      0.00
   17   28   29      1.72      0.00
   19   28   29      2.73      0.00
   21   28   29      4.02      0.00
   23   28   29     -8.05      0.00
   25   28   29     -6.04      0.00
   27   28   29      0.29      0.00
   16   29   29     -2.95      0.00
   18   29   29     -0.72      0.00
   20   29   29    -13.12      0.00
   22   29   29      1.38      0.00
   24   29   29      1.98      0.00
   26   29   29     -7.34      0.00
   28   29   29      8.38      0.00
   23   23   30     12.69      0.00
   22   24   30    -12.55      0.00
   24   24   30      7.82      0.00
   21   25   30      3.63      0.00
   23   25   30      0.05      0.00
   25   25   30    -13.00      0.00
   18   26   30     -6.09      0.00
   20   26   30     -8.12      0.00
   22   26   30      7.53      0.00
   24   26   30    -11.87      0.00
   26   26   30      4.70      0.00
   17   27   30     -4.35      0.00
   19   27   30    -27.37      0.00
   21   27   30     -1.79      0.00
   23   27   30      5.90      0.00
   25   27   30     -3.69      0.00
   27   27   30      1.40      0.00
   16   28   30    -12.25      0.00
   18   28   30     12.17      0.00
   20   28   30     11.06      0.00
   22   28   30      1.17      0.00
   24   28   30      4.83      0.00
   26   28   30      4.62      0.00
   28   28   30      1.46      0.00
   13   29   30     -8.88      0.00
   15   29   30      0.97      0.00
   17   29   30      2.07      0.00
   19   29   30     -4.67      0.00
   21   29   30     -5.06      0.00
   23   29   30     -2.75      0.00
   25   29   30      6.83      0.00
   27   29   30     -2.37      0.00
   12   30   30     23.93      0.00
   14   30   30    -16.98      0.00
   16   30   30      0.88      0.00
   18   30   30     23.68      0.00
   20   30   30      4.65      0.00
   22   30   30      6.11      0.00
   24   30   30    -11.41      0.00
   26   30   30      2.08      0.00
   22   23   31     -9.44      0.00
   21   24   31      7.68      0.00
   23   24   31     -7.71      0.00
   18   25   31      3.47      0.00
   20   25   31    -12.08      0.00
   22   25   31     -2.70      0.00
   24   25   31      2.18      0.00
   17   26   31     -2.89      0.00
   19   26   31      7.62      0.00
   21   26   31      6.67      0.00
   23   26   31      0.80      0.00
   25   26   31      4.79      0.00
   16   27   31      7.49      0.00
   18   27   31     -6.03      0.00
   20   27   31      4.91      0.00
   22   27   31     -1.85      0.00
   24   27   31      0.60      0.00
   26   27   31      7.67      0.00
   13   28   31     23.46      0.00
   15   28   31    -11.03      0.00
   17   28   31     -1.97      0.00
   19   28   31     12.85      0.00
   21   28   31     -4.60      0.00
   23   28   31     -3.99      0.00
   25   28   31      3.82      0.00
   27   28   31    -12.47      0.00
   12   29   31     18.55      0.00
   14   29   31     -0.92      0.00
   16   29   31     -3.19      0.00
   18   29   31     -2.44      0.00
   20   29   31     -8.92      0.00
   22   29   31     11.74      0.00
   24   29   31      0.10      0.00
   26   29   31     -0.72      0.00
    7   30   31     -5.50      0.00
    9   30   31     -0.34      0.00
   11   30   31      6.00      0.00
   13   30   31      7.97      0.00
   15   30   31     -7.26      0.00
   17   30   31     -5.48      0.00
   19   30   31      5.05      0.00
   21   30   31      0.01      0.00
   23   30   31     -5.01      0.00
   25   30   31     -2.40      0.00
    0   31   31     -1.28      0.00
    2   31   31      2.99      0.00
    4   31   31     13.26      0.00
    6   31   31    -14.92      0.00
    8   31   31     12.60      0.00
   10   31   31     -1.16      0.00
   12   31   31     -4.16      0.00
   14   31   31     -5.42      0.00
   16   31   31      4.76      0.00
   18   31   31     -4.53      0.00
   20   31   31      0.77      0.00
   22   31   31     -3.67      0.00
   24   31   31      9.86      0.00
   21   21   32      3.54      0.00
   22   22   32     12.60      0.00
   19   23   32     -1.51      0.00
   21   23   32     -0.88      0.00
   23   23   32    -11.33      0.00
   18   24   32      0.84      0.00
   20   24   32     -0.83      0.00
   22   24   32     -7.51      0.00
   24   24   32      0.53      0.00
   17   25   32     20.16      0.00
   19   25   32      8.70      0.00
   21   25   32     -5.52      0.00
   23   25   32     -0.53      0.00
   25   25   32      4.55      0.00
   16   26   32      0.66      0.00
   18   26   32    -12.58      0.00
   20   26   32     -5.07      0.00
   22   26   32      4.33      0.00
   24   26   32     -4.98      0.00
   26   26   32      6.27      0.00
   13   27   32     -5.31      0.00
   15   27   32      7.94      0.00
   17   27   32      6.60      0.00
   19   27   32      4.47      0.00
   21   27   32      1.86      0.00
   23   27   32     -3.54      0.00
   25   27   32      1.00      0.00
   27   27   32      0.16      0.00
   10   28   32    -22.86      0.00
   12   28   32     20.80      0.00
   14   28   32     -0.72      0.00
   16   28   32     -8.47      0.00
   18   28   32      5.57      0.00
   20   28   32     -7.15      0.00
   22   28   32     -5.39      0.00
   24   28   32      6.71      0.00
   26   28   32      0.77      0.00
    5   29   32     -2.72      0.00
    7   29   32      6.49      0.00
    9   29   32     18.44      0.00
   11   29   32      1.75      0.00
   13   29   32    -13.94      0.00
   15   29   32      0.04      0.00
   17   29   32      2.19      0.00
   19   29   32     -2.00      0.00
   21   29   32     -1.90      0.00
   23   29   32      3.94      0.00
   25   29   32      4.23      0.00
    0   30   32     49.56      0.00
    2   30   32    -22.99      0.00
    4   30   32      1.45      0.00
    6   30   32     21.95      0.00
    8   30   32    -28.80      0.00
   10   30   32      8.58      0.00
   12   30   32      8.42      0.00
   14   30   32    -10.00      0.00
   16   30   32      1.79      0.00
   18   30   32      2.12      0.00
   20   30   32     -5.27      0.00
   22   30   32      0.22      0.00
   24   30   32     -1.42      0.00
    1   31   32     -8.36      0.00
    3   31   32      6.08      0.00
    5   31   32      3.97      0.00
    7   31   32    -10.68      0.00
    9   31   32     -0.76      0.00
   11   31   32      2.40      0.00
   13   31   32     -7.94      0.00
   15   31   32      0.65      0.00
   17   31   32      2.87      0.00
   19   31   32      2.33      0.00
   21   31   32      1.34      0.00
   23   31   32     -4.54      0.00
    0   32   32    -18.53      0.00
    2   32   32    -24.18      0.00
    4   32   32     -0.61      0.00
    6   32   32      1.99      0.00
    8   32   32     -6.94      0.00
   10   32   32     -3.05      0.00
   12   32   32    -10.43      0.00
   14   32   32     14.92      0.00
   16   32   32     -9.53      0.00
   18   32   32     -4.66      0.00
   20   32   32    -10.37      0.00
   22   32   32      6.03      0.00
   20   21   33     16.74      0.00
   19   22   33     21.69      0.00
   21   22   33      2.09      0.00
   18   23   33     -0.37      0.00
   20   23   33      7.51      0.00
   22   23   33     -2.34      0.00
   17   24   33     -3.50      0.00
   19   24   33     -5.81      0.00
   21   24   33     -5.87      0.00
   23   24   33      0.09      0.00
   14   25   33     17.16      0.00
   16   25   33      2.79      0.00
   18   25   33     16.57      0.00
   20   25   33    -12.40      0.00
   22   25   33      0.42      0.00
   24   25   33      9.77      0.00
   13   26   33     11.23      0.00
   15   26   33     -6.50      0.00
   17   26   33    -10.91      0.00
   19   26   33     -5.37      0.00
   21   26   33      6.33      0.00
   23   26   33     -3.20      0.00
   25   26   33     -4.44      0.00
   10   27   33     -5.30      0.00
   12   27   33     20.81      0.00
   14   27   33      7.18      0.00
   16   27   33     -8.76      0.00
   18   27   33      7.41      0.00
   20   27   33      1.78      0.00
   22   27   33     -2.33      0.00
   24   27   33     -8.62      0.00
   26   27   33     -6.94      0.00
    5   28   33      7.85      0.00
    7   28   33      1.74      0.00
    9   28   33    -18.75      0.00
   11   28   33     13.57      0.00
   13   28   33     -5.05      0.00
   15   28   33      2.60      0.00
   17   28   33     -6.29      0.00
   19   28   33      4.75      0.00
   21   28   33      4.75      0.00
   23   28   33     -5.48      0.00
   25   28   33     -0.29      0.00
    0   29   33      6.03      0.00
    2   29   33     -6.54      0.00
    4   29   33      4.09      0.00
    6   29   33      8.84      0.00
    8   29   33     -9.26      0.00
   10   29   33     13.93      0.00
   12   29   33     -5.10      0.00
   14   29   33     -5.91      0.00
   16   29   33      7.41      0.00
   18   29   33      1.27      0.00
   20   29   33     -6.16      0.00
   22   29   33     10.88      0.00
   24   29   33     -8.65      0.00
    1   30   33    -16.50      0.00
    3   30   33     -5.97      0.00
    5   30   33    -15.09      0.00
    7   30   33     -9.72      0.00
    9   30   33      5.67      0.00
   11   30   33     -5.23      0.00
   13   30   33     -6.94      0.00
   15   30   33     16.33      0.00
   17   30   33    -10.53      0.00
   19   30   33     -9.58      0.00
   21   30   33     -0.52      0.00
   23   30   33      1.30      0.00
    0   31   33     31.96      0.00
    2   31   33    -10.45      0.00
    4   31   33      1.78      0.00
    6   31   33    -13.96      0.00
    8   31   33     10.82      0.00
   10   31   33      6.38      0.00
   12   31   33    -15.06      0.00
   14   31   33     -0.43      0.00
   16   31   33      5.27      0.00
   18   31   33      1.82      0.00
   20   31   33      0.09      0.00
   22   31   33     -6.33      0.00
    1   32   33      9.60      0.00
    3   32   33     -3.05      0.00
    5   32   33      6.53      0.00
    7   32   33      3.08      0.00
    9   32   33      9.24      0.00
   11   32   33     -6.17      0.00
   13   32   33      8.73      0.00
   15   32   33     -3.95      0.00
   17   32   33     -0.10      0.00
   19   32   33      5.32      0.00
   21   32   33     -1.25      0.00
    0   33   33      2.48      0.00
    2   33   33     -0.52      0.00
    4   33   33    -10.35      0.00
    6   33   33      0.64      0.00
    8   33   33     -4.06      0.00
   10   33   33     -8.48      0.00
   12   33   33      4.02      0.00
   14   33   33      8.00      0.00
   16   33   33     -7.02      0.00
   18   33   33      4.10      0.00
   20   33   33      2.75      0.00
   20   20   34     -7.59      0.00
   19   21   34     -5.51      0.00
   21   21   34    -11.32      0.00
   18   22   34      7.98      0.00
   20   22   34      6.28      0.00
   22   22   34    -15.95      0.00
   15   23   34     -1.17      0.00
   17   23   34     -2.81      0.00
   19   23   34     -1.04      0.00
   21   23   34      2.75      0.00
   23   23   34     -4.59      0.00
   14   24   34     -1.07      0.00
   16   24   34     -3.81      0.00
   18   24   34     -1.17      0.00
   20   24   34    -11.74      0.00
   22   24   34      1.37      0.00
   24   24   34    -11.94      0.00
   11   25   34      6.14      0.00
   13   25   34     -6.86      0.00
   15   25   34     -6.83      0.00
   17   25   34      2.29      0.00
   19   25   34     -4.99      0.00
   21   25   34      5.23      0.00
   23   25   34     -1.35      0.00
   25   25   34      1.09      0.00
    8   26   34     -8.54      0.00
   10   26   34     13.54      0.00
   12   26   34     -6.86      0.00
   14   26   34     -1.35      0.00
   16   26   34     -5.13      0.00
   18   26   34      4.08      0.00
   20   26   34     -7.33      0.00
   22   26   34     -1.86      0.00
   24   26   34      0.83      0.00
   26   26   34      7.11      0.00
    5   27   34      5.42      0.00
    7   27   34    -16.72      0.00
    9   27   34      8.15      0.00
   11   27   34    -18.06      0.00
   13   27   34     -1.90      0.00
   15   27   34      8.63      0.00
   17   27   34     -1.57      0.00
   19   27   34      5.31      0.00
   21   27   34      2.29      0.00
   23   27   34     -1.81      0.00
   25   27   34      2.02      0.00
    0   28   34     18.56      0.00
    2   28   34     -5.47      0.00
    4   28   34      5.87      0.00
    6   28   34      3.77      0.00
    8   28   34      3.13      0.00
   10   28   34     -3.75      0.00
   12   28   34      6.43      0.00
   14   28   34    -12.76      0.00
   16   28   34     -1.00      0.00
   18   28   34      4.14      0.00
   20   28   34     -5.83      0.00
   22   28   34     -0.15      0.00
   24   28   34      1.41      0.00
    1   29   34     -6.67      0.00
    3   29   34      5.37      0.00
    5   29   34      6.19      0.00
    7   29   34    -13.78      0.00
    9   29   34      6.23      0.00
   11   29   34      0.19      0.00
   13   29   34     -1.38      0.00
   15   29   34      1.20      0.00
   17   29   34     -1.23      0.00
   19   29   34      8.76      0.00
   21   29   34      1.75      0.00
   23   29   34      2.45      0.00
    0   30   34     17.13      0.00
    2   30   34      3.45      0.00
    4   30   34     17.18      0.00
    6   30   34      5.82      0.00
    8   30   34      8.95      0.00
   10   30   34      5.34      0.00
   12   30   34     -6.79      0.00
   14   30   34      5.67      0.00
   16   30   34     -0.32      0.00
   18   30   34     -9.93      0.00
   20   30   34      8.29      0.00
   22   30   34    -11.97      0.00
    1   31   34     -1.14      0.00
    3   31   34     -5.31      0.00
    5   31   34     -8.57      0.00
    7   31   34      9.99      0.00
    9   31   34     -9.47      0.00
   11   31   34      6.73      0.00
   13   31   34     -3.63      0.00
   15   31   34     -2.16      0.00
   17   31   34      3.90      0.00
   19   31   34     -2.21      0.00
   21   31   34      0.59      0.00
    0   32   34     -9.88      0.00
    2   32   34     12.22      0.00
    4   32   34      3.24      0.00
    6   32   34    -20.36      0.00
    8   32   34     11.72      0.00
   10   32   34    -10.66      0.00
   12   32   34      4.56      0.00
   14   32   34     -2.94      0.00
   16   32   34     -9.65      0.00
   18   32   34     -1.90      0.00
   20   32   34      8.43      0.00
    1   33   34      2.01      0.00
    3   33   34      2.47      0.00
    5   33   34      2.90      0.00
    7   33   34      0.58      0.00
    9   33   34     -6.62      0.00
   11   33   34      1.12      0.00
   13   33   34      7.87      0.00
   15   33   34     -5.09      0.00
   17   33   34      7.42      0.00
    0   34   34     -8.23      0.00
    2   34   34     -8.67      0.00
    4   34   34      7.96      0.00
    6   34   34     -7.40      0.00
    8   34   34     -9.78      0.00
   10   34   34     -4.44      0.00
   12   34   34     -0.09      0.00
   14   34   34    -11.57      0.00
   16   34   34      0.97      0.00
   18   19   35     -3.02      0.00
   17   20   35      0.37      0.00
   19   20   35     -5.26      0.00
   16   21   35    -10.96      0.00
   18   21   35      5.71      0.00
[truncated: 54,917 more chars]
