# Supplementary material for: Dynamic three-dimensional structures of a metal–organic framework captured with femtosecond serial crystallography
Source: Nat Chem. 2024 Mar 25;16(5):693–9. doi: 10.1038/s41557-024-01460-w (PMC11087265; doi:10.1038/s41557-024-01460-w)
Supplement: Supplementary file 28 — Crystallographic structure factors for PCN–224(Fe)–CO at 31.7 ps; CCDC reference number 2308214. [file 41557_2024_1460_MOESM28_ESM.cif]

 
data_time31d70
# start Validation Reply Form
_vrf_THETM01_time31d70
;
PROBLEM: The value of sine(theta_max)/wavelength is less than 0.575
RESPONSE: To prevent the intensities of the Bragg spots in the 
low-resolution region from exceeding the detector's saturation limit, 
the X-ray flux had to be limited. Consequently, the intensity of the 
Bragg spots in the high-resolution region was insufficient for detection, 
resulting in the limited resolution.
;
# end Validation Reply Form

_audit_creation_method            'SHELXL-2018/3'
_shelx_SHELXL_version_number      '2018/3'
_chemical_name_systematic         ?
_chemical_name_common             ?
_chemical_melting_point           ?
_chemical_formula_moiety           'C147 H72 Fe3 N12 O67 Zr12' 
_chemical_formula_sum
 'C147 H72 Fe3 N12 O67 Zr12' 
_chemical_formula_weight          4340.35

loop_
 _atom_type_symbol
 _atom_type_description
 _atom_type_scat_dispersion_real
 _atom_type_scat_dispersion_imag
 _atom_type_scat_source
 'C'  'C'   0.0051   0.0024
 'International Tables Vol C Tables 4.2.6.8 and 6.1.1.4'
 'H'  'H'   0.0000   0.0000
 'International Tables Vol C Tables 4.2.6.8 and 6.1.1.4'
 'N'  'N'   0.0096   0.0048
 'International Tables Vol C Tables 4.2.6.8 and 6.1.1.4'
 'O'  'O'   0.0160   0.0088
 'International Tables Vol C Tables 4.2.6.8 and 6.1.1.4'
 'Fe'  'Fe'   0.3561   1.1184
 'International Tables Vol C Tables 4.2.6.8 and 6.1.1.4'
 'Zr'  'Zr'  -1.4549   0.7529
 'International Tables Vol C Tables 4.2.6.8 and 6.1.1.4'
 
_space_group_crystal_system       cubic
_space_group_IT_number            229
_space_group_name_H-M_alt         'I m -3 m'
_space_group_name_Hall            '-I 4 2 3'
 
_shelx_space_group_comment
;
The symmetry employed for this shelxl refinement is uniquely defined
by the following loop, which should always be used as a source of
symmetry information in preference to the above space-group names.
They are only intended as comments.
;
 
loop_
 _space_group_symop_operation_xyz
 'x, y, z'
 '-x, -y, z'
 '-x, y, -z'
 'x, -y, -z'
 'z, x, y'
 'z, -x, -y'
 '-z, -x, y'
 '-z, x, -y'
 'y, z, x'
 '-y, z, -x'
 'y, -z, -x'
 '-y, -z, x'
 'y, x, -z'
 '-y, -x, -z'
 'y, -x, z'
 '-y, x, z'
 'x, z, -y'
 '-x, z, y'
 '-x, -z, -y'
 'x, -z, y'
 'z, y, -x'
 'z, -y, x'
 '-z, y, x'
 '-z, -y, -x'
 'x+1/2, y+1/2, z+1/2'
 '-x+1/2, -y+1/2, z+1/2'
 '-x+1/2, y+1/2, -z+1/2'
 'x+1/2, -y+1/2, -z+1/2'
 'z+1/2, x+1/2, y+1/2'
 'z+1/2, -x+1/2, -y+1/2'
 '-z+1/2, -x+1/2, y+1/2'
 '-z+1/2, x+1/2, -y+1/2'
 'y+1/2, z+1/2, x+1/2'
 '-y+1/2, z+1/2, -x+1/2'
 'y+1/2, -z+1/2, -x+1/2'
 '-y+1/2, -z+1/2, x+1/2'
 'y+1/2, x+1/2, -z+1/2'
 '-y+1/2, -x+1/2, -z+1/2'
 'y+1/2, -x+1/2, z+1/2'
 '-y+1/2, x+1/2, z+1/2'
 'x+1/2, z+1/2, -y+1/2'
 '-x+1/2, z+1/2, y+1/2'
 '-x+1/2, -z+1/2, -y+1/2'
 'x+1/2, -z+1/2, y+1/2'
 'z+1/2, y+1/2, -x+1/2'
 'z+1/2, -y+1/2, x+1/2'
 '-z+1/2, y+1/2, x+1/2'
 '-z+1/2, -y+1/2, -x+1/2'
 '-x, -y, -z'
 'x, y, -z'
 'x, -y, z'
 '-x, y, z'
 '-z, -x, -y'
 '-z, x, y'
 'z, x, -y'
 'z, -x, y'
 '-y, -z, -x'
 'y, -z, x'
 '-y, z, x'
 'y, z, -x'
 '-y, -x, z'
 'y, x, z'
 '-y, x, -z'
 'y, -x, -z'
 '-x, -z, y'
 'x, -z, -y'
 'x, z, y'
 '-x, z, -y'
 '-z, -y, x'
 '-z, y, -x'
 'z, -y, -x'
 'z, y, x'
 '-x+1/2, -y+1/2, -z+1/2'
 'x+1/2, y+1/2, -z+1/2'
 'x+1/2, -y+1/2, z+1/2'
 '-x+1/2, y+1/2, z+1/2'
 '-z+1/2, -x+1/2, -y+1/2'
 '-z+1/2, x+1/2, y+1/2'
 'z+1/2, x+1/2, -y+1/2'
 'z+1/2, -x+1/2, y+1/2'
 '-y+1/2, -z+1/2, -x+1/2'
 'y+1/2, -z+1/2, x+1/2'
 '-y+1/2, z+1/2, x+1/2'
 'y+1/2, z+1/2, -x+1/2'
 '-y+1/2, -x+1/2, z+1/2'
 'y+1/2, x+1/2, z+1/2'
 '-y+1/2, x+1/2, -z+1/2'
 'y+1/2, -x+1/2, -z+1/2'
 '-x+1/2, -z+1/2, y+1/2'
 'x+1/2, -z+1/2, -y+1/2'
 'x+1/2, z+1/2, y+1/2'
 '-x+1/2, z+1/2, -y+1/2'
 '-z+1/2, -y+1/2, x+1/2'
 '-z+1/2, y+1/2, -x+1/2'
 'z+1/2, -y+1/2, -x+1/2'
 'z+1/2, y+1/2, x+1/2'
 
_cell_length_a                    38.880(5)
_cell_length_b                    38.880(5)
_cell_length_c                    38.880(5)
_cell_angle_alpha                 90
_cell_angle_beta                  90
_cell_angle_gamma                 90
_cell_volume                      58773(20)
_cell_formula_units_Z             4
_cell_measurement_temperature     293(2)
_cell_measurement_reflns_used     1921293
_cell_measurement_theta_min       0.87
_cell_measurement_theta_max       27.90
 
_exptl_crystal_description        cubic
_exptl_crystal_colour             black
_exptl_crystal_density_meas       ?
_exptl_crystal_density_method     ?
_exptl_crystal_density_diffrn     0.491          
_exptl_crystal_F_000              8528
_exptl_transmission_factor_min    ?
_exptl_transmission_factor_max    ?
_exptl_crystal_size_max           ?
_exptl_crystal_size_mid           ?
_exptl_crystal_size_min           ?
_exptl_absorpt_coefficient_mu     0.448
_shelx_estimated_absorpt_T_min    ?
_shelx_estimated_absorpt_T_max    ?
_exptl_absorpt_correction_type    ?
_exptl_absorpt_correction_T_min   ?
_exptl_absorpt_correction_T_max   ?
_exptl_absorpt_process_details    ?
_exptl_absorpt_special_details    ?
_diffrn_ambient_temperature       293(2)
_diffrn_radiation_wavelength      0.82656
_diffrn_radiation_type            'synchrotron'
_diffrn_source                    'PAL-XFEL'
_diffrn_measurement_device_type   'SFX measurement MX-225HS'
_diffrn_measurement_method        'Fixed-target system'
_diffrn_detector_area_resol_mean  ?
_diffrn_reflns_number             7248
_diffrn_reflns_av_unetI/netI      0.0918
_diffrn_reflns_av_R_equivalents   0.0875
_diffrn_reflns_limit_h_min        1
_diffrn_reflns_limit_h_max        43
_diffrn_reflns_limit_k_min        0
_diffrn_reflns_limit_k_max        30
_diffrn_reflns_limit_l_min        0
_diffrn_reflns_limit_l_max        30
_diffrn_reflns_theta_min          0.861
_diffrn_reflns_theta_max          27.713
_diffrn_reflns_theta_full         27.713
_diffrn_measured_fraction_theta_max   0.987
_diffrn_measured_fraction_theta_full  0.987
_diffrn_reflns_Laue_measured_fraction_max    0.987
_diffrn_reflns_Laue_measured_fraction_full   0.987
_diffrn_reflns_point_group_measured_fraction_max   0.987
_diffrn_reflns_point_group_measured_fraction_full  0.987
_reflns_number_total              4082
_reflns_number_gt                 2082
_reflns_threshold_expression      'I > 2\s(I)'
_reflns_Friedel_coverage          0.000
_reflns_Friedel_fraction_max      .
_reflns_Friedel_fraction_full     .
 
_reflns_special_details
;
 Reflections were merged by SHELXL according to the crystal
 class for the calculation of statistics and refinement.
 
 Structure factors included contributions from the .fab file.
 
 _reflns_Friedel_fraction is defined as the number of unique
 Friedel pairs measured divided by the number that would be
 possible theoretically, ignoring centric projections and
 systematic absences.
;
 
_computing_data_collection        ?
_computing_cell_refinement        ?
_computing_data_reduction         'CrystFEL (J. Appl. Cryst. 2012) and XPREP (Bruker, 2004)'
_computing_structure_solution     'SHELXT 2018/2 (Sheldrick, 2018)'
_computing_structure_refinement 'SHELXL-2018/3 (Sheldrick, 2018)'
_computing_molecular_graphics     ?
_computing_publication_material   ?
_refine_special_details           ?
_refine_ls_structure_factor_coef  Fsqd
_refine_ls_matrix_type            full
_refine_ls_weighting_scheme       calc
_refine_ls_weighting_details
'w=1/[\s^2^(Fo^2^)+(0.2000P)^2^] where P=(Fo^2^+2Fc^2^)/3'
_atom_sites_solution_primary      ?
_atom_sites_solution_secondary    ?
_atom_sites_solution_hydrogens    geom
_refine_ls_hydrogen_treatment     constr
_refine_ls_extinction_method      'SHELXL-2018/3 (Sheldrick 2018)'
_refine_ls_extinction_coef        0.00008(2)
_refine_ls_extinction_expression
 'Fc^*^=kFc[1+0.001xFc^2^\l^3^/sin(2\q)]^-1/4^'
_refine_ls_number_reflns          4082
_refine_ls_number_parameters      131
_refine_ls_number_restraints      156
_refine_ls_R_factor_all           0.1498
_refine_ls_R_factor_gt            0.1123
_refine_ls_wR_factor_ref          0.3484
_refine_ls_wR_factor_gt           0.2940
_refine_ls_goodness_of_fit_ref    1.065
_refine_ls_restrained_S_all       1.058
_refine_ls_shift/su_max           0.001
_refine_ls_shift/su_mean          0.000
 
loop_
 _atom_site_label
 _atom_site_type_symbol
 _atom_site_fract_x
 _atom_site_fract_y
 _atom_site_fract_z
 _atom_site_U_iso_or_equiv
 _atom_site_adp_type
 _atom_site_occupancy
 _atom_site_site_symmetry_order  
 _atom_site_calc_flag
 _atom_site_refinement_flags_posn
 _atom_site_refinement_flags_adp
 _atom_site_refinement_flags_occupancy
 _atom_site_disorder_assembly
 _atom_site_disorder_group
C6 C 0.750000 0.66907(16) 0.16907(16) 0.188(6) Uani 1 2 d DS TU P . .
O4 O 0.72139(19) 0.67264(17) 0.18525(19) 0.197(3) Uani 1 1 d . U . . .
O3 O 0.71790(18) 0.71790(18) 0.28210(18) 0.112(3) Uani 1 6 d S TU P . .
C7 C 0.750000 0.64099(14) 0.14099(14) 0.169(5) Uani 1 2 d DS TU P . .
C8 C 0.7231(4) 0.6237(2) 0.1338(2) 0.201(5) Uani 1 1 d . U . . .
H8 H 0.703759 0.628906 0.146900 0.242 Uiso 1 1 calc R U . . .
C9 C 0.7187(4) 0.5977(3) 0.1086(3) 0.210(5) Uani 1 1 d . U . . .
H9 H 0.697824 0.586646 0.104533 0.253 Uiso 1 1 calc R U . . .
C10 C 0.750000 0.5900(2) 0.0900(2) 0.187(6) Uani 1 2 d S TU P . .
C11 C 0.750000 0.56318(14) 0.06318(14) 0.198(6) Uani 1 2 d S TU P . .
C12 C 0.7504(3) 0.57342(16) 0.02838(15) 0.201(5) Uani 1 1 d . U . . .
C13 C 0.7489(4) 0.60823(17) 0.01853(19) 0.247(7) Uani 1 1 d . U . . .
H13 H 0.748146 0.627290 0.032957 0.297 Uiso 1 1 calc R U . . .
N14 N 0.7483(4) 0.5509(2) 0.000000 0.203(5) Uani 1 2 d S TU P . .
C16 C 0.8105(5) 0.500000 0.000000 0.156(10) Uani 0.5 4 d DS TU P . .
Fe15 Fe 0.76681(16) 0.500000 0.000000 0.160(3) Uani 0.5 4 d DS TU P . .
O17 O 0.8372(6) 0.500000 0.000000 0.185(10) Uani 0.5 4 d DS TU P . .
Zr1 Zr 0.7020(2) 0.7020(2) 0.2334(2) 0.143(2) Uani 0.586(19) 2 d S TU P . 1
O7 O 0.6482(5) 0.6902(7) 0.2535(6) 0.236(8) Uani 0.586(19) 1 d . U P . 1
O1 O 0.6835(6) 0.7539(3) 0.2461(3) 0.154(7) Uani 0.586(19) 2 d S TU P . 1
Zr3 Zr 0.7144(3) 0.7144(3) 0.2206(3) 0.123(3) Uani 0.414(19) 2 d S TU P . 2
O8 O 0.6600(4) 0.7095(5) 0.2446(5) 0.148(6) Uani 0.414(19) 1 d . U P . 2
O2 O 0.7117(7) 0.7649(6) 0.2351(6) 0.127(8) Uani 0.414(19) 2 d S TU P . 2
 
loop_
 _atom_site_aniso_label
 _atom_site_aniso_U_11
 _atom_site_aniso_U_22
 _atom_site_aniso_U_33
 _atom_site_aniso_U_23
 _atom_site_aniso_U_13
 _atom_site_aniso_U_12
C6 0.254(14) 0.154(6) 0.154(6) -0.073(8) -0.125(8) 0.125(8)
O4 0.213(6) 0.176(5) 0.203(6) -0.113(5) -0.095(5) 0.094(5)
O3 0.112(3) 0.112(3) 0.112(3) -0.037(4) -0.037(4) 0.037(4)
C7 0.255(14) 0.126(5) 0.126(5) -0.079(7) -0.082(7) 0.082(7)
C8 0.336(14) 0.150(7) 0.118(5) -0.069(5) -0.048(7) 0.040(8)
C9 0.322(15) 0.148(7) 0.162(8) -0.052(7) -0.039(9) 0.004(8)
C10 0.39(2) 0.085(4) 0.085(4) -0.005(5) -0.005(6) 0.005(6)
C11 0.46(2) 0.068(3) 0.068(3) -0.008(4) -0.006(5) 0.006(5)
C12 0.454(15) 0.076(4) 0.072(4) -0.010(3) 0.017(5) 0.007(6)
C13 0.59(2) 0.067(4) 0.085(4) 0.007(3) -0.010(7) -0.028(7)
N14 0.431(18) 0.084(5) 0.093(5) 0.000 0.000 0.008(7)
C16 0.31(3) 0.090(16) 0.067(13) 0.000 0.000 0.000
Fe15 0.325(10) 0.076(2) 0.078(2) 0.000 0.000 0.000
O17 0.34(3) 0.074(10) 0.141(16) 0.000 0.000 0.000
Zr1 0.145(3) 0.145(3) 0.138(3) -0.063(3) -0.063(3) 0.060(3)
O7 0.169(11) 0.252(15) 0.286(15) 0.030(12) -0.062(9) -0.001(10)
O1 0.187(16) 0.138(7) 0.138(7) -0.038(7) -0.061(8) 0.061(8)
Zr3 0.125(3) 0.125(3) 0.120(4) -0.054(3) -0.054(3) 0.046(3)
O8 0.109(9) 0.173(12) 0.161(10) -0.039(9) -0.048(7) 0.029(8)
O2 0.139(17) 0.120(8) 0.120(8) -0.012(11) -0.048(10) 0.048(10)
 
_geom_special_details
;
 All esds (except the esd in the dihedral angle between two l.s. planes)
 are estimated using the full covariance matrix.  The cell esds are taken
 into account individually in the estimation of esds in distances, angles
 and torsion angles; correlations between esds in cell parameters are only
 used when they are defined by crystal symmetry.  An approximate (isotropic)
 treatment of cell esds is used for estimating esds involving l.s. planes.
;
 
loop_
 _geom_bond_atom_site_label_1
 _geom_bond_atom_site_label_2
 _geom_bond_distance
 _geom_bond_site_symmetry_2
 _geom_bond_publ_flag
C6 O4 1.285(8) . ?
C6 O4 1.286(8) 42_654 ?
C6 C7 1.544(8) . ?
O4 Zr3 2.143(6) . ?
O4 Zr1 2.317(9) . ?
O3 Zr1 2.088(5) 11_566 ?
O3 Zr1 2.088(5) 8_656 ?
O3 Zr1 2.088(5) . ?
O3 Zr3 2.401(12) 11_566 ?
O3 Zr3 2.401(12) 8_656 ?
O3 Zr3 2.401(12) . ?
C7 C8 1.272(12) . ?
C7 C8 1.273(12) 42_654 ?
C8 C9 1.421(12) . ?
C8 H8 0.9300 . ?
C9 C10 1.447(14) . ?
C9 H9 0.9300 . ?
C10 C11 1.477(14) . ?
C11 C12 1.410(7) . ?
C11 C12 1.410(7) 42_654 ?
C12 C13 1.408(9) . ?
C12 N14 1.411(8) . ?
C13 C13 1.441(15) 50 ?
C13 H13 0.9300 . ?
N14 Fe15 2.065(9) 89_654 ?
N14 Fe15 2.105(9) . ?
C16 O17 1.038(19) . ?
C16 Fe15 1.698(19) . ?
Fe15 Fe15 1.307(12) 89_654 ?
Zr1 O1 2.201(8) . ?
Zr1 O1 2.201(8) 8_656 ?
Zr1 O7 2.28(2) 62 ?
Zr1 O7 2.28(2) . ?
Zr1 Zr1 3.556(7) 8_656 ?
Zr1 Zr1 3.556(7) 11_566 ?
Zr3 O2 1.19(4) 83_654 ?
Zr3 O2 2.046(15) 8_656 ?
Zr3 O2 2.046(15) . ?
Zr3 O8 2.319(18) . ?
Zr3 O8 2.319(18) 62 ?
Zr3 Zr3 2.79(2) 83_654 ?
Zr3 Zr3 2.79(2) 80_564 ?
Zr3 Zr3 3.578(8) 8_656 ?
Zr3 Zr3 3.578(8) 11_566 ?
O2 O2 1.73(2) 80_564 ?
O2 O2 1.73(2) 83_654 ?
 
loop_
 _geom_angle_atom_site_label_1
 _geom_angle_atom_site_label_2
 _geom_angle_atom_site_label_3
 _geom_angle
 _geom_angle_site_symmetry_1
 _geom_angle_site_symmetry_3
 _geom_angle_publ_flag
O4 C6 O4 130.0(9) . 42_654 ?
O4 C6 C7 115.0(5) . . ?
O4 C6 C7 115.0(5) 42_654 . ?
C6 O4 Zr3 120.4(7) . . ?
C6 O4 Zr1 136.9(6) . . ?
Zr1 O3 Zr1 116.8(3) 11_566 8_656 ?
Zr1 O3 Zr1 116.8(3) 11_566 . ?
Zr1 O3 Zr1 116.8(3) 8_656 . ?
Zr1 O3 Zr3 20.16(19) 11_566 11_566 ?
Zr1 O3 Zr3 109.3(5) 8_656 11_566 ?
Zr1 O3 Zr3 109.3(5) . 11_566 ?
Zr1 O3 Zr3 109.3(5) 11_566 8_656 ?
Zr1 O3 Zr3 20.16(19) 8_656 8_656 ?
Zr1 O3 Zr3 109.3(5) . 8_656 ?
Zr3 O3 Zr3 96.4(6) 11_566 8_656 ?
Zr3 O3 Zr3 96.4(6) 11_566 . ?
Zr3 O3 Zr3 96.4(6) 8_656 . ?
C8 C7 C8 116.4(11) . 42_654 ?
C8 C7 C6 121.8(5) . . ?
C8 C7 C6 121.8(5) 42_654 . ?
C7 C8 C9 128.9(13) . . ?
C7 C8 H8 115.6 . . ?
C9 C8 H8 115.6 . . ?
C8 C9 C10 112.8(13) . . ?
C8 C9 H9 123.6 . . ?
C10 C9 H9 123.6 . . ?
C9 C10 C9 120.3(12) . 42_654 ?
C9 C10 C11 119.9(6) . . ?
C9 C10 C11 119.9(6) 42_654 . ?
C12 C11 C12 122.8(8) . 42_654 ?
C12 C11 C10 118.6(4) . . ?
C12 C11 C10 118.6(4) 42_654 . ?
C13 C12 C11 122.2(6) . . ?
C13 C12 N14 112.4(6) . . ?
C11 C12 N14 125.1(6) . . ?
C12 C13 C13 105.8(4) . 50 ?
C12 C13 H13 127.1 . . ?
C13 C13 H13 127.1 50 . ?
C12 N14 C12 102.9(7) . 50 ?
C12 N14 Fe15 127.6(4) . 89_654 ?
C12 N14 Fe15 127.6(4) 50 89_654 ?
C12 N14 Fe15 124.4(6) . . ?
C12 N14 Fe15 124.4(6) 50 . ?
Fe15 N14 Fe15 36.5(4) 89_654 . ?
O17 C16 Fe15 180.0 . . ?
Fe15 Fe15 C16 180.0 89_654 . ?
Fe15 Fe15 N14 73.4(4) 89_654 43_655 ?
C16 Fe15 N14 106.6(4) . 43_655 ?
Fe15 Fe15 N14 73.4(4) 89_654 89_654 ?
C16 Fe15 N14 106.6(4) . 89_654 ?
N14 Fe15 N14 146.9(9) 43_655 89_654 ?
Fe15 Fe15 N14 70.1(4) 89_654 . ?
C16 Fe15 N14 109.9(4) . . ?
N14 Fe15 N14 84.42(11) 43_655 . ?
N14 Fe15 N14 84.42(11) 89_654 . ?
Fe15 Fe15 N14 70.1(4) 89_654 51_565 ?
C16 Fe15 N14 109.9(4) . 51_565 ?
N14 Fe15 N14 84.42(11) 43_655 51_565 ?
N14 Fe15 N14 84.42(11) 89_654 51_565 ?
N14 Fe15 N14 140.1(9) . 51_565 ?
O3 Zr1 O1 67.7(3) . . ?
O3 Zr1 O1 67.7(3) . 8_656 ?
O1 Zr1 O1 123.4(10) . 8_656 ?
O3 Zr1 O7 91.1(8) . 62 ?
O1 Zr1 O7 134.4(8) . 62 ?
O1 Zr1 O7 78.9(9) 8_656 62 ?
O3 Zr1 O7 91.1(8) . . ?
O1 Zr1 O7 78.8(9) . . ?
O1 Zr1 O7 134.4(8) 8_656 . ?
O7 Zr1 O7 61.0(10) 62 . ?
O3 Zr1 O4 141.5(3) . 62 ?
O1 Zr1 O4 73.8(4) . 62 ?
O1 Zr1 O4 137.7(7) 8_656 62 ?
O7 Zr1 O4 118.5(6) 62 62 ?
O7 Zr1 O4 83.7(6) . 62 ?
O3 Zr1 O4 141.5(3) . . ?
O1 Zr1 O4 137.7(7) . . ?
O1 Zr1 O4 73.8(3) 8_656 . ?
O7 Zr1 O4 83.7(6) 62 . ?
O7 Zr1 O4 118.5(6) . . ?
O4 Zr1 O4 70.7(4) 62 . ?
O3 Zr1 Zr1 31.61(16) . 8_656 ?
O1 Zr1 Zr1 94.1(4) . 8_656 ?
O1 Zr1 Zr1 36.1(3) 8_656 8_656 ?
O7 Zr1 Zr1 84.2(6) 62 8_656 ?
O7 Zr1 Zr1 113.9(5) . 8_656 ?
O4 Zr1 Zr1 156.8(4) 62 8_656 ?
O4 Zr1 Zr1 109.90(17) . 8_656 ?
O3 Zr1 Zr1 31.61(16) . 11_566 ?
O1 Zr1 Zr1 36.1(3) . 11_566 ?
O1 Zr1 Zr1 94.1(4) 8_656 11_566 ?
O7 Zr1 Zr1 113.9(5) 62 11_566 ?
O7 Zr1 Zr1 84.2(6) . 11_566 ?
O4 Zr1 Zr1 109.90(17) 62 11_566 ?
O4 Zr1 Zr1 156.8(4) . 11_566 ?
Zr1 Zr1 Zr1 60.000(1) 8_656 11_566 ?
Zr1 O1 Zr1 107.8(6) . 11_566 ?
O2 Zr3 O2 57.7(14) 83_654 8_656 ?
O2 Zr3 O2 57.7(14) 83_654 . ?
O2 Zr3 O2 91.2(12) 8_656 . ?
O2 Zr3 O4 103.9(12) 83_654 62 ?
O2 Zr3 O4 155.6(12) 8_656 62 ?
O2 Zr3 O4 90.9(6) . 62 ?
O2 Zr3 O4 103.9(12) 83_654 . ?
O2 Zr3 O4 90.9(6) 8_656 . ?
O2 Zr3 O4 155.6(12) . . ?
O4 Zr3 O4 77.4(3) 62 . ?
O2 Zr3 O8 142.1(6) 83_654 . ?
O2 Zr3 O8 139.4(10) 8_656 . ?
O2 Zr3 O8 85.5(10) . . ?
O4 Zr3 O8 65.1(6) 62 . ?
O4 Zr3 O8 108.2(6) . . ?
O2 Zr3 O8 142.1(6) 83_654 62 ?
O2 Zr3 O8 85.5(10) 8_656 62 ?
O2 Zr3 O8 139.4(10) . 62 ?
O4 Zr3 O8 108.2(6) 62 62 ?
O4 Zr3 O8 65.1(6) . 62 ?
O8 Zr3 O8 71.8(9) . 62 ?
O2 Zr3 O3 102.2(11) 83_654 . ?
O2 Zr3 O3 70.9(8) 8_656 . ?
O2 Zr3 O3 70.9(8) . . ?
O4 Zr3 O3 132.4(6) 62 . ?
O4 Zr3 O3 132.4(6) . . ?
O8 Zr3 O3 69.8(5) . . ?
O8 Zr3 O3 69.8(5) 62 . ?
O2 Zr3 Zr3 41.0(4) 83_654 83_654 ?
O2 Zr3 Zr3 22.5(9) 8_656 83_654 ?
O2 Zr3 Zr3 89.5(9) . 83_654 ?
O4 Zr3 Zr3 133.3(9) 62 83_654 ?
O4 Zr3 Zr3 83.3(3) . 83_654 ?
O8 Zr3 Zr3 161.2(6) . 83_654 ?
O8 Zr3 Zr3 101.2(7) 62 83_654 ?
O3 Zr3 Zr3 91.4(2) . 83_654 ?
O2 Zr3 Zr3 41.0(4) 83_654 80_564 ?
O2 Zr3 Zr3 89.5(9) 8_656 80_564 ?
O2 Zr3 Zr3 22.5(9) . 80_564 ?
O4 Zr3 Zr3 83.3(3) 62 80_564 ?
O4 Zr3 Zr3 133.3(9) . 80_564 ?
O8 Zr3 Zr3 101.2(7) . 80_564 ?
O8 Zr3 Zr3 161.2(6) 62 80_564 ?
O3 Zr3 Zr3 91.4(2) . 80_564 ?
Zr3 Zr3 Zr3 79.7(8) 83_654 80_564 ?
O2 Zr3 Zr3 74.1(10) 83_654 8_656 ?
O2 Zr3 Zr3 29.0(8) 8_656 8_656 ?
O2 Zr3 Zr3 80.8(5) . 8_656 ?
O4 Zr3 Zr3 171.27(17) 62 8_656 ?
O4 Zr3 Zr3 111.28(17) . 8_656 ?
O8 Zr3 Zr3 111.1(4) . 8_656 ?
O8 Zr3 Zr3 76.9(4) 62 8_656 ?
O3 Zr3 Zr3 41.8(3) . 8_656 ?
Zr3 Zr3 Zr3 50.1(4) 83_654 8_656 ?
Zr3 Zr3 Zr3 90.000(2) 80_564 8_656 ?
O2 Zr3 Zr3 74.1(10) 83_654 11_566 ?
O2 Zr3 Zr3 80.8(5) 8_656 11_566 ?
O2 Zr3 Zr3 29.0(8) . 11_566 ?
O4 Zr3 Zr3 111.28(17) 62 11_566 ?
O4 Zr3 Zr3 171.27(17) . 11_566 ?
O8 Zr3 Zr3 76.9(4) . 11_566 ?
O8 Zr3 Zr3 111.1(4) 62 11_566 ?
O3 Zr3 Zr3 41.8(3) . 11_566 ?
Zr3 Zr3 Zr3 90.000(2) 83_654 11_566 ?
Zr3 Zr3 Zr3 50.1(4) 80_564 11_566 ?
Zr3 Zr3 Zr3 60.000(1) 8_656 11_566 ?
Zr3 O2 O2 87(3) 80_564 80_564 ?
Zr3 O2 O2 87(3) 80_564 83_654 ?
O2 O2 O2 115.2(17) 80_564 83_654 ?
Zr3 O2 Zr3 116.6(10) 80_564 11_566 ?
O2 O2 Zr3 35.6(14) 80_564 11_566 ?
O2 O2 Zr3 131.5(9) 83_654 11_566 ?
Zr3 O2 Zr3 116.6(10) 80_564 . ?
O2 O2 Zr3 131.5(9) 80_564 . ?
O2 O2 Zr3 35.6(14) 83_654 . ?
Zr3 O2 Zr3 121.9(16) 11_566 . ?
 
loop_
 _geom_torsion_atom_site_label_1
 _geom_torsion_atom_site_label_2
 _geom_torsion_atom_site_label_3
 _geom_torsion_atom_site_label_4
 _geom_torsion
 _geom_torsion_site_symmetry_1
 _geom_torsion_site_symmetry_2
 _geom_torsion_site_symmetry_3
 _geom_torsion_site_symmetry_4
 _geom_torsion_publ_flag
O4 C6 O4 Zr3 7.8(4) 42_654 . . . ?
C7 C6 O4 Zr3 -172.2(4) . . . . ?
O4 C6 O4 Zr1 -9.7(6) 42_654 . . . ?
C7 C6 O4 Zr1 170.3(6) . . . . ?
O4 C6 C7 C8 2.4(6) . . . . ?
O4 C6 C7 C8 -177.6(6) 42_654 . . . ?
O4 C6 C7 C8 -177.6(6) . . . 42_654 ?
O4 C6 C7 C8 2.4(6) 42_654 . . 42_654 ?
C8 C7 C8 C9 -1.1(8) 42_654 . . . ?
C6 C7 C8 C9 178.9(8) . . . . ?
C7 C8 C9 C10 2.0(15) . . . . ?
C8 C9 C10 C9 -0.8(6) . . . 42_654 ?
C8 C9 C10 C11 179.2(6) . . . . ?
C9 C10 C11 C12 104.6(8) . . . . ?
C9 C10 C11 C12 -75.4(8) 42_654 . . . ?
C9 C10 C11 C12 -75.4(8) . . . 42_654 ?
C9 C10 C11 C12 104.6(8) 42_654 . . 42_654 ?
C12 C11 C12 C13 176.7(15) 42_654 . . . ?
C10 C11 C12 C13 -3.3(15) . . . . ?
C12 C11 C12 N14 4.0(10) 42_654 . . . ?
C10 C11 C12 N14 -176.0(10) . . . . ?
C11 C12 C13 C13 -178.5(8) . . . 50 ?
N14 C12 C13 C13 -5.0(12) . . . 50 ?
C13 C12 N14 C12 7.8(19) . . . 50 ?
C11 C12 N14 C12 -178.9(5) . . . 50 ?
C13 C12 N14 Fe15 -157.7(11) . . . 89_654 ?
C11 C12 N14 Fe15 16(2) . . . 89_654 ?
C13 C12 N14 Fe15 156.9(11) . . . . ?
C11 C12 N14 Fe15 -29.8(18) . . . . ?
 
_refine_diff_density_max    0.669
_refine_diff_density_min   -0.732
_refine_diff_density_rms    0.083

_shelx_res_file
;
TITL shelx_time31d60_a.res in Im-3m
    shelx_time31d60_a_sq.res
    created by SHELXL-2018/3 at 23:43:57 on 19-Dec-2022
REM Old TITL shelx_time31d60 in Im-3m
REM SHELXT solution in Im-3m: R1 0.606, Rweak 0.167, Alpha 0.152
REM <I/s>   0.000 for    0 systematic absences,  Orientation as input
REM Formula found by SHELXT:  C42 N9 O10 Zr3
CELL  0.82656  38.8800  38.8800  38.8800   90.000   90.000   90.000
ZERR    4.000   0.0045   0.0045   0.0045    0.000    0.000    0.000
LATT  2
SYMM -X, -Y, Z
SYMM -X, Y, -Z
SYMM X, -Y, -Z
SYMM Z, X, Y
SYMM Z, -X, -Y
SYMM -Z, -X, Y
SYMM -Z, X, -Y
SYMM Y, Z, X
SYMM -Y, Z, -X
SYMM Y, -Z, -X
SYMM -Y, -Z, X
SYMM Y, X, -Z
SYMM -Y, -X, -Z
SYMM Y, -X, Z
SYMM -Y, X, Z
SYMM X, Z, -Y
SYMM -X, Z, Y
SYMM -X, -Z, -Y
SYMM X, -Z, Y
SYMM Z, Y, -X
SYMM Z, -Y, X
SYMM -Z, Y, X
SYMM -Z, -Y, -X
SFAC C H N O FE ZR
DISP $C  0.00511  0.00239 15.74444!source kissel
DISP $H -0.00002  0.00000  0.66615!source kissel
DISP $N  0.00955  0.00480 28.17579!source kissel
DISP $O  0.01604  0.00875 47.81841!source kissel
DISP $Fe  0.35610  1.11842 5271.23871!source kissel
DISP $Zr -1.45491  0.75288 3671.72661!source kissel
UNIT 588 288 48 268 12 48
ACTA
L.S. 5 0  178
BOND $H
FMAP 2
DFIX 1.71 0.02 Fe15 C16
DFIX 1.1 0.02 C16 O17
DFIX 1.513 0.01 C6 C7
SIMU 0.05
DELU 0.05
ISOR 0.01 0.02 O7 O8
PLAN 20
ABIN
LIST 4
WGHT    0.200000
EXTI    0.000078
FVAR       0.06056   0.58606
C6    1    0.750000    0.669072    0.169072    10.50000    0.25381    0.15437 =
         0.15437   -0.07270   -0.12454    0.12454
O4    4    0.721393    0.672636    0.185254    11.00000    0.21304    0.17552 =
         0.20252   -0.11263   -0.09452    0.09395
O3    4    0.717898    0.717898    0.282102    10.16667    0.11235    0.11235 =
         0.11235   -0.03672   -0.03672    0.03672
C7    1    0.750000    0.640994    0.140994    10.50000    0.25502    0.12634 =
         0.12634   -0.07864   -0.08243    0.08243
C8    1    0.723124    0.623739    0.133845    11.00000    0.33624    0.14991 =
         0.11807   -0.06928   -0.04816    0.04035
AFIX  43
H8    2    0.703759    0.628906    0.146900    11.00000   -1.20000
AFIX   0
C9    1    0.718659    0.597654    0.108641    11.00000    0.32177    0.14786 =
         0.16186   -0.05243   -0.03950    0.00402
AFIX  43
H9    2    0.697824    0.586646    0.104533    11.00000   -1.20000
AFIX   0
C10   1    0.750000    0.590043    0.090043    10.50000    0.39030    0.08490 =
         0.08490   -0.00456   -0.00484    0.00484
C11   1    0.750000    0.563179    0.063179    10.50000    0.45740    0.06760 =
         0.06760   -0.00780   -0.00614    0.00614
C12   1    0.750362    0.573423    0.028381    11.00000    0.45392    0.07591 =
         0.07204   -0.01004    0.01653    0.00683
C13   1    0.748931    0.608229    0.018527    11.00000    0.58979    0.06661 =
         0.08548    0.00695   -0.01036   -0.02829
AFIX  43
H13   2    0.748146    0.627290    0.032957    11.00000   -1.20000
AFIX   0
N14   3    0.748337    0.550903    0.000000    10.50000    0.43136    0.08362 =
         0.09271    0.00000    0.00000    0.00766
C16   1    0.810490    0.500000    0.000000    10.12500    0.31191    0.09027 =
         0.06724    0.00000    0.00000    0.00000
FE15  5    0.766808    0.500000    0.000000    10.12500    0.32474    0.07614 =
         0.07826    0.00000    0.00000    0.00000
O17   4    0.837176    0.500000    0.000000    10.12500    0.33835    0.07432 =
         0.14129    0.00000    0.00000    0.00000
CONF
MERG 2
PART 1
ZR1   6    0.701974    0.701974    0.233353    20.50000    0.14473    0.14473 =
         0.13839   -0.06292   -0.06292    0.06044
O7    4    0.648158    0.690230    0.253502    21.00000    0.16868    0.25163 =
         0.28632    0.02951   -0.06173   -0.00116
O1    4    0.683468    0.753927    0.246073    20.50000    0.18683    0.13751 =
         0.13751   -0.03761   -0.06071    0.06071
PART 0
PART 2
ZR3   6    0.714369    0.714369    0.220559   -20.50000    0.12459    0.12459 =
         0.12016   -0.05410   -0.05410    0.04581
O8    4    0.659996    0.709465    0.244595   -21.00000    0.10871    0.17324 =
         0.16125   -0.03882   -0.04759    0.02926
O2    4    0.711679    0.764864    0.235136   -20.50000    0.13936    0.12009 =
         0.12009   -0.01225   -0.04784    0.04784
PART 0
HKLF 4


REM  shelx_time31d60_a.res in Im-3m
REM wR2 = 0.3484, GooF = S = 1.065, Restrained GooF = 1.058 for all data
REM R1 = 0.1123 for 2082 Fo > 4sig(Fo) and 0.1498 for all 4082 data
REM 131 parameters refined using 156 restraints

END

WGHT      0.2000      0.0000

REM Highest difference peak  0.669,  deepest hole -0.732,  1-sigma level  0.083
Q1    1   0.8235  0.5000  0.0000  10.25000  0.05    0.67
Q2    1   0.6432  0.7285  0.2715  10.50000  0.05    0.56
Q3    1   0.7461  0.5721  0.0224  11.00000  0.05    0.42
Q4    1   0.6487  0.7033  0.2557  11.00000  0.05    0.40
Q5    1   0.6464  0.7162  0.2513  11.00000  0.05    0.40
Q6    1   0.6886  0.6886  0.2709  10.50000  0.05    0.40
Q7    1   0.6811  0.6811  0.2722  10.50000  0.05    0.38
Q8    1   0.6987  0.7299  0.3013  10.50000  0.05    0.35
Q9    1   0.7334  0.7060  0.2030  11.00000  0.05    0.32
Q10   1   0.7831  0.5504  0.0196  11.00000  0.05    0.31
Q11   1   0.7832  0.5526  0.0000  10.50000  0.05    0.31
Q12   1   0.7329  0.6087  0.0000  10.50000  0.05    0.30
Q13   1   0.7364  0.6319  0.0879  11.00000  0.05    0.29
Q14   1   0.7820  0.5530  0.0274  11.00000  0.05    0.29
Q15   1   0.6638  0.7556  0.2444  10.50000  0.05    0.28
Q16   1   0.7242  0.6384  0.1077  11.00000  0.05    0.28
Q17   1   0.7657  0.6313  0.0000  10.50000  0.05    0.28
Q18   1   0.7500  0.5564  0.0564  10.50000  0.05    0.27
Q19   1   0.8480  0.5183  0.0180  11.00000  0.05    0.27
Q20   1   0.7687  0.6118  0.0000  10.50000  0.05    0.27
;
_shelx_res_checksum   65429

_shelx_hkl_file
;
   1   1   0 -207.25   82.62
   2   0   0 6147.70  199.42
   2   1   1 1838.03   60.78
   2   2   0 6191.05  152.31
   2   2   2 9999.00 1489.63
   3   1   0  428.77   20.68
   3   1   2  277.70   36.93
   3   2   1  275.03   44.44
   3   3   0  130.47   39.27
   3   3   2  219.43   20.18
   4   0   0 7972.72  236.35
   4   1   1  643.61   35.85
   4   1   3   64.36    5.00
   4   2   0 1383.00   55.11
   4   2   2 2049.45  136.64
   4   3   1   68.53    3.92
   4   3   3  -22.93   24.93
   4   4   0  622.43   67.11
   4   4   2  306.96   55.02
   4   4   4 2558.92  266.78
   5   1   0   14.17    7.67
   5   1   2  -39.18    4.84
   5   1   4  380.75    9.42
   5   2   1  -41.77    3.92
   5   2   3  218.93   10.00
   5   3   0 -165.90   12.51
   5   3   2  201.50   10.09
   5   3   4  -56.19   10.59
   5   4   1  393.58   10.42
   5   4   3  -39.93    9.67
   5   5   0  331.89   32.51
   5   5   2  459.03   23.26
   5   5   4   33.18    7.09
   6   0   0 4667.40  232.77
   6   1   1  893.96   27.09
   6   1   3 -100.96    6.25
   6   1   5  228.76    7.84
   6   2   0  422.35    8.50
   6   2   2  409.42   33.85
   6   2   4  248.86   29.85
   6   3   1  -92.29    6.17
   6   3   3    7.84    3.25
   6   3   5  188.25   10.34
   6   4   0   14.51    5.50
   6   4   2  242.02   18.92
   6   4   4  189.50   31.60
   6   5   1  256.94   22.51
   6   5   3  169.07    8.67
   6   5   5  325.97   28.93
   6   6   0  577.66   41.77
   6   6   2  127.22   14.42
   6   6   4 1272.21  111.63
   6   6   6  484.37   78.53
   7   1   0  -41.43    3.25
   7   1   2   20.43    2.17
   7   1   4    0.67    2.50
   7   1   6  -45.19    5.67
   7   2   1   24.09    2.25
   7   2   3   46.27    3.42
   7   2   5  198.58   13.34
   7   3   0   82.70    2.75
   7   3   2   49.60    3.75
   7   3   4  128.97   10.34
   7   3   6  781.58   38.10
   7   4   1   -0.42    2.17
   7   4   3  111.88    6.34
   7   4   5  257.19   10.42
   7   5   0  314.38   26.59
   7   5   2  192.00   13.76
   7   5   4  269.70   10.09
   7   5   6  165.99   20.68
   7   6   1  -48.60    3.75
   7   6   3  777.91   28.10
   7   6   5  103.79   13.34
   7   7   0 1523.90   68.70
   7   7   2 1410.93   73.53
   7   7   4  487.54   27.01
   7   7   6   60.19    4.09
   8   0   0 2661.38  161.74
   8   1   1  739.48   29.43
   8   1   3  112.80    6.67
   8   1   5  381.75   13.59
   8   1   7   40.60    4.75
   8   2   0 1107.47   53.94
   8   2   2  344.81   17.76
   8   2   4  772.66   64.11
   8   2   6  193.08   28.26
   8   3   1  110.05    5.25
   8   3   3 -128.30    8.17
   8   3   5  179.24   11.42
   8   3   7  480.37   29.01
   8   4   0  419.18   41.85
   8   4   2  764.74   68.70
   8   4   4 1002.01   59.11
   8   4   6   17.26    8.17
   8   5   1  363.24    9.34
   8   5   3  214.59   12.51
   8   5   5  331.81   22.68
   8   5   7  264.86   15.09
   8   6   0   84.12   13.76
   8   6   2  168.82   27.68
   8   6   4    6.84    5.50
   8   6   6  360.24   30.43
   8   7   1   43.77    8.92
   8   7   3  462.03   22.18
   8   7   5  249.36   16.26
   8   7   7  346.40   24.59
   8   8   0  350.98   38.52
   8   8   2  250.61   22.34
   8   8   4  188.25   17.09
   8   8   6  565.49   59.94
   8   8   8  581.58   71.86
   9   1   0  182.08   12.51
   9   1   2  100.79    9.25
   9   1   4  219.68    9.50
   9   1   6   25.59    2.33
   9   1   8   10.67    1.75
   9   2   1  119.88   10.59
   9   2   3  364.57    8.75
   9   2   5  -70.53    4.50
   9   2   7  200.34    9.92
   9   3   0  249.36    5.92
   9   3   2  358.07    8.84
   9   3   4 -112.96    6.42
   9   3   6   54.02    3.42
   9   3   8  202.59   13.84
   9   4   1  229.93    8.92
   9   4   3 -115.22    6.25
   9   4   5   22.68    3.50
   9   4   7   97.21    7.67
   9   5   0   35.93    8.42
   9   5   2  -72.28    4.42
   9   5   4   19.59    2.33
   9   5   6  108.05    7.17
   9   5   8  297.21   15.09
   9   6   1   29.51    2.58
   9   6   3   58.02    3.92
   9   6   5  133.06   11.84
   9   6   7   35.26    2.83
   9   7   0  198.00   10.09
   9   7   2  193.17    8.17
   9   7   4  100.13    6.25
   9   7   6   36.68    4.17
   9   7   8  219.09   16.09
   9   8   1   10.25    1.92
   9   8   3  207.84   14.84
   9   8   5  283.04   13.01
   9   8   7  291.62   29.35
   9   9   0 1039.53   74.11
   9   9   2 1124.98   47.44
   9   9   4  552.07   25.43
   9   9   6   99.13    6.09
   9   9   8   47.94    4.17
  10   0   0 1130.15   86.54
  10   1   1   71.61   18.34
  10   1   3  147.81   12.34
  10   1   5   55.61    2.67
  10   1   7   60.53    5.67
  10   1   9   22.68    3.08
  10   2   0 1168.91   60.28
  10   2   2   64.36   18.26
  10   2   4  424.93   48.44
  10   2   6  285.12   23.68
  10   2   8  165.65    8.50
  10   3   1  139.06   11.67
  10   3   3  181.49    9.84
  10   3   5  172.07    9.75
  10   3   7  234.52   15.34
  10   3   9  173.82    9.75
  10   4   0  972.25   61.19
  10   4   2  440.85   36.77
  10   4   4  517.97   50.52
  10   4   6    7.09    4.09
  10   4   8   12.76    3.00
  10   5   1   58.27    1.92
  10   5   3  167.49   10.25
  10   5   5  325.56   22.26
  10   5   7  212.59   16.76
  10   5   9  155.23   16.42
  10   6   0  732.98   55.27
  10   6   2  303.05   23.59
  10   6   4    4.92    2.25
  10   6   6   57.11    2.83
  10   6   8   12.26    2.50
  10   7   1   55.02    3.50
  10   7   3  258.53   17.01
  10   7   5  175.24   10.34
  10   7   7   89.29    9.67
  10   7   9  188.91   23.34
  10   8   0  323.14   28.43
  10   8   2  188.41   11.17
  10   8   4   18.51    4.84
  10   8   6    8.67    2.00
  10   8   8   93.62    9.34
  10   9   1   22.93    3.33
  10   9   3  170.24   12.17
  10   9   5  175.91   12.76
  10   9   7  163.82    8.84
  10   9   9  101.38    8.25
  10  10   0  220.51   26.18
  10  10   2  254.19   15.01
  10  10   4   50.19    4.09
  10  10   6  100.96   12.67
  10  10   8   56.86    7.17
  10  10  10  112.96   15.26
  11   1   0   40.93    1.75
  11   1   2   55.69    1.92
  11   1   4    5.00    1.42
  11   1   6   -6.34    1.58
  11   1   8  -27.51    1.92
  11   1  10   26.26    1.83
  11   2   1   56.19    2.17
  11   2   3  204.50   18.92
  11   2   5   28.60    3.50
  11   2   7  205.42   13.59
  11   2   9   33.85    2.50
  11   3   0  309.21   11.42
  11   3   2  160.57    5.92
  11   3   4   14.76    2.08
  11   3   6   24.34    2.08
  11   3   8    1.42    1.83
  11   3  10   44.69    2.50
  11   4   1    5.75    1.67
  11   4   3   15.67    4.09
  11   4   5    0.33    2.25
  11   4   7   -8.09    3.33
  11   4   9   46.27    4.75
  11   5   0  117.13    6.09
  11   5   2   27.18    2.50
  11   5   4    2.58    2.75
  11   5   6   -7.75    3.00
  11   5   8   22.09    2.50
  11   5  10  124.30   10.00
  11   6   1   -7.67    1.67
  11   6   3   23.93    2.92
  11   6   5  -10.67    3.50
  11   6   7    1.58    3.08
  11   6   9   22.68    2.33
  11   7   0  250.02    8.59
  11   7   2  185.00    5.42
  11   7   4   -9.50    3.42
  11   7   6   -1.42    1.33
  11   7   8   56.61    4.42
  11   7  10  106.55    8.34
  11   8   1  -29.51    2.00
  11   8   3    0.25    1.58
  11   8   5   23.43    2.67
  11   8   7   60.44    4.67
  11   8   9   13.67    1.58
  11   9   0   22.09    2.75
  11   9   2   36.02    2.33
  11   9   4   52.27    7.92
  11   9   6   22.26    2.08
  11   9   8   13.01    1.67
  11   9  10   80.78    8.09
  11  10   1   24.93    1.50
  11  10   3   44.27    2.67
  11  10   5  103.21    5.92
  11  10   7   98.96    8.92
  11  10   9   80.37    6.50
  11  11   0  130.81   12.34
  11  11   2  154.23    8.50
  11  11   4  123.64    6.75
  11  11   6  117.72   13.09
  11  11   8   52.27    5.84
  11  11  10  -52.77    6.00
  12   0   0   28.10    6.50
  12   1   1   86.20    5.17
  12   1   3  120.30    5.50
  12   1   5   56.69    2.00
  12   1   7    2.17    1.67
  12   1   9   19.76    3.08
  12   1  11   14.59    1.42
  12   2   0 1445.11   61.69
  12   2   2  951.65   44.52
  12   2   4  450.44   27.51
  12   2   6  335.39   25.34
  12   2   8   27.60    2.33
  12   2  10   10.50    3.92
  12   3   1  124.80    6.50
  12   3   3  111.21    5.67
  12   3   5  189.91    8.09
  12   3   7   89.70    4.42
  12   3   9   67.53    4.59
  12   3  11   19.26    1.08
  12   4   0   23.59    3.25
  12   4   2  502.46   32.18
  12   4   4  226.76   13.51
  12   4   6   23.43    6.09
  12   4   8    8.17    1.25
  12   4  10    0.75    1.25
  12   5   1   55.77    1.67
  12   5   3  209.26   10.84
  12   5   5  355.57   20.51
  12   5   7  152.06   10.59
  12   5   9   27.51    2.33
  12   5  11   99.88    7.00
  12   6   0  620.35   64.61
  12   6   2  360.90   29.93
  12   6   4   56.77   36.85
  12   6   6    1.83    1.50
  12   6   8   -1.50    1.42
  12   6  10   39.18    5.42
  12   7   1    0.42    1.58
  12   7   3   97.54    5.25
  12   7   5  141.14    7.84
  12   7   7   36.10    3.58
  12   7   9   54.52    4.42
  12   7  11   82.03    8.67
  12   8   0    6.17    2.33
  12   8   2   22.84    2.17
  12   8   4    8.34    1.42
  12   8   6   -2.83    1.67
  12   8   8    6.59    1.33
  12   8  10   18.51    3.08
  12   9   1   13.84    1.92
  12   9   3   59.28    3.58
  12   9   5   29.10    2.50
  12   9   7   50.52    4.67
  12   9   9   16.92    2.08
  12   9  11   -9.67    8.09
  12  10   0   40.27    3.17
  12  10   2    7.42    1.50
  12  10   4   -0.33    0.92
  12  10   6   30.51    2.33
  12  10   8   23.68    3.00
  12  10  10  -57.02    7.84
  12  11   1   13.34    1.25
  12  11   3   21.26    2.33
  12  11   5   87.29    6.50
  12  11   7   95.12   11.42
  12  11   9   -1.75    7.92
  12  11  11  -42.35    9.42
  12  12   0  974.08   74.95
  12  12   2  461.28   38.35
  12  12   4  313.55   21.76
  12  12   6  165.82   14.34
  12  12   8   70.28   14.76
  12  12  10  -38.68    4.25
  12  12  12   19.34    3.92
  13   1   0  179.08    5.17
  13   1   2  158.07    4.42
  13   1   4   18.17    3.42
  13   1   6   27.26    2.00
  13   1   8   23.01    1.58
  13   1  10   16.67    1.50
  13   1  12   12.17    1.50
  13   2   1  150.81    3.75
  13   2   3   57.77    3.83
  13   2   5  406.51   17.17
  13   2   7  103.63    6.67
  13   2   9   12.67    1.42
  13   2  11   88.45    4.75
  13   3   0   71.86    3.08
  13   3   2   68.36    5.42
  13   3   4   47.60    3.50
  13   3   6    9.50    1.08
  13   3   8   -0.92    1.00
  13   3  10    4.92    0.83
  13   3  12   13.42    1.17
  13   4   1   19.26    3.33
  13   4   3   57.61    4.00
  13   4   5  132.89    8.84
  13   4   7   67.86    4.50
  13   4   9   16.76    1.42
  13   4  11    6.25    1.00
  13   5   0  519.64   28.85
  13   5   2  398.67   18.42
  13   5   4  173.24   10.42
  13   5   6   14.59    1.42
  13   5   8   -0.50    1.17
  13   5  10   13.09    1.67
  13   5  12   20.84    6.09
  13   6   1   21.93    1.67
  13   6   3    9.67    1.33
  13   6   5   22.09    4.67
  13   6   7    9.00    1.33
  13   6   9   11.09   12.09
  13   6  11    9.17    3.67
  13   7   0   92.87   26.51
  13   7   2  119.72   18.09
  13   7   4   72.11    3.50
  13   7   6   11.50    2.00
  13   7   8    1.42    1.25
  13   7  10    6.84    1.75
  13   7  12  218.51   11.42
  13   8   1   25.09    2.42
  13   8   3   -1.58    1.25
  13   8   5    2.58    2.75
  13   8   7   -1.00    1.25
  13   8   9    2.25    1.83
  13   8  11   79.45    8.09
  13   9   0    8.17    4.50
  13   9   2   12.92    1.25
  13   9   4   18.59    2.75
  13   9   6   -0.17    1.17
  13   9   8    1.00    1.42
  13   9  10  -24.59    6.42
  13   9  12   -6.00    3.33
  13  10   1   15.51    1.25
  13  10   3    6.75    1.75
  13  10   5   11.25    2.42
  13  10   7    5.25    1.67
  13  10   9  -13.51    7.17
  13  10  11    4.42    6.67
  13  11   0  218.93   13.01
  13  11   2  101.38    6.92
  13  11   4    6.92    1.50
  13  11   6    7.09    2.42
  13  11   8   89.87    8.34
  13  11  10   12.34    4.67
  13  11  12    2.17    1.33
  13  12   1   13.76    4.42
  13  12   3   14.17    2.00
  13  12   5   33.18   10.59
  13  12   7  218.84   11.00
  13  12   9    2.33    3.67
  13  12  11    2.83    1.25
  13  13   0  543.31   40.85
  13  13   2  327.89   19.26
  13  13   4  185.41   10.50
  13  13   6   38.93    7.75
  13  13   8   24.34    3.75
  13  13  10   94.29    8.34
  13  13  12   25.18    2.58
  14   0   0  896.30   81.87
  14   1   1   19.26    2.33
  14   1   3   70.61    3.17
  14   1   5   14.84    2.00
  14   1   7    4.34    1.08
  14   1   9    8.50    3.42
  14   1  11    3.33    1.25
  14   1  13  136.97    8.09
  14   2   0  921.56   49.02
  14   2   2   46.27    3.50
  14   2   4  806.18   54.61
  14   2   6   36.52    3.33
  14   2   8   37.27   33.35
  14   2  10  212.51   13.01
  14   2  12 1008.76   96.54
  14   3   1   70.70    3.67
  14   3   3   85.29    3.25
  14   3   5  100.96    6.42
  14   3   7   75.95    5.50
  14   3   9   15.84    1.17
  14   3  11   -7.50    0.92
  14   3  13   39.68    5.09
  14   4   0  846.94   54.86
  14   4   2  666.03   33.18
  14   4   4  874.71   55.36
  14   4   6   45.27    3.67
  14   4   8    4.67    2.00
  14   4  10   22.01    2.00
  14   4  12  642.02   36.60
  14   5   1   10.92    1.25
  14   5   3  105.63    6.75
  14   5   5  207.42    9.84
  14   5   7   87.37    5.00
  14   5   9    2.75    2.08
  14   5  11  -36.60    6.09
  14   5  13   17.67    4.00
  14   6   0  163.82   14.42
  14   6   2   34.43    4.34
  14   6   4   35.52    3.67
  14   6   6    6.92    1.17
  14   6   8    7.34    3.67
  14   6  10   -8.67    2.92
  14   6  12  383.83   50.60
  14   7   1    5.59    1.25
  14   7   3   67.36    3.25
  14   7   5   85.20    4.00
  14   7   7   47.94    3.67
  14   7   9   18.67    2.33
  14   7  11  184.08   10.75
  14   7  13   77.45    6.09
  14   8   0   95.46    9.42
  14   8   2    6.00    1.92
  14   8   4    4.92    1.58
  14   8   6    1.75    1.58
  14   8   8   -3.75    1.33
  14   8  10  131.97    9.25
  14   8  12   55.19    6.25
  14   9   1    6.92    1.17
  14   9   3   14.76    1.17
  14   9   5    4.34    1.17
  14   9   7   20.51    3.42
  14   9   9  123.30   11.50
  14   9  11    7.17    3.67
  14   9  13   34.01    2.92
  14  10   0  180.83   24.18
  14  10   2  302.63   35.85
  14  10   4   21.51    2.67
  14  10   6   -5.34    2.58
  14  10   8  135.31   11.34
  14  10  10    5.17    4.59
  14  10  12    7.42    1.92
  14  11   1    6.92    4.17
  14  11   3   -6.42    1.92
  14  11   5  -41.10    5.17
  14  11   7  185.50   10.84
  14  11   9    9.25    2.92
  14  11  11    1.50    1.25
  14  11  13    1.58    1.17
  14  12   0  844.03   70.03
  14  12   2  867.37   77.53
  14  12   4  725.31   46.10
  14  12   6  434.68   38.18
  14  12   8   72.20    8.34
  14  12  10    6.84    1.83
  14  12  12  110.46   13.01
  14  13   1  151.90    9.84
  14  13   3   35.26    6.17
  14  13   5   17.09    3.17
  14  13   7   84.87    6.59
  14  13   9   33.93    3.58
  14  13  11    3.17    1.17
  14  13  13    3.92    1.25
  14  14   0  641.27   61.94
  14  14   2 1092.13   74.70
  14  14   4  692.46   49.94
  14  14   6  282.95   26.68
  14  14   8   20.76    2.92
  14  14  10   57.77    7.42
  14  14  12  118.05    9.42
  14  14  14  213.67   31.10
  15   1   0   17.67    1.75
  15   1   2   16.26    1.25
  15   1   4    7.09    1.25
  15   1   6   12.59    1.42
  15   1   8    0.50    1.25
  15   1  10   -7.25    1.17
  15   1  12   94.12    8.17
  15   1  14    3.92    1.67
  15   2   1   15.67    1.08
  15   2   3  680.62   32.60
  15   2   5  116.30    5.25
  15   2   7  306.30   12.26
  15   2   9    5.17    1.42
  15   2  11  441.77   27.18
  15   2  13  511.80   27.43
  15   3   0  687.63   37.43
  15   3   2  696.05   29.68
  15   3   4  534.06   31.51
  15   3   6  257.69   12.26
  15   3   8   56.52    2.42
  15   3  10   -9.75    2.50
  15   3  12  -10.50    5.17
  15   3  14    2.58    2.00
  15   4   1    8.67    1.17
  15   4   3  489.21   21.84
  15   4   5  141.98    8.17
  15   4   7  233.60   13.26
  15   4   9    8.25    1.33
  15   4  11  351.32   10.09
  15   4  13  209.84   13.92
  15   5   0  108.55    5.67
  15   5   2  125.97    6.17
  15   5   4  135.89    7.42
  15   5   6   73.70    6.00
  15   5   8   10.92    1.67
  15   5  10  -28.35    5.25
  15   5  12  -10.34    2.17
  15   5  14   28.01    1.92
  15   6   1    9.92    1.17
  15   6   3  261.11   17.59
  15   6   5   67.45    4.84
  15   6   7  105.46    8.75
  15   6   9  -46.77    5.17
  15   6  11  -32.18    5.42
  15   6  13    5.75    1.00
  15   7   0  292.46   12.42
  15   7   2  314.22   12.59
  15   7   4  260.69   16.17
  15   7   6  106.05    6.17
  15   7   8  -31.51    4.09
  15   7  10   28.93    6.25
  15   7  12    1.75    5.00
  15   7  14   22.76    2.75
  15   8   1   -0.75    1.00
  15   8   3   69.95    5.34
  15   8   5    9.92    1.50
  15   8   7  -27.51    4.00
  15   8   9  133.31    9.92
  15   8  11   -5.84    1.42
  15   8  13   51.19    4.92
  15   9   0   26.09    2.33
  15   9   2    8.25    3.92
  15   9   4    8.67    1.50
  15   9   6  -42.10    5.09
  15   9   8  126.30   10.09
  15   9  10    8.59    3.17
  15   9  12    1.42    1.17
  15   9  14    5.59    1.25
  15  10   1   -4.75    3.67
  15  10   3    0.50    4.17
  15  10   5  -19.59    4.59
  15  10   7   37.68    8.00
  15  10   9    6.09    2.42
  15  10  11   29.51    2.83
  15  10  13  165.82   12.92
  15  11   0  579.08   47.77
  15  11   2  426.43   26.76
  15  11   4  377.91   12.84
  15  11   6  -13.01    6.50
  15  11   8   -4.67    1.58
  15  11  10   35.77    4.09
  15  11  12   18.51    2.17
  15  11  14    1.92    1.25
  15  12   1  110.38    9.25
  15  12   3  -14.34    4.17
  15  12   5  -10.25    2.17
  15  12   7   10.00    6.42
  15  12   9    1.58    1.17
  15  12  11   19.51    1.75
  15  12  13  103.79   11.34
  15  13   0  835.86   60.53
  15  13   2  558.57   34.26
  15  13   4  191.41   10.42
  15  13   6    6.17    1.00
  15  13   8   43.85    3.00
  15  13  10  188.58   20.01
  15  13  12  116.88    9.67
  15  13  14   20.51    3.25
  15  14   1    4.92    2.08
  15  14   3    2.67    1.17
  15  14   5   27.34    2.00
  15  14   7   17.67    1.67
  15  14   9    5.34    1.25
  15  14  11    1.08    1.08
  15  14  13   16.76    1.75
  15  15   0  450.94   41.10
  15  15   2  278.79   16.42
  15  15   4  103.29    5.75
  15  15   6    3.42    1.17
  15  15   8   69.11    6.00
  15  15  10  161.82   12.09
  15  15  12  153.90   14.51
  15  15  14   40.85    3.83
  16   0   0   12.34    6.25
  16   1   1    2.83    1.00
  16   1   3   61.94    2.92
  16   1   5   10.42    1.50
  16   1   7    2.00    1.33
  16   1   9  -45.69    3.42
  16   1  11  -27.09    6.00
  16   1  13    3.50    1.08
  16   1  15    0.67    1.08
  16   2   0  665.53   52.11
  16   2   2 1180.75   64.44
  16   2   4  315.97   22.09
  16   2   6  738.81   43.44
  16   2   8   20.84    5.00
  16   2  10  363.65   19.01
  16   2  12  260.11   19.42
  16   2  14  234.18   17.17
  16   3   1   57.61    3.00
  16   3   3  132.89    8.75
  16   3   5   54.61    2.67
  16   3   7   35.85    2.33
  16   3   9  -64.86    4.25
  16   3  11  -40.52    4.75
  16   3  13    2.83    1.00
  16   3  15    2.92    1.00
  16   4   0   14.84    1.42
  16   4   2  312.97   21.93
  16   4   4   63.94    4.34
  16   4   6  195.58   19.51
  16   4   8    2.83    3.83
  16   4  10  304.30   24.01
  16   4  12  254.86   21.01
  16   4  14  311.38   27.26
  16   5   1   12.34    1.50
  16   5   3   50.60    2.17
  16   5   5   74.62    4.25
  16   5   7   -7.09    2.33
  16   5   9  146.15    7.00
  16   5  11   -8.25    1.17
  16   5  13    4.75    0.92
  16   5  15   14.09    1.00
  16   6   0  441.02   24.18
  16   6   2  782.33   46.69
  16   6   4  173.82    9.59
  16   6   6  389.33   28.68
  16   6   8  130.39    9.67
  16   6  10  -19.01    2.58
  16   6  12   20.01    2.75
  16   6  14   55.02    5.00
  16   7   1    2.17    1.83
  16   7   3   34.60    2.25
  16   7   5  -10.09    2.42
  16   7   7   36.60    6.42
  16   7   9  -54.77    4.17
  16   7  11    5.09    2.00
  16   7  13   18.76    1.83
  16   7  15   32.10    4.00
  16   8   0   36.60    3.17
  16   8   2   16.76    2.83
  16   8   4   -1.00    4.09
  16   8   6  150.06   10.92
  16   8   8  -14.09    5.92
  16   8  10    0.83    1.25
  16   8  12   15.26    3.17
  16   8  14    3.08    1.58
  16   9   1  -53.19    3.67
  16   9   3  -66.36    4.59
  16   9   5  158.07    7.25
  16   9   7  -56.77    4.42
  16   9   9    4.50    1.17
  16   9  11    2.75    1.42
  16   9  13   21.76    3.42
  16   9  15   19.42    2.17
  16  10   0  567.07   36.68
  16  10   2  439.10   27.18
  16  10   4  292.37   17.67
  16  10   6  -22.84    2.33
  16  10   8    3.67    1.25
  16  10  10   55.11    5.50
  16  10  12  105.29   13.42
  16  10  14   99.38   10.25
  16  11   1  -20.84    5.84
  16  11   3  -43.10    3.58
  16  11   5   -7.17    1.33
  16  11   7    7.42    3.33
  16  11   9    9.00    3.58
  16  11  11    6.75    1.42
  16  11  13    4.75    1.08
  16  11  15   11.50    1.75
  16  12   0  773.41   56.69
  16  12   2  341.81   30.76
  16  12   4  262.44   37.02
  16  12   6   11.34    1.67
  16  12   8    5.67    1.33
  16  12  10  138.14   17.51
  16  12  12  229.51   20.43
  16  12  14  244.94   28.93
  16  13   1    4.34    1.17
  16  13   3    3.00    0.92
  16  13   5    5.09    1.25
  16  13   7   16.67    2.00
  16  13   9   16.67    2.08
  16  13  11    7.92    1.25
  16  13  13    6.59    1.25
  16  13  15    3.17    0.83
  16  14   0  258.78   28.10
  16  14   2  219.43   16.84
  16  14   4  272.95   20.26
  16  14   6   48.10    3.92
  16  14   8    4.42    2.83
  16  14  10   95.96    9.59
  16  14  12  210.42   20.51
  16  14  14  287.96   45.27
  16  15   1    1.17    1.08
  16  15   3    2.67    0.92
  16  15   5   17.42    2.50
  16  15   7   33.43    3.50
  16  15   9   18.09    2.42
  16  15  11   12.76    1.83
  16  15  13    4.34    1.33
  16  15  15    2.33    1.00
  16  16   0  727.89   67.28
  16  16   2  672.79   72.28
  16  16   4  535.56   39.52
  16  16   6  179.91   13.84
  16  16   8    5.09    0.92
  16  16  10   18.26    2.33
  16  16  12  169.24   19.09
  16  16  14   90.71   11.84
  16  16  16   50.19   12.76
  17   1   0  246.27   13.09
  17   1   2  193.50   10.50
  17   1   4  128.05    5.75
  17   1   6   39.18    3.08
  17   1   8   45.19    6.34
  17   1  10  -35.35    3.08
  17   1  12   -0.17    1.00
  17   1  14    0.58    0.92
  17   1  16    1.17    1.42
  17   2   1  213.34   12.67
  17   2   3  163.15    6.59
  17   2   5  897.63   50.10
  17   2   7  -36.60    5.59
  17   2   9   39.02    6.50
  17   2  11  278.37   17.26
  17   2  13  255.69   20.18
  17   2  15  633.27   45.69
  17   3   0  148.81    6.42
  17   3   2  183.58   19.84
  17   3   4  136.14    6.09
  17   3   6   32.01    3.58
  17   3   8  154.82    6.75
  17   3  10    4.50    2.00
  17   3  12    8.84    1.50
  17   3  14    9.84    1.42
  17   3  16    8.42    1.17
  17   4   1  114.22    5.25
  17   4   3  151.65   10.84
  17   4   5  697.88   41.93
  17   4   7   76.03    5.09
  17   4   9  -46.52    2.42
  17   4  11   98.71    5.84
  17   4  13  118.97   13.84
  17   4  15  345.56   37.77
  17   5   0  976.58   43.44
  17   5   2  892.71   48.19
  17   5   4  638.52   26.84
  17   5   6  346.31   25.26
  17   5   8   56.52    7.34
  17   5  10   12.26    1.25
  17   5  12   20.18    1.67
  17   5  14   13.59    3.42
  17   5  16    1.08    0.83
  17   6   1   53.44    4.50
  17   6   3   29.10    3.08
  17   6   5  307.96   18.59
  17   6   7   45.44    6.17
  17   6   9    2.33    3.58
  17   6  11    0.08    0.83
  17   6  13    8.34    0.83
  17   6  15   37.68    2.25
  17   7   0  -13.84    7.42
  17   7   2  -33.10    5.00
  17   7   4   60.03    4.34
  17   7   6   57.69    7.17
  17   7   8   -4.84    3.58
  17   7  10    2.17    1.25
  17   7  12    5.09    0.92
  17   7  14    6.42    1.42
  17   7  16    7.25    1.33
  17   8   1   46.19    5.17
  17   8   3  154.40    7.25
  17   8   5   55.44    6.75
  17   8   7   -7.09    1.42
  17   8   9   11.09    1.50
  17   8  11   12.67    1.42
  17   8  13   23.84    2.17
  17   8  15   14.42    1.83
  17   9   0  111.71    8.84
  17   9   2   38.02    6.00
  17   9   4  -50.77    2.50
  17   9   6   -0.50    1.83
  17   9   8    9.92    1.17
  17   9  10   16.67    1.83
  17   9  12   29.18    2.83
  17   9  14    9.92    1.17
  17   9  16    0.67    0.83
  17  10   1  -31.51    2.92
  17  10   3    2.67    2.00
  17  10   5   14.67    1.33
  17  10   7   -1.08    1.00
  17  10   9   14.09    1.50
  17  10  11   60.44    7.59
  17  10  13  112.80    9.50
  17  10  15  102.21   12.09
  17  11   0  447.94   37.18
  17  11   2  273.28   20.43
  17  11   4   80.37    4.42
  17  11   6    3.17    2.33
  17  11   8   16.51    1.50
  17  11  10   60.11    4.50
  17  11  12   59.53    5.17
  17  11  14   16.42    1.58
  17  11  16    0.08    1.00
  17  12   1    1.00    1.08
  17  12   3    9.84    1.25
  17  12   5   25.01    1.92
  17  12   7    7.17    1.17
  17  12   9   27.85    2.33
  17  12  11   66.36    7.17
  17  12  13  116.80   13.76
  17  12  15   99.71    9.84
  17  13   0  322.97   19.09
  17  13   2  295.46   15.67
  17  13   4  116.38    8.25
  17  13   6    8.67    1.17
  17  13   8   26.01    2.58
  17  13  10   89.45    8.50
  17  13  12  104.96    9.67
  17  13  14   38.35    4.17
  17  13  16    1.50    1.92
  17  14   1   -1.50    1.00
  17  14   3    8.84    1.25
  17  14   5   10.00    0.92
  17  14   7    4.25    0.92
  17  14   9    7.17    1.00
  17  14  11   17.26    2.83
  17  14  13   34.35    4.42
  17  14  15   59.11   15.59
  17  15   0  706.22   46.69
  17  15   2  561.32   33.18
  17  15   4  253.11   16.42
  17  15   6   38.43    2.25
  17  15   8   15.42    2.33
  17  15  10   90.04    6.25
  17  15  12  103.21   11.09
  17  15  14   40.43    3.92
  17  15  16    2.75    1.08
  17  16   1    0.17    1.08
  17  16   3    5.92    1.17
  17  16   5    0.67    0.92
  17  16   7    6.67    1.08
  17  16   9    3.42    0.83
  17  16  11   -1.17    1.00
  17  16  13   -0.75    1.08
  17  16  15    3.92    1.17
  17  17   0  177.99   19.84
  17  17   2  141.81   14.59
  17  17   4   49.02    4.09
  17  17   6   -0.92    0.58
  17  17   8   49.60    3.33
  17  17  10  151.23   11.75
  17  17  12  188.50   17.09
  17  17  14   87.29    9.09
  17  17  16    9.00    1.50
  18   0   0  266.36   30.76
  18   1   1   -4.75    1.42
  18   1   3   -9.17    2.00
  18   1   5  -22.18    5.00
  18   1   7   21.09    6.00
  18   1   9   -8.34    1.33
  18   1  11   -1.42    1.08
  18   1  13    3.08    1.17
  18   1  15   -0.75    1.00
  18   1  17   -2.42    1.00
  18   2   0   36.93    4.17
  18   2   2    5.17    3.33
  18   2   4  284.87   26.09
  18   2   6  191.00    8.75
  18   2   8   -0.42    4.00
  18   2  10  286.20   26.01
  18   2  12  115.13    7.42
  18   2  14  514.30   41.52
  18   2  16  126.80   14.42
  18   3   1   -9.92    1.83
  18   3   3  -14.67    3.50
  18   3   5  135.72    5.75
  18   3   7  -54.94    4.67
  18   3   9   15.17    2.17
  18   3  11    4.25    0.92
  18   3  13   12.92    1.33
  18   3  15    2.58    0.92
  18   3  17    0.08    1.00
  18   4   0  497.71   29.85
  18   4   2  223.34   15.17
  18   4   4 1322.31   58.61
  18   4   6   60.03    5.59
  18   4   8   83.20    7.59
  18   4  10    3.00    0.75
  18   4  12    3.25    0.83
  18   4  14  145.48   11.59
  18   4  16   37.85    4.00
  18   5   1  -27.93    4.84
  18   5   3  122.72    5.42
  18   5   5   31.68    4.25
  18   5   7   40.93    4.34
  18   5   9   53.19    3.00
  18   5  11   14.09    1.58
  18   5  13    2.83    1.25
  18   5  15    3.25    0.75
  18   5  17    6.25    1.58
  18   6   0  171.41   11.17
  18   6   2  195.67    8.67
  18   6   4   59.94    5.67
  18   6   6  -14.84    1.33
  18   6   8   20.09    1.83
  18   6  10   -1.08    0.83
  18   6  12    7.59    2.25
  18   6  14   52.52    4.59
  18   6  16   13.92    1.42
  18   7   1   29.60    6.42
  18   7   3  -52.27    3.42
  18   7   5   38.77    3.25
  18   7   7  119.88    6.50
  18   7   9   89.45    7.59
  18   7  11    4.67    1.08
  18   7  13    2.25    0.83
  18   7  15   10.42    1.42
  18   7  17    9.75    1.75
  18   8   0  -42.93    4.00
  18   8   2    4.17    4.17
  18   8   4   95.21    8.09
  18   8   6   20.51    1.75
  18   8   8  165.07   12.92
  18   8  10   90.12    7.09
  18   8  12  112.05   11.75
  18   8  14    6.84    1.50
  18   8  16   21.51    2.50
  18   9   1   -9.84    1.25
  18   9   3    8.42    1.33
  18   9   5   52.77    3.67
  18   9   7   81.53    6.75
  18   9   9   13.84    1.25
  18   9  11    5.92    1.17
  18   9  13   17.01    2.75
  18   9  15   11.59    3.75
  18   9  17   18.34    1.75
  18  10   0  323.55   23.43
  18  10   2  265.11   21.09
  18  10   4   10.92    6.42
  18  10   6   -1.25    0.75
  18  10   8   90.87    7.59
  18  10  10  151.98   13.17
  18  10  12  184.75   20.68
  18  10  14  121.55   11.67
  18  10  16   89.70   10.50
  18  11   1    1.50    1.33
  18  11   3    7.00    2.42
  18  11   5   14.34    1.50
  18  11   7    2.83    0.83
  18  11   9    3.25    0.92
  18  11  11   22.26    2.25
  18  11  13   12.51    1.67
  18  11  15   15.84    2.17
  18  11  17    8.84    1.25
  18  12   0  131.89   11.59
  18  12   2  122.64   11.84
  18  12   4    3.33    1.00
  18  12   6    2.83    0.75
  18  12   8  107.13    9.50
  18  12  10  155.40   12.01
  18  12  12  281.29   25.43
  18  12  14  156.07   20.18
  18  12  16  139.81   16.76
  18  13   1    0.00    1.08
  18  13   3   13.09    1.42
  18  13   5    2.67    1.17
  18  13   7    1.33    0.83
  18  13   9   17.26    1.33
  18  13  11   14.51    2.50
  18  13  13   19.76    2.00
  18  13  15    4.09    1.08
  18  13  17   11.84    1.83
  18  14   0  409.59   32.60
  18  14   2  382.50   32.85
  18  14   4  137.64   11.25
  18  14   6   59.94    6.75
  18  14   8    8.34    1.08
  18  14  10  120.05    9.09
  18  14  12  145.56   13.51
  18  14  14  197.92   31.18
  18  14  16   62.19    7.59
  18  15   1    8.34    7.34
  18  15   3    0.08    1.00
  18  15   5    4.25    1.42
  18  15   7    9.84    1.58
  18  15   9    8.92    1.08
  18  15  11   12.67    1.58
  18  15  13    5.59    1.33
  18  15  15    5.67    1.17
  18  15  17    0.83    0.92
  18  16   0  139.06   12.17
  18  16   2  124.64   12.09
  18  16   4   42.35    4.67
  18  16   6   13.51    1.33
  18  16   8   17.76    1.58
  18  16  10   84.29    9.59
  18  16  12  129.89   14.34
  18  16  14   62.03    7.75
  18  16  16   43.94    6.92
  18  17   1    0.25    1.42
  18  17   3    3.00    1.08
  18  17   5    4.84    1.50
  18  17   7   10.59    1.67
  18  17   9   21.43    2.17
  18  17  11    8.00    1.17
  18  17  13   10.50    1.58
  18  17  15    2.50    0.83
  18  17  17    2.33    1.00
  18  18   0  475.62   45.77
  18  18   2  326.22   26.93
  18  18   4  174.57   14.42
  18  18   6  115.22    8.92
  18  18   8   37.52    3.33
  18  18  10    1.58    0.75
  18  18  12    1.75    1.00
  18  18  14    1.83    0.75
  18  18  16    1.25    0.75
  18  18  18    6.59    1.92
  19   1   0  151.31    7.34
  19   1   2  167.49    8.84
  19   1   4  -29.26    2.92
  19   1   6  -16.42    1.33
  19   1   8    2.33    0.92
  19   1  10    1.92    1.00
  19   1  12    2.92    1.00
  19   1  14   -2.33    1.08
  19   1  16   -1.17    0.92
  19   1  18    3.25    2.17
  19   2   1  170.74    8.34
  19   2   3  445.69   36.02
  19   2   5   -3.33    3.00
  19   2   7   75.28    5.25
  19   2   9   42.02    2.58
  19   2  11   15.76    1.50
  19   2  13  294.12   22.43
  19   2  15   98.54    7.84
  19   2  17  336.64   22.76
  19   3   0  513.22   18.42
  19   3   2  478.87   21.76
  19   3   4  196.83   14.92
  19   3   6   54.86   11.09
  19   3   8   12.84    1.25
  19   3  10    0.33    0.92
  19   3  12    0.42    0.83
  19   3  14   -0.50    0.83
  19   3  16    1.08    1.17
  19   3  18    1.33    1.00
  19   4   1  -31.76    3.17
  19   4   3  210.92   14.51
  19   4   5    4.09    1.33
  19   4   7   38.02    1.83
  19   4   9   19.17    1.42
  19   4  11    2.17    0.75
  19   4  13  129.97    7.59
  19   4  15   35.10    3.50
  19   4  17  109.96    9.59
  19   5   0  -15.84    4.34
  19   5   2    9.59    5.92
  19   5   4    4.17    1.42
  19   5   6    6.92    0.75
  19   5   8   19.59    1.33
  19   5  10   26.59    2.00
  19   5  12   15.01    1.00
  19   5  14    0.75    0.75
  19   5  16    7.67    3.17
  19   5  18    1.25    0.83
  19   6   1  -16.26    1.42
  19   6   3   50.02    5.09
  19   6   5    6.17    0.67
  19   6   7   12.26    2.83
  19   6   9    3.08    0.75
  19   6  11    1.58    0.75
  19   6  13   18.34    2.83
  19   6  15    1.92    1.25
  19   6  17   32.76    2.33
  19   7   0   82.37    6.00
  19   7   2   85.79    6.75
  19   7   4   38.18    1.75
  19   7   6   10.59    1.00
  19   7   8   12.26    1.33
  19   7  10   20.59    1.83
  19   7  12   19.01    1.58
  19   7  14   30.10    2.17
  19   7  16   12.17    1.08
  19   7  18    2.33    0.58
  19   8   1    2.92    0.83
  19   8   3   11.50    1.17
  19   8   5   22.26    2.42
  19   8   7   11.00    1.58
  19   8   9    4.84    0.92
  19   8  11   39.02    4.42
  19   8  13    9.17    1.00
  19   8  15   35.18    3.17
  19   8  17    0.08    0.58
  19   9   0   64.86    3.83
  19   9   2   36.85    2.50
  19   9   4   21.01    1.67
  19   9   6    3.92    0.83
  19   9   8    7.00    1.00
  19   9  10   25.43    2.92
  19   9  12   26.26    2.83
  19   9  14   22.84    2.00
  19   9  16    9.84    0.92
  19   9  18    0.33    0.67
  19  10   1    3.33    1.00
  19  10   3    1.67    1.08
  19  10   5   28.60    1.92
  19  10   7   17.09    2.33
  19  10   9   26.18    3.58
  19  10  11   53.44    4.17
  19  10  13   53.61    4.75
  19  10  15   94.87    9.25
  19  10  17   14.92    3.83
  19  11   0   23.18    1.92
  19  11   2   19.09    1.67
  19  11   4    5.25    1.75
  19  11   6    1.58    0.75
  19  11   8   31.01    2.83
  19  11  10   64.11    7.42
  19  11  12   55.94    4.42
  19  11  14   30.76    3.67
  19  11  16    3.83    1.00
  19  11  18    4.34    0.92
  19  12   1    2.25    1.00
  19  12   3    2.17    1.00
  19  12   5   14.34    1.08
  19  12   7   23.76    1.33
  19  12   9   19.59    2.33
  19  12  11   83.62    7.25
  19  12  13   60.61    4.67
  19  12  15  122.89   11.67
  19  12  17   20.18    2.75
  19  13   0  380.16   27.60
  19  13   2  297.21   35.68
  19  13   4  156.15   13.42
  19  13   6   14.42    1.25
  19  13   8    9.92    1.08
  19  13  10   73.03    6.84
  19  13  12   70.03    7.42
  19  13  14   38.10    4.59
  19  13  16    3.92    0.92
  19  13  18    1.42    0.83
  19  14   1    1.33    1.92
  19  14   3    0.17    0.92
  19  14   5    7.25    7.25
  19  14   7   31.51    2.17
  19  14   9   25.68    1.92
  19  14  11   25.59    2.17
  19  14  13   36.10    3.33
  19  14  15   46.35    5.17
  19  14  17    7.84    1.25
  19  15   0  140.73   12.26
  19  15   2  111.88   10.42
  19  15   4   42.68    3.50
  19  15   6    0.17    0.58
  19  15   8   32.26    2.25
  19  15  10   96.87    8.59
  19  15  12  121.38    9.25
  19  15  14   51.94    4.34
  19  15  16    8.42    1.25
  19  15  18    3.17    1.17
  19  16   1    1.67    2.33
  19  16   3    0.50    0.83
  19  16   5    5.00    0.75
  19  16   7   10.67    1.42
  19  16   9   11.17    1.25
  19  16  11    5.09    1.00
  19  16  13    3.67    0.92
  19  16  15    8.59    1.75
  19  16  17    1.67    0.92
  19  17   0  407.17   38.68
  19  17   2  202.75   14.92
  19  17   4  124.55   11.00
  19  17   6   32.76    3.17
  19  17   8   -0.08    0.58
  19  17  10    7.59    0.92
  19  17  12   18.26    2.17
  19  17  14    9.34    1.17
  19  17  16    1.67    1.00
  19  17  18   -0.08    0.75
  19  18   1    4.42    2.33
  19  18   3    3.92    1.17
  19  18   5    2.67    0.83
  19  18   7    2.75    0.75
  19  18   9    0.92    0.58
  19  18  11    4.00    0.83
  19  18  13    0.83    0.75
  19  18  15    0.50    0.75
  19  18  17    2.08    1.25
  19  19   0   33.35    4.25
  19  19   2   24.43    3.42
  19  19   4    4.25    1.08
  19  19   6    0.17    0.75
  19  19   8    4.59    0.67
  19  19  10   13.84    2.33
  19  19  12   26.43    3.58
  19  19  14   14.51    2.08
  19  19  16    2.92    1.00
  19  19  18   -1.00    0.92
  20   0   0  181.66   27.01
  20   1   1  -11.34    1.17
  20   1   3   -5.34    0.92
  20   1   5    2.33    0.67
  20   1   7   11.42    1.58
  20   1   9    2.08    0.83
  20   1  11   10.09    1.75
  20   1  13    4.17    1.67
  20   1  15    1.33    0.92
  20   1  17    1.33    0.83
  20   1  19   -2.83    1.00
  20   2   0    2.67   13.51
  20   2   2   62.11    7.59
  20   2   4   23.09    4.67
  20   2   6   27.60    2.42
  20   2   8   64.36    7.42
  20   2  10    1.17    0.92
  20   2  12  136.72   11.92
  20   2  14   12.84    1.92
  20   2  16  180.91   22.84
  20   2  18   17.67    2.25
  20   3   1   -5.67    0.92
  20   3   3    1.08    1.00
  20   3   5   36.10    1.92
  20   3   7   37.52    2.58
  20   3   9   76.78    6.59
  20   3  11   24.51    1.58
  20   3  13   13.67    1.92
  20   3  15    1.17    1.00
  20   3  17    5.67    1.17
  20   3  19   -0.25    0.92
  20   4   0  109.80    7.67
  20   4   2   15.51    1.75
  20   4   4   35.85    2.42
  20   4   6    1.67    1.17
  20   4   8   20.51    2.92
  20   4  10    3.33    1.33
  20   4  12   32.35    3.08
  20   4  14    7.09    1.08
  20   4  16   73.95    8.25
  20   4  18    4.09    1.08
  20   5   1    2.33    1.42
  20   5   3   38.27    2.83
  20   5   5   63.53    3.25
  20   5   7  191.08   10.09
  20   5   9  176.49   21.76
  20   5  11   57.52    4.42
  20   5  13    0.00    0.67
  20   5  15    2.08    0.83
  20   5  17    0.83    0.92
  20   5  19    1.25    1.00
  20   6   0    4.34    1.08
  20   6   2   31.68    2.75
  20   6   4    1.08    0.67
  20   6   6  106.13   15.42
  20   6   8   35.26    3.08
  20   6  10  172.74   17.34
  20   6  12    8.25    0.92
  20   6  14   31.85    4.84
  20   6  16   15.42    1.50
  20   6  18    0.25    0.75
  20   7   1    7.67    1.17
  20   7   3   38.85    4.00
  20   7   5  217.84   26.26
  20   7   7  227.93   20.93
  20   7   9  144.73    8.59
  20   7  11   16.17    3.00
  20   7  13   -0.33    0.58
  20   7  15   22.09    5.67
  20   7  17    9.42    1.00
  20   7  19    4.17    0.92
  20   8   0   73.86    5.75
  20   8   2   64.36    5.42
  20   8   4   18.34    1.67
  20   8   6   35.18    2.92
  20   8   8   81.53    7.59
  20   8  10  134.14   11.59
  20   8  12   58.36    5.67
  20   8  14   39.18    3.92
  20   8  16    1.25    0.83
  20   8  18    1.42    1.00
  20   9   1    3.75    0.83
  20   9   3   59.28    3.75
  20   9   5  142.14    7.92
  20   9   7  169.82   21.01
  20   9   9   36.02    3.25
  20   9  11    6.09    1.58
  20   9  13   17.17    1.42
  20   9  15   16.42    1.50
  20   9  17   16.84    1.58
  20   9  19   10.34    1.67
  20  10   0   12.76    2.33
  20  10   2    1.17    0.92
  20  10   4    2.67    0.83
  20  10   6  185.41   14.42
  20  10   8  138.14   15.92
  20  10  10  278.62   21.34
  20  10  12  188.75   22.84
  20  10  14  150.90   16.42
  20  10  16    0.08    0.67
  20  10  18    0.33    0.58
  20  11   1    8.42    1.08
  20  11   3   28.43    2.42
  20  11   5   56.86    4.67
  20  11   7   14.59    1.33
  20  11   9    3.75    1.08
  20  11  11   21.68    2.83
  20  11  13   25.26    2.25
  20  11  15   40.27    4.09
  20  11  17   12.34    1.67
  20  11  19   15.76    2.00
  20  12   0  259.28   32.93
  20  12   2  126.30    9.75
  20  12   4   37.93    4.42
  20  12   6   14.09    1.92
  20  12   8   61.53    8.09
  20  12  10  153.65   12.76
  20  12  12  140.81   13.34
  20  12  14   98.38   12.76
  20  12  16   11.50    1.83
  20  12  18    0.08    0.67
  20  13   1    3.50    1.17
  20  13   3   13.67    1.58
  20  13   5    0.58    0.67
  20  13   7    0.17    0.50
  20  13   9   17.76    1.83
  20  13  11   23.76    2.67
  20  13  13   44.44    5.09
  20  13  15   20.34    2.17
  20  13  17   19.17    3.83
  20  13  19    7.00    1.08
  20  14   0   29.18    4.34
  20  14   2   22.26    4.17
  20  14   4    8.00    1.17
  20  14   6   29.35    2.83
  20  14   8   38.43    3.00
  20  14  10  146.90   15.42
  20  14  12   96.12   10.34
  20  14  14  116.55   16.01
  20  14  16    4.25    0.92
  20  14  18    0.75    0.83
  20  15   1    1.42    0.92
  20  15   3    2.92    2.08
  20  15   5    3.17    0.75
  20  15   7   15.42    2.25
  20  15   9   13.51    1.50
  20  15  11   45.27    4.34
  20  15  13   17.59    2.17
  20  15  15   16.01    2.08
  20  15  17    6.42    1.17
  20  15  19    3.50    1.00
  20  16   0  141.14   15.01
  20  16   2  139.98   17.51
  20  16   4   67.20    6.17
  20  16   6   17.51    1.67
  20  16   8    0.17    1.42
  20  16  10    0.67    0.83
  20  16  12   12.09    2.00
  20  16  14    4.50    0.83
  20  16  16    2.83    0.83
  20  16  18    0.17    0.83
  20  17   1    4.92    3.25
  20  17   3    4.50    1.08
  20  17   5    3.67    1.08
  20  17   7   10.50    1.42
  20  17   9   27.26    4.25
  20  17  11   15.01    2.17
  20  17  13   15.01    1.67
  20  17  15    5.92    1.17
  20  17  17    3.17    1.08
  20  17  19    2.67    0.92
  20  18   0   19.34    2.42
  20  18   2   14.67    2.08
  20  18   4    2.92    0.92
  20  18   6   -1.08    0.75
  20  18   8    0.42    0.50
  20  18  10    0.25    0.58
  20  18  12    1.50    0.75
  20  18  14    1.92    0.75
  20  18  16    0.67    0.75
  20  18  18    3.25    2.00
  20  19   1   -2.42    0.83
  20  19   3   -0.33    0.92
  20  19   5    0.50    0.92
  20  19   7    5.50    1.00
  20  19   9    9.59    1.33
  20  19  11   13.84    1.75
  20  19  13    5.09    1.08
  20  19  15    3.42    0.92
  20  19  17    0.00    0.75
  20  19  19   -1.17    0.75
  20  20   0  215.84   26.84
  20  20   2  196.67   19.51
  20  20   4   66.86   10.17
  20  20   6   43.52    6.42
  20  20   8   45.85    7.42
  20  20  10   50.10    5.42
  20  20  12    8.92    2.08
  20  20  14    4.67    1.58
  20  20  16   -0.50    0.83
  20  20  18    1.08    0.92
  20  20  20   24.59    7.92
  21   1   0   17.09    1.67
  21   1   2   12.34    1.50
  21   1   4    0.25    0.67
  21   1   6    1.92    0.92
  21   1   8    4.34    0.83
  21   1  10    5.59    1.58
  21   1  12    2.58    1.08
  21   1  14    1.92    0.92
  21   1  16    4.34    1.25
  21   1  18    0.08    0.92
  21   1  20    1.50    1.00
  21   2   1   13.01    1.67
  21   2   3    0.67    0.83
  21   2   5   34.85    3.58
  21   2   7    8.92    1.00
  21   2   9   22.51    3.42
  21   2  11   43.52    4.00
  21   2  13    3.33    1.00
  21   2  15   54.19    5.59
  21   2  17    8.42    1.25
  21   2  19   93.96   11.59
  21   3   0   -0.67    0.75
  21   3   2    1.00    0.83
  21   3   4    1.00    0.75
  21   3   6   19.68    1.00
  21   3   8   32.10    3.17
  21   3  10   26.93    2.67
  21   3  12   21.93    3.08
  21   3  14    2.50    1.00
  21   3  16    3.08    1.00
  21   3  18    3.58    1.08
  21   3  20    1.83    0.92
  21   4   1    1.17    1.25
  21   4   3    1.67    0.75
  21   4   5    4.25    0.58
  21   4   7   18.67    1.42
  21   4   9    8.34    2.08
  21   4  11   17.34    2.00
  21   4  13    0.58    0.92
  21   4  15   15.59    1.75
  21   4  17    3.00    0.92
  21   4  19   34.60    3.75
  21   5   0   47.52    2.83
  21   5   2   24.01    1.17
  21   5   4    4.25    0.50
  21   5   6   21.18    1.00
  21   5   8   30.26    2.08
  21   5  10   12.51    1.00
  21   5  12    4.50    1.25
  21   5  14    0.92    0.75
  21   5  16   14.17    5.42
  21   5  18    4.67    0.92
  21   5  20    1.83    0.92
  21   6   1    0.33    0.75
  21   6   3   21.51    1.67
  21   6   5   21.51    1.33
  21   6   7   43.27    2.42
  21   6   9    2.92    0.92
  21   6  11    3.17    0.58
  21   6  13   10.25    1.08
  21   6  15    4.25    1.08
  21   6  17    0.50    0.75
  21   6  19   21.34    2.67
  21   7   0    8.59    2.92
  21   7   2    6.34    1.00
  21   7   4   18.92    1.50
  21   7   6   46.52    8.34
  21   7   8   15.51    1.17
  21   7  10    7.67    4.59
  21   7  12    4.50    3.33
  21   7  14    4.92    0.58
  21   7  16   15.92    1.67
  21   7  18    6.59    0.83
  21   7  20    0.17    0.75
  21   8   1    2.75    0.75
  21   8   3   23.93    1.58
  21   8   5   26.76    1.67
  21   8   7   17.42    1.33
  21   8   9    9.67    1.83
  21   8  11    8.17    0.92
  21   8  13   38.60    3.92
  21   8  15    3.83    0.58
  21   8  17    3.42    0.83
  21   8  19    7.17    1.00
  21   9   0   18.01    1.92
  21   9   2   21.68    1.92
  21   9   4    6.09    0.83
  21   9   6    2.58    0.58
  21   9   8   12.67    1.67
  21   9  10   29.93    2.42
  21   9  12   32.51    4.75
  21   9  14   19.26    1.42
  21   9  16   12.26    1.25
  21   9  18    3.33    0.58
  21   9  20    2.00    0.75
  21  10   1    3.92    0.92
  21  10   3   21.68    1.67
  21  10   5   13.92    1.08
  21  10   7    5.50    2.00
  21  10   9   24.18    2.42
  21  10  11   35.60    2.67
  21  10  13   66.11    5.59
  21  10  15    9.67    1.33
  21  10  17    7.34    0.92
  21  10  19    3.42    0.50
  21  11   0   61.94    6.84
  21  11   2   32.18    3.08
  21  11   4   13.09    1.17
  21  11   6    3.33    0.67
  21  11   8    9.75    0.92
  21  11  10   26.84    2.58
  21  11  12   34.01    3.33
  21  11  14   19.84    2.33
  21  11  16   11.50    1.50
  21  11  18    3.08    0.75
  21  11  20    1.42    0.58
  21  12   1    9.42    4.67
  21  12   3   18.92    1.58
  21  12   5    3.33    0.83
  21  12   7    2.58    0.58
  21  12   9   22.26    2.08
  21  12  11   36.35    2.83
  21  12  13   65.86    7.00
  21  12  15   15.51    1.67
  21  12  17    6.50    1.00
  21  12  19    1.58    0.67
  21  13   0    5.25    1.33
  21  13   2    4.09    1.08
  21  13   4   -0.50    0.92
  21  13   6    8.42    0.92
  21  13   8   31.68    2.33
  21  13  10   63.44    5.59
  21  13  12   56.77    5.00
  21  13  14   24.43    2.83
  21  13  16   11.00    1.58
  21  13  18   -0.83    0.75
  21  13  20    4.25    1.25
  21  14   1    1.42    0.83
  21  14   3   10.59    6.75
  21  14   5    0.00    0.75
  21  14   7    6.34    1.17
  21  14   9   18.01    1.42
  21  14  11   21.51    2.33
  21  14  13   30.51    4.25
  21  14  15    5.75    1.00
  21  14  17    3.50    1.08
  21  14  19    1.75    0.75
  21  15   0   69.11   10.42
  21  15   2   70.78    6.17
  21  15   4   18.67    2.17
  21  15   6    5.50    0.83
  21  15   8    4.84    0.58
  21  15  10   14.17    2.25
  21  15  12   15.34    1.83
  21  15  14    5.84    1.00
  21  15  16    2.33    0.83
  21  15  18    0.17    0.75
  21  15  20    1.83    0.83
  21  16   1    2.25    0.92
  21  16   3    4.00    1.00
  21  16   5    7.17    1.25
  21  16   7   15.84    1.83
  21  16   9   15.01    1.75
  21  16  11   11.34    1.25
  21  16  13    9.17    1.33
  21  16  15    2.58    0.83
  21  16  17    2.08    0.83
  21  16  19    5.00    1.08
  21  17   0   11.34    1.42
  21  17   2    5.50    1.08
  21  17   4    2.08    1.00
  21  17   6   -2.17    0.75
  21  17   8    3.00    0.58
  21  17  10    7.75    1.00
  21  17  12    8.00    1.75
  21  17  14    7.42    1.25
  21  17  16    1.92    0.75
  21  17  18   -0.92    0.83
  21  17  20    0.08    0.75
  21  18   1   -1.67    0.92
  21  18   3    4.09    1.08
  21  18   5    5.34    1.00
  21  18   7    7.84    1.08
  21  18   9    3.17    0.58
  21  18  11    3.42    0.75
  21  18  13    0.83    0.75
  21  18  15    0.17    0.75
  21  18  17    1.33    0.75
  21  18  19    3.92    1.00
  21  19   0  176.49   19.01
  21  19   2   92.21    7.59
  21  19   4   31.68    3.50
  21  19   6   14.34    2.33
  21  19   8    8.84    1.33
  21  19  10    3.83    0.58
  21  19  12    1.33    1.50
  21  19  14    4.34    1.17
  21  19  16    3.17    1.00
  21  19  18    1.83    1.08
  21  19  20    1.67    0.83
  21  20   1    0.00    1.00
  21  20   3    0.67    0.83
  21  20   5   -0.25    0.83
  21  20   7    0.08    0.75
  21  20   9    2.67    0.67
  21  20  11    2.17    0.58
  21  20  13    2.25    0.75
  21  20  15    2.58    0.92
  21  20  17    2.17    0.83
  21  20  19    3.83    2.42
  21  21   0   -0.58    1.25
  21  21   2    0.58    0.92
  21  21   4    4.34    1.00
  21  21   6    3.58    0.83
  21  21   8    1.50    0.92
  21  21  10    0.25    0.50
  21  21  12    1.42    0.58
  21  21  14    3.17    1.08
  21  21  16    3.25    0.92
  21  21  18    5.42    1.33
  21  21  20    3.50    1.17
  22   0   0    7.00    2.17
  22   1   1    1.25    0.75
  22   1   3    2.25    1.17
  22   1   5   10.09    1.67
  22   1   7   19.51    2.00
  22   1   9    6.42    1.00
  22   1  11    9.17    1.17
  22   1  13    3.25    0.92
  22   1  15    0.83    0.92
  22   1  17    0.58    0.92
  22   1  19   -0.83    0.92
  22   1  21   -0.50    0.83
  22   2   0   17.01    3.00
  22   2   2   60.78    6.17
  22   2   4   37.43    8.92
  22   2   6   41.10    3.75
  22   2   8    8.17    1.00
  22   2  10   15.67    2.67
  22   2  12    2.00    1.08
  22   2  14    6.17    1.33
  22   2  16    6.84    1.17
  22   2  18   19.01    3.17
  22   2  20    2.75    1.08
  22   3   1    4.42    1.25
  22   3   3   40.93    5.09
  22   3   5  142.23   12.26
  22   3   7   96.12    7.09
  22   3   9   97.62    7.50
  22   3  11   56.11    4.84
  22   3  13   14.26    2.00
  22   3  15    0.92    1.17
  22   3  17    4.34    1.00
  22   3  19    2.08    1.00
  22   3  21    1.08    0.83
  22   4   0   11.34    2.33
  22   4   2   20.18    2.42
  22   4   4   11.17    2.42
  22   4   6   38.35    2.92
  22   4   8   16.42    1.92
  22   4  10    0.50    0.75
  22   4  12   15.01    1.83
  22   4  14    6.75    1.00
  22   4  16    3.17    1.00
  22   4  18   12.42    2.50
  22   4  20    3.00    1.17
  22   5   1    7.67    1.92
  22   5   3  122.05    6.17
  22   5   5  218.09    9.84
  22   5   7  259.53   14.01
  22   5   9  165.99   11.42
  22   5  11   97.21    9.50
  22   5  13    3.17    0.92
  22   5  15    4.75    0.83
  22   5  17    4.25    1.00
  22   5  19    5.25    1.42
  22   5  21    1.50    1.00
  22   6   0   65.36    4.42
  22   6   2   34.85    2.17
  22   6   4   39.43    3.00
  22   6   6    2.42    0.92
  22   6   8   41.77    3.33
  22   6  10   18.59    2.25
  22   6  12   28.01    3.00
  22   6  14    2.58    1.00
  22   6  16    1.08    0.83
  22   6  18    1.42    0.83
  22   6  20    3.08    1.17
  22   7   1   19.59    1.83
  22   7   3  105.88    9.75
  22   7   5  274.95   15.51
  22   7   7  210.26   15.51
  22   7   9  123.30    8.34
  22   7  11   33.01    2.75
  22   7  13    3.75    0.58
  22   7  15   15.17    1.50
  22   7  17   11.00    1.25
  22   7  19    6.42    1.25
  22   7  21    0.92    0.75
  22   8   0   13.42    1.83
  22   8   2   10.09    1.17
  22   8   4   16.09    2.92
  22   8   6   39.68    3.50
  22   8   8  172.49   15.76
  22   8  10  111.21   13.76
  22   8  12  150.31   18.59
  22   8  14   11.42    1.25
  22   8  16    4.67    0.75
  22   8  18    6.34    1.50
  22   8  20    0.00    0.58
  22   9   1    9.84    2.58
  22   9   3  113.46    9.17
  22   9   5  173.57   14.67
  22   9   7  118.13    7.67
  22   9   9   35.85    3.50
  22   9  11    6.50    1.08
  22   9  13   12.09    1.92
  22   9  15   21.84    1.67
  22   9  17   22.34    1.92
  22   9  19    7.09    2.08
  22   9  21    4.34    1.08
  22  10   0   45.85    4.92
  22  10   2   16.84    2.58
  22  10   4    0.67    0.75
  22  10   6   21.43    1.92
  22  10   8  120.80   10.59
  22  10  10  118.72   12.51
  22  10  12  104.46   14.59
  22  10  14   10.92    1.50
  22  10  16    0.33    0.58
  22  10  18    4.84    0.75
  22  10  20    3.67    0.67
  22  11   1    9.50    1.33
  22  11   3   59.69    7.17
  22  11   5   81.03    6.00
  22  11   7   34.60    3.08
  22  11   9    7.75    0.83
  22  11  11    3.92    1.25
  22  11  13    8.59    1.08
  22  11  15   38.68    4.67
  22  11  17   13.34    1.75
  22  11  19   11.42    1.75
  22  11  21    4.25    0.92
  22  12   0    0.83    0.92
  22  12   2    4.92    2.33
  22  12   4   13.92    1.92
  22  12   6   23.01    3.08
  22  12   8  105.96    8.17
  22  12  10   78.20    8.59
  22  12  12  108.80    9.92
  22  12  14    7.09    1.25
  22  12  16    1.67    0.67
  22  12  18    7.09    1.50
  22  12  20    6.59    1.25
  22  13   1    3.83    0.83
  22  13   3   13.76    1.83
  22  13   5    3.83    0.92
  22  13   7    2.92    0.58
  22  13   9   11.00    0.92
  22  13  11   13.01    1.92
  22  13  13   27.76    3.58
  22  13  15   10.50    1.50
  22  13  17   12.34    1.92
  22  13  19    7.50    1.58
  22  13  21    3.33    0.67
  22  14   0   17.09    2.83
  22  14   2    7.17    1.33
  22  14   4    5.59    1.00
  22  14   6    0.00    0.75
  22  14   8    9.67    1.00
  22  14  10    8.84    1.25
  22  14  12    6.42    1.00
  22  14  14   -0.25    0.67
  22  14  16    0.00    0.75
  22  14  18    1.75    0.75
  22  14  20    0.67    0.75
  22  15   1    0.08    1.00
  22  15   3    0.42    0.83
  22  15   5    3.17    0.92
  22  15   7   17.17    1.50
  22  15   9   26.09    3.25
  22  15  11   34.76    4.67
  22  15  13   13.51    1.83
  22  15  15   14.34    1.75
  22  15  17    7.59    1.42
  22  15  19    3.58    1.00
  22  15  21    0.08    0.67
  22  16   0    7.17    1.33
  22  16   2    7.59    1.42
  22  16   4    3.83    0.92
  22  16   6    2.33    0.83
  22  16   8    4.00    0.58
  22  16  10    1.08    0.67
  22  16  12    1.50    0.75
  22  16  14    1.08    0.75
  22  16  16    2.17    0.67
  22  16  18    1.00    0.75
  22  16  20    1.83    0.83
  22  17   1   -0.25    1.00
  22  17   3    3.58    1.25
  22  17   5    5.42    0.92
  22  17   7   12.01    1.42
  22  17   9   29.18    4.25
  22  17  11   14.42    2.17
  22  17  13   17.59    2.50
  22  17  15    6.84    1.58
  22  17  17    5.09    1.33
  22  17  19    0.17    0.92
  22  17  21    0.08    0.83
  22  18   0   77.87    9.50
  22  18   2   20.01    3.33
  22  18   4    9.17    1.67
  22  18   6    3.58    0.75
  22  18   8    4.84    0.92
  22  18  10    4.42    0.67
  22  18  12    3.00    1.00
  22  18  14    0.50    0.75
  22  18  16    0.08    0.75
  22  18  18    6.67    1.92
  22  18  20   17.17    3.50
  22  19   1   -1.83    0.83
  22  19   3    1.00    0.92
  22  19   5    5.00    1.17
  22  19   7    5.17    0.83
  22  19   9    7.50    1.17
  22  19  11   10.50    1.50
  22  19  13    6.09    1.08
  22  19  15    4.42    1.17
  22  19  17    1.42    0.83
  22  19  19    0.83    0.67
  22  19  21   -0.42    0.67
  22  20   0    1.42    0.92
  22  20   2    4.50    0.92
  22  20   4    5.09    1.17
  22  20   6    3.75    1.00
  22  20   8    0.50    0.67
  22  20  10    3.75    0.83
  22  20  12    5.34    1.00
  22  20  14    3.50    0.92
  22  20  16    0.67    0.75
  22  20  18   12.84    3.25
  22  20  20   43.52    8.00
  22  21   1    0.00    0.83
  22  21   3   -0.33    0.83
  22  21   5    2.50    0.83
  22  21   7    2.00    1.00
  22  21   9    3.83    0.83
  22  21  11    1.83    0.58
  22  21  13    2.67    0.67
  22  21  15    1.33    0.67
  22  21  17    0.67    0.83
  22  21  19    1.33    0.75
  22  21  21    0.83    0.75
  22  22   0   28.60    6.25
  22  22   2   11.59    2.75
  22  22   4   12.67    2.92
  22  22   6   15.92    4.25
  22  22   8   56.27    9.67
  22  22  10   95.21   10.50
  22  22  12  129.47   14.09
  22  22  14   37.68    5.75
  22  22  16    2.67    0.92
  22  22  18   17.09    3.92
  22  22  20   21.68    5.09
  22  22  22   48.35   13.92
  23   1   0    1.75    0.92
  23   1   2    3.67    0.92
  23   1   4    3.83    1.00
  23   1   6    1.25    0.58
  23   1   8    5.17    0.83
  23   1  10    6.34    1.00
  23   1  12   -0.08    0.83
  23   1  14    1.33    1.00
  23   1  16    1.75    0.83
  23   1  18    1.92    0.92
  23   1  20    0.67    1.00
  23   1  22    1.92    0.92
  23   2   1    7.17    3.50
  23   2   3    3.08    1.00
  23   2   5   22.59    1.67
  23   2   7    8.25    1.25
  23   2   9    5.67    0.83
  23   2  11    2.83    1.58
  23   2  13    2.50    0.83
  23   2  15   14.59    2.08
  23   2  17    1.42    1.00
  23   2  19    2.50    1.00
  23   2  21    8.09    1.17
  23   3   0    1.92    0.92
  23   3   2    1.83    0.83
  23   3   4   18.17    1.33
  23   3   6   45.60    2.42
  23   3   8   54.44    3.17
  23   3  10   49.69    4.42
  23   3  12   11.34    1.83
  23   3  14    2.67    0.92
  23   3  16    3.00    2.00
  23   3  18    5.92    1.25
  23   3  20    1.75    1.00
  23   3  22   -0.08    0.83
  23   4   1    8.67    4.42
  23   4   3   19.76    1.58
  23   4   5   53.02    3.42
  23   4   7    6.59    2.33
  23   4   9   13.51    1.08
  23   4  11    0.00    1.33
  23   4  13    0.58    0.83
  23   4  15    4.42    1.33
  23   4  17    2.00    0.92
  23   4  19    4.00    1.00
  23   4  21    3.42    0.92
  23   5   0    9.00    1.00
  23   5   2   18.26    1.42
  23   5   4   54.27    3.33
  23   5   6   55.69    3.00
  23   5   8   62.78    5.75
  23   5  10   53.11    4.00
  23   5  12   12.09    1.50
  23   5  14   -0.25    0.83
  23   5  16    5.25    1.17
  23   5  18   15.59    3.33
  23   5  20    9.09    1.83
  23   5  22    0.67    0.83
  23   6   1    1.92    0.58
  23   6   3   44.94    2.83
  23   6   5   54.44    2.75
  23   6   7    8.25    0.58
  23   6   9    6.59    0.67
  23   6  11    5.42    1.33
  23   6  13    2.75    0.75
  23   6  15    7.42    1.17
  23   6  17    1.17    0.75
  23   6  19    0.92    0.83
  23   6  21   10.50    1.58
  23   7   0   24.59    1.83
  23   7   2    7.09    0.92
  23   7   4    2.92    0.58
  23   7   6    9.67    0.58
  23   7   8   18.26    1.00
  23   7  10    8.59    1.00
  23   7  12   -0.25    0.58
  23   7  14    4.67    1.08
  23   7  16    4.84    0.83
  23   7  18    9.75    1.42
  23   7  20    2.33    1.00
  23   7  22    0.33    0.67
  23   8   1    6.00    1.42
  23   8   3   53.11    3.58
  23   8   5   69.20    4.67
  23   8   7   18.84    1.67
  23   8   9    2.17    1.33
  23   8  11    5.75    0.67
  23   8  13    3.50    1.17
  23   8  15    4.92    0.67
  23   8  17    0.92    0.58
  23   8  19    0.75    0.58
  23   8  21   29.43    4.25
  23   9   0    3.92    0.83
  23   9   2    5.17    0.75
  23   9   4   11.09    1.00
  23   9   6    4.50    0.58
  23   9   8    0.92    0.50
  23   9  10   -0.08    0.67
  23   9  12    1.58    0.67
  23   9  14    9.17    0.75
  23   9  16    7.25    0.75
  23   9  18    5.92    0.83
  23   9  20    3.00    0.75
  23   9  22   -0.42    0.75
  23  10   1   17.76   11.09
  23  10   3   44.94    3.75
  23  10   5   46.60    3.08
  23  10   7    7.84    0.75
  23  10   9    1.00    0.67
  23  10  11   10.34    1.00
  23  10  13    3.92    0.67
  23  10  15    3.25    0.67
  23  10  17    1.33    0.50
  23  10  19    0.58    0.50
  23  10  21   33.10    3.67
  23  11   0    4.09    0.83
  23  11   2    2.25    0.75
  23  11   4    0.75    2.25
  23  11   6    5.34    0.75
  23  11   8    6.34    0.83
  23  11  10   12.42    1.08
  23  11  12   16.17    1.75
  23  11  14   11.25    1.25
  23  11  16    4.92    0.67
  23  11  18    1.58    0.50
  23  11  20    0.50    0.50
  23  11  22    0.58    0.50
  23  12   1    1.33    0.75
  23  12   3   12.01    1.50
  23  12   5   11.59    1.08
  23  12   7    0.17    0.58
  23  12   9    2.33    0.67
  23  12  11   13.17    1.67
  23  12  13    1.67    0.83
  23  12  15    1.50    0.67
  23  12  17   -1.08    0.67
  23  12  19    0.83    0.50
  23  12  21   40.27    3.92
  23  13   0    2.25    1.08
  23  13   2    1.25    0.92
  23  13   4   -0.42    0.75
  23  13   6    2.75    0.83
  23  13   8    2.33    0.67
  23  13  10    4.50    0.67
  23  13  12    2.67    0.75
  23  13  14    2.42    0.67
  23  13  16    1.42    0.83
  23  13  18    0.92    0.58
  23  13  20    0.42    0.58
  23  13  22    0.92    0.50
  23  14   1    1.92    0.92
  23  14   3    8.09    4.75
  23  14   5    0.67    0.92
  23  14   7    3.25    0.75
  23  14   9   11.00    0.92
  23  14  11    9.75    1.25
  23  14  13    1.92    0.75
  23  14  15    0.08    0.75
  23  14  17    1.25    0.75
  23  14  19    0.50    0.67
  23  14  21    6.34    1.42
  23  15   0   18.67    2.08
  23  15   2   12.92    1.42
  23  15   4    2.58    1.00
  23  15   6    4.92    0.83
  23  15   8    4.59    0.67
  23  15  10    4.00    0.67
  23  15  12    1.67    0.75
  23  15  14   -1.75    0.75
  23  15  16    0.67    0.67
  23  15  18    4.59    4.09
  23  15  20   -0.67    0.67
  23  15  22    0.00    0.67
  23  16   1    1.08    0.92
  23  16   3    2.33    0.92
  23  16   5    5.67    1.08
  23  16   7    7.50    1.08
  23  16   9   11.67    3.00
  23  16  11    4.84    0.75
  23  16  13    0.08    0.83
  23  16  15    0.58    0.67
  23  16  17    2.75    1.92
  23  16  19    2.67    0.67
  23  16  21    0.67    0.75
  23  17   0    3.58    1.00
  23  17   2    0.42    0.83
  23  17   4   -1.08    0.75
  23  17   6    1.58    0.75
  23  17   8   -0.33    0.58
  23  17  10    2.25    0.50
  23  17  12    0.17    0.58
  23  17  14   -0.50    0.75
  23  17  16    2.92    0.83
  23  17  18    1.25    0.83
  23  17  20    1.25    0.83
  23  17  22    0.50    0.67
  23  18   1    3.00    0.92
  23  18   3    5.75    1.17
  23  18   5   12.42    1.67
  23  18   7    8.25    1.25
  23  18   9    6.25    0.75
  23  18  11    0.50    0.50
  23  18  13    1.25    0.67
  23  18  15   -0.92    0.75
  23  18  17    3.08    1.33
  23  18  19    5.25    1.25
  23  18  21    0.67    0.75
  23  19   0    2.25    0.83
  23  19   2    5.75    1.17
  23  19   4    5.75    1.00
  23  19   6    2.17    1.00
  23  19   8    1.25    0.67
  23  19  10    1.08    0.50
  23  19  12    2.08    0.58
  23  19  14    0.67    0.58
  23  19  16    2.17    0.75
  23  19  18    5.00    1.17
  23  19  20    0.83    0.75
  23  19  22    0.42    0.83
  23  20   1    0.67    0.92
  23  20   3    2.50    1.08
  23  20   5    6.00    1.67
  23  20   7    4.75    1.08
  23  20   9    3.50    0.75
  23  20  11    0.33    0.42
  23  20  13    1.33    0.58
  23  20  15    0.33    0.67
  23  20  17    0.75    0.75
  23  20  19    1.83    1.00
  23  20  21    3.17    0.83
  23  21   0    4.09    1.33
  23  21   2    3.00    1.25
  23  21   4    5.67    1.25
  23  21   6    6.17    1.42
  23  21   8   23.43    4.00
  23  21  10   44.85    5.25
  23  21  12   35.01    4.00
  23  21  14    5.59    1.42
  23  21  16   -0.17    0.67
  23  21  18    0.25    0.75
  23  21  20    0.17    0.83
  23  21  22    1.92    0.67
  23  22   1   -0.17    1.08
  23  22   3   -0.42    0.83
  23  22   5    1.67    0.92
  23  22   7    0.50    0.83
  23  22   9    0.25    0.83
  23  22  11    3.67    2.08
  23  22  13    1.08    0.50
  23  22  15    0.25    0.67
  23  22  17    0.33    0.67
  23  22  19    0.42    0.67
  23  22  21    0.33    0.75
  23  23   0   46.44   11.42
  23  23   2   27.26    4.00
  23  23   4   11.00    2.50
  23  23   6    2.25    1.17
  23  23   8    1.83    1.00
  23  23  10   10.25    1.67
  23  23  12   17.01    2.83
  23  23  14    3.33    0.75
  23  23  16   -0.17    0.50
  23  23  18    1.58    0.92
  23  23  20    7.25    2.00
  23  23  22   -0.25    0.83
  24   0   0   34.60    6.59
  24   1   1    3.25    0.92
  24   1   3    7.50    1.33
  24   1   5   16.01    1.58
  24   1   7   22.59    2.08
  24   1   9   12.76    1.17
  24   1  11    7.84    1.00
  24   1  13    3.17    0.75
  24   1  15    0.00    0.75
  24   1  17    4.09    1.67
  24   1  19   -0.08    0.83
  24   1  21    1.50    0.83
  24   1  23   -1.00    1.00
  24   2   0   15.51    2.42
  24   2   2   13.51    3.67
  24   2   4   69.20    7.34
  24   2   6    2.67    1.08
  24   2   8   17.09    1.58
  24   2  10   -0.67    0.83
  24   2  12   -0.08    0.83
  24   2  14   37.85    7.50
  24   2  16    4.42    1.33
  24   2  18   22.93    3.17
  24   2  20    0.00    0.92
  24   2  22   45.94    8.84
  24   3   1   11.59    2.33
  24   3   3   74.53    5.75
  24   3   5  127.55    9.59
  24   3   7  136.64    7.67
  24   3   9   93.62    8.67
  24   3  11   33.60    2.83
  24   3  13    3.42    1.08
  24   3  15    1.25    0.83
  24   3  17    6.25    1.00
  24   3  19    5.50    1.33
  24   3  21    3.33    1.00
  24   3  23   -0.50    1.00
  24   4   0   61.53    6.75
  24   4   2   65.11    5.50
  24   4   4   98.71    9.75
  24   4   6   -0.75    0.58
  24   4   8    7.67    1.42
  24   4  10    3.58    1.08
  24   4  12    3.58    1.17
  24   4  14   14.67    2.33
  24   4  16    3.75    1.17
  24   4  18   12.76    2.08
  24   4  20    1.67    0.83
  24   4  22   11.34    2.67
  24   5   1   13.67    1.25
  24   5   3  139.89   12.59
  24   5   5  167.74   10.50
  24   5   7  260.94   18.51
  24   5   9  126.89   11.25
  24   5  11   41.60    4.09
  24   5  13    0.33    0.75
  24   5  15    3.00    1.00
  24   5  17   16.42    2.75
  24   5  19   10.92    2.25
  24   5  21    5.50    1.75
  24   5  23    0.50    0.75
  24   6   0    7.50    1.08
  24   6   2    1.67    0.67
  24   6   4    0.92    0.50
  24   6   6   27.76    5.50
  24   6   8   12.84    2.25
  24   6  10   22.34    2.42
  24   6  12   16.84    7.50
  24   6  14   10.75    1.67
  24   6  16    1.50    0.83
  24   6  18    0.50    0.83
  24   6  20    1.17    0.75
  24   6  22    1.42    0.83
  24   7   1   27.51    4.75
  24   7   3  140.31   10.84
  24   7   5  229.68   15.01
  24   7   7  213.84   12.67
  24   7   9   93.46    5.50
  24   7  11   20.18    5.00
  24   7  13   -0.33    0.58
  24   7  15    9.25    1.50
  24   7  17   12.67    1.92
  24   7  19   14.76    2.25
  24   7  21    3.17    1.17
  24   7  23   -1.08    0.83
  24   8   0   12.76    1.42
  24   8   2   21.51    2.58
  24   8   4    6.09    1.00
  24   8   6   11.50    2.08
  24   8   8   35.43    3.67
  24   8  10   40.60    4.59
  24   8  12    9.42    1.50
  24   8  14    3.92    0.75
  24   8  16    1.58    0.67
  24   8  18    1.83    0.58
  24   8  20   10.67    2.33
  24   8  22    6.75    2.08
  24   9   1   12.09    1.33
  24   9   3  111.71   11.00
  24   9   5  130.81    9.34
  24   9   7  118.88    7.42
  24   9   9   44.60    3.25
  24   9  11    7.59    0.75
  24   9  13    1.75    0.58
  24   9  15    4.75    0.67
  24   9  17   13.34    2.08
  24   9  19    8.34    1.75
  24   9  21    8.17    4.09
  24   9  23    1.92    1.75
  24  10   0   -1.92    0.83
  24  10   2   -0.08    1.00
  24  10   4    3.67    1.00
  24  10   6   28.68    5.59
  24  10   8   46.10    5.09
  24  10  10   56.86    6.00
  24  10  12    6.92    0.92
  24  10  14    2.75    0.92
  24  10  16    1.08    0.50
  24  10  18    4.59    1.17
  24  10  20   47.60    7.59
  24  10  22   36.85    7.59
  24  11   1    9.67    1.17
  24  11   3   39.60    3.67
  24  11   5   48.94    5.50
  24  11   7   22.43    2.25
  24  11   9    7.50    1.00
  24  11  11   -0.50    0.58
  24  11  13    0.00    0.58
  24  11  15    5.50    0.83
  24  11  17    5.67    0.83
  24  11  19    5.50    1.00
  24  11  21    1.58    0.58
  24  11  23    0.17    0.67
  24  12   0    0.17    0.92
  24  12   2    0.00    1.00
  24  12   4    2.42    0.83
  24  12   6    6.75    1.17
  24  12   8    8.84    1.17
  24  12  10    5.59    0.83
  24  12  12    0.92    0.58
  24  12  14    8.59    1.92
  24  12  16    2.33    0.83
  24  12  18   12.67    2.75
  24  12  20   50.44    5.25
  24  12  22   43.94    6.17
  24  13   1    1.67    0.92
  24  13   3    7.34    1.42
  24  13   5    0.25    1.17
  24  13   7    0.25    0.58
  24  13   9    1.33    0.50
  24  13  11    0.75    0.58
  24  13  13    4.50    0.75
  24  13  15    1.75    0.67
  24  13  17    2.92    1.00
  24  13  19    2.50    0.92
  24  13  21    0.92    0.42
  24  13  23    2.00    1.50
  24  14   0   30.35    5.59
  24  14   2   40.68    7.84
  24  14   4   17.92    2.92
  24  14   6   12.76    2.25
  24  14   8    5.25    1.92
  24  14  10    1.33    0.58
  24  14  12    6.67    1.25
  24  14  14    8.59    1.92
  24  14  16    3.50    1.00
  24  14  18    8.84    2.33
  24  14  20   23.34    4.59
  24  14  22   19.76    3.00
  24  15   1   -0.83    0.83
  24  15   3    1.58    0.75
  24  15   5    3.33    0.75
  24  15   7    5.17    1.08
  24  15   9    6.09    0.67
  24  15  11    6.59    0.83
  24  15  13    1.67    1.00
  24  15  15    1.42    0.83
  24  15  17    0.92    0.75
  24  15  19    0.42    0.67
  24  15  21    0.00    0.50
  24  15  23    0.58    0.42
  24  16   0    8.84    1.33
  24  16   2    5.84    1.33
  24  16   4    5.09    1.00
  24  16   6   -0.50    0.83
  24  16   8    2.67    0.92
  24  16  10    0.42    0.50
  24  16  12    2.17    0.67
  24  16  14    7.42    1.75
  24  16  16    0.83    0.75
  24  16  18    1.08    0.75
  24  16  20   -0.67    0.75
  24  16  22   -0.17    0.58
  24  17   1   -0.75    0.83
  24  17   3    6.42    1.42
  24  17   5   12.67    2.17
  24  17   7   22.93    3.42
  24  17   9   16.51    2.08
  24  17  11    6.59    1.25
  24  17  13    2.58    0.75
  24  17  15    2.42    0.75
  24  17  17    0.58    0.83
  24  17  19    1.67    0.67
  24  17  21   -0.75    0.58
  24  17  23   -0.75    0.50
  24  18   0   30.18    4.67
  24  18   2   21.93    4.84
  24  18   4   18.26    3.25
  24  18   6   -0.08    0.75
  24  18   8   -0.08    0.58
  24  18  10    5.42    1.17
  24  18  12   11.17    2.58
  24  18  14    3.75    0.83
  24  18  16    1.92    0.75
  24  18  18    3.17    0.92
  24  18  20    2.67    1.08
  24  18  22    9.75    2.08
  24  19   1   -0.08    0.83
  24  19   3    6.59    1.25
  24  19   5   11.50    2.25
  24  19   7   11.00    2.67
  24  19   9    4.59    1.08
  24  19  11    3.83    1.08
  24  19  13    1.92    0.67
  24  19  15    0.00    0.67
  24  19  17    0.50    0.67
  24  19  19    0.83    0.75
  24  19  21   -0.08    0.58
  24  19  23    0.83    0.58
  24  20   0    6.00    1.08
  24  20   2    1.42    0.92
  24  20   4    2.08    1.08
  24  20   6    3.17    1.00
  24  20   8    7.50    1.58
  24  20  10   51.52    5.92
  24  20  12   55.61    6.59
  24  20  14   26.68    4.25
  24  20  16    0.25    0.58
  24  20  18    3.58    1.33
  24  20  20   15.42    4.42
  24  20  22   30.93    7.42
  24  21   1    0.50    0.83
  24  21   3    3.08    1.00
  24  21   5    5.00    1.75
  24  21   7    3.17    1.25
  24  21   9    3.50    1.33
  24  21  11    0.42    0.58
  24  21  13    0.83    0.50
  24  21  15    0.33    0.58
  24  21  17   -0.75    0.67
  24  21  19    0.92    0.58
  24  21  21    1.00    0.67
  24  21  23    2.83    0.92
  24  22   0   67.61   10.92
  24  22   2   43.77    8.84
  24  22   4   15.01    3.50
  24  22   6    2.08    1.00
  24  22   8    1.42    0.92
  24  22  10   14.09    2.92
  24  22  12   52.44    6.84
  24  22  14   22.26    3.17
  24  22  16    0.33    0.58
  24  22  18    5.75    1.67
  24  22  20   27.93    5.17
  24  22  22   22.18    7.09
  24  23   1    0.67    1.00
  24  23   3   -0.83    1.00
  24  23   5    1.42    0.83
  24  23   7    0.50    0.83
  24  23   9    2.08    0.83
  24  23  11   -0.08    0.58
  24  23  13    0.50    0.42
  24  23  15    0.25    0.50
  24  23  17    0.75    0.58
  24  23  19    0.42    0.67
  24  23  21    0.92    0.83
  24  23  23    1.08    0.75
  24  24   0    1.58    1.17
  24  24   2    1.50    1.00
  24  24   4    3.58    1.25
  24  24   6   15.67    3.83
  24  24   8   27.18    6.17
  24  24  10   62.44   10.00
  24  24  12   73.86    9.50
  24  24  14   25.51    3.17
  24  24  16   -0.42    0.42
  24  24  18    2.50    1.08
  24  24  20   28.10    5.59
  24  24  22   14.76    3.50
  24  24  24   13.34    6.67
  25   1   0    1.75    1.50
  25   1   2    0.17    0.92
  25   1   4    5.84    1.17
  25   1   6    5.25    1.50
  25   1   8   10.34    1.42
  25   1  10    5.50    0.83
  25   1  12    0.42    0.83
  25   1  14   -1.00    0.75
  25   1  16    1.50    0.92
  25   1  18    0.92    0.92
  25   1  20    2.58    0.92
  25   1  22    1.33    0.83
  25   1  24   -0.08    0.92
  25   2   1    0.17    0.83
  25   2   3   42.27    3.50
  25   2   5    3.75    0.75
  25   2   7   28.85    2.33
  25   2   9    0.08    0.67
  25   2  11   -0.08    0.83
  25   2  13   18.59    2.50
  25   2  15    8.67    1.25
  25   2  17   32.51    5.17
  25   2  19   12.26    2.25
  25   2  21   29.10    7.00
  25   2  23   -1.17    1.00
  25   3   0   47.35    4.09
  25   3   2   53.44    4.50
  25   3   4   34.18    2.58
  25   3   6   48.60    4.25
  25   3   8   62.36    4.25
  25   3  10   39.85    3.17
  25   3  12    6.84    1.17
  25   3  14    0.75    0.75
  25   3  16    3.17    0.92
  25   3  18    9.50    1.58
  25   3  20    9.00    2.08
  25   3  22    3.58    1.58
  25   3  24   -0.50    0.83
  25   4   1    3.08    0.83
  25   4   3   43.85    4.42
  25   4   5    0.25    0.75
  25   4   7   25.26    2.08
  25   4   9    1.75    0.58
  25   4  11   -1.08    0.67
  25   4  13   12.34    1.33
  25   4  15    8.17    1.42
  25   4  17   15.01    2.58
  25   4  19   11.00    2.50
  25   4  21    9.92    2.42
  25   4  23    1.08    0.92
  25   5   0    6.84    0.92
  25   5   2    4.67    1.25
  25   5   4    0.58    0.75
  25   5   6   11.25    1.42
  25   5   8   28.43    2.00
  25   5  10   12.76    1.17
  25   5  12    0.83    0.67
  25   5  14    0.33    0.75
  25   5  16    8.67    1.33
  25   5  18   21.76    3.67
  25   5  20   28.10    4.67
  25   5  22    5.17    1.42
  25   5  24    0.50    0.92
  25   6   1    5.75    1.42
  25   6   3   46.52    3.50
  25   6   5    9.09    0.92
  25   6   7   31.60    1.75
  25   6   9    5.75    0.67
  25   6  11    0.42    0.92
  25   6  13    3.50    0.92
  25   6  15    3.42    0.83
  25   6  17    3.00    1.00
  25   6  19   -0.33    0.75
  25   6  21   -0.25    0.83
  25   6  23    9.00    2.50
  25   7   0   33.35    2.75
  25   7   2   30.35    3.75
  25   7   4   28.51    2.00
  25   7   6   30.68    2.42
  25   7   8   37.27    2.08
  25   7  10   17.01    1.50
  25   7  12    1.42    0.58
  25   7  14    1.33    0.67
  25   7  16    7.50    1.00
  25   7  18   16.76    3.00
  25   7  20   15.76    3.83
  25   7  22    2.08    1.17
  25   7  24    0.08    1.42
  25   8   1    8.09    0.75
  25   8   3   56.27    3.42
  25   8   5   27.43    1.67
  25   8   7   37.85    2.42
  25   8   9    3.92    0.50
  25   8  11    0.67    0.50
  25   8  13    0.33    0.50
  25   8  15    3.50    0.67
  25   8  17   -0.25    0.58
  25   8  19    1.08    0.83
  25   8  21    1.92    1.00
  25   8  23   17.51    4.42
  25   9   0    1.08    0.75
  25   9   2    7.75    6.17
  25   9   4    3.25    0.67
  25   9   6    6.17    0.75
  25   9   8    3.42    0.50
  25   9  10    2.83    0.58
  25   9  12    0.25    0.50
  25   9  14    1.25    0.50
  25   9  16    1.42    0.50
  25   9  18    2.33    0.75
  25   9  20    1.42    0.83
  25   9  22    1.17    0.75
  25   9  24   -0.17    0.75
  25  10   1    4.00    0.83
  25  10   3   33.35    2.58
  25  10   5   20.09    2.50
  25  10   7   19.51    2.08
  25  10   9    2.17    0.42
  25  10  11    0.75    0.50
  25  10  13    0.42    0.50
  25  10  15    0.08    0.42
  25  10  17    1.67    0.50
  25  10  19   10.34    1.67
  25  10  21   15.34    2.83
  25  10  23   35.60    6.34
  25  11   0    1.25    0.83
  25  11   2    0.75    0.75
  25  11   4   -0.67    0.75
  25  11   6    0.33    0.67
  25  11   8    1.00    0.50
  25  11  10    0.42    0.50
  25  11  12    1.25    0.50
  25  11  14    0.25    0.50
  25  11  16    1.58    0.58
  25  11  18    0.83    0.50
  25  11  20    0.75    0.50
  25  11  22   -0.33    0.75
  25  11  24    0.25    0.75
  25  12   1    0.58    0.75
  25  12   3    6.92    1.17
  25  12   5    1.83    0.75
  25  12   7    1.67    0.67
  25  12   9    0.25    0.50
  25  12  11    1.67    0.50
  25  12  13    2.92    1.75
  25  12  15    0.58    0.58
  25  12  17    1.50    0.50
  25  12  19   15.51    2.08
  25  12  21   26.59    3.58
  25  12  23   31.85    5.75
  25  13   0   17.59    2.00
  25  13   2   18.67    2.17
  25  13   4   11.75    1.17
  25  13   6    2.08    0.67
  25  13   8    0.75    0.58
  25  13  10    0.83    0.50
  25  13  12    0.67    0.58
  25  13  14    1.00    0.67
  25  13  16    1.25    0.83
  25  13  18    1.33    0.58
  25  13  20   -0.08    0.58
  25  13  22    0.08    0.42
  25  13  24    0.25    0.58
  25  14   1    0.33    0.75
  25  14   3   -0.08    0.83
  25  14   5    1.25    0.75
  25  14   7    1.42    0.75
  25  14   9    5.75    3.17
  25  14  11   -0.25    0.50
  25  14  13    3.08    0.67
  25  14  15   -0.75    0.58
  25  14  17    1.00    0.58
  25  14  19    3.33    0.92
  25  14  21   10.00    1.33
  25  14  23    4.17    1.00
  25  15   0    8.84    1.42
  25  15   2    8.25    1.67
  25  15   4    8.92    3.50
  25  15   6    4.67    0.92
  25  15   8    2.08    0.67
  25  15  10   -0.42    0.50
  25  15  12    3.17    3.08
  25  15  14    0.25    0.58
  25  15  16   -0.42    0.75
  25  15  18    1.42    0.58
  25  15  20    1.17    0.58
  25  15  22    0.00    0.58
  25  15  24    4.00    3.50
  25  16   1    0.83    0.83
  25  16   3    6.67    1.08
  25  16   5    6.09    1.42
  25  16   7    6.50    1.25
  25  16   9    1.08    0.58
  25  16  11    0.17    0.42
  25  16  13    1.83    0.83
  25  16  15   -0.42    0.67
  25  16  17   -0.08    0.67
  25  16  19   -0.42    0.67
  25  16  21    0.67    0.50
  25  16  23    0.67    0.58
  25  17   0   29.18    5.17
  25  17   2   35.68    5.75
  25  17   4   13.51    2.42
  25  17   6    2.33    0.83
  25  17   8    0.00    0.75
  25  17  10    1.42    0.50
  25  17  12    2.08    0.58
  25  17  14    1.25    0.58
  25  17  16   -0.08    0.67
  25  17  18    2.08    0.75
  25  17  20    0.08    0.67
  25  17  22    1.17    0.58
  25  17  24    0.42    0.42
  25  18   1    1.17    0.83
  25  18   3    9.84    1.58
  25  18   5   22.34    3.75
  25  18   7   14.59    2.67
  25  18   9    2.42    0.83
  25  18  11    0.75    0.50
  25  18  13    1.00    0.58
  25  18  15    1.00    0.67
  25  18  17    2.75    2.83
  25  18  19    0.33    0.67
  25  18  21    0.58    0.75
  25  18  23    0.58    0.67
  25  19   0   23.43    3.08
  25  19   2   12.09    2.08
  25  19   4    5.50    1.42
  25  19   6    1.25    0.83
  25  19   8    3.25    1.00
  25  19  10   10.00    1.42
  25  19  12   16.84    2.33
  25  19  14    4.25    1.08
  25  19  16    1.00    0.58
  25  19  18    0.00    0.67
  25  19  20   -0.33    0.67
  25  19  22    2.67    1.25
  25  19  24    0.17    0.58
  25  20   1    2.58    0.83
  25  20   3   10.17    2.25
  25  20   5   23.51    4.34
  25  20   7   12.59    2.50
  25  20   9    4.59    2.00
  25  20  11    0.00    0.58
  25  20  13    0.00    0.42
  25  20  15   -0.50    0.58
  25  20  17    0.50    0.58
  25  20  19    1.33    1.08
  25  20  21    0.00    0.75
  25  20  23    2.33    1.25
  25  21   0   47.85    7.00
  25  21   2   41.10    7.75
  25  21   4    8.00    2.33
  25  21   6    0.50    0.83
  25  21   8    5.25    1.25
  25  21  10   15.01    2.33
  25  21  12   24.43    3.00
  25  21  14    8.25    1.33
  25  21  16    0.00    0.58
  25  21  18    0.42    0.67
  25  21  20    1.17    0.75
  25  21  22    0.58    0.75
  25  21  24   -0.25    0.67
  25  22   1   -0.33    1.08
  25  22   3    4.00    1.25
  25  22   5    8.09    2.25
  25  22   7    4.42    1.50
  25  22   9    0.25    0.75
  25  22  11   -1.00    0.67
  25  22  13   -0.50    0.42
  25  22  15    0.25    0.42
  25  22  17    0.75    0.58
  25  22  19   -0.33    0.67
  25  22  21    0.33    0.67
  25  22  23    1.67    0.83
  25  23   0   -0.25    1.00
  25  23   2   -1.58    0.83
  25  23   4    1.42    0.83
  25  23   6    6.25    1.92
  25  23   8   20.59    4.59
  25  23  10   37.52    6.09
  25  23  12   32.68    4.75
  25  23  14    5.75    1.17
  25  23  16    0.08    0.50
  25  23  18    0.92    0.58
  25  23  20    5.84    1.42
  25  23  22    0.50    0.83
  25  23  24   -1.00    0.67
  25  24   1    1.00    1.00
  25  24   3   -0.08    0.83
  25  24   5   -0.25    1.00
  25  24   7    1.50    1.42
  25  24   9    1.17    1.25
  25  24  11    1.25    0.67
  25  24  13    0.08    0.50
  25  24  15    0.00    0.42
  25  24  17    0.42    0.50
  25  24  19   -1.92    0.58
  25  24  21    0.92    0.58
  25  24  23    1.08    0.75
  25  25   0    4.09    2.75
  25  25   2    7.42    1.75
  25  25   4   -0.08    0.83
  25  25   6    1.75    0.92
  25  25   8    5.84    1.83
  25  25  10    7.42    2.25
  25  25  12    7.25    2.17
  25  25  14    0.42    0.50
  25  25  16    0.08    0.42
  25  25  18   -0.33    0.50
  25  25  20    1.08    0.75
  25  25  22    1.92    0.83
  25  25  24    0.00    0.67
  26   0   0   17.67    7.25
  26   1   1   -0.83    0.92
  26   1   3    4.75    1.00
  26   1   5    5.67    1.17
  26   1   7    7.50    1.33
  26   1   9    1.92    0.58
  26   1  11    0.67    0.58
  26   1  13    0.92    0.83
  26   1  15    1.58    0.75
  26   1  17    0.67    1.00
  26   1  19    1.92    0.83
  26   1  21    1.25    0.83
  26   1  23    5.50    4.75
  26   1  25   -0.92    0.83
  26   2   0   77.28   11.17
  26   2   2  138.23   15.17
  26   2   4    1.75    0.83
  26   2   6  118.05   23.09
  26   2   8    9.75    1.17
  26   2  10    1.75    0.75
  26   2  12    1.58    0.75
  26   2  14    2.25    0.83
  26   2  16   51.27    8.25
  26   2  18   72.86   10.42
  26   2  20   77.03   11.17
  26   2  22    7.67    2.00
  26   2  24    5.17    1.67
  26   3   1    3.67    0.92
  26   3   3   27.60    3.75
  26   3   5   37.93    3.83
  26   3   7   42.93    3.83
  26   3   9   24.43    2.17
  26   3  11    3.42    0.75
  26   3  13    0.58    0.75
  26   3  15    5.34    0.92
  26   3  17   13.09    2.08
  26   3  19    8.84    1.92
  26   3  21    4.34    1.67
  26   3  23    2.08    1.00
  26   3  25    0.25    1.00
  26   4   0    7.42    1.25
  26   4   2    3.25    0.83
  26   4   4   57.61    7.67
  26   4   6    3.92    1.00
  26   4   8    8.50    1.17
  26   4  10    5.84    2.58
  26   4  12   13.76    2.33
  26   4  14    7.00    1.17
  26   4  16   35.26    5.25
  26   4  18   48.60    8.59
  26   4  20   20.51    5.00
  26   4  22    0.58    1.00
  26   4  24    0.42    0.83
  26   5   1    5.75    0.92
  26   5   3   32.76    3.42
  26   5   5   78.12    8.59
  26   5   7   98.54    6.92
  26   5   9   40.77    4.00
  26   5  11    8.17    1.33
  26   5  13    1.08    0.75
  26   5  15    5.59    1.00
  26   5  17   19.01    3.42
  26   5  19   39.43    6.25
  26   5  21   14.59    3.83
  26   5  23    4.00    1.33
  26   5  25   -0.08    1.08
  26   6   0   69.78    6.25
  26   6   2   84.20    8.75
  26   6   4    5.84    0.83
  26   6   6   40.93    4.59
  26   6   8    1.58    0.58
  26   6  10    1.58    0.58
  26   6  12    0.25    0.58
  26   6  14    0.92    0.67
  26   6  16    1.33    0.75
  26   6  18    7.34    1.58
  26   6  20    4.42    1.42
  26   6  22   -0.42    0.92
  26   6  24   -0.42    0.83
  26   7   1    8.34    1.25
  26   7   3   48.19    4.00
  26   7   5  116.30   10.00
  26   7   7   98.46    7.34
  26   7   9   59.03    4.84
  26   7  11    6.42    1.25
  26   7  13    0.67    0.58
  26   7  15    3.08    1.08
  26   7  17   12.34    2.67
  26   7  19   17.59    2.92
  26   7  21   14.59    3.17
  26   7  23    0.67    1.00
  26   7  25   -0.25    0.75
  26   8   0    4.34    0.58
  26   8   2    8.42    1.17
  26   8   4    6.92    1.08
  26   8   6    1.58    0.50
  26   8   8    8.75    1.17
  26   8  10    4.25    0.92
  26   8  12    1.08    0.67
  26   8  14   -0.42    0.67
  26   8  16   -0.42    0.58
  26   8  18    1.25    0.92
  26   8  20    8.92    3.58
  26   8  22   11.67    4.50
  26   8  24    2.67    1.25
  26   9   1    1.17    0.58
  26   9   3   29.51    4.75
  26   9   5   50.52    3.92
  26   9   7   58.11    5.50
  26   9   9   28.01    2.83
  26   9  11    3.92    0.67
  26   9  13    0.75    0.50
  26   9  15    1.50    1.33
  26   9  17    8.17    1.58
  26   9  19    6.34    1.42
  26   9  21    5.92    1.25
  26   9  23    1.75    0.92
  26   9  25    1.42    0.75
  26  10   0    0.75    0.67
  26  10   2    2.75    1.58
  26  10   4    4.09    0.83
  26  10   6    1.33    0.58
  26  10   8    7.25    1.58
  26  10  10    0.58    0.42
  26  10  12    5.59    0.67
  26  10  14    3.08    0.58
  26  10  16   13.34    1.92
  26  10  18    9.25    1.92
  26  10  20   29.76    4.42
  26  10  22   21.43    6.09
  26  10  24    0.25    1.50
  26  11   1    2.25    0.67
  26  11   3    3.75    0.75
  26  11   5    5.59    1.00
  26  11   7    6.34    1.92
  26  11   9    2.25    0.50
  26  11  11    0.92    0.50
  26  11  13    1.25    0.50
  26  11  15    0.92    0.50
  26  11  17    1.17    0.67
  26  11  19    0.92    0.50
  26  11  21   -0.08    0.58
  26  11  23    1.83    0.75
  26  11  25    1.17    0.67
  26  12   0   12.59    1.58
  26  12   2    5.84    1.17
  26  12   4   14.59    2.08
  26  12   6    0.75    0.67
  26  12   8    2.17    0.58
  26  12  10    4.92    0.75
  26  12  12   21.93    2.92
  26  12  14   15.59    2.33
  26  12  16   19.76    3.00
  26  12  18   47.69    5.34
  26  12  20   38.35    4.67
  26  12  22   32.43    4.92
  26  12  24    9.59    3.25
  26  13   1    0.25    0.75
  26  13   3   -0.58    0.75
  26  13   5   -0.33    0.67
  26  13   7   -0.50    0.58
  26  13   9    0.25    0.42
  26  13  11    2.42    0.75
  26  13  13    2.33    0.67
  26  13  15    2.00    0.58
  26  13  17   -0.67    0.42
  26  13  19   -0.17    0.42
  26  13  21    0.50    0.42
  26  13  23    0.58    0.58
  26  13  25    0.17    1.00
  26  14   0    6.25    1.67
  26  14   2    3.42    0.83
  26  14   4    7.50    1.25
  26  14   6    2.50    0.75
  26  14   8   -1.17    0.67
  26  14  10    2.83    0.67
  26  14  12   30.43    4.84
  26  14  14    6.75    1.50
  26  14  16    4.75    1.00
  26  14  18    6.25    1.42
  26  14  20   11.09    1.67
  26  14  22    4.92    1.17
  26  14  24   -0.25    0.58
  26  15   1    0.33    0.92
  26  15   3    5.67    0.75
  26  15   5    3.67    0.83
  26  15   7    4.17    1.17
  26  15   9   -0.50    0.58
  26  15  11    0.33    0.50
  26  15  13    1.50    0.58
  26  15  15    1.42    0.58
  26  15  17    0.17    0.67
  26  15  19    0.25    0.50
  26  15  21    0.58    0.50
  26  15  23    0.83    0.42
  26  15  25    0.17    0.42
  26  16   0   61.44    8.59
  26  16   2   36.77    4.92
  26  16   4   22.59    4.84
  26  16   6    3.92    0.83
  26  16   8    1.33    0.67
  26  16  10    8.09    1.58
  26  16  12   20.01    2.50
  26  16  14    3.75    1.08
  26  16  16    3.50    0.92
  26  16  18    2.58    0.75
  26  16  20    1.50    0.75
  26  16  22    1.83    1.25
  26  16  24    0.50    0.33
  26  17   1    0.83    1.00
  26  17   3   11.25    2.08
  26  17   5   26.18    4.75
  26  17   7    9.00    1.92
  26  17   9    9.50    2.83
  26  17  11    0.83    0.42
  26  17  13    0.83    0.50
  26  17  15   -0.58    0.67
  26  17  17   -0.42    0.67
  26  17  19   -0.75    0.58
  26  17  21   -0.83    0.58
  26  17  23    0.67    0.42
  26  17  25    0.00    0.33
  26  18   0  102.96   16.92
  26  18   2   48.69    7.42
  26  18   4   44.44    7.34
  26  18   6    5.67    1.42
  26  18   8    0.58    0.75
  26  18  10   17.92    4.34
  26  18  12   57.77    8.17
  26  18  14    3.67    1.00
  26  18  16    1.67    0.67
  26  18  18   -0.08    0.67
  26  18  20   -0.83    0.50
  26  18  22    2.25    1.25
  26  18  24    0.50    0.75
  26  19   1    1.92    0.75
  26  19   3   13.42    2.17
  26  19   5   19.17    3.67
  26  19   7   29.10    5.34
  26  19   9    3.92    1.08
  26  19  11    0.17    0.50
  26  19  13    0.42    0.42
  26  19  15    1.67    1.33
  26  19  17    0.25    0.58
  26  19  19   -0.42    0.58
  26  19  21    0.08    0.58
  26  19  23    0.33    0.50
  26  19  25    0.83    0.42
  26  20   0   61.53    8.42
  26  20   2   52.27    8.25
  26  20   4   28.68    5.75
  26  20   6    1.08    0.92
  26  20   8    2.92    1.00
  26  20  10   23.18    4.50
  26  20  12   41.10    7.34
  26  20  14   15.67    2.08
  26  20  16    1.50    1.08
  26  20  18   -1.17    0.50
  26  20  20    0.75    0.75
  26  20  22    1.33    1.42
  26  20  24    3.67    1.83
  26  21   1    0.42    0.83
  26  21   3    3.67    1.75
  26  21   5   12.76    3.08
  26  21   7   11.50    2.75
  26  21   9    4.50    1.42
  26  21  11    0.50    0.58
  26  21  13    0.08    0.42
  26  21  15    0.58    0.58
  26  21  17   -0.50    0.50
  26  21  19   -0.50    0.67
  26  21  21    0.83    0.92
  26  21  23    1.00    0.58
  26  21  25   -0.25    0.58
  26  22   0    3.33    1.83
  26  22   2    1.92    1.25
  26  22   4    1.25    0.83
  26  22   6    0.33    0.75
  26  22   8    7.42    2.00
  26  22  10   20.34    4.17
  26  22  12   25.68    4.34
  26  22  14    3.08    0.92
  26  22  16    0.33    0.50
  26  22  18    1.67    0.83
  26  22  20   11.34    3.33
  26  22  22   19.51    5.50
  26  22  24    3.42    3.17
  26  23   1    1.00    0.92
  26  23   3    0.08    0.83
  26  23   5    3.33    1.08
  26  23   7    3.67    1.75
  26  23   9    1.17    0.83
  26  23  11    1.00    0.75
  26  23  13    0.67    0.50
  26  23  15    0.75    0.50
  26  23  17   -0.25    0.50
  26  23  19    0.25    0.58
  26  23  21    0.92    0.67
  26  23  23    0.75    0.75
  26  23  25   -2.50    0.83
  26  24   0   13.34    2.92
  26  24   2    4.67    1.83
  26  24   4    1.33    1.00
  26  24   6   -1.08    0.83
  26  24   8    4.09    1.67
  26  24  10   11.75    2.92
  26  24  12   15.17    3.75
  26  24  14    2.92    1.00
  26  24  16    0.25    0.50
  26  24  18    0.33    0.58
  26  24  20    2.42    1.00
  26  24  22    6.50    3.25
  26  24  24    7.59    4.50
  26  25   1   -0.42    0.83
  26  25   3   -0.50    0.92
  26  25   5   -0.67    0.92
  26  25   7    0.92    0.75
  26  25   9    1.17    0.75
  26  25  11    0.75    0.75
  26  25  13    1.25    0.92
  26  25  15   -0.08    0.50
  26  25  17    0.25    0.42
  26  25  19    0.50    0.50
  26  25  21    0.42    0.67
  26  25  23    1.00    1.25
  26  26   0    1.33    1.33
  26  26   2   -0.83    1.00
  26  26   4    0.33    0.92
  26  26   6    0.75    0.92
  26  26   8    2.17    1.25
  26  26  10    4.50    1.58
  26  26  12    2.17    1.50
  26  26  14    0.58    0.58
  26  26  16   -0.17    0.50
  26  26  18    1.00    0.50
  26  26  20    1.58    0.75
  26  26  22    2.33    1.25
  27   1   0    9.34    1.25
  27   1   2    7.34    1.25
  27   1   4    5.67    0.83
  27   1   6    0.50    0.83
  27   1   8    4.50    0.83
  27   1  10    0.92    0.58
  27   1  12    0.50    0.67
  27   1  14   -0.75    0.67
  27   1  16    1.67    0.83
  27   1  18    0.50    0.83
  27   1  20    1.33    0.92
  27   1  22    0.25    0.92
  27   1  24    1.25    0.83
  27   1  26   -0.92    0.83
  27   2   1   11.34    1.58
  27   2   3    8.92    1.17
  27   2   5   49.77    5.25
  27   2   7    1.50    1.00
  27   2   9    4.00    0.50
  27   2  11    0.25    0.67
  27   2  13    3.83    1.08
  27   2  15   27.34    3.75
  27   2  17   49.77    6.92
  27   2  19   59.28    8.34
  27   2  21   11.92    3.33
  27   2  23    6.67    2.08
  27   2  25    0.67    0.92
  27   3   0    6.75    0.92
  27   3   2    6.17    1.00
  27   3   4    2.75    0.83
  27   3   6   -1.00    0.67
  27   3   8    0.33    0.50
  27   3  10    0.00    0.50
  27   3  12   -0.67    0.67
  27   3  14    1.67    0.75
  27   3  16    7.59    1.42
  27   3  18   14.59    3.50
  27   3  20    9.67    2.17
  27   3  22    3.50    1.17
  27   3  24    1.83    1.00
  27   3  26    1.50    0.92
  27   4   1    5.50    0.92
  27   4   3    1.75    0.83
  27   4   5   33.01    3.67
  27   4   7    3.92    2.83
  27   4   9    1.00    0.50
  27   4  11   -0.33    0.58
  27   4  13    3.42    0.75
  27   4  15   18.42    2.67
  27   4  17   26.43    4.50
  27   4  19   18.34    3.25
  27   4  21    5.17    1.58
  27   4  23    0.42    1.00
  27   4  25    2.33    1.58
  27   5   0   69.53    7.25
  27   5   2   62.11    6.75
  27   5   4   36.27    3.83
  27   5   6   40.10    3.58
  27   5   8   34.43    3.08
  27   5  10   12.92    1.33
  27   5  12    4.84    0.83
  27   5  14    1.50    0.83
  27   5  16   11.75    1.67
  27   5  18   33.93    5.17
  27   5  20   18.51    4.00
  27   5  22    6.42    1.83
  27   5  24    3.25    1.25
  27   5  26    0.33    0.92
  27   6   1    1.00    0.75
  27   6   3    0.92    2.08
  27   6   5   43.27    3.42
  27   6   7    5.17    0.67
  27   6   9    2.83    0.58
  27   6  11    0.58    0.67
  27   6  13   -0.25    0.67
  27   6  15    6.84    1.33
  27   6  17    5.67    1.17
  27   6  19    0.92    0.83
  27   6  21   -0.08    0.92
  27   6  23    0.75    1.00
  27   6  25   -0.08    0.92
  27   7   0   -0.33    0.58
  27   7   2   -0.50    0.58
  27   7   4    0.08    0.58
  27   7   6    3.83    0.75
  27   7   8    3.58    0.58
  27   7  10    0.08    0.50
  27   7  12    1.58    0.58
  27   7  14    1.08    0.67
  27   7  16    9.50    1.83
  27   7  18   12.42    2.83
  27   7  20   12.92    3.25
  27   7  22    5.67    2.25
  27   7  24    0.00    0.92
  27   7  26    0.67    0.83
  27   8   1    3.83    0.58
  27   8   3    0.67    0.75
  27   8   5   46.69    4.00
  27   8   7    2.75    0.58
  27   8   9    2.00    0.42
  27   8  11    4.09    0.67
  27   8  13   -0.58    0.58
  27   8  15    1.17    0.92
  27   8  17    0.58    0.75
  27   8  19    3.67    2.00
  27   8  21    1.83    0.92
  27   8  23    1.67    1.17
  27   8  25    2.92    1.33
  27   9   0    7.92    0.75
  27   9   2    4.00    0.58
  27   9   4    1.08    0.42
  27   9   6    1.75    0.50
  27   9   8    2.58    0.50
  27   9  10    2.67    0.42
  27   9  12    2.42    0.50
  27   9  14    1.17    0.58
  27   9  16    1.00    0.75
  27   9  18    4.84    2.50
  27   9  20    2.92    1.17
  27   9  22    1.33    0.83
  27   9  24    1.75    1.00
  27   9  26   -0.67    0.83
  27  10   1   -0.33    0.58
  27  10   3    0.42    0.50
  27  10   5    9.92    1.00
  27  10   7   -0.08    0.58
  27  10   9    3.08    0.42
  27  10  11    3.50    0.50
  27  10  13    1.83    1.25
  27  10  15    0.67    0.58
  27  10  17    3.92    0.75
  27  10  19   15.84    2.75
  27  10  21   13.67    3.00
  27  10  23    8.34    2.58
  27  10  25    2.67    1.33
  27  11   0    0.00    0.75
  27  11   2    2.17    1.92
  27  11   4   -0.67    0.58
  27  11   6    0.75    0.58
  27  11   8    2.42    0.50
  27  11  10    3.83    0.50
  27  11  12    9.25    1.33
  27  11  14    7.34    1.17
  27  11  16    2.42    0.67
  27  11  18    1.25    0.58
  27  11  20    0.75    0.75
  27  11  22    2.08    1.75
  27  11  24    2.83    3.08
  27  11  26   -0.17    0.75
  27  12   1   -1.17    0.67
  27  12   3   -0.67    0.67
  27  12   5    4.09    0.92
  27  12   7    0.67    0.58
  27  12   9    3.00    0.58
  27  12  11    7.25    0.83
  27  12  13    3.92    0.83
  27  12  15    4.17    1.00
  27  12  17   11.34    2.17
  27  12  19   17.42    2.67
  27  12  21   14.17    3.00
  27  12  23    3.83    1.50
  27  12  25   -0.08    0.83
  27  13   0    2.08    0.75
  27  13   2    2.17    0.75
  27  13   4    2.83    0.75
  27  13   6    0.58    0.67
  27  13   8   -0.17    0.58
  27  13  10    1.25    0.42
  27  13  12    2.00    0.58
  27  13  14    3.08    0.67
  27  13  16    0.58    0.50
  27  13  18    1.00    0.42
  27  13  20   -0.50    0.50
  27  13  22    0.58    0.67
  27  13  24    0.92    0.58
  27  13  26   -0.17    0.58
  27  14   1    1.33    0.75
  27  14   3    2.42    0.83
  27  14   5   -1.17    0.67
  27  14   7    1.08    0.67
  27  14   9    1.08    0.58
  27  14  11    6.75    1.00
  27  14  13    3.08    0.58
  27  14  15    3.00    0.75
  27  14  17    9.84    1.75
  27  14  19   11.50    1.92
  27  14  21    2.25    0.83
  27  14  23    0.67    0.75
  27  14  25   -1.42    0.58
  27  15   0   50.69    6.59
  27  15   2   38.10    4.92
  27  15   4   13.67    2.33
  27  15   6    7.25    1.50
  27  15   8    1.00    0.75
  27  15  10    1.42    0.50
  27  15  12    4.50    0.83
  27  15  14    2.42    0.83
  27  15  16    2.25    0.67
  27  15  18    0.50    0.67
  27  15  20    0.25    0.42
  27  15  22    0.08    0.42
  27  15  24    0.58    0.92
  27  15  26    0.08    0.58
  27  16   1    1.83    0.75
  27  16   3   12.26    2.08
  27  16   5   10.67    1.92
  27  16   7    9.09    2.25
  27  16   9    1.08    0.67
  27  16  11    3.00    0.67
  27  16  13    1.08    0.50
  27  16  15    2.25    0.67
  27  16  17    2.58    0.83
  27  16  19    4.34    1.33
  27  16  21    0.33    0.50
  27  16  23   -0.08    0.42
  27  16  25    0.17    0.50
  27  17   0   53.61    7.42
  27  17   2   51.36    9.34
  27  17   4   26.18    4.00
  27  17   6    4.09    1.08
  27  17   8   -0.50    0.67
  27  17  10    6.42    1.33
  27  17  12   10.17    1.42
  27  17  14    7.25    1.33
  27  17  16    1.42    0.75
  27  17  18    0.33    0.58
  27  17  20   -0.08    0.58
  27  17  22    0.67    0.75
  27  17  24    0.67    0.42
  27  17  26    0.42    0.42
  27  18   1    0.75    1.00
  27  18   3   13.01    3.33
  27  18   5   19.01    3.42
  27  18   7   12.42    2.25
  27  18   9    4.92    1.08
  27  18  11   -0.17    0.58
  27  18  13    1.17    0.58
  27  18  15    0.50    0.58
  27  18  17    0.08    0.58
  27  18  19    0.92    0.58
  27  18  21    0.33    0.58
  27  18  23    0.17    0.50
  27  18  25    0.58    0.50
  27  19   0   71.36   11.00
  27  19   2   42.68    6.09
  27  19   4   12.84    3.08
  27  19   6    0.75    0.75
  27  19   8    0.42    0.75
  27  19  10   14.59    2.75
  27  19  12   15.09    2.17
  27  19  14   11.09    1.75
  27  19  16    2.83    0.92
  27  19  18   -1.08    0.58
  27  19  20    0.08    0.75
  27  19  22    0.75    0.50
  27  19  24   -0.33    0.42
  27  19  26    0.33    0.33
  27  20   1    2.50    1.42
  27  20   3    8.92    1.67
  27  20   5   27.09    4.75
  27  20   7   10.92    2.08
  27  20   9    2.42    1.00
  27  20  11    0.83    0.83
  27  20  13    0.17    0.42
  27  20  15    1.75    0.42
  27  20  17    1.00    0.50
  27  20  19    0.42    0.58
  27  20  21    3.58    1.83
  27  20  23    0.50    0.58
  27  20  25   -0.75    0.50
  27  21   0   18.26    3.75
  27  21   2   12.76    3.17
  27  21   4    5.34    1.67
  27  21   6   -0.08    0.83
  27  21   8    2.42    0.83
  27  21  10   14.17    3.08
  27  21  12    9.17    2.25
  27  21  14    2.75    0.67
  27  21  16    1.33    0.50
  27  21  18   -0.33    0.67
  27  21  20   -0.50    0.58
  27  21  22   -0.83    0.67
  27  21  24   -1.42    0.58
  27  21  26    1.50    1.42
  27  22   1    0.83    0.92
  27  22   3    6.59    2.08
  27  22   5    8.92    2.42
  27  22   7    4.50    1.67
  27  22   9    5.42    1.92
  27  22  11    0.58    0.83
  27  22  13    0.75    0.50
  27  22  15    0.08    0.42
  27  22  17    0.33    0.50
  27  22  19   -0.33    0.50
  27  22  21    0.17    0.58
  27  22  23    0.67    0.58
  27  22  25   -1.33    0.83
  27  23   0    7.34    2.50
  27  23   2    8.25    2.25
  27  23   4    2.00    0.83
  27  23   6   -0.25    0.75
  27  23   8    3.17    1.17
  27  23  10    7.09    1.92
  27  23  12    9.42    2.58
  27  23  14    0.17    0.58
  27  23  16    0.67    0.42
  27  23  18    0.08    0.42
  27  23  20    0.17    0.58
  27  23  22    1.08    0.67
  27  23  24   -1.00    0.75
  27  24   1    0.33    0.75
  27  24   3    1.50    0.92
  27  24   5    0.00    1.00
  27  24   7    1.42    1.08
  27  24   9    1.42    0.92
  27  24  11    0.17    0.67
  27  24  13   -0.42    0.58
  27  24  15    0.58    0.42
  27  24  17   -0.08    0.42
  27  24  19    0.08    0.42
  27  24  21   -0.83    0.50
  27  24  23   -0.83    0.50
  27  25   0    1.58    1.08
  27  25   2    0.33    0.83
  27  25   4   -0.83    0.83
  27  25   6    0.00    0.92
  27  25   8    2.08    1.17
  27  25  10    2.17    1.00
  27  25  12    1.33    0.92
  27  25  14    0.75    0.67
  27  25  16    0.00    0.50
  27  25  18    0.25    0.42
  27  25  20    2.00    1.00
  27  25  22    0.75    0.75
  27  26   1   -0.50    0.67
  27  26   3    1.00    1.17
  27  26   5    3.92    2.67
  27  26   7    0.25    0.83
  27  26   9   -0.92    0.83
  27  26  11    0.50    0.67
  27  26  13   -1.25    0.67
  27  26  15   -0.42    0.58
  27  26  17    0.67    0.58
  27  26  19   -0.33    0.33
  27  26  21   -0.92    0.58
  27  27   0    3.17    1.67
  27  27   2    4.50    1.50
  27  27   4    4.34    1.75
  27  27   6    3.08    1.17
  27  27   8    1.58    0.83
  27  27  10    1.17    0.67
  27  27  12   -1.67    0.83
  27  27  14    0.50    0.75
  27  27  16    0.25    0.58
  27  27  18    0.00    0.42
  27  27  20    0.42    0.58
  28   0   0  109.63   23.18
  28   1   1   -0.58    0.75
  28   1   3    0.83    0.83
  28   1   5    0.75    0.75
  28   1   7   -1.67    0.58
  28   1   9   -0.17    0.42
  28   1  11    0.50    0.50
  28   1  13    0.58    0.67
  28   1  15    1.25    0.83
  28   1  17    2.08    0.92
  28   1  19    0.00    0.92
  28   1  21    1.42    0.83
  28   1  23   -0.58    0.83
  28   1  25    0.83    0.83
  28   1  27    1.00    0.83
  28   2   0    1.17    0.92
  28   2   2   35.60    5.50
  28   2   4   10.84    2.25
  28   2   6    6.67    1.25
  28   2   8    2.50    0.67
  28   2  10    0.42    0.75
  28   2  12    0.67    0.67
  28   2  14   43.85    7.09
  28   2  16   21.59    4.00
  28   2  18  109.96   14.92
  28   2  20   48.19    8.00
  28   2  22   39.10    8.84
  28   2  24    0.00    1.08
  28   2  26    3.42    1.92
  28   3   1    0.08    0.67
  28   3   3    1.33    0.92
  28   3   5    6.67    1.17
  28   3   7    3.00    0.92
  28   3   9    0.17    0.50
  28   3  11    1.42    0.58
  28   3  13    2.08    0.83
  28   3  15    9.42    1.92
  28   3  17   16.42    2.33
  28   3  19   12.59    2.42
  28   3  21   15.59    3.08
  28   3  23    2.25    1.08
  28   3  25    3.83    2.83
  28   3  27   -0.17    1.00
  28   4   0  128.30   17.76
  28   4   2   11.59    2.50
  28   4   4   70.61    7.17
  28   4   6    5.17    1.00
  28   4   8   20.34    3.33
  28   4  10   13.09    1.92
  28   4  12    0.92    0.67
  28   4  14    5.17    1.17
  28   4  16   24.59    4.75
  28   4  18   27.09    4.59
  28   4  20   20.43    6.75
  28   4  22   11.75    3.33
  28   4  24    0.00    0.92
  28   4  26    1.17    1.25
  28   5   1    0.08    0.75
  28   5   3    4.09    1.00
  28   5   5   37.18    4.67
  28   5   7   24.01    4.75
  28   5   9    4.59    0.67
  28   5  11    0.42    0.50
  28   5  13    1.08    0.67
  28   5  15   10.25    1.75
  28   5  17   22.43    3.42
  28   5  19   27.76    5.09
  28   5  21   15.17    3.58
  28   5  23    4.50    1.58
  28   5  25    2.00    1.17
  28   5  27    1.67    0.75
  28   6   0    4.09    2.17
  28   6   2   10.84    2.58
  28   6   4    2.17    0.83
  28   6   6    3.83    1.08
  28   6   8    0.42    0.58
  28   6  10    1.92    0.75
  28   6  12    1.42    0.58
  28   6  14    7.59    1.50
  28   6  16    1.67    0.92
  28   6  18    4.42    1.08
  28   6  20    3.83    1.25
  28   6  22   -0.67    0.92
  28   6  24   -1.33    0.67
  28   6  26    2.50    1.67
  28   7   1    0.33    0.67
  28   7   3    1.92    1.00
  28   7   5   21.68    3.17
  28   7   7    8.92    1.33
  28   7   9    4.59    0.75
  28   7  11    1.08    0.50
  28   7  13    0.75    0.58
  28   7  15    5.00    0.92
  28   7  17   18.34    4.50
  28   7  19   13.76    3.08
  28   7  21   14.09    3.92
  28   7  23    5.25    1.58
  28   7  25    0.58    0.83
  28   7  27   -0.33    0.75
  28   8   0   26.76    3.08
  28   8   2    2.33    0.58
  28   8   4   25.01    4.09
  28   8   6    0.42    0.50
  28   8   8    2.42    0.50
  28   8  10    6.34    1.00
  28   8  12    0.75    0.58
  28   8  14   -0.17    0.75
  28   8  16    0.92    0.75
  28   8  18   -0.25    0.83
  28   8  20   -0.17    0.75
  28   8  22   -0.75    0.83
  28   8  24    1.67    0.92
  28   8  26    2.08    2.25
  28   9   1   -0.25    0.42
  28   9   3   -0.25    0.42
  28   9   5    6.25    0.83
  28   9   7    5.59    0.75
  28   9   9    1.33    0.42
  28   9  11    1.17    0.42
  28   9  13    0.92    0.50
  28   9  15    3.00    1.75
  28   9  17    3.42    0.92
  28   9  19    4.25    1.00
  28   9  21    5.00    1.75
  28   9  23    3.00    0.92
  28   9  25    1.83    1.00
  28   9  27    1.58    0.92
  28  10   0    6.25    0.92
  28  10   2    0.67    0.50
  28  10   4   15.76    2.17
  28  10   6    2.00    0.42
  28  10   8    4.75    0.75
  28  10  10   20.34    2.25
  28  10  12   10.92    1.50
  28  10  14   12.01    2.00
  28  10  16   34.10    5.75
  28  10  18   23.59    3.92
  28  10  20   16.26    4.67
  28  10  22    5.09    1.67
  28  10  24    1.83    0.75
  28  10  26   -0.67    0.75
  28  11   1    2.42    1.00
  28  11   3   -0.25    0.58
  28  11   5   -0.08    0.58
  28  11   7   -0.67    0.50
  28  11   9    1.50    0.42
  28  11  11    4.25    0.58
  28  11  13    4.92    1.00
  28  11  15    3.08    1.33
  28  11  17    0.17    0.58
  28  11  19   -0.42    0.58
  28  11  21    0.33    0.67
  28  11  23    2.08    1.00
  28  11  25    0.58    0.83
  28  11  27    1.17    0.75
  28  12   0    1.33    0.67
  28  12   2    0.25    0.67
  28  12   4    0.83    0.67
  28  12   6    0.58    0.58
  28  12   8    0.92    0.50
  28  12  10    8.00    1.33
  28  12  12    4.42    0.58
  28  12  14   10.25    1.50
  28  12  16   24.93    3.83
  28  12  18   17.34    2.75
  28  12  20    4.00    1.08
  28  12  22    4.84    1.50
  28  12  24   -0.17    0.58
  28  12  26    0.17    0.67
  28  13   1   -0.67    0.75
  28  13   3    3.42    0.75
  28  13   5    1.42    0.58
  28  13   7    2.08    0.58
  28  13   9    0.42    0.50
  28  13  11    8.25    5.00
  28  13  13    5.50    1.33
  28  13  15    7.09    1.17
  28  13  17    2.50    0.58
  28  13  19   -0.17    0.50
  28  13  21    0.58    0.58
  28  13  23    0.75    0.50
  28  13  25    1.25    0.92
  28  13  27   -0.50    0.67
  28  14   0   25.93    3.25
  28  14   2   29.43    4.59
  28  14   4    7.17    1.58
  28  14   6    5.75    1.25
  28  14   8    1.67    0.67
  28  14  10   11.75    1.42
  28  14  12    9.59    1.33
  28  14  14   11.84    1.83
  28  14  16   29.43    3.67
  28  14  18   28.01    3.92
  28  14  20   10.00    2.08
  28  14  22    3.83    1.08
  28  14  24    0.33    0.58
  28  14  26    0.58    0.67
  28  15   1    2.58    1.33
  28  15   3   12.67    2.00
  28  15   5    6.59    1.42
  28  15   7    5.34    1.08
  28  15   9    1.67    0.58
  28  15  11    0.92    0.50
  28  15  13   10.84    1.67
  28  15  15    8.50    1.58
  28  15  17    5.67    1.17
  28  15  19    1.75    0.58
  28  15  21    0.33    0.42
  28  15  23    0.67    0.42
  28  15  25   -0.08    0.58
  28  15  27   -0.17    0.75
  28  16   0   58.52   11.59
  28  16   2   40.93    6.34
  28  16   4   11.75    2.83
  28  16   6    4.34    1.25
  28  16   8    0.92    0.75
  28  16  10   24.01    4.92
  28  16  12   19.68    2.92
  28  16  14   23.18    2.92
  28  16  16   22.93    3.42
  28  16  18   17.17    2.58
  28  16  20    0.67    0.50
  28  16  22    0.50    0.42
  28  16  24    0.75    0.42
  28  16  26    0.08    0.67
  28  17   1    1.42    0.83
  28  17   3   18.76    3.50
  28  17   5   20.43    3.83
  28  17   7   10.67    2.08
  28  17   9    2.83    1.00
  28  17  11   -0.58    0.50
  28  17  13    2.50    0.67
  28  17  15    6.50    1.67
  28  17  17    1.58    0.83
  28  17  19    0.25    0.50
  28  17  21   -0.58    0.50
  28  17  23    0.00    0.33
  28  17  25   -0.58    0.50
  28  17  27   -0.92    0.50
  28  18   0  134.22   17.09
  28  18   2   94.37   12.59
  28  18   4   39.02    7.92
  28  18   6    4.92    1.42
  28  18   8    0.75    0.75
  28  18  10   24.43    4.25
  28  18  12   17.59    2.92
  28  18  14   24.84    3.42
  28  18  16   12.67    2.42
  28  18  18    8.00    1.92
  28  18  20   -0.50    0.58
  28  18  22    0.08    0.50
  28  18  24    0.33    0.33
  28  18  26    0.00    0.50
  28  19   1    1.00    0.92
  28  19   3   13.76    2.67
  28  19   5   22.84    4.00
  28  19   7    7.25    2.25
  28  19   9    2.00    0.83
  28  19  11   -1.33    0.67
  28  19  13    0.83    0.50
  28  19  15    1.67    0.58
  28  19  17    3.42    1.08
  28  19  19    0.50    0.58
  28  19  21   -0.58    0.50
  28  19  23   -0.50    0.50
  28  19  25   -0.08    0.42
  28  19  27   -0.17    0.58
  28  20   0   81.03   14.51
  28  20   2   71.11   14.09
  28  20   4   26.18    5.25
  28  20   6    3.00    0.75
  28  20   8   -0.08    0.83
  28  20  10    8.42    2.67
  28  20  12    6.42    2.00
  28  20  14    7.00    1.33
  28  20  16    0.33    0.50
  28  20  18    0.17    0.58
  28  20  20    0.50    0.58
  28  20  22    0.58    0.67
  28  20  24    3.08    1.08
  28  20  26    0.17    0.42
  28  21   1    1.75    0.92
  28  21   3    6.25    1.50
  28  21   5   18.59    3.58
  28  21   7   13.17    3.08
  28  21   9    2.17    1.08
  28  21  11   -0.17    0.58
  28  21  13    0.42    0.58
  28  21  15    0.67    0.50
  28  21  17   -0.42    0.42
  28  21  19   -0.33    0.50
  28  21  21   -0.17    0.58
  28  21  23    0.17    0.58
  28  21  25    0.33    0.50
  28  22   0   32.35    6.09
  28  22   2   23.68    5.09
  28  22   4   12.17    3.42
  28  22   6    0.25    0.83
  28  22   8    1.67    0.83
  28  22  10    4.92    1.58
  28  22  12    1.83    1.08
  28  22  14    4.50    1.25
  28  22  16    0.25    0.42
  28  22  18   -0.58    0.42
  28  22  20   -0.67    0.58
  28  22  22   -0.58    0.67
  28  22  24    0.75    0.75
  28  23   1    0.00    0.92
  28  23   3    2.25    0.83
  28  23   5    4.09    1.50
  28  23   7    4.50    1.50
  28  23   9    4.00    1.33
  28  23  11    0.33    0.67
  28  23  13   -0.42    0.58
  28  23  15   -0.75    0.50
  28  23  17    0.42    0.42
  28  23  19    0.08    0.50
  28  23  21    0.75    0.50
  28  23  23   -1.08    0.83
  28  24   0    1.00    1.08
  28  24   2   -0.08    0.92
  28  24   4   -0.17    1.00
  28  24   6   -0.17    0.83
  28  24   8   -0.33    0.75
  28  24  10    2.33    1.00
  28  24  12    0.33    0.75
  28  24  14    0.42    0.58
  28  24  16    0.33    0.50
  28  24  18    0.50    0.33
  28  24  20    1.17    0.92
  28  24  22    1.92    1.33
  28  25   1   -1.17    0.83
  28  25   3    0.58    0.92
  28  25   5   -1.08    1.00
  28  25   7    0.33    0.83
  28  25   9    1.92    1.08
  28  25  11    0.83    0.83
  28  25  13    1.17    0.67
  28  25  15   -0.50    0.58
  28  25  17    0.67    0.42
  28  25  19    0.25    0.42
  28  25  21   -0.25    0.42
  28  26   0    5.42    1.83
  28  26   2    3.75    1.00
  28  26   4    1.75    1.75
  28  26   6    4.75    1.67
  28  26   8    1.58    2.42
  28  26  10    0.08    0.67
  28  26  12    0.58    0.75
  28  26  14   -0.25    0.67
  28  26  16   -0.25    0.58
  28  26  18   -0.67    0.42
  28  26  20   -0.42    0.42
  28  27   1   -0.08    1.00
  28  27   3   -0.08    0.83
  28  27   5    0.42    0.83
  28  27   7    0.50    0.75
  28  27   9   -1.75    1.00
  28  27  11    2.75    1.00
  28  27  13    0.33    0.83
  28  27  15   -0.50    0.75
  28  27  17   -0.92    0.58
  28  27  19    0.08    0.50
  28  28   0   15.84    7.92
  28  28   2   29.35    7.42
  28  28   4   17.84    4.25
  28  28   6    5.34    2.25
  28  28   8   -1.92    0.83
  28  28  10   -0.25    1.00
  28  28  12   10.92    4.34
  28  28  14    9.25    3.42
  28  28  16    0.17    0.83
  28  28  18    0.67    0.83
  29   1   0    8.75    1.83
  29   1   2    5.09    1.17
  29   1   4    3.00    0.83
  29   1   6    1.83    0.75
  29   1   8    2.50    0.67
  29   1  10    1.58    0.83
  29   1  12    1.00    0.58
  29   1  14    2.58    0.75
  29   1  16    1.33    0.92
  29   1  18    1.75    0.92
  29   1  20    0.58    0.83
  29   1  22    0.67    0.83
  29   1  24    0.08    0.83
  29   1  26   -1.67    0.92
  29   1  28   -1.00    1.00
  29   2   1    7.00    1.00
  29   2   3   11.42    2.00
  29   2   5    1.00    0.75
  29   2   7   11.34    1.83
  29   2   9    4.42    1.25
  29   2  11    0.33    0.50
  29   2  13    5.25    1.08
  29   2  15    8.67    2.08
  29   2  17   67.28    9.42
  29   2  19   31.76    4.75
  29   2  21   29.68    6.42
  29   2  23    1.33    1.00
  29   2  25    0.58    0.83
  29   2  27   16.67    5.09
  29   3   0    8.59    1.25
  29   3   2   10.42    1.83
  29   3   4   11.25    2.08
  29   3   6    4.25    0.92
  29   3   8    1.75    0.67
  29   3  10    0.75    0.50
  29   3  12    0.67    0.58
  29   3  14    1.92    0.75
  29   3  16    7.75    1.58
  29   3  18   13.92    2.42
  29   3  20    5.92    2.08
  29   3  22   15.26   10.92
  29   3  24    0.42    0.83
  29   3  26    1.50    1.25
  29   3  28    0.33    0.92
  29   4   1    3.75    0.75
  29   4   3    8.67    1.42
  29   4   5   -0.67    0.83
  29   4   7   10.84    1.83
  29   4   9    6.75    1.17
  29   4  11    0.00    0.50
  29   4  13    3.83    1.25
  29   4  15    4.09    1.33
  29   4  17   24.76    4.59
  29   4  19   14.92    3.42
  29   4  21    7.67    2.17
  29   4  23    0.83    0.83
  29   4  25    1.00    0.83
  29   4  27    8.50    2.75
  29   5   0    2.25    0.92
  29   5   2    1.17    0.75
  29   5   4    1.42    0.75
  29   5   6    1.42    0.75
  29   5   8    0.50    0.58
  29   5  10    1.17    0.50
  29   5  12    3.33    0.75
  29   5  14    5.09    1.08
  29   5  16   19.26    3.25
  29   5  18   12.17    2.83
  29   5  20   12.17    2.92
  29   5  22    6.67    1.67
  29   5  24    0.00    0.92
  29   5  26    0.75    0.75
  29   5  28    0.25    0.83
  29   6   1    1.83    0.83
  29   6   3    2.92    0.75
  29   6   5    0.83    0.75
  29   6   7    6.00    0.83
  29   6   9    3.00    0.83
  29   6  11    0.25    0.50
  29   6  13    0.58    0.58
  29   6  15    0.33    0.67
  29   6  17    3.58    1.08
  29   6  19    0.50    0.83
  29   6  21   -1.42    0.83
  29   6  23    1.67    0.83
  29   6  25    0.25    1.00
  29   6  27   -0.67    1.00
  29   7   0   11.00    2.67
  29   7   2   14.01    4.42
  29   7   4    9.42    1.75
  29   7   6    3.67    0.83
  29   7   8    1.42    0.58
  29   7  10   -0.17    0.42
  29   7  12    0.33    0.50
  29   7  14    1.50    0.58
  29   7  16    5.50    1.50
  29   7  18    4.75    1.67
  29   7  20   10.84    3.08
  29   7  22    6.42    2.00
  29   7  24    2.00    1.92
  29   7  26    0.08    0.83
  29   7  28    0.00    0.75
  29   8   1    2.67    0.67
  29   8   3    3.33    0.67
  29   8   5   -0.25    0.58
  29   8   7    0.58    0.58
  29   8   9    1.67    0.67
  29   8  11    0.08    0.50
  29   8  13    1.58    0.58
  29   8  15    0.42    0.67
  29   8  17   -0.25    0.67
  29   8  19   -0.17    0.67
  29   8  21   -1.58    0.83
  29   8  23    0.75    0.75
  29   8  25   -0.58    0.92
  29   8  27   -1.08    1.00
  29   9   0    3.75    0.58
  29   9   2    5.75    1.25
  29   9   4    5.92    1.50
  29   9   6    2.50    0.67
  29   9   8    3.08    0.58
  29   9  10    2.42    0.50
  29   9  12    4.25    0.75
  29   9  14    1.50    0.58
  29   9  16    0.17    0.75
  29   9  18    0.42    0.75
  29   9  20    2.33    2.33
  29   9  22    1.17    0.83
  29   9  24    0.17    0.75
  29   9  26    0.67    0.92
  29   9  28   -0.33    1.08
  29  10   1    0.75    0.50
  29  10   3    0.00    0.50
  29  10   5    1.83    0.83
  29  10   7    1.50    1.00
  29  10   9    3.92    0.67
  29  10  11   -0.08    0.42
  29  10  13    0.75    0.50
  29  10  15    3.50    0.92
  29  10  17    2.92    1.08
  29  10  19    0.75    0.75
  29  10  21   -0.17    0.92
  29  10  23    0.08    0.75
  29  10  25   -0.17    0.75
  29  10  27    0.08    0.83
  29  11   0    0.75    0.50
  29  11   2    0.33    0.75
  29  11   4    0.00    0.50
  29  11   6    0.33    0.50
  29  11   8    0.92    0.67
  29  11  10    0.08    0.42
  29  11  12    1.33    0.33
  29  11  14    0.42    0.50
  29  11  16    0.92    0.58
  29  11  18    0.08    0.67
  29  11  20    2.67    1.67
  29  11  22    1.42    0.83
  29  11  24    0.83    0.83
  29  11  26    1.58    0.83
  29  11  28    0.08    0.92
  29  12   1    0.00    0.67
  29  12   3    0.67    0.58
  29  12   5    5.17    2.08
  29  12   7    0.33    0.58
  29  12   9    4.34    0.83
  29  12  11    1.42    0.50
  29  12  13    5.34    0.92
  29  12  15   17.92    2.42
  29  12  17    9.67    1.67
  29  12  19    3.08    1.17
  29  12  21    5.75    2.17
  29  12  23    0.67    0.58
  29  12  25    0.75    0.83
  29  12  27    2.42    1.67
  29  13   0    5.59    0.92
  29  13   2    4.50    0.83
  29  13   4    8.50    3.33
  29  13   6    1.92    0.67
  29  13   8    0.83    0.50
  29  13  10    0.83    0.50
  29  13  12    4.09    0.75
  29  13  14    7.00    1.08
  29  13  16    4.75    1.00
  29  13  18    2.67    0.83
  29  13  20   -0.42    0.58
  29  13  22    0.75    0.58
  29  13  24   -0.42    0.67
  29  13  26    1.08    0.67
  29  13  28    0.08    0.83
  29  14   1    0.67    0.75
  29  14   3    2.58    0.83
  29  14   5    7.67    1.33
  29  14   7    0.83    0.58
  29  14   9    1.17    0.50
  29  14  11    1.08    0.50
  29  14  13    5.00    0.92
  29  14  15   13.42    1.75
  29  14  17   17.09    2.42
  29  14  19    7.92    1.25
  29  14  21    1.33    0.75
  29  14  23    0.00    0.50
  29  14  25   -0.83    0.67
  29  14  27    5.09    2.33
  29  15   0    7.59    1.75
  29  15   2    6.42    1.58
  29  15   4    0.92    1.08
  29  15   6    1.92    0.75
  29  15   8    0.67    0.67
  29  15  10    5.67    1.50
  29  15  12   13.76    1.92
  29  15  14   25.43    2.83
  29  15  16   12.76    2.17
  29  15  18    8.50    1.33
  29  15  20   -0.50    0.50
  29  15  22   -1.25    0.50
  29  15  24    1.00    0.75
  29  15  26    0.33    0.75
  29  15  28   -0.67    0.83
  29  16   1    2.25    0.83
  29  16   3    8.50    1.58
  29  16   5   20.59    4.17
  29  16   7    6.84    1.42
  29  16   9    1.33    1.00
  29  16  11    0.75    0.58
  29  16  13    3.42    0.92
  29  16  15   13.76    2.33
  29  16  17   20.68    2.75
  29  16  19    5.17    1.08
  29  16  21    1.08    0.58
  29  16  23    0.00    0.42
  29  16  25    0.92    0.67
  29  16  27    2.00    1.33
  29  17   0   81.87   12.26
  29  17   2   40.18    7.25
  29  17   4   21.34    4.09
  29  17   6    4.75    1.00
  29  17   8    1.08    0.83
  29  17  10    2.33    0.92
  29  17  12   11.75    2.58
  29  17  14   27.60    4.17
  29  17  16   25.51    6.00
  29  17  18    4.75    1.42
  29  17  20    1.00    0.50
  29  17  22    0.42    0.33
  29  17  24   -0.25    0.42
  29  17  26    0.42    0.67
  29  18   1    2.42    0.83
  29  18   3    6.25    1.75
  29  18   5    9.50    2.92
  29  18   7    8.09    1.50
  29  18   9   -1.25    0.75
  29  18  11    0.58    0.67
  29  18  13    1.75    0.67
  29  18  15    3.75    0.83
  29  18  17    5.92    1.42
  29  18  19    0.17    0.58
  29  18  21   -0.50    0.42
  29  18  23    0.33    0.33
  29  18  25   -1.00    0.50
  29  18  27    1.00    0.75
  29  19   0   29.26    6.09
  29  19   2   39.60    6.84
  29  19   4   11.75    3.92
  29  19   6    1.75    1.00
  29  19   8   -0.33    0.75
  29  19  10    2.50    1.00
  29  19  12    9.17    2.25
  29  19  14    6.09    1.08
  29  19  16    5.84    1.17
  29  19  18   -0.67    0.50
  29  19  20   -0.50    0.42
  29  19  22    0.08    0.42
  29  19  24    0.75    0.42
  29  19  26    0.00    0.58
  29  20   1    0.50    0.83
  29  20   3    4.00    1.58
  29  20   5   11.17    2.75
  29  20   7    7.50    1.83
  29  20   9    1.42    0.75
  29  20  11    1.42    1.08
  29  20  13   -0.50    0.58
  29  20  15    0.25    0.42
  29  20  17    0.42    0.42
  29  20  19   -0.17    0.50
  29  20  21    0.92    0.58
  29  20  23    0.25    0.42
  29  20  25   -0.50    0.42
  29  21   0   29.68    5.17
  29  21   2   23.43    5.25
  29  21   4    5.75    2.08
  29  21   6    2.08    0.92
  29  21   8   -0.08    0.75
  29  21  10    2.58    0.92
  29  21  12    4.67    1.67
  29  21  14    3.58    1.33
  29  21  16    2.17    0.75
  29  21  18    0.33    0.42
  29  21  20   -0.67    0.50
  29  21  22    0.33    0.50
  29  21  24    0.00    0.67
  29  22   1   -0.17    0.92
  29  22   3    1.00    1.08
  29  22   5    3.33    1.42
  29  22   7    4.75    1.75
  29  22   9    1.67    0.83
  29  22  11    2.92    1.83
  29  22  13   -0.33    0.67
  29  22  15    0.67    0.92
  29  22  17    0.58    0.33
  29  22  19    0.08    0.42
  29  22  21    0.83    0.50
  29  22  23    0.92    0.75
  29  23   0    6.17    1.50
  29  23   2    0.33    1.00
  29  23   4    1.67    0.92
  29  23   6   -0.33    0.75
  29  23   8    0.58    0.75
  29  23  10   -0.75    0.83
  29  23  12    0.33    0.83
  29  23  14   -0.17    0.50
  29  23  16    0.50    0.50
  29  23  18    0.33    0.42
  29  23  20   -0.08    0.50
  29  23  22    0.50    0.58
  29  24   1    1.00    1.75
  29  24   3    1.25    0.92
  29  24   5    0.08    1.42
  29  24   7   -0.08    0.75
  29  24   9    1.00    0.92
  29  24  11    0.08    1.08
  29  24  13   -0.75    0.67
  29  24  15    0.08    0.58
  29  24  17    0.92    0.67
  29  24  19    0.08    0.75
  29  24  21    0.33    0.75
  29  25   0   -0.50    0.83
  29  25   2    1.00    0.92
  29  25   4   -1.08    0.83
  29  25   6    0.58    0.75
  29  25   8    6.67    4.75
  29  25  10   -1.08    0.75
  29  25  12   -0.25    0.75
  29  25  14    0.75    0.75
  29  25  16   -0.08    0.58
  29  25  18   -0.25    0.42
  29  25  20   -0.67    0.42
  29  26   1    0.67    0.92
  29  26   3    0.50    0.92
  29  26   5    1.00    1.08
  29  26   7   -0.50    0.75
  29  26   9    3.33    3.08
  29  26  11   -0.25    0.75
  29  26  13   -0.83    0.83
  29  26  15    0.50    0.83
  29  26  17    0.33    0.67
  29  26  19   -0.50    0.67
  29  27   0   20.59    6.00
  29  27   2   22.43    6.50
  29  27   4   10.75    3.42
  29  27   6   -0.83    0.92
  29  27   8   -0.17    0.83
  29  27  10    1.42    0.83
  29  27  12    0.58    1.00
  29  27  14    1.33    1.67
  29  27  16    0.50    0.83
  29  27  18   -0.83    0.67
  29  28   1   -0.33    0.83
  29  28   3   -0.25    1.42
  29  28   5   -0.83    0.83
  29  28   7    0.00    0.83
  29  28   9    0.67    0.92
  29  28  11    1.83    0.92
  29  28  13    0.58    0.67
  29  28  15   -0.08    0.75
  29  29   0   30.60   11.34
  29  29   2   22.09    5.50
  29  29   4    3.08    2.08
  29  29   6    0.08    0.75
  29  29   8   -0.92    0.83
  29  29  10    4.00    1.92
  29  29  12    9.50    3.83
  29  29  14   -1.50    1.50
  30   0   0   65.11   23.76
  30   1   1    1.33    1.17
  30   1   3    0.58    0.83
  30   1   5    1.67    0.75
  30   1   7    1.17    0.83
  30   1   9   -0.08    0.50
  30   1  11    0.17    0.50
  30   1  13    0.33    0.67
  30   1  15    1.42    0.83
  30   1  17    1.83    0.92
  30   1  19    0.50    0.83
  30   1  21   -0.33    0.67
  30   1  23   -1.58    0.83
  30   1  25   -0.33    0.83
  30   1  27    0.83    0.83
  30   1  29   -1.50    1.00
  30   2   0    1.58    0.83
  30   2   2   18.42    3.17
  30   2   4    1.67    0.83
  30   2   6    8.00    2.17
  30   2   8    6.00    1.42
  30   2  10    2.67    0.75
  30   2  12    0.67    0.50
  30   2  14    1.08    0.67
  30   2  16   50.44    9.34
  30   2  18   38.02    8.42
  30   2  20   45.44    8.17
  30   2  22    9.42    2.67
  30   2  24    0.83    0.83
  30   2  26   12.09    4.50
  30   2  28   45.60   10.25
  30   3   1    0.58    0.92
  30   3   3    0.08    0.75
  30   3   5   -0.33    0.75
  30   3   7    0.08    0.67
  30   3   9   -0.67    0.50
  30   3  11    2.58    0.50
  30   3  13    4.84    1.00
  30   3  15   10.17    1.67
  30   3  17   14.84    2.75
  30   3  19    4.17    1.25
  30   3  21    1.83    1.25
  30   3  23    0.42    0.75
  30   3  25    0.17    0.75
  30   3  27    0.33    1.00
  30   3  29    0.42    0.92
  30   4   0   27.68    7.92
  30   4   2    1.75    0.83
  30   4   4    0.17    0.75
  30   4   6   -0.67    0.83
  30   4   8    1.67    0.67
  30   4  10    1.17    0.58
  30   4  12    0.75    0.50
  30   4  14    0.92    0.67
  30   4  16   29.01    6.00
  30   4  18   10.92    3.25
  30   4  20   22.59    5.67
  30   4  22    4.59    1.67
  30   4  24    4.17    2.08
  30   4  26    5.17    2.67
  30   4  28    5.59    3.42
  30   5   1   -0.33    0.75
  30   5   3    2.00    0.92
  30   5   5   -0.50    0.83
  30   5   7    0.33    0.67
  30   5   9    0.50    0.58
  30   5  11    1.42    0.50
  30   5  13    9.50    2.58
  30   5  15    6.42    1.50
  30   5  17    7.42    2.17
  30   5  19    7.09    1.83
  30   5  21    5.17    1.25
  30   5  23    2.25    1.17
  30   5  25    0.00    0.75
  30   5  27    0.17    0.83
  30   5  29    0.33    1.08
  30   6   0    1.08    0.75
  30   6   2    6.00    1.83
  30   6   4    1.50    0.75
  30   6   6    3.50    1.08
  30   6   8    4.17    0.92
  30   6  10    0.25    0.50
  30   6  12    0.50    0.58
  30   6  14   -0.67    0.67
  30   6  16    6.50    1.58
  30   6  18   -0.25    0.75
  30   6  20    2.08    1.25
  30   6  22    2.50    1.08
  30   6  24    1.17    0.75
  30   6  26    1.08    0.83
  30   6  28    1.08    1.17
  30   7   1   -0.58    0.75
  30   7   3   -0.67    0.67
  30   7   5   -0.50    0.75
  30   7   7   -0.50    0.67
  30   7   9    0.00    0.58
  30   7  11    0.25    0.42
  30   7  13    3.50    0.67
  30   7  15    6.67    2.33
  30   7  17    4.84    1.33
  30   7  19    5.17    1.67
  30   7  21    3.92    1.50
  30   7  23    2.17    1.00
  30   7  25    0.67    0.75
  30   7  27   -0.67    0.92
  30   7  29   -0.75    0.50
  30   8   0    1.00    0.67
  30   8   2    9.00    1.83
  30   8   4    1.50    0.75
  30   8   6    5.00    1.00
  30   8   8    9.00    1.58
  30   8  10    0.25    0.50
  30   8  12    0.75    0.50
  30   8  14    5.25    1.33
  30   8  16    0.75    0.67
  30   8  18    2.75    0.83
  30   8  20    0.17    0.67
  30   8  22    0.42    0.83
  30   8  24   12.01   11.25
  30   8  26    0.33    0.67
  30   8  28    0.50    0.92
  30   9   1   -0.17    0.58
  30   9   3    0.50    0.50
  30   9   5   -0.92    0.58
  30   9   7   -0.08    0.58
  30   9   9    0.08    0.58
  30   9  11    0.92    0.50
  30   9  13   -0.83    0.42
  30   9  15   -0.25    0.58
  30   9  17    1.50    0.67
  30   9  19    0.08    0.67
  30   9  21    0.92    0.83
  30   9  23    0.33    1.00
  30   9  25    0.25    0.75
  30   9  27   -0.08    0.83
  30   9  29    0.25    0.92
  30  10   0    0.58    0.50
  30  10   2    4.25    0.92
  30  10   4    0.25    0.67
  30  10   6    1.42    0.50
  30  10   8    0.17    0.50
  30  10  10    1.75    0.67
  30  10  12    1.17    1.17
  30  10  14    2.92    0.75
  30  10  16    0.83    0.58
  30  10  18    2.17    1.25
  30  10  20    0.83    0.75
  30  10  22    0.58    0.83
  30  10  24    0.83    0.75
  30  10  26   -0.33    1.50
  30  10  28    1.25    1.00
  30  11   1    1.33    0.50
  30  11   3    2.00    0.50
  30  11   5    1.42    0.42
  30  11   7    0.17    0.50
  30  11   9    1.42    0.67
  30  11  11    4.42    0.92
  30  11  13    3.08    0.67
  30  11  15    2.58    0.67
  30  11  17    0.67    0.58
  30  11  19    0.25    0.67
  30  11  21    1.67    0.58
  30  11  23   -0.42    0.83
  30  11  25    0.75    0.83
  30  11  27    2.75    1.08
  30  11  29    0.17    1.00
  30  12   0    2.17    1.25
  30  12   2    0.75    0.50
  30  12   4    0.67    0.50
  30  12   6   -0.08    0.50
  30  12   8    1.17    0.50
  30  12  10    2.25    0.92
  30  12  12    3.08    0.58
  30  12  14   18.92    2.50
  30  12  16   10.50    2.17
  30  12  18    6.84    1.58
  30  12  20    2.00    1.08
  30  12  22    1.00    0.67
  30  12  24    1.92    1.42
  30  12  26    3.08    2.33
  30  12  28    3.75    3.00
  30  13   1    0.58    0.67
  30  13   3    4.50    1.00
  30  13   5    5.67    1.08
  30  13   7    0.92    0.50
  30  13   9    0.25    0.42
  30  13  11    5.17    1.00
  30  13  13   10.75    1.42
  30  13  15   17.42    2.33
  30  13  17    9.50    2.08
  30  13  19    1.67    0.92
  30  13  21    0.33    1.08
  30  13  23   -0.42    0.67
  30  13  25    0.42    0.67
  30  13  27    0.75    1.17
  30  14   0    2.33    0.83
  30  14   2    1.42    0.75
  30  14   4    6.34    4.75
  30  14   6    0.67    0.67
  30  14   8    3.08    1.00
  30  14  10    2.33    0.75
  30  14  12   23.26    3.00
  30  14  14   40.93    4.34
  30  14  16   31.18    3.33
  30  14  18   11.67    2.08
  30  14  20    3.33    1.42
  30  14  22   -0.75    0.58
  30  14  24    1.42    0.67
  30  14  26    7.59    2.75
  30  14  28   -0.75    1.08
  30  15   1   -0.33    0.75
  30  15   3   13.67    2.92
  30  15   5   11.17    1.67
  30  15   7    8.92    1.75
  30  15   9    1.42    1.75
  30  15  11    1.08    0.58
  30  15  13   12.42    2.17
  30  15  15   37.93    3.33
  30  15  17   29.10    3.50
  30  15  19    5.25    1.25
  30  15  21    0.42    0.50
  30  15  23    0.83    0.67
  30  15  25   -1.08    0.83
  30  15  27    1.17    0.92
  30  16   0   87.20   13.09
  30  16   2   86.37   13.01
  30  16   4   39.85    6.09
  30  16   6    7.17    1.50
  30  16   8    0.33    0.67
  30  16  10   -0.75    0.58
  30  16  12    9.00    1.67
  30  16  14   28.85    3.25
  30  16  16   37.68    4.42
  30  16  18   14.26    2.33
  30  16  20    6.17    1.08
  30  16  22   -0.08    0.50
  30  16  24   -1.58    0.67
  30  16  26    1.00    1.67
  30  17   1    2.08    0.75
  30  17   3    7.34    2.00
  30  17   5    5.92    1.75
  30  17   7    4.50    1.42
  30  17   9    1.50    0.67
  30  17  11    2.92    2.33
  30  17  13    7.17    1.83
  30  17  15   19.68    2.33
  30  17  17   19.59    2.58
  30  17  19    5.92    1.08
  30  17  21    0.92    0.42
  30  17  23    0.67    0.50
  30  17  25   -0.25    0.75
  30  18   0   34.10    7.00
  30  18   2   23.43    3.92
  30  18   4   10.25    2.67
  30  18   6    3.08    1.17
  30  18   8    1.58    0.83
  30  18  10    1.08    0.75
  30  18  12   10.09    2.67
  30  18  14   10.50    2.08
  30  18  16   13.01    2.00
  30  18  18    1.83    0.75
  30  18  20    1.17    0.50
  30  18  22    0.75    0.33
  30  18  24   -0.17    0.50
  30  19   1    0.25    0.83
  30  19   3    1.25    1.42
  30  19   5    9.25    2.08
  30  19   7    5.75    1.75
  30  19   9   -0.17    0.67
  30  19  11    0.25    1.00
  30  19  13    0.92    0.67
  30  19  15    6.84    1.42
  30  19  17    5.50    1.00
  30  19  19    0.58    0.58
  30  19  21    0.33    0.42
  30  19  23    0.08    0.33
  30  19  25   -1.33    0.75
  30  20   0   45.85    7.59
  30  20   2   66.53    8.84
  30  20   4   13.34    3.83
  30  20   6    1.50    1.08
  30  20   8    0.25    0.75
  30  20  10    1.58    0.75
  30  20  12    4.25    1.33
  30  20  14    3.75    1.42
  30  20  16    7.34    1.75
  30  20  18    1.17    0.75
  30  20  20    1.17    0.75
  30  20  22   -0.17    0.42
  30  20  24   -1.33    0.58
  30  21   1   -0.67    1.00
  30  21   3    2.58    1.25
  30  21   5    1.00    1.42
  30  21   7    3.00    1.17
  30  21   9    2.33    1.00
  30  21  11    0.75    0.67
  30  21  13    1.25    0.58
  30  21  15    0.83    0.58
  30  21  17    0.50    0.33
  30  21  19    0.33    0.42
  30  21  21    0.17    0.50
  30  21  23   -1.00    0.75
  30  22   0   12.92    4.34
  30  22   2   21.09    7.50
  30  22   4    3.33    1.17
  30  22   6    1.00    0.83
  30  22   8    0.17    0.67
  30  22  10   -0.92    0.75
  30  22  12   -0.75    0.83
  30  22  14   -0.08    0.50
  30  22  16    0.17    0.42
  30  22  18    1.00    0.42
  30  22  20   -0.08    0.42
  30  22  22   -0.08    0.75
  30  23   1    0.83    0.83
  30  23   3   -0.33    0.92
  30  23   5    1.92    1.00
  30  23   7    0.75    0.75
  30  23   9   -0.25    1.00
  30  23  11    1.17    0.92
  30  23  13    0.33    0.67
  30  23  15    0.58    0.50
  30  23  17    0.00    0.50
  30  23  19    0.33    0.33
  30  23  21   -0.08    0.75
  30  24   0    0.00    0.75
  30  24   2   -1.58    0.92
  30  24   4   -0.33    0.83
  30  24   6    0.25    0.92
  30  24   8    0.83    0.67
  30  24  10    0.00    0.75
  30  24  12    0.50    0.75
  30  24  14    1.00    0.58
  30  24  16    0.00    0.50
  30  24  18    0.00    0.42
  30  24  20   -0.50    0.42
  30  25   1    1.00    0.83
  30  25   3   -0.17    1.00
  30  25   5   -0.25    0.75
  30  25   7   -1.00    0.83
  30  25   9    1.75    1.00
  30  25  11    0.00    0.75
  30  25  13   -0.83    0.75
  30  25  15   -0.33    0.75
  30  25  17    0.83    0.67
  30  25  19   -0.58    0.58
  30  26   0   41.18   12.42
  30  26   2   24.43    7.50
  30  26   4    3.58    2.08
  30  26   6   -1.67    0.92
  30  26   8   -0.08    0.83
  30  26  10    3.42    1.67
  30  26  12    7.75    3.42
  30  26  14    6.34    3.08
  30  26  16    2.58    2.00
  30  26  18    0.67    1.17
  30  27   1    0.83    0.92
  30  27   3    0.50    0.92
  30  27   5    0.25    0.83
  30  27   7   -0.75    0.92
  30  27   9    1.00    1.08
  30  27  11   -0.08    0.83
  30  27  13    0.67    0.75
  30  27  15   -0.58    0.83
  30  28   0   31.51   12.51
  30  28   2    9.09    5.84
  30  28   4   13.09    5.75
  30  28   6   -1.08    1.08
  30  28   8   -0.58    1.17
  30  28  10    3.50    2.17
  30  28  12    9.09    4.59
  30  28  14    5.92    7.75
  30  29   1   -0.92    0.92
  30  29   3   -0.33    1.33
  30  29   5   -0.08    0.92
  30  29   7   -0.50    0.83
  30  29   9   -0.17    0.83
  30  29  11    0.83    0.92
  30  30   0   48.60   22.68
  30  30   2   45.35   13.92
  30  30   4   24.43   14.09
  30  30   6   -1.25    1.50
  30  30   8   -1.67    1.50
  31   1   0    1.33    1.08
  31   1   2    4.92    1.75
  31   1   4    2.25    0.83
  31   1   6    2.00    0.75
  31   1   8    0.50    0.67
  31   1  10    0.58    0.58
  31   1  12    0.00    0.50
  31   1  14    0.33    0.67
  31   1  16    3.83    2.50
  31   1  18    1.58    0.75
  31   1  20    0.33    0.75
  31   1  22    0.08    0.75
  31   1  24    0.83    0.67
  31   1  26    1.17    0.92
  31   1  28    0.08    1.17
  31   1  30   -0.08    1.08
  31   2   1    4.34    1.17
  31   2   3    2.83    0.83
  31   2   5    1.67    0.83
  31   2   7    6.59    1.25
  31   2   9    0.83    0.67
  31   2  11    0.33    0.42
  31   2  13    1.17    0.50
  31   2  15   35.60    6.34
  31   2  17    0.67    1.08
  31   2  19   24.34    5.00
  31   2  21    5.17    1.58
  31   2  23    0.33    0.92
  31   2  25    1.83    1.17
  31   2  27   14.67    5.00
  31   2  29   37.93   11.25
  31   3   0    1.75    1.25
  31   3   2    0.75    0.92
  31   3   4    1.67    0.75
  31   3   6   -0.33    0.75
  31   3   8    1.58    0.75
  31   3  10    1.42    0.67
  31   3  12    3.67    0.75
  31   3  14    4.34    1.33
  31   3  16    3.83    1.17
  31   3  18    3.00    1.25
  31   3  20    0.92    1.17
  31   3  22    0.08    1.00
  31   3  24    1.42    1.33
  31   3  26    1.58    0.83
  31   3  28    2.08    1.17
  31   3  30    0.67    1.25
  31   4   1    0.50    0.83
  31   4   3   -0.50    0.83
  31   4   5    1.42    0.83
  31   4   7    4.09    0.92
  31   4   9   -0.08    0.67
  31   4  11    0.67    0.50
  31   4  13    1.08    0.58
  31   4  15   14.84    3.33
  31   4  17    0.83    0.75
  31   4  19    5.67    2.00
  31   4  21    2.00    0.83
  31   4  23    0.83    1.00
  31   4  25    2.75    1.17
  31   4  27    1.08    1.00
  31   4  29   10.92    5.25
  31   5   0    1.50    1.67
  31   5   2    1.42    0.92
  31   5   4    3.17    0.83
  31   5   6    0.67    0.83
  31   5   8    0.75    0.67
  31   5  10    1.67    0.92
  31   5  12    3.75    0.75
  31   5  14    6.75    1.58
  31   5  16    4.75    1.00
  31   5  18    2.08    1.25
  31   5  20    0.50    1.25
  31   5  22   -2.08    0.92
  31   5  24    0.83    0.67
  31   5  26    0.58    0.83
  31   5  28   -1.50    0.92
  31   5  30    2.50    2.33
  31   6   1    2.25    0.75
  31   6   3    0.75    0.75
  31   6   5    0.00    0.83
  31   6   7    2.08    0.92
  31   6   9    1.17    0.67
  31   6  11    0.17    0.50
  31   6  13    0.25    0.42
  31   6  15    2.92    0.92
  31   6  17   -0.08    0.67
  31   6  19    1.67    0.83
  31   6  21   -0.50    0.75
  31   6  23   -0.83    0.92
  31   6  25    0.17    0.75
  31   6  27    0.08    1.00
  31   6  29   -0.75    1.42
  31   7   0    2.33    0.83
  31   7   2    4.92    1.33
  31   7   4    5.67    1.67
  31   7   6    3.00    0.83
  31   7   8    1.58    0.67
  31   7  10    0.83    0.50
  31   7  12    0.83    0.50
  31   7  14    0.50    0.58
  31   7  16    0.50    0.58
  31   7  18    0.50    0.67
  31   7  20    1.92    0.83
  31   7  22    0.00    0.92
  31   7  24    0.75    0.92
  31   7  26   -1.58    1.17
  31   7  28   -1.00    0.83
  31   8   1    1.08    0.67
  31   8   3    0.58    0.67
  31   8   5   -0.33    0.67
  31   8   7    2.92    1.92
  31   8   9    1.25    0.67
  31   8  11   -0.42    0.50
  31   8  13    0.83    0.50
  31   8  15   -0.50    0.58
  31   8  17    0.33    0.58
  31   8  19    1.17    0.67
  31   8  21    0.33    0.67
  31   8  23   -0.67    0.92
  31   8  25   -0.42    0.83
  31   8  27    0.33    0.83
  31   8  29   -0.50    0.58
  31   9   0   -0.42    0.67
  31   9   2    0.50    0.67
  31   9   4    0.58    0.58
  31   9   6    1.42    0.67
  31   9   8    1.67    0.58
  31   9  10    0.08    0.58
  31   9  12    1.08    0.50
  31   9  14    0.42    0.50
  31   9  16   -0.25    0.67
  31   9  18    0.25    0.75
  31   9  20    2.00    1.33
  31   9  22    0.17    0.75
  31   9  24    0.25    0.92
  31   9  26    0.83    1.08
  31   9  28   -0.83    1.00
  31  10   1    1.67    1.42
  31  10   3    1.83    0.67
  31  10   5   -0.25    0.58
  31  10   7    0.25    0.67
  31  10   9    1.17    0.83
  31  10  11   -1.08    0.50
  31  10  13    3.50    0.83
  31  10  15    1.75    0.83
  31  10  17    1.00    0.67
  31  10  19    0.25    0.75
  31  10  21    0.75    0.75
  31  10  23    0.00    0.83
  31  10  25    1.67    1.08
  31  10  27    1.92    2.08
  31  11   0    0.75    0.50
  31  11   2    0.50    0.50
  31  11   4    0.83    0.50
  31  11   6    0.00    0.50
  31  11   8    0.08    0.58
  31  11  10   -0.08    0.50
  31  11  12    0.17    0.42
  31  11  14    0.58    0.42
  31  11  16    2.92    0.67
  31  11  18   -0.33    0.58
  31  11  20   -0.08    0.58
  31  11  22    1.00    2.00
  31  11  24    0.25    0.83
  31  11  26    1.83    1.08
  31  11  28    0.33    1.00
  31  12   1    0.17    0.58
  31  12   3    4.50    0.83
  31  12   5    1.92    0.67
  31  12   7    0.83    0.42
  31  12   9    0.67    0.42
  31  12  11    0.17    0.50
  31  12  13    5.00    1.00
  31  12  15    3.75    0.83
  31  12  17    7.67    1.92
  31  12  19    1.83    1.00
  31  12  21   -0.25    0.67
  31  12  23    1.25    1.00
  31  12  25    1.58    1.92
  31  12  27    2.17    1.83
  31  13   0    2.75    2.08
  31  13   2   -0.08    0.50
  31  13   4    0.58    0.50
  31  13   6    0.33    0.42
  31  13   8    1.50    0.75
  31  13  10    1.83    0.50
  31  13  12    9.25    1.33
  31  13  14    8.75    1.33
  31  13  16   13.67    2.17
  31  13  18    3.17    1.00
  31  13  20    0.58    0.58
  31  13  22   -0.58    0.75
  31  13  24   -0.50    0.83
  31  13  26    6.84    3.42
  31  14   1    0.75    0.58
  31  14   3    2.50    1.00
  31  14   5    4.42    1.00
  31  14   7    1.17    0.58
  31  14   9    1.67    0.58
  31  14  11    0.75    0.42
  31  14  13    9.34    1.58
  31  14  15   13.51    1.75
  31  14  17   16.92    2.67
  31  14  19    2.75    1.08
  31  14  21    0.67    0.50
  31  14  23    0.25    0.67
  31  14  25   -0.08    0.75
  31  14  27   -3.50    2.25
  31  15   0   30.93    6.34
  31  15   2   25.93    4.09
  31  15   4   19.59    6.00
  31  15   6    2.67    1.00
  31  15   8    0.92    0.67
  31  15  10    0.17    0.50
  31  15  12    5.75    1.25
  31  15  14   17.51    2.08
  31  15  16   14.67    1.67
  31  15  18    5.75    1.50
  31  15  20   -0.83    0.50
  31  15  22    0.25    0.50
  31  15  24    0.75    0.83
  31  15  26   -0.25    1.00
  31  16   1   -0.25    0.58
  31  16   3    6.75    3.33
  31  16   5    1.83    1.08
  31  16   7    1.42    0.58
  31  16   9    0.83    0.75
  31  16  11    0.92    0.58
  31  16  13   14.67    2.33
  31  16  15   27.01    3.00
  31  16  17   15.26    1.92
  31  16  19    5.25    1.42
  31  16  21    0.00    0.67
  31  16  23    0.08    0.67
  31  16  25    0.25    0.83
  31  17   0    3.50    1.25
  31  17   2    2.17    1.42
  31  17   4    0.50    0.75
  31  17   6   -1.00    0.67
  31  17   8   -0.42    0.58
  31  17  10    3.58    2.08
  31  17  12    6.75    1.92
  31  17  14   15.34    2.42
  31  17  16   15.84    1.92
  31  17  18    7.92    1.50
  31  17  20    0.75    0.42
  31  17  22   -0.42    0.42
  31  17  24    1.00    0.67
  31  18   1   -0.67    0.83
  31  18   3    2.25    1.42
  31  18   5    5.34    1.67
  31  18   7    2.00    0.75
  31  18   9    0.92    0.75
  31  18  11    1.17    0.75
  31  18  13    3.58    1.25
  31  18  15    9.42    1.83
  31  18  17    4.75    1.25
  31  18  19    2.58    0.75
  31  18  21    0.67    0.50
  31  18  23    0.50    0.42
  31  19   0   33.51    6.00
  31  19   2   24.93    4.67
  31  19   4    9.59    2.33
  31  19   6    3.33    1.17
  31  19   8    0.25    0.75
  31  19  10   -0.42    0.58
  31  19  12    3.50    0.83
  31  19  14    7.00    1.83
  31  19  16   11.42    1.92
  31  19  18    5.09    1.08
  31  19  20    0.92    0.42
  31  19  22   -0.17    0.33
  31  19  24    0.00    1.08
  31  20   1    1.25    0.75
  31  20   3    1.00    1.00
  31  20   5    5.09    1.67
  31  20   7    2.42    0.75
  31  20   9   -1.50    0.67
  31  20  11    1.50    0.58
  31  20  13    0.08    0.75
  31  20  15    1.50    0.75
  31  20  17    0.75    0.42
  31  20  19    0.67    0.33
  31  20  21   -0.25    0.33
  31  20  23    0.42    1.08
  31  21   0    4.34    2.17
  31  21   2    3.17    1.58
  31  21   4   -0.25    0.92
  31  21   6   -0.25    0.67
  31  21   8   -0.67    0.75
  31  21  10    0.08    0.75
  31  21  12    0.17    0.67
  31  21  14    2.92    1.17
  31  21  16    0.25    0.50
  31  21  18    0.67    0.58
  31  21  20    0.25    0.33
  31  21  22   -0.33    0.75
  31  22   1    0.25    0.83
  31  22   3    1.17    1.08
  31  22   5    1.67    0.83
  31  22   7    0.17    0.83
  31  22   9    1.00    1.00
  31  22  11    2.50    1.17
  31  22  13   -0.08    0.58
  31  22  15    0.00    0.58
  31  22  17    0.00    0.50
  31  22  19   -0.17    0.33
  31  22  21    0.08    0.67
  31  23   0    1.42    1.17
  31  23   2    1.58    1.17
  31  23   4    0.42    0.75
  31  23   6    0.50    0.75
  31  23   8    0.50    0.75
  31  23  10   -0.50    0.92
  31  23  12   -0.25    0.75
  31  23  14   -1.00    0.67
  31  23  16   -0.33    0.67
  31  23  18    0.33    0.50
  31  23  20    0.00    0.83
  31  24   1   -1.42    0.83
  31  24   3   -0.17    0.83
  31  24   5   -0.08    0.75
  31  24   7    0.92    0.83
  31  24   9   -0.50    0.83
  31  24  11   -0.08    0.83
  31  24  13    0.00    0.83
  31  24  15    0.58    0.67
  31  24  17    0.58    0.50
  31  24  19    0.42    0.83
  31  25   0   11.84    3.58
  31  25   2    3.33    1.75
  31  25   4    0.83    0.92
  31  25   6    0.08    0.83
  31  25   8    1.50    0.92
  31  25  10    0.50    0.75
  31  25  12    0.08    1.00
  31  25  14   -0.58    1.17
  31  25  16   -0.08    0.83
  31  26   1   -1.50    1.00
  31  26   3    0.83    0.83
  31  26   5    0.25    0.67
  31  26   7   -0.75    0.83
  31  26   9    0.25    1.00
  31  26  11    0.17    1.08
  31  26  13    2.58    1.25
  31  26  15    0.50    1.50
  31  27   0   14.09    5.92
  31  27   2    8.00    3.75
  31  27   4   -0.08    1.00
  31  27   6    1.00    0.83
  31  27   8    0.08    0.83
  31  27  10    3.50    2.67
  31  27  12   11.09    4.59
  31  27  14    0.75    0.17
  31  28   1    0.08    0.75
  31  28   3    0.00    1.08
  31  28   5   -0.92    0.83
  31  28   7    0.50    0.75
  31  28   9    0.33    1.00
  31  28  11   -2.00    1.00
  31  29   0   37.85   13.17
  31  29   2   46.69   13.76
  31  29   4    2.00    3.17
  31  29   6    1.33    0.83
  31  29   8    0.33    1.25
  31  30   1    0.83    1.00
  31  30   3   -0.17    1.33
  31  30   5   -4.00    1.75
  32   0   0    1.42    2.08
  32   1   1    0.50    0.83
  32   1   3   -0.83    0.83
  32   1   5   -0.25    0.83
  32   1   7   -0.25    0.83
  32   1   9   -0.67    0.75
  32   1  11   -0.67    0.58
  32   1  13   -0.17    0.42
  32   1  15   -1.83    0.67
  32   1  17    1.08    0.67
  32   1  19   -0.25    0.75
  32   1  21    0.00    0.75
  32   1  23    1.25    0.75
  32   1  25   -0.17    0.67
  32   1  27   -0.50    0.92
  32   1  29   -0.33    1.00
  32   2   0    4.84    2.42
  32   2   2   17.01    4.59
  32   2   4   -0.58    0.92
  32   2   6    1.25    0.83
  32   2   8    1.08    0.75
  32   2  10    3.67    1.92
  32   2  12    1.33    0.67
  32   2  14   19.01    3.75
  32   2  16   -0.25    0.75
  32   2  18   35.68    7.25
  32   2  20    9.75    2.75
  32   2  22    5.67    2.33
  32   2  24    5.34    2.00
  32   2  26    1.33    1.92
  32   2  28   13.92    6.75
  32   3   1    1.75    0.92
  32   3   3    0.75    0.75
  32   3   5   -1.58    0.92
  32   3   7    1.50    0.83
  32   3   9    0.50    1.08
  32   3  11    2.33    0.75
  32   3  13    4.59    0.92
  32   3  15    4.09    1.00
  32   3  17    0.08    0.83
  32   3  19    0.42    0.75
  32   3  21   -0.58    0.75
  32   3  23   -0.33    0.67
  32   3  25   -1.00    0.92
  32   3  27    0.50    1.17
  32   3  29   -3.25    2.42
  32   4   0    0.50    0.92
  32   4   2    1.58    1.58
  32   4   4   -0.67    0.75
  32   4   6    2.58    0.83
  32   4   8    1.00    0.75
  32   4  10    3.33    2.33
  32   4  12    0.50    0.50
  32   4  14   10.84    2.33
  32   4  16    0.08    0.67
  32   4  18   26.09    5.67
  32   4  20    2.33    1.08
  32   4  22    4.92    1.58
  32   4  24   -0.08    1.25
  32   4  26    1.92    1.00
  32   4  28   10.50    5.84
  32   5   1   -0.83    0.75
  32   5   3   -1.25    0.83
  32   5   5    2.33    0.92
  32   5   7    2.00    0.92
  32   5   9    3.42    1.33
  32   5  11    4.67    1.17
  32   5  13   17.67    2.33
  32   5  15    5.59    1.50
  32   5  17    2.75    1.17
  32   5  19    1.17    0.67
  32   5  21    0.58    0.75
  32   5  23    0.50    0.83
  32   5  25   -1.00    0.67
  32   5  27    1.08    0.83
  32   5  29   -2.58    1.25
  32   6   0   17.17   12.67
  32   6   2    0.50    0.83
  32   6   4   -0.25    0.83
  32   6   6    6.17    2.17
  32   6   8    2.00    1.08
  32   6  10    2.08    1.00
  32   6  12    2.92    1.00
  32   6  14    1.17    0.75
  32   6  16    0.92    0.67
  32   6  18    0.50    0.83
  32   6  20    0.08    0.67
  32   6  22    0.33    1.00
  32   6  24    0.67    0.92
  32   6  26    0.50    0.83
  32   6  28    1.50    0.92
  32   7   1    0.50    0.75
  32   7   3    1.00    0.75
  32   7   5    1.75    0.92
  32   7   7    1.25    0.92
  32   7   9    0.50    0.67
  32   7  11    1.00    0.67
  32   7  13    2.83    0.75
  32   7  15    1.92    0.75
  32   7  17    1.50    0.83
  32   7  19   -0.17    0.58
  32   7  21   -0.08    0.75
  32   7  23   -0.67    0.92
  32   7  25    0.50    1.25
  32   7  27   -0.08    0.75
  32   8   0    0.67    0.75
  32   8   2   -0.08    0.75
  32   8   4    0.92    0.75
  32   8   6    0.58    0.75
  32   8   8    2.33    0.92
  32   8  10    0.08    0.67
  32   8  12    0.33    0.50
  32   8  14    2.42    0.75
  32   8  16    0.75    0.50
  32   8  18    0.00    0.67
  32   8  20    2.08    0.75
  32   8  22    4.75    1.33
  32   8  24    0.00    1.00
  32   8  26    2.58    1.17
  32   8  28    2.08    1.00
  32   9   1   -0.08    0.75
  32   9   3    0.67    0.67
  32   9   5    3.08    1.25
  32   9   7    0.92    1.67
  32   9   9   -0.25    0.67
  32   9  11    1.00    0.58
  32   9  13    0.17    0.42
  32   9  15   -0.33    0.42
  32   9  17    0.17    0.67
  32   9  19    0.75    0.50
  32   9  21    0.58    0.75
  32   9  23    0.50    0.83
  32   9  25    0.33    0.92
  32   9  27    1.00    0.83
  32  10   0    1.17    0.75
  32  10   2   -0.50    0.67
  32  10   4    0.25    0.75
  32  10   6    2.50    1.00
  32  10   8    0.25    0.58
  32  10  10    2.08    1.50
  32  10  12   -0.50    0.50
  32  10  14   -0.08    0.42
  32  10  16    4.34    1.25
  32  10  18   -0.67    0.58
  32  10  20    1.00    0.67
  32  10  22    0.08    0.67
  32  10  24    0.33    1.00
  32  10  26    3.25    2.58
  32  11   1    0.67    0.58
  32  11   3    1.17    0.58
  32  11   5    3.75    1.08
  32  11   7    1.92    1.33
  32  11   9    0.75    0.67
  32  11  11   -0.08    0.50
  32  11  13    1.17    0.50
  32  11  15    3.67    0.92
  32  11  17    1.33    0.75
  32  11  19    1.83    0.75
  32  11  21   -0.17    0.75
  32  11  23   -0.17    0.75
  32  11  25    0.67    1.25
  32  11  27   -1.67    1.42
  32  12   0    1.83    0.67
  32  12   2    1.67    0.58
  32  12   4    0.83    0.58
  32  12   6    3.42    1.17
  32  12   8    0.83    0.50
  32  12  10   -0.42    0.58
  32  12  12    4.00    1.17
  32  12  14    4.17    1.08
  32  12  16   11.92    2.50
  32  12  18    2.00    0.75
  32  12  20    1.42    0.83
  32  12  22    1.58    0.83
  32  12  24   -0.33    0.75
  32  12  26    0.42    1.17
  32  13   1    0.67    0.50
  32  13   3    1.50    0.67
  32  13   5    8.50    1.25
  32  13   7    3.42    1.08
  32  13   9    0.25    0.42
  32  13  11    1.50    0.50
  32  13  13    7.00    1.33
  32  13  15   19.09    2.42
  32  13  17    8.75    1.92
  32  13  19    2.08    1.08
  32  13  21    0.33    0.58
  32  13  23   -0.33    0.75
  32  13  25   -1.00    1.42
  32  14   0   25.51    3.75
  32  14   2   23.84    3.92
  32  14   4   10.34    2.42
  32  14   6    0.08    0.50
  32  14   8    1.75    0.67
  32  14  10   -0.33    0.42
  32  14  12    5.50    1.25
  32  14  14   10.25    1.92
  32  14  16   20.59    2.50
  32  14  18    7.92    2.08
  32  14  20   -0.33    0.75
  32  14  22   -0.17    0.67
  32  14  24    1.75    0.83
  32  15   1    0.42    0.58
  32  15   3    1.58    0.83
  32  15   5    4.67    1.17
  32  15   7    3.75    1.67
  32  15   9    0.17    0.50
  32  15  11    1.83    0.67
  32  15  13   20.01    2.58
  32  15  15   30.93    3.33
  32  15  17   27.93    3.33
  32  15  19    5.09    1.75
  32  15  21    0.92    0.58
  32  15  23    0.42    0.75
  32  15  25   -1.33    1.08
  32  16   0    0.92    0.75
  32  16   2    1.42    0.67
  32  16   4    0.92    1.25
  32  16   6   -0.42    0.75
  32  16   8    1.25    0.83
  32  16  10    2.08    1.08
  32  16  12   11.84    2.25
  32  16  14   24.18    3.00
  32  16  16   12.42    1.75
  32  16  18    9.34    1.67
  32  16  20    1.67    0.75
  32  16  22   -0.58    0.50
  32  16  24   -0.25    0.92
  32  17   1    1.33    0.67
  32  17   3    1.08    0.75
  32  17   5    3.58    1.08
  32  17   7    1.17    0.83
  32  17   9    0.75    0.83
  32  17  11    1.75    0.92
  32  17  13   10.00    1.92
  32  17  15   34.35    4.00
  32  17  17   18.26    2.25
  32  17  19    5.50    1.42
  32  17  21   -0.83    0.42
  32  17  23    1.25    0.58
  32  18   0   61.61   11.34
  32  18   2   38.52    9.67
  32  18   4   21.26    5.00
  32  18   6    0.17    0.75
  32  18   8    2.42    0.92
  32  18  10    0.25    0.67
  32  18  12    2.33    0.83
  32  18  14    3.92    1.08
  32  18  16    3.08    0.92
  32  18  18    4.75    1.08
  32  18  20    1.67    0.67
  32  18  22   -0.17    0.42
  32  19   1    1.08    0.67
  32  19   3    0.83    0.67
  32  19   5    1.25    1.00
  32  19   7    3.00    1.08
  32  19   9   -0.50    0.75
  32  19  11    0.50    0.67
  32  19  13    3.25    1.25
  32  19  15   10.34    2.33
  32  19  17    7.59    1.42
  32  19  19    2.00    0.58
  32  19  21    0.58    0.58
  32  20   0   10.34    2.75
  32  20   2    4.75    2.17
  32  20   4    1.33    0.92
  32  20   6    0.08    0.67
  32  20   8    0.83    0.75
  32  20  10    3.67    2.33
  32  20  12   -1.33    0.75
  32  20  14    2.08    0.83
  32  20  16    1.58    0.83
  32  20  18    0.17    0.42
  32  20  20    0.08    0.33
  32  21   1   -0.67    0.67
  32  21   3    1.33    0.75
  32  21   5   -1.58    0.67
  32  21   7    1.25    0.67
  32  21   9    0.17    0.67
  32  21  11   -0.08    0.58
  32  21  13   -0.17    0.67
  32  21  15   -0.92    0.50
  32  21  17    0.75    0.50
  32  21  19   -0.08    0.33
  32  22   0    8.92    4.17
  32  22   2    0.58    1.08
  32  22   4    6.59    2.33
  32  22   6   -0.42    0.83
  32  22   8    1.42    1.33
  32  22  10   -0.58    0.75
  32  22  12    0.33    0.75
  32  22  14    0.58    0.58
  32  22  16   -0.33    0.58
  32  22  18   -0.42    0.50
  32  22  20    1.25    1.33
  32  23   1    0.58    0.92
  32  23   3   -0.33    0.75
  32  23   5    0.67    0.75
  32  23   7   -1.17    0.67
  32  23   9   -0.42    0.75
  32  23  11   -0.17    0.92
  32  23  13   -0.17    0.67
  32  23  15    0.67    0.58
  32  23  17    0.08    1.08
  32  24   0    8.34    4.00
  32  24   2    6.09    2.25
  32  24   4    1.92    0.92
  32  24   6   -0.33    0.92
  32  24   8   -0.67    1.08
  32  24  10    1.08    0.83
  32  24  12    3.17    1.67
  32  24  14   -0.83    0.83
  32  24  16   -1.50    0.92
  32  25   1   -1.50    0.92
  32  25   3   -0.50    0.83
  32  25   5    0.00    0.67
  32  25   7    0.58    1.00
  32  25   9    0.25    0.83
  32  25  11    1.50    1.58
  32  25  13    1.33    0.83
  32  25  15   -1.83    0.83
  32  26   0    8.50    3.92
  32  26   2    9.84    4.42
  32  26   4    0.67    0.83
  32  26   6   -0.17    0.67
  32  26   8    4.67    2.00
  32  26  10   11.59    4.50
  32  26  12    7.42    4.42
  32  26  14    2.92    0.08
  32  27   1    0.42    0.92
  32  27   3    1.67    1.17
  32  27   5    0.67    1.00
  32  27   7    0.50    0.67
  32  27   9    0.17    1.08
  32  27  11    0.42    1.92
  32  28   0   46.77   19.17
  32  28   2   29.35   11.17
  32  28   4   20.59    7.75
  32  28   6    1.17    0.83
  32  28   8    0.17    2.50
  32  29   1    0.75    0.75
  32  29   3   -2.92    3.08
  32  29   5   -3.00    0.58
  33   1   0    2.42    1.00
  33   1   2    3.42    1.50
  33   1   4    1.00    0.92
  33   1   6    0.58    0.83
  33   1   8   -0.25    0.83
  33   1  10    0.42    0.75
  33   1  12    0.25    0.58
  33   1  14    0.25    0.50
  33   1  16    0.08    0.58
  33   1  18    1.25    0.67
  33   1  20   -0.83    0.58
  33   1  22    1.75    0.83
  33   1  24   -0.75    1.08
  33   1  26    0.33    0.92
  33   1  28   -1.17    1.83
  33   2   1    0.58    1.08
  33   2   3    0.17    0.92
  33   2   5    2.08    0.83
  33   2   7    0.58    0.83
  33   2   9    2.42    0.92
  33   2  11    1.25    0.67
  33   2  13    1.75    0.58
  33   2  15    1.42    0.58
  33   2  17    2.75    1.50
  33   2  19   -0.92    0.75
  33   2  21    5.34    2.00
  33   2  23    0.25    0.67
  33   2  25   -1.50    0.75
  33   2  27    4.25    2.92
  33   3   0    1.25    1.00
  33   3   2    0.67    1.00
  33   3   4   -0.58    0.83
  33   3   6   -1.00    0.83
  33   3   8    0.25    0.75
  33   3  10    0.25    0.67
  33   3  12    2.00    0.67
  33   3  14    0.83    0.50
  33   3  16   -0.92    0.67
  33   3  18    0.50    0.67
  33   3  20   -0.50    0.75
  33   3  22    0.33    0.83
  33   3  24    0.92    0.75
  33   3  26    0.83    0.92
  33   3  28    1.00    1.08
  33   4   1   -0.17    1.17
  33   4   3   -0.33    0.83
  33   4   5   -0.08    1.08
  33   4   7    1.08    0.75
  33   4   9   -0.67    0.75
  33   4  11   -0.58    0.58
  33   4  13    2.92    0.92
  33   4  15   -0.25    0.50
  33   4  17    5.59    2.33
  33   4  19    0.83    0.67
  33   4  21    3.33    1.67
  33   4  23   -1.50    0.92
  33   4  25    0.17    0.92
  33   4  27    0.75    3.33
  33   5   0    0.42    1.00
  33   5   2    1.42    0.83
  33   5   4   -0.50    1.00
  33   5   6    0.25    0.83
  33   5   8   -0.83    0.83
  33   5  10    2.08    0.67
  33   5  12    2.33    1.00
  33   5  14    2.33    1.17
  33   5  16    0.33    0.83
  33   5  18   -0.42    0.75
  33   5  20   -0.83    0.67
  33   5  22    0.25    0.67
  33   5  24    0.92    1.00
  33   5  26   -1.25    1.25
  33   6   1    0.67    1.00
  33   6   3    0.67    1.42
  33   6   5    0.42    0.75
  33   6   7   -1.17    0.83
  33   6   9   -0.08    0.75
  33   6  11    0.50    0.58
  33   6  13    0.08    0.50
  33   6  15    1.00    0.50
  33   6  17    4.09    2.00
  33   6  19   -0.17    0.75
  33   6  21    1.67    1.58
  33   6  23    1.75    0.83
  33   6  25    0.25    0.92
  33   6  27   -0.75    1.25
  33   7   0   -0.25    0.75
  33   7   2    2.92    0.83
  33   7   4    1.00    0.92
  33   7   6    1.67    0.67
  33   7   8    2.00    0.83
  33   7  10    5.34    1.75
  33   7  12    7.42    1.83
  33   7  14   13.34    2.58
  33   7  16    2.83    0.83
  33   7  18    1.83    0.58
  33   7  20   -0.33    0.67
  33   7  22    0.08    0.67
  33   7  24   -0.25    0.92
  33   7  26    0.50    1.00
  33   8   1    0.67    0.75
  33   8   3    0.00    0.83
  33   8   5    0.42    0.67
  33   8   7    0.83    0.75
  33   8   9    0.50    0.75
  33   8  11    0.42    0.58
  33   8  13    1.17    0.50
  33   8  15    1.17    0.42
  33   8  17    0.08    0.50
  33   8  19   -0.08    0.58
  33   8  21    3.00    1.25
  33   8  23    0.25    0.75
  33   8  25    0.33    2.00
  33   8  27   -0.42    2.08
  33   9   0    4.50    1.67
  33   9   2    0.42    0.92
  33   9   4    0.75    0.67
  33   9   6   -1.00    0.67
  33   9   8    0.50    0.67
  33   9  10    0.75    0.67
  33   9  12    1.00    1.33
  33   9  14    0.58    0.42
  33   9  16   -0.08    0.50
  33   9  18    0.25    0.50
  33   9  20   -0.25    0.58
  33   9  22    0.33    0.67
  33   9  24    0.17    0.75
  33   9  26   -2.00    0.83
  33  10   1    0.08    0.67
  33  10   3    0.58    0.75
  33  10   5    2.83    0.67
  33  10   7    5.17    1.67
  33  10   9   -0.58    0.67
  33  10  11   -0.83    0.58
  33  10  13    0.08    0.50
  33  10  15    1.58    0.67
  33  10  17    0.42    0.67
  33  10  19    0.08    0.67
  33  10  21   -0.83    0.67
  33  10  23    1.08    0.75
  33  10  25   14.76    7.25
  33  11   0    3.17    1.33
  33  11   2    1.08    0.67
  33  11   4    1.67    0.75
  33  11   6   -0.25    0.67
  33  11   8   -0.25    0.67
  33  11  10    1.08    0.58
  33  11  12    0.25    0.58
  33  11  14    0.83    0.50
  33  11  16    0.83    0.50
  33  11  18    0.67    0.50
  33  11  20    0.25    0.67
  33  11  22   -0.42    0.75
  33  11  24   -0.50    0.83
  33  11  26    2.67    0.83
  33  12   1    0.42    0.75
  33  12   3    2.08    0.92
  33  12   5    2.83    0.75
  33  12   7   13.01    2.50
  33  12   9    0.33    0.58
  33  12  11    0.50    0.50
  33  12  13    0.92    0.50
  33  12  15    9.00    1.50
  33  12  17    0.67    0.67
  33  12  19    2.83    1.08
  33  12  21   -0.75    0.67
  33  12  23    0.25    1.00
  33  12  25    1.42    1.75
  33  13   0    4.17    1.08
  33  13   2    2.25    0.92
  33  13   4    2.50    0.83
  33  13   6    0.75    0.50
  33  13   8    1.25    0.58
  33  13  10   -0.25    0.50
  33  13  12    0.25    0.50
  33  13  14    3.58    1.17
  33  13  16    3.83    1.00
  33  13  18    3.75    1.08
  33  13  20    1.50    0.67
  33  13  22    0.75    0.75
  33  13  24   -1.67    0.75
  33  14   1    0.08    0.42
  33  14   3    0.67    0.58
  33  14   5    0.83    0.50
  33  14   7    5.92    1.08
  33  14   9    0.58    0.67
  33  14  11    0.75    0.58
  33  14  13    1.67    0.83
  33  14  15   13.76    2.08
  33  14  17    5.17    1.25
  33  14  19    2.33    1.00
  33  14  21   -0.33    0.58
  33  14  23    1.00    0.67
  33  15   0    0.67    0.50
  33  15   2    1.33    0.58
  33  15   4    1.08    0.67
  33  15   6    0.08    0.42
  33  15   8    1.00    0.50
  33  15  10    1.42    0.58
  33  15  12    9.84    2.08
  33  15  14   10.84    1.83
  33  15  16   10.67    1.83
  33  15  18    5.59    1.25
  33  15  20    0.33    0.58
  33  15  22    0.42    0.67
  33  15  24    0.75    0.92
  33  16   1    1.42    1.17
  33  16   3    0.83    0.67
  33  16   5    0.58    0.50
  33  16   7    1.00    0.83
  33  16   9    1.42    1.25
  33  16  11    0.58    0.50
  33  16  13    5.09    1.08
  33  16  15   11.50    1.92
  33  16  17    9.84    1.75
  33  16  19    1.75    0.75
  33  16  21   -0.17    0.33
  33  16  23   -0.75    0.92
  33  17   0    6.67    2.50
  33  17   2    6.84    2.17
  33  17   4    3.00    1.50
  33  17   6   -0.33    0.75
  33  17   8    0.33    0.58
  33  17  10    0.50    0.50
  33  17  12    0.83    0.67
  33  17  14    3.42    1.00
  33  17  16    7.75    1.50
  33  17  18    3.67    1.00
  33  17  20    0.83    0.50
  33  17  22   -1.08    0.58
  33  18   1   -0.33    0.67
  33  18   3    0.33    0.75
  33  18   5    0.25    0.67
  33  18   7    1.00    0.75
  33  18   9   -0.17    0.58
  33  18  11   -0.58    0.50
  33  18  13    2.42    1.08
  33  18  15    3.92    1.08
  33  18  17    4.09    0.83
  33  18  19    1.58    0.67
  33  18  21   -0.17    0.50
  33  19   0   -0.42    0.83
  33  19   2    1.42    0.92
  33  19   4   -0.17    1.25
  33  19   6    0.67    0.75
  33  19   8   -0.58    0.50
  33  19  10    0.50    0.67
  33  19  12   -0.17    0.67
  33  19  14    1.92    1.00
  33  19  16    3.25    1.00
  33  19  18    1.08    0.50
  33  19  20   -0.33    0.33
  33  20   1    0.17    0.67
  33  20   3   -0.42    0.67
  33  20   5    1.33    0.83
  33  20   7    0.33    0.83
  33  20   9    0.00    0.58
  33  20  11   -0.33    0.67
  33  20  13    0.42    0.67
  33  20  15    0.42    0.50
  33  20  17    0.25    0.42
  33  20  19   -0.08    0.33
  33  21   0    2.67    1.42
  33  21   2    5.59    2.92
  33  21   4    0.83    0.92
  33  21   6    2.58    1.08
  33  21   8    1.67    1.33
  33  21  10   -0.17    0.75
  33  21  12    0.08    0.58
  33  21  14   -0.58    0.50
  33  21  16   -0.50    0.50
  33  21  18   -0.58    0.50
  33  22   1    0.00    1.00
  33  22   3   -0.67    0.75
  33  22   5    1.58    2.00
  33  22   7   -1.00    0.75
  33  22   9   -0.25    0.67
  33  22  11   -0.33    0.75
  33  22  13    0.42    0.75
  33  22  15    0.08    0.67
  33  22  17   -1.00    1.42
  33  23   0    1.25    0.75
  33  23   2    2.50    2.00
  33  23   4    0.00    0.83
  33  23   6    0.25    0.75
  33  23   8    0.00    0.92
  33  23  10    0.92    0.67
  33  23  12    0.75    0.58
  33  23  14    0.83    0.75
  33  23  16   -1.00    1.83
  33  24   1    0.67    1.00
  33  24   3   -1.00    1.00
  33  24   5    0.42    0.83
  33  24   7   -1.75    0.67
  33  24   9    0.08    0.92
  33  24  11    0.92    0.75
  33  24  13    0.25    0.92
  33  24  15   -0.83    0.58
  33  25   0    0.58    1.00
  33  25   2   -0.17    0.83
  33  25   4    0.25    0.92
  33  25   6   -0.67    0.92
  33  25   8    7.50    3.75
  33  25  10    5.42    3.00
  33  25  12   -3.25    1.25
  33  26   1   -1.00    1.00
  33  26   3   -0.25    0.92
  33  26   5    0.00    0.92
  33  26   7   -0.92    0.92
  33  26   9    0.00    1.00
  33  26  11    1.92    2.08
  33  27   0   10.92    6.00
  33  27   2   11.00    5.84
  33  27   4    0.00    1.33
  33  27   6   -1.33    1.17
  33  27   8   -5.84    4.09
  33  28   1   -0.08    1.00
  33  28   3   -0.75    0.50
  33  28   5   -1.42    1.50
  34   0   0   31.60   18.01
  34   1   1    0.25    0.92
  34   1   3    1.00    1.00
  34   1   5    1.58    2.92
  34   1   7    0.83    0.75
  34   1   9    1.75    0.92
  34   1  11    1.25    0.67
  34   1  13   -0.25    0.58
  34   1  15   -0.25    0.42
  34   1  17   -0.67    0.50
  34   1  19    0.42    0.58
  34   1  21   -1.17    0.75
  34   1  23    0.17    1.00
  34   1  25    0.08    1.00
  34   1  27   -3.92    1.42
  34   2   0    5.50    2.83
  34   2   2   -0.83    1.75
  34   2   4    0.75    1.00
  34   2   6    0.17    0.75
  34   2   8    0.58    0.83
  34   2  10    1.58    1.50
  34   2  12    1.67    1.00
  34   2  14    4.42    1.25
  34   2  16   14.42    2.75
  34   2  18    1.42    1.00
  34   2  20    8.59    3.42
  34   2  22   -0.25    0.67
  34   2  24   -0.67    1.00
  34   2  26    0.92    1.67
  34   3   1   -2.25    0.92
  34   3   3    0.00    0.75
  34   3   5    0.33    0.83
  34   3   7    0.50    0.83
  34   3   9    0.50    0.92
  34   3  11    1.58    1.17
  34   3  13    1.92    0.83
  34   3  15    1.25    0.58
  34   3  17    0.58    0.50
  34   3  19   -0.17    0.58
  34   3  21    0.08    0.67
  34   3  23    0.67    0.75
  34   3  25    1.42    0.92
  34   3  27   -4.59    0.33
  34   4   0    6.17    2.33
  34   4   2   -0.50    0.92
  34   4   4    0.42    0.92
  34   4   6   -1.25    0.75
  34   4   8   -0.25    0.83
  34   4  10    3.92    1.58
  34   4  12    1.58    1.00
  34   4  14    5.84    1.33
  34   4  16    1.92    0.92
  34   4  18    0.50    0.58
  34   4  20    2.08    1.08
  34   4  22   -0.42    0.67
  34   4  24   -0.08    1.17
  34   4  26    0.17    1.00
  34   5   1   -1.17    0.75
  34   5   3    0.17    1.08
  34   5   5    1.17    0.83
  34   5   7   -0.08    0.83
  34   5   9    5.84    1.33
  34   5  11    2.08    1.17
  34   5  13    4.50    1.25
  34   5  15    0.83    0.58
  34   5  17    0.25    0.58
  34   5  19    1.33    1.08
  34   5  21   -0.92    0.75
  34   5  23   -1.58    0.92
  34   5  25    0.75    1.17
  34   6   0   -0.25    1.08
  34   6   2    3.92    2.75
  34   6   4    1.50    0.83
  34   6   6   -0.08    0.75
  34   6   8   -0.17    0.67
  34   6  10    0.50    0.67
  34   6  12    0.50    0.75
  34   6  14    0.25    0.50
  34   6  16    7.34    1.58
  34   6  18    0.25    0.50
  34   6  20    4.00    2.00
  34   6  22    2.00    1.50
  34   6  24    2.92    1.83
  34   6  26    1.17    1.33
  34   7   1    1.33    0.75
  34   7   3    0.92    0.75
  34   7   5    1.00    0.83
  34   7   7    1.92    0.83
  34   7   9    3.17    1.17
  34   7  11    3.75    1.33
  34   7  13    1.50    0.67
  34   7  15    1.92    0.67
  34   7  17   -0.08    0.50
  34   7  19    0.42    0.58
  34   7  21    0.50    0.83
  34   7  23    1.08    0.83
  34   7  25   -0.92    0.83
  34   8   0    0.08    0.75
  34   8   2    2.00    2.33
  34   8   4    2.58    2.08
  34   8   6    0.17    0.83
  34   8   8    0.50    0.83
  34   8  10    0.08    0.67
  34   8  12    0.58    0.67
  34   8  14    4.50    1.75
  34   8  16   -0.33    0.42
  34   8  18   -0.08    0.58
  34   8  20   -0.50    0.58
  34   8  22   -0.67    0.58
  34   8  24    8.67    3.42
  34   9   1   -0.50    0.75
  34   9   3    0.25    0.83
  34   9   5    5.67    2.33
  34   9   7    2.08    1.25
  34   9   9    3.58    2.08
  34   9  11    0.25    0.75
  34   9  13   -0.58    0.58
  34   9  15   -0.25    0.50
  34   9  17   -0.33    0.42
  34   9  19    0.33    0.58
  34   9  21   -0.08    0.67
  34   9  23   -0.58    0.75
  34   9  25   -0.92    1.25
  34  10   0   -0.67    0.75
  34  10   2    4.17    1.58
  34  10   4    3.33    1.58
  34  10   6    0.92    0.67
  34  10   8   -0.33    0.67
  34  10  10   -0.17    0.67
  34  10  12   -0.50    0.67
  34  10  14    0.92    0.75
  34  10  16    0.25    0.42
  34  10  18    0.33    0.58
  34  10  20    0.25    0.58
  34  10  22    0.25    0.67
  34  10  24    2.33    2.58
  34  11   1    1.50    0.67
  34  11   3    5.92    1.58
  34  11   5    3.58    1.58
  34  11   7    6.25    1.67
  34  11   9   -0.67    0.75
  34  11  11   -0.08    0.58
  34  11  13    0.08    0.58
  34  11  15    0.08    0.50
  34  11  17    0.17    0.42
  34  11  19    0.92    0.67
  34  11  21    1.83    0.75
  34  11  23    0.58    0.67
  34  12   0    2.67    1.17
  34  12   2    2.58    1.17
  34  12   4   -0.08    0.67
  34  12   6    3.92    1.17
  34  12   8   -0.75    0.67
  34  12  10    0.75    0.75
  34  12  12    0.67    0.58
  34  12  14    3.17    1.00
  34  12  16    1.58    0.75
  34  12  18    0.83    0.67
  34  12  20   -0.08    0.58
  34  12  22   -1.08    0.58
  34  12  24   16.09   10.00
  34  13   1   -0.75    0.50
  34  13   3    2.25    0.83
  34  13   5    3.50    1.83
  34  13   7    1.75    0.75
  34  13   9    0.67    0.75
  34  13  11    1.00    0.58
  34  13  13    6.59    1.92
  34  13  15    5.59    1.42
  34  13  17    6.92    1.42
  34  13  19    1.08    0.75
  34  13  21   -0.17    0.75
  34  13  23    0.58    1.08
  34  14   0    4.84    1.75
  34  14   2    6.84    1.42
  34  14   4    6.67    1.42
  34  14   6    0.00    0.42
  34  14   8    0.83    0.67
  34  14  10    1.67    0.75
  34  14  12    0.83    0.92
  34  14  14    5.25    1.42
  34  14  16    2.08    0.83
  34  14  18    4.50    1.00
  34  14  20    0.67    0.50
  34  14  22    1.42    0.75
  34  15   1   -0.17    0.50
  34  15   3    0.33    0.50
  34  15   5    1.75    0.67
  34  15   7    1.25    0.75
  34  15   9    0.00    0.42
  34  15  11    0.17    0.50
  34  15  13    6.34    1.83
  34  15  15    5.17    1.67
  34  15  17    6.00    1.67
  34  15  19    1.08    0.83
  34  15  21   -0.08    0.50
  34  16   0   21.18    3.67
  34  16   2   12.09    2.58
  34  16   4    3.00    1.08
  34  16   6    4.25    1.17
  34  16   8   -0.33    0.42
  34  16  10    0.58    0.58
  34  16  12    1.25    0.50
  34  16  14    3.17    1.00
  34  16  16    2.58    1.00
  34  16  18    0.75    0.67
  34  16  20    0.33    0.42
  34  16  22    0.75    0.83
  34  17   1    0.17    1.33
  34  17   3    0.25    0.50
  34  17   5    0.75    0.58
  34  17   7    0.50    0.50
  34  17   9   -0.33    0.42
  34  17  11    0.67    0.50
  34  17  13    7.17    1.67
  34  17  15    6.09    1.92
  34  17  17    4.09    1.17
  34  17  19    0.92    0.58
  34  17  21    0.75    1.08
  34  18   0    2.33    0.83
  34  18   2    1.33    0.75
  34  18   4   -0.42    0.67
  34  18   6    1.00    0.50
  34  18   8    1.25    0.83
  34  18  10    0.33    0.58
  34  18  12    1.83    0.92
  34  18  14    2.42    1.00
  34  18  16    2.33    0.67
  34  18  18   -0.17    0.42
  34  18  20   -0.75    0.58
  34  19   1   -0.42    0.58
  34  19   3    0.83    0.58
  34  19   5    0.42    0.92
  34  19   7    0.25    0.58
  34  19   9    0.50    0.75
  34  19  11    1.17    0.50
  34  19  13    1.25    0.67
  34  19  15    1.58    0.75
  34  19  17    2.00    0.75
  34  19  19   -0.67    0.58
  34  20   0   13.84    4.42
  34  20   2    6.17    2.42
  34  20   4    8.25    2.17
  34  20   6    5.50    2.17
  34  20   8    0.00    0.67
  34  20  10   -0.08    0.58
  34  20  12    0.00    0.50
  34  20  14    0.08    0.50
  34  20  16   -0.67    0.50
  34  20  18   -0.75    0.67
  34  21   1    0.33    0.67
  34  21   3    0.67    0.92
  34  21   5   -1.00    0.67
  34  21   7   -1.50    0.75
  34  21   9    0.58    0.83
  34  21  11    1.33    1.33
  34  21  13    1.25    0.67
  34  21  15    0.25    0.58
  34  21  17   -0.75    0.58
  34  22   0    0.25    0.83
  34  22   2    0.83    0.67
  34  22   4   -1.25    0.75
  34  22   6    0.17    0.75
  34  22   8    0.33    0.67
  34  22  10    0.67    0.75
  34  22  12   -0.25    0.50
  34  22  14   -1.08    0.58
  34  22  16   -0.83    1.25
  34  23   1   -0.58    0.75
  34  23   3    1.25    0.92
  34  23   5    0.83    1.08
  34  23   7    1.17    0.92
  34  23   9    0.75    0.58
  34  23  11    1.00    0.75
  34  23  13   -0.17    1.00
  34  23  15   -0.58    1.67
  34  24   0   -0.58    0.83
  34  24   2   -0.67    1.00
  34  24   4    0.33    0.83
  34  24   6    2.42    1.67
  34  24   8    3.25    2.75
  34  24  10    6.25    3.00
  34  24  12   -1.25    0.92
  34  25   1   -1.17    0.83
  34  25   3   -0.75    1.00
  34  25   5   -0.83    1.00
  34  25   7    1.50    1.00
  34  25   9   -0.92    0.83
  34  26   0   17.59    9.09
  34  26   2    1.25    2.08
  34  26   4    0.33    1.25
  34  26   6    1.00    1.33
  34  26   8    1.08    0.17
  34  27   1   -5.00    2.17
  34  27   3   -1.92    2.92
  35   1   0    3.67    1.83
  35   1   2    1.00    1.08
  35   1   4   -0.75    0.83
  35   1   6   -0.08    0.92
  35   1   8   -0.17    0.67
  35   1  10    0.25    0.67
  35   1  12   -0.75    0.67
  35   1  14    1.67    1.25
  35   1  16    0.25    0.50
  35   1  18   -0.67    0.50
  35   1  20    0.33    0.75
  35   1  22    0.33    0.67
  35   1  24   -0.42    0.75
  35   2   1    1.83    1.42
  35   2   3    0.50    0.92
  35   2   5    3.42    2.42
  35   2   7    0.67    0.83
  35   2   9    2.50    0.92
  35   2  11    1.42    0.75
  35   2  13    8.67    2.25
  35   2  15    1.42    0.67
  35   2  17    0.08    0.42
  35   2  19    3.00    1.08
  35   2  21    0.08    0.67
  35   2  23    1.33    0.75
  35   2  25    1.33    1.92
  35   3   0    0.25    0.92
  35   3   2    0.17    1.00
  35   3   4   -1.25    0.92
  35   3   6    1.25    0.75
  35   3   8   -1.00    0.75
  35   3  10    3.83    1.83
  35   3  12    0.67    0.75
  35   3  14    1.33    0.83
  35   3  16   -0.08    0.42
  35   3  18   -0.08    0.58
  35   3  20   -0.67    0.67
  35   3  22    0.83    0.58
  35   3  24    0.17    0.92
  35   4   1   -0.33    0.83
  35   4   3    0.75    1.50
  35   4   5    0.08    0.75
  35   4   7    0.17    0.92
  35   4   9    0.75    0.75
  35   4  11    0.33    0.67
  35   4  13    2.33    1.08
  35   4  15    2.42    0.83
  35   4  17    0.83    0.42
  35   4  19    0.33    0.83
  35   4  21   -0.17    0.58
  35   4  23    2.00    1.17
  35   4  25    0.50    1.17
  35   5   0    1.58    1.00
  35   5   2    0.17    0.92
  35   5   4    0.83    0.92
  35   5   6    0.83    0.83
  35   5   8    0.25    0.75
  35   5  10    2.08    1.58
  35   5  12    4.59    1.50
  35   5  14    3.83    1.42
  35   5  16    0.58    0.67
  35   5  18    1.00    0.58
  35   5  20   -0.25    0.58
  35   5  22    1.33    1.17
  35   5  24    1.33    1.08
  35   6   1   -0.17    1.00
  35   6   3   -0.92    0.83
  35   6   5    0.17    0.92
  35   6   7    0.08    0.67
  35   6   9   -0.25    0.67
  35   6  11   -0.08    0.58
  35   6  13    0.58    0.50
  35   6  15   -0.17    0.50
  35   6  17    0.00    0.50
  35   6  19    0.33    0.58
  35   6  21   -0.17    0.67
  35   6  23    1.92    1.33
  35   6  25   -2.00    1.50
  35   7   0    0.58    0.75
  35   7   2   -0.67    0.75
  35   7   4   -0.33    0.75
  35   7   6    0.08    0.75
  35   7   8    0.50    0.83
  35   7  10    7.34    2.42
  35   7  12    3.92    1.50
  35   7  14    2.33    0.92
  35   7  16    0.08    0.42
  35   7  18    0.42    0.50
  35   7  20   -1.00    0.67
  35   7  22   -0.50    0.92
  35   7  24    0.67    0.75
  35   8   1    1.33    0.83
  35   8   3    1.08    1.08
  35   8   5    1.33    1.67
  35   8   7    1.00    1.00
  35   8   9    0.67    0.83
  35   8  11    0.33    0.75
  35   8  13    0.25    0.67
  35   8  15    0.08    0.58
  35   8  17    1.00    0.92
  35   8  19   -0.17    0.50
  35   8  21    0.00    0.58
  35   8  23    4.00    2.42
  35   9   0    1.00    0.92
  35   9   2   -0.25    0.67
  35   9   4    0.33    0.75
  35   9   6    0.08    0.83
  35   9   8    1.42    0.75
  35   9  10    1.00    1.00
  35   9  12    0.42    0.67
  35   9  14   -0.17    0.58
  35   9  16    0.33    0.42
  35   9  18    0.33    0.42
  35   9  20    0.83    0.50
  35   9  22   -0.33    0.58
  35   9  24    1.42    1.08
  35  10   1    1.58    1.17
  35  10   3    1.92    0.92
  35  10   5    1.58    0.75
  35  10   7    6.17    1.92
  35  10   9    0.58    0.92
  35  10  11    0.83    0.67
  35  10  13    0.25    0.67
  35  10  15    0.75    0.58
  35  10  17    0.42    0.42
  35  10  19   -0.67    0.50
  35  10  21    0.92    0.75
  35  10  23    0.67    2.17
  35  11   0    1.58    0.83
  35  11   2   -0.42    0.67
  35  11   4   -0.08    0.58
  35  11   6    0.67    0.67
  35  11   8    0.42    0.75
  35  11  10    0.92    0.92
  35  11  12   -0.67    0.58
  35  11  14    1.00    0.58
  35  11  16   -0.17    0.50
  35  11  18    0.58    0.42
  35  11  20    0.58    0.67
  35  11  22    0.42    0.58
  35  12   1   -0.25    0.67
  35  12   3    1.83    0.75
  35  12   5    5.17    1.50
  35  12   7    4.42    1.75
  35  12   9    0.67    0.83
  35  12  11   -0.33    0.67
  35  12  13    1.92    1.42
  35  12  15    0.17    0.50
  35  12  17    1.25    0.58
  35  12  19    0.17    0.42
  35  12  21   -0.67    0.50
  35  12  23   -0.58    0.17
  35  13   0    4.67    1.75
  35  13   2    5.92    1.83
  35  13   4    2.33    0.92
  35  13   6    2.50    0.83
  35  13   8   -0.17    0.75
  35  13  10    0.42    0.67
  35  13  12   -0.25    0.58
  35  13  14    1.83    0.92
  35  13  16    1.33    0.75
  35  13  18    0.67    0.50
  35  13  20    0.67    0.50
  35  13  22   -0.33    0.75
  35  14   1    0.08    0.58
  35  14   3    0.92    0.50
  35  14   5    1.92    0.92
  35  14   7    1.42    0.67
  35  14   9    0.00    0.58
  35  14  11    0.08    0.58
  35  14  13    1.92    1.00
  35  14  15    0.08    0.50
  35  14  17    2.83    0.92
  35  14  19    0.50    0.33
  35  14  21    0.17    0.67
  35  15   0    2.17    0.83
  35  15   2    2.50    0.92
  35  15   4    3.58    0.92
  35  15   6    0.58    0.58
  35  15   8    0.08    0.50
  35  15  10    0.58    0.50
  35  15  12   -0.25    0.58
  35  15  14    0.75    0.67
  35  15  16    0.58    0.75
  35  15  18    0.75    0.67
  35  15  20    0.00    0.42
  35  16   1    1.17    0.92
  35  16   3    1.08    0.42
  35  16   5    0.00    0.50
  35  16   7    0.17    0.42
  35  16   9    0.67    0.50
  35  16  11    0.00    0.42
  35  16  13    3.58    1.08
  35  16  15    0.83    0.75
  35  16  17    2.75    1.42
  35  16  19   -1.08    0.42
  35  17   0    0.17    0.50
  35  17   2   -0.25    0.50
  35  17   4    1.00    1.17
  35  17   6    0.00    0.42
  35  17   8    0.42    0.33
  35  17  10    0.92    0.42
  35  17  12    1.08    0.67
  35  17  14    3.08    0.92
  35  17  16    2.00    1.00
  35  17  18   -0.42    0.50
  35  17  20   -3.67    1.75
  35  18   1   -0.08    0.50
  35  18   3   -0.33    0.50
  35  18   5    0.00    0.50
  35  18   7   -0.08    0.42
  35  18   9   -0.33    0.42
  35  18  11    0.50    0.42
  35  18  13    1.25    0.58
  35  18  15   -0.17    0.67
  35  18  17    0.33    0.58
  35  19   0    0.58    0.58
  35  19   2    0.50    0.75
  35  19   4    0.42    0.58
  35  19   6    1.00    0.67
  35  19   8    0.17    0.50
  35  19  10    0.58    0.50
  35  19  12    0.33    0.50
  35  19  14   -0.08    0.33
  35  19  16   -0.33    0.42
  35  20   1    0.42    0.58
  35  20   3    1.00    0.58
  35  20   5    0.58    0.58
  35  20   7    0.00    0.67
  35  20   9   -0.67    0.50
  35  20  11    0.92    0.58
  35  20  13   -0.08    0.50
  35  20  15    0.08    0.42
  35  21   0   -0.08    0.75
  35  21   2   -0.58    0.75
  35  21   4    0.58    0.75
  35  21   6    0.00    0.58
  35  21   8   -0.50    0.67
  35  21  10    0.33    0.83
  35  21  12    0.00    0.50
  35  21  14   -0.83    0.58
  35  22   1   -0.08    0.58
  35  22   3    0.42    0.75
  35  22   5    0.00    0.75
  35  22   7   -1.67    0.83
  35  22   9    0.42    0.58
  35  22  11    0.42    0.67
  35  22  13    0.17    1.17
  35  23   0    0.25    0.67
  35  23   2    1.58    1.00
  35  23   4    0.67    1.00
  35  23   6    9.34    3.08
  35  23   8    1.00    1.25
  35  23  10    0.75    1.00
  35  23  12   40.52   20.93
  35  24   1    0.75    0.67
  35  24   3    0.17    0.83
  35  24   5    1.00    0.92
  35  24   7    2.08    1.33
  35  24   9    0.08    0.58
  35  25   0    1.00    1.00
  35  25   2   -0.17    1.08
  35  25   4   -0.92    1.33
  35  25   6   -0.42    1.00
  36   0   0   11.09    7.09
  36   1   1    0.17    0.75
  36   1   3   -0.50    0.92
  36   1   5   -1.42    0.83
  36   1   7   -0.25    1.00
  36   1   9    0.50    0.75
  36   1  11    0.75    0.83
  36   1  13   -0.83    0.67
  36   1  15    0.33    0.50
  36   1  17    1.00    1.17
  36   1  19   -0.42    0.50
  36   1  21   -0.25    0.75
  36   1  23   -1.08    0.83
  36   2   0    2.75    1.58
  36   2   2   30.35    8.50
  36   2   4    0.25    0.92
  36   2   6    5.50    2.42
  36   2   8   -0.50    0.83
  36   2  10    0.92    1.08
  36   2  12    2.92    1.25
  36   2  14    2.08    1.17
  36   2  16    1.08    0.50
  36   2  18   -0.42    0.42
  36   2  20    0.17    0.58
  36   2  22   -0.25    1.00
  36   2  24    1.42    1.00
  36   3   1   -0.75    0.83
  36   3   3    0.92    0.83
  36   3   5    0.25    0.83
  36   3   7    1.08    0.75
  36   3   9   -0.75    0.92
  36   3  11    1.00    0.83
  36   3  13   -0.17    0.67
  36   3  15    0.67    0.58
  36   3  17    0.75    0.33
  36   3  19    0.58    0.67
  36   3  21    4.75    1.67
  36   3  23    2.75    1.58
  36   4   0   -0.67    2.00
  36   4   2    0.08    0.92
  36   4   4    0.67    1.00
  36   4   6   -0.67    0.83
  36   4   8   -1.67    0.83
  36   4  10   -0.33    0.83
  36   4  12    2.08    1.08
  36   4  14   -0.25    0.75
  36   4  16    0.17    0.42
  36   4  18    0.42    0.42
  36   4  20    0.17    0.58
  36   4  22   -0.58    0.83
  36   4  24    0.17    1.83
  36   5   1   -1.08    0.75
  36   5   3    0.08    0.83
  36   5   5    0.17    0.83
  36   5   7    1.92    0.83
  36   5   9   -0.25    0.83
  36   5  11    2.00    1.00
  36   5  13    2.33    1.25
  36   5  15    0.08    0.50
  36   5  17   -0.33    0.42
  36   5  19   -0.50    0.58
  36   5  21    4.42    2.00
  36   5  23    0.58    1.00
  36   6   0    0.17    1.00
  36   6   2   14.26    4.84
  36   6   4   -0.42    0.75
  36   6   6    1.17    1.58
  36   6   8    0.00    0.83
  36   6  10    0.42    1.08
  36   6  12    0.33    0.75
  36   6  14    0.83    1.00
  36   6  16   -0.08    0.50
  36   6  18   -0.08    0.33
  36   6  20    0.92    0.58
  36   6  22    2.00    1.33
  36   7   1    0.08    0.92
  36   7   3    3.50    2.58
  36   7   5   -0.42    0.92
  36   7   7    2.25    1.08
  36   7   9    2.58    1.58
  36   7  11    2.08    1.17
  36   7  13    0.67    0.75
  36   7  15    0.33    0.58
  36   7  17    0.42    0.42
  36   7  19   -0.33    0.58
  36   7  21    2.75    1.17
  36   7  23   -2.08    0.92
  36   8   0    0.67    1.00
  36   8   2   -0.42    0.75
  36   8   4    0.58    0.83
  36   8   6   -0.17    0.83
  36   8   8    0.83    0.75
  36   8  10   -1.58    0.92
  36   8  12    0.92    0.67
  36   8  14    0.75    0.83
  36   8  16    0.08    0.50
  36   8  18    0.33    0.42
  36   8  20    0.50    0.50
  36   8  22    0.17    0.83
  36   9   1    0.50    0.83
  36   9   3    0.00    0.92
  36   9   5    5.00    2.17
  36   9   7    9.59    3.33
  36   9   9    4.59    2.08
  36   9  11    2.92    2.25
  36   9  13    1.50    0.75
  36   9  15   -0.33    0.50
  36   9  17    0.33    0.42
  36   9  19    0.75    0.67
  36   9  21   -0.67    0.50
  36  10   0    0.42    0.75
  36  10   2    0.08    0.75
  36  10   4    0.25    0.83
  36  10   6    5.50    2.00
  36  10   8   -0.17    0.75
  36  10  10    0.17    1.00
  36  10  12   -0.25    0.92
  36  10  14    0.25    0.58
  36  10  16    0.58    0.75
  36  10  18    0.08    0.42
  36  10  20   -0.83    0.42
  36  10  22   21.18   14.42
  36  11   1   -1.33    0.67
  36  11   3    1.00    0.92
  36  11   5    5.59    3.17
  36  11   7    4.34    2.42
  36  11   9    1.83    1.08
  36  11  11    1.17    0.75
  36  11  13   -0.50    0.75
  36  11  15    0.17    0.58
  36  11  17    3.42    1.42
  36  11  19    0.08    0.58
  36  11  21    0.75    0.67
  36  12   0    5.42    2.42
  36  12   2   -0.92    0.83
  36  12   4    2.08    1.08
  36  12   6   -0.50    0.67
  36  12   8    0.33    0.83
  36  12  10    0.17    0.67
  36  12  12    0.58    0.67
  36  12  14    1.17    0.67
  36  12  16    0.25    0.83
  36  12  18    1.00    0.42
  36  12  20   -0.25    0.33
  36  13   1   -1.00    0.75
  36  13   3    0.67    0.67
  36  13   5    3.00    1.17
  36  13   7    2.33    2.17
  36  13   9    0.58    0.75
  36  13  11   -0.42    0.67
  36  13  13   -0.17    0.67
  36  13  15    1.08    0.92
  36  13  17    1.58    0.92
  36  13  19   -0.17    0.50
  36  14   0   -0.67    0.67
  36  14   2    2.33    0.92
  36  14   4    1.00    0.83
  36  14   6   -0.67    0.83
  36  14   8   -0.42    0.67
  36  14  10    0.33    0.67
  36  14  12   -1.33    0.67
  36  14  14    0.58    0.58
  36  14  16    0.42    0.58
  36  14  18    0.17    0.50
  36  14  20   -0.58    0.67
  36  15   1   -0.17    0.50
  36  15   3    0.42    0.42
  36  15   5    0.92    0.67
  36  15   7    0.33    0.50
  36  15   9   -0.42    0.58
  36  15  11   -1.17    0.67
  36  15  13    3.83    3.25
  36  15  15    3.67    2.50
  36  15  17    2.67    1.83
  36  15  19    0.17    1.00
  36  16   0    0.75    0.50
  36  16   2    0.58    0.50
  36  16   4    0.25    0.42
  36  16   6    1.33    0.67
  36  16   8    1.33    0.75
  36  16  10    0.08    0.42
  36  16  12   -0.33    0.75
  36  16  14    0.92    0.58
  36  16  16    1.00    0.75
  36  16  18    0.33    0.75
  36  17   1   -0.33    0.42
  36  17   3    0.17    0.42
  36  17   5    0.42    0.33
  36  17   7    1.08    0.42
  36  17   9   -0.17    0.42
  36  17  11   -0.17    0.50
  36  17  13    0.33    0.83
  36  17  15    2.50    1.42
  36  17  17   -0.92    0.67
  36  18   0    0.25    0.42
  36  18   2   -0.50    0.50
  36  18   4    0.67    0.50
  36  18   6    0.25    0.42
  36  18   8    0.08    0.42
  36  18  10    0.50    0.42
  36  18  12    0.25    0.42
  36  18  14   -0.42    0.50
  36  18  16   -0.17    1.00
  36  19   1    0.17    0.50
  36  19   3    2.08    1.00
  36  19   5   -0.58    0.50
  36  19   7    0.67    0.42
  36  19   9    1.58    0.67
  36  19  11    1.58    0.67
  36  19  13    0.25    0.42
  36  19  15    0.25    0.50
  36  20   0    0.42    0.58
  36  20   2    1.00    0.58
  36  20   4    0.42    0.58
  36  20   6    0.00    0.50
  36  20   8   -0.08    0.58
  36  20  10   -0.17    0.50
  36  20  12   -0.17    0.33
  36  20  14   -0.50    0.67
  36  21   1   -1.08    0.67
  36  21   3    1.67    0.83
  36  21   5    1.67    1.67
  36  21   7    6.09    1.83
  36  21   9    2.92    2.08
  36  21  11   -0.08    0.50
  36  22   0   -0.75    0.75
  36  22   2    0.08    0.67
  36  22   4    1.33    0.83
  36  22   6    0.67    0.75
  36  22   8   -0.67    0.83
  36  22  10   -2.33    1.00
  36  23   1   -1.42    0.75
  36  23   3    2.33    1.75
  36  23   5   -1.25    1.17
  36  23   7   -0.92    0.92
  36  24   0   11.00    7.59
  36  24   2   -1.58    0.92
  36  24   4   -3.17    2.42
  37   1   0    0.25    1.17
  37   1   2    1.42    1.17
  37   1   4    2.92    2.17
  37   1   6   -1.75    0.83
  37   1   8    2.33    1.25
  37   1  10    0.83    0.83
  37   1  12    1.50    0.83
  37   1  14    0.17    0.58
  37   1  16   -0.83    0.50
  37   1  18    0.42    0.42
  37   1  20    0.75    0.50
  37   1  22    1.58    0.67
  37   2   1   -0.67    1.08
  37   2   3    0.00    0.92
  37   2   5    0.92    0.75
  37   2   7   -1.33    0.92
  37   2   9    1.33    0.75
  37   2  11    2.42    1.33
  37   2  13    0.58    0.83
  37   2  15    1.83    0.75
  37   2  17   -0.50    0.42
  37   2  19    0.25    0.50
  37   2  21   -0.17    0.58
  37   3   0    0.67    1.00
  37   3   2    3.25    3.33
  37   3   4    0.33    0.92
  37   3   6   -1.58    0.92
  37   3   8    1.67    0.83
  37   3  10    0.33    0.83
  37   3  12    2.08    0.75
  37   3  14    0.75    0.67
  37   3  16    0.00    0.50
  37   3  18   -0.25    0.42
  37   3  20   -0.42    0.58
  37   3  22    0.08    0.92
  37   4   1    0.08    1.08
  37   4   3   -0.33    0.92
  37   4   5    1.67    1.08
  37   4   7    0.33    0.83
  37   4   9   -0.25    0.92
  37   4  11    1.42    0.92
  37   4  13    1.00    0.75
  37   4  15   -0.08    0.75
  37   4  17    0.00    0.50
  37   4  19    0.33    0.33
  37   4  21   -0.33    0.67
  37   5   0    0.50    1.17
  37   5   2    0.75    1.08
  37   5   4    0.67    1.33
  37   5   6    0.67    1.08
  37   5   8    4.00    1.83
  37   5  10    1.08    1.08
  37   5  12   10.42    3.17
  37   5  14    1.75    1.00
  37   5  16    0.50    0.58
  37   5  18    0.92    0.58
  37   5  20    3.50    0.92
  37   5  22    1.92    1.08
  37   6   1    0.25    0.83
  37   6   3    0.00    0.75
  37   6   5    1.58    1.58
  37   6   7   -0.25    0.92
  37   6   9    0.00    1.00
  37   6  11    1.08    0.83
  37   6  13    0.67    0.83
  37   6  15    0.58    0.50
  37   6  17    0.50    0.50
  37   6  19    0.08    0.42
  37   6  21   -0.08    0.67
  37   7   0    0.83    0.83
  37   7   2    0.25    0.92
  37   7   4    0.33    0.83
  37   7   6    0.67    0.92
  37   7   8    0.92    0.92
  37   7  10   -1.42    0.92
  37   7  12   -0.33    0.75
  37   7  14   -0.83    0.67
  37   7  16    0.75    0.58
  37   7  18    1.58    0.67
  37   7  20    1.25    1.00
  37   8   1    2.08    1.17
  37   8   3   -0.67    0.92
  37   8   5    3.75    2.42
  37   8   7   -1.00    0.75
  37   8   9    1.08    1.67
  37   8  11    0.17    0.83
  37   8  13   -0.08    0.67
  37   8  15    0.25    0.58
  37   8  17   -0.25    0.50
  37   8  19    0.17    0.42
  37   8  21    0.50    0.67
  37   9   0   -0.08    0.75
  37   9   2   -0.50    1.00
  37   9   4    0.33    0.83
  37   9   6    0.08    0.92
  37   9   8    1.00    1.17
  37   9  10    0.25    1.08
  37   9  12    0.50    1.08
  37   9  14   -0.33    0.75
  37   9  16    0.50    0.58
  37   9  18    0.50    0.50
  37   9  20    1.92    1.17
  37  10   1    1.08    0.83
  37  10   3    0.33    0.83
  37  10   5   13.67    4.50
  37  10   7    0.58    1.00
  37  10   9    1.58    1.08
  37  10  11   -0.92    0.83
  37  10  13    0.17    0.67
  37  10  15    0.17    0.67
  37  10  17    1.17    0.50
  37  10  19   -0.33    0.42
  37  11   0    1.00    1.00
  37  11   2    3.17    1.67
  37  11   4    1.08    1.00
  37  11   6   -1.08    0.75
  37  11   8    1.17    0.92
  37  11  10   -0.58    0.92
  37  11  12   -1.00    0.83
  37  11  14   -0.33    0.67
  37  11  16    1.42    0.92
  37  11  18   -0.25    0.50
  37  11  20    0.75    0.83
  37  12   1    0.83    0.75
  37  12   3   -0.67    0.75
  37  12   5    7.00    2.92
  37  12   7   -0.33    0.83
  37  12   9    2.67    1.25
  37  12  11   -0.33    0.75
  37  12  13   -0.33    0.83
  37  12  15   -0.25    0.67
  37  12  17    0.08    0.58
  37  12  19   -0.33    0.58
  37  13   0    1.17    1.92
  37  13   2    0.42    0.75
  37  13   4    0.17    0.67
  37  13   6   -0.25    0.67
  37  13   8    1.17    1.42
  37  13  10   -0.75    0.58
  37  13  12   -0.17    0.83
  37  13  14    0.42    0.83
  37  13  16    0.33    0.75
  37  13  18   -0.08    0.83
  37  14   1   -1.42    0.67
  37  14   3    0.33    0.67
  37  14   5    5.50    2.50
  37  14   7    0.67    0.67
  37  14   9    0.25    0.75
  37  14  11    1.25    0.83
  37  14  13   -0.42    0.75
  37  14  15   -0.17    0.67
  37  14  17    0.75    0.75
  37  15   0    6.09    2.17
  37  15   2    1.67    0.92
  37  15   4    0.33    0.67
  37  15   6    0.08    0.67
  37  15   8   -0.33    0.58
  37  15  10    2.08    1.17
  37  15  12    0.58    0.75
  37  15  14   -0.42    0.67
  37  15  16    0.33    0.67
  37  16   1   -0.67    0.50
  37  16   3   -0.08    0.50
  37  16   5    0.00    0.50
  37  16   7    0.50    0.50
  37  16   9    0.08    0.67
  37  16  11    0.00    0.75
  37  16  13   -0.33    0.75
  37  16  15   -1.92    1.00
  37  17   0    0.33    0.42
  37  17   2    0.33    0.50
  37  17   4    0.08    0.42
  37  17   6    0.42    0.50
  37  17   8   -0.08    0.58
  37  17  10    0.67    0.67
  37  17  12   -1.08    0.75
  37  17  14    0.75    0.50
  37  18   1    0.75    0.42
  37  18   3    0.33    0.42
  37  18   5    0.67    0.50
  37  18   7    0.33    0.42
  37  18   9    0.50    0.50
  37  18  11    0.00    0.50
  37  18  13    1.08    0.67
  37  19   0    0.58    0.50
  37  19   2    0.58    0.50
  37  19   4    0.67    0.42
  37  19   6    0.00    0.42
  37  19   8   -0.33    0.50
  37  19  10   -0.58    0.42
  37  19  12   -0.33    1.00
  37  20   1   -0.42    0.50
  37  20   3   -0.08    0.50
  37  20   5    1.33    0.83
  37  20   7    4.17    1.75
  37  20   9    1.00    0.92
  37  20  11    8.50    7.09
  37  21   0    0.50    0.58
  37  21   2    0.17    0.67
  37  21   4   -0.83    0.50
  37  21   6   -0.33    0.50
  37  21   8    0.00    0.50
  37  22   1    0.08    0.75
  37  22   3    0.00    0.50
  37  22   5    0.50    1.08
  37  22   7   -1.67    0.25
  37  23   0   -1.58    0.92
  38   0   0   10.25    6.09
  38   1   1    1.67    1.25
  38   1   3   -2.25    1.00
  38   1   5    0.92    1.00
  38   1   7    0.75    1.00
  38   1   9   -0.42    0.92
  38   1  11    0.08    0.75
  38   1  13   -0.75    0.83
  38   1  15    0.33    0.67
  38   1  17    0.92    0.50
  38   1  19    0.50    0.42
  38   1  21   -0.25    0.58
  38   2   0   -1.17    0.75
  38   2   2    9.92    3.33
  38   2   4   -1.75    0.83
  38   2   6    0.25    1.08
  38   2   8    0.17    0.92
  38   2  10    4.50    2.42
  38   2  12    0.83    1.25
  38   2  14   -1.42    1.00
  38   2  16    0.00    0.50
  38   2  18    0.17    0.58
  38   2  20   -0.25    0.33
  38   3   1    0.75    0.75
  38   3   3    0.92    1.08
  38   3   5    0.92    0.92
  38   3   7    0.33    0.75
  38   3   9   -0.75    0.92
  38   3  11   -0.50    0.83
  38   3  13   -1.08    0.75
  38   3  15   -0.17    0.67
  38   3  17    0.33    0.67
  38   3  19   -0.42    0.75
  38   3  21   -1.75    1.50
  38   4   0    8.67    4.92
  38   4   2    0.17    0.83
  38   4   4    9.17    4.59
  38   4   6    1.25    1.00
  38   4   8    6.50    3.42
  38   4  10   -0.58    0.92
  38   4  12   -1.33    1.00
  38   4  14    0.75    0.75
  38   4  16    0.17    0.58
  38   4  18   -0.08    0.50
  38   4  20   -0.33    0.42
  38   5   1    1.33    1.00
  38   5   3    0.67    0.75
  38   5   5    0.33    0.75
  38   5   7   -0.75    1.17
  38   5   9    1.58    1.33
  38   5  11   -0.08    1.08
  38   5  13    0.00    0.83
  38   5  15    1.00    0.58
  38   5  17    1.33    0.50
  38   5  19    0.17    0.58
  38   6   0   -0.17    0.75
  38   6   2   -1.67    1.33
  38   6   4    0.83    1.00
  38   6   6   -2.08    0.92
  38   6   8    0.08    0.67
  38   6  10   -1.08    0.83
  38   6  12    0.25    0.75
  38   6  14    1.33    0.75
  38   6  16    0.25    0.67
  38   6  18    1.75    1.08
  38   6  20    0.00    0.50
  38   7   1    0.92    0.75
  38   7   3    1.25    1.08
  38   7   5    2.83    1.17
  38   7   7    2.00    1.42
  38   7   9   -0.67    1.08
  38   7  11    0.50    1.17
  38   7  13   -1.50    0.92
  38   7  15    1.00    0.75
  38   7  17    0.58    0.58
  38   7  19    3.42    2.08
  38   8   0    0.25    1.00
  38   8   2    0.92    0.92
  38   8   4    3.33    2.50
  38   8   6    0.17    0.92
  38   8   8    1.92    1.83
  38   8  10    0.17    0.83
  38   8  12    4.84    2.50
  38   8  14    1.42    0.75
  38   8  16    0.67    0.58
  38   8  18    0.50    0.83
  38   8  20   -0.75    1.00
  38   9   1    0.50    0.92
  38   9   3    0.50    1.42
  38   9   5    0.67    1.25
  38   9   7    0.17    1.00
  38   9   9    5.59    2.75
  38   9  11    0.50    1.67
  38   9  13    1.00    1.08
  38   9  15    0.33    0.83
  38   9  17    0.17    0.58
  38   9  19    0.25    1.00
  38  10   0   -1.33    0.83
  38  10   2    2.08    1.83
  38  10   4    0.33    1.00
  38  10   6    1.00    0.92
  38  10   8   -0.33    0.92
  38  10  10   -0.58    0.75
  38  10  12   -0.83    0.75
  38  10  14    0.00    1.00
  38  10  16   -0.58    0.75
  38  10  18    0.92    0.50
  38  11   1    0.58    0.83
  38  11   3    1.08    1.00
  38  11   5    2.17    2.00
  38  11   7    6.00    3.08
  38  11   9   -0.25    1.00
  38  11  11    1.25    1.33
  38  11  13    0.17    0.83
  38  11  15    0.67    0.75
  38  11  17   -1.42    0.75
  38  12   0    0.67    0.83
  38  12   2    0.25    0.83
  38  12   4    1.08    1.08
  38  12   6    0.67    0.83
  38  12   8   -0.25    1.00
  38  12  10    0.17    0.83
  38  12  12   -0.58    0.83
  38  12  14    0.75    0.92
  38  12  16    0.33    0.67
  38  13   1    0.08    0.75
  38  13   3    0.00    0.75
  38  13   5    0.33    1.00
  38  13   7   -0.50    0.83
  38  13   9    1.08    1.25
  38  13  11   -0.75    1.00
  38  13  13   -0.33    1.08
  38  13  15   -0.92    0.67
  38  13  17   -3.25    3.00
  38  14   0    2.75    1.42
  38  14   2   -0.17    1.00
  38  14   4   -0.25    0.67
  38  14   6   -0.42    0.67
  38  14   8    0.17    0.83
  38  14  10   -1.25    0.67
  38  14  12   -0.75    1.17
  38  14  14    0.92    1.83
  38  14  16    1.17    0.25
  38  15   1    0.67    0.75
  38  15   3    1.92    1.75
  38  15   5   -0.75    0.67
  38  15   7    0.67    0.75
  38  15   9    0.58    0.67
  38  15  11    1.50    1.25
  38  15  13    0.00    0.67
  38  16   0   -0.67    0.75
  38  16   2   -0.67    0.58
  38  16   4   -1.25    0.67
  38  16   6    1.00    0.50
  38  16   8    1.08    0.67
  38  16  10    0.58    0.75
  38  16  12    0.58    1.17
  38  17   1    0.50    0.42
  38  17   3   -0.08    0.58
  38  17   5   -0.25    0.50
  38  17   7    0.33    0.58
  38  17   9   -0.67    0.75
  38  17  11    0.08    0.75
  38  18   0    2.83    1.17
  38  18   2    2.58    1.33
  38  18   4    0.75    0.83
  38  18   6   -0.08    0.67
  38  18   8    1.92    0.92
  38  18  10   -0.58    0.75
  38  19   1    0.25    0.42
  38  19   3    0.67    0.42
  38  19   5    3.50    1.17
  38  19   7   -0.08    0.75
  38  19   9    4.25    5.25
  38  20   0   -0.67    0.42
  38  20   2   -0.33    0.42
  38  20   4    0.75    0.50
  38  20   6   -0.42    0.50
  38  21   1   -1.50    0.92
  38  21   3   -0.58    0.67
  39   1   0    1.92    1.00
  39   1   2    0.17    0.83
  39   1   4    0.83    1.00
  39   1   6    0.92    1.17
  39   1   8    0.00    0.67
  39   1  10   -0.25    0.67
  39   1  12   -0.17    0.75
  39   1  14   -0.42    0.67
  39   1  16    0.83    0.67
  39   1  18   -0.67    0.58
  39   2   1   -0.33    1.08
  39   2   3   -0.17    1.00
  39   2   5   -1.33    1.25
  39   2   7   -1.50    1.00
  39   2   9   -1.92    0.92
  39   2  11    0.50    0.75
  39   2  13   -0.33    0.92
  39   2  15   -1.33    1.08
  39   2  17    0.92    0.83
  39   2  19   -0.42    1.08
  39   3   0    0.25    1.08
  39   3   2    2.33    1.08
  39   3   4   -0.92    1.08
  39   3   6    2.42    1.00
  39   3   8    0.08    0.92
  39   3  10    3.58    1.75
  39   3  12   -0.58    1.08
  39   3  14    0.50    0.58
  39   3  16   -0.67    0.75
  39   3  18   -1.33    0.50
  39   4   1   -0.67    0.92
  39   4   3    2.25    2.08
  39   4   5    0.58    1.08
  39   4   7    0.58    0.83
  39   4   9    2.17    1.08
  39   4  11    0.17    0.83
  39   4  13   -0.25    1.08
  39   4  15    0.67    0.67
  39   4  17    1.75    1.25
  39   5   0   -0.33    0.92
  39   5   2   -0.75    1.00
  39   5   4   -0.75    0.92
  39   5   6    1.25    1.00
  39   5   8    0.75    0.92
  39   5  10   -0.67    0.83
  39   5  12   -1.25    1.00
  39   5  14    0.75    0.75
  39   5  16    0.42    0.67
  39   5  18    0.50    1.00
  39   6   1   -1.25    1.00
  39   6   3    0.42    1.42
  39   6   5    0.42    0.75
  39   6   7    0.42    1.25
  39   6   9   -1.17    1.08
  39   6  11   -0.67    0.75
  39   6  13    0.25    0.75
  39   6  15   -0.67    0.75
  39   6  17    2.83    1.50
  39   7   0    0.50    0.83
  39   7   2   -0.75    1.08
  39   7   4   -1.17    0.83
  39   7   6   -0.50    0.75
  39   7   8   -1.67    1.17
  39   7  10    3.83    1.92
  39   7  12    0.00    1.42
  39   7  14    0.33    1.00
  39   7  16   -0.42    0.83
  39   7  18    0.17    1.50
  39   8   1    0.17    0.92
  39   8   3    2.17    1.50
  39   8   5   -1.83    0.92
  39   8   7    0.00    1.17
  39   8   9    0.00    0.92
  39   8  11   -0.67    0.83
  39   8  13    0.00    0.75
  39   8  15    0.42    0.75
  39   8  17   -1.08    0.58
  39   9   0    0.00    0.92
  39   9   2   -1.33    0.92
  39   9   4   -1.08    0.92
  39   9   6   -0.58    0.92
  39   9   8    1.67    1.00
  39   9  10    0.00    0.75
  39   9  12    0.33    0.92
  39   9  14   -0.83    0.92
  39   9  16    1.67    0.83
  39  10   1   -1.58    0.92
  39  10   3    2.00    1.17
  39  10   5    0.08    0.83
  39  10   7    0.25    1.00
  39  10   9    1.25    0.92
  39  10  11   -0.50    1.00
  39  10  13   -0.33    1.50
  39  10  15   -1.33    1.25
  39  11   0    0.58    0.83
  39  11   2   -0.67    0.75
  39  11   4    0.33    0.92
  39  11   6   -0.83    1.17
  39  11   8    0.25    1.00
  39  11  10   -0.50    1.00
  39  11  12    0.50    1.00
  39  11  14   -0.67    1.08
  39  12   1    1.83    1.33
  39  12   3   -0.08    0.83
  39  12   5    0.25    0.83
  39  12   7    3.33    0.92
  39  12   9    0.42    0.83
  39  12  11    0.17    1.42
  39  12  13   -0.92    1.33
  39  12  15   -2.33    3.25
  39  13   0    0.92    0.83
  39  13   2    0.83    1.17
  39  13   4   -0.83    0.92
  39  13   6    0.67    0.83
  39  13   8   -0.75    0.83
  39  13  10   -1.00    0.83
  39  13  12    0.08    1.25
  39  13  14   -0.25    0.25
  39  14   1   -0.17    0.75
  39  14   3    1.42    1.08
  39  14   5   -0.08    0.83
  39  14   7   -0.17    0.75
  39  14   9   -0.33    0.67
  39  14  11    1.00    1.42
  39  15   0   -1.58    0.75
  39  15   2    0.92    0.83
  39  15   4    1.00    0.67
  39  15   6   -0.75    0.75
  39  15   8   -0.75    0.83
  39  15  10   -0.33    1.00
  39  16   1   -0.08    0.67
  39  16   3    1.42    0.58
  39  16   5   -0.58    0.67
  39  16   7   -0.50    1.08
  39  16   9    0.25    1.42
  39  17   0   -1.17    0.58
  39  17   2   -1.08    0.67
  39  17   4   -1.17    0.75
  39  17   6   -0.50    0.58
  39  17   8    2.67    1.50
  39  18   1    0.50    0.50
  39  18   3    0.75    0.83
  39  18   5   -2.92    1.33
  39  18   7    0.50    1.50
  39  19   0    0.33    0.83
  39  19   2   -0.42    0.58
  39  19   4   -0.50    0.25
  40   0   0    0.50    1.92
  40   1   1    0.25    0.92
  40   1   3   14.42   11.09
  40   1   5    0.25    1.17
  40   1   7   -1.08    1.00
  40   1   9    1.33    1.00
  40   1  11    1.42    0.67
  40   1  13   -0.33    1.25
  40   1  15   -0.25    1.17
  40   1  17   -3.92    3.58
  40   2   0    0.08    1.00
  40   2   2    0.42    1.83
  40   2   4    0.42    0.92
  40   2   6    1.08    1.08
  40   2   8   -2.00    0.92
  40   2  10   -0.92    1.50
  40   2  12    0.75    0.83
  40   2  14    5.17    4.34
  40   2  16   -0.75    1.08
  40   3   1    0.75    0.83
  40   3   3   -0.75    1.00
  40   3   5    0.33    0.92
  40   3   7   -0.67    1.67
  40   3   9    0.42    0.75
  40   3  11    0.33    1.33
  40   3  13    0.17    0.83
  40   3  15    0.83    1.33
  40   3  17   -1.58    2.92
  40   4   0   -0.50    1.25
  40   4   2    6.09    6.67
  40   4   4   -0.25    1.33
  40   4   6    0.08    1.00
  40   4   8   -1.42    1.25
  40   4  10    0.00    0.92
  40   4  12   -0.17    0.83
  40   4  14   -0.08    1.08
  40   4  16   -1.50    1.33
  40   5   1    0.67    1.00
  40   5   3    0.17    1.08
  40   5   5   -1.00    1.08
  40   5   7   -1.58    1.25
  40   5   9    1.67    1.25
  40   5  11    5.00    2.75
  40   5  13   -0.75    0.92
  40   5  15    0.58    1.08
  40   6   0    0.00    1.17
  40   6   2    1.50    1.42
  40   6   4    0.25    1.33
  40   6   6    0.83    1.25
  40   6   8    0.50    1.17
  40   6  10    1.75    1.25
  40   6  12   -0.83    1.08
  40   6  14    0.58    1.50
  40   6  16    0.17    1.08
  40   7   1   -0.67    1.17
  40   7   3   -0.25    0.92
  40   7   5    0.00    1.17
  40   7   7    0.58    0.75
  40   7   9   -0.50    1.17
  40   7  11    1.25    1.50
  40   7  13    0.25    0.83
  40   7  15    0.25    2.08
  40   8   0    0.42    1.33
  40   8   2   -0.50    0.83
  40   8   4    0.42    1.42
  40   8   6    0.33    1.33
  40   8   8    1.92    0.92
  40   8  10    1.08    0.83
  40   8  12   -1.00    1.17
  40   8  14   -0.33    1.58
  40   9   1    1.08    3.08
  40   9   3    0.42    1.00
  40   9   5    1.67    1.25
  40   9   7    0.33    1.25
  40   9   9   -0.25    0.83
  40   9  11   -1.00    1.00
  40   9  13   -1.50    1.17
  40  10   0    0.33    0.83
  40  10   2    1.50    1.00
  40  10   4   -1.67    1.08
  40  10   6   -1.17    1.25
  40  10   8   -1.00    0.92
  40  10  10   -1.08    1.00
  40  10  12    0.25    1.58
  40  11   1   -0.67    1.17
  40  11   3    0.33    1.00
  40  11   5    0.75    1.25
  40  11   7   15.01   16.01
  40  11   9   -0.17    0.75
  40  11  11    0.00    1.00
  40  12   0    1.33    1.42
  40  12   2   -0.33    0.92
  40  12   4   -0.67    0.75
  40  12   6   -1.50    1.17
  40  12   8   -0.17    1.17
  40  12  10    1.33    1.42
  40  12  12   -0.58    2.33
  40  13   1    0.50    1.17
  40  13   3    2.75    1.00
  40  13   5    1.42    0.83
  40  13   7   11.42   11.42
  40  13   9    1.08    1.08
  40  14   0   -0.17    0.75
  40  14   2   -0.17    0.92
  40  14   4   -0.67    1.00
  40  14   6   -1.50    1.17
  40  14   8   -0.75    0.83
  40  14  10   -0.33    1.33
  40  15   1   -1.33    0.83
  40  15   3    1.42    0.92
  40  15   5   -0.17    1.00
  40  15   7    1.92    1.50
  40  16   0    0.67    0.67
  40  16   2   -1.25    1.17
  40  16   4    3.42    3.42
  40  17   1    0.92    0.50
  40  17   3    2.25    0.92
  41   1   0    1.33    1.33
  41   1   2   -0.08    0.83
  41   1   4    0.25    1.08
  41   1   6    1.50    0.83
  41   1   8   -1.83    0.92
  41   1  10    1.42    4.09
  41   1  12   -2.00    1.17
  41   1  14   -0.67    0.25
  41   2   1    0.92    0.92
  41   2   3    1.58    1.00
  41   2   5    0.50    1.00
  41   2   7   -0.92    1.33
  41   2   9    0.50    1.08
  41   2  11    0.42    0.75
  41   2  13   -1.42    0.92
  41   3   0    1.75    1.17
  41   3   2   -1.25    1.00
  41   3   4   -0.42    1.33
  41   3   6    0.25    1.17
  41   3   8   -1.58    1.25
  41   3  10   -0.83    1.75
  41   3  12   -0.75    1.75
  41   3  14    0.42    0.33
  41   4   1    2.33    2.08
  41   4   3    1.17    1.25
  41   4   5    1.42    0.75
  41   4   7    1.08    1.42
  41   4   9    0.92    1.08
  41   4  11    0.42    1.17
  41   4  13   -0.58    1.25
  41   5   0    0.75    1.83
  41   5   2    0.25    1.17
  41   5   4   -1.50    1.50
  41   5   6   -1.17    1.50
  41   5   8    0.92    1.00
  41   5  10    2.33    1.42
  41   5  12    0.17    0.92
  41   6   1    1.83    1.33
  41   6   3    1.33    1.17
  41   6   5    3.00    2.58
  41   6   7    0.25    1.00
  41   6   9   -0.83    1.08
  41   6  11    0.58    1.00
  41   7   0   -1.33    1.25
  41   7   2    1.92    1.00
  41   7   4    0.17    1.17
  41   7   6    1.67    1.83
  41   7   8    0.75    0.83
  41   7  10   -2.67    1.08
  41   7  12   -2.00    2.00
  41   8   1    1.08    1.42
  41   8   3   -0.08    1.00
  41   8   5    0.75    1.58
  41   8   7    0.42    1.00
  41   8   9    0.83    0.92
  41   8  11    0.58    0.83
  41   9   0   -1.67    0.75
  41   9   2    1.50    1.25
  41   9   4   -0.25    1.17
  41   9   6    1.17    1.33
  41   9   8   -0.08    1.17
  41   9  10    3.08    1.67
  41  10   1    0.08    0.92
  41  10   3    1.25    1.17
  41  10   5    1.33    1.33
  41  10   7   -0.25    1.08
  41  10   9   -1.08    1.42
  41  11   0    1.25    1.33
  41  11   2    2.00    1.17
  41  11   4   -1.17    1.58
  41  11   6    1.33    1.58
  41  11   8   -0.42    1.17
  41  12   1    0.42    1.25
  41  12   3    2.83    5.17
  41  12   5    1.83    2.08
  41  13   0    1.33    1.33
  41  13   2   -0.92    1.33
  41  13   4    1.00    1.58
  41  13   6   -0.17    2.08
  41  14   1   -0.75    0.25
  41  14   3    3.00    4.34
  42   0   0    1.17    0.67
  42   1   1   -3.42    1.83
  42   1   3    0.67    0.92
  42   1   5   -1.58    1.33
  42   1   7    0.50    1.58
  42   1   9   -0.92    1.75
  42   1  11   -4.92    0.75
  42   2   0   -0.08    1.75
  42   2   2   -0.33    1.33
  42   2   4   -0.33    1.75
  42   2   6   -0.33    1.08
  42   2   8    0.42    1.17
  42   2  10   -0.58    0.92
  42   3   1   -1.17    2.00
  42   3   3    1.50    1.17
  42   3   5    0.17    1.42
  42   3   7   -1.75    1.58
  42   3   9    1.08    2.75
  42   4   0    2.92    3.00
  42   4   2   -1.17    1.50
  42   4   4   -1.00    1.00
  42   4   6   -2.42    1.08
  42   4   8    1.25    1.08
  42   4  10    0.33    1.17
  42   5   1   -1.42    1.92
  42   5   3    0.83    1.50
  42   5   5   -0.50    0.75
  42   5   7    0.75    2.00
  42   5   9    2.33    1.33
  42   6   0   -0.50    0.92
  42   6   2    0.33    1.33
  42   6   4    0.42    1.08
  42   6   6   -0.50    1.08
  42   6   8   -1.25    1.08
  42   7   1    0.75    0.92
  42   7   3    0.75    1.17
  42   7   5    0.75    1.17
  42   7   7    3.25    1.17
  42   7   9   -1.67    1.25
  42   8   0   -0.50    1.33
  42   8   2    2.25    3.25
  42   8   4    1.08    1.33
  42   8   6    0.75    1.17
  42   9   1    0.25    1.17
  42   9   3    0.75    1.67
  42   9   5   -1.83    1.58
  42  10   0   -0.17    1.08
  42  10   2    1.17    1.58
  42  10   4   -0.08    2.25
  42  11   1   -1.33    1.58
  43   1   0   -0.33    2.33
  43   1   2   -0.75    1.75
  43   1   4    1.67    1.50
  43   2   1   -4.25    1.67
  43   2   3   -1.75    1.25
  43   2   5    1.08    1.25
  43   3   0   -0.67    0.75
  43   3   2    1.50    1.58
  43   3   4   -0.58    5.09
  43   4   1   -0.50    1.42
  43   4   3    1.92    1.17
  43   4   5   -1.00    1.17
  43   5   0   -3.17    1.83
  43   5   2   -0.50    0.17
   0   0   0    0.00    0.00

_computing_structure_solution     'SHELXT 2018/2 (Sheldrick, 2018)'
;
_shelx_hkl_checksum   83391

_shelx_fab_file
;
    0    1    1   1134.30      0.00
    0    0    2   1571.90      0.00
    1    1    2   -384.81      0.00
    0    2    2   -182.88      0.00
    2    2    2   1567.88      0.00
    0    1    3   -101.78      0.00
    1    2    3     52.19      0.00
    0    3    3    248.49      0.00
    2    3    3     -9.68      0.00
    0    0    4   -512.72      0.00
    1    1    4    388.39      0.00
    1    3    4     28.62      0.00
    0    2    4   -482.28      0.00
    2    2    4   -227.16      0.00
    3    3    4     19.58      0.00
    0    4    4    165.32      0.00
    2    4    4    275.11      0.00
    4    4    4    139.53      0.00
    0    1    5   -132.14      0.00
    1    2    5    221.73      0.00
    1    4    5     26.98      0.00
    2    3    5    108.77      0.00
    0    3    5     54.84      0.00
    3    4    5    154.58      0.00
    0    5    5    229.17      0.00
    2    5    5    -12.20      0.00
    4    5    5      2.57      0.00
    0    0    6   -117.34      0.00
    1    1    6    -91.81      0.00
    1    3    6   -103.74      0.00
    1    5    6    -29.48      0.00
    0    2    6     80.34      0.00
    2    2    6   -261.08      0.00
    2    4    6    -33.91      0.00
    3    3    6    113.96      0.00
    3    5    6     49.61      0.00
    0    4    6   -326.51      0.00
    4    4    6     72.09      0.00
    5    5    6     78.06      0.00
    0    6    6   -256.77      0.00
    2    6    6   -112.90      0.00
    4    6    6     90.23      0.00
    6    6    6    -60.32      0.00
    0    1    7    183.25      0.00
    1    2    7    -75.37      0.00
    1    4    7     68.62      0.00
    1    6    7    -51.68      0.00
    2    3    7    -34.26      0.00
    2    5    7     90.17      0.00
    0    3    7   -136.61      0.00
    3    4    7    -44.86      0.00
    3    6    7    -80.67      0.00
    4    5    7     88.23      0.00
    0    5    7    -58.04      0.00
    5    6    7     49.54      0.00
    0    7    7    -31.44      0.00
    2    7    7     22.45      0.00
    4    7    7    -29.40      0.00
    6    7    7    -14.73      0.00
    0    0    8   -129.88      0.00
    1    1    8    -97.92      0.00
    1    3    8     48.48      0.00
    1    5    8    125.18      0.00
    1    7    8     18.39      0.00
    0    2    8    104.02      0.00
    2    2    8    -25.86      0.00
    2    4    8     -7.04      0.00
    2    6    8     38.18      0.00
    3    3    8   -194.24      0.00
    3    5    8    -61.50      0.00
    3    7    8    -19.90      0.00
    0    4    8     19.56      0.00
    4    4    8    -67.76      0.00
    4    6    8     56.76      0.00
    5    5    8    -45.58      0.00
    5    7    8    -49.82      0.00
    0    6    8   -156.55      0.00
    6    6    8     -9.36      0.00
    7    7    8     44.48      0.00
    0    8    8    180.12      0.00
    2    8    8    -72.90      0.00
    4    8    8     40.45      0.00
    6    8    8    -36.33      0.00
    8    8    8      0.96      0.00
    0    1    9    106.11      0.00
    1    2    9    -81.91      0.00
    1    4    9   -106.65      0.00
    1    6    9     46.67      0.00
    1    8    9    -19.98      0.00
    2    3    9   -208.68      0.00
    2    5    9    -95.01      0.00
    2    7    9    -25.50      0.00
    0    3    9    151.75      0.00
    3    4    9    -39.93      0.00
    3    6    9     85.98      0.00
    3    8    9    -30.59      0.00
    4    5    9     27.22      0.00
    4    7    9     30.67      0.00
    0    5    9     99.21      0.00
    5    6    9      4.16      0.00
    5    8    9     21.42      0.00
    6    7    9     30.32      0.00
    0    7    9     44.34      0.00
    7    8    9      2.27      0.00
    0    9    9     44.39      0.00
    2    9    9     23.66      0.00
    4    9    9     -2.28      0.00
    6    9    9     19.23      0.00
    8    9    9     15.86      0.00
    0    0   10     23.29      0.00
    1    1   10    -66.78      0.00
    1    3   10    -60.48      0.00
    1    5   10    -27.24      0.00
    1    7   10     -0.69      0.00
    1    9   10     21.72      0.00
    0    2   10     54.19      0.00
    2    2   10    -26.94      0.00
    2    4   10    -56.94      0.00
    2    6   10     49.71      0.00
    2    8   10    -28.13      0.00
    3    3   10     31.15      0.00
    3    5   10     -9.58      0.00
    3    7   10     13.79      0.00
    3    9   10    -32.87      0.00
    0    4   10     83.15      0.00
    4    4   10    191.57      0.00
    4    6   10    -56.88      0.00
    4    8   10     35.33      0.00
    5    5   10     17.13      0.00
    5    7   10     36.68      0.00
    5    9   10    -16.27      0.00
    0    6   10    -43.36      0.00
    6    6   10    -88.81      0.00
    6    8   10      4.18      0.00
    7    7   10    -25.21      0.00
    7    9   10    -22.25      0.00
    0    8   10     -7.36      0.00
    8    8   10    -36.32      0.00
    9    9   10      8.81      0.00
    0   10   10      0.41      0.00
    2   10   10     40.35      0.00
    4   10   10     -8.21      0.00
    6   10   10     35.03      0.00
    8   10   10     12.61      0.00
   10   10   10     20.52      0.00
    0    1   11    -15.08      0.00
    1    2   11     32.72      0.00
    1    4   11      5.12      0.00
    1    6   11     12.83      0.00
    1    8   11     13.67      0.00
    1   10   11      0.27      0.00
    2    3   11    -24.73      0.00
    2    5   11     29.32      0.00
    2    7   11     20.96      0.00
    2    9   11    -26.12      0.00
    0    3   11     13.94      0.00
    3    4   11     17.46      0.00
    3    6   11     39.25      0.00
    3    8   11     -8.87      0.00
    3   10   11    -10.08      0.00
    4    5   11    -21.94      0.00
    4    7   11     31.65      0.00
    4    9   11     38.59      0.00
    0    5   11    -36.83      0.00
    5    6   11     -7.66      0.00
    5    8   11     23.94      0.00
    5   10   11    -22.97      0.00
    6    7   11     27.54      0.00
    6    9   11    -27.43      0.00
    0    7   11     11.42      0.00
    7    8   11     -1.39      0.00
    7   10   11     21.31      0.00
    8    9   11    -22.87      0.00
    0    9   11      0.81      0.00
    9   10   11     -0.06      0.00
    0   11   11     53.88      0.00
    2   11   11    -22.05      0.00
    4   11   11    -26.12      0.00
    6   11   11      4.05      0.00
    8   11   11     15.12      0.00
   10   11   11    -22.06      0.00
    0    0   12    -10.56      0.00
    1    1   12    -19.95      0.00
    1    3   12      7.60      0.00
    1    5   12     77.91      0.00
    1    7   12     37.05      0.00
    1    9   12     18.74      0.00
    1   11   12      6.95      0.00
    0    2   12      6.29      0.00
    2    2   12     -3.56      0.00
    2    4   12     20.16      0.00
    2    6   12      5.35      0.00
    2    8   12    -14.05      0.00
    2   10   12     -0.82      0.00
    3    3   12    -10.53      0.00
    3    5   12    -19.71      0.00
    3    7   12     -4.08      0.00
    3    9   12      3.84      0.00
    3   11   12      8.33      0.00
    0    4   12     68.96      0.00
    4    4   12    -42.49      0.00
    4    6   12     20.64      0.00
    4    8   12     25.35      0.00
    4   10   12     54.14      0.00
    5    5   12    -33.46      0.00
    5    7   12      4.85      0.00
    5    9   12     -8.16      0.00
    5   11   12     20.41      0.00
    0    6   12     33.33      0.00
    6    6   12     12.24      0.00
    6    8   12    -13.84      0.00
    6   10   12      3.70      0.00
    7    7   12     14.25      0.00
    7    9   12      5.67      0.00
    7   11   12    -20.22      0.00
    0    8   12     33.39      0.00
    8    8   12     26.76      0.00
    8   10   12    -17.47      0.00
    9    9   12    -29.57      0.00
    9   11   12    121.40      0.00
    0   10   12      2.20      0.00
   10   10   12    -29.93      0.00
   11   11   12    -32.10      0.00
    0   12   12    -33.58      0.00
    2   12   12    -23.58      0.00
    4   12   12    -27.82      0.00
    6   12   12     -6.55      0.00
    8   12   12     17.71      0.00
   10   12   12    -17.00      0.00
   12   12   12     -5.16      0.00
    0    1   13    -33.41      0.00
    1    2   13     37.37      0.00
    1    4   13     28.64      0.00
    1    6   13      4.57      0.00
    1    8   13      0.53      0.00
    1   10   13      0.39      0.00
    1   12   13    -18.63      0.00
    2    3   13    -11.21      0.00
    2    5   13      7.78      0.00
    2    7   13    -11.26      0.00
    2    9   13      8.54      0.00
    2   11   13     13.55      0.00
    0    3   13     58.04      0.00
    3    4   13     -0.40      0.00
    3    6   13      2.24      0.00
    3    8   13    -25.18      0.00
    3   10   13     -3.72      0.00
    3   12   13      5.97      0.00
    4    5   13     22.87      0.00
    4    7   13     10.83      0.00
    4    9   13     -8.38      0.00
    4   11   13      1.57      0.00
    0    5   13      5.27      0.00
    5    6   13    -12.19      0.00
    5    8   13     -5.90      0.00
    5   10   13    -22.06      0.00
    5   12   13    -36.99      0.00
    6    7   13      6.13      0.00
    6    9   13    -10.99      0.00
    6   11   13     24.67      0.00
    0    7   13      7.72      0.00
    7    8   13     15.52      0.00
    7   10   13    -23.07      0.00
    7   12   13    -90.90      0.00
    8    9   13      4.81      0.00
    8   11   13     11.63      0.00
    0    9   13      8.77      0.00
    9   10   13     -3.49      0.00
    9   12   13    -41.28      0.00
   10   11   13     54.25      0.00
    0   11   13    -61.47      0.00
   11   12   13    -52.13      0.00
    0   13   13     41.61      0.00
    2   13   13     55.33      0.00
    4   13   13      7.68      0.00
    6   13   13    -39.66      0.00
    8   13   13     18.15      0.00
   10   13   13     -6.77      0.00
   12   13   13      9.04      0.00
    0    0   14    -55.52      0.00
    1    1   14     24.04      0.00
    1    3   14     -7.67      0.00
    1    5   14    -13.74      0.00
    1    7   14     -3.19      0.00
    1    9   14    -15.75      0.00
    1   11   14     23.68      0.00
    1   13   14    121.24      0.00
    0    2   14    -17.81      0.00
    2    2   14    -75.81      0.00
    2    4   14     23.97      0.00
    2    6   14    -46.45      0.00
    2    8   14    -20.61      0.00
    2   10   14     10.94      0.00
    2   12   14      1.69      0.00
    3    3   14     27.98      0.00
    3    5   14      9.71      0.00
    3    7   14     -7.51      0.00
    3    9   14     -5.37      0.00
    3   11   14    -12.48      0.00
    3   13   14     52.26      0.00
    0    4   14    -67.26      0.00
    4    4   14    -13.85      0.00
    4    6   14     50.17      0.00
    4    8   14      5.16      0.00
    4   10   14     -1.14      0.00
    4   12   14    -21.40      0.00
    5    5   14    -26.69      0.00
    5    7   14      4.24      0.00
    5    9   14     -3.64      0.00
    5   11   14    -39.30      0.00
    5   13   14     25.65      0.00
    0    6   14     26.25      0.00
    6    6   14    -39.13      0.00
    6    8   14     60.92      0.00
    6   10   14     39.93      0.00
    6   12   14     19.33      0.00
    7    7   14    -33.73      0.00
    7    9   14      2.49      0.00
    7   11   14   -116.72      0.00
    7   13   14     18.42      0.00
    0    8   14    -17.39      0.00
    8    8   14    -46.55      0.00
    8   10   14   -141.60      0.00
    8   12   14    -22.30      0.00
    9    9   14    -86.49      0.00
    9   11   14    -34.56      0.00
    9   13   14    -13.41      0.00
    0   10   14     48.75      0.00
   10   10   14    -22.61      0.00
   10   12   14      9.11      0.00
   11   11   14      7.10      0.00
   11   13   14     11.81      0.00
    0   12   14      5.13      0.00
   12   12   14     39.14      0.00
   13   13   14     18.86      0.00
    0   14   14     19.00      0.00
    2   14   14     -0.89      0.00
    4   14   14     25.04      0.00
    6   14   14    -11.95      0.00
    8   14   14     38.56      0.00
   10   14   14      9.00      0.00
   12   14   14     13.04      0.00
   14   14   14    -33.96      0.00
    0    1   15     44.16      0.00
    1    2   15    -22.61      0.00
    1    4   15     10.94      0.00
    1    6   15    -17.77      0.00
    1    8   15      7.33      0.00
    1   10   15    -39.68      0.00
    1   12   15    -91.03      0.00
    1   14   15      4.08      0.00
    2    3   15     -6.64      0.00
    2    5   15     19.85      0.00
    2    7   15     -7.44      0.00
    2    9   15     -8.09      0.00
    2   11   15     14.69      0.00
    2   13   15    -10.80      0.00
    0    3   15      4.22      0.00
    3    4   15     -5.67      0.00
    3    6   15     18.76      0.00
    3    8   15     21.11      0.00
    3   10   15    -42.12      0.00
    3   12   15      9.29      0.00
    3   14   15     -2.10      0.00
    4    5   15    -24.05      0.00
    4    7   15    -13.26      0.00
    4    9   15      5.87      0.00
    4   11   15     43.47      0.00
    4   13   15      6.05      0.00
    0    5   15    -21.01      0.00
    5    6   15     20.01      0.00
    5    8   15      8.56      0.00
    5   10   15    -11.86      0.00
    5   12   15     52.02      0.00
    5   14   15     18.84      0.00
    6    7   15    -12.14      0.00
    6    9   15     56.75      0.00
    6   11   15    101.76      0.00
    6   13   15     -9.24      0.00
    0    7   15     15.67      0.00
    7    8   15    107.07      0.00
    7   10   15     41.68      0.00
    7   12   15     39.31      0.00
    7   14   15    -17.09      0.00
    8    9   15     98.34      0.00
    8   11   15     21.67      0.00
    8   13   15     -6.17      0.00
    0    9   15     22.01      0.00
    9   10   15      6.72      0.00
    9   12   15     -9.75      0.00
    9   14   15     -2.50      0.00
   10   11   15     10.74      0.00
   10   13   15    -13.10      0.00
    0   11   15    -40.61      0.00
   11   12   15     -7.28      0.00
   11   14   15     10.97      0.00
   12   13   15      5.20      0.00
    0   13   15    -41.51      0.00
   13   14   15      4.81      0.00
    0   15   15     40.94      0.00
    2   15   15    -14.20      0.00
    4   15   15    -20.92      0.00
    6   15   15    -17.46      0.00
    8   15   15      1.77      0.00
   10   15   15    -21.29      0.00
   12   15   15      5.43      0.00
   14   15   15      0.46      0.00
    0    0   16     19.20      0.00
    1    1   16    -30.65      0.00
    1    3   16    -16.31      0.00
    1    5   16     -7.57      0.00
    1    7   16      5.57      0.00
    1    9   16    -25.02      0.00
    1   11   16      2.30      0.00
    1   13   16     16.37      0.00
    1   15   16     32.04      0.00
    0    2   16     34.71      0.00
    2    2   16    -24.14      0.00
    2    4   16     37.29      0.00
    2    6   16    -22.75      0.00
    2    8   16     -0.42      0.00
    2   10   16     39.12      0.00
    2   12   16     19.43      0.00
    2   14   16    -22.64      0.00
    3    3   16     21.30      0.00
    3    5   16      7.36      0.00
    3    7   16     17.74      0.00
    3    9   16      1.58      0.00
    3   11   16     46.48      0.00
    3   13   16      0.41      0.00
    3   15   16     17.20      0.00
    0    4   16      4.76      0.00
    4    4   16    -14.26      0.00
    4    6   16    -14.66      0.00
    4    8   16    -53.85      0.00
    4   10   16    -17.35      0.00
    4   12   16      0.59      0.00
    4   14   16      1.50      0.00
    5    5   16     26.30      0.00
    5    7   16     55.89      0.00
    5    9   16   -142.92      0.00
    5   11   16    -22.95      0.00
    5   13   16     -7.97      0.00
    5   15   16     -3.70      0.00
    0    6   16     23.16      0.00
    6    6   16      8.10      0.00
    6    8   16     44.44      0.00
    6   10   16    -21.98      0.00
    6   12   16     11.50      0.00
    6   14   16      1.81      0.00
    7    7   16     79.89      0.00
    7    9   16     -6.06      0.00
    7   11   16      2.63      0.00
    7   13   16      3.79      0.00
    7   15   16     14.56      0.00
    0    8   16    -44.26      0.00
    8    8   16     99.69      0.00
    8   10   16    -23.83      0.00
    8   12   16     -3.14      0.00
    8   14   16     12.97      0.00
    9    9   16      6.96      0.00
    9   11   16      3.08      0.00
    9   13   16     -2.48      0.00
    9   15   16      1.62      0.00
    0   10   16     21.55      0.00
   10   10   16    -12.26      0.00
   10   12   16      6.83      0.00
   10   14   16      8.54      0.00
   11   11   16      5.82      0.00
   11   13   16     -5.27      0.00
   11   15   16      3.29      0.00
    0   12   16      8.24      0.00
   12   12   16     18.60      0.00
   12   14   16     -2.01      0.00
   13   13   16     10.78      0.00
   13   15   16     21.58      0.00
    0   14   16    -14.49      0.00
   14   14   16    -17.42      0.00
   15   15   16    -19.87      0.00
    0   16   16     -8.55      0.00
    2   16   16     -3.44      0.00
    4   16   16     -4.25      0.00
    6   16   16    -13.32      0.00
    8   16   16     -5.30      0.00
   10   16   16    -12.69      0.00
   12   16   16     -6.13      0.00
   14   16   16     -6.73      0.00
   16   16   16      3.70      0.00
    0    1   17    -24.51      0.00
    1    2   17     17.84      0.00
    1    4   17    -28.73      0.00
    1    6   17     -6.92      0.00
    1    8   17    -39.92      0.00
    1   10   17    -22.68      0.00
    1   12   17    -15.04      0.00
    1   14   17     -1.25      0.00
    1   16   17      1.14      0.00
    2    3   17    -28.74      0.00
    2    5   17    -16.49      0.00
    2    7   17     18.99      0.00
    2    9   17      5.54      0.00
    2   11   17      1.71      0.00
    2   13   17     -1.44      0.00
    2   15   17    -15.27      0.00
    0    3   17      9.21      0.00
    3    4   17     13.69      0.00
    3    6   17     18.79      0.00
    3    8   17    158.21      0.00
    3   10   17    -26.38      0.00
    3   12   17     -8.46      0.00
    3   14   17      1.38      0.00
    3   16   17    -15.21      0.00
    4    5   17     13.66      0.00
    4    7   17     76.26      0.00
    4    9   17    -30.51      0.00
    4   11   17     -1.01      0.00
    4   13   17      9.38      0.00
    4   15   17     15.76      0.00
    0    5   17     50.24      0.00
    5    6   17    -35.45      0.00
    5    8   17     30.72      0.00
    5   10   17    -20.40      0.00
    5   12   17    -13.22      0.00
    5   14   17     13.46      0.00
    5   16   17      3.88      0.00
    6    7   17    -26.28      0.00
    6    9   17    -18.93      0.00
    6   11   17      4.33      0.00
    6   13   17    -10.23      0.00
    6   15   17     -3.70      0.00
    0    7   17    -21.57      0.00
    7    8   17    -21.31      0.00
    7   10   17     18.88      0.00
    7   12   17     15.19      0.00
    7   14   17    -22.86      0.00
    7   16   17     -8.06      0.00
    8    9   17    -11.52      0.00
    8   11   17     -7.07      0.00
    8   13   17     -2.23      0.00
    8   15   17      6.12      0.00
    0    9   17     30.53      0.00
    9   10   17     -6.14      0.00
    9   12   17      6.85      0.00
    9   14   17      0.08      0.00
    9   16   17     -3.74      0.00
   10   11   17    -11.59      0.00
   10   13   17      1.39      0.00
   10   15   17     -5.26      0.00
    0   11   17    -11.43      0.00
   11   12   17      5.78      0.00
   11   14   17     17.89      0.00
   11   16   17      2.51      0.00
   12   13   17    -10.42      0.00
   12   15   17     -9.84      0.00
    0   13   17      8.09      0.00
   13   14   17      6.16      0.00
   13   16   17     -0.13      0.00
   14   15   17      3.54      0.00
    0   15   17     17.93      0.00
   15   16   17      4.77      0.00
    0   17   17     -7.91      0.00
    2   17   17     -3.64      0.00
    4   17   17      2.68      0.00
    6   17   17     -7.74      0.00
    8   17   17     14.33      0.00
   10   17   17     -1.68      0.00
   12   17   17     -6.84      0.00
   14   17   17     -5.63      0.00
   16   17   17     10.67      0.00
    0    0   18     69.97      0.00
    1    1   18      6.67      0.00
    1    3   18    -43.83      0.00
    1    5   18     28.63      0.00
    1    7   18    -59.68      0.00
    1    9   18     -9.04      0.00
    1   11   18      9.84      0.00
    1   13   18    -24.47      0.00
    1   15   18     -2.73      0.00
    1   17   18     17.83      0.00
    0    2   18    -22.82      0.00
    2    2   18      3.90      0.00
    2    4   18     24.40      0.00
    2    6   18    -93.44      0.00
    2    8   18    -50.66      0.00
    2   10   18    -16.06      0.00
    2   12   18      9.01      0.00
    2   14   18     -4.99      0.00
    2   16   18      1.91      0.00
    3    3   18     84.29      0.00
    3    5   18     98.58      0.00
    3    7   18    -30.29      0.00
    3    9   18      9.43      0.00
    3   11   18    -15.66      0.00
    3   13   18    -20.94      0.00
    3   15   18     15.86      0.00
    3   17   18      4.38      0.00
    0    4   18     22.12      0.00
    4    4   18    116.07      0.00
    4    6   18    -12.60      0.00
    4    8   18     21.69      0.00
    4   10   18      7.27      0.00
    4   12   18     -9.56      0.00
    4   14   18     -7.80      0.00
    4   16   18     16.58      0.00
    5    5   18    -44.55      0.00
    5    7   18    -22.79      0.00
    5    9   18      2.25      0.00
    5   11   18      5.71      0.00
    5   13   18     31.22      0.00
    5   15   18     11.35      0.00
    5   17   18     -3.02      0.00
    0    6   18     76.14      0.00
    6    6   18     23.99      0.00
    6    8   18     10.88      0.00
    6   10   18    -22.79      0.00
    6   12   18      4.00      0.00
    6   14   18    -14.03      0.00
    6   16   18     -9.69      0.00
    7    7   18      0.05      0.00
    7    9   18      0.16      0.00
    7   11   18      6.31      0.00
    7   13   18      3.11      0.00
    7   15   18      6.03      0.00
    7   17   18      3.11      0.00
    0    8   18     52.25      0.00
    8    8   18     -9.08      0.00
    8   10   18     -1.19      0.00
    8   12   18     12.72      0.00
    8   14   18     10.83      0.00
    8   16   18      6.46      0.00
    9    9   18     14.41      0.00
    9   11   18     13.52      0.00
    9   13   18     -1.54      0.00
    9   15   18    -18.54      0.00
    9   17   18      1.09      0.00
    0   10   18     -0.33      0.00
   10   10   18     -4.06      0.00
   10   12   18      5.44      0.00
   10   14   18      6.06      0.00
   10   16   18     -4.17      0.00
   11   11   18      6.29      0.00
   11   13   18     -6.44      0.00
   11   15   18     16.44      0.00
   11   17   18      0.04      0.00
    0   12   18     24.18      0.00
   12   12   18     -3.28      0.00
   12   14   18     -2.24      0.00
   12   16   18     -1.00      0.00
   13   13   18      2.41      0.00
   13   15   18      0.77      0.00
   13   17   18      1.88      0.00
    0   14   18     -4.48      0.00
   14   14   18     25.89      0.00
   14   16   18     15.93      0.00
   15   15   18     -6.19      0.00
   15   17   18     -0.35      0.00
    0   16   18      4.06      0.00
   16   16   18      4.82      0.00
   17   17   18    -13.41      0.00
    0   18   18      7.54      0.00
    2   18   18     -6.16      0.00
    4   18   18     -1.36      0.00
    6   18   18     -7.52      0.00
    8   18   18      7.12      0.00
   10   18   18    -18.71      0.00
   12   18   18    -19.47      0.00
   14   18   18     -4.61      0.00
   16   18   18    -10.80      0.00
   18   18   18    -15.98      0.00
    0    1   19    134.07      0.00
    1    2   19   -132.28      0.00
    1    4   19    -45.42      0.00
    1    6   19     28.79      0.00
    1    8   19    -26.23      0.00
    1   10   19     10.17      0.00
    1   12   19      5.76      0.00
    1   14   19    -15.54      0.00
    1   16   19     -7.67      0.00
    1   18   19    -21.07      0.00
    2    3   19      8.99      0.00
    2    5   19     21.96      0.00
    2    7   19    -10.12      0.00
    2    9   19    -21.91      0.00
    2   11   19      0.17      0.00
    2   13   19      3.07      0.00
    2   15   19     -4.13      0.00
    2   17   19     -1.24      0.00
    0    3   19    -17.68      0.00
    3    4   19     22.57      0.00
    3    6   19    -11.52      0.00
    3    8   19      5.30      0.00
    3   10   19      3.75      0.00
    3   12   19      8.37      0.00
    3   14   19      4.27      0.00
    3   16   19      0.21      0.00
    3   18   19     17.39      0.00
    4    5   19      7.30      0.00
    4    7   19      9.44      0.00
    4    9   19      1.97      0.00
    4   11   19     -2.09      0.00
    4   13   19    -12.50      0.00
    4   15   19     -0.88      0.00
    4   17   19      6.43      0.00
    0    5   19    -40.21      0.00
    5    6   19      8.22      0.00
    5    8   19      0.47      0.00
    5   10   19     24.19      0.00
    5   12   19    -11.26      0.00
    5   14   19    -22.84      0.00
    5   16   19     25.72      0.00
    5   18   19      8.84      0.00
    6    7   19     -9.46      0.00
    6    9   19    -11.63      0.00
    6   11   19     -4.91      0.00
    6   13   19      7.90      0.00
    6   15   19     -9.41      0.00
    6   17   19      1.18      0.00
    0    7   19     21.00      0.00
    7    8   19      3.01      0.00
    7   10   19      9.54      0.00
    7   12   19    -11.98      0.00
    7   14   19     14.87      0.00
    7   16   19     -4.40      0.00
    7   18   19    -15.18      0.00
    8    9   19     14.33      0.00
    8   11   19     14.86      0.00
    8   13   19    -10.12      0.00
    8   15   19      7.25      0.00
    8   17   19     -0.05      0.00
    0    9   19     24.11      0.00
    9   10   19    -23.63      0.00
    9   12   19     -7.37      0.00
    9   14   19     -1.04      0.00
    9   16   19     -1.16      0.00
    9   18   19      0.18      0.00
   10   11   19     -5.33      0.00
   10   13   19      0.33      0.00
   10   15   19      0.52      0.00
   10   17   19      1.43      0.00
    0   11   19    -16.45      0.00
   11   12   19     -6.97      0.00
   11   14   19    -12.26      0.00
   11   16   19      2.70      0.00
   11   18   19     -1.36      0.00
   12   13   19      6.04      0.00
   12   15   19    -14.18      0.00
   12   17   19      3.52      0.00
    0   13   19     -6.52      0.00
   13   14   19     -2.44      0.00
   13   16   19    -13.15      0.00
   13   18   19     -0.64      0.00
   14   15   19     -5.45      0.00
   14   17   19     10.29      0.00
    0   15   19      6.47      0.00
   15   16   19      3.08      0.00
   15   18   19     -8.12      0.00
   16   17   19     -0.03      0.00
    0   17   19    -16.26      0.00
   17   18   19      2.24      0.00
    0   19   19     -7.78      0.00
    2   19   19     -6.18      0.00
    4   19   19     18.13      0.00
    6   19   19     -3.23      0.00
    8   19   19      6.40      0.00
   10   19   19     -2.55      0.00
   12   19   19      1.88      0.00
   14   19   19     -4.09      0.00
   16   19   19      3.03      0.00
   18   19   19     -3.59      0.00
    0    0   20    144.69      0.00
    1    1   20    -10.31      0.00
    1    3   20      0.35      0.00
    1    5   20    -10.50      0.00
    1    7   20      3.39      0.00
    1    9   20     -4.45      0.00
    1   11   20      9.19      0.00
    1   13   20     -3.98      0.00
    1   15   20     19.02      0.00
    1   17   20      2.21      0.00
    1   19   20     -3.44      0.00
    0    2   20    -12.91      0.00
    2    2   20    -13.45      0.00
    2    4   20      0.92      0.00
    2    6   20     -7.49      0.00
    2    8   20     10.69      0.00
    2   10   20      9.08      0.00
    2   12   20    -17.80      0.00
    2   14   20     -0.10      0.00
    2   16   20    -10.48      0.00
    2   18   20      6.96      0.00
    3    3   20     -0.67      0.00
    3    5   20     26.89      0.00
    3    7   20      8.53      0.00
    3    9   20     -2.61      0.00
    3   11   20     12.96      0.00
    3   13   20      0.87      0.00
    3   15   20    -18.98      0.00
    3   17   20    -26.82      0.00
    3   19   20    -11.56      0.00
    0    4   20     29.35      0.00
    4    4   20    -38.32      0.00
    4    6   20    -14.25      0.00
    4    8   20     -1.75      0.00
    4   10   20    -13.70      0.00
    4   12   20      8.46      0.00
    4   14   20     11.10      0.00
    4   16   20      2.75      0.00
    4   18   20      5.04      0.00
    5    5   20     11.24      0.00
    5    7   20     20.77      0.00
    5    9   20     -9.13      0.00
    5   11   20     -0.79      0.00
    5   13   20      2.42      0.00
    5   15   20    -15.06      0.00
    5   17   20     -0.23      0.00
    5   19   20      1.75      0.00
    0    6   20    -12.85      0.00
    6    6   20     14.74      0.00
    6    8   20    -18.20      0.00
    6   10   20    -17.38      0.00
    6   12   20     -3.66      0.00
    6   14   20    -12.53      0.00
    6   16   20     -2.40      0.00
    6   18   20     -5.73      0.00
    7    7   20    -16.71      0.00
    7    9   20     -1.04      0.00
    7   11   20      7.17      0.00
    7   13   20      3.78      0.00
    7   15   20     -2.03      0.00
    7   17   20     -6.59      0.00
    7   19   20     -3.37      0.00
    0    8   20    -19.62      0.00
    8    8   20      0.00      0.00
    8   10   20      4.69      0.00
    8   12   20     -0.16      0.00
    8   14   20      4.00      0.00
    8   16   20    -10.43      0.00
    8   18   20     -2.03      0.00
    9    9   20      6.46      0.00
    9   11   20      6.01      0.00
    9   13   20      3.32      0.00
    9   15   20      5.68      0.00
    9   17   20     -3.31      0.00
    9   19   20     -6.29      0.00
    0   10   20    -21.58      0.00
   10   10   20      8.04      0.00
   10   12   20     16.14      0.00
   10   14   20     -7.94      0.00
   10   16   20     -6.24      0.00
   10   18   20     13.47      0.00
   11   11   20      5.12      0.00
   11   13   20     -1.48      0.00
   11   15   20      9.77      0.00
   11   17   20     -0.72      0.00
   11   19   20     -1.92      0.00
    0   12   20     27.97      0.00
   12   12   20      8.65      0.00
   12   14   20     -8.79      0.00
   12   16   20      2.91      0.00
   12   18   20      5.93      0.00
   13   13   20     -1.17      0.00
   13   15   20     -4.38      0.00
   13   17   20      0.84      0.00
   13   19   20      0.97      0.00
    0   14   20     -7.57      0.00
   14   14   20      2.78      0.00
   14   16   20     -2.79      0.00
   14   18   20     -8.28      0.00
   15   15   20      5.29      0.00
   15   17   20     -5.31      0.00
   15   19   20     -7.21      0.00
    0   16   20     -7.37      0.00
   16   16   20    -19.27      0.00
   16   18   20     -0.27      0.00
   17   17   20     -0.55      0.00
   17   19   20      5.90      0.00
    0   18   20     10.76      0.00
   18   18   20     18.42      0.00
   19   19   20     -7.52      0.00
    0   20   20     22.04      0.00
    2   20   20    -17.21      0.00
    4   20   20      0.74      0.00
    6   20   20     -6.48      0.00
    8   20   20     21.21      0.00
   10   20   20     -6.97      0.00
   12   20   20     -5.26      0.00
   14   20   20      9.49      0.00
   16   20   20      2.72      0.00
   18   20   20     -9.21      0.00
   20   20   20      9.68      0.00
    0    1   21      4.81      0.00
    1    2   21     -1.13      0.00
    1    4   21      0.27      0.00
    1    6   21      1.38      0.00
    1    8   21      3.09      0.00
    1   10   21      0.93      0.00
    1   12   21      1.12      0.00
    1   14   21    -10.97      0.00
    1   16   21    -11.93      0.00
    1   18   21    -11.03      0.00
    1   20   21     12.28      0.00
    2    3   21     -1.55      0.00
    2    5   21    -11.65      0.00
    2    7   21    -13.79      0.00
    2    9   21      4.50      0.00
    2   11   21    -13.24      0.00
    2   13   21     -3.38      0.00
    2   15   21     -9.09      0.00
    2   17   21     -4.37      0.00
    2   19   21    -16.85      0.00
    0    3   21    -23.57      0.00
    3    4   21      0.43      0.00
    3    6   21    -14.07      0.00
    3    8   21      4.78      0.00
    3   10   21    -13.36      0.00
    3   12   21    -10.15      0.00
    3   14   21      6.20      0.00
    3   16   21      4.99      0.00
    3   18   21     16.03      0.00
    3   20   21      1.56      0.00
    4    5   21     -5.62      0.00
    4    7   21     20.31      0.00
    4    9   21     -2.34      0.00
    4   11   21     10.14      0.00
    4   13   21      7.82      0.00
    4   15   21     16.64      0.00
    4   17   21      3.96      0.00
    4   19   21      9.81      0.00
    0    5   21     20.95      0.00
    5    6   21    -21.32      0.00
    5    8   21     10.82      0.00
    5   10   21     -7.41      0.00
    5   12   21      6.90      0.00
    5   14   21     -5.06      0.00
    5   16   21     -1.34      0.00
    5   18   21     -0.86      0.00
    5   20   21     -3.43      0.00
    6    7   21     -3.54      0.00
    6    9   21     12.72      0.00
    6   11   21      3.79      0.00
    6   13   21      1.57      0.00
    6   15   21      2.89      0.00
    6   17   21      5.20      0.00
    6   19   21      2.22      0.00
    0    7   21     -6.84      0.00
    7    8   21     10.84      0.00
    7   10   21      4.64      0.00
    7   12   21    -20.38      0.00
    7   14   21     -1.06      0.00
    7   16   21     10.18      0.00
    7   18   21     -5.05      0.00
    7   20   21      6.38      0.00
    8    9   21    -11.46      0.00
    8   11   21     -3.82      0.00
    8   13   21      4.09      0.00
    8   15   21      8.69      0.00
    8   17   21     -7.48      0.00
    8   19   21      1.17      0.00
    0    9   21      6.16      0.00
    9   10   21      4.91      0.00
    9   12   21      0.50      0.00
    9   14   21     -4.54      0.00
    9   16   21      5.84      0.00
    9   18   21      0.87      0.00
    9   20   21      3.57      0.00
   10   11   21      2.75      0.00
   10   13   21    -11.40      0.00
   10   15   21     -4.65      0.00
   10   17   21      2.01      0.00
   10   19   21      2.17      0.00
    0   11   21      0.70      0.00
   11   12   21      6.09      0.00
   11   14   21     -0.46      0.00
   11   16   21     -0.69      0.00
   11   18   21      0.92      0.00
   11   20   21     -3.87      0.00
   12   13   21     -4.22      0.00
   12   15   21     10.07      0.00
   12   17   21     -0.36      0.00
   12   19   21      8.25      0.00
    0   13   21     11.13      0.00
   13   14   21     -1.73      0.00
   13   16   21     -4.67      0.00
   13   18   21      2.24      0.00
   13   20   21      2.55      0.00
   14   15   21     -8.01      0.00
   14   17   21      4.57      0.00
   14   19   21     -1.66      0.00
    0   15   21      0.49      0.00
   15   16   21      6.47      0.00
   15   18   21     -0.11      0.00
   15   20   21     -4.26      0.00
   16   17   21     -4.50      0.00
   16   19   21      1.80      0.00
    0   17   21      3.55      0.00
   17   18   21      9.94      0.00
   17   20   21      3.46      0.00
   18   19   21      2.28      0.00
    0   19   21    -18.34      0.00
   19   20   21     -0.11      0.00
    0   21   21      9.96      0.00
    2   21   21     -3.37      0.00
    4   21   21      1.25      0.00
    6   21   21     -7.77      0.00
    8   21   21     -0.63      0.00
   10   21   21      2.26      0.00
   12   21   21      2.95      0.00
   14   21   21    -10.13      0.00
   16   21   21      9.31      0.00
   18   21   21      1.24      0.00
   20   21   21      0.57      0.00
    0    0   22    -43.56      0.00
    1    1   22     16.70      0.00
    1    3   22      5.05      0.00
    1    5   22     -7.78      0.00
    1    7   22     -0.79      0.00
    1    9   22      1.37      0.00
    1   11   22      8.03      0.00
    1   13   22     -0.02      0.00
    1   15   22     -3.66      0.00
    1   17   22      8.48      0.00
    1   19   22     -5.06      0.00
    1   21   22      4.39      0.00
    0    2   22    -16.18      0.00
    2    2   22      4.62      0.00
    2    4   22      8.25      0.00
    2    6   22     10.28      0.00
    2    8   22     -8.81      0.00
    2   10   22     -3.17      0.00
    2   12   22     -5.71      0.00
    2   14   22     11.50      0.00
    2   16   22    -18.55      0.00
    2   18   22      5.03      0.00
    2   20   22     -2.07      0.00
    3    3   22     -7.25      0.00
    3    5   22      1.79      0.00
    3    7   22    -10.66      0.00
    3    9   22      9.66      0.00
    3   11   22      3.76      0.00
    3   13   22     -2.80      0.00
    3   15   22      6.19      0.00
    3   17   22      5.76      0.00
    3   19   22     -2.02      0.00
    3   21   22      4.62      0.00
    0    4   22     -2.29      0.00
    4    4   22     -6.31      0.00
    4    6   22     23.92      0.00
    4    8   22     -8.89      0.00
    4   10   22    -12.85      0.00
    4   12   22     -2.71      0.00
    4   14   22      3.82      0.00
    4   16   22      5.27      0.00
    4   18   22     -3.07      0.00
    4   20   22      3.77      0.00
    5    5   22    -14.20      0.00
    5    7   22      5.44      0.00
    5    9   22     -7.55      0.00
    5   11   22      9.17      0.00
    5   13   22     -3.21      0.00
    5   15   22     14.00      0.00
    5   17   22      5.92      0.00
    5   19   22      7.18      0.00
    5   21   22     -5.19      0.00
    0    6   22      0.25      0.00
    6    6   22     -9.05      0.00
    6    8   22     -4.23      0.00
    6   10   22     -6.85      0.00
    6   12   22      5.70      0.00
    6   14   22     -5.11      0.00
    6   16   22     -5.18      0.00
    6   18   22     -4.58      0.00
    6   20   22     -4.76      0.00
    7    7   22     11.89      0.00
    7    9   22      7.98      0.00
    7   11   22      6.42      0.00
    7   13   22     23.06      0.00
    7   15   22     12.78      0.00
    7   17   22      4.07      0.00
    7   19   22     -2.26      0.00
    7   21   22     -5.71      0.00
    0    8   22     16.70      0.00
    8    8   22      6.48      0.00
    8   10   22    -10.85      0.00
    8   12   22      8.37      0.00
    8   14   22     -5.61      0.00
    8   16   22      0.12      0.00
    8   18   22     -2.38      0.00
    8   20   22      8.56      0.00
    9    9   22     -2.52      0.00
    9   11   22      6.12      0.00
    9   13   22     -2.90      0.00
    9   15   22      0.52      0.00
    9   17   22     -1.98      0.00
    9   19   22      2.99      0.00
    9   21   22      0.44      0.00
    0   10   22    -11.58      0.00
   10   10   22      1.35      0.00
   10   12   22     -4.02      0.00
   10   14   22     -6.26      0.00
   10   16   22     -1.57      0.00
   10   18   22     -4.01      0.00
   10   20   22     -6.84      0.00
   11   11   22     -7.32      0.00
   11   13   22      3.36      0.00
   11   15   22     -8.52      0.00
   11   17   22     -1.77      0.00
   11   19   22     -1.53      0.00
   11   21   22     -4.96      0.00
    0   12   22      6.79      0.00
   12   12   22     -2.92      0.00
   12   14   22      7.13      0.00
   12   16   22     -0.01      0.00
   12   18   22     -1.61      0.00
   12   20   22      2.26      0.00
   13   13   22     -5.80      0.00
   13   15   22     -7.26      0.00
   13   17   22     -6.94      0.00
   13   19   22      9.78      0.00
   13   21   22     -1.20      0.00
    0   14   22      5.09      0.00
   14   14   22     -3.49      0.00
   14   16   22     -3.95      0.00
   14   18   22     -5.48      0.00
   14   20   22      2.18      0.00
   15   15   22     -3.87      0.00
   15   17   22      6.06      0.00
   15   19   22     -1.24      0.00
   15   21   22     -4.52      0.00
    0   16   22      6.21      0.00
   16   16   22     -5.76      0.00
   16   18   22     -7.20      0.00
   16   20   22      8.06      0.00
   17   17   22      0.19      0.00
   17   19   22     -9.24      0.00
   17   21   22      5.09      0.00
    0   18   22     26.92      0.00
   18   18   22    -13.78      0.00
   18   20   22     -0.33      0.00
   19   19   22      0.61      0.00
   19   21   22      0.11      0.00
    0   20   22      4.58      0.00
   20   20   22     13.14      0.00
   21   21   22     -7.09      0.00
    0   22   22     -2.61      0.00
    2   22   22      3.62      0.00
    4   22   22     -8.72      0.00
    6   22   22     10.18      0.00
    8   22   22     -0.95      0.00
   10   22   22     -6.19      0.00
   12   22   22     22.96      0.00
   14   22   22      7.29      0.00
   16   22   22     -4.27      0.00
   18   22   22     10.53      0.00
   20   22   22     12.61      0.00
   22   22   22     20.64      0.00
    0    1   23      7.65      0.00
    1    2   23      0.66      0.00
    1    4   23      8.48      0.00
    1    6   23     -8.47      0.00
    1    8   23     -3.73      0.00
    1   10   23      1.21      0.00
    1   12   23     15.01      0.00
    1   14   23     14.32      0.00
    1   16   23      1.88      0.00
    1   18   23     -2.70      0.00
    1   20   23    -10.00      0.00
    1   22   23     -4.13      0.00
    2    3   23     -6.60      0.00
    2    5   23     -4.48      0.00
    2    7   23      5.95      0.00
    2    9   23    -13.94      0.00
    2   11   23     -4.33      0.00
    2   13   23      3.51      0.00
    2   15   23     -0.99      0.00
    2   17   23     -6.62      0.00
    2   19   23      2.78      0.00
    2   21   23     -5.48      0.00
    0    3   23    -24.11      0.00
    3    4   23     -9.45      0.00
    3    6   23     -6.77      0.00
    3    8   23     -8.05      0.00
    3   10   23      3.51      0.00
    3   12   23    -10.56      0.00
    3   14   23    -16.18      0.00
    3   16   23     -7.53      0.00
    3   18   23     -6.22      0.00
    3   20   23      8.47      0.00
    3   22   23    -11.95      0.00
    4    5   23     -1.32      0.00
    4    7   23     -0.12      0.00
    4    9   23     -3.16      0.00
    4   11   23      7.64      0.00
    4   13   23     -2.75      0.00
    4   15   23     11.42      0.00
    4   17   23     20.74      0.00
    4   19   23     -3.83      0.00
    4   21   23      5.12      0.00
    0    5   23     -9.40      0.00
    5    6   23      0.62      0.00
    5    8   23     14.34      0.00
    5   10   23     -4.39      0.00
    5   12   23     -6.71      0.00
    5   14   23      6.29      0.00
    5   16   23     -7.74      0.00
    5   18   23      5.49      0.00
    5   20   23    -11.26      0.00
    5   22   23     -5.28      0.00
    6    7   23    -10.98      0.00
    6    9   23      2.99      0.00
    6   11   23      6.40      0.00
    6   13   23     -3.00      0.00
    6   15   23     -5.72      0.00
    6   17   23    -10.40      0.00
    6   19   23      2.44      0.00
    6   21   23     -4.21      0.00
    0    7   23      0.67      0.00
    7    8   23      7.30      0.00
    7   10   23      1.92      0.00
    7   12   23     -2.01      0.00
    7   14   23     -7.31      0.00
    7   16   23      2.63      0.00
    7   18   23      6.86      0.00
    7   20   23      1.87      0.00
    7   22   23      7.35      0.00
    8    9   23      2.82      0.00
    8   11   23     -0.32      0.00
    8   13   23      3.37      0.00
    8   15   23     -0.26      0.00
    8   17   23      3.07      0.00
    8   19   23      3.21      0.00
    8   21   23     -2.23      0.00
    0    9   23      6.19      0.00
    9   10   23      6.29      0.00
    9   12   23    -10.50      0.00
    9   14   23     -9.36      0.00
    9   16   23     -0.22      0.00
    9   18   23     -0.54      0.00
    9   20   23      6.54      0.00
    9   22   23     -4.35      0.00
   10   11   23      0.05      0.00
   10   13   23     -4.17      0.00
   10   15   23      1.37      0.00
   10   17   23     -9.25      0.00
   10   19   23     -2.97      0.00
   10   21   23     -7.73      0.00
    0   11   23      9.44      0.00
   11   12   23      9.46      0.00
   11   14   23     -1.15      0.00
   11   16   23     -1.66      0.00
   11   18   23     -7.75      0.00
   11   20   23     -7.54      0.00
   11   22   23      0.48      0.00
   12   13   23     -2.80      0.00
   12   15   23     -4.17      0.00
   12   17   23      3.02      0.00
   12   19   23     13.76      0.00
   12   21   23     -0.40      0.00
    0   13   23    -10.33      0.00
   13   14   23     -8.09      0.00
   13   16   23      9.89      0.00
   13   18   23    -10.85      0.00
   13   20   23    -14.27      0.00
   13   22   23      4.13      0.00
   14   15   23    -15.54      0.00
   14   17   23      4.16      0.00
   14   19   23      0.84      0.00
   14   21   23    -11.86      0.00
    0   15   23      1.72      0.00
   15   16   23     -9.88      0.00
   15   18   23     -1.57      0.00
   15   20   23      0.51      0.00
   15   22   23      0.69      0.00
   16   17   23     -4.02      0.00
   16   19   23     -1.45      0.00
   16   21   23      0.49      0.00
    0   17   23     10.31      0.00
   17   18   23     10.23      0.00
   17   20   23     -1.92      0.00
   17   22   23     -0.74      0.00
   18   19   23      8.24      0.00
   18   21   23      3.03      0.00
    0   19   23      3.99      0.00
   19   20   23      4.26      0.00
   19   22   23     -6.53      0.00
   20   21   23      1.51      0.00
    0   21   23     16.00      0.00
   21   22   23      0.66      0.00
    0   23   23      0.13      0.00
    2   23   23    -10.90      0.00
    4   23   23      8.11      0.00
    6   23   23      1.56      0.00
    8   23   23     -4.23      0.00
   10   23   23      1.09      0.00
   12   23   23      3.88      0.00
   14   23   23     -1.45      0.00
   16   23   23      4.90      0.00
   18   23   23      3.30      0.00
   20   23   23    -16.90      0.00
   22   23   23    -16.97      0.00
    0    0   24    -27.42      0.00
    1    1   24     -8.17      0.00
    1    3   24     -8.99      0.00
    1    5   24     13.30      0.00
    1    7   24    -10.40      0.00
    1    9   24      0.98      0.00
    1   11   24     -0.37      0.00
    1   13   24     -7.98      0.00
    1   15   24      1.43      0.00
    1   17   24      0.82      0.00
    1   19   24     12.56      0.00
    1   21   24      7.44      0.00
    1   23   24     -7.43      0.00
    0    2   24     19.77      0.00
    2    2   24     -4.07      0.00
    2    4   24     -5.65      0.00
    2    6   24    -17.01      0.00
    2    8   24     11.67      0.00
    2   10   24     -0.62      0.00
    2   12   24      8.65      0.00
    2   14   24     -9.84      0.00
    2   16   24     -0.34      0.00
    2   18   24     -3.95      0.00
    2   20   24     -7.41      0.00
    2   22   24     -8.54      0.00
    3    3   24      3.17      0.00
    3    5   24      3.63      0.00
    3    7   24     -9.59      0.00
    3    9   24     -3.08      0.00
    3   11   24     -4.49      0.00
    3   13   24     -1.68      0.00
    3   15   24     -0.59      0.00
    3   17   24      3.77      0.00
    3   19   24      0.68      0.00
    3   21   24      2.18      0.00
    3   23   24    -11.98      0.00
    0    4   24    -12.23      0.00
    4    4   24     22.64      0.00
    4    6   24     10.53      0.00
    4    8   24     13.11      0.00
    4   10   24      9.10      0.00
    4   12   24     -1.35      0.00
    4   14   24      4.10      0.00
    4   16   24      9.13      0.00
    4   18   24     -3.30      0.00
    4   20   24      2.28      0.00
    4   22   24     -9.36      0.00
    5    5   24     -9.05      0.00
    5    7   24     15.16      0.00
    5    9   24     -4.55      0.00
    5   11   24      7.77      0.00
    5   13   24     -1.27      0.00
    5   15   24      3.51      0.00
    5   17   24      1.95      0.00
    5   19   24      0.62      0.00
    5   21   24     -1.34      0.00
    5   23   24      4.58      0.00
    0    6   24     21.19      0.00
    6    6   24     -3.58      0.00
    6    8   24      3.56      0.00
    6   10   24      1.74      0.00
    6   12   24    -10.19      0.00
    6   14   24      0.14      0.00
    6   16   24     -5.61      0.00
    6   18   24      9.04      0.00
    6   20   24     -8.44      0.00
    6   22   24     -2.81      0.00
    7    7   24    -20.64      0.00
    7    9   24     -8.63      0.00
    7   11   24     -0.98      0.00
    7   13   24      1.37      0.00
    7   15   24    -12.11      0.00
    7   17   24     -4.81      0.00
    7   19   24      5.52      0.00
    7   21   24     10.72      0.00
    7   23   24     -8.91      0.00
    0    8   24      9.07      0.00
    8    8   24    -10.26      0.00
    8   10   24     18.72      0.00
    8   12   24      8.76      0.00
    8   14   24      6.95      0.00
    8   16   24     -7.12      0.00
    8   18   24     -2.90      0.00
    8   20   24     -8.17      0.00
    8   22   24      2.15      0.00
    9    9   24     -4.52      0.00
    9   11   24      3.32      0.00
    9   13   24     -7.22      0.00
    9   15   24     13.38      0.00
    9   17   24     -4.79      0.00
    9   19   24      3.14      0.00
    9   21   24      4.18      0.00
    9   23   24     -8.04      0.00
    0   10   24     -6.24      0.00
   10   10   24    -14.92      0.00
   10   12   24     -7.00      0.00
   10   14   24      4.21      0.00
   10   16   24     -3.09      0.00
   10   18   24     -2.03      0.00
   10   20   24     -4.09      0.00
   10   22   24    -14.42      0.00
   11   11   24     -4.34      0.00
   11   13   24      2.29      0.00
   11   15   24     -7.32      0.00
   11   17   24      4.97      0.00
   11   19   24      3.34      0.00
   11   21   24     -1.44      0.00
   11   23   24     -9.84      0.00
    0   12   24      0.58      0.00
   12   12   24     16.31      0.00
   12   14   24     -4.78      0.00
   12   16   24    -11.90      0.00
   12   18   24     -5.72      0.00
   12   20   24      5.19      0.00
   12   22   24    -10.66      0.00
   13   13   24      8.98      0.00
   13   15   24      3.81      0.00
   13   17   24     -5.15      0.00
   13   19   24      0.47      0.00
   13   21   24     -2.82      0.00
   13   23   24     -0.20      0.00
    0   14   24     -9.05      0.00
   14   14   24     -4.87      0.00
   14   16   24     -0.68      0.00
   14   18   24     -3.34      0.00
   14   20   24     -0.96      0.00
   14   22   24      0.63      0.00
   15   15   24     -4.31      0.00
   15   17   24     -0.48      0.00
   15   19   24    -15.03      0.00
   15   21   24      8.01      0.00
   15   23   24      5.50      0.00
    0   16   24      0.83      0.00
   16   16   24     -3.74      0.00
   16   18   24      3.88      0.00
   16   20   24      2.24      0.00
   16   22   24      2.00      0.00
   17   17   24     -8.20      0.00
   17   19   24     -4.23      0.00
   17   21   24     -7.88      0.00
   17   23   24      1.37      0.00
    0   18   24      7.26      0.00
   18   18   24      4.00      0.00
   18   20   24     -8.78      0.00
   18   22   24      1.01      0.00
   19   19   24      2.78      0.00
   19   21   24      4.16      0.00
   19   23   24     -3.47      0.00
    0   20   24    -10.00      0.00
   20   20   24      5.00      0.00
   20   22   24     13.47      0.00
   21   21   24     -2.10      0.00
   21   23   24      6.05      0.00
    0   22   24     18.12      0.00
   22   22   24     -0.45      0.00
   23   23   24     -3.22      0.00
    0   24   24     21.55      0.00
    2   24   24     -0.28      0.00
    4   24   24     -2.82      0.00
    6   24   24    -15.80      0.00
    8   24   24      1.59      0.00
   10   24   24     -5.56      0.00
   12   24   24     19.48      0.00
   14   24   24     -1.74      0.00
   16   24   24    -13.03      0.00
   18   24   24    -10.61      0.00
   20   24   24    -20.43      0.00
   22   24   24      0.44      0.00
   24   24   24     -7.68      0.00
    0    1   25     13.52      0.00
    1    2   25      6.05      0.00
    1    4   25      0.06      0.00
    1    6   25      8.71      0.00
    1    8   25     -1.32      0.00
    1   10   25      7.26      0.00
    1   12   25    -10.38      0.00
    1   14   25     -2.99      0.00
    1   16   25     -1.69      0.00
    1   18   25     -0.86      0.00
    1   20   25     -8.22      0.00
    1   22   25      2.03      0.00
    1   24   25     -5.28      0.00
    2    3   25      7.53      0.00
    2    5   25      0.57      0.00
    2    7   25      7.40      0.00
    2    9   25      3.04      0.00
    2   11   25     -5.23      0.00
    2   13   25     -8.91      0.00
    2   15   25      4.46      0.00
    2   17   25      4.68      0.00
    2   19   25     15.65      0.00
    2   21   25     -5.54      0.00
    2   23   25     -4.28      0.00
    0    3   25     -2.93      0.00
    3    4   25      6.33      0.00
    3    6   25    -14.36      0.00
    3    8   25     -4.80      0.00
    3   10   25      3.49      0.00
    3   12   25      3.03      0.00
    3   14   25     -8.57      0.00
    3   16   25      3.33      0.00
    3   18   25      8.90      0.00
    3   20   25     -5.80      0.00
    3   22   25     -1.09      0.00
    3   24   25     -0.77      0.00
    4    5   25     14.75      0.00
    4    7   25     -1.33      0.00
    4    9   25      7.06      0.00
    4   11   25     -6.08      0.00
    4   13   25      3.55      0.00
    4   15   25      0.21      0.00
    4   17   25     -4.60      0.00
    4   19   25    -12.31      0.00
    4   21   25      8.62      0.00
    4   23   25      3.66      0.00
    0    5   25      5.61      0.00
    5    6   25     -5.69      0.00
    5    8   25      9.18      0.00
    5   10   25     -2.26      0.00
    5   12   25      1.56      0.00
    5   14   25     -2.38      0.00
    5   16   25     -5.56      0.00
    5   18   25     16.28      0.00
    5   20   25    -13.89      0.00
    5   22   25     -4.42      0.00
    5   24   25      4.41      0.00
    6    7   25      4.26      0.00
    6    9   25     -6.89      0.00
    6   11   25     -0.45      0.00
    6   13   25    -10.10      0.00
    6   15   25      5.73      0.00
    6   17   25     -1.62      0.00
    6   19   25     10.29      0.00
    6   21   25     -0.71      0.00
    6   23   25     -0.86      0.00
    0    7   25     -5.09      0.00
    7    8   25     -7.54      0.00
    7   10   25      0.13      0.00
    7   12   25      2.30      0.00
    7   14   25      2.42      0.00
    7   16   25      0.82      0.00
    7   18   25     -4.71      0.00
    7   20   25     -7.51      0.00
    7   22   25      4.27      0.00
    7   24   25      4.07      0.00
    8    9   25     -4.64      0.00
    8   11   25     -7.20      0.00
    8   13   25     -2.85      0.00
    8   15   25      2.63      0.00
    8   17   25      7.77      0.00
    8   19   25     -3.90      0.00
    8   21   25     -1.03      0.00
    8   23   25      3.87      0.00
    0    9   25     -6.96      0.00
    9   10   25     -2.60      0.00
    9   12   25     -4.43      0.00
    9   14   25     -4.32      0.00
    9   16   25      7.91      0.00
    9   18   25     -1.98      0.00
    9   20   25      4.95      0.00
    9   22   25     -3.06      0.00
    9   24   25     -8.02      0.00
   10   11   25     -2.30      0.00
   10   13   25      2.54      0.00
   10   15   25     -1.56      0.00
   10   17   25    -11.57      0.00
   10   19   25     -4.67      0.00
   10   21   25      6.17      0.00
   10   23   25      8.15      0.00
    0   11   25     -2.03      0.00
   11   12   25     -7.34      0.00
   11   14   25     -3.16      0.00
   11   16   25     -6.09      0.00
   11   18   25     -6.72      0.00
   11   20   25     -1.72      0.00
   11   22   25     -0.86      0.00
   11   24   25     -8.65      0.00
   12   13   25     -0.44      0.00
   12   15   25     -6.17      0.00
   12   17   25      1.98      0.00
   12   19   25     -2.57      0.00
   12   21   25      6.90      0.00
   12   23   25     -8.89      0.00
    0   13   25     14.13      0.00
   13   14   25     -5.73      0.00
   13   16   25     -5.95      0.00
   13   18   25     -2.00      0.00
   13   20   25     -0.97      0.00
   13   22   25      2.47      0.00
   13   24   25    -13.07      0.00
   14   15   25      5.19      0.00
   14   17   25     -3.36      0.00
   14   19   25    -11.12      0.00
   14   21   25      0.13      0.00
   14   23   25    -10.59      0.00
    0   15   25     -2.59      0.00
   15   16   25    -10.17      0.00
   15   18   25     -4.19      0.00
   15   20   25     -5.10      0.00
   15   22   25      3.34      0.00
   15   24   25     -1.05      0.00
   16   17   25      6.11      0.00
   16   19   25     -0.70      0.00
   16   21   25     -2.41      0.00
   16   23   25     -5.51      0.00
    0   17   25      0.67      0.00
   17   18   25      8.69      0.00
   17   20   25      1.75      0.00
   17   22   25      6.23      0.00
   17   24   25     -2.68      0.00
   18   19   25     17.41      0.00
   18   21   25      0.95      0.00
   18   23   25      2.38      0.00
    0   19   25      3.92      0.00
   19   20   25     -5.37      0.00
   19   22   25      1.02      0.00
   19   24   25     -5.97      0.00
   20   21   25      0.50      0.00
   20   23   25     11.47      0.00
    0   21   25      4.50      0.00
   21   22   25     -1.79      0.00
   21   24   25      1.95      0.00
   22   23   25     -1.00      0.00
    0   23   25     -3.97      0.00
   23   24   25     -1.30      0.00
    0   25   25     11.15      0.00
    2   25   25      4.01      0.00
    4   25   25      4.94      0.00
    6   25   25     -0.14      0.00
    8   25   25      1.69      0.00
   10   25   25     -5.13      0.00
   12   25   25      8.81      0.00
   14   25   25      7.92      0.00
   16   25   25     10.09      0.00
   18   25   25    -14.25      0.00
   20   25   25     -1.51      0.00
   22   25   25      5.11      0.00
   24   25   25      7.59      0.00
    0    0   26     13.60      0.00
    1    1   26    -21.35      0.00
    1    3   26     -7.92      0.00
    1    5   26     -5.47      0.00
    1    7   26     -0.27      0.00
    1    9   26     -4.82      0.00
    1   11   26     -9.81      0.00
    1   13   26    -11.54      0.00
    1   15   26      7.13      0.00
    1   17   26     10.82      0.00
    1   19   26     -5.28      0.00
    1   21   26      2.14      0.00
    1   23   26     12.35      0.00
    1   25   26      5.01      0.00
    0    2   26     23.18      0.00
    2    2   26    -12.49      0.00
    2    4   26    -12.82      0.00
    2    6   26    -13.39      0.00
    2    8   26     12.91      0.00
    2   10   26      4.28      0.00
    2   12   26      5.92      0.00
    2   14   26    -10.08      0.00
    2   16   26      4.11      0.00
    2   18   26     -6.44      0.00
    2   20   26      2.52      0.00
    2   22   26     -5.94      0.00
    2   24   26      3.09      0.00
    3    3   26     -0.28      0.00
    3    5   26     17.74      0.00
    3    7   26     -0.52      0.00
    3    9   26      6.07      0.00
    3   11   26     -4.31      0.00
    3   13   26     -4.52      0.00
    3   15   26     -4.45      0.00
    3   17   26     -0.57      0.00
    3   19   26      0.51      0.00
    3   21   26     -4.56      0.00
    3   23   26      5.32      0.00
    3   25   26     -4.87      0.00
    0    4   26     11.52      0.00
    4    4   26      0.38      0.00
    4    6   26      5.31      0.00
    4    8   26      2.32      0.00
    4   10   26      6.79      0.00
    4   12   26      0.47      0.00
    4   14   26      5.11      0.00
    4   16   26      7.94      0.00
    4   18   26     -3.36      0.00
    4   20   26     -1.17      0.00
    4   22   26      7.64      0.00
    4   24   26     -4.26      0.00
    5    5   26      5.77      0.00
    5    7   26     -7.44      0.00
    5    9   26      4.56      0.00
    5   11   26     -1.87      0.00
    5   13   26      2.07      0.00
    5   15   26     -5.15      0.00
    5   17   26     -6.94      0.00
    5   19   26     -0.26      0.00
    5   21   26     -4.23      0.00
    5   23   26     -3.82      0.00
    5   25   26      2.61      0.00
    0    6   26     -4.03      0.00
    6    6   26    -17.33      0.00
    6    8   26      2.09      0.00
    6   10   26      8.49      0.00
    6   12   26     19.71      0.00
    6   14   26      2.08      0.00
    6   16   26      1.39      0.00
    6   18   26     -6.56      0.00
    6   20   26      0.24      0.00
    6   22   26      0.55      0.00
    6   24   26     -4.28      0.00
    7    7   26     -1.69      0.00
    7    9   26     -3.54      0.00
    7   11   26     -4.83      0.00
    7   13   26      0.90      0.00
    7   15   26      6.35      0.00
    7   17   26    -12.30      0.00
    7   19   26      0.64      0.00
    7   21   26      8.45      0.00
    7   23   26      3.84      0.00
    7   25   26     -1.91      0.00
    0    8   26     -4.15      0.00
    8    8   26     15.74      0.00
    8   10   26      0.68      0.00
    8   12   26      9.96      0.00
    8   14   26     17.44      0.00
    8   16   26     12.04      0.00
    8   18   26     -6.78      0.00
    8   20   26      8.80      0.00
    8   22   26     -2.60      0.00
    8   24   26      2.33      0.00
    9    9   26      3.83      0.00
    9   11   26      1.87      0.00
    9   13   26     -8.46      0.00
    9   15   26     -3.36      0.00
    9   17   26      1.13      0.00
    9   19   26     -6.81      0.00
    9   21   26     -7.77      0.00
    9   23   26      1.64      0.00
    9   25   26     -1.55      0.00
    0   10   26    -17.51      0.00
   10   10   26    -15.00      0.00
   10   12   26      2.48      0.00
   10   14   26      0.88      0.00
   10   16   26      3.89      0.00
   10   18   26     11.73      0.00
   10   20   26      2.38      0.00
   10   22   26      2.40      0.00
   10   24   26     -9.42      0.00
   11   11   26      5.84      0.00
   11   13   26     -4.21      0.00
   11   15   26     10.26      0.00
   11   17   26      2.95      0.00
   11   19   26      3.19      0.00
   11   21   26      3.65      0.00
   11   23   26    -10.27      0.00
   11   25   26      6.62      0.00
    0   12   26      9.09      0.00
   12   12   26    -12.16      0.00
   12   14   26      1.16      0.00
   12   16   26     -0.72      0.00
   12   18   26     19.55      0.00
   12   20   26     -3.78      0.00
   12   22   26      0.38      0.00
   12   24   26     -4.25      0.00
   13   13   26      5.46      0.00
   13   15   26      1.94      0.00
   13   17   26      7.13      0.00
   13   19   26     -0.64      0.00
   13   21   26     -4.58      0.00
   13   23   26      5.55      0.00
   13   25   26     -3.79      0.00
    0   14   26      8.04      0.00
   14   14   26      8.43      0.00
   14   16   26     -8.73      0.00
   14   18   26     13.59      0.00
   14   20   26      4.85      0.00
   14   22   26     12.11      0.00
   14   24   26    -14.18      0.00
   15   15   26      0.52      0.00
   15   17   26      0.70      0.00
   15   19   26     -2.99      0.00
   15   21   26      4.52      0.00
   15   23   26     -2.30      0.00
   15   25   26      0.74      0.00
    0   16   26    -11.65      0.00
   16   16   26      8.52      0.00
   16   18   26     -6.71      0.00
   16   20   26      5.50      0.00
   16   22   26      3.42      0.00
   16   24   26     -3.91      0.00
   17   17   26     -1.52      0.00
   17   19   26      2.82      0.00
   17   21   26      1.89      0.00
   17   23   26      7.48      0.00
   17   25   26     -3.51      0.00
    0   18   26    -17.88      0.00
   18   18   26     -4.96      0.00
   18   20   26      6.94      0.00
   18   22   26     -8.44      0.00
   18   24   26      9.58      0.00
   19   19   26     -6.09      0.00
   19   21   26      8.08      0.00
   19   23   26      5.91      0.00
   19   25   26     -7.20      0.00
    0   20   26    -16.88      0.00
   20   20   26    -13.39      0.00
   20   22   26      2.48      0.00
   20   24   26     -9.84      0.00
   21   21   26      8.09      0.00
   21   23   26     -7.45      0.00
   21   25   26      2.18      0.00
    0   22   26     12.72      0.00
   22   22   26     17.95      0.00
   22   24   26      0.16      0.00
   23   23   26      7.66      0.00
   23   25   26     -0.01      0.00
    0   24   26      1.17      0.00
   24   24   26     14.83      0.00
    0   26   26      0.19      0.00
    2   26   26     15.11      0.00
    4   26   26      5.98      0.00
    6   26   26      6.59      0.00
    8   26   26     -8.44      0.00
   10   26   26     -5.84      0.00
   12   26   26     -4.27      0.00
   14   26   26     -5.42      0.00
   16   26   26     -0.39      0.00
   18   26   26     -6.06      0.00
   20   26   26      4.65      0.00
   22   26   26     -4.28      0.00
    0    1   27     -4.03      0.00
    1    2   27      6.26      0.00
    1    4   27      3.00      0.00
    1    6   27    -21.65      0.00
    1    8   27     -1.61      0.00
    1   10   27    -12.07      0.00
    1   12   27      7.98      0.00
    1   14   27    -12.84      0.00
    1   16   27      4.93      0.00
    1   18   27     10.25      0.00
    1   20   27      4.38      0.00
    1   22   27     -1.54      0.00
    1   24   27      5.86      0.00
    1   26   27      1.41      0.00
    2    3   27    -13.82      0.00
    2    5   27     -8.41      0.00
    2    7   27     -8.64      0.00
    2    9   27     -3.27      0.00
    2   11   27      5.42      0.00
    2   13   27    -12.47      0.00
    2   15   27     -3.08      0.00
    2   17   27     -5.15      0.00
    2   19   27      0.22      0.00
    2   21   27      5.06      0.00
    2   23   27     -4.89      0.00
    2   25   27    -10.10      0.00
    0    3   27     12.90      0.00
    3    4   27      6.67      0.00
    3    6   27     -1.25      0.00
    3    8   27      1.82      0.00
    3   10   27      3.34      0.00
    3   12   27     10.82      0.00
    3   14   27     -4.27      0.00
    3   16   27      2.16      0.00
    3   18   27     -3.54      0.00
    3   20   27      3.31      0.00
    3   22   27     -3.68      0.00
    3   24   27      1.23      0.00
    3   26   27     11.02      0.00
    4    5   27     16.32      0.00
    4    7   27      2.51      0.00
    4    9   27     -0.54      0.00
    4   11   27      1.98      0.00
    4   13   27     -0.22      0.00
    4   15   27      6.58      0.00
    4   17   27     -0.26      0.00
    4   19   27      6.01      0.00
    4   21   27      0.77      0.00
    4   23   27     -0.87      0.00
    4   25   27     -6.66      0.00
    0    5   27     -0.59      0.00
    5    6   27    -13.71      0.00
    5    8   27     -5.94      0.00
    5   10   27     -3.60      0.00
    5   12   27     -1.12      0.00
    5   14   27     -8.27      0.00
    5   16   27      4.31      0.00
    5   18   27     -7.25      0.00
    5   20   27      7.68      0.00
    5   22   27      7.33      0.00
    5   24   27     -1.79      0.00
    5   26   27    -11.48      0.00
    6    7   27     -2.93      0.00
    6    9   27     -9.71      0.00
    6   11   27      9.00      0.00
    6   13   27      5.97      0.00
    6   15   27      2.02      0.00
    6   17   27      9.74      0.00
    6   19   27     -4.85      0.00
    6   21   27      5.27      0.00
    6   23   27      1.19      0.00
    6   25   27    -13.53      0.00
    0    7   27     -7.51      0.00
    7    8   27      3.95      0.00
    7   10   27      2.44      0.00
    7   12   27    -15.74      0.00
    7   14   27     -2.66      0.00
    7   16   27      2.11      0.00
    7   18   27     -2.52      0.00
    7   20   27     -2.37      0.00
    7   22   27     -1.77      0.00
    7   24   27     12.90      0.00
    7   26   27      8.68      0.00
    8    9   27      0.08      0.00
    8   11   27     -2.65      0.00
    8   13   27     -6.94      0.00
    8   15   27     -5.14      0.00
    8   17   27     -6.26      0.00
    8   19   27     -7.24      0.00
    8   21   27      0.63      0.00
    8   23   27     -8.90      0.00
    8   25   27     -2.58      0.00
    0    9   27      2.97      0.00
    9   10   27      3.42      0.00
    9   12   27      3.04      0.00
    9   14   27      1.88      0.00
    9   16   27     -3.01      0.00
    9   18   27     -8.74      0.00
    9   20   27      2.38      0.00
    9   22   27      2.83      0.00
    9   24   27      4.85      0.00
    9   26   27     -0.10      0.00
   10   11   27      7.22      0.00
   10   13   27     -1.71      0.00
   10   15   27     -3.42      0.00
   10   17   27     -0.44      0.00
   10   19   27     -4.46      0.00
   10   21   27      4.86      0.00
   10   23   27      1.57      0.00
   10   25   27     -0.20      0.00
    0   11   27      7.19      0.00
   11   12   27     -5.13      0.00
   11   14   27      5.54      0.00
   11   16   27      0.46      0.00
   11   18   27      0.22      0.00
   11   20   27      5.36      0.00
   11   22   27      7.74      0.00
   11   24   27     -6.76      0.00
   11   26   27      9.15      0.00
   12   13   27      2.53      0.00
   12   15   27      3.26      0.00
   12   17   27     -1.42      0.00
   12   19   27      2.90      0.00
   12   21   27     -1.86      0.00
   12   23   27      3.50      0.00
   12   25   27      3.64      0.00
    0   13   27     10.56      0.00
   13   14   27     -2.23      0.00
   13   16   27     -0.15      0.00
   13   18   27     11.84      0.00
   13   20   27     -5.94      0.00
   13   22   27     -4.15      0.00
   13   24   27      4.07      0.00
   13   26   27      1.46      0.00
   14   15   27      3.01      0.00
   14   17   27     -2.41      0.00
   14   19   27     -2.44      0.00
   14   21   27     -7.21      0.00
   14   23   27      9.76      0.00
   14   25   27      5.48      0.00
    0   15   27     -5.18      0.00
   15   16   27     -0.93      0.00
   15   18   27      6.99      0.00
   15   20   27     12.85      0.00
   15   22   27      2.59      0.00
   15   24   27     -7.79      0.00
   15   26   27      5.02      0.00
   16   17   27      7.35      0.00
   16   19   27    -12.64      0.00
   16   21   27     -1.29      0.00
   16   23   27     -2.55      0.00
   16   25   27     -5.30      0.00
    0   17   27     -0.45      0.00
   17   18   27     -4.41      0.00
   17   20   27    -13.16      0.00
   17   22   27     -0.27      0.00
   17   24   27     -1.32      0.00
   17   26   27     -4.06      0.00
   18   19   27      9.37      0.00
   18   21   27      0.13      0.00
   18   23   27      2.10      0.00
   18   25   27      4.00      0.00
    0   19   27     -2.90      0.00
   19   20   27      3.43      0.00
   19   22   27     -0.47      0.00
   19   24   27      3.01      0.00
   19   26   27      1.27      0.00
   20   21   27      1.18      0.00
   20   23   27      3.93      0.00
   20   25   27     -4.05      0.00
    0   21   27     -3.92      0.00
   21   22   27      6.55      0.00
   21   24   27    -11.93      0.00
   21   26   27     -0.72      0.00
   22   23   27      5.71      0.00
   22   25   27      7.27      0.00
    0   23   27     26.21      0.00
   23   24   27      4.26      0.00
    0   25   27     24.44      0.00
    0   27   27    -10.74      0.00
    2   27   27      3.99      0.00
    4   27   27      4.84      0.00
    6   27   27     -0.52      0.00
    8   27   27      4.55      0.00
   10   27   27     -5.79      0.00
   12   27   27      3.00      0.00
   14   27   27     -1.29      0.00
   16   27   27      0.72      0.00
   18   27   27     -8.14      0.00
   20   27   27     -1.08      0.00
    0    0   28     11.97      0.00
    1    1   28     16.70      0.00
    1    3   28      9.73      0.00
    1    5   28     -0.13      0.00
    1    7   28     -2.73      0.00
    1    9   28     -0.81      0.00
    1   11   28     -3.79      0.00
    1   13   28     -7.42      0.00
    1   15   28     -6.20      0.00
    1   17   28     -1.97      0.00
    1   19   28      7.54      0.00
    1   21   28      6.07      0.00
    1   23   28      3.76      0.00
    1   25   28     -0.71      0.00
    1   27   28    -10.06      0.00
    0    2   28     -6.96      0.00
    2    2   28    -22.88      0.00
    2    4   28      0.45      0.00
    2    6   28     16.00      0.00
    2    8   28      2.45      0.00
    2   10   28    -10.65      0.00
    2   12   28     -5.63      0.00
    2   14   28      4.68      0.00
    2   16   28    -14.12      0.00
    2   18   28    -10.13      0.00
    2   20   28      7.07      0.00
    2   22   28     -4.13      0.00
    2   24   28     -7.01      0.00
    2   26   28    -10.75      0.00
    3    3   28     12.26      0.00
    3    5   28    -10.79      0.00
    3    7   28     -1.41      0.00
    3    9   28     -1.13      0.00
    3   11   28      4.37      0.00
    3   13   28     -3.78      0.00
    3   15   28      5.57      0.00
    3   17   28     -6.14      0.00
    3   19   28      8.46      0.00
    3   21   28     -7.41      0.00
    3   23   28     -1.19      0.00
    3   25   28     -5.59      0.00
    3   27   28      1.77      0.00
    0    4   28     26.53      0.00
    4    4   28     -2.21      0.00
    4    6   28     -1.92      0.00
    4    8   28     15.70      0.00
    4   10   28    -13.55      0.00
    4   12   28      6.64      0.00
    4   14   28      0.41      0.00
    4   16   28     -7.92      0.00
    4   18   28     -9.54      0.00
    4   20   28      1.86      0.00
    4   22   28      5.16      0.00
    4   24   28      5.51      0.00
    4   26   28     11.28      0.00
    5    5   28    -18.16      0.00
    5    7   28      0.20      0.00
    5    9   28      0.82      0.00
    5   11   28     -7.27      0.00
    5   13   28     -4.37      0.00
    5   15   28      8.52      0.00
    5   17   28      7.53      0.00
    5   19   28     -6.57      0.00
    5   21   28      6.95      0.00
    5   23   28      0.93      0.00
    5   25   28      5.89      0.00
    5   27   28    -16.33      0.00
    0    6   28    -13.95      0.00
    6    6   28     19.98      0.00
    6    8   28      6.36      0.00
    6   10   28    -19.03      0.00
    6   12   28    -10.36      0.00
    6   14   28      1.88      0.00
    6   16   28     -5.41      0.00
    6   18   28      0.24      0.00
    6   20   28     -3.90      0.00
    6   22   28     16.70      0.00
    6   24   28      0.11      0.00
    6   26   28     -1.14      0.00
    7    7   28     12.92      0.00
    7    9   28     -2.83      0.00
    7   11   28      5.32      0.00
    7   13   28     -8.53      0.00
    7   15   28     -5.73      0.00
    7   17   28     -2.31      0.00
    7   19   28     -8.31      0.00
    7   21   28     -9.59      0.00
    7   23   28      4.49      0.00
    7   25   28     -0.07      0.00
    7   27   28      0.09      0.00
    0    8   28     -0.41      0.00
    8    8   28      2.76      0.00
    8   10   28     -0.73      0.00
    8   12   28      5.61      0.00
    8   14   28     -4.92      0.00
    8   16   28     -6.19      0.00
    8   18   28     19.96      0.00
    8   20   28     -5.04      0.00
    8   22   28     -0.84      0.00
    8   24   28      6.42      0.00
    8   26   28     -1.85      0.00
    9    9   28     18.65      0.00
    9   11   28     -4.60      0.00
    9   13   28     -4.67      0.00
    9   15   28    -12.35      0.00
    9   17   28      2.27      0.00
    9   19   28     -6.31      0.00
    9   21   28     -0.92      0.00
    9   23   28     -9.35      0.00
    9   25   28      6.75      0.00
    9   27   28     -8.55      0.00
    0   10   28     -3.24      0.00
   10   10   28      5.42      0.00
   10   12   28     -2.45      0.00
   10   14   28      8.87      0.00
   10   16   28     -1.37      0.00
   10   18   28      6.99      0.00
   10   20   28      0.33      0.00
   10   22   28      3.88      0.00
   10   24   28     -5.94      0.00
   10   26   28     -1.38      0.00
   11   11   28      4.85      0.00
   11   13   28     -5.28      0.00
   11   15   28     -2.03      0.00
   11   17   28    -15.98      0.00
   11   19   28     -3.11      0.00
   11   21   28      6.94      0.00
   11   23   28     -1.25      0.00
   11   25   28     -0.57      0.00
   11   27   28     10.45      0.00
    0   12   28      0.59      0.00
   12   12   28     -1.04      0.00
   12   14   28      4.04      0.00
   12   16   28      3.45      0.00
   12   18   28      0.83      0.00
   12   20   28     -5.36      0.00
   12   22   28      1.30      0.00
   12   24   28     -1.83      0.00
   12   26   28      2.72      0.00
   13   13   28      9.93      0.00
   13   15   28     -3.89      0.00
   13   17   28      8.16      0.00
   13   19   28     -7.56      0.00
   13   21   28      7.69      0.00
   13   23   28      0.17      0.00
   13   25   28      4.00      0.00
   13   27   28      2.26      0.00
    0   14   28     -4.15      0.00
   14   14   28     -7.96      0.00
   14   16   28      1.86      0.00
   14   18   28      8.21      0.00
   14   20   28     -5.84      0.00
   14   22   28      4.35      0.00
   14   24   28     -2.94      0.00
   14   26   28      1.33      0.00
   15   15   28      7.25      0.00
   15   17   28     -4.16      0.00
   15   19   28      2.09      0.00
   15   21   28      6.53      0.00
   15   23   28      2.49      0.00
   15   25   28      3.38      0.00
   15   27   28     -4.17      0.00
    0   16   28     -5.64      0.00
   16   16   28      3.49      0.00
   16   18   28     -0.40      0.00
   16   20   28     -2.63      0.00
   16   22   28      1.98      0.00
   16   24   28     -3.24      0.00
   16   26   28     -4.05      0.00
   17   17   28     11.02      0.00
   17   19   28     -4.44      0.00
   17   21   28      1.89      0.00
   17   23   28     -1.36      0.00
   17   25   28     -0.05      0.00
   17   27   28      0.03      0.00
    0   18   28     15.43      0.00
   18   18   28     -0.32      0.00
   18   20   28      7.96      0.00
   18   22   28     -3.48      0.00
   18   24   28      2.23      0.00
   18   26   28      7.72      0.00
   19   19   28      5.03      0.00
   19   21   28    -10.04      0.00
   19   23   28     -6.11      0.00
   19   25   28      0.45      0.00
   19   27   28     -0.71      0.00
    0   20   28    -18.71      0.00
   20   20   28      6.46      0.00
   20   22   28     -7.14      0.00
   20   24   28     -2.79      0.00
   20   26   28     -7.43      0.00
   21   21   28      2.92      0.00
   21   23   28      7.01      0.00
   21   25   28     -0.04      0.00
    0   22   28      3.70      0.00
   22   22   28     21.15      0.00
   22   24   28      1.52      0.00
   23   23   28      3.22      0.00
    0   24   28     -3.01      0.00
    0   26   28      9.30      0.00
    0   28   28    -23.78      0.00
    2   28   28     -2.60      0.00
    4   28   28     10.60      0.00
    6   28   28     -3.13      0.00
    8   28   28     -1.88      0.00
   10   28   28    -14.08      0.00
   12   28   28    -18.88      0.00
   14   28   28     20.76      0.00
   16   28   28     16.50      0.00
   18   28   28      0.47      0.00
    0    1   29     13.26      0.00
    1    2   29    -10.66      0.00
    1    4   29      7.07      0.00
    1    6   29     -8.96      0.00
    1    8   29      1.51      0.00
    1   10   29     -4.62      0.00
    1   12   29      9.41      0.00
    1   14   29      4.63      0.00
    1   16   29     -3.31      0.00
    1   18   29      7.28      0.00
    1   20   29     -3.22      0.00
    1   22   29      0.35      0.00
    1   24   29      2.54      0.00
    1   26   29      4.45      0.00
    1   28   29     -1.92      0.00
    2    3   29     -3.94      0.00
    2    5   29      6.11      0.00
    2    7   29     -3.15      0.00
    2    9   29     -5.42      0.00
    2   11   29     -3.56      0.00
    2   13   29     -4.76      0.00
    2   15   29     -8.48      0.00
    2   17   29     -1.16      0.00
    2   19   29    -17.83      0.00
    2   21   29      8.78      0.00
    2   23   29      5.86      0.00
    2   25   29     -6.10      0.00
    2   27   29      5.78      0.00
    0    3   29      3.80      0.00
    3    4   29      7.95      0.00
    3    6   29    -13.57      0.00
    3    8   29     -3.03      0.00
    3   10   29     -5.97      0.00
    3   12   29     11.10      0.00
    3   14   29     -1.43      0.00
    3   16   29     -0.29      0.00
    3   18   29      1.28      0.00
    3   20   29     -6.09      0.00
    3   22   29      7.98      0.00
    3   24   29     -1.76      0.00
    3   26   29     -5.22      0.00
    3   28   29     -7.42      0.00
    4    5   29      4.42      0.00
    4    7   29      6.33      0.00
    4    9   29     -1.20      0.00
    4   11   29      7.69      0.00
    4   13   29     -7.09      0.00
    4   15   29      0.35      0.00
    4   17   29      1.73      0.00
    4   19   29      2.55      0.00
    4   21   29     -2.18      0.00
    4   23   29      1.73      0.00
    4   25   29     -2.79      0.00
    4   27   29    -11.29      0.00
    0    5   29      7.06      0.00
    5    6   29     -1.64      0.00
    5    8   29      2.21      0.00
    5   10   29      0.95      0.00
    5   12   29     -1.44      0.00
    5   14   29    -10.38      0.00
    5   16   29     -6.27      0.00
    5   18   29     -6.41      0.00
    5   20   29     -6.66      0.00
    5   22   29      2.84      0.00
    5   24   29      8.09      0.00
    5   26   29      9.65      0.00
    5   28   29      3.06      0.00
    6    7   29      3.12      0.00
    6    9   29      2.42      0.00
    6   11   29      2.61      0.00
    6   13   29      3.14      0.00
    6   15   29     -8.15      0.00
    6   17   29     -0.85      0.00
    6   19   29      0.50      0.00
    6   21   29     10.53      0.00
    6   23   29     -4.73      0.00
    6   25   29      1.77      0.00
    6   27   29    -10.22      0.00
    0    7   29      3.45      0.00
    7    8   29     -1.99      0.00
    7   10   29     -2.63      0.00
    7   12   29     -2.35      0.00
    7   14   29     -5.86      0.00
    7   16   29      2.54      0.00
    7   18   29      6.94      0.00
    7   20   29      1.47      0.00
    7   22   29     -7.10      0.00
    7   24   29    -13.62      0.00
    7   26   29      6.42      0.00
    7   28   29     -0.80      0.00
    8    9   29      0.60      0.00
    8   11   29      1.57      0.00
    8   13   29    -10.65      0.00
    8   15   29      5.13      0.00
    8   17   29      3.60      0.00
    8   19   29      4.39      0.00
    8   21   29     -9.49      0.00
    8   23   29     -4.85      0.00
    8   25   29     -1.50      0.00
    8   27   29     -4.61      0.00
    0    9   29      7.12      0.00
    9   10   29      0.85      0.00
    9   12   29     -1.27      0.00
    9   14   29      1.00      0.00
    9   16   29      6.83      0.00
    9   18   29      2.43      0.00
    9   20   29     -3.94      0.00
    9   22   29     -1.69      0.00
    9   24   29      4.46      0.00
    9   26   29     10.46      0.00
    9   28   29     -6.18      0.00
   10   11   29     -2.15      0.00
   10   13   29     -0.18      0.00
   10   15   29     -8.44      0.00
   10   17   29      3.51      0.00
   10   19   29     -6.24      0.00
   10   21   29      1.92      0.00
   10   23   29     -7.80      0.00
   10   25   29     -0.16      0.00
   10   27   29      0.05      0.00
    0   11   29     -0.88      0.00
   11   12   29      1.72      0.00
   11   14   29     -2.07      0.00
   11   16   29     -6.60      0.00
   11   18   29     -6.03      0.00
   11   20   29      8.00      0.00
   11   22   29     -2.13      0.00
   11   24   29     -2.97      0.00
   11   26   29     -1.29      0.00
   11   28   29     11.02      0.00
   12   13   29      3.13      0.00
   12   15   29     -1.24      0.00
   12   17   29      2.15      0.00
   12   19   29      1.79      0.00
   12   21   29      6.29      0.00
   12   23   29     -2.34      0.00
   12   25   29     -3.52      0.00
   12   27   29     -3.67      0.00
    0   13   29      8.33      0.00
   13   14   29      0.55      0.00
   13   16   29     -6.81      0.00
   13   18   29      4.39      0.00
   13   20   29     -6.94      0.00
   13   22   29      5.07      0.00
   13   24   29      7.32      0.00
   13   26   29      2.16      0.00
   13   28   29     -6.60      0.00
   14   15   29      1.05      0.00
   14   17   29     -7.36      0.00
   14   19   29      3.59      0.00
   14   21   29      6.50      0.00
   14   23   29     -5.58      0.00
   14   25   29      2.06      0.00
   14   27   29     -4.21      0.00
    0   15   29      0.89      0.00
   15   16   29      0.49      0.00
   15   18   29     -1.77      0.00
   15   20   29      4.20      0.00
   15   22   29     -3.35      0.00
   15   24   29      0.41      0.00
   15   26   29     -0.84      0.00
   15   28   29     -6.67      0.00
   16   17   29     11.33      0.00
   16   19   29     -3.94      0.00
   16   21   29     -3.53      0.00
   16   23   29     -2.20      0.00
   16   25   29     -1.39      0.00
   16   27   29     -2.29      0.00
    0   17   29    -10.11      0.00
   17   18   29     11.45      0.00
   17   20   29     -3.66      0.00
   17   22   29     -9.01      0.00
   17   24   29     -1.08      0.00
   17   26   29      1.54      0.00
   18   19   29    -16.65      0.00
   18   21   29     10.46      0.00
   18   23   29     -5.16      0.00
   18   25   29     -6.23      0.00
   18   27   29      5.33      0.00
    0   19   29      5.52      0.00
   19   20   29      2.18      0.00
   19   22   29     14.31      0.00
   19   24   29      0.45      0.00
   19   26   29      8.58      0.00
   20   21   29      2.26      0.00
   20   23   29     -3.17      0.00
   20   25   29      4.64      0.00
    0   21   29     -3.54      0.00
   21   22   29     11.99      0.00
   21   24   29      2.98      0.00
   22   23   29     -8.80      0.00
    0   23   29      8.83      0.00
    0   25   29    -17.51      0.00
    0   27   29      3.24      0.00
    0   29   29     18.26      0.00
    2   29   29    -11.42      0.00
    4   29   29    -13.77      0.00
    6   29   29      2.80      0.00
    8   29   29     14.23      0.00
   10   29   29      4.17      0.00
   12   29   29    -15.28      0.00
   14   29   29    -25.65      0.00
    0    0   30     38.64      0.00
    1    1   30      1.33      0.00
    1    3   30     -8.14      0.00
    1    5   30     16.73      0.00
    1    7   30      9.85      0.00
    1    9   30      4.24      0.00
    1   11   30      1.18      0.00
    1   13   30      3.17      0.00
    1   15   30      0.89      0.00
    1   17   30     -6.13      0.00
    1   19   30     -0.70      0.00
    1   21   30     10.87      0.00
    1   23   30      1.67      0.00
    1   25   30     -3.43      0.00
    1   27   30    -10.42      0.00
    1   29   30     -0.87      0.00
    0    2   30     32.79      0.00
    2    2   30     19.69      0.00
    2    4   30     -6.18      0.00
    2    6   30      6.42      0.00
    2    8   30     -5.21      0.00
    2   10   30      1.70      0.00
    2   12   30     -6.54      0.00
    2   14   30     -2.15      0.00
    2   16   30     -1.54      0.00
    2   18   30     -4.64      0.00
    2   20   30     -6.77      0.00
    2   22   30     -0.72      0.00
    2   24   30     -1.98      0.00
    2   26   30      0.64      0.00
    2   28   30     14.75      0.00
    3    3   30     -6.30      0.00
    3    5   30      0.44      0.00
    3    7   30     10.00      0.00
    3    9   30     -1.88      0.00
    3   11   30     -2.68      0.00
    3   13   30      0.93      0.00
    3   15   30     -5.03      0.00
    3   17   30      8.92      0.00
    3   19   30      0.53      0.00
    3   21   30     -0.62      0.00
    3   23   30     10.15      0.00
    3   25   30     -2.78      0.00
    3   27   30      5.66      0.00
    3   29   30     -1.48      0.00
    0    4   30     26.89      0.00
    4    4   30     -7.21      0.00
    4    6   30     -7.32      0.00
    4    8   30     -1.95      0.00
    4   10   30    -13.45      0.00
    4   12   30     -4.88      0.00
    4   14   30     -3.50      0.00
    4   16   30      8.97      0.00
    4   18   30      4.49      0.00
    4   20   30      3.11      0.00
    4   22   30      1.25      0.00
    4   24   30     -7.91      0.00
    4   26   30    -11.64      0.00
    4   28   30      6.36      0.00
    5    5   30     -3.75      0.00
    5    7   30     -2.31      0.00
    5    9   30      4.66      0.00
    5   11   30      4.27      0.00
    5   13   30     -0.68      0.00
    5   15   30     -5.16      0.00
    5   17   30      3.33      0.00
    5   19   30     -0.46      0.00
    5   21   30      1.99      0.00
    5   23   30      2.20      0.00
    5   25   30      3.62      0.00
    5   27   30     -8.06      0.00
    5   29   30      6.18      0.00
    0    6   30      1.97      0.00
    6    6   30    -15.88      0.00
    6    8   30     -2.56      0.00
    6   10   30     10.31      0.00
    6   12   30    -10.53      0.00
    6   14   30     11.52      0.00
    6   16   30     -5.21      0.00
    6   18   30      3.65      0.00
    6   20   30     10.00      0.00
    6   22   30     -4.38      0.00
    6   24   30     -6.34      0.00
    6   26   30      8.11      0.00
    6   28   30     -9.93      0.00
    7    7   30      5.17      0.00
    7    9   30      0.41      0.00
    7   11   30      0.80      0.00
    7   13   30     -1.85      0.00
    7   15   30     -4.68      0.00
    7   17   30     -4.03      0.00
    7   19   30      2.76      0.00
    7   21   30     -2.63      0.00
    7   23   30      1.00      0.00
    7   25   30     -0.49      0.00
    7   27   30      1.75      0.00
    7   29   30      0.16      0.00
    0    8   30     26.76      0.00
    8    8   30      9.29      0.00
    8   10   30     -7.00      0.00
    8   12   30      3.71      0.00
    8   14   30     -4.73      0.00
    8   16   30     -0.99      0.00
    8   18   30     -4.40      0.00
    8   20   30     -5.09      0.00
    8   22   30     -3.26      0.00
    8   24   30     10.23      0.00
    8   26   30     -5.89      0.00
    8   28   30     -3.55      0.00
    9    9   30     -5.58      0.00
    9   11   30     -5.08      0.00
    9   13   30      4.05      0.00
    9   15   30    -10.54      0.00
    9   17   30     -5.23      0.00
    9   19   30    -10.27      0.00
    9   21   30      4.10      0.00
    9   23   30    -12.30      0.00
    9   25   30      0.97      0.00
    9   27   30      2.56      0.00
    9   29   30     -0.28      0.00
    0   10   30     10.47      0.00
   10   10   30     13.04      0.00
   10   12   30     15.52      0.00
   10   14   30      3.49      0.00
   10   16   30    -12.74      0.00
   10   18   30      0.62      0.00
   10   20   30      8.61      0.00
   10   22   30      0.08      0.00
   10   24   30      6.23      0.00
   10   26   30     -3.79      0.00
   10   28   30      8.06      0.00
   11   11   30     -0.58      0.00
   11   13   30      4.03      0.00
   11   15   30     -1.54      0.00
   11   17   30      7.79      0.00
   11   19   30      6.01      0.00
   11   21   30     11.19      0.00
   11   23   30      5.60      0.00
   11   25   30     -9.70      0.00
   11   27   30     -4.03      0.00
   11   29   30      6.25      0.00
    0   12   30     -2.04      0.00
   12   12   30      0.10      0.00
   12   14   30      0.13      0.00
   12   16   30      4.82      0.00
   12   18   30     -4.04      0.00
   12   20   30     -2.91      0.00
   12   22   30      4.58      0.00
   12   24   30      3.83      0.00
   12   26   30     -9.32      0.00
   12   28   30      1.36      0.00
   13   13   30     -0.02      0.00
   13   15   30      2.40      0.00
   13   17   30     -6.05      0.00
   13   19   30      4.49      0.00
   13   21   30     10.64      0.00
   13   23   30     -4.13      0.00
   13   25   30     10.18      0.00
   13   27   30      1.12      0.00
    0   14   30     -1.87      0.00
   14   14   30     -5.88      0.00
   14   16   30      1.84      0.00
   14   18   30      0.27      0.00
   14   20   30      0.27      0.00
   14   22   30      3.66      0.00
   14   24   30     -8.10      0.00
   14   26   30     13.68      0.00
   14   28   30     25.29      0.00
   15   15   30     18.03      0.00
   15   17   30     -6.53      0.00
   15   19   30      3.77      0.00
   15   21   30     -0.17      0.00
   15   23   30     -8.00      0.00
   15   25   30     -9.52      0.00
   15   27   30      1.70      0.00
    0   16   30      0.78      0.00
   16   16   30    -13.35      0.00
   16   18   30      3.63      0.00
   16   20   30     -4.75      0.00
   16   22   30     -2.88      0.00
   16   24   30     -4.00      0.00
   16   26   30     -4.94      0.00
   17   17   30      9.30      0.00
   17   19   30     -3.98      0.00
   17   21   30      0.62      0.00
   17   23   30      2.44      0.00
   17   25   30      3.66      0.00
    0   18   30     -5.20      0.00
   18   18   30      3.55      0.00
   18   20   30     -2.94      0.00
   18   22   30     11.23      0.00
   18   24   30      4.63      0.00
   19   19   30     -5.08      0.00
   19   21   30      0.03      0.00
   19   23   30     -1.77      0.00
   19   25   30     -5.64      0.00
    0   20   30     -9.02      0.00
   20   20   30      0.02      0.00
   20   22   30     -3.01      0.00
   20   24   30     -1.89      0.00
   21   21   30      2.38      0.00
   21   23   30     -1.15      0.00
    0   22   30     -9.45      0.00
   22   22   30     -5.22      0.00
    0   24   30     -1.82      0.00
    0   26   30     19.39      0.00
   18   26   30     -0.50      0.00
    0   28   30    -12.37      0.00
    0   30   30     12.95      0.00
    2   30   30    -18.17      0.00
    4   30   30     11.26      0.00
    6   30   30     27.20      0.00
    8   30   30     10.30      0.00
    0    1   31     11.58      0.00
    1    2   31      1.63      0.00
    1    4   31      5.06      0.00
    1    6   31      8.17      0.00
    1    8   31     -3.32      0.00
    1   10   31      8.12      0.00
    1   12   31     -1.13      0.00
    1   14   31     -0.10      0.00
    1   16   31     -7.59      0.00
    1   18   31      5.32      0.00
    1   20   31      2.81      0.00
    1   22   31     -0.33      0.00
    1   24   31      0.45      0.00
    1   26   31      8.51      0.00
    1   28   31     -1.21      0.00
    1   30   31      5.74      0.00
    2    3   31      7.37      0.00
    2    5   31      1.51      0.00
    2    7   31     -1.22      0.00
    2    9   31     -2.59      0.00
    2   11   31     -0.63      0.00
    2   13   31      0.56      0.00
    2   15   31      7.18      0.00
    2   17   31      2.96      0.00
    2   19   31     -0.98      0.00
    2   21   31      0.96      0.00
    2   23   31     -4.58      0.00
    2   25   31    -12.71      0.00
    2   27   31     -9.29      0.00
    2   29   31     22.26      0.00
    0    3   31      2.04      0.00
    3    4   31    -11.27      0.00
    3    6   31     -3.42      0.00
    3    8   31     -4.13      0.00
    3   10   31      0.93      0.00
    3   12   31     -1.28      0.00
    3   14   31     -6.54      0.00
    3   16   31     -2.16      0.00
    3   18   31      5.35      0.00
    3   20   31     -3.22      0.00
    3   22   31      6.02      0.00
    3   24   31     -8.48      0.00
    3   26   31    -10.12      0.00
    3   28   31      5.77      0.00
    3   30   31     -2.60      0.00
    4    5   31    -11.59      0.00
    4    7   31     -8.14      0.00
    4    9   31     -1.18      0.00
    4   11   31      1.31      0.00
    4   13   31     -5.49      0.00
    4   15   31     -8.57      0.00
    4   17   31      2.19      0.00
    4   19   31      6.99      0.00
    4   21   31     -7.92      0.00
    4   23   31      2.66      0.00
    4   25   31     -3.40      0.00
    4   27   31    -11.93      0.00
    4   29   31      9.95      0.00
    0    5   31    -11.04      0.00
    5    6   31     -1.51      0.00
    5    8   31     -7.34      0.00
    5   10   31      6.06      0.00
    5   12   31     -1.42      0.00
    5   14   31      6.71      0.00
    5   16   31     -9.00      0.00
    5   18   31      3.27      0.00
    5   20   31      1.29      0.00
    5   22   31      1.50      0.00
    5   24   31      4.95      0.00
    5   26   31      7.96      0.00
    5   28   31     -0.28      0.00
    5   30   31      9.08      0.00
    6    7   31     -0.73      0.00
    6    9   31      2.72      0.00
    6   11   31     -6.69      0.00
    6   13   31      0.96      0.00
    6   15   31     -6.18      0.00
    6   17   31     -2.10      0.00
    6   19   31      3.47      0.00
    6   21   31     10.36      0.00
    6   23   31     -6.91      0.00
    6   25   31     -0.91      0.00
    6   27   31     -7.82      0.00
    6   29   31     -3.22      0.00
    0    7   31     -4.97      0.00
    7    8   31      2.37      0.00
    7   10   31     -3.09      0.00
    7   12   31     -4.35      0.00
    7   14   31      0.97      0.00
    7   16   31     -1.73      0.00
    7   18   31     -0.60      0.00
    7   20   31     -7.07      0.00
    7   22   31     -3.96      0.00
    7   24   31     -7.48      0.00
    7   26   31      0.56      0.00
    7   28   31     -5.42      0.00
    8    9   31     -0.10      0.00
    8   11   31     -1.01      0.00
    8   13   31     -6.47      0.00
    8   15   31     -0.46      0.00
    8   17   31     13.37      0.00
    8   19   31     -6.81      0.00
    8   21   31     -0.10      0.00
    8   23   31      2.53      0.00
    8   25   31      4.35      0.00
    8   27   31     10.06      0.00
    8   29   31     -8.10      0.00
    0    9   31      8.51      0.00
    9   10   31      2.13      0.00
    9   12   31     -3.83      0.00
    9   14   31      4.40      0.00
    9   16   31     -6.84      0.00
    9   18   31      7.15      0.00
    9   20   31    -12.17      0.00
    9   22   31     10.72      0.00
    9   24   31    -12.04      0.00
    9   26   31     -0.56      0.00
    9   28   31     -3.81      0.00
   10   11   31      5.65      0.00
   10   13   31     -2.57      0.00
   10   15   31     -7.29      0.00
   10   17   31     -5.78      0.00
   10   19   31      1.26      0.00
   10   21   31      8.40      0.00
   10   23   31    -11.02      0.00
   10   25   31      0.28      0.00
   10   27   31     -2.14      0.00
    0   11   31     10.27      0.00
   11   12   31     -2.53      0.00
   11   14   31      3.61      0.00
   11   16   31      0.50      0.00
   11   18   31      2.35      0.00
   11   20   31     12.13      0.00
   11   22   31      9.54      0.00
   11   24   31      8.30      0.00
   11   26   31      0.83      0.00
   11   28   31      7.33      0.00
   12   13   31     -0.42      0.00
   12   15   31     -0.54      0.00
   12   17   31     -0.62      0.00
   12   19   31      2.66      0.00
   12   21   31      6.88      0.00
   12   23   31      1.42      0.00
   12   25   31     -7.63      0.00
   12   27   31     -5.48      0.00
    0   13   31     -9.62      0.00
   13   14   31     -5.35      0.00
   13   16   31     -9.25      0.00
   13   18   31      2.74      0.00
   13   20   31      2.82      0.00
   13   22   31      6.04      0.00
   13   24   31    -12.75      0.00
   13   26   31    -11.29      0.00
   14   15   31     -2.01      0.00
   14   17   31      5.89      0.00
   14   19   31      3.35      0.00
   14   21   31      2.36      0.00
   14   23   31      2.06      0.00
   14   25   31     12.88      0.00
   14   27   31    -11.18      0.00
    0   15   31     -2.81      0.00
   15   16   31      4.11      0.00
   15   18   31      0.04      0.00
   15   20   31     -9.55      0.00
   15   22   31      5.43      0.00
   15   24   31     -1.70      0.00
   15   26   31     -8.16      0.00
   16   17   31     -8.06      0.00
   16   19   31      4.80      0.00
   16   21   31      7.53      0.00
   16   23   31     -4.50      0.00
   16   25   31     -8.11      0.00
    0   17   31      6.02      0.00
   17   18   31      4.82      0.00
   17   20   31      1.49      0.00
   17   22   31      3.94      0.00
   17   24   31      2.10      0.00
   18   19   31      0.03      0.00
   18   21   31      4.28      0.00
   18   23   31     -6.18      0.00
    0   19   31     -7.45      0.00
   19   20   31     -3.57      0.00
   19   22   31     -1.54      0.00
   19   24   31      0.38      0.00
   20   21   31      1.76      0.00
   20   23   31      2.04      0.00
    0   21   31     -2.01      0.00
   21   22   31     -0.98      0.00
    0   23   31     10.96      0.00
    0   25   31     -5.20      0.00
    0   27   31     10.07      0.00
    0   29   31    -10.57      0.00
    0    0   32     -3.87      0.00
    1    1   32      0.36      0.00
    1    3   32      3.09      0.00
    1    5   32     -5.00      0.00
    1    7   32     -2.86      0.00
    1    9   32      4.04      0.00
    1   11   32      1.05      0.00
    1   13   32     -6.47      0.00
    1   15   32      4.21      0.00
    1   17   32      6.20      0.00
    1   19   32     -5.79      0.00
    1   21   32     -6.14      0.00
    1   23   32     16.11      0.00
    1   25   32      1.56      0.00
    1   27   32     -0.87      0.00
    1   29   32     -3.73      0.00
    0    2   32      8.19      0.00
    2    2   32    -11.76      0.00
    2    4   32     -5.58      0.00
    2    6   32      5.39      0.00
    2    8   32      7.92      0.00
    2   10   32      0.03      0.00
    2   12   32     -5.22      0.00
    2   14   32     -1.35      0.00
    2   16   32     -4.47      0.00
    2   18   32     -8.28      0.00
    2   20   32      2.34      0.00
    2   22   32     10.44      0.00
    2   24   32     -6.20      0.00
    2   26   32     -5.82      0.00
    2   28   32      2.92      0.00
    3    3   32     -6.03      0.00
    3    5   32     -1.39      0.00
    3    7   32      2.49      0.00
    3    9   32      0.38      0.00
    3   11   32     -3.30      0.00
    3   13   32      1.42      0.00
    3   15   32      0.51      0.00
    3   17   32      8.19      0.00
    3   19   32      5.46      0.00
    3   21   32     -2.37      0.00
    3   23   32     -3.30      0.00
    3   25   32     -0.52      0.00
    3   27   32     -8.24      0.00
    3   29   32     -5.91      0.00
    0    4   32      0.98      0.00
    4    4   32     -0.94      0.00
    4    6   32     15.64      0.00
    4    8   32      4.24      0.00
    4   10   32      3.81      0.00
    4   12   32      3.21      0.00
    4   14   32      3.06      0.00
    4   16   32     -0.78      0.00
    4   18   32      7.30      0.00
    4   20   32      8.05      0.00
    4   22   32      2.34      0.00
    4   24   32      0.39      0.00
    4   26   32     -2.81      0.00
    4   28   32     14.29      0.00
    5    5   32     -6.57      0.00
    5    7   32     -1.65      0.00
    5    9   32     -3.30      0.00
    5   11   32      3.14      0.00
    5   13   32      7.66      0.00
    5   15   32      0.76      0.00
    5   17   32      7.97      0.00
    5   19   32     -0.02      0.00
    5   21   32     -0.68      0.00
    5   23   32     11.61      0.00
    5   25   32      8.24      0.00
    5   27   32     10.17      0.00
    5   29   32      2.63      0.00
    0    6   32    -20.98      0.00
    6    6   32    -10.88      0.00
    6    8   32     -5.34      0.00
    6   10   32     -3.39      0.00
    6   12   32     -2.37      0.00
    6   14   32      4.21      0.00
    6   16   32      6.74      0.00
    6   18   32      7.32      0.00
    6   20   32     -5.17      0.00
    6   22   32     14.39      0.00
    6   24   32     -5.94      0.00
    6   26   32     -7.15      0.00
    6   28   32     -1.47      0.00
    7    7   32     -2.30      0.00
    7    9   32      1.90      0.00
    7   11   32    -10.49      0.00
    7   13   32      2.46      0.00
    7   15   32     -1.10      0.00
    7   17   32      3.71      0.00
    7   19   32     -1.99      0.00
    7   21   32     -0.90      0.00
    7   23   32     -3.78      0.00
    7   25   32    -12.22      0.00
    7   27   32      3.67      0.00
    0    8   32      0.44      0.00
    8    8   32      7.46      0.00
    8   10   32     -2.13      0.00
    8   12   32     -4.97      0.00
    8   14   32     -2.82      0.00
    8   16   32      6.40      0.00
    8   18   32      1.36      0.00
    8   20   32     -6.58      0.00
    8   22   32      5.03      0.00
    8   24   32     16.75      0.00
    8   26   32      6.39      0.00
    8   28   32     -5.87      0.00
    9    9   32      0.46      0.00
    9   11   32     -3.11      0.00
    9   13   32     -4.06      0.00
    9   15   32      3.89      0.00
    9   17   32     -1.63      0.00
    9   19   32     -1.53      0.00
    9   21   32     -2.81      0.00
    9   23   32      2.64      0.00
    9   25   32     -0.26      0.00
    9   27   32     -2.37      0.00
    0   10   32      3.73      0.00
   10   10   32     16.63      0.00
   10   12   32     11.84      0.00
   10   14   32      1.69      0.00
   10   16   32      2.88      0.00
   10   18   32     -1.43      0.00
   10   20   32     -9.34      0.00
   10   22   32     11.11      0.00
   10   24   32     -2.12      0.00
   10   26   32     -8.53      0.00
   11   11   32      4.01      0.00
   11   13   32     -1.55      0.00
   11   15   32      0.47      0.00
   11   17   32     -2.79      0.00
   11   19   32     -7.98      0.00
   11   21   32     -0.03      0.00
   11   23   32     -6.54      0.00
   11   25   32     -1.26      0.00
   11   27   32    -12.52      0.00
    0   12   32     -5.69      0.00
   12   12   32     -6.15      0.00
   12   14   32      4.27      0.00
   12   16   32      6.27      0.00
   12   18   32     -1.05      0.00
   12   20   32      1.25      0.00
   12   22   32      5.13      0.00
   12   24   32      3.55      0.00
   12   26   32    -13.93      0.00
   13   13   32      3.76      0.00
   13   15   32      6.93      0.00
   13   17   32     -0.07      0.00
   13   19   32     -1.33      0.00
   13   21   32      3.72      0.00
   13   23   32      4.47      0.00
   13   25   32     -0.35      0.00
    0   14   32      8.58      0.00
   14   14   32     -3.72      0.00
   14   16   32    -10.54      0.00
   14   18   32     -4.38      0.00
   14   20   32      0.05      0.00
   14   22   32     -7.66      0.00
   14   24   32      0.58      0.00
   15   15   32     -8.96      0.00
   15   17   32     23.39      0.00
   15   19   32     -4.44      0.00
   15   21   32      1.82      0.00
   15   23   32      7.12      0.00
   15   25   32     13.46      0.00
    0   16   32     13.22      0.00
   16   16   32      0.01      0.00
   16   18   32     -0.66      0.00
   16   20   32      4.50      0.00
   16   22   32      0.18      0.00
   16   24   32     12.43      0.00
   17   17   32    -11.65      0.00
   17   19   32      7.06      0.00
   17   21   32      2.93      0.00
   17   23   32    -10.51      0.00
    0   18   32     12.05      0.00
   18   18   32      2.01      0.00
   18   20   32     -1.09      0.00
   18   22   32     -7.49      0.00
   19   19   32      2.15      0.00
   19   21   32     -1.82      0.00
    0   20   32      6.40      0.00
   20   20   32     -3.19      0.00
    0   22   32     -3.47      0.00
   20   22   32    -12.09      0.00
    0   24   32     11.80      0.00
    0   26   32     -2.63      0.00
   14   26   32     -1.36      0.00
    0   28   32     24.16      0.00
    0    1   33     -6.04      0.00
    1    2   33      5.42      0.00
    1    4   33      1.18      0.00
    1    6   33      2.66      0.00
    1    8   33      1.91      0.00
    1   10   33     -6.34      0.00
    1   12   33      8.64      0.00
    1   14   33     -9.32      0.00
    1   16   33     -3.93      0.00
    1   18   33      8.56      0.00
    1   20   33     -7.12      0.00
    1   22   33     -7.78      0.00
    1   24   33      3.32      0.00
    1   26   33      1.86      0.00
    1   28   33     -6.22      0.00
    2    3   33     -2.61      0.00
    2    5   33    -15.46      0.00
    2    7   33    -16.53      0.00
    2    9   33      0.26      0.00
    2   11   33     -4.11      0.00
    2   13   33    -13.38      0.00
    2   15   33     -3.21      0.00
    2   17   33    -12.13      0.00
    2   19   33      3.05      0.00
    2   21   33     -0.97      0.00
    2   23   33     -4.32      0.00
    2   25   33     12.80      0.00
    2   27   33     -6.96      0.00
    0    3   33      2.46      0.00
    3    4   33      0.01      0.00
    3    6   33      4.84      0.00
    3    8   33     -0.93      0.00
    3   10   33      3.60      0.00
    3   12   33     -2.41      0.00
    3   14   33      8.13      0.00
    3   16   33     -8.65      0.00
    3   18   33     -2.52      0.00
    3   20   33     -1.07      0.00
    3   22   33     -0.92      0.00
    3   24   33      0.40      0.00
    3   26   33     -2.71      0.00
    3   28   33      6.32      0.00
    4    5   33     -2.84      0.00
    4    7   33     -3.99      0.00
    4    9   33     -5.41      0.00
    4   11   33     -5.81      0.00
    4   13   33      5.11      0.00
    4   15   33      7.36      0.00
    4   17   33      0.68      0.00
    4   19   33      1.62      0.00
    4   21   33      6.45      0.00
    4   23   33      4.75      0.00
    4   25   33      4.68      0.00
    4   27   33     21.18      0.00
    0    5   33      0.62      0.00
    5    6   33      0.74      0.00
    5    8   33      4.55      0.00
    5   10   33     10.43      0.00
    5   12   33     -5.24      0.00
    5   14   33     -2.64      0.00
    5   16   33     -2.21      0.00
    5   18   33      3.54      0.00
    5   20   33      4.34      0.00
    5   22   33     -2.23      0.00
    5   24   33     -0.69      0.00
    5   26   33      9.74      0.00
    6    7   33      2.12      0.00
    6    9   33      7.80      0.00
    6   11   33      5.53      0.00
    6   13   33     -9.06      0.00
    6   15   33     -5.74      0.00
    6   17   33     -5.61      0.00
    6   19   33     -2.22      0.00
    6   21   33      2.39      0.00
    6   23   33     -5.85      0.00
    6   25   33     -9.19      0.00
    6   27   33     -0.66      0.00
    0    7   33     12.54      0.00
    7    8   33     -2.76      0.00
    7   10   33     -0.41      0.00
    7   12   33      5.78      0.00
    7   14   33    -10.40      0.00
    7   16   33     -3.24      0.00
    7   18   33      0.69      0.00
    7   20   33     -4.38      0.00
    7   22   33     -3.22      0.00
    7   24   33     -0.04      0.00
    7   26   33     -3.92      0.00
    8    9   33      6.32      0.00
    8   11   33     -6.76      0.00
    8   13   33      2.25      0.00
    8   15   33      1.45      0.00
    8   17   33      2.52      0.00
    8   19   33     -3.17      0.00
    8   21   33     -5.54      0.00
    8   23   33     -5.57      0.00
    8   25   33     -1.16      0.00
    8   27   33    -15.89      0.00
    0    9   33      0.24      0.00
    9   10   33     -3.68      0.00
    9   12   33      4.44      0.00
    9   14   33     -2.27      0.00
    9   16   33     -2.21      0.00
    9   18   33     -3.55      0.00
    9   20   33     -0.18      0.00
    9   22   33     -3.28      0.00
    9   24   33     -1.06      0.00
    9   26   33     -7.92      0.00
   10   11   33      7.10      0.00
   10   13   33     -2.47      0.00
   10   15   33     -2.32      0.00
   10   17   33     -8.71      0.00
   10   19   33     -2.72      0.00
   10   21   33     -9.57      0.00
   10   23   33     -5.08      0.00
   10   25   33     12.83      0.00
    0   11   33      2.66      0.00
   11   12   33      0.83      0.00
   11   14   33     -4.26      0.00
   11   16   33      1.07      0.00
   11   18   33     -2.66      0.00
   11   20   33     -0.35      0.00
   11   22   33      4.10      0.00
   11   24   33     -2.92      0.00
   11   26   33     -6.46      0.00
   12   13   33     -2.57      0.00
   12   15   33    -13.16      0.00
   12   17   33     -1.41      0.00
   12   19   33     -0.41      0.00
   12   21   33     -0.67      0.00
   12   23   33      1.44      0.00
   12   25   33     17.18      0.00
    0   13   33      3.87      0.00
   13   14   33      9.13      0.00
   13   16   33     -2.84      0.00
   13   18   33     -3.12      0.00
   13   20   33      1.90      0.00
   13   22   33     13.40      0.00
   13   24   33      8.38      0.00
   14   15   33      4.76      0.00
   14   17   33      2.79      0.00
   14   19   33      0.57      0.00
   14   21   33      6.40      0.00
   14   23   33     -7.00      0.00
    0   15   33      9.21      0.00
   15   16   33     -7.52      0.00
   15   18   33      4.15      0.00
   15   20   33      2.02      0.00
   15   22   33     -6.66      0.00
   15   24   33     -8.49      0.00
   16   17   33      8.65      0.00
   16   19   33     -2.27      0.00
   16   21   33     -9.48      0.00
   16   23   33     -3.16      0.00
    0   17   33     20.37      0.00
   17   18   33     -3.33      0.00
   17   20   33     -0.13      0.00
   17   22   33     -1.25      0.00
   18   19   33      0.26      0.00
   18   21   33     10.78      0.00
    0   19   33    -16.18      0.00
   19   20   33      7.13      0.00
    0   21   33     19.83      0.00
    0   23   33     -1.42      0.00
    0   25   33     -4.94      0.00
    0   27   33      8.00      0.00
    5   28   33     -9.06      0.00
    0    0   34     10.58      0.00
    1    1   34      4.45      0.00
    1    3   34     -3.04      0.00
    1    5   34     12.76      0.00
    1    7   34     11.60      0.00
    1    9   34     -7.28      0.00
    1   11   34      5.58      0.00
    1   13   34     11.43      0.00
    1   15   34     -3.15      0.00
    1   17   34     -2.81      0.00
    1   19   34      0.36      0.00
    1   21   34      0.17      0.00
    1   23   34      1.84      0.00
    1   25   34     -3.55      0.00
    1   27   34      5.33      0.00
    0    2   34     -5.49      0.00
    2    2   34     -1.81      0.00
    2    4   34      9.29      0.00
    2    6   34    -10.25      0.00
    2    8   34     -5.95      0.00
    2   10   34     -3.29      0.00
    2   12   34     -7.71      0.00
    2   14   34     -8.59      0.00
    2   16   34     -9.02      0.00
    2   18   34      0.51      0.00
    2   20   34      0.88      0.00
    2   22   34      0.68      0.00
    2   24   34     -2.43      0.00
    2   26   34     20.33      0.00
    3    3   34      2.69      0.00
    3    5   34      6.35      0.00
    3    7   34      0.35      0.00
    3    9   34     -5.77      0.00
    3   11   34     -8.14      0.00
    3   13   34      0.66      0.00
    3   15   34      1.10      0.00
    3   17   34      2.93      0.00
    3   19   34      1.62      0.00
    3   21   34     -0.85      0.00
    3   23   34      4.15      0.00
    3   25   34     -0.67      0.00
    3   27   34    -14.48      0.00
    0    4   34     -8.38      0.00
    4    4   34     -4.77      0.00
    4    6   34     -9.87      0.00
    4    8   34     -1.46      0.00
    4   10   34     19.85      0.00
    4   12   34     -2.73      0.00
    4   14   34     12.37      0.00
    4   16   34     -0.69      0.00
    4   18   34      3.66      0.00
    4   20   34     11.38      0.00
    4   22   34     -0.86      0.00
    4   24   34      1.08      0.00
    4   26   34     -8.05      0.00
    5    5   34     -3.78      0.00
    5    7   34     -4.67      0.00
    5    9   34     -8.75      0.00
    5   11   34     -3.05      0.00
    5   13   34     -4.17      0.00
    5   15   34      0.32      0.00
    5   17   34     -5.09      0.00
    5   19   34    -12.50      0.00
    5   21   34    -10.38      0.00
    5   23   34      4.25      0.00
    5   25   34     -7.77      0.00
    0    6   34      1.55      0.00
    6    6   34    -13.79      0.00
    6    8   34     -6.02      0.00
    6   10   34      2.33      0.00
    6   12   34     -0.63      0.00
    6   14   34      2.13      0.00
    6   16   34     -6.58      0.00
    6   18   34      5.32      0.00
    6   20   34     -9.23      0.00
    6   22   34      5.69      0.00
    6   24   34     -3.86      0.00
    6   26   34     11.36      0.00
    7    7   34     -3.47      0.00
    7    9   34      2.13      0.00
    7   11   34     -2.73      0.00
    7   13   34     -6.32      0.00
    7   15   34     -2.75      0.00
    7   17   34     -4.88      0.00
    7   19   34     -9.77      0.00
    7   21   34      3.22      0.00
    7   23   34      6.94      0.00
    7   25   34     -4.09      0.00
    0    8   34      1.81      0.00
    8    8   34      0.34      0.00
    8   10   34      4.79      0.00
    8   12   34    -10.73      0.00
    8   14   34     10.65      0.00
    8   16   34     -8.88      0.00
    8   18   34      0.12      0.00
    8   20   34     -9.75      0.00
    8   22   34      0.08      0.00
    8   24   34     15.19      0.00
    9    9   34     -6.82      0.00
    9   11   34    -17.64      0.00
    9   13   34      8.34      0.00
    9   15   34     -4.12      0.00
    9   17   34     -0.26      0.00
    9   19   34     -0.08      0.00
    9   21   34     -1.19      0.00
    9   23   34     -4.20      0.00
    9   25   34      2.82      0.00
    0   10   34     -2.60      0.00
   10   10   34      6.12      0.00
   10   12   34     -2.25      0.00
   10   14   34      1.23      0.00
   10   16   34      7.07      0.00
   10   18   34      3.23      0.00
   10   20   34     -2.78      0.00
   10   22   34      3.08      0.00
   10   24   34     -6.04      0.00
   11   11   34      7.60      0.00
   11   13   34     -1.41      0.00
   11   15   34     -9.07      0.00
   11   17   34      6.52      0.00
   11   19   34      2.60      0.00
   11   21   34    -11.16      0.00
   11   23   34    -12.63      0.00
    0   12   34     -7.73      0.00
   12   12   34    -10.32      0.00
   12   14   34     -5.03      0.00
   12   16   34     -0.62      0.00
   12   18   34     -4.16      0.00
   12   20   34      7.76      0.00
   12   22   34      2.87      0.00
   12   24   34    -10.90      0.00
   13   13   34      4.29      0.00
   13   15   34      5.48      0.00
   13   17   34      4.41      0.00
   13   19   34      6.59      0.00
   13   21   34      1.76      0.00
   13   23   34     -0.48      0.00
    0   14   34     16.12      0.00
   14   14   34      6.14      0.00
   14   16   34     -5.76      0.00
   14   18   34     -7.29      0.00
   14   20   34      4.72      0.00
   14   22   34      6.57      0.00
   15   15   34    -10.91      0.00
   15   17   34      2.53      0.00
   15   19   34     -6.94      0.00
   15   21   34      1.13      0.00
    0   16   34     10.22      0.00
   16   16   34      0.12      0.00
   16   18   34      4.74      0.00
   16   20   34      2.17      0.00
   16   22   34     -3.11      0.00
   17   17   34     -4.59      0.00
   17   19   34      1.85      0.00
   17   21   34     -2.29      0.00
    0   18   34      2.56      0.00
   18   18   34     15.32      0.00
   18   20   34     -4.81      0.00
   19   19   34    -16.79      0.00
    0   20   34      8.02      0.00
    0   22   34     -5.30      0.00
   15   23   34      6.75      0.00
    0   24   34      9.63      0.00
    0   26   34     17.42      0.00
    8   26   34     -0.06      0.00
    0    1   35     -3.94      0.00
    1    2   35     -2.78      0.00
    1    4   35     12.84      0.00
    1    6   35     -6.50      0.00
    1    8   35     -5.03      0.00
    1   10   35      7.53      0.00
    1   12   35      4.00      0.00
    1   14   35     -9.86      0.00
    1   16   35     -6.34      0.00
    1   18   35     -3.05      0.00
    1   20   35     -3.53      0.00
    1   22   35     -2.31      0.00
    1   24   35     -2.52      0.00
    2    3   35     -5.65      0.00
    2    5   35      3.22      0.00
    2    7   35     -5.90      0.00
    2    9   35      5.33      0.00
    2   11   35      3.19      0.00
    2   13   35      8.69      0.00
    2   15   35     -3.04      0.00
    2   17   35     -9.12      0.00
    2   19   35     -0.28      0.00
    2   21   35     -3.26      0.00
    2   23   35      7.51      0.00
    2   25   35    -13.61      0.00
    0    3   35      5.40      0.00
    3    4   35      7.78      0.00
    3    6   35      0.75      0.00
    3    8   35      8.62      0.00
    3   10   35     -0.12      0.00
    3   12   35      4.75      0.00
    3   14   35      0.61      0.00
    3   16   35     -7.01      0.00
    3   18   35      8.80      0.00
    3   20   35     -1.00      0.00
    3   22   35      2.34      0.00
    3   24   35     -9.29      0.00
    4    5   35      6.07      0.00
    4    7   35     10.43      0.00
    4    9   35      8.97      0.00
    4   11   35      4.16      0.00
    4   13   35      0.25      0.00
    4   15   35    -13.02      0.00
    4   17   35     -5.66      0.00
    4   19   35     -0.49      0.00
    4   21   35     -5.02      0.00
    4   23   35     -3.92      0.00
    4   25   35     -0.19      0.00
    0    5   35     -4.93      0.00
    5    6   35     -7.73      0.00
    5    8   35     -1.61      0.00
    5   10   35      6.02      0.00
    5   12   35      7.60      0.00
    5   14   35     -1.32      0.00
    5   16   35     -9.61      0.00
    5   18   35     -8.90      0.00
    5   20   35      2.14      0.00
    5   22   35     -4.45      0.00
    5   24   35     -3.05      0.00
    6    7   35      3.23      0.00
    6    9   35     -0.39      0.00
    6   11   35     -3.64      0.00
    6   13   35      4.15      0.00
    6   15   35     -7.22      0.00
    6   17   35     -5.23      0.00
    6   19   35      4.07      0.00
    6   21   35      4.85      0.00
    6   23   35     12.06      0.00
    6   25   35     10.73      0.00
    0    7   35     11.66      0.00
    7    8   35     -1.16      0.00
    7   10   35     13.55      0.00
    7   12   35     -2.18      0.00
    7   14   35      2.40      0.00
    7   16   35      3.22      0.00
    7   18   35     12.79      0.00
    7   20   35    -13.31      0.00
    7   22   35     15.70      0.00
    7   24   35      5.54      0.00
    8    9   35      9.90      0.00
    8   11   35      2.40      0.00
    8   13   35      2.23      0.00
    8   15   35      3.63      0.00
    8   17   35     -0.59      0.00
    8   19   35     -0.85      0.00
    8   21   35     -4.47      0.00
    8   23   35     -1.82      0.00
    0    9   35      2.62      0.00
    9   10   35     -1.15      0.00
    9   12   35      1.69      0.00
    9   14   35     10.15      0.00
    9   16   35      7.19      0.00
    9   18   35     -3.61      0.00
    9   20   35      1.34      0.00
    9   22   35     -4.77      0.00
    9   24   35     -7.50      0.00
   10   11   35      1.62      0.00
   10   13   35     -1.46      0.00
   10   15   35      6.36      0.00
   10   17   35      0.74      0.00
   10   19   35     -3.87      0.00
   10   21   35     -9.77      0.00
   10   23   35     -5.42      0.00
    0   11   35     -7.25      0.00
   11   12   35      2.35      0.00
   11   14   35     -6.79      0.00
   11   16   35     -7.72      0.00
   11   18   35      3.87      0.00
   11   20   35     -0.63      0.00
   11   22   35     -2.22      0.00
   12   13   35     11.92      0.00
   12   15   35     -6.87      0.00
   12   17   35      2.23      0.00
   12   19   35      0.62      0.00
   12   21   35     -1.83      0.00
   12   23   35     14.42      0.00
    0   13   35      0.18      0.00
   13   14   35     -0.08      0.00
   13   16   35     -3.39      0.00
   13   18   35     -0.16      0.00
   13   20   35      1.36      0.00
   13   22   35      2.33      0.00
   14   15   35      8.14      0.00
   14   17   35      7.38      0.00
   14   19   35     -0.23      0.00
   14   21   35      6.56      0.00
    0   15   35      0.66      0.00
   15   16   35     -7.47      0.00
   15   18   35      7.85      0.00
   15   20   35     -1.50      0.00
   16   17   35     -3.54      0.00
   16   19   35    -13.16      0.00
    0   17   35      0.78      0.00
   17   18   35     -7.74      0.00
   17   20   35      3.08      0.00
    0   19   35      7.01      0.00
    0   21   35     11.90      0.00
    0   23   35      0.60      0.00
    0   25   35     13.60      0.00
    0    0   36     30.74      0.00
    1    1   36      3.78      0.00
    1    3   36     -3.34      0.00
    1    5   36     -5.74      0.00
    1    7   36      2.21      0.00
    1    9   36      8.13      0.00
    1   11   36      0.51      0.00
    1   13   36     -5.95      0.00
    1   15   36     -3.38      0.00
    1   17   36     -2.12      0.00
    1   19   36     -1.70      0.00
    1   21   36      3.53      0.00
    1   23   36     -5.37      0.00
    0    2   36      7.27      0.00
    2    2   36    -21.12      0.00
    2    4   36    -16.61      0.00
    2    6   36    -12.75      0.00
    2    8   36     -2.84      0.00
    2   10   36      3.78      0.00
    2   12   36      6.59      0.00
    2   14   36     -4.40      0.00
    2   16   36     -6.37      0.00
    2   18   36     14.37      0.00
    2   20   36     -7.23      0.00
    2   22   36      3.26      0.00
    2   24   36      6.17      0.00
    3    3   36     12.10      0.00
    3    5   36     -3.50      0.00
    3    7   36      5.68      0.00
    3    9   36     18.11      0.00
    3   11   36     -0.41      0.00
    3   13   36      4.62      0.00
    3   15   36      6.46      0.00
    3   17   36      5.25      0.00
    3   19   36     -3.32      0.00
    3   21   36      9.09      0.00
    3   23   36     -8.20      0.00
    0    4   36     -6.40      0.00
    4    4   36      4.45      0.00
    4    6   36    -10.15      0.00
    4    8   36      4.51      0.00
    4   10   36      3.14      0.00
    4   12   36      1.93      0.00
    4   14   36     -2.62      0.00
    4   16   36      2.47      0.00
    4   18   36     -0.89      0.00
    4   20   36     -6.26      0.00
    4   22   36     -1.79      0.00
    4   24   36      1.51      0.00
    5    5   36     -4.75      0.00
    5    7   36     -6.42      0.00
    5    9   36     -5.27      0.00
    5   11   36     -7.67      0.00
    5   13   36      6.10      0.00
    5   15   36      1.80      0.00
    5   17   36     -5.07      0.00
    5   19   36     -9.61      0.00
    5   21   36     -8.50      0.00
    5   23   36    -10.79      0.00
    0    6   36      4.69      0.00
    6    6   36      4.41      0.00
    6    8   36     -7.18      0.00
    6   10   36     -6.70      0.00
    6   12   36      6.70      0.00
    6   14   36      7.73      0.00
    6   16   36     -4.48      0.00
    6   18   36     -3.88      0.00
    6   20   36     -6.28      0.00
    6   22   36     -6.47      0.00
    7    7   36      0.47      0.00
    7    9   36     -9.27      0.00
    7   11   36      0.55      0.00
    7   13   36      0.76      0.00
    7   15   36     -0.39      0.00
    7   17   36      6.96      0.00
    7   19   36      5.81      0.00
    7   21   36      7.55      0.00
    7   23   36     17.51      0.00
    0    8   36    -13.81      0.00
    8    8   36    -15.20      0.00
    8   10   36     -2.90      0.00
    8   12   36      6.60      0.00
    8   14   36     -0.79      0.00
    8   16   36      1.28      0.00
    8   18   36     -0.44      0.00
    8   20   36      5.01      0.00
    8   22   36     -6.63      0.00
    9    9   36      5.49      0.00
    9   11   36     -3.77      0.00
    9   13   36      1.66      0.00
    9   15   36      4.34      0.00
    9   17   36      1.70      0.00
    9   19   36      0.24      0.00
    9   21   36     10.01      0.00
    0   10   36     -6.77      0.00
   10   10   36      3.07      0.00
   10   12   36      1.25      0.00
   10   14   36     -4.21      0.00
   10   16   36     10.76      0.00
   10   18   36     -2.15      0.00
   10   20   36     10.76      0.00
   10   22   36     -0.02      0.00
   11   11   36     11.16      0.00
   11   13   36     -4.48      0.00
   11   15   36      4.84      0.00
   11   17   36     -2.60      0.00
   11   19   36     -0.54      0.00
   11   21   36     -6.53      0.00
    0   12   36     -5.56      0.00
   12   12   36     -2.81      0.00
   12   14   36     -0.83      0.00
   12   16   36    -14.22      0.00
   12   18   36     -2.09      0.00
   12   20   36     -2.34      0.00
   13   13   36     10.01      0.00
   13   15   36     -1.13      0.00
   13   17   36      1.21      0.00
   13   19   36     -6.84      0.00
    0   14   36     -5.53      0.00
   14   14   36      4.85      0.00
   14   16   36      2.76      0.00
   14   18   36     -2.59      0.00
   14   20   36     -3.30      0.00
   15   15   36     -5.70      0.00
   15   17   36      3.36      0.00
   15   19   36      3.42      0.00
    0   16   36     -0.69      0.00
   16   16   36      4.27      0.00
   16   18   36     -0.40      0.00
   17   17   36     12.56      0.00
    0   18   36     -7.04      0.00
    0   20   36      5.59      0.00
    0   22   36     -2.49      0.00
    0   24   36     27.78      0.00
    0    1   37     11.61      0.00
    1    2   37     -8.72      0.00
    1    4   37     -0.56      0.00
    1    6   37     -9.59      0.00
    1    8   37     -5.94      0.00
    1   10   37      2.01      0.00
    1   12   37     -5.20      0.00
    1   14   37     -4.10      0.00
    1   16   37      0.16      0.00
    1   18   37     -9.22      0.00
    1   20   37      2.88      0.00
    1   22   37     -8.78      0.00
    2    3   37     -9.39      0.00
    2    5   37     -1.79      0.00
    2    7   37     -5.08      0.00
    2    9   37      4.34      0.00
    2   11   37      4.74      0.00
    2   13   37      4.47      0.00
    2   15   37      2.89      0.00
    2   17   37      7.69      0.00
    2   19   37     -0.21      0.00
    2   21   37     -3.07      0.00
    0    3   37      7.93      0.00
    3    4   37      4.72      0.00
    3    6   37      1.12      0.00
    3    8   37      6.85      0.00
    3   10   37      1.72      0.00
    3   12   37      2.53      0.00
    3   14   37     -0.93      0.00
    3   16   37     -3.11      0.00
    3   18   37     -1.53      0.00
    3   20   37      9.77      0.00
    3   22   37     -9.47      0.00
    4    5   37     -5.66      0.00
    4    7   37     -2.43      0.00
    4    9   37     -0.26      0.00
    4   11   37     -5.16      0.00
    4   13   37     -4.35      0.00
    4   15   37      6.24      0.00
    4   17   37     -4.39      0.00
    4   19   37     -5.17      0.00
    4   21   37      6.25      0.00
    0    5   37      5.28      0.00
    5    6   37     -3.99      0.00
    5    8   37     -6.42      0.00
    5   10   37      3.87      0.00
    5   12   37    -16.12      0.00
    5   14   37      6.12      0.00
    5   16   37      8.59      0.00
    5   18   37     -2.74      0.00
    5   20   37      5.03      0.00
    5   22   37      1.50      0.00
    6    7   37     -2.13      0.00
    6    9   37     -6.98      0.00
    6   11   37    -11.00      0.00
    6   13   37      0.20      0.00
    6   15   37     -4.17      0.00
    6   17   37     -1.21      0.00
    6   19   37     -5.71      0.00
    6   21   37     -1.63      0.00
    0    7   37     -3.08      0.00
    7    8   37     -1.43      0.00
    7   10   37      3.15      0.00
    7   12   37    -13.41      0.00
    7   14   37      3.06      0.00
    7   16   37     -9.58      0.00
    7   18   37      1.91      0.00
    7   20   37     -2.78      0.00
    8    9   37     -1.53      0.00
    8   11   37      9.23      0.00
    8   13   37      5.53      0.00
    8   15   37      4.20      0.00
    8   17   37     -8.79      0.00
    8   19   37      2.29      0.00
    8   21   37      6.68      0.00
    0    9   37      0.95      0.00
    9   10   37      0.64      0.00
    9   12   37     -7.12      0.00
    9   14   37     -4.39      0.00
    9   16   37      3.45      0.00
    9   18   37      4.83      0.00
    9   20   37     -1.69      0.00
   10   11   37      2.17      0.00
   10   13   37     -0.99      0.00
   10   15   37      3.90      0.00
   10   17   37     -7.80      0.00
   10   19   37     -6.80      0.00
    0   11   37      7.67      0.00
   11   12   37     -5.37      0.00
   11   14   37      8.27      0.00
   11   16   37     -5.29      0.00
   11   18   37     -9.36      0.00
   11   20   37     -4.55      0.00
   12   13   37      3.00      0.00
   12   15   37      5.44      0.00
   12   17   37     -3.78      0.00
   12   19   37      2.13      0.00
    0   13   37     -6.78      0.00
   13   14   37     -1.28      0.00
   13   16   37     -2.52      0.00
   13   18   37     -4.00      0.00
   14   15   37    -10.67      0.00
   14   17   37     -5.62      0.00
    0   15   37    -15.26      0.00
   15   16   37      2.87      0.00
    0   17   37      8.98      0.00
    0   19   37      1.74      0.00
    0   21   37     11.98      0.00
    7   22   37    -18.16      0.00
    0   23   37     12.53      0.00
    0    0   38     12.39      0.00
    1    1   38     23.45      0.00
    1    3   38     -2.31      0.00
    1    5   38     19.15      0.00
    1    7   38      8.67      0.00
    1    9   38     -2.94      0.00
    1   11   38      2.42      0.00
    1   13   38      1.53      0.00
    1   15   38     10.45      0.00
    1   17   38     10.64      0.00
    1   19   38     -4.30      0.00
    1   21   38     -3.74      0.00
    0    2   38     -4.66      0.00
    2    2   38    -25.61      0.00
    2    4   38      8.44      0.00
    2    6   38      5.61      0.00
    2    8   38     -3.95      0.00
    2   10   38     -8.02      0.00
    2   12   38      8.83      0.00
    2   14   38     15.92      0.00
    2   16   38     -5.64      0.00
    2   18   38     -4.74      0.00
    2   20   38     -1.11      0.00
    3    3   38     15.24      0.00
    3    5   38     10.07      0.00
    3    7   38     -5.49      0.00
    3    9   38     -4.73      0.00
    3   11   38      3.28      0.00
    3   13   38     -6.02      0.00
    3   15   38     -2.19      0.00
    3   17   38      2.05      0.00
    3   19   38     -1.77      0.00
    3   21   38     12.84      0.00
    0    4   38      5.08      0.00
    4    4   38     13.29      0.00
    4    6   38     -0.61      0.00
    4    8   38     12.60      0.00
    4   10   38     -1.19      0.00
    4   12   38     -3.96      0.00
    4   14   38     -1.35      0.00
    4   16   38      7.03      0.00
    4   18   38     -4.42      0.00
    4   20   38     -2.90      0.00
    5    5   38     -4.24      0.00
    5    7   38      3.49      0.00
    5    9   38      2.06      0.00
    5   11   38     -3.26      0.00
    5   13   38      5.51      0.00
    5   15   38     11.20      0.00
    5   17   38      1.05      0.00
    5   19   38      1.58      0.00
    0    6   38      1.94      0.00
    6    6   38     -0.48      0.00
    6    8   38     -1.97      0.00
    6   10   38     -6.43      0.00
    6   12   38    -10.79      0.00
    6   14   38     -1.03      0.00
    6   16   38      3.75      0.00
    6   18   38     -0.31      0.00
    6   20   38     -6.95      0.00
    7    7   38     -2.56      0.00
    7    9   38    -12.87      0.00
    7   11   38     -2.24      0.00
    7   13   38    -11.51      0.00
    7   15   38     -9.79      0.00
    7   17   38      0.86      0.00
    7   19   38     -8.07      0.00
    0    8   38     -5.93      0.00
    8    8   38      5.31      0.00
    8   10   38      3.02      0.00
    8   12   38      2.60      0.00
    8   14   38     10.03      0.00
    8   16   38     -8.38      0.00
    8   18   38      4.77      0.00
    8   20   38      5.78      0.00
    9    9   38    -15.68      0.00
    9   11   38     -8.49      0.00
    9   13   38     -5.99      0.00
    9   15   38     11.81      0.00
    9   17   38     -6.16      0.00
    9   19   38      8.88      0.00
    0   10   38     -8.17      0.00
   10   10   38     -2.20      0.00
   10   12   38      0.76      0.00
   10   14   38      4.57      0.00
   10   16   38     -0.86      0.00
   10   18   38     -2.99      0.00
   11   11   38     -5.41      0.00
   11   13   38      0.79      0.00
   11   15   38     14.20      0.00
   11   17   38      5.94      0.00
    0   12   38      7.23      0.00
   12   12   38     -3.65      0.00
   12   14   38     -0.62      0.00
   12   16   38     -4.48      0.00
   13   13   38     -0.52      0.00
   13   15   38      6.62      0.00
   13   17   38     -4.71      0.00
    0   14   38      1.56      0.00
   14   14   38     -8.41      0.00
   14   16   38     11.94      0.00
    0   16   38      8.43      0.00
    0   18   38      9.24      0.00
    0   20   38      1.22      0.00
    0    1   39     -8.88      0.00
    1    2   39     -4.45      0.00
    1    4   39      0.50      0.00
    1    6   39      5.61      0.00
    1    8   39     -6.31      0.00
    1   10   39      2.66      0.00
    1   12   39      5.50      0.00
    1   14   39      4.53      0.00
    1   16   39     -8.57      0.00
    1   18   39      5.62      0.00
    2    3   39      0.04      0.00
    2    5   39    -10.10      0.00
    2    7   39     -3.19      0.00
    2    9   39     -6.04      0.00
    2   11   39      2.40      0.00
    2   13   39     -6.33      0.00
    2   15   39     -5.26      0.00
    2   17   39     -7.54      0.00
    2   19   39      4.76      0.00
    0    3   39      7.98      0.00
    3    4   39      5.08      0.00
    3    6   39      3.27      0.00
    3    8   39      5.33      0.00
    3   10   39      4.32      0.00
    3   12   39     15.50      0.00
    3   14   39      4.36      0.00
    3   16   39     11.41      0.00
    3   18   39      3.86      0.00
    4    5   39     -0.84      0.00
    4    7   39     -0.49      0.00
    4    9   39    -12.08      0.00
    4   11   39     -3.23      0.00
    4   13   39      9.41      0.00
    4   15   39      7.23      0.00
    4   17   39      4.20      0.00
    0    5   39     10.24      0.00
    5    6   39     -6.32      0.00
    5    8   39      1.56      0.00
    5   10   39      4.97      0.00
    5   12   39     -4.52      0.00
    5   14   39      9.88      0.00
    5   16   39      2.71      0.00
    5   18   39    -10.05      0.00
    6    7   39     -8.40      0.00
    6    9   39      6.85      0.00
    6   11   39     -7.47      0.00
    6   13   39      8.78      0.00
    6   15   39      5.31      0.00
    6   17   39      0.01      0.00
    0    7   39      0.02      0.00
    7    8   39     14.68      0.00
    7   10   39      3.73      0.00
    7   12   39     -7.37      0.00
    7   14   39     -5.03      0.00
    7   16   39     -5.72      0.00
    7   18   39      7.68      0.00
    8    9   39      4.14      0.00
    8   11   39      3.65      0.00
    8   13   39      0.33      0.00
    8   15   39      0.62      0.00
    8   17   39      0.69      0.00
    0    9   39     10.82      0.00
    9   10   39     -1.44      0.00
    9   12   39      2.37      0.00
    9   14   39      3.54      0.00
    9   16   39    -10.42      0.00
   10   11   39     -9.41      0.00
   10   13   39     -0.18      0.00
   10   15   39      2.22      0.00
    0   11   39     14.05      0.00
   11   12   39     -0.71      0.00
   11   14   39      4.49      0.00
   12   13   39     -0.15      0.00
   12   15   39     -2.15      0.00
    0   13   39      0.22      0.00
   13   14   39      2.06      0.00
    0   15   39     -7.63      0.00
    0   17   39     14.09      0.00
    0   19   39      3.81      0.00
    4   19   39    -12.54      0.00
    0    0   40    -12.33      0.00
    1    1   40    -12.82      0.00
    1    3   40     10.67      0.00
    1    5   40    -12.50      0.00
    1    7   40      2.59      0.00
    1    9   40     15.91      0.00
    1   11   40    -10.38      0.00
    1   13   40      2.58      0.00
    1   15   40     -0.37      0.00
    1   17   40    -11.83      0.00
    0    2   40     13.05      0.00
    2    2   40      9.93      0.00
    2    4   40     -9.72      0.00
    2    6   40     -0.47      0.00
    2    8   40     -4.38      0.00
    2   10   40     -4.05      0.00
    2   12   40     -0.26      0.00
    2   14   40      4.26      0.00
    2   16   40     15.39      0.00
    3    3   40      1.51      0.00
    3    5   40     -1.21      0.00
    3    7   40     -5.16      0.00
    3    9   40     -1.53      0.00
    3   11   40      0.51      0.00
    3   13   40    -15.81      0.00
    3   15   40    -14.29      0.00
    3   17   40     12.20      0.00
    0    4   40    -11.18      0.00
    4    4   40    -12.82      0.00
    4    6   40     -2.03      0.00
    4    8   40      0.77      0.00
    4   10   40      0.94      0.00
    4   12   40     -4.87      0.00
    4   14   40      8.09      0.00
    4   16   40     -5.80      0.00
    5    5   40    -10.02      0.00
    5    7   40     14.88      0.00
    5    9   40      6.07      0.00
    5   11   40    -12.48      0.00
    5   13   40      4.41      0.00
    5   15   40      1.58      0.00
    0    6   40     -7.75      0.00
    6    6   40     -0.56      0.00
    6    8   40      2.24      0.00
    6   10   40      2.86      0.00
    6   12   40     -3.10      0.00
    6   14   40     -5.25      0.00
    6   16   40      3.85      0.00
    7    7   40     -0.53      0.00
    7    9   40      3.53      0.00
    7   11   40      7.43      0.00
    7   13   40     -5.43      0.00
    7   15   40    -11.65      0.00
    0    8   40     -0.39      0.00
    8    8   40    -15.36      0.00
    8   10   40      3.52      0.00
    8   12   40      2.68      0.00
    8   14   40      2.78      0.00
    9    9   40    -10.97      0.00
    9   11   40     10.11      0.00
    9   13   40      1.58      0.00
    0   10   40      4.19      0.00
   10   10   40     13.57      0.00
   10   12   40      6.31      0.00
   11   11   40    -10.83      0.00
    0   12   40      5.32      0.00
   12   12   40      6.46      0.00
    0   14   40      3.65      0.00
   10   14   40      1.70      0.00
    0   16   40     -2.30      0.00
    0    1   41     -5.78      0.00
    1    2   41     -3.45      0.00
    1    4   41     -5.60      0.00
    1    6   41     13.23      0.00
    1    8   41      1.65      0.00
    1   10   41      0.52      0.00
    1   12   41     -0.33      0.00
    1   14   41     -0.62      0.00
    2    3   41      5.67      0.00
    2    5   41      1.45      0.00
    2    7   41      6.69      0.00
    2    9   41      8.13      0.00
    2   11   41      9.92      0.00
    2   13   41      1.04      0.00
    0    3   41    -10.82      0.00
    3    4   41     -8.80      0.00
    3    6   41     11.11      0.00
    3    8   41     -3.27      0.00
    3   10   41     -6.34      0.00
    3   12   41      3.71      0.00
    3   14   41      8.18      0.00
    4    5   41     -5.15      0.00
    4    7   41     -7.34      0.00
    4    9   41     -2.21      0.00
    4   11   41      5.08      0.00
    4   13   41     -6.62      0.00
    0    5   41     -4.54      0.00
    5    6   41      2.96      0.00
    5    8   41     -4.88      0.00
    5   10   41      8.93      0.00
    5   12   41     -2.34      0.00
    6    7   41     -9.45      0.00
    6    9   41      2.06      0.00
    6   11   41    -12.17      0.00
    0    7   41      6.75      0.00
    7    8   41      8.04      0.00
    7   10   41      5.61      0.00
    7   12   41     -2.91      0.00
    8    9   41      0.97      0.00
    8   11   41      2.99      0.00
    0    9   41      3.03      0.00
    9   10   41      3.87      0.00
    0   11   41    -10.48      0.00
    0   13   41    -14.61      0.00
    6   13   41     -1.74      0.00
    0    0   42     -5.51      0.00
    1    1   42      2.81      0.00
    1    3   42     11.81      0.00
    1    5   42      0.08      0.00
    1    7   42      9.06      0.00
    1    9   42     -3.74      0.00
    1   11   42     -1.79      0.00
    0    2   42     -4.49      0.00
    2    2   42     13.41      0.00
    2    4   42     -0.63      0.00
    2    6   42      6.15      0.00
    2    8   42     -6.82      0.00
    2   10   42      1.31      0.00
    3    3   42    -16.56      0.00
    3    5   42      5.07      0.00
    3    7   42     -4.38      0.00
    3    9   42      7.80      0.00
    0    4   42     10.05      0.00
    4    4   42     -0.57      0.00
    4    6   42      7.08      0.00
    4    8   42      8.73      0.00
    4   10   42     -4.58      0.00
    5    5   42      1.21      0.00
    5    7   42      5.70      0.00
    5    9   42     -8.36      0.00
    0    6   42      2.21      0.00
    6    6   42      7.18      0.00
    6    8   42     -1.94      0.00
    7    7   42    -21.41      0.00
    7    9   42     -5.90      0.00
    0    8   42    -10.61      0.00
    0   10   42      1.10      0.00
    0    1   43      9.28      0.00
    1    2   43     -7.26      0.00
    1    4   43     -2.49      0.00
    2    3   43      1.28      0.00
    2    5   43     -1.32      0.00
    0    3   43      3.55      0.00
    3    4   43    -13.22      0.00
    4    5   43      0.34      0.00
    0    5   43      5.69      0.00
   25   25   26     11.45      0.00
   24   26   26     16.08      0.00
   26   26   26      4.13      0.00
   24   25   27     17.58      0.00
   23   26   27      8.68      0.00
   25   26   27      4.27      0.00
   22   27   27     20.14      0.00
   24   27   27      1.25      0.00
   26   27   27     -3.77      0.00
   24   24   28      8.46      0.00
   23   25   28    -29.69      0.00
   25   25   28      1.19      0.00
   22   26   28     -6.75      0.00
   24   26   28     -5.26      0.00
   26   26   28      5.83      0.00
   21   27   28      2.62      0.00
   23   27   28      7.18      0.00
   25   27   28     -6.88      0.00
   27   27   28     10.73      0.00
   20   28   28     11.98      0.00
   22   28   28      6.19      0.00
   24   28   28      4.50      0.00
   26   28   28      2.03      0.00
   28   28   28    -24.75      0.00
   23   24   29      3.72      0.00
   22   25   29      7.80      0.00
   24   25   29      7.01      0.00
   21   26   29      1.01      0.00
   23   26   29      2.72      0.00
   25   26   29     -2.69      0.00
   20   27   29      0.33      0.00
   22   27   29     -4.64      0.00
   24   27   29     -0.48      0.00
   26   27   29     -4.27      0.00
   17   28   29     17.44      0.00
   19   28   29     -2.96      0.00
   21   28   29     -4.03      0.00
   23   28   29     -3.72      0.00
   25   28   29     -2.50      0.00
   27   28   29      3.21      0.00
   16   29   29    -33.31      0.00
   18   29   29      7.22      0.00
   20   29   29     -7.30      0.00
   22   29   29     13.50      0.00
   24   29   29     -4.26      0.00
   26   29   29      0.13      0.00
   28   29   29     12.64      0.00
   23   23   30     23.46      0.00
   22   24   30    -29.25      0.00
   24   24   30     10.48      0.00
   21   25   30      4.34      0.00
   23   25   30      4.77      0.00
   25   25   30    -12.81      0.00
   20   26   30    -11.17      0.00
   22   26   30      3.76      0.00
   24   26   30      2.76      0.00
   26   26   30     -0.68      0.00
   17   27   30     -6.54      0.00
   19   27   30    -11.79      0.00
   21   27   30     -6.15      0.00
   23   27   30      6.08      0.00
   25   27   30     -1.00      0.00
   27   27   30      4.77      0.00
   16   28   30     18.31      0.00
   18   28   30     -0.90      0.00
   20   28   30      7.37      0.00
   22   28   30    -12.61      0.00
   24   28   30     -4.87      0.00
   26   28   30      1.89      0.00
   28   28   30     -3.84      0.00
   13   29   30     -1.28      0.00
   15   29   30      3.18      0.00
   17   29   30     -5.68      0.00
   19   29   30     -4.59      0.00
   21   29   30     -3.73      0.00
   23   29   30      0.62      0.00
   25   29   30      7.96      0.00
   27   29   30     -4.78      0.00
   29   29   30     -0.37      0.00
   10   30   30     -8.53      0.00
   12   30   30     17.76      0.00
   14   30   30    -23.13      0.00
   16   30   30     23.10      0.00
   18   30   30     14.04      0.00
   20   30   30     11.10      0.00
   22   30   30     10.89      0.00
   24   30   30     -6.77      0.00
   26   30   30      1.83      0.00
   22   23   31     -8.39      0.00
   21   24   31     -1.09      0.00
   23   24   31     -4.28      0.00
   18   25   31     -9.85      0.00
   20   25   31    -13.99      0.00
   22   25   31      0.69      0.00
   24   25   31     -1.54      0.00
   17   26   31      0.35      0.00
   19   26   31      9.67      0.00
   21   26   31      5.48      0.00
   23   26   31     -6.41      0.00
   25   26   31     -2.01      0.00
   16   27   31    -13.53      0.00
   18   27   31     -0.26      0.00
   20   27   31      8.56      0.00
   22   27   31     -1.05      0.00
   24   27   31      3.25      0.00
   26   27   31      3.16      0.00
   13   28   31     12.22      0.00
   15   28   31     -6.48      0.00
   17   28   31     -0.90      0.00
   19   28   31      3.35      0.00
   21   28   31     -5.21      0.00
   23   28   31     -5.71      0.00
   25   28   31      2.82      0.00
   27   28   31     -3.40      0.00
   10   29   31    -17.49      0.00
   12   29   31      5.48      0.00
   14   29   31     -8.10      0.00
   16   29   31     -6.07      0.00
   18   29   31      0.36      0.00
   20   29   31     -5.69      0.00
   22   29   31      2.10      0.00
   24   29   31      4.61      0.00
   26   29   31     -3.79      0.00
    7   30   31     -4.49      0.00
    9   30   31      2.58      0.00
   11   30   31    -12.15      0.00
   13   30   31     13.59      0.00
   15   30   31     -6.19      0.00
   17   30   31     -0.71      0.00
   19   30   31      0.55      0.00
   21   30   31     -3.65      0.00
   23   30   31     -3.59      0.00
   25   30   31      1.32      0.00
    0   31   31    -40.62      0.00
    2   31   31     23.73      0.00
    4   31   31     25.27      0.00
    6   31   31      5.19      0.00
    8   31   31     12.94      0.00
   10   31   31     -8.65      0.00
   12   31   31     -7.27      0.00
   14   31   31     -4.91      0.00
   16   31   31      0.06      0.00
   18   31   31     -8.56      0.00
   20   31   31      3.67      0.00
   22   31   31      2.98      0.00
   24   31   31     12.16      0.00
   21   21   32     -4.57      0.00
   22   22   32     -6.83      0.00
   19   23   32     -0.86      0.00
   21   23   32     -7.19      0.00
   23   23   32     -2.93      0.00
   18   24   32      8.15      0.00
   20   24   32      4.88      0.00
   22   24   32    -13.01      0.00
   24   24   32     -0.89      0.00
   17   25   32      3.79      0.00
   19   25   32      7.33      0.00
   21   25   32      6.35      0.00
   23   25   32      9.27      0.00
   25   25   32      6.76      0.00
   16   26   32      7.15      0.00
   18   26   32      2.42      0.00
   20   26   32     -5.47      0.00
   22   26   32      5.76      0.00
   24   26   32     -2.27      0.00
   26   26   32      7.35      0.00
   13   27   32    -11.55      0.00
   15   27   32      4.19      0.00
   17   27   32      2.89      0.00
   19   27   32      0.08      0.00
   21   27   32     12.20      0.00
   23   27   32      0.17      0.00
   25   27   32      2.70      0.00
   27   27   32      1.41      0.00
   10   28   32     -5.41      0.00
   12   28   32      4.44      0.00
   14   28   32     -6.30      0.00
   16   28   32     -5.03      0.00
   18   28   32     -5.01      0.00
   20   28   32     -7.80      0.00
   22   28   32     -4.18      0.00
   24   28   32      0.46      0.00
   26   28   32      7.03      0.00
    7   29   32     11.07      0.00
    9   29   32      5.32      0.00
   11   29   32     -6.52      0.00
   13   29   32     -8.55      0.00
   15   29   32      0.93      0.00
   17   29   32      3.07      0.00
   19   29   32      5.13      0.00
   21   29   32     -3.31      0.00
   23   29   32      0.12      0.00
   25   29   32      5.73      0.00
    0   30   32     20.65      0.00
    2   30   32    -15.68      0.00
    4   30   32     -5.80      0.00
    6   30   32     13.60      0.00
    8   30   32    -17.37      0.00
   10   30   32     10.14      0.00
   12   30   32     18.89      0.00
   14   30   32    -13.98      0.00
   16   30   32     -2.81      0.00
   18   30   32      3.61      0.00
   20   30   32     -3.50      0.00
   22   30   32     -2.74      0.00
   24   30   32     -7.55      0.00
    1   31   32      5.58      0.00
    3   31   32      3.97      0.00
    5   31   32     -6.61      0.00
    7   31   32     -4.75      0.00
    9   31   32     -0.53      0.00
   11   31   32      5.72      0.00
   13   31   32      4.12      0.00
   15   31   32     -0.85      0.00
   17   31   32      8.54      0.00
   19   31   32     -1.23      0.00
   21   31   32      3.93      0.00
   23   31   32     -6.85      0.00
    0   32   32    -30.75      0.00
    2   32   32    -20.41      0.00
    4   32   32      3.01      0.00
    6   32   32      7.73      0.00
    8   32   32     -6.44      0.00
   10   32   32      5.61      0.00
   12   32   32     -4.01      0.00
   14   32   32     13.56      0.00
   16   32   32     -9.54      0.00
   18   32   32     -0.70      0.00
   20   32   32     -3.46      0.00
   22   32   32      5.96      0.00
   20   21   33     12.76      0.00
   19   22   33     17.85      0.00
   21   22   33      3.67      0.00
   18   23   33     -4.90      0.00
   20   23   33     -5.55      0.00
   22   23   33      7.51      0.00
   17   24   33      3.66      0.00
   19   24   33      7.68      0.00
   21   24   33    -10.82      0.00
   23   24   33      7.11      0.00
   14   25   33     12.17      0.00
   16   25   33    -11.03      0.00
   18   25   33     -1.20      0.00
   20   25   33     -3.71      0.00
   22   25   33     -1.91      0.00
   24   25   33      4.59      0.00
   13   26   33      3.61      0.00
   15   26   33     -8.47      0.00
   17   26   33      4.06      0.00
   19   26   33      0.13      0.00
   21   26   33      6.67      0.00
   23   26   33     -2.25      0.00
   25   26   33     -5.01      0.00
   10   27   33    -24.77      0.00
   12   27   33     16.87      0.00
   14   27   33      3.70      0.00
   16   27   33      5.87      0.00
   18   27   33      1.63      0.00
   20   27   33      1.19      0.00
   22   27   33     -0.85      0.00
   24   27   33    -13.89      0.00
   26   27   33      0.62      0.00
    7   28   33      8.45      0.00
    9   28   33    -12.14      0.00
   11   28   33     11.39      0.00
   13   28   33     11.03      0.00
   15   28   33     -3.98      0.00
   17   28   33     -7.72      0.00
   19   28   33     -1.35      0.00
   21   28   33      2.77      0.00
   23   28   33      6.57      0.00
   25   28   33     -5.40      0.00
    0   29   33    -11.62      0.00
    2   29   33    -11.88      0.00
    4   29   33     14.68      0.00
    6   29   33     -7.93      0.00
    8   29   33     -1.23      0.00
   10   29   33      8.72      0.00
   12   29   33      4.80      0.00
   14   29   33     -2.08      0.00
   16   29   33     11.32      0.00
   18   29   33      3.04      0.00
   20   29   33     -3.18      0.00
   22   29   33      9.69      0.00
   24   29   33     -1.30      0.00
    1   30   33    -11.03      0.00
    3   30   33     -9.74      0.00
    5   30   33     -3.45      0.00
    7   30   33     -7.12      0.00
    9   30   33      9.76      0.00
   11   30   33    -15.31      0.00
   13   30   33     -1.54      0.00
   15   30   33     -0.46      0.00
   17   30   33    -10.26      0.00
   19   30   33     -2.97      0.00
   21   30   33     -2.55      0.00
   23   30   33      4.52      0.00
    0   31   33     26.25      0.00
    2   31   33    -14.69      0.00
    4   31   33      3.49      0.00
    6   31   33    -14.55      0.00
    8   31   33      2.70      0.00
   10   31   33      3.04      0.00
   12   31   33    -15.94      0.00
   14   31   33      3.37      0.00
   16   31   33      9.22      0.00
   18   31   33      2.01      0.00
   20   31   33     -2.34      0.00
   22   31   33     -6.10      0.00
    1   32   33      2.95      0.00
    3   32   33      0.34      0.00
    5   32   33      4.46      0.00
    7   32   33      4.22      0.00
    9   32   33      5.88      0.00
   11   32   33      2.03      0.00
   13   32   33     -2.94      0.00
   15   32   33     -0.89      0.00
   17   32   33      0.99      0.00
   19   32   33      2.49      0.00
   21   32   33     -0.44      0.00
    0   33   33     12.69      0.00
    2   33   33      2.83      0.00
    4   33   33     -7.23      0.00
    6   33   33      5.01      0.00
    8   33   33     -5.87      0.00
   10   33   33      3.69      0.00
   12   33   33     -0.75      0.00
   14   33   33      5.73      0.00
   16   33   33      5.51      0.00
   18   33   33     -2.85      0.00
   20   33   33      4.65      0.00
   20   20   34     -2.76      0.00
   19   21   34     -6.08      0.00
   21   21   34    -15.22      0.00
   18   22   34      8.07      0.00
   20   22   34      0.06      0.00
   22   22   34     -4.49      0.00
   17   23   34      0.75      0.00
   19   23   34     -3.96      0.00
   21   23   34      8.91      0.00
   23   23   34     -5.23      0.00
   14   24   34    -18.34      0.00
   16   24   34     -7.96      0.00
   18   24   34     -3.47      0.00
   20   24   34    -10.81      0.00
   22   24   34      8.55      0.00
   24   24   34    -10.83      0.00
   11   25   34     15.86      0.00
   13   25   34    -13.05      0.00
   15   25   34      3.38      0.00
   17   25   34      6.57      0.00
   19   25   34     -6.43      0.00
   21   25   34      6.28      0.00
   23   25   34     -6.85      0.00
   25   25   34      7.03      0.00
   10   26   34      3.46      0.00
   12   26   34     -1.33      0.00
   14   26   34     -4.77      0.00
   16   26   34     -3.27      0.00
   18   26   34      5.46      0.00
   20   26   34     -3.78      0.00
   22   26   34     -5.36      0.00
   24   26   34      3.13      0.00
   26   26   34      1.95      0.00
    5   27   34      6.18      0.00
    7   27   34    -12.08      0.00
    9   27   34     11.58      0.00
   11   27   34     -9.91      0.00
   13   27   34     -1.95      0.00
   15   27   34      0.06      0.00
   17   27   34      4.08      0.00
   19   27   34      0.10      0.00
   21   27   34     -2.64      0.00
   23   27   34     -1.77      0.00
   25   27   34      7.44      0.00
    0   28   34     11.85      0.00
    2   28   34    -16.33      0.00
    4   28   34      2.97      0.00
    6   28   34      1.30      0.00
    8   28   34    -10.08      0.00
   10   28   34    -11.53      0.00
   12   28   34     -3.32      0.00
   14   28   34     -5.64      0.00
   16   28   34     -2.07      0.00
   18   28   34      2.71      0.00
   20   28   34      1.37      0.00
   22   28   34     -3.22      0.00
   24   28   34      3.53      0.00
    1   29   34      8.82      0.00
    3   29   34      1.17      0.00
    5   29   34      2.37      0.00
    7   29   34      0.15      0.00
    9   29   34      7.76      0.00
   11   29   34     -0.81      0.00
   13   29   34     -2.33      0.00
   15   29   34      6.80      0.00
   17   29   34      0.56      0.00
   19   29   34      5.10      0.00
   21   29   34      0.92      0.00
   23   29   34      2.96      0.00
    0   30   34      4.06      0.00
    2   30   34      5.39      0.00
    4   30   34      0.53      0.00
    6   30   34     -0.49      0.00
    8   30   34    -10.94      0.00
   10   30   34     -0.31      0.00
   12   30   34     -8.18      0.00
   14   30   34     -0.14      0.00
   16   30   34     -2.39      0.00
   18   30   34    -10.74      0.00
   20   30   34      1.92      0.00
   22   30   34     -8.05      0.00
    1   31   34     -6.22      0.00
    3   31   34     -1.68      0.00
    5   31   34     -7.60      0.00
    7   31   34      5.33      0.00
    9   31   34     -5.46      0.00
   11   31   34     -0.29      0.00
   13   31   34     -2.74      0.00
   15   31   34     -4.86      0.00
   17   31   34      2.09      0.00
   19   31   34      2.36      0.00
   21   31   34      2.36      0.00
    0   32   34     -3.04      0.00
    2   32   34     -0.01      0.00
    4   32   34      0.86      0.00
    6   32   34    -13.13      0.00
    8   32   34      8.57      0.00
   10   32   34     -9.92      0.00
   12   32   34      4.25      0.00
   14   32   34      2.54      0.00
   16   32   34    -10.70      0.00
   18   32   34      0.52      0.00
   20   32   34      5.05      0.00
    1   33   34      0.04      0.00
    3   33   34      4.55      0.00
    5   33   34      4.98      0.00
    7   33   34     -1.21      0.00
    9   33   34     -0.27      0.00
   11   33   34      5.01      0.00
   13   33   34      7.58      0.00
   15   33   34     -4.97      0.00
   17   33   34      3.06      0.00
    0   34   34    -10.58      0.00
    2   34   34     -5.66      0.00
    4   34   34     -3.88      0.00
    6   34   34      4.11      0.00
    8   34   34     -4.44      0.00
   10   34   34     -8.19      0.00
   12   34   34      4.47      0.00
   14   34   34     -6.97      0.00
   16   34   34     -1.63      0.00
   18   19   35    -11.78      0.00
   19   20   35      5.74      0.00
   16   21   35    -10.77      0.00
   18   21   35     -2.14      0.00
   20   21   35      5.06      0.00
   15   22   35     -7.18      0.00
   17   22   35     -0.54      0.00
   19   22   35     -0.24      0.00
   21   22   35     -7.22      0.00
   14   23   35     -8.52      0.00
   16   23   35     11.82      0.00
   18   23   35     -3.47      0.00
   20   23   35     -4.39      0.00
   22   23   35     -5.44      0.00
   11   24   35    -12.02      0.00
   13   24   35     10.69      0.00
   15   24   35     11.62      0.00
[truncated: 54,773 more chars]
