# Supplementary material for: Dynamic three-dimensional structures of a metal–organic framework captured with femtosecond serial crystallography
Source: Nat Chem. 2024 Mar 25;16(5):693–9. doi: 10.1038/s41557-024-01460-w (PMC11087265; doi:10.1038/s41557-024-01460-w)
Supplement: Supplementary file 29 — Crystallographic structure factors for PCN–224(Fe)–CO at 56.3 ps; CCDC reference number 2308213. [file 41557_2024_1460_MOESM29_ESM.cif]

 
data_time56d30
# start Validation Reply Form
_vrf_THETM01_time56d30
;
PROBLEM: The value of sine(theta_max)/wavelength is less than 0.575
RESPONSE: To prevent the intensities of the Bragg spots in the 
low-resolution region from exceeding the detector's saturation limit, 
the X-ray flux had to be limited. Consequently, the intensity of the 
Bragg spots in the high-resolution region was insufficient for detection, 
resulting in the limited resolution.
;
_vrf_PLAT084_time56d30
;
PROBLEM: High wR2 Value (i.e. > 0.25) ...................       0.36 Report
RESPONSE: In serial femtosecond crystallography, diffraction images 
are acquired from a large number of different crystals with different 
sizes and crystallinity. Consequently, errors are introduced while 
merging data obtained from different crystals. Such errors result in 
a high wR2 value for this crystal structure. Moreover, the crystallographic 
analysis of PCN-224 reveals the presence of MOF-525 structural motifs, 
which manifest as defects within the crystal matrix. These defects are 
presumed to be a contributing factor to the elevated wR2 values noted 
in the analysis.
;
# end Validation Reply Form

_audit_creation_method            'SHELXL-2018/3'
_shelx_SHELXL_version_number      '2018/3'
_chemical_name_systematic         ?
_chemical_name_common             ?
_chemical_melting_point           ?
_chemical_formula_moiety          'C147 H72 Fe3 N12 O67 Zr12' 
_chemical_formula_sum
 'C147 H72 Fe3 N12 O67 Zr12' 
_chemical_formula_weight          4340.35

loop_
 _atom_type_symbol
 _atom_type_description
 _atom_type_scat_dispersion_real
 _atom_type_scat_dispersion_imag
 _atom_type_scat_source
 'C'  'C'   0.0051   0.0024
 'International Tables Vol C Tables 4.2.6.8 and 6.1.1.4'
 'H'  'H'   0.0000   0.0000
 'International Tables Vol C Tables 4.2.6.8 and 6.1.1.4'
 'N'  'N'   0.0096   0.0048
 'International Tables Vol C Tables 4.2.6.8 and 6.1.1.4'
 'O'  'O'   0.0160   0.0088
 'International Tables Vol C Tables 4.2.6.8 and 6.1.1.4'
 'Fe'  'Fe'   0.3561   1.1184
 'International Tables Vol C Tables 4.2.6.8 and 6.1.1.4'
 'Zr'  'Zr'  -1.4549   0.7529
 'International Tables Vol C Tables 4.2.6.8 and 6.1.1.4'
 
_space_group_crystal_system       cubic
_space_group_IT_number            229
_space_group_name_H-M_alt         'I m -3 m'
_space_group_name_Hall            '-I 4 2 3'
 
_shelx_space_group_comment
;
The symmetry employed for this shelxl refinement is uniquely defined
by the following loop, which should always be used as a source of
symmetry information in preference to the above space-group names.
They are only intended as comments.
;
 
loop_
 _space_group_symop_operation_xyz
 'x, y, z'
 '-x, -y, z'
 '-x, y, -z'
 'x, -y, -z'
 'z, x, y'
 'z, -x, -y'
 '-z, -x, y'
 '-z, x, -y'
 'y, z, x'
 '-y, z, -x'
 'y, -z, -x'
 '-y, -z, x'
 'y, x, -z'
 '-y, -x, -z'
 'y, -x, z'
 '-y, x, z'
 'x, z, -y'
 '-x, z, y'
 '-x, -z, -y'
 'x, -z, y'
 'z, y, -x'
 'z, -y, x'
 '-z, y, x'
 '-z, -y, -x'
 'x+1/2, y+1/2, z+1/2'
 '-x+1/2, -y+1/2, z+1/2'
 '-x+1/2, y+1/2, -z+1/2'
 'x+1/2, -y+1/2, -z+1/2'
 'z+1/2, x+1/2, y+1/2'
 'z+1/2, -x+1/2, -y+1/2'
 '-z+1/2, -x+1/2, y+1/2'
 '-z+1/2, x+1/2, -y+1/2'
 'y+1/2, z+1/2, x+1/2'
 '-y+1/2, z+1/2, -x+1/2'
 'y+1/2, -z+1/2, -x+1/2'
 '-y+1/2, -z+1/2, x+1/2'
 'y+1/2, x+1/2, -z+1/2'
 '-y+1/2, -x+1/2, -z+1/2'
 'y+1/2, -x+1/2, z+1/2'
 '-y+1/2, x+1/2, z+1/2'
 'x+1/2, z+1/2, -y+1/2'
 '-x+1/2, z+1/2, y+1/2'
 '-x+1/2, -z+1/2, -y+1/2'
 'x+1/2, -z+1/2, y+1/2'
 'z+1/2, y+1/2, -x+1/2'
 'z+1/2, -y+1/2, x+1/2'
 '-z+1/2, y+1/2, x+1/2'
 '-z+1/2, -y+1/2, -x+1/2'
 '-x, -y, -z'
 'x, y, -z'
 'x, -y, z'
 '-x, y, z'
 '-z, -x, -y'
 '-z, x, y'
 'z, x, -y'
 'z, -x, y'
 '-y, -z, -x'
 'y, -z, x'
 '-y, z, x'
 'y, z, -x'
 '-y, -x, z'
 'y, x, z'
 '-y, x, -z'
 'y, -x, -z'
 '-x, -z, y'
 'x, -z, -y'
 'x, z, y'
 '-x, z, -y'
 '-z, -y, x'
 '-z, y, -x'
 'z, -y, -x'
 'z, y, x'
 '-x+1/2, -y+1/2, -z+1/2'
 'x+1/2, y+1/2, -z+1/2'
 'x+1/2, -y+1/2, z+1/2'
 '-x+1/2, y+1/2, z+1/2'
 '-z+1/2, -x+1/2, -y+1/2'
 '-z+1/2, x+1/2, y+1/2'
 'z+1/2, x+1/2, -y+1/2'
 'z+1/2, -x+1/2, y+1/2'
 '-y+1/2, -z+1/2, -x+1/2'
 'y+1/2, -z+1/2, x+1/2'
 '-y+1/2, z+1/2, x+1/2'
 'y+1/2, z+1/2, -x+1/2'
 '-y+1/2, -x+1/2, z+1/2'
 'y+1/2, x+1/2, z+1/2'
 '-y+1/2, x+1/2, -z+1/2'
 'y+1/2, -x+1/2, -z+1/2'
 '-x+1/2, -z+1/2, y+1/2'
 'x+1/2, -z+1/2, -y+1/2'
 'x+1/2, z+1/2, y+1/2'
 '-x+1/2, z+1/2, -y+1/2'
 '-z+1/2, -y+1/2, x+1/2'
 '-z+1/2, y+1/2, -x+1/2'
 'z+1/2, -y+1/2, -x+1/2'
 'z+1/2, y+1/2, x+1/2'
 
_cell_length_a                    38.883(5)
_cell_length_b                    38.883(5)
_cell_length_c                    38.883(5)
_cell_angle_alpha                 90
_cell_angle_beta                  90
_cell_angle_gamma                 90
_cell_volume                      58788(20)
_cell_formula_units_Z             4
_cell_measurement_temperature     293(2)
_cell_measurement_reflns_used     1933554
_cell_measurement_theta_min       0.87
_cell_measurement_theta_max       27.90
 
_exptl_crystal_description        cubic
_exptl_crystal_colour             black
_exptl_crystal_density_meas       ?
_exptl_crystal_density_method     ?
_exptl_crystal_density_diffrn     0.490          
_exptl_crystal_F_000              8528
_exptl_transmission_factor_min    ?
_exptl_transmission_factor_max    ?
_exptl_crystal_size_max           ?
_exptl_crystal_size_mid           ?
_exptl_crystal_size_min           ?
_exptl_absorpt_coefficient_mu     0.448
_shelx_estimated_absorpt_T_min    ?
_shelx_estimated_absorpt_T_max    ?
_exptl_absorpt_correction_type    ?
_exptl_absorpt_correction_T_min   ?
_exptl_absorpt_correction_T_max   ?
_exptl_absorpt_process_details    ?
_exptl_absorpt_special_details    ?
_diffrn_ambient_temperature       293(2)
_diffrn_radiation_wavelength      0.82656
_diffrn_radiation_type            'synchrotron'
_diffrn_source                    'PAL-XFEL'
_diffrn_measurement_device_type   'SFX measurement MX-225HS'
_diffrn_measurement_method        'Fixed-target system'
_diffrn_detector_area_resol_mean  ?
_diffrn_reflns_number             7237
_diffrn_reflns_av_unetI/netI      0.1510
_diffrn_reflns_av_R_equivalents   0.0832
_diffrn_reflns_limit_h_min        1
_diffrn_reflns_limit_h_max        43
_diffrn_reflns_limit_k_min        0
_diffrn_reflns_limit_k_max        30
_diffrn_reflns_limit_l_min        0
_diffrn_reflns_limit_l_max        30
_diffrn_reflns_theta_min          0.861
_diffrn_reflns_theta_max          27.710
_diffrn_reflns_theta_full         27.710
_diffrn_measured_fraction_theta_max   0.987
_diffrn_measured_fraction_theta_full  0.987
_diffrn_reflns_Laue_measured_fraction_max    0.987
_diffrn_reflns_Laue_measured_fraction_full   0.987
_diffrn_reflns_point_group_measured_fraction_max   0.987
_diffrn_reflns_point_group_measured_fraction_full  0.987
_reflns_number_total              4079
_reflns_number_gt                 2081
_reflns_threshold_expression      'I > 2\s(I)'
_reflns_Friedel_coverage          0.000
_reflns_Friedel_fraction_max      .
_reflns_Friedel_fraction_full     .
 
_reflns_special_details
;
 Reflections were merged by SHELXL according to the crystal
 class for the calculation of statistics and refinement.
 
 Structure factors included contributions from the .fab file.
 
 _reflns_Friedel_fraction is defined as the number of unique
 Friedel pairs measured divided by the number that would be
 possible theoretically, ignoring centric projections and
 systematic absences.
;
 
_computing_data_collection        ?
_computing_cell_refinement        ?
_computing_data_reduction         'CrystFEL (J. Appl. Cryst. 2012) and XPREP (Bruker, 2004)'
_computing_structure_solution     'SHELXT 2018/2 (Sheldrick, 2018)'
_computing_structure_refinement 'SHELXL-2018/3 (Sheldrick, 2018)'
_computing_molecular_graphics     ?
_computing_publication_material   ?
_refine_special_details           ?
_refine_ls_structure_factor_coef  Fsqd
_refine_ls_matrix_type            full
_refine_ls_weighting_scheme       calc
_refine_ls_weighting_details
'w=1/[\s^2^(Fo^2^)+(0.2000P)^2^] where P=(Fo^2^+2Fc^2^)/3'
_atom_sites_solution_primary      ?
_atom_sites_solution_secondary    ?
_atom_sites_solution_hydrogens    geom
_refine_ls_hydrogen_treatment     constr
_refine_ls_extinction_method      'SHELXL-2018/3 (Sheldrick 2018)'
_refine_ls_extinction_coef        0.00014(4)
_refine_ls_extinction_expression
 'Fc^*^=kFc[1+0.001xFc^2^\l^3^/sin(2\q)]^-1/4^'
_refine_ls_number_reflns          4079
_refine_ls_number_parameters      131
_refine_ls_number_restraints      150
_refine_ls_R_factor_all           0.1568
_refine_ls_R_factor_gt            0.1169
_refine_ls_wR_factor_ref          0.3562
_refine_ls_wR_factor_gt           0.3028
_refine_ls_goodness_of_fit_ref    1.094
_refine_ls_restrained_S_all       1.088
_refine_ls_shift/su_max           0.020
_refine_ls_shift/su_mean          0.003
 
loop_
 _atom_site_label
 _atom_site_type_symbol
 _atom_site_fract_x
 _atom_site_fract_y
 _atom_site_fract_z
 _atom_site_U_iso_or_equiv
 _atom_site_adp_type
 _atom_site_occupancy
 _atom_site_site_symmetry_order  
 _atom_site_calc_flag
 _atom_site_refinement_flags_posn
 _atom_site_refinement_flags_adp
 _atom_site_refinement_flags_occupancy
 _atom_site_disorder_assembly
 _atom_site_disorder_group
C6 C 0.750000 0.66900(15) 0.83100(15) 0.176(6) Uani 1 2 d DS TU P . .
O4 O 0.72170(19) 0.67277(17) 0.81503(18) 0.192(3) Uani 1 1 d . U . . .
O3 O 0.71771(19) 0.71771(19) 0.71771(19) 0.116(3) Uani 1 6 d S TU P . .
C8 C 0.7771(4) 0.6337(2) 0.8759(2) 0.195(4) Uani 1 1 d . U . . .
H8 H 0.796858 0.645838 0.869932 0.234 Uiso 1 1 calc R U . . .
C7 C 0.750000 0.64100(14) 0.85900(14) 0.156(5) Uani 1 2 d DS TU P . .
C9 C 0.7809(4) 0.6091(3) 0.9027(3) 0.214(5) Uani 1 1 d . U . . .
H9 H 0.801423 0.605712 0.914442 0.257 Uiso 1 1 calc R U . . .
C10 C 0.750000 0.5899(2) 0.9101(2) 0.196(7) Uani 1 2 d S TU P . .
C11 C 0.750000 0.56283(16) 0.93717(16) 0.202(6) Uani 1 2 d S TU P . .
C12 C 0.7501(3) 0.52833(15) 0.92649(17) 0.200(5) Uani 1 1 d . U . . .
C13 C 0.7516(4) 0.5184(2) 0.89158(17) 0.234(6) Uani 1 1 d . U . . .
H13 H 0.752354 0.532841 0.872516 0.281 Uiso 1 1 calc R U . . .
N14 N 0.7521(4) 0.500000 0.9489(2) 0.202(6) Uani 1 2 d S TU P . .
Fe15 Fe 0.76655(16) 0.500000 1.000000 0.158(3) Uani 0.5 4 d DS TU P . .
C16 C 0.8106(5) 0.500000 1.000000 0.150(10) Uani 0.5 4 d DS TU P . .
O17 O 0.8373(6) 0.500000 1.000000 0.194(11) Uani 0.5 4 d DS TU P . .
Zr1 Zr 0.7025(2) 0.7025(2) 0.7671(2) 0.147(2) Uani 0.629(19) 2 d S TU P . 1
O7 O 0.6931(6) 0.6480(5) 0.7453(6) 0.236(7) Uani 0.629(19) 1 d . U P . 1
O1 O 0.6845(6) 0.7543(3) 0.7543(3) 0.157(7) Uani 0.629(19) 2 d S TU P . 1
Zr2 Zr 0.7147(3) 0.7147(3) 0.7800(3) 0.119(3) Uani 0.371(19) 2 d S TU P . 2
O8 O 0.7107(6) 0.6602(4) 0.7567(5) 0.141(6) Uani 0.371(19) 1 d . U P . 2
O2 O 0.7123(6) 0.7655(6) 0.7655(6) 0.114(8) Uani 0.371(19) 2 d S TU P . 2
 
loop_
 _atom_site_aniso_label
 _atom_site_aniso_U_11
 _atom_site_aniso_U_22
 _atom_site_aniso_U_33
 _atom_site_aniso_U_23
 _atom_site_aniso_U_13
 _atom_site_aniso_U_12
C6 0.216(13) 0.155(6) 0.155(6) 0.075(8) 0.103(8) 0.103(8)
O4 0.200(6) 0.187(5) 0.189(5) 0.107(5) 0.087(5) 0.093(5)
O3 0.116(3) 0.116(3) 0.116(3) 0.034(4) 0.034(4) 0.034(4)
C8 0.318(13) 0.132(6) 0.134(6) 0.080(5) 0.019(7) 0.043(7)
C7 0.259(14) 0.104(4) 0.104(4) 0.056(6) 0.058(6) 0.058(6)
C9 0.331(16) 0.159(8) 0.152(8) 0.048(7) -0.006(8) 0.042(9)
C10 0.42(2) 0.086(4) 0.086(4) -0.008(5) 0.003(6) 0.003(6)
C11 0.45(2) 0.077(3) 0.077(3) 0.007(5) -0.006(6) -0.006(6)
C12 0.446(16) 0.071(4) 0.082(4) 0.010(3) -0.010(6) -0.006(5)
C13 0.54(2) 0.094(4) 0.070(4) -0.010(3) -0.017(7) 0.008(7)
N14 0.441(19) 0.087(5) 0.078(5) 0.000 0.000(7) 0.000
Fe15 0.320(10) 0.076(2) 0.077(2) 0.000 0.000 0.000
C16 0.32(3) 0.081(14) 0.050(11) 0.000 0.000 0.000
O17 0.34(3) 0.089(12) 0.157(19) 0.000 0.000 0.000
Zr1 0.150(3) 0.150(3) 0.141(3) 0.066(3) 0.066(3) 0.065(3)
O7 0.266(15) 0.163(10) 0.279(14) 0.075(9) -0.041(11) 0.004(10)
O1 0.188(16) 0.142(7) 0.142(7) 0.045(8) 0.058(9) 0.058(9)
Zr2 0.121(3) 0.121(3) 0.116(4) 0.048(3) 0.048(3) 0.041(3)
O8 0.175(13) 0.092(8) 0.156(11) 0.036(7) 0.028(9) 0.018(8)
O2 0.109(16) 0.116(9) 0.116(9) 0.030(12) 0.043(11) 0.043(11)
 
_geom_special_details
;
 All esds (except the esd in the dihedral angle between two l.s. planes)
 are estimated using the full covariance matrix.  The cell esds are taken
 into account individually in the estimation of esds in distances, angles
 and torsion angles; correlations between esds in cell parameters are only
 used when they are defined by crystal symmetry.  An approximate (isotropic)
 treatment of cell esds is used for estimating esds involving l.s. planes.
;
 
loop_
 _geom_bond_atom_site_label_1
 _geom_bond_atom_site_label_2
 _geom_bond_distance
 _geom_bond_site_symmetry_2
 _geom_bond_publ_flag
C6 O4 1.272(8) . ?
C6 O4 1.272(8) 43_666 ?
C6 C7 1.540(8) . ?
O4 Zr2 2.142(7) . ?
O4 Zr1 2.316(9) . ?
O3 Zr1 2.095(5) . ?
O3 Zr1 2.095(5) 9 ?
O3 Zr1 2.095(5) 5 ?
O3 Zr2 2.426(12) . ?
O3 Zr2 2.426(12) 9 ?
O3 Zr2 2.426(12) 5 ?
C8 C7 1.275(12) . ?
C8 C9 1.421(12) . ?
C8 H8 0.9300 . ?
C9 C10 1.442(15) . ?
C9 H9 0.9300 . ?
C10 C11 1.491(16) . ?
C11 C12 1.404(8) 43_666 ?
C11 C12 1.404(8) . ?
C12 N14 1.406(8) . ?
C12 C13 1.412(10) . ?
C13 C13 1.432(16) 51_565 ?
C13 H13 0.9300 . ?
N14 Fe15 2.066(9) . ?
N14 Fe15 2.115(9) 89_665 ?
Fe15 Fe15 1.287(13) 89_665 ?
Fe15 C16 1.712(19) . ?
C16 O17 1.041(19) . ?
Zr1 O1 2.191(8) 5 ?
Zr1 O1 2.191(8) . ?
Zr1 O7 2.313(19) . ?
Zr1 O7 2.313(19) 62 ?
Zr1 Zr1 3.553(6) 5 ?
Zr1 Zr1 3.553(6) 9 ?
Zr2 O2 1.13(4) 81_666 ?
Zr2 O2 2.056(18) . ?
Zr2 O2 2.056(18) 5 ?
Zr2 O8 2.309(19) 62 ?
Zr2 O8 2.309(19) . ?
Zr2 Zr2 2.76(2) 81_666 ?
Zr2 Zr2 2.76(2) 77_666 ?
Zr2 Zr2 3.590(9) 9 ?
Zr2 Zr2 3.590(9) 5 ?
O2 O2 1.71(2) 77_666 ?
O2 O2 1.71(2) 81_666 ?
 
loop_
 _geom_angle_atom_site_label_1
 _geom_angle_atom_site_label_2
 _geom_angle_atom_site_label_3
 _geom_angle
 _geom_angle_site_symmetry_1
 _geom_angle_site_symmetry_3
 _geom_angle_publ_flag
O4 C6 O4 129.5(9) . 43_666 ?
O4 C6 C7 115.2(5) . . ?
O4 C6 C7 115.2(5) 43_666 . ?
C6 O4 Zr2 120.6(7) . . ?
C6 O4 Zr1 136.8(6) . . ?
Zr1 O3 Zr1 116.0(4) . 9 ?
Zr1 O3 Zr1 116.0(4) . 5 ?
Zr1 O3 Zr1 116.0(4) 9 5 ?
Zr1 O3 Zr2 108.2(5) . 9 ?
Zr1 O3 Zr2 19.6(2) 9 9 ?
Zr1 O3 Zr2 108.2(5) 5 9 ?
Zr2 O3 Zr2 95.4(6) . 9 ?
Zr1 O3 Zr2 108.2(5) . 5 ?
Zr1 O3 Zr2 108.2(5) 9 5 ?
Zr1 O3 Zr2 19.6(2) 5 5 ?
Zr2 O3 Zr2 95.4(6) . 5 ?
Zr2 O3 Zr2 95.4(6) 9 5 ?
C7 C8 C9 127.8(12) . . ?
C7 C8 H8 116.1 . . ?
C9 C8 H8 116.1 . . ?
C8 C7 C8 117.1(11) 43_666 . ?
C8 C7 C6 121.5(5) 43_666 . ?
C8 C7 C6 121.5(5) . . ?
C8 C9 C10 114.1(14) . . ?
C8 C9 H9 123.0 . . ?
C10 C9 H9 122.9 . . ?
C9 C10 C9 119.2(14) . 43_666 ?
C9 C10 C11 120.4(7) . . ?
C9 C10 C11 120.4(7) 43_666 . ?
C12 C11 C12 124.4(9) 43_666 . ?
C12 C11 C10 117.8(4) 43_666 . ?
C12 C11 C10 117.8(4) . . ?
C11 C12 N14 124.4(6) . . ?
C11 C12 C13 123.0(7) . . ?
N14 C12 C13 112.3(6) . . ?
C12 C13 C13 105.8(4) . 51_565 ?
C12 C13 H13 127.1 . . ?
C13 C13 H13 127.1 51_565 . ?
C12 N14 C12 103.2(7) . 51_565 ?
C12 N14 Fe15 127.6(4) . . ?
C12 N14 Fe15 127.6(4) 51_565 . ?
C12 N14 Fe15 124.3(6) . 89_665 ?
C12 N14 Fe15 124.3(6) 51_565 89_665 ?
Fe15 N14 Fe15 35.8(4) . 89_665 ?
Fe15 Fe15 C16 180.0 89_665 . ?
Fe15 Fe15 N14 74.2(5) 89_665 . ?
C16 Fe15 N14 105.8(5) . . ?
Fe15 Fe15 N14 74.2(5) 89_665 50_557 ?
C16 Fe15 N14 105.8(5) . 50_557 ?
N14 Fe15 N14 148.3(9) . 50_557 ?
Fe15 Fe15 N14 70.0(4) 89_665 42_645 ?
C16 Fe15 N14 110.0(4) . 42_645 ?
N14 Fe15 N14 84.65(11) . 42_645 ?
N14 Fe15 N14 84.65(11) 50_557 42_645 ?
Fe15 Fe15 N14 70.0(4) 89_665 89_665 ?
C16 Fe15 N14 110.0(4) . 89_665 ?
N14 Fe15 N14 84.65(11) . 89_665 ?
N14 Fe15 N14 84.65(11) 50_557 89_665 ?
N14 Fe15 N14 140.0(9) 42_645 89_665 ?
O17 C16 Fe15 180.0 . . ?
O3 Zr1 O1 67.8(3) . 5 ?
O3 Zr1 O1 67.8(3) . . ?
O1 Zr1 O1 122.5(10) 5 . ?
O3 Zr1 O4 142.0(3) . . ?
O1 Zr1 O4 74.1(4) 5 . ?
O1 Zr1 O4 138.2(7) . . ?
O3 Zr1 O4 142.0(3) . 62 ?
O1 Zr1 O4 138.2(7) 5 62 ?
O1 Zr1 O4 74.1(4) . 62 ?
O4 Zr1 O4 71.0(4) . 62 ?
O3 Zr1 O7 88.1(7) . . ?
O1 Zr1 O7 76.6(9) 5 . ?
O1 Zr1 O7 135.2(8) . . ?
O4 Zr1 O7 83.6(6) . . ?
O4 Zr1 O7 120.8(6) 62 . ?
O3 Zr1 O7 88.1(7) . 62 ?
O1 Zr1 O7 135.2(8) 5 62 ?
O1 Zr1 O7 76.6(9) . 62 ?
O4 Zr1 O7 120.8(6) . 62 ?
O4 Zr1 O7 83.6(6) 62 62 ?
O7 Zr1 O7 64.9(9) . 62 ?
O3 Zr1 Zr1 32.02(18) . 5 ?
O1 Zr1 Zr1 35.8(3) 5 5 ?
O1 Zr1 Zr1 93.8(4) . 5 ?
O4 Zr1 Zr1 109.93(16) . 5 ?
O4 Zr1 Zr1 157.2(4) 62 5 ?
O7 Zr1 Zr1 81.5(5) . 5 ?
O7 Zr1 Zr1 112.9(4) 62 5 ?
O3 Zr1 Zr1 32.02(18) . 9 ?
O1 Zr1 Zr1 93.8(4) 5 9 ?
O1 Zr1 Zr1 35.8(3) . 9 ?
O4 Zr1 Zr1 157.2(4) . 9 ?
O4 Zr1 Zr1 109.94(16) 62 9 ?
O7 Zr1 Zr1 112.9(5) . 9 ?
O7 Zr1 Zr1 81.5(5) 62 9 ?
Zr1 Zr1 Zr1 60.001(1) 5 9 ?
Zr1 O1 Zr1 108.4(6) . 9 ?
O2 Zr2 O2 56.5(14) 81_666 . ?
O2 Zr2 O2 56.5(14) 81_666 5 ?
O2 Zr2 O2 90.6(11) . 5 ?
O2 Zr2 O4 105.2(12) 81_666 . ?
O2 Zr2 O4 155.6(13) . . ?
O2 Zr2 O4 91.0(6) 5 . ?
O2 Zr2 O4 105.2(12) 81_666 62 ?
O2 Zr2 O4 91.0(6) . 62 ?
O2 Zr2 O4 155.6(13) 5 62 ?
O4 Zr2 O4 77.8(3) . 62 ?
O2 Zr2 O8 140.9(6) 81_666 62 ?
O2 Zr2 O8 85.2(10) . 62 ?
O2 Zr2 O8 140.4(12) 5 62 ?
O4 Zr2 O8 108.4(6) . 62 ?
O4 Zr2 O8 63.9(6) 62 62 ?
O2 Zr2 O8 140.8(6) 81_666 . ?
O2 Zr2 O8 140.4(12) . . ?
O2 Zr2 O8 85.2(10) 5 . ?
O4 Zr2 O8 63.9(6) . . ?
O4 Zr2 O8 108.4(6) 62 . ?
O8 Zr2 O8 73.9(10) 62 . ?
O2 Zr2 O3 101.5(11) 81_666 . ?
O2 Zr2 O3 71.5(9) . . ?
O2 Zr2 O3 71.5(9) 5 . ?
O4 Zr2 O3 131.8(6) . . ?
O4 Zr2 O3 131.8(6) 62 . ?
O8 Zr2 O3 69.9(6) 62 . ?
O8 Zr2 O3 69.9(6) . . ?
O2 Zr2 Zr2 41.5(4) 81_666 81_666 ?
O2 Zr2 Zr2 89.6(9) . 81_666 ?
O2 Zr2 Zr2 21.4(10) 5 81_666 ?
O4 Zr2 Zr2 83.3(3) . 81_666 ?
O4 Zr2 Zr2 134.3(9) 62 81_666 ?
O8 Zr2 Zr2 161.2(6) 62 81_666 ?
O8 Zr2 Zr2 99.6(7) . 81_666 ?
O3 Zr2 Zr2 91.3(2) . 81_666 ?
O2 Zr2 Zr2 41.5(4) 81_666 77_666 ?
O2 Zr2 Zr2 21.4(10) . 77_666 ?
O2 Zr2 Zr2 89.6(9) 5 77_666 ?
O4 Zr2 Zr2 134.3(9) . 77_666 ?
O4 Zr2 Zr2 83.3(3) 62 77_666 ?
O8 Zr2 Zr2 99.6(7) 62 77_666 ?
O8 Zr2 Zr2 161.2(6) . 77_666 ?
O3 Zr2 Zr2 91.3(2) . 77_666 ?
Zr2 Zr2 Zr2 81.0(8) 81_666 77_666 ?
O2 Zr2 Zr2 72.9(10) 81_666 9 ?
O2 Zr2 Zr2 29.2(9) . 9 ?
O2 Zr2 Zr2 80.7(5) 5 9 ?
O4 Zr2 Zr2 171.10(17) . 9 ?
O4 Zr2 Zr2 111.11(17) 62 9 ?
O8 Zr2 Zr2 76.7(4) 62 9 ?
O8 Zr2 Zr2 111.8(4) . 9 ?
O3 Zr2 Zr2 42.3(3) . 9 ?
Zr2 Zr2 Zr2 89.999(3) 81_666 9 ?
Zr2 Zr2 Zr2 49.5(4) 77_666 9 ?
O2 Zr2 Zr2 72.9(10) 81_666 5 ?
O2 Zr2 Zr2 80.7(5) . 5 ?
O2 Zr2 Zr2 29.2(9) 5 5 ?
O4 Zr2 Zr2 111.10(17) . 5 ?
O4 Zr2 Zr2 171.11(17) 62 5 ?
O8 Zr2 Zr2 111.8(4) 62 5 ?
O8 Zr2 Zr2 76.7(4) . 5 ?
O3 Zr2 Zr2 42.3(3) . 5 ?
Zr2 Zr2 Zr2 49.5(4) 81_666 5 ?
Zr2 Zr2 Zr2 89.999(3) 77_666 5 ?
Zr2 Zr2 Zr2 60.000(1) 9 5 ?
Zr2 O2 O2 90(3) 77_666 77_666 ?
Zr2 O2 O2 90(3) 77_666 81_666 ?
O2 O2 O2 116.9(15) 77_666 81_666 ?
Zr2 O2 Zr2 117.1(11) 77_666 9 ?
O2 O2 Zr2 33.5(16) 77_666 9 ?
O2 O2 Zr2 130.8(12) 81_666 9 ?
Zr2 O2 Zr2 117.1(11) 77_666 . ?
O2 O2 Zr2 130.8(12) 77_666 . ?
O2 O2 Zr2 33.5(16) 81_666 . ?
Zr2 O2 Zr2 121.7(18) 9 . ?
 
loop_
 _geom_torsion_atom_site_label_1
 _geom_torsion_atom_site_label_2
 _geom_torsion_atom_site_label_3
 _geom_torsion_atom_site_label_4
 _geom_torsion
 _geom_torsion_site_symmetry_1
 _geom_torsion_site_symmetry_2
 _geom_torsion_site_symmetry_3
 _geom_torsion_site_symmetry_4
 _geom_torsion_publ_flag
O4 C6 O4 Zr2 -8.1(4) 43_666 . . . ?
C7 C6 O4 Zr2 171.9(4) . . . . ?
O4 C6 O4 Zr1 9.5(6) 43_666 . . . ?
C7 C6 O4 Zr1 -170.5(6) . . . . ?
C9 C8 C7 C8 -1.3(8) . . . 43_666 ?
C9 C8 C7 C6 178.7(8) . . . . ?
O4 C6 C7 C8 -3.0(6) . . . 43_666 ?
O4 C6 C7 C8 177.0(6) 43_666 . . 43_666 ?
O4 C6 C7 C8 177.0(6) . . . . ?
O4 C6 C7 C8 -3.0(6) 43_666 . . . ?
C7 C8 C9 C10 2.3(15) . . . . ?
C8 C9 C10 C9 -1.0(6) . . . 43_666 ?
C8 C9 C10 C11 179.0(6) . . . . ?
C9 C10 C11 C12 75.1(8) . . . 43_666 ?
C9 C10 C11 C12 -104.9(8) 43_666 . . 43_666 ?
C9 C10 C11 C12 -104.9(8) . . . . ?
C9 C10 C11 C12 75.1(8) 43_666 . . . ?
C12 C11 C12 N14 -3.6(11) 43_666 . . . ?
C10 C11 C12 N14 176.4(11) . . . . ?
C12 C11 C12 C13 -177.6(15) 43_666 . . . ?
C10 C11 C12 C13 2.4(15) . . . . ?
C11 C12 C13 C13 179.4(9) . . . 51_565 ?
N14 C12 C13 C13 4.8(12) . . . 51_565 ?
C11 C12 N14 C12 178.0(5) . . . 51_565 ?
C13 C12 N14 C12 -7.5(19) . . . 51_565 ?
C11 C12 N14 Fe15 -16(2) . . . . ?
C13 C12 N14 Fe15 158.6(11) . . . . ?
C11 C12 N14 Fe15 28.6(19) . . . 89_665 ?
C13 C12 N14 Fe15 -156.9(11) . . . 89_665 ?
 
_refine_diff_density_max    0.727
_refine_diff_density_min   -0.690
_refine_diff_density_rms    0.084

_shelx_res_file
;
TITL shelx_time56d20_a.res in Im-3m
    shelx_time56d20_a_sq.res
    created by SHELXL-2018/3 at 23:45:47 on 19-Dec-2022
REM Old TITL shelx_time56d20 in Im-3m
REM SHELXT solution in Im-3m: R1 0.654, Rweak 0.178, Alpha 0.196
REM <I/s>   0.000 for    0 systematic absences,  Orientation as input
REM Formula found by SHELXT:  C132 N69 O40 Fe6 Zr12
CELL  0.82656  38.8833  38.8833  38.8833   90.000   90.000   90.000
ZERR    4.000   0.0045   0.0045   0.0045    0.000    0.000    0.000
LATT  2
SYMM -X, -Y, Z
SYMM -X, Y, -Z
SYMM X, -Y, -Z
SYMM Z, X, Y
SYMM Z, -X, -Y
SYMM -Z, -X, Y
SYMM -Z, X, -Y
SYMM Y, Z, X
SYMM -Y, Z, -X
SYMM Y, -Z, -X
SYMM -Y, -Z, X
SYMM Y, X, -Z
SYMM -Y, -X, -Z
SYMM Y, -X, Z
SYMM -Y, X, Z
SYMM X, Z, -Y
SYMM -X, Z, Y
SYMM -X, -Z, -Y
SYMM X, -Z, Y
SYMM Z, Y, -X
SYMM Z, -Y, X
SYMM -Z, Y, X
SYMM -Z, -Y, -X
SFAC C H N O FE ZR
DISP $C  0.00511  0.00239 15.74444!source kissel
DISP $H -0.00002  0.00000  0.66615!source kissel
DISP $N  0.00955  0.00480 28.17579!source kissel
DISP $O  0.01604  0.00875 47.81841!source kissel
DISP $Fe  0.35610  1.11842 5271.23871!source kissel
DISP $Zr -1.45491  0.75288 3671.72661!source kissel
UNIT 588 288 48 268 12 48
ACTA
L.S. 5 0  181
BOND $H
FMAP 2
PLAN 20
DFIX 1.71 0.02 Fe15 C16
DFIX 1.1 0.02 C16 O17
DFIX 1.513 0.01 C6 C7
SIMU 0.05
DELU 0.05
ISOR 0.01 0.02 O7 O8
ABIN
LIST 4
WGHT    0.200000
EXTI    0.000143
FVAR       0.06206   0.62945
C6    1    0.750000    0.669004    0.830996    10.50000    0.21632    0.15534 =
         0.15534    0.07494    0.10306    0.10306
O4    4    0.721699    0.672772    0.815031    11.00000    0.20007    0.18747 =
         0.18947    0.10654    0.08723    0.09324
O3    4    0.717707    0.717707    0.717707    10.16667    0.11631    0.11631 =
         0.11631    0.03402    0.03402    0.03402
C8    1    0.777148    0.633665    0.875879    11.00000    0.31773    0.13242 =
         0.13395    0.07958    0.01936    0.04335
AFIX  43
H8    2    0.796858    0.645838    0.869932    11.00000   -1.20000
AFIX   0
C7    1    0.750000    0.641001    0.858999    10.50000    0.25939    0.10407 =
         0.10407    0.05608    0.05760    0.05760
C9    1    0.780875    0.609116    0.902684    11.00000    0.33056    0.15906 =
         0.15204    0.04824   -0.00639    0.04164
AFIX  43
H9    2    0.801423    0.605712    0.914442    11.00000   -1.20000
AFIX   0
C10   1    0.750000    0.589941    0.910059    10.50000    0.41730    0.08582 =
         0.08582   -0.00768    0.00281    0.00281
C11   1    0.750000    0.562826    0.937174    10.50000    0.45282    0.07732 =
         0.07732    0.00731   -0.00648   -0.00648
C12   1    0.750143    0.528328    0.926493    11.00000    0.44647    0.07102 =
         0.08201    0.01035   -0.01042   -0.00621
C13   1    0.751573    0.518418    0.891580    11.00000    0.53831    0.09358 =
         0.06993   -0.01028   -0.01733    0.00818
AFIX  43
H13   2    0.752354    0.532841    0.872516    11.00000   -1.20000
AFIX   0
N14   3    0.752054    0.500000    0.948883    10.50000    0.44139    0.08704 =
         0.07807    0.00000    0.00017    0.00000
FE15  5    0.766550    0.500000    1.000000    10.12500    0.32022    0.07645 =
         0.07688    0.00000    0.00000    0.00000
C16   1    0.810568    0.500000    1.000000    10.12500    0.31970    0.08052 =
         0.04955    0.00000    0.00000    0.00000
O17   4    0.837343    0.500000    1.000000    10.12500    0.33575    0.08859 =
         0.15746    0.00000    0.00000    0.00000
CONF
MERG 2
PART 1
ZR1   6    0.702508    0.702508    0.767120    20.50000    0.15047    0.15047 =
         0.14070    0.06642    0.06642    0.06493
O7    4    0.693111    0.647971    0.745294    21.00000    0.26569    0.16266 =
         0.27902    0.07536   -0.04097    0.00419
O1    4    0.684481    0.754330    0.754330    20.50000    0.18753    0.14243 =
         0.14243    0.04533    0.05778    0.05778
PART 0
PART 2
ZR2   6    0.714671    0.714671    0.779953   -20.50000    0.12103    0.12103 =
         0.11567    0.04781    0.04781    0.04132
O8    4    0.710671    0.660189    0.756656   -21.00000    0.17467    0.09168 =
         0.15636    0.03567    0.02804    0.01805
O2    4    0.712297    0.765457    0.765457   -20.50000    0.10937    0.11571 =
         0.11571    0.02990    0.04322    0.04322
PART 0
HKLF 4


REM  shelx_time56d20_a.res in Im-3m
REM wR2 = 0.3562, GooF = S = 1.094, Restrained GooF = 1.088 for all data
REM R1 = 0.1169 for 2081 Fo > 4sig(Fo) and 0.1568 for all 4079 data
REM 131 parameters refined using 150 restraints

END

WGHT      0.2000      0.0000

REM Highest difference peak  0.727,  deepest hole -0.690,  1-sigma level  0.084
Q1    1   0.8232  0.5000  1.0000  10.25000  0.05    0.66
Q2    1   0.7319  0.6439  0.7319  10.50000  0.05    0.59
Q3    1   0.6890  0.6890  0.7297  10.50000  0.05    0.50
Q4    1   0.6820  0.6820  0.7298  10.50000  0.05    0.48
Q5    1   0.6998  0.6463  0.7558  11.00000  0.05    0.40
Q6    1   0.7046  0.6571  0.7449  11.00000  0.05    0.37
Q7    1   0.7448  0.5000  0.8582  10.50000  0.05    0.35
Q8    1   0.7005  0.6343  0.7626  11.00000  0.05    0.34
Q9    1   0.6624  0.7532  0.7532  10.50000  0.05    0.33
Q10   1   0.6931  0.6453  0.7612  11.00000  0.05    0.33
Q11   1   0.6691  0.6691  0.7559  10.50000  0.05    0.32
Q12   1   0.7579  0.5885  0.8680  11.00000  0.05    0.31
Q13   1   0.7693  0.5000  0.8910  10.50000  0.05    0.31
Q14   1   0.7314  0.7057  0.7966  11.00000  0.05    0.31
Q15   1   0.7088  0.7088  0.6756  10.50000  0.05    0.31
Q16   1   0.7189  0.6587  0.7765  11.00000  0.05    0.30
Q17   1   0.6842  0.6431  0.7334  11.00000  0.05    0.28
Q18   1   0.7144  0.5205  0.9513  11.00000  0.05    0.26
Q19   1   0.7304  0.5000  0.8822  10.50000  0.05    0.26
Q20   1   0.7063  0.7592  0.7592  10.50000  0.05    0.25
;
_shelx_res_checksum   24576

_shelx_hkl_file
;
   1   1   0 -207.96   49.62
   2   0   0 6292.90  196.82
   2   1   1 1926.96   69.12
   2   2   0 6321.89  157.56
   2   2   2 9999.00 5875.06
   3   1   0  455.71   22.81
   3   1   2  256.63   33.51
   3   2   1  229.64   24.03
   3   3   0  141.98   34.21
   3   3   2  173.06   13.06
   4   0   0 9011.67 7214.51
   4   1   1  588.99   29.42
   4   1   3   64.07    4.00
   4   2   0 1401.17   56.23
   4   2   2 2121.08  139.19
   4   3   1   75.30    5.31
   4   3   3  -65.11   32.73
   4   4   0  533.71   60.15
   4   4   2  256.97   43.44
   4   4   4 2293.44  264.11
   5   1   0   15.23    3.83
   5   1   2  -49.10    2.61
   5   1   4  387.81   10.79
   5   2   1  -45.27    3.22
   5   2   3  195.52   10.88
   5   3   0 -156.95    9.40
   5   3   2  204.40   10.71
   5   3   4  -61.63   10.45
   5   4   1  397.39   11.23
   5   4   3  -69.29   11.32
   5   5   0  307.29   25.59
   5   5   2  530.31   37.00
   5   5   4   35.08    6.09
   6   0   0 3751.10  209.44
   6   1   1  929.53   28.81
   6   1   3  -95.67    7.92
   6   1   5  251.05    9.23
   6   2   0  464.76   18.11
   6   2   2  426.29   24.90
   6   2   4  220.76   14.80
   6   3   1  -93.58    6.62
   6   3   3   11.23    4.27
   6   3   5  209.71   11.06
   6   4   0    6.18    3.57
   6   4   2  225.90   14.71
   6   4   4  148.25   11.49
   6   5   1  249.40   10.88
   6   5   3  215.28   12.45
   6   5   5  333.67   32.03
   6   6   0  662.89   53.71
   6   6   2  129.10   15.06
   6   6   4 1000.39   68.94
   6   6   6  619.71   84.61
   7   1   0  -55.28    3.74
   7   1   2   23.59    1.92
   7   1   4    0.44    2.35
   7   1   6  -50.14    3.83
   7   2   1   21.41    2.00
   7   2   3   51.80    4.87
   7   2   5  208.57   20.89
   7   3   0   99.41   14.97
   7   3   2   46.40    3.13
   7   3   4  152.08   10.45
   7   3   6  826.37   38.39
   7   4   1   -4.09    2.26
   7   4   3  162.96   26.29
   7   4   5  249.49    9.84
   7   5   0  298.85   11.06
   7   5   2  200.39   16.89
   7   5   4  289.01   11.93
   7   5   6   96.63   12.97
   7   6   1  -56.58    4.18
   7   6   3  805.13   30.12
   7   6   5   90.88   12.88
   7   7   0 1639.95   99.50
   7   7   2 1413.18   72.51
   7   7   4  502.72   29.42
   7   7   6   60.41    5.40
   8   0   0 3210.87  189.77
   8   1   1  701.63   25.33
   8   1   3  117.43    6.01
   8   1   5  393.90   10.79
   8   1   7   45.18    5.14
   8   2   0 1208.44   61.37
   8   2   2  385.46   25.59
   8   2   4  770.40   63.81
   8   2   6  211.97   27.68
   8   3   1  105.59    4.09
   8   3   3 -155.39    7.49
   8   3   5  209.71   12.71
   8   3   7  523.26   27.77
   8   4   0  434.30   41.09
   8   4   2  694.40   62.24
   8   4   4 1049.83   58.06
   8   4   6   17.85    6.88
   8   5   1  376.41    9.58
   8   5   3  189.94   11.93
   8   5   5  321.13   26.03
   8   5   7  353.95   25.42
   8   6   0   63.55   11.40
   8   6   2  195.60   20.28
   8   6   4   15.15    5.31
   8   6   6  376.32   29.68
   8   7   1   42.83    4.44
   8   7   3  462.24   20.81
   8   7   5  342.46   22.89
   8   7   7  437.95   47.27
   8   8   0  348.90   34.47
   8   8   2  219.28   12.88
   8   8   4  231.64   22.46
   8   8   6  502.46   35.78
   8   8   8  608.92   71.47
   9   1   0  169.92   11.40
   9   1   2  113.69    9.58
   9   1   4  223.46    7.83
   9   1   6   26.55    2.70
   9   1   8   14.45    3.66
   9   2   1  118.56    9.49
   9   2   3  355.86    8.53
   9   2   5  -80.52    4.53
   9   2   7  206.48   12.45
   9   3   0  260.54   10.79
   9   3   2  358.82    8.71
   9   3   4 -127.27    7.05
   9   3   6   53.36    3.66
   9   3   8  208.31   11.93
   9   4   1  229.81   13.06
   9   4   3 -126.14    6.35
   9   4   5   24.90    3.66
   9   4   7  109.25    7.23
   9   5   0   45.79   14.71
   9   5   2  -75.39    5.14
   9   5   4   30.73    5.48
   9   5   6  134.67   13.49
   9   5   8  310.42   16.45
   9   6   1   22.37    1.65
   9   6   3   59.46    4.96
   9   6   5  130.40    8.18
   9   6   7   45.35    3.74
   9   7   0  198.48    9.14
   9   7   2  221.81   14.71
   9   7   4  101.07    7.49
   9   7   6   41.70    4.70
   9   7   8  229.20   18.80
   9   8   1   11.06    2.35
   9   8   3  234.86   14.19
   9   8   5  363.79   32.91
   9   8   7  269.86   20.37
   9   9   0 1110.25   62.59
   9   9   2 1038.52   40.48
   9   9   4  536.76   26.03
   9   9   6  133.54   11.06
   9   9   8   39.70    2.87
  10   0   0 1094.92   97.85
  10   1   1   76.34   12.10
  10   1   3  130.40   11.84
  10   1   5   57.63    2.18
  10   1   7   53.80    3.39
  10   1   9   24.81    3.31
  10   2   0 1547.85   86.18
  10   2   2   49.88   11.14
  10   2   4  409.75   23.59
  10   2   6  285.96   20.28
  10   2   8  174.28    9.92
  10   3   1  140.94    8.79
  10   3   3  205.35   11.32
  10   3   5  234.34   24.29
  10   3   7  201.09    9.49
  10   3   9  182.63   10.53
  10   4   0  944.07   52.75
  10   4   2  460.67   38.91
  10   4   4  453.80   30.64
  10   4   6    1.65    4.09
  10   4   8    9.23    2.96
  10   5   1   57.80    2.00
  10   5   3  164.79    9.05
  10   5   5  459.02   35.52
  10   5   7  231.38   12.97
  10   5   9  168.36   10.53
  10   6   0  797.47   52.84
  10   6   2  271.69   22.11
  10   6   4    2.96    2.70
  10   6   6   58.41    4.87
  10   6   8    9.84    3.74
  10   7   1   55.63    3.39
  10   7   3  272.47   19.67
  10   7   5  259.67   17.58
  10   7   7  119.52   17.50
  10   7   9  207.70   14.45
  10   8   0  342.81   29.51
  10   8   2  189.42   11.32
  10   8   4    9.75    4.09
  10   8   6   11.06    2.52
  10   8   8   70.25    5.92
  10   9   1   29.34    3.31
  10   9   3  191.60   16.89
  10   9   5  168.18   12.36
  10   9   7  178.89   14.19
  10   9   9   89.75   10.27
  10  10   0  193.69   18.19
  10  10   2  294.14   22.02
  10  10   4   52.40    6.53
  10  10   6   95.76   10.36
  10  10   8   57.11    6.79
  10  10  10  100.28   16.71
  11   1   0   39.17    1.74
  11   1   2   65.72    2.96
  11   1   4    5.57    1.39
  11   1   6   -7.49    1.31
  11   1   8  -28.29    2.70
  11   1  10   27.16    1.48
  11   2   1   60.85    2.70
  11   2   3  177.76    6.27
  11   2   5   23.68    2.26
  11   2   7  205.96   10.27
  11   2   9   33.60    2.09
  11   3   0  400.52   20.89
  11   3   2  178.72    6.79
  11   3   4   20.02    2.87
  11   3   6   25.42    2.44
  11   3   8    0.78    1.65
  11   3  10   38.82    2.44
  11   4   1    5.22    1.48
  11   4   3   16.80    2.44
  11   4   5   -2.26    1.92
  11   4   7   -7.40    3.74
  11   4   9   63.02    8.01
  11   5   0  133.27    7.31
  11   5   2   25.85    3.66
  11   5   4   20.11   13.58
  11   5   6   -9.75    2.70
  11   5   8   30.64    3.92
  11   5  10  115.08    5.48
  11   6   1   -7.23    1.48
  11   6   3   29.42    3.92
  11   6   5  -10.01    3.05
  11   6   7   -2.61    1.48
  11   6   9   33.51    3.57
  11   7   0  303.37   16.19
  11   7   2  191.42    6.01
  11   7   4   -9.84    3.05
  11   7   6    0.96    1.57
  11   7   8   55.89    4.61
  11   7  10  102.72    7.66
  11   8   1  -35.08    2.18
  11   8   3    1.22    1.74
  11   8   5   27.33    3.22
  11   8   7   60.76    4.96
  11   8   9   15.23    2.44
  11   9   0   25.77    2.87
  11   9   2   35.08    2.00
  11   9   4   45.61    3.48
  11   9   6   22.37    2.18
  11   9   8   17.06    2.09
  11   9  10   82.70    8.97
  11  10   1   26.99    1.48
  11  10   3   43.44    3.66
  11  10   5  123.18   14.02
  11  10   7  108.55    7.31
  11  10   9   88.79   15.41
  11  11   0  145.29   12.88
  11  11   2  150.08    7.75
  11  11   4  131.97    6.44
  11  11   6  104.98    7.75
  11  11   8   42.39    3.92
  11  11  10  -69.21    6.62
  12   0   0   21.33    4.44
  12   1   1   77.56    3.92
  12   1   3  128.57    6.62
  12   1   5   55.45    2.00
  12   1   7   -1.92    1.48
  12   1   9   14.80    1.13
  12   1  11   12.19    1.22
  12   2   0 1797.42   76.43
  12   2   2  941.11   36.74
  12   2   4  482.09   29.07
  12   2   6  334.88   20.54
  12   2   8   26.46    2.18
  12   2  10    6.88    2.70
  12   3   1  126.92    6.79
  12   3   3  135.89    7.23
  12   3   5  211.27   10.71
  12   3   7  101.07    5.92
  12   3   9   72.86    9.05
  12   3  11   22.02    1.39
  12   4   0   24.29    5.31
  12   4   2  485.13   33.78
  12   4   4  234.69   12.10
  12   4   6   17.15    2.35
  12   4   8   11.84    1.65
  12   4  10    0.61    1.22
  12   5   1   58.67    1.92
  12   5   3  218.32   16.37
  12   5   5  384.24   23.59
  12   5   7  155.91    8.71
  12   5   9   37.69    3.57
  12   5  11  145.64   13.93
  12   6   0  481.22   41.35
  12   6   2  346.90   23.50
  12   6   4   20.02    2.87
  12   6   6    4.70    1.65
  12   6   8   -4.70    1.31
  12   6  10   36.91    3.31
  12   7   1    9.58    4.79
  12   7   3   86.88    4.44
  12   7   5  183.15   12.97
  12   7   7   68.07   29.68
  12   7   9   59.46    4.53
  12   7  11   84.44    6.09
  12   8   0    6.09    2.70
  12   8   2   24.29    2.18
  12   8   4   11.40    1.92
  12   8   6   -0.09    1.39
  12   8   8    6.27    1.48
  12   8  10   20.98    4.35
  12   9   1   16.97    3.22
  12   9   3   65.46    5.31
  12   9   5   40.13    3.83
  12   9   7   61.54    5.48
  12   9   9   16.80    2.26
  12   9  11   -5.40   11.75
  12  10   0   47.36    4.18
  12  10   2   13.41    3.48
  12  10   4    0.70    1.31
  12  10   6   37.52    3.48
  12  10   8   12.10    2.96
  12  10  10  -48.66   19.15
  12  11   1   17.32    1.39
  12  11   3   27.68    6.88
  12  11   5  122.05    8.88
  12  11   7  105.85   12.88
  12  11   9  -19.24    7.83
  12  11  11  -44.48    5.05
  12  12   0 1009.44   92.45
  12  12   2  460.76   46.40
  12  12   4  380.67   37.43
  12  12   6  238.52   48.75
  12  12   8   88.97   13.06
  12  12  10  -49.18    5.31
  12  12  12   39.96    7.05
  13   1   0  208.57    8.97
  13   1   2  164.53    5.31
  13   1   4   16.45    3.05
  13   1   6   25.07    1.83
  13   1   8   23.85    1.92
  13   1  10   16.80    1.39
  13   1  12   11.66    1.48
  13   2   1  163.22    4.44
  13   2   3   65.38    4.96
  13   2   5  474.51   23.59
  13   2   7   95.58    4.00
  13   2   9   10.10    1.48
  13   2  11   91.14    4.70
  13   3   0   72.17    2.70
  13   3   2   67.20    6.09
  13   3   4   54.49    6.27
  13   3   6    8.97    1.22
  13   3   8    0.17    1.04
  13   3  10    4.35    0.78
  13   3  12   15.84    1.92
  13   4   1   15.06    3.13
  13   4   3   51.36    3.22
  13   4   5  161.83    8.79
  13   4   7   76.26    4.96
  13   4   9   16.10    2.00
  13   4  11    5.75    0.87
  13   5   0  496.62   25.68
  13   5   2  421.76   17.15
  13   5   4  162.96   10.79
  13   5   6   27.07    8.79
  13   5   8   -1.39    1.13
  13   5  10   11.32    1.74
  13   5  12   15.58    5.83
  13   6   1   20.89    1.65
  13   6   3   11.84    1.74
  13   6   5   23.33    7.66
  13   6   7   11.14    1.92
  13   6   9    0.17    1.57
  13   6  11    9.92    2.79
  13   7   0   76.17    5.66
  13   7   2   97.93    4.53
  13   7   4   85.40    5.57
  13   7   6   11.23    2.35
  13   7   8    2.18    1.39
  13   7  10   10.10    2.61
  13   7  12  218.24   12.10
  13   8   1   20.72    1.65
  13   8   3   -0.44    1.04
  13   8   5   -0.61    1.22
  13   8   7    0.52    1.48
  13   8   9    4.96    1.22
  13   8  11  111.95   11.84
  13   9   0    5.14    1.74
  13   9   2   11.49    1.39
  13   9   4   16.54    2.00
  13   9   6    4.35    3.31
  13   9   8    4.96    1.83
  13   9  10  -31.77    7.14
  13   9  12    7.14    3.22
  13  10   1   18.11    1.39
  13  10   3    5.14    0.78
  13  10   5   13.32    1.65
  13  10   7   11.49    2.18
  13  10   9  -13.93    9.49
  13  10  11   -4.18    4.87
  13  11   0  215.80   15.23
  13  11   2  110.64    5.92
  13  11   4    7.49    1.13
  13  11   6    8.36    1.57
  13  11   8   98.45    8.18
  13  11  10   -9.58    4.79
  13  11  12    3.22    1.39
  13  12   1   15.84    2.87
  13  12   3   15.41    1.22
  13  12   5   20.89    5.92
  13  12   7  230.34   11.84
  13  12   9   -5.83    3.39
  13  12  11    2.26    1.31
  13  13   0  697.36   70.34
  13  13   2  370.49   20.81
  13  13   4  168.10    8.44
  13  13   6   56.06   11.93
  13  13   8   28.99    3.66
  13  13  10   92.62   16.54
  13  13  12   30.03    2.96
  14   0   0  785.81   73.21
  14   1   1   16.45    1.57
  14   1   3   95.84    6.44
  14   1   5   10.88    1.04
  14   1   7    4.87    1.39
  14   1   9    8.97    1.13
  14   1  11    2.00    1.31
  14   1  13  153.30   12.10
  14   2   0  958.95   50.84
  14   2   2   48.05    3.31
  14   2   4  672.73   38.22
  14   2   6   35.78    2.26
  14   2   8    4.00    1.65
  14   2  10  259.15   17.06
  14   2  12  861.37   81.91
  14   3   1   77.39    3.83
  14   3   3   84.09    4.18
  14   3   5  103.85    5.75
  14   3   7   65.29    3.74
  14   3   9   17.76    1.74
  14   3  11   -8.97    1.04
  14   3  13   44.66    5.48
  14   4   0  934.32   61.20
  14   4   2  752.99   44.31
  14   4   4  919.08   58.67
  14   4   6   32.91    2.87
  14   4   8    3.92    0.96
  14   4  10   24.64    3.66
  14   4  12  601.69   29.68
  14   5   1   12.36    1.13
  14   5   3   94.54    4.00
  14   5   5  229.12   13.84
  14   5   7   97.50    6.79
  14   5   9    2.61    1.22
  14   5  11  -38.65    9.23
  14   5  13   25.07    4.53
  14   6   0  250.62   41.09
  14   6   2   33.60    2.79
  14   6   4   51.97    6.09
  14   6   6    6.01    1.22
  14   6   8    2.44    2.09
  14   6  10   -1.48    6.01
  14   6  12  346.46   29.34
  14   7   1    6.09    1.48
  14   7   3   70.60    4.09
  14   7   5  106.90    6.70
  14   7   7   48.75    3.74
  14   7   9   24.11    4.87
  14   7  11  195.69   11.66
  14   7  13   90.97    7.92
  14   8   0   84.79    7.40
  14   8   2    4.00    1.13
  14   8   4    7.31    2.00
  14   8   6    1.57    1.74
  14   8   8   -4.09    1.31
  14   8  10  140.59   10.62
  14   8  12   68.25    7.92
  14   9   1    6.35    1.92
  14   9   3   15.84    2.18
  14   9   5    2.96    1.31
  14   9   7   26.46    3.66
  14   9   9  129.10   10.97
  14   9  11   12.62    3.48
  14   9  13   33.34    3.57
  14  10   0  189.86   41.44
  14  10   2  248.36   24.37
  14  10   4   22.02    3.13
  14  10   6   -8.36    2.87
  14  10   8  127.44   10.62
  14  10  10    1.04    4.96
  14  10  12   12.45    2.61
  14  11   1    4.44    2.00
  14  11   3   -9.14    2.44
  14  11   5  -55.54    4.61
  14  11   7  177.41    9.31
  14  11   9   13.67    5.05
  14  11  11    3.74    2.00
  14  11  13    2.96    1.13
  14  12   0 1292.01  112.90
  14  12   2  830.20   59.11
  14  12   4  642.96   37.43
  14  12   6  295.97   24.20
  14  12   8  106.03   12.80
  14  12  10   10.10    1.74
  14  12  12   81.04    7.31
  14  13   1  153.47    9.05
  14  13   3   47.88    6.44
  14  13   5   23.33    4.79
  14  13   7   90.10    8.10
  14  13   9   33.34    2.96
  14  13  11    6.18    1.65
  14  13  13    6.88    3.39
  14  14   0  661.06   65.38
  14  14   2 1483.61  114.47
  14  14   4  592.38   36.65
  14  14   6  314.78   24.81
  14  14   8   26.55    3.66
  14  14  10   52.32    6.44
  14  14  12  158.35   20.46
  14  14  14  282.22   40.30
  15   1   0   18.37    1.48
  15   1   2   15.06    1.13
  15   1   4    6.62    1.04
  15   1   6    9.75    1.31
  15   1   8   -1.13    1.04
  15   1  10   -7.31    1.31
  15   1  12  108.12    8.97
  15   1  14    2.61    1.31
  15   2   1   14.45    0.96
  15   2   3  712.60   24.37
  15   2   5  140.24    8.18
  15   2   7  368.92   24.72
  15   2   9    5.40    1.22
  15   2  11  445.09   28.64
  15   2  13  518.65   22.81
  15   3   0  653.58   25.42
  15   3   2  712.16   27.51
  15   3   4  498.89   22.46
  15   3   6  290.75   19.93
  15   3   8   62.76    3.66
  15   3  10   -8.18    2.09
  15   3  12  -11.84    4.09
  15   3  14    2.87    0.87
  15   4   1    9.84    1.57
  15   4   3  512.12   20.72
  15   4   5  161.39    9.92
  15   4   7  278.56   16.80
  15   4   9    7.66    1.74
  15   4  11  395.21   13.23
  15   4  13  208.66   12.88
  15   5   0  109.25    7.49
  15   5   2  134.41    6.44
  15   5   4  135.80    6.53
  15   5   6   73.73    4.09
  15   5   8   13.32    2.61
  15   5  10  -32.38    5.66
  15   5  12  -14.02    1.65
  15   5  14   27.77    2.09
  15   6   1    8.88    1.13
  15   6   3  287.35   17.50
  15   6   5   65.20    3.74
  15   6   7  114.47    7.92
  15   6   9  -45.44    5.48
  15   6  11  -34.30    5.31
  15   6  13    9.31    1.31
  15   7   0  289.79   14.80
  15   7   2  407.48   33.08
  15   7   4  262.46   15.41
  15   7   6   97.32    5.14
  15   7   8  -31.16    4.35
  15   7  10   41.96    7.49
  15   7  12    1.31    2.52
  15   7  14   17.32    1.74
  15   8   1   -1.04    1.04
  15   8   3   61.89    3.31
  15   8   5   12.71    1.74
  15   8   7  -30.73    4.09
  15   8   9  116.30    9.84
  15   8  11   -5.66    1.65
  15   8  13   56.58    5.40
  15   9   0   36.56    9.75
  15   9   2    6.09    2.70
  15   9   4    7.23    1.31
  15   9   6  -41.78    5.05
  15   9   8  136.41   10.88
  15   9  10    5.66    2.09
  15   9  12    2.61    1.22
  15   9  14    7.05    2.79
  15  10   1   -4.44    3.48
  15  10   3  -10.18    2.00
  15  10   5  -25.33    4.70
  15  10   7   18.63    5.83
  15  10   9   10.88    2.09
  15  10  11   37.87    4.00
  15  10  13  157.74   11.58
  15  11   0  568.44   44.31
  15  11   2  440.39   27.68
  15  11   4  391.55   14.02
  15  11   6  -24.46    4.87
  15  11   8   -4.87    1.65
  15  11  10   35.52    4.09
  15  11  12   22.63    2.52
  15  11  14    4.96    2.00
  15  12   1  103.16    8.01
  15  12   3  -16.63    4.61
  15  12   5  -12.71    1.92
  15  12   7    0.09    1.13
  15  12   9    0.78    1.13
  15  12  11   22.37    2.26
  15  12  13  127.01   11.66
  15  13   0  878.17   58.32
  15  13   2  655.75   36.04
  15  13   4  187.77    9.40
  15  13   6    9.40    1.22
  15  13   8   52.67    4.27
  15  13  10  182.55   20.02
  15  13  12   96.45    6.88
  15  13  14   20.37    3.57
  15  14   1    2.79    1.22
  15  14   3    2.18    0.96
  15  14   5   28.38    2.00
  15  14   7   22.46    4.18
  15  14   9    5.14    1.31
  15  14  11    3.57    3.39
  15  14  13   21.59    2.96
  15  15   0  423.50   46.49
  15  15   2  249.75   18.63
  15  15   4  118.91    9.40
  15  15   6    1.22    0.70
  15  15   8   65.38    5.22
  15  15  10  189.07   13.06
  15  15  12  150.08   14.02
  15  15  14   40.30    3.31
  16   0   0    4.70    2.18
  16   1   1    5.66    2.00
  16   1   3   63.11    2.96
  16   1   5   15.93    5.14
  16   1   7    3.22    1.31
  16   1   9  -44.13    4.96
  16   1  11  -24.98    5.40
  16   1  13    4.79    1.39
  16   1  15   -2.44    1.04
  16   2   0  643.74   37.34
  16   2   2 1158.73   60.33
  16   2   4  280.30   15.23
  16   2   6  898.45   63.46
  16   2   8   11.32    2.00
  16   2  10  401.57   18.72
  16   2  12  323.48   27.33
  16   2  14  230.16   17.85
  16   3   1   65.03    2.96
  16   3   3  138.41    5.92
  16   3   5   60.33    3.05
  16   3   7   32.47    1.92
  16   3   9  -61.11    4.09
  16   3  11  -45.88    3.22
  16   3  13    5.92    0.96
  16   3  15    2.18    1.04
  16   4   0   15.06    2.18
  16   4   2  280.22   13.32
  16   4   4   70.16    5.66
  16   4   6  208.23   20.81
  16   4   8    4.53    3.83
  16   4  10  297.80   17.06
  16   4  12  258.71   17.41
  16   4  14  261.67   18.02
  16   5   1   10.88    1.04
  16   5   3   55.19    2.44
  16   5   5   86.27    5.14
  16   5   7   -9.75    2.44
  16   5   9  166.18    7.49
  16   5  11   -9.84    1.13
  16   5  13    5.40    1.22
  16   5  15   17.76    1.48
  16   6   0  524.39   40.91
  16   6   2  796.25   46.14
  16   6   4  204.05   20.37
  16   6   6  438.56   41.70
  16   6   8  173.14   15.58
  16   6  10  -23.76    2.79
  16   6  12   16.10    1.48
  16   6  14   51.88    6.01
  16   7   1    7.92    4.18
  16   7   3   34.39    1.92
  16   7   5  -11.06    2.87
  16   7   7   31.16    6.79
  16   7   9  -52.67    4.27
  16   7  11    4.09    1.04
  16   7  13   16.45    1.74
  16   7  15   26.81    1.74
  16   8   0   44.05    5.40
  16   8   2   16.10    3.05
  16   8   4    4.09    4.18
  16   8   6  139.11    9.40
  16   8   8  -13.58    7.31
  16   8  10    5.22    2.09
  16   8  12    5.66    1.57
  16   8  14   10.45    8.97
  16   9   1  -48.75    3.13
  16   9   3  -64.68    4.18
  16   9   5  164.18    7.66
  16   9   7  -52.75    4.18
  16   9   9    1.48    1.39
  16   9  11    4.09    1.31
  16   9  13   17.32    2.09
  16   9  15   20.54    1.74
  16  10   0  645.13   63.11
  16  10   2  398.34   20.98
  16  10   4  323.83   25.77
  16  10   6  -23.50    2.79
  16  10   8    2.52    1.48
  16  10  10   53.62    5.57
  16  10  12  105.85   10.88
  16  10  14  121.17   14.54
  16  11   1  -35.60    5.92
  16  11   3  -43.00    3.13
  16  11   5  -10.53    1.04
  16  11   7    5.75    1.04
  16  11   9    4.09    1.22
  16  11  11   12.97    4.79
  16  11  13    6.09    1.48
  16  11  15   10.18    1.57
  16  12   0  714.08   62.24
  16  12   2  378.84   39.35
  16  12   4  255.06   16.37
  16  12   6   15.58    1.74
  16  12   8    9.14    1.48
  16  12  10   96.54    8.62
  16  12  12  312.34   34.65
  16  12  14  221.72   23.76
  16  13   1    3.74    1.22
  16  13   3    4.35    1.57
  16  13   5    5.05    0.87
  16  13   7   16.10    2.00
  16  13   9   20.63    2.09
  16  13  11    4.70    1.65
  16  13  13    6.70    1.13
  16  13  15    3.92    1.57
  16  14   0  277.34   28.29
  16  14   2  224.24   19.06
  16  14   4  324.26   31.69
  16  14   6   50.66    6.44
  16  14   8    1.92    1.83
  16  14  10   87.31    7.75
  16  14  12  227.99   22.72
  16  14  14  246.27   30.73
  16  15   1    0.09    1.22
  16  15   3   -0.52    1.04
  16  15   5   17.32    1.57
  16  15   7   32.73    2.61
  16  15   9   23.42    3.31
  16  15  11   10.53    1.48
  16  15  13    5.22    1.83
  16  15  15    0.78    0.96
  16  16   0  697.02   71.90
  16  16   2  647.22   56.67
  16  16   4  712.16   62.24
  16  16   6  175.58   12.88
  16  16   8    4.18    0.96
  16  16  10   42.92    9.49
  16  16  12  157.39   16.89
  16  16  14  131.79   16.97
  16  16  16  121.96   15.32
  17   1   0  254.01   11.84
  17   1   2  180.72    7.66
  17   1   4  124.31    5.66
  17   1   6   56.32    5.83
  17   1   8   40.39    6.53
  17   1  10  -29.16    3.13
  17   1  12    1.74    2.00
  17   1  14   -0.96    1.04
  17   1  16    4.00    2.26
  17   2   1  197.52   10.62
  17   2   3  160.78    7.49
  17   2   5  853.62   33.95
  17   2   7  -50.40    4.96
  17   2   9   30.29    6.35
  17   2  11  281.61   14.36
  17   2  13  277.26   17.06
  17   2  15  578.97   34.30
  17   3   0  152.16    6.09
  17   3   2  182.11   11.75
  17   3   4  142.94    9.05
  17   3   6   26.12    2.96
  17   3   8  155.12   11.23
  17   3  10    0.70    1.74
  17   3  12   11.75    1.74
  17   3  14    6.18    1.31
  17   3  16    9.31    1.31
  17   4   1  128.92    6.27
  17   4   3  127.27    4.96
  17   4   5  723.22   38.74
  17   4   7   67.29    4.53
  17   4   9  -44.74    2.70
  17   4  11   79.13    3.92
  17   4  13  108.90    5.57
  17   4  15  260.80   15.06
  17   5   0 1114.08   51.19
  17   5   2  869.03   38.04
  17   5   4  679.26   33.95
  17   5   6  291.79   14.02
  17   5   8   69.73   14.28
  17   5  10   14.62    1.74
  17   5  12   24.98    2.09
  17   5  14   10.97    0.87
  17   5  16    1.57    0.61
  17   6   1   49.36    4.79
  17   6   3   33.95    4.53
  17   6   5  346.29   20.72
  17   6   7   64.68    6.62
  17   6   9   -4.09    1.39
  17   6  11   -0.52    0.87
  17   6  13    7.83    0.78
  17   6  15   42.39    2.44
  17   7   0  -17.24    4.87
  17   7   2  -35.52    4.96
  17   7   4   67.12    7.40
  17   7   6   61.28    6.79
  17   7   8   -8.62    1.74
  17   7  10    0.96    0.96
  17   7  12    6.44    1.04
  17   7  14    5.66    1.57
  17   7  16    6.18    0.78
  17   8   1   30.55    7.05
  17   8   3  157.39    6.88
  17   8   5   64.33    7.92
  17   8   7   -7.40    1.39
  17   8   9    9.14    1.39
  17   8  11   22.28    2.79
  17   8  13   28.47    2.52
  17   8  15   13.93    1.39
  17   9   0  107.86    8.36
  17   9   2   34.39    5.75
  17   9   4  -52.32    2.87
  17   9   6   -0.78    1.65
  17   9   8   13.49    1.31
  17   9  10   19.85    2.09
  17   9  12   32.30    3.66
  17   9  14    7.57    1.31
  17   9  16    2.18    0.87
  17  10   1  -37.69    3.13
  17  10   3    1.04    2.00
  17  10   5   22.55    2.87
  17  10   7    1.39    0.96
  17  10   9   22.63    3.22
  17  10  11   62.33    5.14
  17  10  13   88.79    6.35
  17  10  15  103.59    9.49
  17  11   0  409.66   24.81
  17  11   2  372.93   23.16
  17  11   4   95.76    5.48
  17  11   6    0.17    1.22
  17  11   8   18.72    1.83
  17  11  10   77.30    7.05
  17  11  12   68.16    5.40
  17  11  14   18.11    2.35
  17  11  16   -0.61    1.83
  17  12   1    4.00    4.18
  17  12   3   13.14    1.48
  17  12   5   26.55    1.92
  17  12   7    5.48    0.87
  17  12   9   33.51    2.26
  17  12  11   72.51    7.14
  17  12  13  106.03   10.27
  17  12  15  145.98   16.71
  17  13   0  354.64   26.90
  17  13   2  293.10   15.58
  17  13   4  105.85    5.75
  17  13   6    7.49    0.87
  17  13   8   24.29    2.18
  17  13  10  106.64   11.58
  17  13  12  114.56    9.31
  17  13  14   41.26    3.83
  17  13  16    0.96    2.26
  17  14   1   -1.48    1.04
  17  14   3   10.27    1.31
  17  14   5   10.88    1.04
  17  14   7    4.35    1.04
  17  14   9    5.92    1.22
  17  14  11   18.72    2.09
  17  14  13   31.16    3.48
  17  14  15   65.81    6.62
  17  15   0  744.28   44.74
  17  15   2  610.66   44.57
  17  15   4  296.67   34.56
  17  15   6   38.74    2.09
  17  15   8   12.97    1.31
  17  15  10  107.16    8.01
  17  15  12  133.27   12.10
  17  15  14   46.40    4.70
  17  15  16    3.05    0.96
  17  16   1    3.48    2.35
  17  16   3   23.16    7.31
  17  16   5    2.00    0.70
  17  16   7    5.57    0.87
  17  16   9    3.74    0.96
  17  16  11    5.48    4.79
  17  16  13    1.74    2.18
  17  16  15    4.96    1.65
  17  17   0  282.22   29.77
  17  17   2  152.77   16.19
  17  17   4   49.27    4.27
  17  17   6    0.44    0.87
  17  17   8   51.62    3.74
  17  17  10  192.12   16.54
  17  17  12  165.22   14.36
  17  17  14   61.54    6.18
  17  17  16    6.62    1.48
  18   0   0  366.14   40.30
  18   1   1   -1.48    4.09
  18   1   3  -12.88    1.83
  18   1   5  -35.26    4.61
  18   1   7   30.82    6.09
  18   1   9  -10.53    1.13
  18   1  11   -0.78    1.13
  18   1  13    3.13    1.74
  18   1  15    2.79    1.74
  18   1  17    0.70    0.96
  18   2   0   61.28   18.45
  18   2   2   20.98    8.10
  18   2   4  236.60   19.85
  18   2   6  189.07    7.75
  18   2   8    8.53    5.48
  18   2  10  296.49   28.47
  18   2  12  135.45   14.10
  18   2  14  435.17   36.30
  18   2  16  104.11    9.23
  18   3   1  -10.71    1.83
  18   3   3  -17.58    3.74
  18   3   5  123.61    6.01
  18   3   7  -50.05    3.74
  18   3   9   10.88    1.65
  18   3  11    2.52    1.04
  18   3  13   10.01    1.13
  18   3  15    2.44    0.96
  18   3  17    4.18    1.31
  18   4   0  640.35   40.65
  18   4   2  277.69   30.73
  18   4   4 1422.58   63.02
  18   4   6   45.35    4.79
  18   4   8   73.91    5.57
  18   4  10    4.96    3.13
  18   4  12    4.70    1.22
  18   4  14  125.96   10.45
  18   4  16   46.31    3.83
  18   5   1  -25.68    4.27
  18   5   3  134.41    5.83
  18   5   5   32.47    4.53
  18   5   7   40.83    3.66
  18   5   9   58.85    3.48
  18   5  11   13.75    1.13
  18   5  13    3.22    2.09
  18   5  15    9.66    5.48
  18   5  17    5.57    0.96
  18   6   0  151.82    7.40
  18   6   2  190.12    7.92
  18   6   4   59.02    5.05
  18   6   6  -14.28    1.48
  18   6   8   29.16    9.31
  18   6  10   -1.39    0.78
  18   6  12    4.27    0.78
  18   6  14   46.83    3.31
  18   6  16   18.11    1.57
  18   7   1   32.30    6.44
  18   7   3  -54.15    3.66
  18   7   5   33.60    3.13
  18   7   7  149.12   11.49
  18   7   9   92.10    8.62
  18   7  11    4.87    0.96
  18   7  13    2.35    0.87
  18   7  15    8.88    1.22
  18   7  17    9.66    1.13
  18   8   0  -34.82    3.05
  18   8   2   -6.18    2.87
  18   8   4   87.66    6.27
  18   8   6   25.24    4.27
  18   8   8  184.98   14.36
  18   8  10   93.32    8.18
  18   8  12  105.33   12.97
  18   8  14    8.53    1.13
  18   8  16   22.37    2.52
  18   9   1  -11.84    1.22
  18   9   3    5.75    1.31
  18   9   5   56.23    4.00
  18   9   7   89.40    6.96
  18   9   9   10.27    1.92
  18   9  11    7.49    3.05
  18   9  13   14.10    1.74
  18   9  15   10.01    1.04
  18   9  17   26.72    3.13
  18  10   0  391.90   34.99
  18  10   2  263.85   21.15
  18  10   4    2.52    1.22
  18  10   6    0.35    2.52
  18  10   8   93.84    7.92
  18  10  10  212.58   24.72
  18  10  12  199.17   19.41
  18  10  14  126.66   12.71
  18  10  16   73.38    7.49
  18  11   1   -0.96    1.13
  18  11   3    6.44    1.04
  18  11   5   12.80    0.87
  18  11   7    3.74    0.96
  18  11   9    6.09    1.65
  18  11  11   44.05   17.15
  18  11  13   10.10    1.39
  18  11  15   26.46    4.18
  18  11  17   12.62    1.74
  18  12   0  128.31   11.58
  18  12   2  118.30   10.53
  18  12   4    2.26    0.96
  18  12   6    3.22    0.78
  18  12   8  120.39   10.62
  18  12  10  139.54   12.88
  18  12  12  351.86   29.42
  18  12  14  142.24   16.28
  18  12  16  166.88   18.80
  18  13   1    8.27    4.70
  18  13   3   13.84    1.39
  18  13   5    0.78    0.87
  18  13   7    3.31    1.13
  18  13   9   16.54    2.18
  18  13  11    9.23    1.22
  18  13  13   23.85    2.61
  18  13  15    6.62    1.13
  18  13  17    9.84    1.39
  18  14   0  455.97   52.06
  18  14   2  394.34   39.00
  18  14   4  138.24   15.06
  18  14   6   47.44    4.09
  18  14   8   10.97    2.18
  18  14  10  121.52   17.67
  18  14  12  144.42   16.54
  18  14  14  160.96   15.76
  18  14  16   76.87    8.53
  18  15   1    3.13    1.04
  18  15   3    0.17    0.96
  18  15   5    3.31    0.96
  18  15   7   12.88    3.83
  18  15   9   11.66    1.48
  18  15  11   20.98    2.52
  18  15  13    8.36    1.39
  18  15  15    4.96    1.04
  18  15  17    0.52    0.78
  18  16   0  164.00   13.32
  18  16   2  136.67   13.06
  18  16   4   46.22    5.40
  18  16   6   18.19    1.92
  18  16   8   21.85    2.61
  18  16  10   83.22   11.40
  18  16  12  124.31   12.36
  18  16  14   94.62   18.72
  18  16  16   48.66    8.36
  18  17   1    2.09    2.44
  18  17   3    3.74    1.13
  18  17   5    4.35    0.78
  18  17   7   10.53    1.22
  18  17   9   21.59    2.00
  18  17  11   12.54    1.48
  18  17  13   10.27    1.31
  18  17  15    0.00    0.78
  18  17  17    2.70    1.04
  18  18   0  487.66   52.32
  18  18   2  363.70   31.34
  18  18   4  199.17   16.97
  18  18   6  119.87   10.45
  18  18   8   39.26    3.22
  18  18  10    2.44    0.78
  18  18  12    0.17    0.78
  18  18  14    1.57    1.04
  18  18  16    1.92    0.70
  18  18  18    4.53    2.87
  19   1   0  162.78    8.01
  19   1   2  169.49    7.75
  19   1   4  -28.03    3.39
  19   1   6  -13.49    1.13
  19   1   8    4.00    1.04
  19   1  10    0.00    0.87
  19   1  12    5.48    2.44
  19   1  14   -0.17    0.96
  19   1  16   -2.52    1.04
  19   1  18    0.44    1.04
  19   2   1  158.52    7.83
  19   2   3  504.37   26.64
  19   2   5    4.87    4.87
  19   2   7   86.44    5.83
  19   2   9   48.23    3.74
  19   2  11   18.02    2.61
  19   2  13  307.12   20.46
  19   2  15  122.57   16.89
  19   2  17  348.20   30.47
  19   3   0  541.19   23.59
  19   3   2  432.29   17.67
  19   3   4  202.39   12.19
  19   3   6   54.23    3.83
  19   3   8   13.41    1.22
  19   3  10    4.00    0.96
  19   3  12    0.52    0.87
  19   3  14    0.52    1.31
  19   3  16    4.79    3.74
  19   3  18    2.87    1.04
  19   4   1  -34.56    3.31
  19   4   3  199.35   11.66
  19   4   5    5.14    1.65
  19   4   7   46.14    2.26
  19   4   9   17.50    1.13
  19   4  11    1.48    0.87
  19   4  13  119.52    9.75
  19   4  15   55.80    6.18
  19   4  17  141.46   13.41
  19   5   0  -26.20    4.61
  19   5   2   -1.04    5.14
  19   5   4    4.00    1.65
  19   5   6    5.92    0.70
  19   5   8   20.89    1.74
  19   5  10   25.33    1.39
  19   5  12   15.15    1.22
  19   5  14   -0.52    0.70
  19   5  16    4.96    0.78
  19   5  18    3.48    1.13
  19   6   1  -11.66    2.18
  19   6   3   56.76    5.48
  19   6   5    5.92    0.70
  19   6   7    9.49    0.96
  19   6   9    2.00    0.70
  19   6  11    2.44    0.70
  19   6  13   17.67    1.57
  19   6  15    1.13    0.78
  19   6  17   38.91    3.74
  19   7   0   95.93    7.31
  19   7   2   85.92    7.57
  19   7   4   47.36    2.96
  19   7   6   10.97    1.39
  19   7   8   15.58    1.57
  19   7  10   24.03    2.79
  19   7  12   26.90    2.35
  19   7  14   31.34    2.44
  19   7  16   11.84    0.87
  19   7  18    1.57    0.78
  19   8   1    4.44    0.96
  19   8   3   14.10    1.65
  19   8   5   20.72    1.22
  19   8   7   16.37    2.00
  19   8   9    5.75    0.96
  19   8  11   28.64    2.96
  19   8  13    9.75    0.96
  19   8  15   36.56    3.22
  19   8  17    2.00    1.31
  19   9   0   70.77    7.49
  19   9   2   39.78    2.87
  19   9   4   23.33    2.44
  19   9   6    2.87    0.87
  19   9   8    7.40    2.18
  19   9  10   24.64    1.74
  19   9  12   28.29    2.61
  19   9  14   24.46    2.26
  19   9  16   10.36    1.04
  19   9  18    0.09    0.61
  19  10   1    2.70    1.04
  19  10   3    3.05    0.96
  19  10   5   24.72    1.48
  19  10   7   32.73   18.02
  19  10   9   28.55    2.00
  19  10  11   74.43    5.92
  19  10  13   82.79    9.49
  19  10  15  115.43    9.49
  19  10  17   10.53    1.48
  19  11   0   23.50    2.09
  19  11   2   16.02    1.31
  19  11   4    3.22    0.96
  19  11   6    3.31    1.74
  19  11   8   29.95    2.18
  19  11  10   78.78    7.83
  19  11  12   70.51    5.83
  19  11  14   29.68    2.61
  19  11  16    6.70    0.96
  19  11  18    2.79    0.78
  19  12   1    3.31    1.04
  19  12   3    0.09    0.96
  19  12   5   17.06    1.31
  19  12   7   22.63    1.74
  19  12   9   31.77    2.96
  19  12  11   82.09    7.23
  19  12  13   72.77    6.53
  19  12  15  140.33   12.01
  19  12  17   20.28    3.48
  19  13   0  359.08   24.64
  19  13   2  322.44   26.81
  19  13   4  139.19   11.14
  19  13   6   14.54    2.44
  19  13   8    9.66    1.22
  19  13  10   65.81    5.75
  19  13  12   57.37    6.18
  19  13  14   39.52    4.35
  19  13  16    5.40    1.22
  19  13  18    1.22    0.78
  19  14   1   -1.39    1.04
  19  14   3   -1.65    1.04
  19  14   5    3.57    2.00
  19  14   7   28.38    2.09
  19  14   9   24.55    2.26
  19  14  11   28.99    3.31
  19  14  13   35.17    3.05
  19  14  15   50.84    5.05
  19  14  17    6.96    1.22
  19  15   0  167.40   16.97
  19  15   2  114.82   11.66
  19  15   4   36.47    4.44
  19  15   6    1.83    1.74
  19  15   8   37.69    3.48
  19  15  10  102.11    8.53
  19  15  12  112.90   10.10
  19  15  14   54.58    4.61
  19  15  16    7.83    1.31
  19  15  18    0.96    0.78
  19  16   1   -0.70    0.96
  19  16   3    0.61    0.87
  19  16   5    2.96    0.87
  19  16   7   15.41    1.74
  19  16   9   10.71    1.31
  19  16  11    3.92    1.04
  19  16  13    8.53    4.27
  19  16  15   10.53    1.57
  19  16  17    5.05    2.35
  19  17   0  339.15   24.72
  19  17   2  321.48   25.42
  19  17   4  115.95    9.75
  19  17   6   30.90    2.52
  19  17   8    0.26    0.87
  19  17  10    9.40    1.22
  19  17  12   23.59    3.83
  19  17  14    9.49    1.39
  19  17  16    1.04    0.78
  19  17  18    0.09    0.78
  19  18   1    1.48    1.22
  19  18   3    3.13    1.04
  19  18   5    1.39    1.04
  19  18   7    6.35    2.09
  19  18   9   -0.70    0.70
  19  18  11    4.61    1.57
  19  18  13    0.61    0.78
  19  18  15   -0.09    0.70
  19  18  17    1.74    0.70
  19  19   0   38.30    8.27
  19  19   2   20.02    2.18
  19  19   4    5.05    1.13
  19  19   6    0.96    0.78
  19  19   8    7.14    0.87
  19  19  10   19.15    3.39
  19  19  12   21.24    3.22
  19  19  14   17.15    3.39
  19  19  16    1.83    1.04
  19  19  18    0.70    0.78
  20   0   0  134.23   30.03
  20   1   1  -12.71    1.39
  20   1   3   -5.92    1.04
  20   1   5    1.57    0.70
  20   1   7   10.45    1.39
  20   1   9    4.87    1.74
  20   1  11    7.75    1.22
  20   1  13    1.83    1.04
  20   1  15    0.00    0.87
  20   1  17    5.22    0.96
  20   1  19   -2.26    0.87
  20   2   0   -7.40    1.65
  20   2   2   58.85    4.44
  20   2   4   19.76    1.92
  20   2   6   24.64    2.00
  20   2   8   69.12    8.79
  20   2  10    5.83    3.66
  20   2  12  116.47   10.79
  20   2  14   15.06    1.74
  20   2  16  176.80   19.59
  20   2  18   14.19    1.92
  20   3   1   -2.96    1.22
  20   3   3    0.35    0.78
  20   3   5   36.56    2.52
  20   3   7   40.48    3.39
  20   3   9   62.07    4.70
  20   3  11   40.91    6.53
  20   3  13   16.71    2.26
  20   3  15    1.13    1.04
  20   3  17    4.09    1.04
  20   3  19   -1.22    0.96
  20   4   0  104.55    7.40
  20   4   2   19.24    1.92
  20   4   4   36.47    2.26
  20   4   6    0.70    0.78
  20   4   8   21.59    2.18
  20   4  10    4.61    0.96
  20   4  12   34.30    3.48
  20   4  14    6.70    1.13
  20   4  16   59.11    6.01
  20   4  18    4.18    1.04
  20   5   1    1.04    0.61
  20   5   3   32.91    2.44
  20   5   5   63.98    2.96
  20   5   7  199.00   10.36
  20   5   9  159.48   12.19
  20   5  11   58.93    4.09
  20   5  13    1.74    0.78
  20   5  15    1.92    0.78
  20   5  17    1.92    0.96
  20   5  19    2.87    0.96
  20   6   0    5.75    1.13
  20   6   2   30.12    2.18
  20   6   4    2.61    1.22
  20   6   6   98.63    7.75
  20   6   8   35.52    3.39
  20   6  10  172.62   10.71
  20   6  12    9.49    1.31
  20   6  14   33.08    4.96
  20   6  16   16.02    1.65
  20   6  18   -1.31    0.78
  20   7   1   12.97    1.48
  20   7   3   48.92    5.48
  20   7   5  205.00    9.49
  20   7   7  207.09   13.84
  20   7   9  146.77    8.97
  20   7  11   15.67    2.96
  20   7  13    1.13    1.31
  20   7  15   16.19    1.83
  20   7  17    6.70    1.04
  20   7  19    6.44    0.87
  20   8   0  109.95   14.71
  20   8   2   62.76    6.79
  20   8   4   18.89    1.83
  20   8   6   39.09    3.57
  20   8   8   85.22    8.71
  20   8  10  129.01   13.14
  20   8  12   52.49    4.44
  20   8  14   42.22    3.92
  20   8  16    0.44    0.87
  20   8  18    0.17    0.52
  20   9   1    3.22    1.04
  20   9   3   85.40    7.05
  20   9   5  149.73    9.40
  20   9   7  167.22   12.71
  20   9   9   41.18    3.05
  20   9  11    1.48    0.96
  20   9  13   18.02    1.65
  20   9  15   12.71    1.04
  20   9  17   19.76    1.83
  20   9  19    6.79    0.96
  20  10   0   32.73    8.97
  20  10   2    1.74    1.04
  20  10   4    2.79    0.87
  20  10   6  185.51   14.54
  20  10   8  127.88    9.05
  20  10  10  372.84   37.87
  20  10  12  138.15   14.36
  20  10  14  139.28   16.63
  20  10  16   -0.78    0.78
  20  10  18   -0.61    0.61
  20  11   1   13.58    2.18
  20  11   3   33.60    2.70
  20  11   5   58.06    4.09
  20  11   7   19.50    2.35
  20  11   9    3.13    0.87
  20  11  11   22.02    1.83
  20  11  13   20.89    2.70
  20  11  15   40.30    4.44
  20  11  17   13.32    1.57
  20  11  19   13.41    2.18
  20  12   0  211.97   16.28
  20  12   2  150.68   17.41
  20  12   4   34.12    3.57
  20  12   6    9.31    0.96
  20  12   8   57.02    5.14
  20  12  10  162.00   15.76
  20  12  12  183.94   14.62
  20  12  14  116.74   11.14
  20  12  16   12.54    1.83
  20  12  18    0.61    0.78
  20  13   1    4.53    1.04
  20  13   3   18.63    1.92
  20  13   5    1.48    0.78
  20  13   7    1.13    0.52
  20  13   9   18.72    1.74
  20  13  11   26.03    2.00
  20  13  13   50.32    4.70
  20  13  15   14.62    1.57
  20  13  17   20.28    2.26
  20  13  19    6.88    1.31
  20  14   0   33.34    3.92
  20  14   2   18.28    2.70
  20  14   4    8.53    1.04
  20  14   6   23.42    2.44
  20  14   8   42.05    4.27
  20  14  10  154.86   14.02
  20  14  12  113.43   14.71
  20  14  14  156.17   16.54
  20  14  16    3.66    1.04
  20  14  18    0.70    0.70
  20  15   1   -0.35    0.87
  20  15   3   -0.26    0.87
  20  15   5    3.48    0.78
  20  15   7   13.14    1.22
  20  15   9   18.02    2.00
  20  15  11   37.95    4.70
  20  15  13   18.45    2.18
  20  15  15   20.46    2.87
  20  15  17    7.75    1.13
  20  15  19    4.00    0.96
  20  16   0  215.97   22.02
  20  16   2  230.68   22.63
  20  16   4   55.28    6.01
  20  16   6   17.58    1.83
  20  16   8    0.00    0.70
  20  16  10    1.31    0.78
  20  16  12    8.36    1.83
  20  16  14    4.44    1.04
  20  16  16    1.92    0.78
  20  16  18    0.87    0.87
  20  17   1    1.92    1.04
  20  17   3    3.74    1.04
  20  17   5    5.40    2.79
  20  17   7   10.97    1.13
  20  17   9   18.45    1.65
  20  17  11   12.01    1.48
  20  17  13   15.67    2.18
  20  17  15    6.09    1.13
  20  17  17    4.61    0.96
  20  17  19    2.96    0.96
  20  18   0   23.68    3.05
  20  18   2   16.10    1.83
  20  18   4    3.05    1.04
  20  18   6   -1.31    0.70
  20  18   8    1.74    1.04
  20  18  10    0.52    0.61
  20  18  12    0.26    0.78
  20  18  14    1.31    0.78
  20  18  16    0.70    0.78
  20  18  18    1.04    0.78
  20  19   1   -1.92    0.96
  20  19   3    1.13    1.04
  20  19   5    3.31    0.96
  20  19   7   10.27    3.39
  20  19   9    8.88    1.04
  20  19  11   12.19    1.48
  20  19  13    7.57    1.39
  20  19  15    3.57    1.39
  20  19  17    1.92    0.87
  20  19  19   -0.17    0.78
  20  20   0  178.63   18.72
  20  20   2  199.61   20.98
  20  20   4   95.41   12.80
  20  20   6   40.13    4.79
  20  20   8   40.83    6.62
  20  20  10   81.39    9.66
  20  20  12    9.05    1.57
  20  20  14    3.57    1.22
  20  20  16    4.35    3.92
  20  20  18    0.52    0.78
  20  20  20   21.76    5.83
  21   1   0   24.11    2.00
  21   1   2   10.88    1.48
  21   1   4    2.70    1.39
  21   1   6    1.31    0.70
  21   1   8    2.09    0.78
  21   1  10    5.22    0.96
  21   1  12    1.48    0.96
  21   1  14    3.57    2.18
  21   1  16    3.39    1.04
  21   1  18   -0.70    0.96
  21   1  20    1.22    0.87
  21   2   1   14.54    1.65
  21   2   3    2.09    1.13
  21   2   5   35.52    3.13
  21   2   7    7.14    1.13
  21   2   9   18.19    1.74
  21   2  11   45.35    4.79
  21   2  13    7.14    1.31
  21   2  15   69.29    6.70
  21   2  17   31.34   21.68
  21   2  19  157.91   16.54
  21   3   0   -0.09    0.78
  21   3   2   -0.09    0.78
  21   3   4    2.35    1.13
  21   3   6   24.03    2.18
  21   3   8   22.11    2.00
  21   3  10   26.81    2.52
  21   3  12   16.54    1.65
  21   3  14    4.70    0.96
  21   3  16    6.09    1.39
  21   3  18    5.40    0.96
  21   3  20    0.61    0.96
  21   4   1    0.35    1.48
  21   4   3    1.65    0.61
  21   4   5    3.48    0.61
  21   4   7   22.37    3.48
  21   4   9    5.92    1.04
  21   4  11   16.37    1.65
  21   4  13    0.00    0.78
  21   4  15   24.29    2.44
  21   4  17    2.61    2.09
  21   4  19   39.26    4.87
  21   5   0   51.97    3.66
  21   5   2   27.07    2.35
  21   5   4    4.27    0.70
  21   5   6   22.28    1.04
  21   5   8   29.60    1.83
  21   5  10   14.54    2.61
  21   5  12    3.66    0.87
  21   5  14    4.18    2.44
  21   5  16    8.79    1.57
  21   5  18    5.14    1.13
  21   5  20   -0.44    0.78
  21   6   1    0.78    0.61
  21   6   3   23.59    1.48
  21   6   5   20.37    1.13
  21   6   7   38.91    2.00
  21   6   9    3.31    0.78
  21   6  11    3.31    0.61
  21   6  13    7.31    1.39
  21   6  15    6.70    1.04
  21   6  17   -1.39    0.70
  21   6  19   12.97    2.18
  21   7   0    5.57    0.87
  21   7   2    8.71    1.22
  21   7   4   25.07    4.61
  21   7   6   38.13    1.65
  21   7   8   15.41    1.04
  21   7  10    3.83    0.70
  21   7  12    0.61    0.61
  21   7  14    4.79    0.70
  21   7  16   14.10    1.22
  21   7  18    5.31    0.87
  21   7  20    0.35    0.70
  21   8   1    3.57    0.78
  21   8   3   25.85    1.83
  21   8   5   24.37    1.48
  21   8   7   15.06    0.96
  21   8   9    8.79    0.96
  21   8  11    8.18    0.96
  21   8  13   31.51    2.00
  21   8  15    4.79    0.78
  21   8  17    4.18    0.61
  21   8  19    8.18    0.87
  21   9   0   18.54    1.74
  21   9   2   19.06    1.57
  21   9   4    8.79    1.65
  21   9   6    1.31    0.52
  21   9   8   10.71    0.96
  21   9  10   28.29    2.70
  21   9  12   22.81    2.96
  21   9  14   20.46    1.74
  21   9  16   14.62    1.57
  21   9  18    1.92    0.61
  21   9  20    2.35    0.61
  21  10   1    4.87    0.96
  21  10   3   27.42    2.35
  21  10   5   13.67    1.31
  21  10   7    3.74    0.61
  21  10   9   29.86    2.61
  21  10  11   35.95    2.96
  21  10  13   62.85    5.40
  21  10  15   10.18    1.74
  21  10  17    6.70    0.96
  21  10  19    3.92    0.52
  21  11   0   59.02    4.27
  21  11   2   47.96    4.18
  21  11   4   12.54    1.31
  21  11   6    1.92    0.70
  21  11   8    8.44    0.78
  21  11  10   33.78    2.87
  21  11  12   35.60    2.87
  21  11  14   17.76    2.44
  21  11  16   10.71    1.22
  21  11  18    2.70    0.70
  21  11  20    1.04    0.61
  21  12   1    3.39    1.04
  21  12   3   21.76    2.96
  21  12   5    4.61    0.87
  21  12   7    1.83    1.31
  21  12   9   25.42    2.61
  21  12  11   37.26    3.83
  21  12  13   60.85    5.48
  21  12  15   14.80    1.92
  21  12  17   10.01    1.48
  21  12  19   -0.09    0.70
  21  13   0    6.70    1.39
  21  13   2    3.57    1.04
  21  13   4    0.96    0.78
  21  13   6    7.23    0.78
  21  13   8   32.82    2.26
  21  13  10   68.68    6.53
  21  13  12   67.55    5.75
  21  13  14   30.47    3.57
  21  13  16    6.09    1.04
  21  13  18   -0.52    0.70
  21  13  20    1.31    0.78
  21  14   1    2.18    0.78
  21  14   3    7.83    4.27
  21  14   5    1.39    1.39
  21  14   7    5.66    1.65
  21  14   9   20.20    1.65
  21  14  11   26.29    7.57
  21  14  13   29.86    3.66
  21  14  15    7.49    1.31
  21  14  17    5.22    1.22
  21  14  19    2.09    0.70
  21  15   0   84.79    8.62
  21  15   2   76.60    9.66
  21  15   4   18.54    1.92
  21  15   6    8.53    2.09
  21  15   8    5.57    0.87
  21  15  10   12.45    1.57
  21  15  12   22.55    2.70
  21  15  14    7.57    1.04
  21  15  16    2.87    0.87
  21  15  18    0.96    0.78
  21  15  20   -0.09    0.78
  21  16   1    2.00    0.96
  21  16   3    6.01    1.13
  21  16   5    7.05    1.13
  21  16   7   13.49    1.04
  21  16   9   15.41    1.57
  21  16  11   10.18    1.39
  21  16  13   10.88    2.79
  21  16  15    1.92    0.87
  21  16  17    1.65    0.96
  21  16  19    3.39    1.04
  21  17   0   13.58    2.61
  21  17   2    7.75    1.13
  21  17   4    0.26    0.96
  21  17   6   -1.13    0.70
  21  17   8    3.39    0.61
  21  17  10    7.57    1.31
  21  17  12    8.53    1.48
  21  17  14    4.27    0.96
  21  17  16    2.18    0.87
  21  17  18   -0.35    0.78
  21  17  20    0.52    1.13
  21  18   1   -1.65    0.96
  21  18   3    2.44    1.04
  21  18   5    2.52    0.87
  21  18   7    5.31    0.96
  21  18   9    2.35    0.52
  21  18  11    1.74    0.70
  21  18  13   -0.70    0.87
  21  18  15   -0.52    0.78
  21  18  17    0.52    0.78
  21  18  19    3.22    1.22
  21  19   0  171.14   13.41
  21  19   2  155.47   18.19
  21  19   4   38.48    5.22
  21  19   6   10.27    1.39
  21  19   8    7.40    0.87
  21  19  10    4.35    0.52
  21  19  12   -0.17    0.70
  21  19  14    1.39    0.78
  21  19  16    2.18    0.87
  21  19  18    1.92    1.13
  21  19  20    5.66    3.31
  21  20   1   -0.17    0.96
  21  20   3    1.74    0.87
  21  20   5    1.48    0.87
  21  20   7    0.96    0.70
  21  20   9    7.83    1.39
  21  20  11    1.65    0.61
  21  20  13    0.52    0.78
  21  20  15    3.31    2.26
  21  20  17    0.52    0.78
  21  20  19    0.00    0.78
  21  21   0   -1.83    1.22
  21  21   2    0.52    0.87
  21  21   4    4.61    0.87
  21  21   6    2.44    0.87
  21  21   8   -0.52    0.70
  21  21  10    1.13    0.52
  21  21  12    2.18    0.70
  21  21  14    2.18    0.87
  21  21  16    5.66    1.39
  21  21  18    7.40    1.83
  21  21  20    7.57    1.92
  22   0   0    2.52    2.18
  22   1   1    1.83    0.96
  22   1   3    3.05    0.78
  22   1   5    6.79    0.78
  22   1   7   17.41    1.31
  22   1   9    6.79    1.22
  22   1  11   15.67    1.83
  22   1  13    2.18    0.78
  22   1  15   -0.61    1.04
  22   1  17    0.96    0.87
  22   1  19    2.70    3.48
  22   1  21   -0.09    0.78
  22   2   0   22.72    6.70
  22   2   2   63.81    6.79
  22   2   4   33.34    7.05
  22   2   6   38.30    3.31
  22   2   8    8.36    1.04
  22   2  10   17.15    4.18
  22   2  12    1.74    1.31
  22   2  14    6.01    1.31
  22   2  16    6.53    1.57
  22   2  18   16.71    2.79
  22   2  20    4.18    1.22
  22   3   1    2.18    0.87
  22   3   3   41.09    2.87
  22   3   5  124.22    7.92
  22   3   7  114.82    9.49
  22   3   9  102.98    6.79
  22   3  11   68.33    7.40
  22   3  13   14.97    2.00
  22   3  15    0.26    0.96
  22   3  17    2.79    0.96
  22   3  19    4.53    0.96
  22   3  21   -0.44    0.78
  22   4   0   14.28    2.26
  22   4   2   23.85    2.52
  22   4   4    6.62    0.87
  22   4   6   43.18    3.48
  22   4   8   15.50    1.48
  22   4  10   -3.57    1.39
  22   4  12   18.11    2.52
  22   4  14    4.18    0.96
  22   4  16    7.14    1.92
  22   4  18   11.06    1.74
  22   4  20    3.83    1.22
  22   5   1    9.40    0.78
  22   5   3  155.91   10.45
  22   5   5  246.61   11.32
  22   5   7  267.77   14.36
  22   5   9  157.91   10.62
  22   5  11  111.77    8.97
  22   5  13    2.09    0.96
  22   5  15    1.83    0.87
  22   5  17    5.75    0.96
  22   5  19    5.48    0.96
  22   5  21    1.74    1.22
  22   6   0   90.10    6.79
  22   6   2   43.87    4.27
  22   6   4   34.39    2.61
  22   6   6    2.52    0.96
  22   6   8   39.17    2.96
  22   6  10   24.81    3.57
  22   6  12   27.60    2.87
  22   6  14    1.04    0.78
  22   6  16    2.79    0.70
  22   6  18    2.09    0.87
  22   6  20    1.13    0.78
  22   7   1   17.93    1.57
  22   7   3  102.55    6.70
  22   7   5  289.62   18.37
  22   7   7  278.48   26.29
  22   7   9  127.27    8.44
  22   7  11   35.34    2.26
  22   7  13    2.18    0.61
  22   7  15   14.02    1.48
  22   7  17   16.02    2.09
  22   7  19    7.92    1.65
  22   7  21    1.57    0.87
  22   8   0   12.62    1.57
  22   8   2   11.75    1.57
  22   8   4   16.97    2.00
  22   8   6   50.32    4.35
  22   8   8  196.04   19.41
  22   8  10   86.53    8.97
  22   8  12   98.28    6.62
  22   8  14   10.27    0.96
  22   8  16    4.09    0.70
  22   8  18    7.75    1.13
  22   8  20    1.92    1.31
  22   9   1    5.66    0.96
  22   9   3  118.74    8.18
  22   9   5  191.86   14.10
  22   9   7  134.93    8.44
  22   9   9   34.82    2.79
  22   9  11    7.49    0.87
  22   9  13   10.53    1.04
  22   9  15   25.16    2.18
  22   9  17   21.85    1.92
  22   9  19    4.79    0.78
  22   9  21    5.14    1.04
  22  10   0   51.97    7.05
  22  10   2   17.15    3.66
  22  10   4   -0.78    0.70
  22  10   6   21.41    2.09
  22  10   8  108.73    8.97
  22  10  10   98.28    9.66
  22  10  12   83.39    7.23
  22  10  14   11.66    1.48
  22  10  16    0.70    0.61
  22  10  18    5.14    0.78
  22  10  20    3.31    0.78
  22  11   1   13.23    1.39
  22  11   3   56.84    4.96
  22  11   5   98.19    8.27
  22  11   7   34.21    3.57
  22  11   9    7.57    0.96
  22  11  11    3.83    0.96
  22  11  13    8.44    1.22
  22  11  15   22.46    2.35
  22  11  17   12.71    1.22
  22  11  19    9.40    2.09
  22  11  21    2.09    0.78
  22  12   0    0.35    1.65
  22  12   2    1.04    1.04
  22  12   4   17.67    2.61
  22  12   6   17.32    2.09
  22  12   8  110.03    8.71
  22  12  10   71.38    6.18
  22  12  12  107.16   11.58
  22  12  14    7.57    1.31
  22  12  16    1.39    0.78
  22  12  18    7.05    1.65
  22  12  20    4.79    1.22
  22  13   1   14.36    9.23
  22  13   3   14.45    2.00
  22  13   5    3.39    0.87
  22  13   7    2.61    0.52
  22  13   9   13.67    1.31
  22  13  11    6.09    1.13
  22  13  13   27.33    3.83
  22  13  15   24.29    3.31
  22  13  17   11.40    2.00
  22  13  19    6.96    1.13
  22  13  21    2.26    0.70
  22  14   0   17.85    2.35
  22  14   2    6.27    1.22
  22  14   4    7.14    1.04
  22  14   6    1.31    0.78
  22  14   8    9.84    1.22
  22  14  10   12.62    1.92
  22  14  12   11.49    1.57
  22  14  14   -0.26    0.78
  22  14  16    5.66    2.44
  22  14  18    1.83    0.78
  22  14  20    2.61    1.31
  22  15   1    0.87    0.87
  22  15   3    2.44    2.44
  22  15   5    3.31    0.78
  22  15   7   15.41    1.57
  22  15   9   27.86    2.61
  22  15  11   28.81    3.13
  22  15  13   17.58    2.52
  22  15  15   15.23    1.92
  22  15  17    7.14    2.00
  22  15  19    0.09    0.87
  22  15  21    2.70    1.83
  22  16   0    8.53    1.31
  22  16   2    7.49    1.22
  22  16   4    5.48    1.83
  22  16   6    2.87    0.78
  22  16   8    4.61    0.78
  22  16  10    2.35    0.70
  22  16  12    1.22    0.78
  22  16  14    1.13    0.87
  22  16  16    1.65    0.78
  22  16  18   -1.04    0.70
  22  16  20    1.57    0.70
  22  17   1    0.00    0.96
  22  17   3    1.65    0.87
  22  17   5   10.18    1.39
  22  17   7   10.01    1.48
  22  17   9   23.50    2.44
  22  17  11   15.23    1.92
  22  17  13   11.32    1.74
  22  17  15    7.31    1.22
  22  17  17    6.18    1.22
  22  17  19    2.00    0.78
  22  17  21    0.17    0.78
  22  18   0   56.67    6.70
  22  18   2   16.80    2.18
  22  18   4   10.27    2.00
  22  18   6    2.09    1.04
  22  18   8    6.27    1.22
  22  18  10    4.53    0.78
  22  18  12    3.66    1.22
  22  18  14    1.65    1.13
  22  18  16   -1.13    0.78
  22  18  18    4.35    1.39
  22  18  20   22.81    3.74
  22  19   1    0.44    0.87
  22  19   3    2.09    1.04
  22  19   5    5.31    1.04
  22  19   7    5.48    1.74
  22  19   9    6.79    1.39
  22  19  11    8.53    1.39
  22  19  13    4.35    0.87
  22  19  15    2.09    0.87
  22  19  17    3.48    1.65
  22  19  19    1.57    0.96
  22  19  21    0.52    0.70
  22  20   0    1.22    0.96
  22  20   2    5.57    1.39
  22  20   4    4.87    1.04
  22  20   6    3.66    1.04
  22  20   8   -0.52    0.70
  22  20  10    5.14    0.87
  22  20  12    6.96    2.18
  22  20  14    1.04    0.70
  22  20  16    3.31    3.66
  22  20  18   14.80    3.39
  22  20  20   47.01    9.40
  22  21   1   -0.78    1.04
  22  21   3   -0.09    0.87
  22  21   5    0.96    0.96
  22  21   7    1.13    0.78
  22  21   9    3.22    0.96
  22  21  11    2.70    0.78
  22  21  13    2.26    0.78
  22  21  15    1.65    0.78
  22  21  17    0.52    0.70
  22  21  19    0.17    0.70
  22  21  21    0.96    0.87
  22  22   0   21.76    5.57
  22  22   2    8.62    2.70
  22  22   4   13.06    2.70
  22  22   6   16.97    4.44
  22  22   8   53.45    7.31
  22  22  10  115.95   16.80
  22  22  12  123.61   10.97
  22  22  14   42.57    6.62
  22  22  16    3.05    1.13
  22  22  18    7.83    1.92
  22  22  20   36.65    6.79
  22  22  22   27.16   10.71
  23   1   0    3.22    1.92
  23   1   2    5.05    1.39
  23   1   4    2.44    0.78
  23   1   6    1.92    0.52
  23   1   8    4.79    0.78
  23   1  10    7.66    3.05
  23   1  12   -1.04    0.96
  23   1  14    0.52    1.39
  23   1  16    0.96    0.96
  23   1  18    2.87    0.96
  23   1  20    0.96    0.87
  23   1  22    0.17    0.96
  23   2   1    2.70    0.78
  23   2   3    2.26    1.39
  23   2   5   20.81    1.39
  23   2   7    6.53    0.96
  23   2   9    7.83    1.04
  23   2  11    5.14    1.48
  23   2  13    2.87    0.87
  23   2  15   12.27    1.48
  23   2  17    2.09    0.87
  23   2  19    1.04    1.13
  23   2  21    2.44    1.22
  23   3   0    1.13    0.87
  23   3   2    4.53    1.74
  23   3   4   17.85    1.22
  23   3   6   42.22    2.18
  23   3   8   52.06    3.39
  23   3  10   45.09    3.48
  23   3  12   10.97    1.13
  23   3  14    2.00    0.87
  23   3  16    0.00    0.87
  23   3  18    5.57    1.22
  23   3  20    3.39    1.22
  23   3  22    0.44    0.87
  23   4   1    4.09    0.70
  23   4   3   18.72    1.65
  23   4   5   48.31    3.05
  23   4   7    3.74    0.78
  23   4   9   14.10    1.22
  23   4  11   -0.35    0.96
  23   4  13    1.31    0.87
  23   4  15    7.23    1.13
  23   4  17   -0.35    0.96
  23   4  19    5.92    1.13
  23   4  21    5.92    1.04
  23   5   0    9.58    1.22
  23   5   2   21.07    1.65
  23   5   4   49.53    3.13
  23   5   6   55.63    2.52
  23   5   8   66.25    3.83
  23   5  10   58.32    3.92
  23   5  12   10.97    0.96
  23   5  14    1.74    0.87
  23   5  16    6.35    1.04
  23   5  18   13.93    1.83
  23   5  20   10.53    1.74
  23   5  22    0.96    0.78
  23   6   1    1.83    0.52
  23   6   3   44.40    2.35
  23   6   5   58.85    3.05
  23   6   7    9.23    0.70
  23   6   9    8.01    2.35
  23   6  11    3.13    0.70
  23   6  13    4.27    0.78
  23   6  15    6.70    0.96
  23   6  17    0.35    0.70
  23   6  19    0.87    0.87
  23   6  21    8.62    1.74
  23   7   0   25.77    2.09
  23   7   2    8.71    1.04
  23   7   4    1.74    0.52
  23   7   6    9.75    0.70
  23   7   8   21.33    1.39
  23   7  10   11.75    1.83
  23   7  12    0.26    0.61
  23   7  14    4.00    0.70
  23   7  16    5.40    0.87
  23   7  18    8.18    1.22
  23   7  20    2.26    0.96
  23   7  22   -0.70    0.87
  23   8   1    5.14    0.78
  23   8   3   46.83    2.61
  23   8   5   61.28    3.22
  23   8   7   19.85    1.13
  23   8   9    0.87    0.61
  23   8  11    7.49    0.70
  23   8  13    2.26    0.61
  23   8  15    6.09    0.87
  23   8  17    0.17    0.52
  23   8  19   -0.96    0.70
  23   8  21   25.85    4.18
  23   9   0    0.96    0.78
  23   9   2    7.66    1.13
  23   9   4   14.45    1.57
  23   9   6    5.92    0.61
  23   9   8    0.26    0.61
  23   9  10    1.22    0.70
  23   9  12    2.09    0.61
  23   9  14   12.01    1.22
  23   9  16    6.27    0.70
  23   9  18    5.75    0.87
  23   9  20    2.26    0.70
  23   9  22    0.70    0.70
  23  10   1    6.27    0.96
  23  10   3   47.79    4.87
  23  10   5   52.23    4.00
  23  10   7   10.27    1.22
  23  10   9    1.31    0.70
  23  10  11   10.45    1.31
  23  10  13    4.00    0.70
  23  10  15    2.61    0.61
  23  10  17    2.00    0.44
  23  10  19    2.26    0.61
  23  10  21   52.23    5.14
  23  11   0    7.66    2.44
  23  11   2    3.92    0.87
  23  11   4   -0.87    0.78
  23  11   6    2.70    0.61
  23  11   8    8.18    0.70
  23  11  10   13.41    1.39
  23  11  12   13.06    1.39
  23  11  14    9.14    1.13
  23  11  16    5.14    0.78
  23  11  18   -0.52    0.52
  23  11  20    0.44    0.52
  23  11  22    0.09    0.70
  23  12   1    1.83    0.87
  23  12   3   13.06    1.22
  23  12   5   12.80    1.04
  23  12   7    0.78    0.61
  23  12   9    0.96    0.61
  23  12  11   15.58    1.57
  23  12  13    2.70    0.70
  23  12  15    2.26    0.78
  23  12  17   -0.17    0.61
  23  12  19    1.31    0.61
  23  12  21   33.34    3.22
  23  13   0    4.00    0.87
  23  13   2    4.27    1.83
  23  13   4    0.78    0.87
  23  13   6    4.87    1.74
  23  13   8    2.70    0.61
  23  13  10    3.39    0.61
  23  13  12    4.70    0.70
  23  13  14    2.18    0.78
  23  13  16    0.26    0.70
  23  13  18    0.26    0.70
  23  13  20    1.48    0.52
  23  13  22    1.31    0.44
  23  14   1    1.83    1.83
  23  14   3    1.83    0.87
  23  14   5    0.00    0.87
  23  14   7    5.22    0.87
  23  14   9   11.58    0.96
  23  14  11   12.10    1.92
  23  14  13    2.87    0.70
  23  14  15    0.35    0.78
  23  14  17    1.48    0.70
  23  14  19   -0.09    0.61
  23  14  21    9.92    1.83
  23  15   0   16.10    2.52
  23  15   2   15.15    1.92
  23  15   4    5.92    1.13
  23  15   6    7.31    1.13
  23  15   8    5.31    0.70
  23  15  10    3.13    0.52
  23  15  12    1.83    0.70
  23  15  14   -0.26    0.70
  23  15  16    0.52    0.70
  23  15  18   -0.44    0.70
  23  15  20    1.22    0.61
  23  15  22    0.44    0.52
  23  16   1    0.17    0.87
  23  16   3    1.22    0.87
  23  16   5    3.92    0.87
  23  16   7    6.53    1.13
  23  16   9    6.27    0.78
  23  16  11    4.27    0.70
  23  16  13    0.70    0.70
  23  16  15    0.52    0.78
  23  16  17    2.18    0.87
  23  16  19    1.31    0.87
  23  16  21   -0.70    0.61
  23  17   0    4.61    1.04
  23  17   2    0.26    0.96
  23  17   4   -1.39    0.78
  23  17   6    0.78    0.70
  23  17   8    2.35    1.39
  23  17  10    1.74    0.61
  23  17  12    0.09    0.61
  23  17  14    2.96    1.83
  23  17  16    3.48    0.87
  23  17  18    3.92    1.22
  23  17  20    2.26    1.04
  23  17  22   -0.26    0.61
  23  18   1    1.65    0.87
  23  18   3    7.31    1.04
  23  18   5   15.76    2.09
  23  18   7   11.58    1.83
  23  18   9    6.01    0.87
  23  18  11    0.78    0.52
  23  18  13    0.78    0.78
  23  18  15   -0.09    0.70
  23  18  17    3.74    1.04
  23  18  19    4.35    1.22
  23  18  21    1.04    0.70
  23  19   0    3.39    1.13
  23  19   2    2.70    1.04
  23  19   4    2.70    0.96
  23  19   6    1.48    1.04
  23  19   8    0.17    0.61
  23  19  10    1.31    0.44
  23  19  12    0.87    0.52
  23  19  14    0.52    0.70
  23  19  16    2.70    0.87
  23  19  18    8.44    3.31
  23  19  20    0.70    1.13
  23  19  22   -0.35    0.78
  23  20   1    3.39    0.96
  23  20   3    3.92    1.22
  23  20   5    7.40    1.74
  23  20   7    4.44    0.96
  23  20   9    2.79    0.70
  23  20  11    0.35    0.52
  23  20  13    1.48    0.87
  23  20  15    0.44    0.61
  23  20  17    2.79    0.87
  23  20  19    2.26    0.87
  23  20  21    3.39    1.31
  23  21   0    5.92    1.65
  23  21   2    3.57    1.13
  23  21   4    5.40    1.13
  23  21   6    7.05    1.39
  23  21   8   17.15    2.79
  23  21  10   34.65    4.09
  23  21  12   44.05    3.92
  23  21  14    8.71    1.57
  23  21  16    0.00    0.70
  23  21  18    0.96    0.87
  23  21  20    2.79    0.96
  23  21  22    1.31    0.78
  23  22   1    1.92    1.83
  23  22   3    1.57    0.87
  23  22   5    1.92    0.87
  23  22   7    1.48    0.78
  23  22   9    2.09    0.70
  23  22  11    4.27    2.09
  23  22  13    0.87    0.44
  23  22  15    0.61    0.61
  23  22  17    0.26    0.70
  23  22  19    0.96    1.22
  23  22  21    3.13    1.04
  23  23   0   16.37    4.27
  23  23   2   20.54    3.66
  23  23   4   16.19    3.31
  23  23   6    2.44    0.96
  23  23   8    2.79    0.78
  23  23  10   12.97    2.35
  23  23  12   19.85    2.61
  23  23  14    2.87    0.78
  23  23  16    0.26    0.61
  23  23  18    2.26    1.04
  23  23  20    4.44    1.39
  23  23  22   -0.78    0.78
  24   0   0   57.19   12.19
  24   1   1    2.96    1.04
  24   1   3    6.62    1.39
  24   1   5   15.23    1.22
  24   1   7   31.69    2.96
  24   1   9   11.58    1.04
  24   1  11   11.06    1.13
  24   1  13    0.35    0.96
  24   1  15    1.57    0.78
  24   1  17    2.00    0.96
  24   1  19   -0.52    1.04
  24   1  21   -0.17    0.96
  24   1  23    1.31    0.87
  24   2   0   14.71    2.00
  24   2   2    8.01    1.04
  24   2   4   63.37    7.49
  24   2   6    1.83    0.52
  24   2   8   17.76    1.65
  24   2  10   -0.44    0.70
  24   2  12   -0.78    0.87
  24   2  14   41.78    6.62
  24   2  16    1.92    1.22
  24   2  18   18.37    2.87
  24   2  20    2.00    0.87
  24   2  22   38.65    8.88
  24   3   1   13.41    2.09
  24   3   3   92.27   12.19
  24   3   5  143.29   11.84
  24   3   7  162.35   11.66
  24   3   9  102.28    7.31
  24   3  11   46.49    4.44
  24   3  13    5.31    1.13
  24   3  15    1.04    0.87
  24   3  17    5.40    1.04
  24   3  19    5.83    1.31
  24   3  21    2.26    1.31
  24   3  23   -1.57    1.04
  24   4   0   47.53    3.92
  24   4   2   54.32    4.18
  24   4   4   66.42    5.05
  24   4   6    0.87    0.52
  24   4   8    6.70    1.04
  24   4  10    2.70    0.70
  24   4  12    6.88    4.44
  24   4  14   12.45    1.74
  24   4  16    4.00    0.96
  24   4  18   17.41    2.61
  24   4  20    1.22    0.96
  24   4  22   16.54    3.83
  24   5   1   18.72    1.74
  24   5   3  133.27    9.49
  24   5   5  163.39   11.58
  24   5   7  247.40   17.50
  24   5   9  116.74    8.88
  24   5  11   47.01    5.05
  24   5  13   -0.52    0.70
  24   5  15    3.92    0.78
  24   5  17   15.67    2.52
  24   5  19   19.24    3.48
  24   5  21    4.70    1.92
  24   5  23    1.04    0.78
  24   6   0    7.05    1.22
  24   6   2    1.83    1.31
  24   6   4    0.17    0.52
  24   6   6   24.20    2.52
  24   6   8   12.19    1.31
  24   6  10   28.55    3.66
  24   6  12    4.61    1.13
  24   6  14   16.89    2.87
  24   6  16    0.78    0.70
  24   6  18    1.22    0.78
  24   6  20    2.87    0.87
  24   6  22    0.52    0.87
  24   7   1   25.68    1.92
  24   7   3  129.27    6.53
  24   7   5  229.81   14.02
  24   7   7  203.61   11.14
  24   7   9   95.06    6.88
  24   7  11   18.98    2.00
  24   7  13    0.52    0.61
  24   7  15    4.44    0.87
  24   7  17   13.41    1.92
  24   7  19   13.41    2.18
  24   7  21    7.05    2.18
  24   7  23    1.22    0.96
  24   8   0   14.36    1.39
  24   8   2   19.59    2.52
  24   8   4    5.57    0.87
  24   8   6   10.71    1.57
  24   8   8   32.30    2.61
  24   8  10   40.74    3.48
  24   8  12   12.88    1.57
  24   8  14    0.96    0.52
  24   8  16    2.35    0.61
  24   8  18   -0.17    0.61
  24   8  20   14.28    2.87
  24   8  22    2.00    1.13
  24   9   1   13.49    1.65
  24   9   3   81.22    5.75
  24   9   5  125.00   10.10
  24   9   7  110.64    7.66
  24   9   9   49.62    3.57
  24   9  11    8.97    1.13
  24   9  13    1.04    0.44
  24   9  15    5.66    0.70
  24   9  17    9.84    1.57
  24   9  19    4.27    0.96
  24   9  21    3.74    0.87
  24   9  23    1.31    0.87
  24  10   0    0.26    1.22
  24  10   2    0.96    0.96
  24  10   4    3.31    0.70
  24  10   6   34.39    4.61
  24  10   8   46.40    4.70
  24  10  10   56.23    6.27
  24  10  12    8.18    1.31
  24  10  14    1.48    0.70
  24  10  16   -0.17    0.44
  24  10  18    3.74    0.78
  24  10  20   57.45   10.01
  24  10  22   17.32    3.74
  24  11   1    8.71    1.04
  24  11   3   47.09    4.79
  24  11   5   49.36    5.92
  24  11   7   17.50    1.31
  24  11   9    6.01    0.78
  24  11  11   -1.04    0.78
  24  11  13    1.04    0.61
  24  11  15    6.35    1.04
  24  11  17    6.88    0.87
  24  11  19    5.75    1.22
  24  11  21    1.74    0.61
  24  11  23   -0.09    0.70
  24  12   0    0.61    1.39
  24  12   2    3.66    1.92
  24  12   4    2.26    0.87
  24  12   6    5.83    1.04
  24  12   8   15.15    1.74
  24  12  10    9.23    1.39
  24  12  12    1.31    0.61
  24  12  14    6.18    0.96
  24  12  16    2.61    0.61
  24  12  18    9.75    2.09
  24  12  20   52.49    5.48
  24  12  22   35.78    4.44
  24  13   1    1.83    0.78
  24  13   3    7.05    1.31
  24  13   5    0.17    0.78
  24  13   7    0.26    0.61
  24  13   9    0.96    0.44
  24  13  11    1.48    0.52
  24  13  13    5.05    1.13
  24  13  15    2.18    0.70
  24  13  17    4.79    1.31
  24  13  19    1.48    0.52
  24  13  21    0.61    0.52
  24  13  23   -0.26    0.52
  24  14   0   34.47    4.09
  24  14   2   26.90    4.09
  24  14   4   10.79    1.92
  24  14   6   10.97    1.92
  24  14   8    1.92    0.61
  24  14  10    1.39    0.70
  24  14  12    5.75    0.96
  24  14  14    8.88    2.00
  24  14  16    4.87    1.83
  24  14  18    4.35    0.96
  24  14  20   23.85    4.09
  24  14  22   17.50    2.52
  24  15   1   -0.35    0.87
  24  15   3    2.44    0.70
  24  15   5    4.09    0.78
  24  15   7    7.66    1.22
  24  15   9    5.75    0.61
  24  15  11    8.36    1.04
  24  15  13    1.22    0.70
  24  15  15    2.87    0.96
  24  15  17    0.78    0.70
  24  15  19    1.57    1.48
  24  15  21    1.39    0.52
  24  15  23    0.09    0.52
  24  16   0    8.62    1.39
  24  16   2    3.66    1.04
  24  16   4    5.05    1.22
  24  16   6    1.39    0.70
  24  16   8   -0.09    0.70
  24  16  10    0.26    0.52
  24  16  12    1.13    0.61
  24  16  14    5.66    1.04
  24  16  16    0.44    0.78
  24  16  18    2.00    1.04
  24  16  20    0.44    0.61
  24  16  22   -0.96    0.61
  24  17   1    1.65    0.96
  24  17   3   10.62    1.92
  24  17   5   16.63    2.70
  24  17   7   14.71    1.48
  24  17   9   14.10    1.83
  24  17  11    8.71    1.04
  24  17  13    2.18    0.87
  24  17  15    1.83    1.13
  24  17  17    0.78    0.70
  24  17  19   -1.22    0.70
  24  17  21    1.31    0.96
  24  17  23    0.00    0.61
  24  18   0   45.88    8.27
  24  18   2   27.07    4.53
  24  18   4   11.06    2.35
  24  18   6    0.78    0.78
  24  18   8   -0.09    0.70
  24  18  10    3.83    0.70
  24  18  12   10.97    2.18
  24  18  14    5.14    1.57
  24  18  16    2.44    0.87
  24  18  18    4.53    1.31
  24  18  20    6.18    2.18
  24  18  22    7.92    2.61
  24  19   1    0.70    0.78
  24  19   3    7.83    1.57
  24  19   5   17.41    2.87
  24  19   7   14.45    2.52
  24  19   9    6.18    1.22
  24  19  11    3.31    0.78
  24  19  13    2.18    0.70
  24  19  15   -0.35    0.70
  24  19  17   -0.17    0.78
  24  19  19    0.35    0.70
  24  19  21    0.70    0.61
  24  19  23    0.00    0.70
  24  20   0    4.87    1.48
  24  20   2    0.78    1.22
  24  20   4    1.22    0.96
  24  20   6    2.35    0.87
  24  20   8    8.27    1.57
  24  20  10   55.19   10.53
  24  20  12   48.31    6.01
  24  20  14   19.50    2.87
  24  20  16    0.09    0.61
  24  20  18    2.87    1.13
  24  20  20   15.67    3.57
  24  20  22   18.45    4.35
  24  21   1    1.04    0.96
  24  21   3    3.31    1.39
  24  21   5    3.83    1.39
  24  21   7    5.48    1.13
  24  21   9    2.87    0.96
  24  21  11    0.70    0.61
  24  21  13    1.13    0.52
  24  21  15    1.04    0.70
  24  21  17    0.09    0.61
  24  21  19    1.04    0.87
  24  21  21    0.44    0.61
  24  21  23    0.52    0.61
  24  22   0   59.46   12.36
  24  22   2   55.54    9.84
  24  22   4   20.81    4.35
  24  22   6    1.13    0.78
  24  22   8    0.78    1.04
  24  22  10   20.02    4.44
  24  22  12   42.39    5.40
  24  22  14   16.28    2.52
  24  22  16    1.48    0.61
  24  22  18   10.88    2.52
  24  22  20   21.76    4.18
  24  22  22   24.81    5.31
  24  23   1    0.78    0.87
  24  23   3    3.74    3.48
  24  23   5    1.48    1.04
  24  23   7    2.18    0.87
  24  23   9    0.70    0.78
  24  23  11    1.48    0.87
  24  23  13    0.44    0.78
  24  23  15    0.17    0.52
  24  23  17    0.78    0.61
  24  23  19    0.61    0.61
  24  23  21    0.61    0.70
  24  23  23    0.26    0.70
  24  24   0    0.87    1.83
  24  24   2    0.78    1.04
  24  24   4    3.92    1.31
  24  24   6   23.68    5.48
  24  24   8   47.18   11.58
  24  24  10   75.91   13.93
  24  24  12   72.77    8.79
  24  24  14   32.91    6.44
  24  24  16    0.17    0.52
  24  24  18    5.40    1.31
  24  24  20   15.93    4.70
  24  24  22   29.16    6.96
  24  24  24   48.66   14.36
  25   1   0    0.70    1.65
  25   1   2    0.87    1.22
  25   1   4    4.79    0.96
  25   1   6    4.27    0.78
  25   1   8   10.27    1.83
  25   1  10    5.05    0.78
  25   1  12   -0.70    0.78
  25   1  14    0.52    0.78
  25   1  16   -0.44    0.96
  25   1  18    0.52    0.87
  25   1  20   -0.09    0.87
  25   1  22   -0.61    1.04
  25   1  24    1.31    0.96
  25   2   1    1.39    0.87
  25   2   3   51.80    5.05
  25   2   5    3.83    0.87
  25   2   7   26.72    1.92
  25   2   9    2.09    0.78
  25   2  11    0.35    0.78
  25   2  13   16.45    1.74
  25   2  15    9.40    1.39
  25   2  17   31.16    6.09
  25   2  19   15.32    2.87
  25   2  21   22.55    3.83
  25   2  23    0.52    0.96
  25   3   0   48.05    3.74
  25   3   2   49.18    4.70
  25   3   4   46.40    4.27
  25   3   6   46.83    3.31
  25   3   8   61.98    3.57
  25   3  10   49.97    4.61
  25   3  12    6.79    1.13
  25   3  14   -0.52    0.78
  25   3  16    5.57    0.87
  25   3  18   11.49    2.00
  25   3  20    9.49    1.74
  25   3  22    2.44    0.96
  25   3  24   -0.26    1.31
  25   4   1    1.83    0.78
  25   4   3   32.82    2.18
  25   4   5   -1.74    0.61
  25   4   7   24.37    1.57
  25   4   9    2.35    0.78
  25   4  11   -0.52    0.70
  25   4  13   11.32    1.39
  25   4  15    6.35    1.22
  25   4  17   16.28    2.26
  25   4  19    9.23    1.92
  25   4  21   12.27    3.22
  25   4  23    0.35    0.96
  25   5   0    9.58    1.39
  25   5   2    3.57    0.87
  25   5   4    1.65    1.74
  25   5   6   11.93    0.87
  25   5   8   24.98    1.31
  25   5  10   15.15    1.48
  25   5  12    1.39    0.70
  25   5  14   -0.17    0.70
  25   5  16   11.40    1.48
  25   5  18   13.32    2.61
  25   5  20   23.07    4.79
  25   5  22    6.53    2.00
  25   5  24    0.26    0.87
  25   6   1    4.53    0.78
  25   6   3   50.58    3.31
  25   6   5    9.66    0.87
  25   6   7   30.12    1.92
  25   6   9    6.62    0.70
  25   6  11   -0.44    0.61
  25   6  13    1.22    0.70
  25   6  15    3.74    0.78
  25   6  17    3.13    0.87
  25   6  19    1.74    0.78
  25   6  21    0.87    0.78
  25   6  23    7.23    2.44
  25   7   0   30.73    2.26
  25   7   2   31.16    2.00
  25   7   4   26.38    1.57
  25   7   6   29.68    1.92
  25   7   8   37.17    1.83
  25   7  10   15.76    1.74
  25   7  12    2.61    0.78
  25   7  14    0.00    0.70
  25   7  16    4.87    0.96
  25   7  18   12.36    1.92
  25   7  20   20.37    3.66
  25   7  22    5.66    1.48
  25   7  24    0.52    0.78
  25   8   1    8.62    0.78
  25   8   3   66.33    3.83
  25   8   5   23.94    1.31
  25   8   7   41.26    2.18
  25   8   9    4.09    0.61
  25   8  11    1.04    0.52
  25   8  13    1.65    0.70
  25   8  15    2.09    0.61
  25   8  17    0.26    0.70
  25   8  19    0.87    0.78
  25   8  21    2.44    1.04
  25   8  23   25.85    4.87
  25   9   0    2.87    0.78
  25   9   2    2.18    1.04
  25   9   4    0.61    0.70
  25   9   6    6.01    0.78
  25   9   8    3.13    0.52
  25   9  10    2.26    0.52
  25   9  12   -0.26    0.44
  25   9  14    2.87    0.78
  25   9  16    1.04    0.52
  25   9  18    1.22    0.70
  25   9  20    2.61    1.04
  25   9  22    1.39    0.78
  25   9  24   -0.17    0.78
  25  10   1    5.57    1.13
  25  10   3   41.44    3.05
  25  10   5   14.36    1.31
  25  10   7   15.23    1.22
  25  10   9    2.70    0.52
  25  10  11    1.48    0.52
  25  10  13    0.78    0.52
  25  10  15   -0.17    0.44
  25  10  17    1.13    0.52
  25  10  19   13.06    2.18
  25  10  21   12.62    2.44
  25  10  23   33.25    5.48
  25  11   0    2.96    0.87
  25  11   2    1.22    0.96
  25  11   4   -1.13    0.70
  25  11   6    0.17    0.61
  25  11   8    2.00    0.61
  25  11  10    0.87    0.52
  25  11  12    1.48    0.61
  25  11  14    0.78    0.52
  25  11  16    1.13    0.61
  25  11  18    0.61    1.04
  25  11  20    0.26    0.61
  25  11  22   -0.96    0.70
  25  11  24   -1.13    0.70
  25  12   1   -0.35    0.78
  25  12   3    9.84    1.57
  25  12   5    3.57    1.83
  25  12   7    0.96    0.61
  25  12   9   -0.17    0.44
  25  12  11    1.04    0.61
  25  12  13    0.00    0.61
  25  12  15    0.35    0.61
  25  12  17    0.87    0.52
  25  12  19   13.23    1.74
  25  12  21   21.24    3.57
  25  12  23   39.00    6.62
  25  13   0   32.64    4.18
  25  13   2   20.20    2.52
  25  13   4   12.62    2.09
  25  13   6    3.05    0.78
  25  13   8    0.35    0.44
  25  13  10    1.31    0.44
  25  13  12    0.52    0.61
  25  13  14    2.00    0.78
  25  13  16    3.66    1.65
  25  13  18    0.87    0.52
  25  13  20    0.78    0.70
  25  13  22    0.44    0.52
  25  13  24    0.70    0.52
  25  14   1   -1.74    0.78
  25  14   3   -0.35    0.78
  25  14   5    2.79    0.78
  25  14   7    1.22    0.87
  25  14   9    1.74    0.52
  25  14  11    1.48    0.52
  25  14  13    2.70    0.61
  25  14  15    1.04    0.70
  25  14  17   -0.09    0.70
  25  14  19    2.18    0.78
  25  14  21    9.75    1.57
  25  14  23    8.36    1.22
  25  15   0    8.62    1.39
  25  15   2    8.18    1.48
  25  15   4    5.57    1.39
  25  15   6    4.53    0.87
  25  15   8    2.52    0.70
  25  15  10   -0.78    0.52
  25  15  12   -0.26    0.52
  25  15  14    1.92    0.70
  25  15  16    1.31    1.04
  25  15  18   -0.35    0.61
  25  15  20    1.13    0.61
  25  15  22   -0.09    0.44
  25  15  24   -0.87    0.44
  25  16   1    0.44    0.87
  25  16   3    5.40    0.96
  25  16   5    9.92    1.57
  25  16   7    5.66    0.87
  25  16   9    1.83    0.52
  25  16  11    1.48    0.44
  25  16  13    0.61    0.61
  25  16  15    0.61    0.61
  25  16  17    0.26    0.70
  25  16  19    0.61    0.61
  25  16  21    0.44    0.61
  25  16  23    0.09    0.52
  25  17   0   37.08    4.79
  25  17   2   35.78    5.66
  25  17   4   17.76    3.39
  25  17   6    7.49    1.22
  25  17   8   -0.52    0.70
  25  17  10    1.22    0.52
  25  17  12    0.70    0.52
  25  17  14    1.48    0.61
  25  17  16    2.18    1.39
  25  17  18    0.52    0.61
  25  17  20    0.26    0.61
  25  17  22    0.52    0.52
  25  17  24   -0.35    0.52
  25  18   1    0.26    0.78
  25  18   3    9.49    2.09
  25  18   5   22.63    3.74
  25  18   7   21.68    3.57
  25  18   9    3.05    0.78
  25  18  11    0.17    0.44
  25  18  13    1.31    0.52
  25  18  15   -0.17    0.70
  25  18  17    0.17    0.70
  25  18  19   -1.22    0.70
  25  18  21    0.44    0.61
  25  18  23    1.65    0.70
  25  19   0   18.28    3.31
  25  19   2   19.41    3.13
  25  19   4   12.71    1.92
  25  19   6    0.96    0.70
  25  19   8    2.52    0.87
  25  19  10   10.27    1.39
  25  19  12   12.54    1.83
  25  19  14    4.70    1.04
  25  19  16    0.61    0.96
  25  19  18    0.09    0.61
  25  19  20    1.22    0.87
  25  19  22    1.65    0.70
  25  19  24   -0.78    0.61
  25  20   1    1.65    0.87
  25  20   3   11.23    2.35
  25  20   5   24.29    3.83
  25  20   7   18.37    3.74
  25  20   9    2.35    0.78
  25  20  11    1.57    0.52
  25  20  13    1.13    0.61
  25  20  15    2.09    0.61
  25  20  17    0.26    0.52
  25  20  19    1.04    0.70
  25  20  21    1.83    0.78
  25  20  23    1.39    1.04
  25  21   0   39.17    7.83
  25  21   2   44.57    7.66
  25  21   4   15.67    3.13
  25  21   6    0.70    0.87
  25  21   8    4.61    1.22
  25  21  10   11.06    2.44
  25  21  12   25.51    3.22
  25  21  14    6.79    1.39
  25  21  16    0.26    0.52
  25  21  18    0.17    0.61
  25  21  20    0.52    0.78
  25  21  22    0.17    0.87
  25  21  24   -0.17    0.70
  25  22   1    1.48    0.87
  25  22   3    3.48    1.22
  25  22   5    4.18    1.48
  25  22   7    5.83    1.57
  25  22   9    1.65    0.87
  25  22  11    0.87    0.61
  25  22  13   -0.61    0.44
  25  22  15    0.52    0.44
  25  22  17   -0.09    0.52
  25  22  19    2.00    1.22
  25  22  21    0.87    0.70
  25  22  23    0.26    1.04
  25  23   0    0.00    0.96
  25  23   2    0.78    0.78
  25  23   4    1.22    0.96
  25  23   6   10.79    2.70
  25  23   8   28.38    4.00
  25  23  10   44.31    7.23
  25  23  12   29.95    4.61
  25  23  14    7.23    1.31
  25  23  16   -0.26    0.52
  25  23  18   -1.04    0.70
  25  23  20    2.09    0.96
  25  23  22    2.87    1.39
  25  23  24    2.18    1.13
  25  24   1    0.17    0.96
  25  24   3    0.87    0.78
  25  24   5   -1.04    0.96
  25  24   7    0.78    0.87
  25  24   9   -1.39    0.78
  25  24  11    0.61    0.70
  25  24  13   -0.09    0.52
  25  24  15    0.26    0.44
  25  24  17    0.17    0.61
  25  24  19    0.78    0.61
  25  24  21   -0.17    0.70
  25  24  23    0.17    0.78
  25  25   0    5.75    4.00
  25  25   2    3.05    1.48
  25  25   4    0.52    0.87
  25  25   6    0.35    0.78
  25  25   8    2.79    1.57
  25  25  10    7.23    1.57
  25  25  12    6.53    1.74
  25  25  14    0.78    0.61
  25  25  16    0.35    0.44
  25  25  18    1.39    0.61
  25  25  20    0.61    0.78
  25  25  22    0.26    0.87
  25  25  24   -0.35    0.61
  26   0   0    6.35    3.05
  26   1   1    1.48    2.35
  26   1   3    3.31    0.87
  26   1   5    6.88    0.96
  26   1   7    7.49    1.04
  26   1   9    1.74    0.70
  26   1  11    1.22    0.70
  26   1  13   -0.44    0.70
  26   1  15    1.04    0.87
  26   1  17    3.39    1.74
  26   1  19    2.70    0.96
  26   1  21    4.35    2.26
  26   1  23   -0.35    0.87
  26   1  25    0.44    0.78
  26   2   0   63.02    8.18
  26   2   2  128.40   14.54
  26   2   4    2.61    0.87
  26   2   6  101.50   10.45
  26   2   8    7.92    0.87
  26   2  10    2.52    0.96
  26   2  12    4.18    0.78
  26   2  14    3.05    1.04
  26   2  16   77.21   11.14
  26   2  18   81.48   10.62
  26   2  20   55.63   10.79
  26   2  22    1.39    1.22
  26   2  24    8.44    2.70
  26   3   1    3.48    0.96
  26   3   3   26.29    3.39
  26   3   5   41.09    4.27
  26   3   7   55.80    5.14
  26   3   9   27.94    2.35
  26   3  11    4.00    0.87
  26   3  13    0.61    0.78
  26   3  15    2.87    0.96
  26   3  17   10.10    1.48
  26   3  19   13.84    2.79
  26   3  21    5.22    1.39
  26   3  23    1.39    0.87
  26   3  25    0.35    0.87
  26   4   0   15.50    5.05
  26   4   2    1.92    0.87
  26   4   4   47.36    5.05
  26   4   6    3.83    0.78
  26   4   8    6.27    1.04
  26   4  10    5.66    0.87
  26   4  12   11.84    2.00
  26   4  14    4.70    1.13
  26   4  16   35.26    4.96
  26   4  18   33.34    6.53
  26   4  20   34.73    6.18
  26   4  22    0.00    0.87
  26   4  24    1.48    1.04
  26   5   1    4.96    0.87
  26   5   3   43.26    4.18
  26   5   5   95.84    8.88
  26   5   7  121.00   12.71
  26   5   9   43.00    3.39
  26   5  11    8.53    1.31
  26   5  13    0.26    0.70
  26   5  15    4.27    0.87
  26   5  17   22.81    3.92
  26   5  19   25.94    4.44
  26   5  21   16.28    2.87
  26   5  23    2.09    1.04
  26   5  25   -0.26    0.78
  26   6   0   78.87    5.40
  26   6   2  112.21   15.50
  26   6   4    5.48    1.04
  26   6   6   35.26    3.39
  26   6   8    1.13    0.52
  26   6  10    1.04    0.52
  26   6  12    1.04    0.87
  26   6  14    1.22    0.70
  26   6  16    2.96    0.87
  26   6  18    4.61    1.04
  26   6  20    2.00    1.04
  26   6  22    0.09    0.78
  26   6  24   -0.26    0.78
  26   7   1    7.31    0.78
  26   7   3   47.62    3.39
  26   7   5   84.18    5.48
  26   7   7  121.87   14.62
  26   7   9   50.23    3.83
  26   7  11    3.92    0.70
  26   7  13    1.57    1.04
  26   7  15    1.13    0.78
  26   7  17   23.85    4.27
  26   7  19   26.81    4.35
  26   7  21   16.63    3.66
  26   7  23    3.31    1.31
  26   7  25   -1.65    0.96
  26   8   0    5.05    0.61
  26   8   2    9.66    1.04
  26   8   4    6.27    0.96
  26   8   6    0.87    0.52
  26   8   8    8.10    1.22
  26   8  10    5.40    0.87
  26   8  12    2.09    0.52
  26   8  14    0.35    0.78
  26   8  16   -0.52    0.61
  26   8  18    1.92    0.87
  26   8  20    2.44    1.04
  26   8  22    8.71    2.61
  26   8  24    4.00    1.48
  26   9   1    0.96    0.61
  26   9   3   22.72    1.83
  26   9   5   41.70    3.31
  26   9   7   55.19    4.00
  26   9   9   24.98    2.18
  26   9  11    3.22    0.52
  26   9  13    1.22    0.52
  26   9  15    0.61    0.52
  26   9  17    4.96    1.04
  26   9  19    7.31    1.74
  26   9  21    5.22    1.48
  26   9  23    1.74    0.96
  26   9  25    1.57    0.87
  26  10   0    1.57    0.70
  26  10   2    2.18    0.78
  26  10   4    4.44    0.87
  26  10   6    1.57    0.52
  26  10   8    6.01    1.04
  26  10  10    1.57    0.44
  26  10  12    6.62    0.96
  26  10  14    5.14    0.78
  26  10  16    8.97    1.57
  26  10  18   15.41    2.96
  26  10  20   13.84    2.96
  26  10  22   23.68    4.79
  26  10  24    8.10    2.61
  26  11   1    0.87    0.70
  26  11   3    4.44    1.04
  26  11   5    5.92    1.04
  26  11   7    5.22    0.87
  26  11   9    4.35    0.87
  26  11  11    1.65    0.52
  26  11  13    0.96    0.52
  26  11  15    1.31    0.44
  26  11  17    0.52    0.52
  26  11  19    0.17    0.61
  26  11  21    0.17    0.78
  26  11  23   -0.61    0.70
  26  11  25    0.70    0.61
  26  12   0    9.84    1.22
  26  12   2    4.35    1.13
  26  12   4   10.10    1.39
  26  12   6   -0.35    0.61
  26  12   8    1.31    0.52
  26  12  10    5.66    0.70
  26  12  12   14.97    2.00
  26  12  14   20.11    2.70
  26  12  16   21.33    2.87
  26  12  18   45.96    5.40
  26  12  20   39.87    5.75
  26  12  22   34.99    6.44
  26  12  24   12.01    3.57
  26  13   1   -0.96    0.87
  26  13   3   -1.13    0.70
  26  13   5    0.00    0.78
  26  13   7    0.17    0.78
  26  13   9    0.35    0.52
  26  13  11    1.92    1.04
  26  13  13    2.09    0.61
  26  13  15    2.18    0.52
  26  13  17    0.70    0.52
  26  13  19   -0.17    0.44
  26  13  21    0.09    0.52
  26  13  23   -0.52    0.52
  26  13  25    0.09    0.61
  26  14   0    4.61    0.96
  26  14   2    4.44    0.96
  26  14   4    7.83    1.39
  26  14   6    1.92    0.70
  26  14   8    0.61    0.61
  26  14  10    3.48    0.70
  26  14  12   19.41    2.35
  26  14  14    7.23    1.48
  26  14  16    7.49    2.09
  26  14  18    8.36    1.22
  26  14  20   11.14    1.65
  26  14  22    4.96    1.04
  26  14  24    1.39    0.70
  26  15   1    1.57    0.70
  26  15   3    5.57    0.87
  26  15   5    5.05    0.96
  26  15   7    4.00    0.78
  26  15   9   -0.26    0.52
  26  15  11    0.87    0.44
  26  15  13    1.83    0.61
  26  15  15    0.35    0.61
  26  15  17    1.22    1.22
  26  15  19    2.09    1.22
  26  15  21    0.44    0.44
  26  15  23   -0.17    0.44
  26  15  25    0.35    0.52
  26  16   0   64.16    8.88
  26  16   2   36.30    5.22
  26  16   4   31.95    5.05
  26  16   6    2.00    0.78
  26  16   8   -0.61    0.70
  26  16  10    8.88    1.83
  26  16  12   28.12    3.22
  26  16  14    5.66    1.31
  26  16  16    2.44    1.22
  26  16  18    0.70    0.70
  26  16  20    1.13    0.70
  26  16  22    0.26    0.61
  26  16  24   -0.35    0.44
  26  17   1    1.92    0.96
  26  17   3   11.58    2.00
  26  17   5   22.55    3.92
  26  17   7   20.28    3.31
  26  17   9    6.27    1.57
  26  17  11    1.39    0.44
  26  17  13    2.79    2.26
  26  17  15   -0.17    0.61
  26  17  17    0.78    0.87
  26  17  19    0.61    1.04
  26  17  21    1.48    0.96
  26  17  23    0.09    0.44
  26  17  25    0.00    0.44
  26  18   0   73.73   11.40
  26  18   2   79.56   14.71
  26  18   4   43.00    9.14
  26  18   6    4.27    1.13
  26  18   8    1.74    0.96
  26  18  10   12.10    2.61
  26  18  12   49.62    5.83
  26  18  14    5.05    1.22
  26  18  16    0.61    0.70
  26  18  18    0.00    0.61
  26  18  20    0.52    0.52
  26  18  22    3.05    0.96
  26  18  24    1.22    0.70
  26  19   1    0.35    1.04
  26  19   3   16.10    3.74
  26  19   5   42.05    5.14
  26  19   7   24.90    4.27
  26  19   9    7.49    1.57
  26  19  11    2.61    1.48
  26  19  13    0.70    0.44
  26  19  15   -0.35    0.52
  26  19  17    0.44    0.70
  26  19  19   -0.52    0.70
  26  19  21    0.35    0.52
  26  19  23    0.17    0.61
  26  19  25    1.31    0.96
  26  20   0  163.22   23.85
  26  20   2   52.49    8.36
  26  20   4   43.96    8.62
  26  20   6    0.26    0.87
  26  20   8    6.18    1.92
  26  20  10   16.37    3.83
  26  20  12   37.78    5.83
  26  20  14    9.49    1.83
  26  20  16    1.48    0.70
  26  20  18   -0.17    0.61
  26  20  20    1.83    1.13
  26  20  22    9.49    2.35
  26  20  24    0.52    0.96
  26  21   1    1.48    0.87
  26  21   3    6.44    1.31
  26  21   5   18.02    4.09
  26  21   7   12.19    2.61
  26  21   9    2.09    1.04
  26  21  11    0.17    0.70
  26  21  13    1.13    0.52
  26  21  15    0.52    0.52
  26  21  17    0.00    0.61
  26  21  19    0.70    0.52
  26  21  21   -0.17    0.78
  26  21  23    1.13    1.04
  26  21  25   -0.17    0.70
  26  22   0    7.31    2.44
  26  22   2    3.05    1.48
  26  22   4    1.65    0.87
  26  22   6   -0.09    0.78
  26  22   8    9.58    2.26
  26  22  10   21.85    3.92
  26  22  12   29.16    6.18
  26  22  14    5.75    1.04
  26  22  16   -0.09    0.44
  26  22  18    2.44    1.39
  26  22  20    6.79    2.09
  26  22  22   16.89    5.22
  26  22  24    5.57    1.74
  26  23   1    0.70    0.96
  26  23   3    2.44    0.87
  26  23   5    4.09    1.39
  26  23   7    3.13    1.39
  26  23   9    1.39    0.87
  26  23  11    2.70    2.35
  26  23  13    0.96    0.52
  26  23  15    0.35    0.44
  26  23  17   -0.17    0.44
  26  23  19    0.61    0.70
  26  23  21   -0.35    0.61
  26  23  23    0.09    0.70
  26  23  25   -0.09    0.70
  26  24   0   16.19    6.35
  26  24   2    3.57    1.65
  26  24   4    1.13    1.04
  26  24   6   -1.57    0.78
  26  24   8    2.35    1.92
  26  24  10   12.19    3.74
  26  24  12    8.10    2.52
  26  24  14    1.13    0.78
  26  24  16   -0.44    0.35
  26  24  18    2.87    0.87
  26  24  20    2.87    1.48
  26  24  22    8.01    2.61
  26  24  24   -0.26    1.13
  26  25   1    0.00    1.04
  26  25   3   -0.70    0.87
  26  25   5   -0.09    0.78
  26  25   7   -0.09    0.96
  26  25   9    0.96    1.04
  26  25  11   -0.17    0.61
  26  25  13    1.22    0.70
  26  25  15    0.26    0.52
  26  25  17   -0.26    0.44
  26  25  19    0.70    0.52
  26  25  21   -0.87    0.70
  26  25  23    0.17    0.52
  26  26   0   -0.09    1.22
  26  26   2   -1.31    1.04
  26  26   4    0.00    1.04
  26  26   6    0.61    0.96
  26  26   8    7.31    2.52
  26  26  10    1.65    0.87
  26  26  12    1.31    0.87
  26  26  14    0.35    0.61
  26  26  16    0.09    0.52
  26  26  18    0.52    0.44
  26  26  20    0.00    0.78
  26  26  22    2.00    1.39
  27   1   0   12.01    1.57
  27   1   2    7.92    1.13
  27   1   4    6.88    1.13
  27   1   6    2.52    0.87
  27   1   8    2.87    0.52
  27   1  10    1.31    0.87
  27   1  12    0.61    0.70
  27   1  14    0.09    0.70
  27   1  16   -0.52    0.87
  27   1  18    3.66    2.26
  27   1  20    2.61    1.13
  27   1  22    2.87    0.96
  27   1  24   -1.57    0.78
  27   1  26    0.35    0.78
  27   2   1    9.58    1.39
  27   2   3    7.57    1.04
  27   2   5   47.88    4.87
  27   2   7   -0.44    0.61
  27   2   9    3.57    0.52
  27   2  11    0.00    0.70
  27   2  13    1.39    0.78
  27   2  15   44.40    6.18
  27   2  17   36.65    6.18
  27   2  19   58.15    8.18
  27   2  21   12.36    2.87
  27   2  23    5.14    1.74
  27   2  25    1.22    0.96
  27   3   0    4.70    0.96
  27   3   2    9.40    1.04
  27   3   4    1.13    0.87
  27   3   6   -1.13    0.61
  27   3   8    1.65    0.52
  27   3  10   -1.04    0.61
  27   3  12    1.39    1.13
  27   3  14    2.44    0.96
  27   3  16   19.76    4.61
  27   3  18   26.29    4.44
  27   3  20   11.06    2.79
  27   3  22    3.22    1.57
  27   3  24    1.31    0.87
  27   3  26    0.52    0.87
  27   4   1    6.18    0.87
  27   4   3    4.61    0.96
  27   4   5   41.78    4.96
  27   4   7    0.87    0.61
  27   4   9    1.04    0.52
  27   4  11    0.17    0.61
  27   4  13    2.00    0.70
  27   4  15   17.85    2.87
  27   4  17   33.08    5.48
  27   4  19   14.02    3.74
  27   4  21    2.96    1.22
  27   4  23    1.39    1.31
  27   4  25   -0.61    0.78
  27   5   0   61.46    5.40
  27   5   2   54.67    6.27
  27   5   4   28.29    2.79
  27   5   6   42.31    3.39
  27   5   8   44.40    3.74
  27   5  10   16.37    1.31
  27   5  12    4.18    0.78
  27   5  14   -0.52    0.70
  27   5  16    9.49    2.00
  27   5  18   29.07    3.92
  27   5  20   21.15    3.92
  27   5  22   10.10    2.52
  27   5  24    2.61    1.04
  27   5  26    0.52    0.87
  27   6   1    1.04    0.70
  27   6   3   -1.39    0.70
  27   6   5   45.27    4.18
  27   6   7    4.09    0.70
  27   6   9    2.52    0.52
  27   6  11    1.31    0.78
  27   6  13   -0.61    0.61
  27   6  15    5.57    1.13
  27   6  17    4.18    1.31
  27   6  19    2.00    0.78
  27   6  21    0.26    0.87
  27   6  23   -0.44    0.78
  27   6  25    2.18    0.96
  27   7   0    1.48    0.96
  27   7   2   -0.26    0.61
  27   7   4    0.44    0.61
  27   7   6    4.35    0.70
  27   7   8    2.61    0.61
  27   7  10    0.26    0.44
  27   7  12    0.35    0.52
  27   7  14    1.31    0.61
  27   7  16    9.31    2.00
  27   7  18   16.02    2.96
  27   7  20   18.37    3.48
  27   7  22    7.14    1.92
  27   7  24    2.96    1.04
  27   7  26    0.70    0.61
  27   8   1    3.31    0.52
  27   8   3    1.13    0.52
  27   8   5   37.95    2.79
  27   8   7    3.57    0.78
  27   8   9    1.57    0.44
  27   8  11    4.53    0.61
  27   8  13    0.17    0.61
  27   8  15    0.26    0.61
  27   8  17    1.65    0.70
  27   8  19    1.65    0.78
  27   8  21    2.00    1.22
  27   8  23    2.96    1.57
  27   8  25    4.44    1.48
  27   9   0    9.23    0.78
  27   9   2    4.96    0.70
  27   9   4    1.13    0.52
  27   9   6    2.79    0.52
  27   9   8    2.44    0.44
  27   9  10    1.83    0.44
  27   9  12    3.83    0.87
  27   9  14    1.22    0.61
  27   9  16    0.70    0.70
  27   9  18    4.18    1.04
  27   9  20    2.52    1.13
  27   9  22    3.48    1.48
  27   9  24    1.92    0.78
  27   9  26   -0.35    0.78
  27  10   1    1.39    0.61
  27  10   3    0.17    0.52
  27  10   5   15.41    1.39
  27  10   7    1.13    0.44
  27  10   9    2.52    0.44
  27  10  11    5.92    0.61
  27  10  13    0.96    0.52
  27  10  15    1.65    0.52
  27  10  17    4.53    0.96
  27  10  19   17.41    2.96
  27  10  21   11.06    2.61
  27  10  23   14.36    3.48
  27  10  25    3.39    1.22
  27  11   0   -0.52    0.70
  27  11   2    0.35    0.70
  27  11   4   -0.26    0.52
  27  11   6    0.87    0.61
  27  11   8    2.44    0.52
  27  11  10    4.18    0.61
  27  11  12    9.75    0.96
  27  11  14    7.75    1.22
  27  11  16    2.79    0.61
  27  11  18    1.22    0.52
  27  11  20    1.13    0.70
  27  11  22   -0.26    0.52
  27  11  24    0.17    0.61
  27  11  26   -0.44    0.70
  27  12   1   -1.57    0.70
  27  12   3    1.04    0.70
  27  12   5    4.35    0.78
  27  12   7   -0.35    0.70
  27  12   9    2.44    0.61
  27  12  11   11.93    1.13
  27  12  13    4.61    0.78
  27  12  15    2.96    0.61
  27  12  17   12.10    1.39
  27  12  19   21.59    3.57
  27  12  21   10.53    2.35
  27  12  23    3.48    1.31
  27  12  25   -0.26    0.78
  27  13   0    3.39    0.87
  27  13   2    2.79    0.78
  27  13   4    2.96    0.78
  27  13   6    2.44    1.48
  27  13   8    0.35    1.04
  27  13  10    1.74    0.52
  27  13  12    4.61    0.70
  27  13  14    1.74    0.70
  27  13  16    2.00    1.57
  27  13  18    0.61    0.44
  27  13  20    0.78    0.52
  27  13  22    0.17    0.52
  27  13  24    0.35    0.78
  27  13  26    2.00    1.83
  27  14   1    0.70    0.78
  27  14   3    2.70    0.87
  27  14   5    1.22    0.70
  27  14   7    1.13    0.70
  27  14   9    0.52    0.52
  27  14  11    8.44    1.13
  27  14  13    4.61    0.78
  27  14  15    4.44    0.78
  27  14  17    5.31    1.04
  27  14  19   13.06    3.05
  27  14  21    4.18    1.04
  27  14  23    3.22    1.39
  27  14  25   -0.61    0.61
  27  15   0   42.83    5.92
  27  15   2   42.57    6.18
  27  15   4   20.54    2.61
  27  15   6    5.14    0.87
  27  15   8   -0.26    0.61
  27  15  10    1.31    0.52
  27  15  12    4.96    0.70
  27  15  14    5.57    1.04
  27  15  16    2.26    0.70
  27  15  18    1.22    0.87
  27  15  20    0.00    0.44
  27  15  22    0.52    0.44
  27  15  24    1.13    1.13
  27  15  26    0.70    0.61
  27  16   1    1.22    0.78
  27  16   3   12.19    2.00
  27  16   5   10.45    1.83
  27  16   7   10.79    2.00
  27  16   9    0.78    0.70
  27  16  11    2.00    0.70
  27  16  13    1.48    0.52
  27  16  15    0.78    0.61
  27  16  17    2.09    0.70
  27  16  19    4.87    1.39
  27  16  21    0.00    0.44
  27  16  23   -0.17    0.44
  27  16  25    0.17    0.61
  27  17   0   75.30    9.92
  27  17   2   49.10    8.01
  27  17   4   32.99    5.48
  27  17   6    4.61    1.22
  27  17   8    0.44    0.70
  27  17  10    4.27    0.96
  27  17  12    9.66    1.48
  27  17  14    7.66    1.31
  27  17  16    1.83    0.78
  27  17  18    1.13    0.61
  27  17  20   -0.17    0.61
  27  17  22    0.00    0.52
  27  17  24    0.44    0.44
  27  17  26   -0.52    0.44
  27  18   1    3.31    1.04
  27  18   3   20.63    3.57
  27  18   5   20.89    3.31
  27  18   7   22.02    4.00
  27  18   9    2.96    0.96
  27  18  11   -0.17    0.52
  27  18  13    0.00    0.44
  27  18  15   -0.17    0.52
  27  18  17    1.92    0.61
  27  18  19   -0.35    0.61
  27  18  21    0.26    0.52
  27  18  23    0.09    0.52
  27  18  25   -0.26    0.44
  27  19   0   61.11    9.58
  27  19   2   67.38   10.45
  27  19   4   25.77    4.79
  27  19   6    1.92    1.04
  27  19   8    3.48    1.22
  27  19  10   14.89    2.61
  27  19  12   15.67    2.79
  27  19  14   16.89    3.05
  27  19  16    3.48    1.04
  27  19  18    0.35    0.61
  27  19  20   -0.09    0.61
  27  19  22   -0.17    0.52
  27  19  24   -0.09    0.61
  27  19  26   -0.09    0.35
  27  20   1    1.04    0.78
  27  20   3    9.75    2.35
  27  20   5   22.20    3.74
  27  20   7   14.45    2.79
  27  20   9    2.70    0.87
  27  20  11    0.44    0.61
  27  20  13    0.96    0.87
  27  20  15    0.17    0.44
  27  20  17   -0.35    0.52
  27  20  19    0.00    0.52
  27  20  21    0.00    0.52
  27  20  23    0.52    0.61
  27  20  25    1.65    0.78
  27  21   0   20.28    4.96
  27  21   2    8.10    1.92
  27  21   4    6.09    1.39
  27  21   6   -0.26    0.87
  27  21   8    5.22    1.65
  27  21  10    8.10    2.09
  27  21  12   12.45    2.00
  27  21  14    3.48    0.87
  27  21  16    1.48    1.04
  27  21  18    0.70    0.61
  27  21  20    0.35    0.70
  27  21  22   -0.61    0.70
  27  21  24   -0.17    0.52
  27  21  26    0.61    0.52
  27  22   1    0.61    0.87
  27  22   3    4.44    1.48
  27  22   5   14.45    3.39
  27  22   7    4.00    2.52
  27  22   9    4.96    1.74
  27  22  11   -0.09    0.70
  27  22  13    0.70    0.61
  27  22  15    0.35    0.44
  27  22  17    0.35    0.44
  27  22  19    0.09    0.52
  27  22  21    0.87    0.61
  27  22  23    0.26    0.70
  27  22  25    2.18    1.57
  27  23   0   14.62    3.31
  27  23   2   12.54    4.70
  27  23   4    1.48    0.96
  27  23   6    2.44    1.48
  27  23   8    2.18    1.04
  27  23  10    6.62    2.00
  27  23  12   12.88    3.05
  27  23  14    1.57    0.78
  27  23  16    0.17    0.44
  27  23  18    2.61    1.74
  27  23  20    0.96    0.61
  27  23  22   -0.96    0.61
  27  23  24    2.35    1.13
  27  24   1    1.13    0.78
  27  24   3    2.52    0.87
  27  24   5    2.87    1.13
  27  24   7   -0.26    0.87
  27  24   9    2.26    0.78
  27  24  11   -0.52    0.70
  27  24  13    0.00    0.70
  27  24  15    0.17    0.52
  27  24  17   -0.35    0.44
  27  24  19    0.17    0.52
  27  24  21   -0.78    0.61
  27  24  23    0.52    0.70
  27  25   0    0.78    0.96
  27  25   2    0.17    0.78
  27  25   4    0.35    0.87
  27  25   6    0.44    0.78
  27  25   8    0.78    1.39
  27  25  10    2.18    0.96
  27  25  12   -0.70    0.87
  27  25  14   -0.61    0.52
  27  25  16    0.26    0.61
  27  25  18    0.78    0.44
  27  25  20   -0.61    0.78
  27  25  22    0.17    0.70
  27  26   1    0.87    0.87
  27  26   3   -0.87    0.87
  27  26   5    0.78    0.78
  27  26   7    1.39    0.61
  27  26   9   -0.87    0.78
  27  26  11    0.26    0.87
  27  26  13    1.31    0.70
  27  26  15    0.87    0.52
  27  26  17   -0.26    0.61
  27  26  19   -0.26    0.44
  27  26  21   -0.70    0.52
  27  27   0   10.36    5.31
  27  27   2    1.74    1.13
  27  27   4    0.26    0.96
  27  27   6    3.22    1.22
  27  27   8    0.78    1.39
  27  27  10   -1.13    0.78
  27  27  12   -1.04    0.70
  27  27  14    0.35    0.61
  27  27  16    0.35    0.61
  27  27  18    0.61    0.52
  27  27  20    0.52    0.44
  28   0   0  128.05   29.34
  28   1   1    0.44    0.87
  28   1   3   -1.04    0.78
  28   1   5    0.70    0.70
  28   1   7    0.26    0.70
  28   1   9   -0.78    0.52
  28   1  11    0.35    0.61
  28   1  13   -0.26    0.70
  28   1  15    1.13    0.70
  28   1  17    2.00    1.04
  28   1  19    1.48    0.96
  28   1  21    0.52    0.87
  28   1  23   -0.87    1.04
  28   1  25   -0.61    0.78
  28   1  27    1.31    0.78
  28   2   0    2.79    1.13
  28   2   2   32.03    3.92
  28   2   4    7.92    1.31
  28   2   6    7.57    1.39
  28   2   8    2.35    0.70
  28   2  10    0.96    0.52
  28   2  12   -0.26    0.70
  28   2  14   27.77    4.44
  28   2  16   34.99    6.53
  28   2  18  144.24   25.68
  28   2  20   59.46    9.75
  28   2  22   22.02    4.96
  28   2  24   -0.26    0.78
  28   2  26    8.97    3.22
  28   3   1   -0.35    0.87
  28   3   3    2.70    0.96
  28   3   5    6.62    0.96
  28   3   7    2.79    0.78
  28   3   9   -0.17    0.52
  28   3  11    1.22    0.61
  28   3  13    2.96    0.70
  28   3  15   12.45    1.74
  28   3  17   21.59    3.92
  28   3  19   23.42    4.87
  28   3  21    6.79    1.74
  28   3  23    1.04    0.87
  28   3  25   -0.70    0.78
  28   3  27   -0.26    1.04
  28   4   0   87.14   10.97
  28   4   2    8.88    1.39
  28   4   4   79.83    7.83
  28   4   6    2.61    0.87
  28   4   8   17.67    2.09
  28   4  10   13.14    1.48
  28   4  12    0.52    0.61
  28   4  14    7.83    1.65
  28   4  16   17.58    3.83
  28   4  18   32.30    5.57
  28   4  20   28.73    5.57
  28   4  22   13.06    2.96
  28   4  24   -0.78    0.78
  28   4  26    4.09    1.48
  28   5   1   -0.52    0.78
  28   5   3    6.27    0.96
  28   5   5   25.24    2.35
  28   5   7   17.85    2.18
  28   5   9    5.05    0.61
  28   5  11   -0.35    0.52
  28   5  13    0.52    0.70
  28   5  15    9.58    1.74
  28   5  17   26.99    4.61
  28   5  19   27.25    4.96
  28   5  21   12.54    3.05
  28   5  23    4.96    1.74
  28   5  25    0.78    0.87
  28   5  27    0.44    0.87
  28   6   0    1.57    0.70
  28   6   2    8.71    1.22
  28   6   4    3.31    1.31
  28   6   6    4.61    0.78
  28   6   8   -0.26    0.61
  28   6  10    1.65    0.52
  28   6  12    2.96    0.70
  28   6  14    9.14    1.48
  28   6  16    3.05    0.96
  28   6  18    3.22    1.39
  28   6  20    2.18    1.31
  28   6  22    0.17    0.70
  28   6  24   -0.52    0.96
  28   6  26    0.09    0.87
  28   7   1   -0.35    0.70
  28   7   3    1.83    0.87
  28   7   5   17.06    2.96
  28   7   7   11.66    2.35
  28   7   9    4.79    0.70
  28   7  11    0.87    0.44
  28   7  13    0.44    0.61
  28   7  15    7.83    1.48
  28   7  17   13.49    2.52
  28   7  19   17.32    3.31
  28   7  21   14.19    2.87
  28   7  23    5.22    1.92
  28   7  25    0.87    0.87
  28   7  27    1.31    0.78
  28   8   0   28.99    3.05
  28   8   2    2.87    0.70
  28   8   4   19.93    2.00
  28   8   6   -1.04    0.52
  28   8   8    2.52    0.61
  28   8  10    4.09    0.70
  28   8  12    1.04    0.52
  28   8  14   -0.61    0.70
  28   8  16    0.78    0.70
  28   8  18    2.18    0.96
  28   8  20    1.13    0.78
  28   8  22    0.26    0.78
  28   8  24    1.22    0.78
  28   8  26    0.70    0.96
  28   9   1    0.09    0.61
  28   9   3   -0.35    0.52
  28   9   5    5.14    0.70
  28   9   7    3.74    0.61
  28   9   9    1.13    0.52
  28   9  11    1.83    0.52
  28   9  13    0.26    0.78
  28   9  15    0.61    1.22
  28   9  17    1.65    0.78
  28   9  19    2.44    1.48
  28   9  21    3.39    1.39
  28   9  23    3.31    1.31
  28   9  25    0.87    0.70
  28   9  27   -0.44    0.87
  28  10   0    9.23    1.48
  28  10   2    0.35    0.44
  28  10   4   15.15    1.65
  28  10   6    1.22    0.44
  28  10   8    4.70    0.70
  28  10  10   23.94    2.61
  28  10  12    7.83    0.96
  28  10  14   12.97    2.61
  28  10  16   45.18    7.57
  28  10  18   23.50    4.44
  28  10  20    8.88    2.09
  28  10  22    4.18    2.00
  28  10  24    0.35    0.87
  28  10  26   -0.52    0.96
  28  11   1    1.74    0.78
  28  11   3    2.70    0.61
  28  11   5    0.44    0.52
  28  11   7    0.17    0.52
  28  11   9    0.70    0.52
  28  11  11    3.05    0.44
  28  11  13    4.00    0.52
  28  11  15    0.87    0.52
  28  11  17    0.09    0.52
  28  11  19    0.70    0.61
  28  11  21    0.96    0.70
  28  11  23    1.39    0.78
  28  11  25    0.09    0.78
  28  11  27    2.00    0.78
  28  12   0    1.57    0.70
  28  12   2   -0.35    0.70
  28  12   4    1.22    0.61
  28  12   6    2.26    0.70
  28  12   8    0.52    0.52
  28  12  10    7.83    1.13
  28  12  12    4.61    0.61
  28  12  14    9.05    1.31
  28  12  16   16.45    2.26
  28  12  18   11.93    2.44
  28  12  20    4.00    1.39
  28  12  22    0.17    0.87
  28  12  24   -0.52    0.70
  28  12  26   -0.35    0.87
  28  13   1   -0.44    0.70
  28  13   3    2.79    0.78
  28  13   5    0.17    0.70
  28  13   7    1.22    0.70
  28  13   9   -0.44    0.61
  28  13  11    5.22    0.78
  28  13  13    7.49    1.22
  28  13  15    8.36    1.22
  28  13  17    2.44    0.61
  28  13  19    1.65    0.61
  28  13  21    0.35    0.52
  28  13  23    0.09    0.78
  28  13  25    0.52    0.70
  28  13  27    5.57    3.74
  28  14   0   27.07    4.00
  28  14   2   46.66    6.70
  28  14   4    6.88    1.57
  28  14   6    9.75    1.74
  28  14   8   -0.61    0.61
  28  14  10    9.75    1.57
  28  14  12    7.92    1.31
  28  14  14   11.75    1.74
  28  14  16   18.80    2.52
  28  14  18   27.16    3.66
  28  14  20    7.83    1.39
  28  14  22    2.96    0.96
  28  14  24   -0.44    0.61
  28  14  26    0.52    0.70
  28  15   1    1.39    0.70
  28  15   3   12.80    2.09
  28  15   5   14.62    2.52
  28  15   7    8.88    1.74
  28  15   9    1.83    0.61
  28  15  11    2.09    1.04
  28  15  13    7.75    1.13
  28  15  15    8.27    1.48
  28  15  17    5.22    1.22
  28  15  19    1.31    0.52
  28  15  21    0.00    0.44
  28  15  23    0.35    0.52
  28  15  25    0.09    0.70
  28  15  27    1.74    0.96
  28  16   0   36.39    6.27
  28  16   2   29.77    4.70
  28  16   4   12.19    2.35
  28  16   6    2.61    0.87
  28  16   8    1.31    0.70
  28  16  10   34.99    4.87
  28  16  12   21.94    2.79
  28  16  14   23.94    3.48
  28  16  16   17.15    3.13
  28  16  18   17.41    2.96
  28  16  20   -0.09    0.52
  28  16  22    0.96    0.70
  28  16  24    0.61    0.52
  28  16  26    1.04    0.78
  28  17   1    1.31    0.87
  28  17   3   10.18    2.52
  28  17   5   36.82    5.75
  28  17   7   12.36    2.44
  28  17   9    5.31    2.26
  28  17  11    0.96    0.61
  28  17  13    2.96    0.61
  28  17  15    5.40    1.04
  28  17  17    4.61    1.39
  28  17  19    2.70    0.61
  28  17  21    0.17    0.70
  28  17  23   -0.17    0.35
  28  17  25    0.09    0.44
  28  17  27   -0.78    0.78
  28  18   0  136.58   19.33
  28  18   2   63.63    9.92
  28  18   4   29.25    6.35
  28  18   6    2.18    0.96
  28  18   8    0.96    0.96
  28  18  10   26.12    4.27
  28  18  12   16.89    2.96
  28  18  14   26.12    3.57
  28  18  16   14.02    2.96
  28  18  18    9.84    2.26
  28  18  20    0.52    0.52
  28  18  22   -0.87    0.44
  28  18  24    0.44    0.44
  28  18  26    0.00    0.44
  28  19   1    1.65    0.87
  28  19   3   14.80    3.05
  28  19   5   33.34    5.48
  28  19   7   14.54    3.48
  28  19   9    2.26    1.48
  28  19  11    0.17    0.61
  28  19  13    1.39    1.22
  28  19  15    1.39    0.52
  28  19  17    0.70    0.61
  28  19  19    0.09    0.61
  28  19  21   -0.61    0.52
  28  19  23    0.35    0.52
  28  19  25   -0.70    0.44
  28  19  27   -0.61    0.52
  28  20   0   75.56   10.62
  28  20   2   59.54   10.88
  28  20   4   30.47    6.44
  28  20   6    2.52    0.96
  28  20   8    1.31    0.70
  28  20  10    4.79    1.74
  28  20  12    4.96    1.31
  28  20  14    8.53    1.48
  28  20  16    0.78    0.52
  28  20  18   -0.26    0.44
  28  20  20   -0.26    0.61
  28  20  22    0.52    0.70
  28  20  24    0.96    0.87
  28  20  26   -0.52    0.44
  28  21   1    1.22    0.87
  28  21   3   10.18    2.00
  28  21   5   16.71    3.05
  28  21   7   12.10    3.48
  28  21   9    5.75    1.65
  28  21  11    0.70    0.87
  28  21  13   -0.35    0.52
  28  21  15   -0.09    0.35
  28  21  17   -0.26    0.44
  28  21  19    0.52    0.52
  28  21  21    0.35    0.52
  28  21  23    0.26    0.52
  28  21  25    0.61    0.61
  28  22   0   36.30    7.75
  28  22   2   19.33    5.05
  28  22   4   16.80    5.92
  28  22   6   -0.26    0.70
  28  22   8   -1.65    0.70
  28  22  10    5.83    3.05
  28  22  12    1.57    0.87
  28  22  14    3.13    1.13
  28  22  16    0.17    0.44
  28  22  18    0.26    0.44
  28  22  20    0.09    0.70
  28  22  22    1.31    0.70
  28  22  24    1.48    0.96
  28  23   1   -0.35    0.87
  28  23   3    1.57    1.13
  28  23   5    3.39    1.31
  28  23   7    4.53    1.65
  28  23   9    0.26    0.78
  28  23  11    1.65    0.78
  28  23  13   -0.35    0.61
  28  23  15   -0.17    0.52
  28  23  17   -0.52    0.44
  28  23  19    0.35    0.52
  28  23  21    0.26    0.52
  28  23  23    0.17    0.78
  28  24   0    5.66    4.09
  28  24   2   -0.52    1.04
  28  24   4    0.70    0.87
  28  24   6   -0.44    0.70
  28  24   8    1.22    0.78
  28  24  10    1.48    0.78
  28  24  12    0.17    0.61
  28  24  14    0.61    1.57
  28  24  16   -0.17    0.52
  28  24  18    0.70    0.44
  28  24  20    1.92    1.13
  28  24  22    3.22    1.74
  28  25   1    0.00    0.87
  28  25   3    0.26    0.78
  28  25   5    1.39    0.87
  28  25   7    1.92    0.78
  28  25   9   -0.87    1.13
  28  25  11    2.18    0.87
  28  25  13    1.13    0.70
  28  25  15   -1.04    0.61
  28  25  17    0.17    0.52
  28  25  19    0.00    0.35
  28  25  21   -0.26    0.61
  28  26   0    5.31    1.92
  28  26   2    3.92    1.48
  28  26   4    2.61    1.31
  28  26   6    0.96    0.87
  28  26   8    0.61    0.70
  28  26  10   -0.26    0.87
  28  26  12    0.00    0.78
  28  26  14    1.57    0.78
  28  26  16   -0.09    0.78
  28  26  18   -0.26    0.52
  28  26  20   -0.26    0.44
  28  27   1    2.44    0.96
  28  27   3    0.44    0.87
  28  27   5    0.70    0.78
  28  27   7   -0.09    0.70
  28  27   9   -0.26    0.87
  28  27  11   -1.22    0.70
  28  27  13   -0.09    0.78
  28  27  15   -0.35    0.70
  28  27  17    0.78    0.61
  28  27  19    0.87    0.87
  28  28   0   18.54    8.01
  28  28   2   48.57   11.32
  28  28   4   13.67    4.87
  28  28   6    2.61    1.39
  28  28   8   -0.96    0.78
  28  28  10    0.35    0.78
  28  28  12   11.49    4.09
  28  28  14    3.48    2.70
  28  28  16    6.96    3.31
  28  28  18    1.04    1.57
  29   1   0   10.88    1.74
  29   1   2    5.83    1.22
  29   1   4    3.31    0.96
  29   1   6    0.35    0.78
  29   1   8    2.00    0.61
  29   1  10    1.57    0.44
  29   1  12    0.17    0.70
  29   1  14    2.18    0.70
  29   1  16    1.04    0.78
  29   1  18    1.22    0.87
  29   1  20    2.87    1.65
  29   1  22    1.31    1.04
  29   1  24    0.61    0.78
  29   1  26   -1.13    0.78
  29   1  28   -1.39    0.78
  29   2   1    6.62    1.31
  29   2   3    9.05    1.83
  29   2   5    0.35    0.70
  29   2   7   12.71    1.92
  29   2   9    4.61    0.78
  29   2  11    1.57    0.52
  29   2  13    5.48    1.22
  29   2  15    7.23    1.39
  29   2  17   46.40    8.79
  29   2  19   19.67    3.66
  29   2  21   42.13   13.58
  29   2  23    2.87    1.04
  29   2  25    0.00    0.96
  29   2  27   11.32    4.61
  29   3   0    8.36    1.48
  29   3   2    8.62    1.65
  29   3   4    6.35    1.31
  29   3   6    2.70    0.87
  29   3   8    2.35    0.52
  29   3  10   -0.09    0.78
  29   3  12   -0.26    0.61
  29   3  14    2.00    0.78
  29   3  16   16.80    2.79
  29   3  18   16.02    3.05
  29   3  20    6.88    2.18
  29   3  22    3.57    1.39
  29   3  24    0.78    0.96
  29   3  26   -0.26    1.04
  29   3  28    0.87    0.87
  29   4   1    1.74    0.87
  29   4   3   10.97    1.22
  29   4   5    0.52    0.78
  29   4   7   10.01    1.31
  29   4   9    3.74    0.70
  29   4  11    0.00    0.52
  29   4  13    2.09    0.78
  29   4  15    2.70    1.22
  29   4  17   22.46    5.57
  29   4  19   16.45    3.92
  29   4  21    9.40    2.35
  29   4  23    0.09    0.87
  29   4  25   -0.35    0.96
  29   4  27    9.40    2.87
  29   5   0    2.44    0.78
  29   5   2    0.87    0.78
  29   5   4   -1.13    0.70
  29   5   6   -0.17    0.70
  29   5   8   -0.17    0.61
  29   5  10    1.13    0.52
  29   5  12    3.74    0.70
  29   5  14    5.40    1.22
  29   5  16   22.20    5.05
  29   5  18   19.59    3.74
  29   5  20    8.10    2.18
  29   5  22    3.57    1.57
  29   5  24    1.57    1.04
  29   5  26    0.61    0.78
  29   5  28   -0.44    0.87
  29   6   1    2.18    0.87
  29   6   3    4.61    0.96
  29   6   5    1.31    0.70
  29   6   7    5.14    0.96
  29   6   9    3.05    0.70
  29   6  11   -0.17    0.44
  29   6  13    2.79    0.87
  29   6  15    2.26    0.70
  29   6  17    3.13    0.87
  29   6  19    1.57    0.96
  29   6  21    1.74    0.78
  29   6  23    0.78    0.78
  29   6  25    1.04    0.96
  29   6  27    0.52    1.04
  29   7   0    9.14    1.74
  29   7   2   14.89    2.61
  29   7   4    8.62    1.13
  29   7   6    5.31    0.87
  29   7   8    0.09    0.61
  29   7  10    0.70    0.52
  29   7  12    1.22    0.52
  29   7  14    1.04    0.70
  29   7  16    5.05    1.65
  29   7  18    4.18    1.22
  29   7  20    5.14    1.83
  29   7  22    3.57    2.00
  29   7  24    1.31    1.04
  29   7  26    0.09    0.78
  29   7  28   -0.44    0.96
  29   8   1    2.44    0.70
  29   8   3    2.18    0.70
  29   8   5    1.22    0.70
  29   8   7    1.65    0.61
  29   8   9    2.00    0.61
  29   8  11    0.78    0.61
  29   8  13    1.04    0.61
  29   8  15    0.78    0.70
  29   8  17    0.44    0.78
  29   8  19    0.26    0.70
  29   8  21    0.87    0.70
  29   8  23    0.26    0.78
  29   8  25    0.35    0.87
  29   8  27    0.26    0.78
  29   9   0    3.74    0.61
  29   9   2    4.35    0.70
  29   9   4    3.74    0.70
  29   9   6    3.57    0.70
  29   9   8    1.31    0.61
  29   9  10    2.35    0.52
  29   9  12    2.00    0.52
  29   9  14    1.22    0.61
  29   9  16    0.78    0.70
  29   9  18    2.44    0.96
  29   9  20    0.44    0.78
  29   9  22    2.44    1.04
  29   9  24    1.48    0.78
  29   9  26    0.17    0.70
  29   9  28    0.78    0.61
  29  10   1    1.04    0.44
  29  10   3   -0.70    0.52
  29  10   5    0.52    0.52
  29  10   7    1.13    0.52
  29  10   9    3.66    0.61
  29  10  11    0.00    0.35
  29  10  13    1.31    0.52
  29  10  15    2.79    0.87
  29  10  17    0.87    0.96
  29  10  19    1.65    0.78
  29  10  21   -0.26    0.70
  29  10  23    1.13    0.70
  29  10  25   -0.44    0.78
  29  10  27    0.00    0.96
  29  11   0    0.35    0.61
  29  11   2    1.22    0.44
  29  11   4   -0.61    0.52
  29  11   6    0.61    0.44
  29  11   8    0.44    0.44
  29  11  10    0.78    0.44
  29  11  12    1.48    0.70
  29  11  14    0.78    0.70
  29  11  16    1.04    0.52
  29  11  18    0.35    0.61
  29  11  20   -0.26    0.78
  29  11  22    2.00    1.04
  29  11  24    2.96    0.96
  29  11  26   -0.78    0.87
  29  11  28   -0.44    0.96
  29  12   1    1.57    0.61
  29  12   3    0.78    0.61
  29  12   5    3.22    0.70
  29  12   7    0.96    0.52
  29  12   9    2.35    0.61
  29  12  11    0.78    0.35
  29  12  13    3.39    0.70
  29  12  15   13.49    2.09
  29  12  17    9.05    1.83
  29  12  19    1.74    0.96
  29  12  21    1.92    0.87
  29  12  23    0.70    0.70
  29  12  25    0.52    0.61
  29  12  27    0.96    0.96
  29  13   0    5.83    1.74
  29  13   2    5.40    1.04
  29  13   4    3.66    0.78
  29  13   6    2.35    0.78
  29  13   8   -0.26    0.52
  29  13  10    1.04    0.52
  29  13  12    4.18    1.57
  29  13  14    6.09    0.87
  29  13  16    3.92    1.04
  29  13  18    1.65    0.61
  29  13  20    1.04    0.61
  29  13  22   -0.70    0.61
  29  13  24   -0.35    0.61
  29  13  26    0.70    0.87
  29  13  28   -0.17    1.13
  29  14   1    0.35    0.87
  29  14   3    4.87    0.96
  29  14   5    5.05    1.22
  29  14   7    0.78    0.70
  29  14   9   -0.26    0.61
  29  14  11    0.87    0.44
  29  14  13    7.31    1.22
  29  14  15   22.55    2.44
  29  14  17   18.89    2.26
  29  14  19    4.53    1.22
  29  14  21    5.05    1.48
  29  14  23    1.13    0.61
  29  14  25   -0.17    0.70
  29  14  27    2.09    1.31
  29  15   0   12.36    3.39
  29  15   2   10.79    2.35
  29  15   4    4.44    1.04
  29  15   6    2.44    0.78
  29  15   8    0.78    0.61
  29  15  10    6.18    1.31
  29  15  12   12.97    1.74
  29  15  14   18.80    2.18
  29  15  16    8.97    1.74
  29  15  18    5.05    1.04
  29  15  20    1.04    0.52
  29  15  22   -0.09    0.52
  29  15  24    1.04    0.70
  29  15  26    0.00    0.78
  29  15  28   -0.70    0.78
  29  16   1    2.96    0.87
  29  16   3   10.45    2.26
  29  16   5   14.19    2.79
  29  16   7    7.40    1.83
  29  16   9    0.00    0.61
  29  16  11    0.17    0.52
  29  16  13    5.31    0.96
  29  16  15   10.45    1.83
  29  16  17   19.67    3.22
  29  16  19    3.83    0.78
  29  16  21    1.39    0.61
  29  16  23   -0.26    0.52
  29  16  25    0.70    0.61
  29  16  27    1.57    1.39
  29  17   0   90.18   13.06
  29  17   2   58.24    9.31
  29  17   4   17.15    3.83
  29  17   6    4.00    1.13
  29  17   8   -0.17    0.61
  29  17  10    2.79    1.31
  29  17  12   10.36    2.35
  29  17  14   16.71    2.35
  29  17  16   18.37    3.05
  29  17  18    6.70    1.83
  29  17  20    0.61    0.52
  29  17  22   -0.44    0.35
  29  17  24   -0.70    0.52
  29  17  26   -0.78    0.78
  29  18   1    1.48    0.87
  29  18   3   12.97    2.26
  29  18   5   19.41    4.87
  29  18   7    8.18    2.26
  29  18   9    1.22    0.70
  29  18  11    0.17    0.61
  29  18  13    2.18    0.70
  29  18  15    6.44    1.04
  29  18  17    5.22    1.13
  29  18  19    0.26    0.52
  29  18  21   -0.35    0.44
  29  18  23    0.17    0.35
  29  18  25    0.00    0.52
  29  19   0   36.56    6.70
  29  19   2   40.13    8.79
  29  19   4   16.45    3.22
  29  19   6    0.52    0.87
  29  19   8    0.52    0.70
  29  19  10    3.05    0.96
  29  19  12    3.83    2.00
  29  19  14    7.14    1.39
  29  19  16    3.66    0.87
  29  19  18    0.70    0.70
  29  19  20   -0.61    0.52
  29  19  22    0.26    0.44
  29  19  24    0.44    0.44
  29  19  26    0.00    0.87
  29  20   1    1.83    0.96
  29  20   3    9.14    2.18
  29  20   5   11.40    3.48
  29  20   7    5.66    2.00
  29  20   9    1.65    0.78
  29  20  11    0.96    0.87
  29  20  13    0.17    0.52
  29  20  15    0.17    0.44
  29  20  17    0.26    0.44
  29  20  19    0.44    0.70
  29  20  21    0.35    0.52
  29  20  23    0.26    0.44
  29  20  25    0.52    0.70
  29  21   0   30.73    7.05
  29  21   2   29.77    6.62
  29  21   4    9.05    2.44
  29  21   6    0.70    0.87
  29  21   8   -0.70    0.70
  29  21  10    0.09    0.87
  29  21  12    0.96    0.78
  29  21  14    2.35    0.87
  29  21  16    2.61    0.70
  29  21  18    0.61    0.44
  29  21  20   -0.44    0.52
  29  21  22    0.26    0.52
  29  21  24    0.78    0.52
  29  22   1   -0.09    0.78
  29  22   3    3.05    0.96
  29  22   5    4.61    1.48
  29  22   7    6.35    1.83
  29  22   9    0.96    0.96
  29  22  11    1.39    0.70
  29  22  13   -0.35    0.61
  29  22  15   -0.26    0.52
  29  22  17    0.17    0.35
  29  22  19   -0.52    0.44
  29  22  21    0.52    0.52
  29  22  23   -0.61    0.61
  29  23   0    1.74    0.96
  29  23   2    6.09    2.26
  29  23   4    1.83    0.78
  29  23   6   -0.17    0.87
  29  23   8   -0.09    0.70
  29  23  10    0.70    1.04
  29  23  12   -0.52    0.61
  29  23  14    1.04    0.70
  29  23  16    0.00    0.52
  29  23  18    0.61    0.35
  29  23  20   -0.17    0.52
  29  23  22    0.44    0.78
  29  24   1    2.26    3.05
  29  24   3   -2.18    0.87
  29  24   5    2.70    1.31
  29  24   7    0.87    1.04
  29  24   9    0.09    1.22
  29  24  11    1.04    0.78
  29  24  13   -0.35    0.78
  29  24  15    1.48    0.52
  29  24  17    0.17    0.52
  29  24  19   -0.09    0.35
  29  24  21    0.09    0.61
  29  25   0   -0.17    0.78
  29  25   2    3.05    1.74
  29  25   4    0.52    0.70
  29  25   6    0.78    0.87
  29  25   8   -0.26    0.78
  29  25  10    1.13    0.78
  29  25  12   -0.52    0.70
  29  25  14    0.44    0.87
  29  25  16   -0.17    0.61
  29  25  18    0.00    0.52
  29  25  20   -0.09    0.44
  29  26   1   -1.04    0.78
  29  26   3    0.70    1.04
  29  26   5   -0.17    0.70
  29  26   7    0.52    0.70
  29  26   9    0.09    0.78
  29  26  11    2.61    1.13
  29  26  13    0.17    0.96
  29  26  15   -0.35    0.87
  29  26  17    0.09    0.61
  29  26  19    0.52    0.61
  29  27   0   25.85    9.84
  29  27   2   18.80    5.57
  29  27   4   12.27    5.14
  29  27   6   -0.61    0.78
  29  27   8   -0.52    0.78
  29  27  10   -0.17    1.04
  29  27  12    6.53    2.35
  29  27  14   -1.04    1.65
  29  27  16    2.44    1.48
  29  27  18   -0.09    0.17
  29  28   1    0.09    0.96
  29  28   3    0.00    0.78
  29  28   5    1.48    0.87
  29  28   7   -0.52    0.96
  29  28   9   -0.26    0.78
  29  28  11   -0.35    0.87
  29  28  13   -0.52    0.70
  29  28  15   -0.26    0.96
  29  29   0   23.94   10.18
  29  29   2   12.36    3.83
  29  29   4    5.83    2.26
  29  29   6    0.52    0.87
  29  29   8    0.61    0.96
  29  29  10    6.62    3.74
  29  29  12    4.18    2.96
  29  29  14   -5.22    7.66
  30   0   0   32.03    8.97
  30   1   1    1.83    0.87
  30   1   3    1.74    0.78
  30   1   5   -0.35    0.87
  30   1   7    2.96    2.26
  30   1   9    0.09    0.61
  30   1  11    1.04    0.52
  30   1  13    1.39    0.70
  30   1  15   -0.35    0.70
  30   1  17    1.39    1.04
  30   1  19   -1.31    0.78
  30   1  21    0.70    0.87
  30   1  23    0.09    0.78
  30   1  25    0.44    0.87
  30   1  27   -0.35    0.96
  30   1  29    1.83    1.31
  30   2   0    2.79    1.39
  30   2   2   33.78    4.44
  30   2   4    2.09    0.96
  30   2   6   13.32    2.26
  30   2   8    9.31    2.00
  30   2  10    3.39    0.78
  30   2  12    0.52    0.52
  30   2  14    1.65    0.78
  30   2  16   75.56    8.10
  30   2  18   19.85    4.18
  30   2  20   50.23    8.71
  30   2  22   19.33    4.96
  30   2  24   -1.31    0.78
  30   2  26   15.23    5.48
  30   2  28   19.59    8.88
  30   3   1    2.87    0.78
  30   3   3    0.78    0.87
  30   3   5   -1.13    0.78
  30   3   7   -0.35    0.70
  30   3   9    0.09    0.52
  30   3  11    1.39    0.52
  30   3  13    3.92    0.87
  30   3  15   13.84    3.05
  30   3  17   12.71    2.35
  30   3  19    5.66    1.39
  30   3  21    0.78    1.04
  30   3  23    0.78    0.78
  30   3  25    0.17    0.96
  30   3  27    0.61    0.87
  30   3  29   -1.48    0.87
  30   4   0   19.50    4.27
  30   4   2    1.22    0.87
  30   4   4    0.87    0.96
  30   4   6    0.52    0.87
  30   4   8    1.65    0.78
  30   4  10    0.78    0.52
  30   4  12    0.78    0.52
  30   4  14    3.57    2.61
  30   4  16   37.26    6.53
  30   4  18    8.71    3.05
  30   4  20   27.51    7.49
  30   4  22    1.04    1.65
  30   4  24   -0.09    0.78
  30   4  26    3.31    1.92
  30   4  28   14.89    5.22
  30   5   1   -0.17    0.78
  30   5   3   -0.17    0.78
  30   5   5    0.26    0.78
  30   5   7   -1.22    0.70
  30   5   9    0.35    0.70
  30   5  11    2.09    0.78
  30   5  13    6.70    1.22
  30   5  15   12.10    2.35
  30   5  17    8.01    1.83
  30   5  19    4.09    1.57
  30   5  21    6.18    2.00
  30   5  23   -1.13    0.96
  30   5  25   -0.09    1.04
  30   5  27   -0.35    0.87
  30   5  29   -1.39    0.70
  30   6   0    1.04    0.87
  30   6   2    6.01    1.48
  30   6   4    0.44    0.78
  30   6   6    5.48    1.74
  30   6   8    3.31    0.87
  30   6  10    0.52    0.52
  30   6  12    0.78    0.52
  30   6  14   -0.35    0.61
  30   6  16    2.96    1.04
  30   6  18    1.13    0.87
  30   6  20    2.70    1.13
  30   6  22    1.83    0.96
  30   6  24    0.00    0.78
  30   6  26   -0.44    1.04
  30   6  28    4.00    4.00
  30   7   1   -1.31    0.78
  30   7   3    0.52    0.70
  30   7   5    0.44    0.70
  30   7   7   -0.26    0.70
  30   7   9   -0.26    0.61
  30   7  11    0.09    0.44
  30   7  13    1.04    0.61
  30   7  15    5.48    1.74
  30   7  17   10.71    5.05
  30   7  19    5.22    1.39
  30   7  21    2.79    1.48
  30   7  23    1.04    0.87
  30   7  25   -0.09    1.04
  30   7  27    0.09    0.87
  30   7  29   -1.31    1.04
  30   8   0   -0.52    0.78
  30   8   2    7.23    2.26
  30   8   4    2.61    0.78
  30   8   6    4.53    1.31
  30   8   8    8.97    1.74
  30   8  10    0.87    0.52
  30   8  12    2.44    1.22
  30   8  14    3.48    0.78
  30   8  16    1.39    0.70
  30   8  18    1.13    0.87
  30   8  20   -0.35    0.70
  30   8  22    2.79    2.44
  30   8  24    0.61    0.78
  30   8  26   -0.09    1.04
  30   8  28    1.48    0.96
  30   9   1    1.65    0.52
  30   9   3    0.00    0.61
  30   9   5    0.26    0.61
  30   9   7    0.35    0.70
  30   9   9    0.17    0.52
  30   9  11    1.39    0.70
  30   9  13    0.78    0.44
  30   9  15    0.00    0.61
  30   9  17    1.57    0.70
  30   9  19    1.13    0.70
  30   9  21    4.35    1.48
  30   9  23    2.26    1.04
  30   9  25    1.39    0.87
  30   9  27   -0.09    0.87
  30   9  29    0.35    0.78
  30  10   0    0.78    0.52
  30  10   2    4.27    0.87
  30  10   4   -0.09    0.52
  30  10   6    0.35    0.52
  30  10   8    0.96    0.87
  30  10  10    1.13    0.61
  30  10  12    1.48    1.48
  30  10  14    4.09    1.22
  30  10  16   -0.35    0.70
  30  10  18    0.70    0.70
  30  10  20    1.31    0.61
  30  10  22   -0.26    0.70
  30  10  24    0.44    0.78
  30  10  26    3.57    1.39
  30  10  28    0.52    2.96
  30  11   1    0.26    0.44
  30  11   3    2.26    0.52
  30  11   5    0.78    0.44
  30  11   7    0.61    0.44
  30  11   9    0.52    0.44
  30  11  11    3.05    0.78
  30  11  13    6.88    1.13
  30  11  15    1.83    0.61
  30  11  17    0.61    0.52
  30  11  19    0.96    0.78
  30  11  21    0.26    0.70
  30  11  23    1.13    0.78
  30  11  25   -0.70    0.87
  30  11  27    0.35    0.96
  30  11  29   -0.87    1.22
  30  12   0    0.52    0.52
  30  12   2    0.61    0.52
  30  12   4    0.96    0.52
  30  12   6    0.44    0.52
  30  12   8    1.13    0.44
  30  12  10    0.61    0.44
  30  12  12    2.70    0.61
  30  12  14   17.85    2.18
  30  12  16    9.23    2.00
  30  12  18    6.62    1.74
  30  12  20    1.74    0.96
  30  12  22   -0.26    0.78
  30  12  24    0.44    0.61
  30  12  26    2.79    2.09
  30  12  28    2.96    2.44
  30  13   1    0.09    0.61
  30  13   3    5.66    1.04
  30  13   5    6.18    1.39
  30  13   7    2.79    0.78
  30  13   9    0.35    0.44
  30  13  11    4.79    0.87
  30  13  13   11.40    1.22
  30  13  15   16.71    2.26
  30  13  17    7.31    1.57
  30  13  19    0.78    0.78
  30  13  21    0.26    0.61
  30  13  23   -0.87    0.70
  30  13  25   -0.26    0.87
  30  13  27    0.35    0.96
  30  14   0    2.09    0.96
  30  14   2    3.05    1.92
  30  14   4    1.13    0.61
  30  14   6    0.17    0.61
  30  14   8    5.31    2.09
  30  14  10    1.39    0.78
  30  14  12   17.58    2.70
  30  14  14   45.61    3.83
  30  14  16   30.82    3.74
  30  14  18    8.01    1.65
  30  14  20    4.96    1.65
  30  14  22   -0.09    0.61
  30  14  24    2.35    2.09
  30  14  26    7.31    4.00
  30  14  28   10.45   11.75
  30  15   1    0.44    0.87
  30  15   3   14.80    3.66
  30  15   5    9.92    2.09
  30  15   7    6.18    1.48
  30  15   9   -0.26    0.61
  30  15  11    0.61    0.52
  30  15  13   18.63    2.44
  30  15  15   40.91    3.66
  30  15  17   23.85    2.61
  30  15  19    4.35    1.22
  30  15  21    0.17    0.52
  30  15  23    0.52    0.78
  30  15  25    0.26    0.61
  30  15  27   -0.96    0.78
  30  16   0   86.88   11.58
  30  16   2   77.39   11.66
  30  16   4   26.12    4.87
  30  16   6    6.09    1.65
  30  16   8    0.17    0.70
  30  16  10    0.26    0.61
  30  16  12   12.71    2.26
  30  16  14   32.91    3.74
  30  16  16   29.77    3.39
  30  16  18   17.24    2.52
  30  16  20    3.31    0.87
  30  16  22    0.17    0.52
  30  16  24    0.70    0.70
  30  16  26    8.18    3.48
  30  17   1   -0.09    0.87
  30  17   3   10.36    2.61
  30  17   5   11.93    2.26
  30  17   7    6.70    1.83
  30  17   9    0.17    0.61
  30  17  11    0.26    0.61
  30  17  13    5.05    1.39
  30  17  15   16.80    2.18
  30  17  17   20.37    2.87
  30  17  19    2.96    0.78
  30  17  21   -0.09    0.35
  30  17  23   -0.17    0.52
  30  17  25    0.52    0.70
  30  18   0   46.66    8.10
  30  18   2   47.79    9.31
  30  18   4   15.84    3.05
  30  18   6    0.78    0.96
  30  18   8    0.52    0.96
  30  18  10    0.26    0.70
  30  18  12   12.80    2.52
  30  18  14   13.84    2.70
  30  18  16   13.49    1.83
  30  18  18    2.09    0.78
  30  18  20   -0.09    0.44
  30  18  22   -0.17    0.35
  30  18  24   -1.04    0.52
  30  18  26    5.75    0.87
  30  19   1   -0.70    0.78
  30  19   3    5.66    2.35
  30  19   5    3.83    1.57
  30  19   7    4.87    1.57
  30  19   9    1.13    0.78
  30  19  11    0.52    0.70
  30  19  13    1.04    0.96
  30  19  15    8.18    1.22
  30  19  17    6.01    1.13
  30  19  19    1.39    0.70
  30  19  21   -0.44    0.44
  30  19  23   -0.61    0.44
  30  19  25   -0.78    0.61
  30  20   0   67.64   11.40
  30  20   2   64.94    9.75
  30  20   4   18.11    4.44
  30  20   6    5.22    1.83
  30  20   8    0.17    0.78
  30  20  10    0.00    0.61
  30  20  12    3.22    1.31
  30  20  14    4.00    1.31
  30  20  16    3.48    0.87
  30  20  18    0.70    0.52
  30  20  20    0.61    0.44
  30  20  22    0.78    0.61
  30  20  24    0.17    0.44
  30  21   1   -0.35    0.78
  30  21   3    4.79    1.22
  30  21   5    6.96    2.35
  30  21   7    5.40    2.00
  30  21   9    0.96    0.70
  30  21  11   -0.26    0.70
  30  21  13    0.44    0.61
  30  21  15   -0.52    0.52
  30  21  17   -0.26    0.35
  30  21  19   -0.17    0.44
  30  21  21   -0.26    0.44
  30  21  23    0.00    0.61
  30  22   0   12.27    3.74
  30  22   2    9.05    2.87
  30  22   4    2.96    2.87
  30  22   6   -0.61    0.78
  30  22   8   -0.35    0.78
  30  22  10   -0.44    0.78
  30  22  12    0.61    0.70
  30  22  14   -1.04    0.52
  30  22  16    0.78    0.78
  30  22  18   -0.35    0.35
  30  22  20    0.52    0.44
  30  22  22   -0.35    0.52
  30  23   1   -0.87    0.96
  30  23   3    0.26    0.96
  30  23   5   -1.65    0.78
  30  23   7    0.96    1.04
  30  23   9    1.39    1.13
  30  23  11    2.70    1.13
  30  23  13    0.96    0.61
  30  23  15    0.09    0.61
  30  23  17    1.13    0.78
  30  23  19   -0.44    0.44
  30  23  21    0.26    0.70
  30  24   0    0.78    0.87
  30  24   2    1.31    0.78
  30  24   4    2.18    1.48
  30  24   6   -0.96    0.78
  30  24   8   -0.35    0.87
  30  24  10    0.61    0.70
  30  24  12    0.61    0.70
  30  24  14    1.31    0.70
  30  24  16    0.09    0.61
  30  24  18    0.17    0.61
  30  24  20    0.00    0.87
  30  25   1    0.87    0.70
  30  25   3   -0.78    0.87
  30  25   5   -0.26    0.70
  30  25   7   -0.87    0.61
  30  25   9   -0.70    0.87
  30  25  11    2.09    1.04
  30  25  13   -0.35    0.87
  30  25  15    0.00    0.70
  30  25  17   -0.17    0.61
  30  25  19   -1.22    0.52
  30  26   0   21.76    5.48
  30  26   2   12.54    4.70
  30  26   4   10.97    3.66
  30  26   6    0.87    1.04
  30  26   8    1.22    0.70
  30  26  10    4.09    1.48
  30  26  12    5.22    2.09
  30  26  14    1.74    2.79
  30  26  16   -1.22    1.04
  30  27   1    0.78    1.13
  30  27   3   -0.96    0.78
  30  27   5   -0.70    1.04
  30  27   7   -0.44    0.87
  30  27   9    0.61    0.78
  30  27  11    0.00    0.78
  30  27  13    0.52    1.04
  30  27  15   -1.39    0.70
  30  28   0   34.91    6.88
  30  28   2   13.75    5.05
  30  28   4   14.19    4.53
  30  28   6   -0.70    1.22
  30  28   8    0.70    0.87
  30  28  10    8.79    5.22
  30  28  12    2.87    2.87
  30  28  14    5.83    6.27
  30  29   1   -0.52    1.31
  30  29   3    0.09    1.04
  30  29   5    0.87    1.22
  30  29   7   -1.39    0.96
  30  29   9   -0.17    0.87
  30  29  11   -0.87    0.96
  30  30   0  113.34   37.00
  30  30   2  129.18   33.51
  30  30   4   16.37    9.23
  30  30   6    3.39    2.00
  30  30   8   -0.61    1.04
  31   1   0    0.61    0.96
  31   1   2    3.57    1.04
  31   1   4    3.22    0.87
  31   1   6    1.74    0.87
  31   1   8   -0.35    0.70
  31   1  10    0.87    0.52
  31   1  12    0.96    0.70
  31   1  14   -0.17    0.61
  31   1  16    0.78    0.70
  31   1  18    0.96    0.87
  31   1  20    1.65    0.96
  31   1  22    0.52    0.70
  31   1  24    0.09    0.78
  31   1  26    0.09    0.87
  31   1  28   -0.78    1.04
  31   1  30   -0.17    0.87
  31   2   1    0.78    0.96
  31   2   3    0.17    0.87
  31   2   5    1.74    0.96
  31   2   7    5.05    0.96
  31   2   9    0.87    0.70
  31   2  11    1.48    0.52
  31   2  13    1.22    0.70
  31   2  15   25.16    4.79
  31   2  17    1.65    0.96
  31   2  19   23.42    5.75
  31   2  21    8.01    2.35
  31   2  23    3.83    2.09
  31   2  25    1.04    1.74
  31   2  27   15.41    6.27
  31   2  29   21.76    9.14
  31   3   0    0.70    0.87
  31   3   2   -0.35    0.87
  31   3   4    0.78    0.78
  31   3   6    1.92    0.87
  31   3   8    2.18    0.96
  31   3  10    2.44    0.70
  31   3  12    3.05    0.70
  31   3  14    2.96    0.96
  31   3  16    3.13    1.31
  31   3  18    0.87    0.96
  31   3  20    2.79    0.96
  31   3  22    0.00    2.00
  31   3  24    1.04    0.78
  31   3  26    1.13    0.87
  31   3  28   -0.44    1.04
  31   3  30   -0.09    1.57
  31   4   1    1.65    1.04
  31   4   3   -0.87    0.96
  31   4   5    0.70    0.87
  31   4   7    0.52    1.04
  31   4   9    3.57    5.22
  31   4  11    0.70    0.70
  31   4  13    0.52    0.52
  31   4  15   17.15    3.22
  31   4  17    0.61    0.70
  31   4  19   12.10    2.61
  31   4  21    2.26    0.87
  31   4  23    6.18    4.09
  31   4  25   -0.96    1.13
  31   4  27    0.44    1.04
  31   4  29    9.66    4.53
  31   5   0    0.35    0.96
  31   5   2    3.05    1.13
  31   5   4    0.87    0.96
  31   5   6    1.22    0.78
  31   5   8    0.26    0.70
  31   5  10    0.35    0.87
  31   5  12    2.70    0.78
  31   5  14    6.44    1.74
  31   5  16    8.36    2.09
  31   5  18    4.61    1.31
  31   5  20    3.57    1.74
  31   5  22   -0.78    0.96
  31   5  24    1.83    1.57
  31   5  26    0.78    0.78
  31   5  28    2.00    1.39
  31   5  30    2.87    2.44
  31   6   1    1.22    0.96
  31   6   3    0.70    0.70
  31   6   5    0.52    0.78
  31   6   7    0.61    0.70
  31   6   9   -0.44    0.70
  31   6  11    0.52    0.52
  31   6  13    0.35    0.44
  31   6  15    2.44    0.87
  31   6  17   -0.61    0.70
  31   6  19    1.65    0.96
  31   6  21    0.52    0.78
  31   6  23    0.09    0.78
  31   6  25   -0.09    0.96
  31   6  27    0.09    1.13
  31   6  29   -0.78    0.87
  31   7   0    2.26    1.31
  31   7   2    3.92    1.04
  31   7   4    9.66    2.44
  31   7   6    0.61    0.70
  31   7   8    1.48    1.04
  31   7  10   -0.35    0.61
  31   7  12    0.35    0.44
  31   7  14    1.13    0.61
  31   7  16    0.78    0.87
  31   7  18    0.70    0.70
  31   7  20    0.35    0.78
  31   7  22    0.09    0.70
  31   7  24   -0.52    0.70
  31   7  26   -0.78    1.13
  31   7  28   -0.09    1.13
  31   8   1    0.78    0.78
  31   8   3    0.78    0.87
  31   8   5    0.61    1.04
  31   8   7    1.04    0.70
  31   8   9   -0.61    0.61
  31   8  11    0.78    0.52
  31   8  13    0.52    0.44
  31   8  15   -0.09    0.52
  31   8  17    1.57    0.61
  31   8  19    0.96    0.61
  31   8  21    0.52    0.70
  31   8  23   -0.61    0.87
  31   8  25   -0.52    0.70
  31   8  27    0.00    0.96
  31   8  29    0.78    1.04
  31   9   0    2.26    0.78
  31   9   2    0.61    0.61
  31   9   4   -0.09    0.70
  31   9   6    1.31    0.70
  31   9   8    1.39    0.70
  31   9  10    0.87    0.52
  31   9  12    0.26    0.52
  31   9  14    0.17    0.61
  31   9  16    2.35    0.87
  31   9  18    1.65    1.04
  31   9  20    5.14    1.83
  31   9  22    1.48    0.87
  31   9  24    0.00    0.87
  31   9  26   -0.26    0.87
  31   9  28   -0.09    0.96
  31  10   1    1.57    0.96
  31  10   3    0.96    0.61
  31  10   5    0.26    0.61
  31  10   7    1.39    0.78
  31  10   9    0.78    0.61
  31  10  11    1.39    0.70
  31  10  13    1.57    0.61
  31  10  15    1.39    0.78
  31  10  17    0.61    0.78
  31  10  19    0.87    0.70
  31  10  21   -0.44    0.70
  31  10  23   -0.26    0.78
  31  10  25    0.09    0.78
  31  10  27    8.18    3.57
  31  11   0    0.52    0.44
  31  11   2    0.61    0.52
  31  11   4    0.96    0.52
  31  11   6    0.09    0.61
  31  11   8   -0.09    0.52
  31  11  10   -0.26    0.52
  31  11  12    0.35    0.44
  31  11  14    0.78    0.44
  31  11  16    0.09    0.78
  31  11  18   -0.44    0.61
  31  11  20    0.09    0.61
  31  11  22    0.44    0.78
  31  11  24   -0.17    0.87
  31  11  26   -0.61    1.04
  31  11  28    0.35    1.57
  31  12   1    0.78    0.52
  31  12   3    7.49    3.48
  31  12   5    3.48    0.70
  31  12   7    0.52    0.44
  31  12   9    0.96    0.52
  31  12  11    0.35    0.44
  31  12  13    3.31    0.70
  31  12  15    6.79    1.48
  31  12  17    8.36    1.74
  31  12  19    2.61    1.31
  31  12  21    1.13    0.78
  31  12  23    0.44    0.70
  31  12  25    0.09    0.78
  31  12  27    6.09    4.44
  31  13   0    0.44    0.52
  31  13   2    0.35    0.52
  31  13   4    0.17    0.52
  31  13   6    0.35    0.70
  31  13   8   -0.09    0.44
  31  13  10    2.00    0.61
  31  13  12    5.66    0.96
  31  13  14    7.75    1.31
  31  13  16    7.31    1.31
  31  13  18    3.13    1.13
  31  13  20    1.22    0.70
  31  13  22    0.52    0.61
  31  13  24   -0.52    0.87
  31  13  26    0.09    1.13
  31  14   1    0.61    0.61
  31  14   3    5.57    1.31
  31  14   5    5.05    1.13
  31  14   7    1.31    0.52
  31  14   9    2.00    0.61
  31  14  11    1.22    0.44
  31  14  13   11.49    1.48
  31  14  15   15.76    1.92
  31  14  17   16.54    2.35
  31  14  19    2.52    1.22
  31  14  21    0.96    0.87
  31  14  23    0.78    0.61
  31  14  25   -1.39    1.13
  31  14  27   -1.74    0.44
  31  15   0   22.55    5.31
  31  15   2   22.55    3.83
  31  15   4    5.05    1.31
  31  15   6    1.13    0.87
  31  15   8    1.04    0.61
  31  15  10    0.70    0.52
  31  15  12    4.00    0.96
  31  15  14   16.28    1.83
  31  15  16   24.29    2.61
  31  15  18    8.44    1.65
  31  15  20    0.96    1.04
  31  15  22    0.17    0.61
  31  15  24    0.96    0.70
  31  15  26   -1.04    1.22
  31  16   1    1.31    0.70
  31  16   3    4.70    1.22
  31  16   5    5.57    1.65
  31  16   7   -0.44    0.70
  31  16   9    0.78    0.87
  31  16  11   -0.09    0.52
  31  16  13    9.49    2.09
  31  16  15   19.15    2.00
  31  16  17   19.93    2.26
  31  16  19    7.31    1.65
  31  16  21   -0.09    0.61
  31  16  23    0.70    0.61
  31  16  25    0.87    0.96
  31  17   0    2.18    1.13
  31  17   2    4.09    1.48
  31  17   4    0.78    0.70
  31  17   6    0.44    0.70
  31  17   8   -0.44    0.70
  31  17  10    1.92    0.96
  31  17  12    8.62    1.83
  31  17  14   14.97    2.00
  31  17  16   12.27    1.92
  31  17  18    6.62    1.22
  31  17  20    0.87    0.52
  31  17  22    1.13    0.52
  31  17  24    0.52    0.52
  31  18   1    0.26    0.78
  31  18   3    2.87    0.96
  31  18   5    7.05    1.57
  31  18   7   -0.35    0.78
  31  18   9    0.35    0.61
  31  18  11   -0.09    0.70
  31  18  13    4.53    1.48
  31  18  15    8.27    2.00
  31  18  17    4.96    0.96
  31  18  19    3.13    0.87
  31  18  21    0.17    0.44
  31  18  23    0.00    0.70
  31  19   0   31.51    8.10
  31  19   2   27.42    5.22
  31  19   4    9.92    2.87
  31  19   6    1.92    1.04
  31  19   8    0.96    0.61
  31  19  10    1.92    1.48
  31  19  12    1.04    0.78
  31  19  14    5.57    1.83
  31  19  16    6.35    1.13
  31  19  18    4.70    1.13
  31  19  20    0.61    0.44
  31  19  22    0.35    0.44
  31  19  24   -1.22    0.70
  31  20   1    0.78    0.78
  31  20   3    1.92    0.87
  31  20   5    5.48    2.44
  31  20   7    1.13    0.78
  31  20   9    3.57    1.31
  31  20  11    0.00    0.61
  31  20  13    0.96    0.52
  31  20  15    0.61    0.52
  31  20  17    1.57    0.52
  31  20  19    0.44    0.44
  31  20  21   -0.09    0.44
  31  20  23   -0.35    0.44
  31  21   0    5.40    2.52
  31  21   2    4.00    1.74
  31  21   4    2.79    1.13
  31  21   6    0.44    0.70
  31  21   8    0.87    0.78
  31  21  10    0.52    0.70
  31  21  12    0.26    0.70
  31  21  14    1.31    0.78
  31  21  16    0.96    0.61
  31  21  18    0.35    0.35
  31  21  20   -0.35    0.44
  31  21  22    0.96    0.70
  31  22   1    1.65    0.78
  31  22   3   -0.09    0.78
  31  22   5    0.52    0.87
  31  22   7    0.17    0.78
  31  22   9    1.04    0.87
  31  22  11    1.13    0.70
  31  22  13    0.00    0.70
  31  22  15    0.09    0.61
  31  22  17    1.04    0.44
  31  22  19   -0.26    0.44
  31  22  21    0.44    0.78
  31  23   0    0.44    0.78
  31  23   2    0.70    1.22
  31  23   4    1.65    0.87
  31  23   6   -0.52    0.78
  31  23   8    1.57    0.70
  31  23  10    0.09    0.78
  31  23  12    0.44    0.70
  31  23  14    0.44    0.78
  31  23  16   -0.96    0.61
  31  23  18    0.61    0.61
  31  23  20    0.70    1.04
  31  24   1   -1.22    0.87
  31  24   3   -0.26    0.87
  31  24   5    0.61    0.70
  31  24   7   -1.22    0.87
  31  24   9    0.61    0.87
  31  24  11    0.70    0.87
  31  24  13   -0.35    0.87
  31  24  15   -0.35    0.78
  31  24  17   -0.44    0.61
  31  24  19   -0.52    1.92
  31  25   0    9.31    3.57
  31  25   2    3.48    2.00
  31  25   4    0.52    1.22
  31  25   6    1.65    0.87
  31  25   8   -0.35    0.78
  31  25  10   -0.09    0.87
  31  25  12    0.52    0.87
  31  25  14    1.39    1.13
  31  25  16   -1.22    1.04
  31  26   1    0.78    0.96
  31  26   3    0.26    0.78
  31  26   5   -1.39    0.87
  31  26   7    1.48    0.96
  31  26   9    2.00    0.78
  31  26  11   -0.70    1.04
  31  26  13    0.52    1.31
  31  26  15    0.44    0.87
  31  27   0    5.83    3.31
  31  27   2    0.70    1.39
  31  27   4    8.10    8.88
  31  27   6    0.09    1.04
  31  27   8   -1.83    0.96
  31  27  10    8.36    3.74
  31  27  12    4.00    3.74
  31  27  14    0.61    2.26
  31  28   1    0.09    0.78
  31  28   3    2.52    1.04
  31  28   5   -1.74    0.70
  31  28   7   -0.17    0.78
  31  28   9   -0.78    1.22
  31  28  11    3.83    1.39
  31  29   0   44.83   15.06
  31  29   2   54.32   16.19
  31  29   4    7.05    4.61
  31  29   6   -0.70    0.87
  31  29   8    0.26    1.74
  31  30   1    0.44    1.48
  31  30   3   -0.61    1.04
  31  30   5   -1.74    1.39
  32   0   0   -1.31    2.18
  32   1   1    0.52    0.87
  32   1   3   -0.52    1.04
  32   1   5    0.09    0.70
  32   1   7   -0.17    0.70
  32   1   9    0.00    0.70
  32   1  11    1.31    0.70
  32   1  13    0.26    0.52
  32   1  15    0.09    0.61
  32   1  17   -0.17    0.78
  32   1  19    0.00    0.78
  32   1  21    6.35    5.40
  32   1  23    0.52    0.78
  32   1  25    0.35    0.87
  32   1  27    0.17    0.96
  32   1  29   -2.70    1.65
  32   2   0    4.35    1.39
  32   2   2   25.59    7.14
  32   2   4    2.09    1.04
  32   2   6    2.87    0.87
  32   2   8    0.09    0.78
  32   2  10    0.09    0.70
  32   2  12    1.65    0.78
  32   2  14   22.89    3.66
  32   2  16    2.18    1.22
  32   2  18   39.35    8.36
  32   2  20    5.31    2.09
  32   2  22    7.75    2.96
  32   2  24    2.35    1.65
  32   2  26   15.23    4.96
  32   2  28   26.20   11.84
  32   3   1    1.48    1.31
  32   3   3   -0.52    0.87
  32   3   5    1.48    0.87
  32   3   7    0.96    0.78
  32   3   9    0.87    0.70
  32   3  11    3.05    0.70
  32   3  13    4.18    0.96
  32   3  15    2.96    0.87
  32   3  17    2.18    0.87
  32   3  19    0.70    0.78
  32   3  21   -0.35    0.78
  32   3  23   -0.52    0.87
  32   3  25    0.35    0.61
  32   3  27    0.17    1.04
  32   3  29   -2.79    1.13
  32   4   0    0.00    1.04
  32   4   2    1.65    0.96
  32   4   4   -0.35    0.87
  32   4   6    2.26    0.96
  32   4   8    0.78    0.70
  32   4  10    1.48    0.96
  32   4  12    0.70    0.52
  32   4  14    8.36    2.35
  32   4  16    0.87    0.70
  32   4  18   16.45    3.74
  32   4  20    5.40    1.65
  32   4  22    1.48    1.92
  32   4  24    0.17    1.04
  32   4  26   -1.13    0.78
  32   4  28   24.55    8.53
  32   5   1    0.78    1.22
  32   5   3   -0.61    0.87
  32   5   5    2.44    0.96
  32   5   7    2.00    0.87
  32   5   9    1.92    0.87
  32   5  11    6.01    1.04
  32   5  13   11.40    1.92
  32   5  15    4.44    1.04
  32   5  17    4.18    1.13
  32   5  19    1.22    0.78
  32   5  21    0.70    0.78
  32   5  23   -1.57    0.78
  32   5  25   -0.61    0.78
  32   5  27    1.57    0.87
  32   5  29   -0.78    1.57
  32   6   0    0.35    1.13
  32   6   2    0.35    0.87
  32   6   4    1.13    1.13
  32   6   6   17.76    4.44
  32   6   8    1.13    0.78
  32   6  10    2.18    0.87
  32   6  12    4.00    1.13
  32   6  14    0.78    0.78
  32   6  16    0.52    0.61
  32   6  18    1.74    0.96
  32   6  20    0.09    0.78
  32   6  22   -0.35    0.78
  32   6  24    1.13    0.96
  32   6  26   -0.52    0.78
  32   6  28   -1.31    1.13
  32   7   1   -0.09    0.87
  32   7   3   -0.70    0.78
  32   7   5    2.87    0.96
  32   7   7    0.17    0.70
  32   7   9   -1.65    0.61
  32   7  11    3.57    1.22
  32   7  13    3.05    0.78
  32   7  15    0.78    0.70
  32   7  17    0.26    0.70
  32   7  19    1.65    0.87
  32   7  21   -0.35    0.70
  32   7  23    0.87    0.87
  32   7  25    2.79    1.22
  32   7  27    0.35    0.87
  32   8   0    0.52    0.78
  32   8   2    0.52    0.78
  32   8   4   -0.26    0.87
  32   8   6    0.78    0.70
  32   8   8    3.74    1.39
  32   8  10    0.78    0.70
  32   8  12    0.96    0.52
  32   8  14    2.61    0.61
  32   8  16    1.57    0.96
  32   8  18    0.09    0.78
  32   8  20    0.17    0.78
  32   8  22    2.18    1.39
  32   8  24   -0.70    0.70
  32   8  26    0.61    1.13
  32   8  28    0.00    0.87
  32   9   1    0.26    0.70
  32   9   3    1.48    0.70
  32   9   5    2.70    0.87
  32   9   7   -0.09    0.61
  32   9   9   -0.44    0.61
  32   9  11    0.44    0.61
  32   9  13    0.26    0.44
  32   9  15   -0.44    0.44
  32   9  17   -1.39    0.70
  32   9  19   -0.96    0.52
  32   9  21   -0.17    0.78
  32   9  23   -0.09    0.70
  32   9  25    0.17    1.13
  32   9  27   -0.35    0.87
  32  10   0    3.83    1.31
  32  10   2    0.78    0.61
  32  10   4    1.13    0.78
  32  10   6    1.83    0.96
  32  10   8   -0.35    0.70
  32  10  10    1.13    0.61
  32  10  12    0.78    0.70
  32  10  14    0.26    0.52
  32  10  16    5.22    1.31
  32  10  18    0.26    0.61
  32  10  20    0.96    0.70
  32  10  22    0.96    0.70
  32  10  24    0.17    0.78
  32  10  26   -0.61    1.57
  32  11   1   -0.44    0.52
  32  11   3    1.74    0.70
  32  11   5    6.44    1.74
  32  11   7    0.70    0.70
  32  11   9   -0.52    0.52
  32  11  11    0.26    0.52
  32  11  13    1.74    0.70
  32  11  15    2.44    0.78
  32  11  17    0.78    0.78
  32  11  19    1.48    1.04
  32  11  21   -0.26    0.78
  32  11  23    0.52    0.78
  32  11  25    2.09    1.92
  32  11  27   -0.78    2.00
  32  12   0    2.79    1.04
  32  12   2    0.44    0.52
  32  12   4    1.13    0.61
  32  12   6    5.40    1.31
  32  12   8    0.00    0.52
  32  12  10    0.70    0.78
  32  12  12    4.09    1.22
  32  12  14    4.70    0.96
  32  12  16   13.32    2.18
  32  12  18    3.13    1.31
  32  12  20    0.35    0.70
  32  12  22    0.17    0.87
  32  12  24    0.96    1.39
  32  12  26   12.54    5.66
  32  13   1    0.35    0.52
  32  13   3    5.48    1.13
  32  13   5    9.84    1.65
  32  13   7    2.70    0.78
  32  13   9   -0.26    0.52
  32  13  11    1.65    0.52
  32  13  13    8.62    1.48
  32  13  15   13.75    2.18
  32  13  17   16.37    2.79
  32  13  19    2.52    1.04
  32  13  21   -0.09    0.52
  32  13  23   -0.87    0.70
  32  13  25    0.35    0.87
  32  14   0   22.20    3.57
  32  14   2   14.97    2.61
  32  14   4   10.62    2.00
  32  14   6    2.35    0.96
  32  14   8    1.39    0.52
  32  14  10    0.70    0.52
  32  14  12    4.00    0.96
  32  14  14    8.97    1.74
  32  14  16   21.15    2.87
  32  14  18    6.44    1.65
  32  14  20    1.04    0.70
  32  14  22    0.44    0.70
  32  14  24    0.17    1.04
  32  14  26    0.26    1.39
  32  15   1    1.74    0.70
  32  15   3    1.57    0.70
  32  15   5    5.83    1.57
  32  15   7    3.74    1.13
  32  15   9    0.09    0.44
  32  15  11    1.57    0.70
  32  15  13   18.54    2.35
  32  15  15   27.60    2.96
  32  15  17   26.20    3.48
  32  15  19    6.62    1.48
  32  15  21    1.04    0.96
  32  15  23   -1.39    0.78
  32  15  25   -0.35    0.87
  32  16   0    2.09    1.39
  32  16   2    0.78    0.70
  32  16   4    0.44    0.61
  32  16   6    2.70    1.04
  32  16   8    0.17    0.52
  32  16  10    5.05    1.13
  32  16  12   10.79    2.18
  32  16  14   23.76    3.13
  32  16  16   12.27    1.57
  32  16  18    5.14    1.13
  32  16  20    0.35    0.78
  32  16  22    0.09    0.61
  32  16  24    0.87    0.87
  32  17   1    0.17    0.70
  32  17   3    1.13    0.78
  32  17   5    0.09    0.96
  32  17   7    0.78    0.87
  32  17   9    0.61    0.61
  32  17  11    0.87    0.70
  32  17  13   10.71    2.00
  32  17  15   25.68    3.31
  32  17  17   17.58    2.09
  32  17  19    4.70    1.22
  32  17  21   -0.26    0.52
  32  17  23   -1.04    0.78
  32  18   0   48.92    7.05
  32  18   2   50.23    9.75
  32  18   4   17.93    4.00
  32  18   6    1.22    0.78
  32  18   8    0.52    0.70
  32  18  10   -0.26    0.70
  32  18  12    1.22    0.70
  32  18  14    4.87    1.39
  32  18  16    6.88    1.31
  32  18  18    2.87    0.78
  32  18  20    0.26    0.44
  32  18  22   -0.52    0.52
  32  19   1   -0.78    0.78
  32  19   3    0.70    0.78
  32  19   5    0.87    0.87
  32  19   7    1.48    0.87
  32  19   9    0.44    0.61
  32  19  11    1.65    0.61
  32  19  13    3.66    0.96
  32  19  15    2.96    1.22
  32  19  17    2.79    1.04
  32  19  19    0.96    0.44
  32  19  21    0.17    0.35
  32  20   0   16.37    4.27
  32  20   2    5.22    1.65
  32  20   4    0.00    0.87
  32  20   6    0.52    0.78
  32  20   8    0.78    0.52
  32  20  10    0.35    0.70
  32  20  12    0.09    0.70
  32  20  14    0.35    0.78
  32  20  16   -0.78    0.52
  32  20  18    0.09    0.44
  32  20  20    0.61    0.35
  32  20  22    0.61    0.09
  32  21   1   -0.35    0.78
  32  21   3    1.04    0.87
  32  21   5    0.35    0.70
  32  21   7    0.52    0.78
  32  21   9   -0.17    0.78
  32  21  11    0.35    0.61
  32  21  13    0.09    0.52
  32  21  15    0.35    0.61
  32  21  17    0.44    0.52
  32  21  19   -0.70    0.35
  32  22   0   10.79    3.22
  32  22   2    2.00    1.31
  32  22   4    3.13    2.52
  32  22   6    0.87    0.96
  32  22   8    2.09    0.87
  32  22  10   -0.17    0.78
  32  22  12   -0.17    0.61
  32  22  14   -0.52    0.52
  32  22  16    0.26    0.52
  32  22  18    1.22    0.44
  32  23   1    0.09    0.78
  32  23   3   -0.09    0.78
  32  23   5   -1.57    0.70
  32  23   7    0.61    0.78
  32  23   9   -0.52    0.78
  32  23  11    1.31    0.96
  32  23  13    0.35    0.70
  32  23  15    1.04    0.70
  32  23  17    0.44    0.70
  32  23  19   -0.61    0.61
  32  24   0    6.01    2.35
  32  24   2    6.18    2.18
  32  24   4    0.78    0.96
  32  24   6   -0.35    0.96
  32  24   8    0.87    0.96
  32  24  10   -1.39    0.70
  32  24  12   -0.96    0.87
  32  24  14    0.70    0.96
  32  24  16    0.78    0.87
  32  25   1    1.83    1.48
  32  25   3   -0.61    0.87
  32  25   5    0.87    0.87
  32  25   7   -1.04    0.96
  32  25   9    0.70    1.22
  32  25  11    0.35    0.87
  32  25  13   -2.44    1.04
  32  25  15   -0.44    0.52
  32  26   0   11.49    4.53
  32  26   2    1.74    1.92
  32  26   4    1.57    1.39
  32  26   6   -1.04    0.70
  32  26   8    1.57    1.31
  32  26  10    5.31    3.31
  32  26  12    1.13    2.00
  32  27   1   -0.87    1.22
  32  27   3   -0.61    1.13
  32  27   5    2.00    1.04
  32  27   7   -1.74    0.96
  32  27   9    1.31    0.78
  32  27  11   -0.44    1.39
  32  28   0   57.11   17.24
  32  28   2   75.30   17.93
  32  28   4    9.49    5.14
  32  28   6   -0.78    1.48
  32  28   8   -1.48    1.65
  32  29   1   -2.44    1.04
  32  29   3   -0.09    1.74
  32  29   5    2.87    2.35
  33   1   0    6.09    4.09
  33   1   2    1.13    0.96
  33   1   4    1.22    0.78
  33   1   6    0.26    0.78
  33   1   8   -2.00    0.78
  33   1  10    0.61    0.61
  33   1  12    0.44    0.52
  33   1  14   -0.35    0.44
  33   1  16    3.83    3.31
  33   1  18   -0.26    0.70
  33   1  20   -0.44    0.61
  33   1  22    1.13    0.78
  33   1  24   -0.44    0.87
  33   1  26   -1.39    0.78
  33   1  28   -0.61    0.52
  33   2   1    1.04    0.87
  33   2   3    2.44    1.04
  33   2   5   -0.35    0.78
  33   2   7   -0.78    0.96
  33   2   9   -0.61    0.87
  33   2  11    1.83    0.87
  33   2  13    2.44    0.87
  33   2  15    1.13    0.61
  33   2  17    8.71    2.61
  33   2  19    0.52    0.87
  33   2  21    1.57    1.48
  33   2  23   -0.61    0.87
  33   2  25   -0.78    1.04
  33   2  27   14.62    9.58
  33   3   0    4.00    1.57
  33   3   2    0.70    0.87
  33   3   4   -0.09    0.87
  33   3   6   -0.61    0.78
  33   3   8   -0.96    0.70
  33   3  10    1.74    0.78
  33   3  12    1.48    0.61
  33   3  14    0.52    0.52
  33   3  16   -0.35    0.52
  33   3  18    0.00    0.61
  33   3  20   -0.35    0.78
  33   3  22   -0.26    0.70
  33   3  24   -1.22    0.78
  33   3  26   -0.44    0.96
  33   3  28   -2.61    0.35
  33   4   1    0.44    0.78
  33   4   3    1.39    0.78
  33   4   5   -1.13    0.78
  33   4   7    0.44    0.96
  33   4   9    5.83    3.92
  33   4  11    0.35    0.70
  33   4  13    2.44    0.61
  33   4  15    1.39    0.52
  33   4  17    2.79    1.31
  33   4  19   -0.44    0.70
  33   4  21    1.04    0.96
  33   4  23    0.61    0.61
  33   4  25    0.17    0.78
  33   4  27    0.17    1.04
  33   5   0    2.44    1.92
  33   5   2    1.39    0.96
  33   5   4    0.87    0.87
  33   5   6   -1.13    0.87
  33   5   8    1.31    0.70
  33   5  10    1.04    0.70
  33   5  12    4.96    1.31
  33   5  14    2.70    0.78
  33   5  16    0.70    0.61
  33   5  18    0.44    0.70
  33   5  20   -1.04    0.61
  33   5  22    1.22    0.78
  33   5  24   -0.61    0.96
  33   5  26    0.17    1.04
  33   6   1    1.13    2.00
  33   6   3   -0.17    0.70
  33   6   5    0.26    0.87
  33   6   7    0.00    0.87
  33   6   9   -0.17    0.78
  33   6  11    0.78    0.70
  33   6  13    1.04    0.52
  33   6  15    0.52    0.52
  33   6  17    0.70    0.78
  33   6  19   -0.26    0.78
  33   6  21    1.92    1.31
  33   6  23    0.26    0.70
  33   6  25    1.39    1.04
  33   6  27   -0.35    1.04
  33   7   0   -0.17    0.96
  33   7   2   -1.31    0.96
  33   7   4   -0.17    0.78
  33   7   6    1.04    0.78
  33   7   8    2.79    1.74
  33   7  10    5.83    1.57
  33   7  12    4.27    1.39
  33   7  14    4.87    1.04
  33   7  16    1.83    0.96
  33   7  18   -0.09    0.70
  33   7  20   -0.26    0.61
  33   7  22   -0.70    0.78
  33   7  24   -0.09    0.78
  33   7  26    1.31    0.78
  33   8   1    1.65    0.87
  33   8   3   -1.04    0.78
  33   8   5    2.52    2.52
  33   8   7    1.92    1.57
  33   8   9    1.48    0.70
  33   8  11    0.44    0.61
  33   8  13    0.52    0.52
  33   8  15    1.31    0.44
  33   8  17   -0.35    0.61
  33   8  19   -0.26    0.52
  33   8  21   -0.26    0.78
  33   8  23   -0.61    0.70
  33   8  25    3.83    2.70
  33   8  27   -3.48    0.87
  33   9   0    3.92    1.13
  33   9   2    1.31    0.87
  33   9   4    0.17    0.70
  33   9   6    1.04    0.61
  33   9   8    0.78    0.78
  33   9  10    1.13    0.61
  33   9  12    1.04    1.04
  33   9  14    5.57    3.13
  33   9  16    0.17    0.52
  33   9  18    0.78    0.61
  33   9  20    0.17    0.61
  33   9  22    1.31    0.78
  33   9  24   -0.09    0.87
  33   9  26    1.65    0.61
  33  10   1   -0.52    0.78
  33  10   3   -0.87    0.70
  33  10   5   -0.70    0.70
  33  10   7    4.44    1.31
  33  10   9   -0.52    0.61
  33  10  11   -0.87    0.61
  33  10  13   -0.26    0.52
  33  10  15    3.39    1.31
  33  10  17   -0.52    0.52
  33  10  19   -0.35    0.61
  33  10  21   -0.44    0.70
  33  10  23    1.39    0.96
  33  10  25    4.35    2.70
  33  11   0    2.87    0.78
  33  11   2    3.66    0.96
  33  11   4    0.78    0.61
  33  11   6    0.09    0.70
  33  11   8   -0.17    0.61
  33  11  10    0.09    0.70
  33  11  12    0.00    0.61
  33  11  14    0.00    0.52
  33  11  16    1.39    0.44
  33  11  18   -0.17    0.52
  33  11  20   -0.26    0.61
  33  11  22    0.78    0.70
  33  11  24    1.65    0.87
  33  11  26    2.26    1.31
  33  12   1    0.17    0.52
  33  12   3    1.22    0.70
  33  12   5    0.44    0.61
  33  12   7    7.92    2.18
  33  12   9    0.35    0.61
  33  12  11    0.26    0.52
  33  12  13    1.04    0.78
  33  12  15    5.57    1.04
  33  12  17    0.44    0.70
  33  12  19    0.35    0.61
  33  12  21   -0.44    0.87
  33  12  23   -0.96    0.87
  33  12  25    1.31    1.22
  33  13   0    4.70    1.13
  33  13   2    3.39    0.87
  33  13   4    2.96    0.78
  33  13   6    1.39    0.52
  33  13   8    0.52    0.52
  33  13  10    0.44    0.52
  33  13  12    0.61    0.52
  33  13  14    3.05    0.78
  33  13  16    3.57    0.96
  33  13  18    2.00    0.70
  33  13  20    0.87    0.61
  33  13  22    0.35    0.70
  33  13  24    0.78    0.78
  33  14   1    0.35    0.44
  33  14   3    0.96    0.52
  33  14   5    1.39    0.52
  33  14   7    5.57    1.13
  33  14   9    0.17    0.44
  33  14  11    1.13    0.87
  33  14  13    3.57    1.13
  33  14  15   12.97    2.44
  33  14  17    3.57    0.96
  33  14  19    0.35    0.70
  33  14  21    0.44    0.52
  33  14  23    0.52    0.70
  33  15   0    0.26    0.70
  33  15   2   -0.17    0.70
  33  15   4    0.70    0.61
  33  15   6    0.87    0.52
  33  15   8    0.52    0.44
  33  15  10    1.57    0.70
  33  15  12    6.70    1.39
  33  15  14   11.23    2.09
  33  15  16   10.62    1.74
  33  15  18    3.83    1.13
  33  15  20   -0.26    0.61
  33  15  22    0.09    0.78
  33  15  24    3.39    2.00
  33  16   1   -0.70    0.61
  33  16   3    0.87    0.61
  33  16   5    0.52    0.52
  33  16   7    3.57    1.04
  33  16   9    0.52    0.44
  33  16  11   -0.61    0.44
  33  16  13    5.57    1.04
  33  16  15    8.88    1.57
  33  16  17    5.57    1.13
  33  16  19    1.74    0.70
  33  16  21    0.70    0.52
  33  16  23    0.44    0.52
  33  17   0   19.41    4.61
  33  17   2    9.05    2.26
  33  17   4    3.92    1.22
  33  17   6    0.78    0.78
  33  17   8    0.09    0.52
  33  17  10    0.00    0.52
  33  17  12    0.96    0.52
  33  17  14    4.70    1.13
  33  17  16    5.75    1.13
  33  17  18    1.13    0.70
  33  17  20    1.39    0.87
  33  17  22    0.26    0.87
  33  18   1    0.52    0.61
  33  18   3   -0.26    0.70
  33  18   5    0.52    0.70
  33  18   7    0.78    0.70
  33  18   9    0.26    0.61
  33  18  11   -0.96    0.52
  33  18  13    1.74    0.70
  33  18  15    5.05    1.13
  33  18  17    4.27    1.04
  33  18  19    0.96    0.44
  33  18  21    0.00    0.44
  33  19   0    2.52    0.96
  33  19   2    0.96    0.61
  33  19   4    0.70    0.78
  33  19   6   -0.09    0.70
  33  19   8   -0.35    0.70
  33  19  10   -0.35    0.70
  33  19  12    0.52    0.87
  33  19  14    0.96    0.87
  33  19  16    3.05    1.22
  33  19  18    0.87    0.44
  33  19  20   -0.26    0.35
  33  20   1   -0.52    0.78
  33  20   3    0.87    0.87
  33  20   5    0.00    0.61
  33  20   7    0.52    0.61
  33  20   9   -1.31    0.78
  33  20  11    0.35    0.61
  33  20  13    0.78    0.61
  33  20  15    0.78    0.61
  33  20  17    1.31    0.78
  33  20  19    0.09    0.35
  33  21   0    7.05    2.61
  33  21   2    9.05    2.70
  33  21   4    4.27    1.48
  33  21   6    3.05    1.22
  33  21   8    3.31    1.31
  33  21  10    0.87    0.61
  33  21  12   -0.87    0.70
  33  21  14    0.17    0.61
  33  21  16    0.09    0.44
  33  21  18    0.09    0.61
  33  22   1   -0.52    0.70
  33  22   3    0.78    0.78
  33  22   5    1.04    0.96
  33  22   7    0.17    0.70
  33  22   9   -0.26    0.61
  33  22  11    0.35    0.61
  33  22  13    0.26    0.61
  33  22  15   -0.26    0.61
  33  22  17   -0.52    0.70
  33  23   0    0.70    0.96
  33  23   2    1.31    0.96
  33  23   4   -1.48    0.87
  33  23   6   -0.96    0.87
  33  23   8    0.52    0.78
  33  23  10   -0.17    0.61
  33  23  12    0.35    0.96
  33  23  14    0.09    0.61
  33  23  16    2.70    1.57
  33  24   1   -0.61    0.87
  33  24   3   -1.48    0.87
  33  24   5   -0.09    0.78
  33  24   7    0.35    0.70
  33  24   9    0.00    0.70
  33  24  11   -0.26    0.52
  33  24  13    0.26    0.96
  33  24  15   -1.31    1.65
  33  25   0   -0.26    1.04
  33  25   2   -0.17    1.48
  33  25   4   -1.48    0.78
  33  25   6    1.57    1.04
  33  25   8    0.35    1.57
  33  25  10    6.70    3.48
  33  25  12   10.53    6.01
  33  26   1    2.26    2.35
  33  26   3    8.36    5.83
  33  26   5   -1.57    0.96
  33  26   7   -0.96    1.22
  33  26   9   -0.35    1.13
  33  26  11    0.26    0.70
  33  27   0   28.20    9.05
  33  27   2    4.61    2.87
  33  27   4   -1.83    1.13
  33  27   6   -1.04    0.87
  33  27   8   -0.96    2.26
  33  28   1   -0.96    0.78
  33  28   3   -1.92    2.26
  34   0   0   64.42   29.25
  34   1   1   -0.52    0.96
  34   1   3    1.13    1.04
  34   1   5    2.96    1.48
  34   1   7   -1.13    0.70
  34   1   9    2.09    1.74
  34   1  11    1.04    0.70
  34   1  13    0.70    0.52
  34   1  15    0.35    0.44
  34   1  17    0.61    0.52
  34   1  19   -0.26    0.70
  34   1  21    0.00    0.70
  34   1  23   -0.17    0.78
  34   1  25    1.31    0.96
  34   1  27   -0.87    0.17
  34   2   0    8.10    3.05
  34   2   2    4.53    2.44
  34   2   4    0.96    1.04
  34   2   6   -0.52    0.78
  34   2   8   -0.78    0.96
  34   2  10    2.00    1.57
  34   2  12    3.31    1.83
  34   2  14   10.10    2.26
  34   2  16   17.76    3.31
  34   2  18    0.44    0.70
  34   2  20    3.48    2.18
  34   2  22   -0.52    0.70
  34   2  24   -0.70    1.04
  34   2  26   13.14    6.09
  34   3   1   -0.70    0.78
  34   3   3   -0.44    0.96
  34   3   5   -0.44    0.96
  34   3   7    0.26    0.78
  34   3   9    2.26    0.96
  34   3  11    1.57    0.70
  34   3  13    2.44    0.87
  34   3  15    1.22    0.70
  34   3  17   -0.17    0.61
  34   3  19   -0.26    0.61
  34   3  21    0.44    0.61
  34   3  23   -0.26    0.70
  34   3  25    0.61    1.13
  34   4   0   16.28    4.00
  34   4   2    0.61    0.78
  34   4   4    0.70    0.87
  34   4   6   -0.44    0.78
  34   4   8    1.04    0.70
  34   4  10    1.92    1.04
  34   4  12    1.83    0.78
  34   4  14    4.87    1.22
  34   4  16    2.35    0.87
  34   4  18    0.87    0.87
  34   4  20    3.92    1.65
  34   4  22   -0.78    0.78
  34   4  24    0.52    0.96
  34   4  26    2.00    3.31
  34   5   1    0.70    0.96
  34   5   3    1.48    1.48
  34   5   5    0.96    1.04
  34   5   7    0.87    1.13
  34   5   9    2.44    1.57
  34   5  11    2.70    1.13
  34   5  13    6.18    1.65
  34   5  15    0.35    0.52
  34   5  17   -0.78    0.52
  34   5  19    0.44    0.61
  34   5  21    1.39    1.22
  34   5  23    2.00    0.70
  34   5  25   -0.61    1.04
  34   6   0    3.05    1.04
  34   6   2   -0.35    0.87
  34   6   4    1.31    1.48
  34   6   6    1.04    0.78
  34   6   8    0.26    0.78
  34   6  10    0.87    0.70
  34   6  12    1.13    1.48
  34   6  14   -0.35    0.52
  34   6  16    4.09    1.31
  34   6  18   -0.78    0.61
  34   6  20    3.31    1.31
  34   6  22    1.04    0.70
  34   6  24   -1.04    0.96
  34   6  26    4.87    2.44
  34   7   1    0.87    0.87
  34   7   3    1.39    0.78
  34   7   5    0.61    0.96
  34   7   7    3.13    1.22
  34   7   9    3.74    1.31
  34   7  11    2.00    1.13
  34   7  13    1.48    0.78
  34   7  15    0.78    0.52
  34   7  17    0.61    0.52
  34   7  19    0.52    0.61
  34   7  21    0.09    0.70
  34   7  23    0.26    0.87
  34   7  25   -0.70    0.87
  34   8   0   -0.44    0.78
  34   8   2   -0.26    0.87
  34   8   4    0.78    0.70
  34   8   6   -0.35    0.78
  34   8   8    1.74    0.70
  34   8  10    0.52    0.70
  34   8  12    0.26    0.61
  34   8  14    2.70    0.78
  34   8  16    0.70    0.44
  34   8  18    0.17    0.78
  34   8  20   -0.09    0.70
  34   8  22   -0.70    0.70
  34   8  24    1.39    1.39
  34   9   1    4.09    3.39
  34   9   3    0.61    0.78
  34   9   5    1.65    1.04
  34   9   7    2.79    1.39
  34   9   9    5.75    2.26
  34   9  11    6.79    6.35
  34   9  13    0.35    0.61
  34   9  15    0.61    0.44
  34   9  17    0.61    0.44
  34   9  19   -0.35    0.52
  34   9  21   -1.65    0.70
  34   9  23    0.17    1.13
  34   9  25   -1.22    1.57
  34  10   0    1.13    1.04
  34  10   2    2.79    1.31
  34  10   4   -0.44    0.70
  34  10   6   -0.09    0.70
  34  10   8    0.00    0.61
  34  10  10   -0.35    0.70
  34  10  12   -0.52    0.61
  34  10  14    0.70    0.70
  34  10  16    0.35    0.70
  34  10  18    0.17    0.52
  34  10  20    0.09    0.61
  34  10  22    0.70    0.70
  34  10  24    4.00    3.31
  34  11   1   -0.61    0.78
  34  11   3    0.26    0.87
  34  11   5    3.74    1.48
  34  11   7    4.27    1.48
  34  11   9    0.26    0.61
  34  11  11    2.18    1.74
  34  11  13    1.31    0.52
  34  11  15    0.00    0.52
  34  11  17    0.00    0.44
  34  11  19    0.26    0.70
  34  11  21    1.04    0.70
  34  11  23    0.26    0.52
  34  12   0    3.48    1.31
  34  12   2   -0.96    0.70
  34  12   4    3.83    3.05
  34  12   6    0.35    0.96
  34  12   8   -0.61    0.70
  34  12  10    0.78    0.70
  34  12  12    1.39    0.52
  34  12  14    1.83    0.87
  34  12  16    0.61    0.52
  34  12  18    3.48    0.96
  34  12  20    0.52    0.52
  34  12  22    2.44    2.87
  34  12  24   -3.92    3.05
  34  13   1    0.09    0.52
  34  13   3    2.96    1.22
  34  13   5    1.57    0.87
  34  13   7    0.87    0.96
  34  13   9    1.22    0.61
  34  13  11    0.78    0.61
  34  13  13    1.48    1.04
  34  13  15    9.14    2.52
  34  13  17    5.83    1.31
  34  13  19    0.70    0.70
  34  13  21    0.44    0.61
  34  13  23    1.57    1.04
  34  14   0    5.40    1.48
  34  14   2    7.23    1.39
  34  14   4   10.36    2.35
  34  14   6    0.35    0.52
  34  14   8    1.57    0.70
  34  14  10    1.13    1.04
  34  14  12    1.31    0.78
  34  14  14    8.10    2.35
  34  14  16    3.22    1.04
  34  14  18    1.74    0.61
  34  14  20   -0.26    0.44
  34  14  22   -0.26    0.78
  34  15   1    0.35    0.44
  34  15   3    0.87    0.52
  34  15   5    0.17    0.52
  34  15   7    1.83    1.04
  34  15   9   -0.52    0.44
  34  15  11    1.22    0.52
  34  15  13    5.57    1.92
  34  15  15    9.84    2.44
  34  15  17    6.53    1.48
  34  15  19    4.18    1.04
  34  15  21   -0.52    0.70
  34  15  23   -5.75    2.70
  34  16   0   17.76    3.22
  34  16   2   11.32    2.52
  34  16   4    4.09    1.48
  34  16   6    5.40    1.22
  34  16   8    0.44    0.35
  34  16  10    0.17    0.35
  34  16  12    0.26    0.44
  34  16  14    3.66    1.22
  34  16  16    1.57    0.70
  34  16  18   -0.52    0.52
  34  16  20    0.96    0.44
  34  16  22    0.78    0.70
  34  17   1    2.87    1.83
  34  17   3   -0.09    0.52
  34  17   5    1.92    1.39
  34  17   7    0.00    0.52
  34  17   9    0.26    0.44
  34  17  11    1.04    0.44
  34  17  13    5.31    1.22
  34  17  15    9.31    2.18
  34  17  17    7.14    1.65
  34  17  19    3.92    1.13
  34  17  21    0.44    0.70
  34  18   0    0.17    0.78
  34  18   2    0.96    0.61
  34  18   4    0.87    0.52
  34  18   6    0.00    0.61
  34  18   8    0.96    0.52
  34  18  10    0.44    0.52
  34  18  12    1.39    0.70
  34  18  14    4.53    1.48
  34  18  16    0.87    0.61
  34  18  18    0.87    0.61
  34  18  20    0.35    0.52
  34  19   1    0.17    0.61
  34  19   3    0.87    0.70
  34  19   5    0.35    0.61
  34  19   7    0.44    0.61
  34  19   9   -0.78    0.52
  34  19  11    0.70    0.61
  34  19  13    1.74    0.96
  34  19  15    2.00    1.13
  34  19  17    2.87    0.96
  34  19  19   -0.52    0.52
  34  20   0   14.62    3.57
  34  20   2    7.66    3.57
  34  20   4    1.48    0.96
  34  20   6    1.48    1.13
  34  20   8   -0.26    0.70
  34  20  10   -0.35    0.52
  34  20  12   -0.35    0.52
  34  20  14    0.17    0.44
  34  20  16    0.35    0.44
  34  20  18   -0.26    0.52
  34  21   1    0.61    0.70
  34  21   3    0.44    0.78
  34  21   5    1.04    0.70
  34  21   7    0.44    0.96
  34  21   9    0.09    0.70
  34  21  11    3.05    1.31
  34  21  13    0.70    0.87
  34  21  15    0.00    0.52
  34  21  17   -1.13    0.52
  34  22   0    1.57    1.04
  34  22   2   -0.26    0.70
  34  22   4   -0.70    1.04
  34  22   6   -0.70    0.87
  34  22   8    0.09    0.70
  34  22  10   -0.26    0.70
  34  22  12   -1.22    0.96
  34  22  14   -0.26    0.61
  34  23   1   -0.61    0.70
  34  23   3    1.22    0.96
  34  23   5   -0.52    0.78
  34  23   7    0.09    0.61
  34  23   9    0.00    0.70
  34  23  11    1.48    0.61
  34  23  13   -1.31    0.96
  34  24   0    0.87    0.78
  34  24   2    0.26    0.96
  34  24   4   -0.70    0.70
  34  24   6    5.83    2.61
  34  24   8    5.57    2.87
  34  24  10    3.92    2.70
  34  24  12    4.61    4.70
  34  25   1    1.04    1.22
  34  25   3    0.26    1.13
  34  25   5    1.22    1.04
  34  25   7    0.52    0.70
  34  25   9   -0.78    0.87
  34  26   0   22.11    8.53
  34  26   2   12.36    5.40
  34  26   4   -0.44    1.04
  34  26   6    0.70    1.57
  35   1   0    3.48    1.65
  35   1   2    0.61    1.22
  35   1   4    2.70    0.96
  35   1   6    0.87    0.96
  35   1   8    0.61    1.04
  35   1  10   -0.17    0.70
  35   1  12    0.52    0.87
  35   1  14    0.52    0.52
  35   1  16    0.44    0.52
  35   1  18    0.52    0.52
  35   1  20   -0.35    0.78
  35   1  22   -0.26    0.87
  35   1  24   -0.52    0.96
  35   2   1    0.35    1.22
  35   2   3    1.48    0.96
  35   2   5   -0.96    0.78
  35   2   7   -2.35    0.78
  35   2   9   -0.26    0.78
  35   2  11   -1.57    0.61
  35   2  13    9.40    2.70
  35   2  15    0.70    0.52
  35   2  17   -0.35    0.44
  35   2  19    1.92    0.87
  35   2  21    0.09    0.70
  35   2  23    0.61    1.04
  35   2  25   -2.18    1.22
  35   3   0   -0.26    1.04
  35   3   2    0.26    1.04
  35   3   4    0.70    0.87
  35   3   6   -0.61    0.87
  35   3   8    0.96    1.31
  35   3  10   10.18    7.31
  35   3  12    3.83    1.39
  35   3  14   -0.35    0.61
  35   3  16    0.61    0.96
  35   3  18   -0.61    0.52
  35   3  20   -0.96    0.70
  35   3  22   -1.04    0.78
  35   3  24    4.53    3.74
  35   4   1    2.52    1.04
  35   4   3    1.04    1.04
  35   4   5    0.61    0.78
  35   4   7    0.26    0.78
  35   4   9    1.65    0.78
  35   4  11   -0.61    0.61
  35   4  13    4.87    2.09
  35   4  15    1.57    0.70
  35   4  17   -0.09    0.61
  35   4  19    2.00    0.87
  35   4  21   -0.35    0.61
  35   4  23   -0.44    1.04
  35   4  25   -0.96    1.48
  35   5   0   -0.78    0.78
  35   5   2    0.35    1.04
  35   5   4   -0.96    0.70
  35   5   6    5.22    1.74
  35   5   8   -0.26    1.04
  35   5  10    3.13    1.22
  35   5  12    4.27    1.57
  35   5  14    1.48    0.70
  35   5  16    0.09    0.35
  35   5  18    0.26    0.52
  35   5  20    0.17    0.78
  35   5  22   -0.61    0.87
  35   5  24   -1.57    1.39
  35   6   1    0.26    0.87
  35   6   3    1.57    0.96
  35   6   5    0.61    0.87
  35   6   7   -1.48    0.78
  35   6   9    0.09    0.78
  35   6  11   -0.70    0.70
  35   6  13    1.57    0.61
  35   6  15    1.22    0.61
  35   6  17    0.00    0.44
  35   6  19    0.17    0.52
  35   6  21   -0.61    0.61
  35   6  23    0.00    1.92
  35   7   0    1.48    0.78
  35   7   2   -0.17    0.87
  35   7   4    3.92    2.35
  35   7   6    0.61    0.96
  35   7   8   -0.35    0.78
  35   7  10    8.71    2.96
  35   7  12    1.48    0.87
  35   7  14    1.92    0.78
  35   7  16    0.35    0.44
  35   7  18    0.44    0.44
  35   7  20   -0.09    0.61
  35   7  22   -1.13    0.87
  35   7  24   -0.70    1.04
  35   8   1   -1.04    0.87
  35   8   3    0.00    0.87
  35   8   5    0.96    0.87
  35   8   7    1.22    0.96
  35   8   9   -0.87    0.78
  35   8  11   -0.35    0.70
  35   8  13    2.70    0.87
  35   8  15    0.70    0.44
  35   8  17    0.17    0.44
  35   8  19   -0.35    0.52
  35   8  21   -0.87    0.70
  35   8  23    0.70    1.48
  35   9   0    1.74    0.87
  35   9   2    0.44    0.87
  35   9   4   -0.96    0.87
  35   9   6    0.17    0.70
  35   9   8    0.70    0.70
  35   9  10    0.17    0.78
  35   9  12    1.65    1.04
  35   9  14    0.26    0.61
  35   9  16    0.00    0.44
  35   9  18    0.00    0.44
  35   9  20    0.70    0.61
  35   9  22   -0.26    0.78
  35   9  24    0.78    2.18
  35  10   1    0.17    0.70
  35  10   3   -0.61    1.04
  35  10   5    7.31    2.26
  35  10   7    8.01    2.70
  35  10   9    0.96    0.78
  35  10  11    1.22    0.61
  35  10  13    0.87    0.70
  35  10  15    1.39    0.52
  35  10  17    0.35    0.44
  35  10  19    0.44    0.52
  35  10  21   -0.09    0.70
  35  10  23   -0.52    1.04
  35  11   0   -0.35    0.61
  35  11   2    0.44    0.78
  35  11   4    1.13    0.61
  35  11   6    0.61    0.78
  35  11   8   -0.35    0.61
  35  11  10    0.00    0.70
  35  11  12    0.87    0.61
  35  11  14    0.09    0.61
  35  11  16    0.61    0.52
  35  11  18    0.17    0.52
  35  11  20   -0.26    0.52
  35  11  22    0.00    0.61
  35  12   1   -0.35    0.61
  35  12   3    1.04    0.78
  35  12   5    4.70    1.48
  35  12   7    3.22    1.39
  35  12   9   -0.09    0.61
  35  12  11   -0.35    0.52
  35  12  13    0.52    0.70
  35  12  15    1.48    1.31
  35  12  17    1.48    0.61
  35  12  19   -0.78    0.44
  35  12  21   -0.52    0.52
  35  13   0    6.96    2.35
  35  13   2    5.66    1.74
  35  13   4    1.92    1.22
  35  13   6   -0.26    0.70
  35  13   8    1.13    0.78
  35  13  10    0.61    0.61
  35  13  12    1.83    1.39
  35  13  14    0.87    0.78
  35  13  16    0.52    0.61
  35  13  18   -0.09    0.44
  35  13  20    0.26    0.44
  35  13  22    0.52    0.87
  35  14   1    0.35    0.52
  35  14   3   -0.44    0.52
  35  14   5    1.31    0.87
  35  14   7    0.70    0.61
  35  14   9   -0.35    0.61
  35  14  11   -0.17    0.52
  35  14  13    2.00    0.87
  35  14  15    0.00    0.61
  35  14  17    2.52    1.04
  35  14  19   -0.44    0.44
  35  14  21   -0.70    0.61
  35  15   0    2.44    0.78
  35  15   2    3.57    0.87
  35  15   4    2.18    0.78
  35  15   6   -0.09    0.52
  35  15   8    0.17    0.52
  35  15  10   -0.52    0.52
  35  15  12    0.09    0.52
  35  15  14    1.22    0.70
  35  15  16    1.65    0.87
  35  15  18   -0.09    0.52
  35  15  20   -0.78    0.35
  35  16   1    0.70    0.44
  35  16   3    0.09    0.44
  35  16   5    0.96    0.52
  35  16   7    0.35    0.44
  35  16   9    0.17    0.44
  35  16  11   -0.09    0.52
  35  16  13    1.39    0.87
  35  16  15    1.31    0.61
  35  16  17    2.09    1.13
  35  16  19   -0.17    0.35
  35  17   0   -0.78    0.52
  35  17   2    0.44    0.44
  35  17   4    0.61    0.70
  35  17   6   -0.52    0.44
  35  17   8   -0.09    0.44
  35  17  10    0.44    0.44
  35  17  12    1.13    0.70
  35  17  14    0.52    0.61
  35  17  16    2.18    0.87
  35  17  18    0.35    0.52
  35  18   1    0.17    0.61
  35  18   3    0.00    0.52
  35  18   5   -0.35    0.52
  35  18   7   -0.52    0.44
  35  18   9   -0.78    0.44
  35  18  11    0.09    0.44
  35  18  13    1.04    0.61
  35  18  15    1.04    0.70
  35  18  17   -0.61    0.44
  35  19   0    3.39    2.09
  35  19   2    2.35    0.70
  35  19   4   -0.52    0.70
  35  19   6    0.61    0.61
  35  19   8   -0.61    0.52
  35  19  10   -0.44    0.44
  35  19  12   -0.17    0.44
  35  19  14   -0.44    0.35
  35  19  16    0.87    0.52
  35  20   1    0.09    0.70
  35  20   3    0.26    0.61
  35  20   5   -0.52    0.70
  35  20   7    1.04    0.61
  35  20   9   -0.70    0.52
  35  20  11    0.44    0.61
  35  20  13   -0.09    0.44
  35  20  15   -0.44    0.44
  35  21   0    1.48    0.61
  35  21   2    0.44    0.61
  35  21   4    0.09    0.70
  35  21   6    0.70    0.61
  35  21   8   -1.04    0.61
  35  21  10    0.09    0.70
  35  21  12    1.48    1.22
  35  21  14   -0.96    0.52
  35  22   1   -0.17    0.87
  35  22   3    0.26    0.87
  35  22   5   -0.17    0.96
  35  22   7    0.52    0.87
  35  22   9   -0.78    0.87
  35  22  11    0.00    0.78
  35  22  13   -1.13    0.96
  35  23   0   -1.65    0.70
  35  23   2   -0.61    0.78
  35  23   4   -0.09    0.87
  35  23   6    2.44    2.00
  35  23   8   -0.26    2.09
  35  23  10   -1.04    1.22
  35  23  12   -0.44    1.39
  35  24   1   -1.13    0.87
  35  24   3    1.83    0.87
  35  24   5    0.00    1.39
  35  24   7    1.39    1.13
  35  24   9   -1.31    1.83
  35  25   0    0.17    0.52
  35  25   2    1.57    1.04
  35  25   4    0.26    1.22
  35  25   6    1.83    1.92
  36   0   0   16.89    8.01
  36   1   1    3.22    4.35
  36   1   3   -0.09    1.04
  36   1   5    0.44    1.04
  36   1   7    1.39    0.96
  36   1   9   -0.61    0.70
  36   1  11    0.17    0.78
  36   1  13    0.44    0.70
  36   1  15   -0.52    0.52
  36   1  17   -0.87    0.44
  36   1  19   -0.17    0.61
  36   1  21    0.17    0.70
  36   1  23   -0.35    0.87
  36   2   0    2.35    1.65
  36   2   2   40.48    8.97
  36   2   4    0.26    0.96
  36   2   6    6.96    2.09
  36   2   8   -1.13    0.96
  36   2  10   -0.52    0.78
  36   2  12    1.13    1.04
  36   2  14    3.05    0.96
  36   2  16   -0.44    0.44
  36   2  18    0.09    0.52
  36   2  20   -0.44    0.70
  36   2  22    0.44    0.70
  36   2  24   -1.31    1.31
  36   3   1   -0.09    1.04
  36   3   3   -1.04    0.87
  36   3   5   -1.39    0.96
  36   3   7    0.17    1.04
  36   3   9    3.13    1.48
  36   3  11    2.61    1.13
  36   3  13    0.78    0.70
  36   3  15    0.96    0.52
  36   3  17    0.09    0.35
  36   3  19   -0.17    0.61
  36   3  21    0.09    1.04
  36   3  23    0.52    0.96
  36   4   0   11.06    4.18
  36   4   2    0.00    0.96
  36   4   4    1.31    1.39
  36   4   6   -0.26    0.78
  36   4   8   -0.17    0.78
  36   4  10   -0.87    0.78
  36   4  12    2.96    1.31
  36   4  14    2.52    1.22
  36   4  16   -0.17    0.52
  36   4  18    0.35    0.44
  36   4  20   -0.17    0.61
  36   4  22    0.87    0.96
  36   5   1   -1.22    0.96
  36   5   3    1.22    0.78
  36   5   5   -0.44    0.78
  36   5   7    1.31    0.78
  36   5   9    3.48    1.57
  36   5  11    0.00    0.87
  36   5  13    0.70    0.87
  36   5  15   -0.09    0.52
  36   5  17    0.09    0.44
  36   5  19   -0.35    0.52
  36   5  21    2.79    1.83
  36   5  23    5.14    3.57
  36   6   0   -1.31    0.78
  36   6   2   13.67    4.53
  36   6   4    1.04    0.87
  36   6   6    4.00    2.18
  36   6   8   -0.44    0.87
  36   6  10    1.92    1.31
  36   6  12   -0.96    0.70
  36   6  14    2.00    1.31
  36   6  16    0.70    0.44
  36   6  18    1.31    0.87
  36   6  20    0.61    0.61
  36   6  22   -0.44    0.61
  36   7   1   -0.96    1.13
  36   7   3    6.18    4.53
  36   7   5    0.00    1.13
  36   7   7    3.05    1.57
  36   7   9    1.13    1.65
  36   7  11    1.39    1.92
  36   7  13    4.27    2.00
  36   7  15    0.26    0.61
  36   7  17    0.26    0.44
  36   7  19   -0.09    0.52
  36   7  21   -0.52    0.87
  36   7  23   -1.04    1.57
  36   8   0    2.09    1.74
  36   8   2   -0.61    0.78
  36   8   4   -0.09    0.78
  36   8   6    0.35    0.78
  36   8   8    1.22    0.78
  36   8  10    0.17    0.78
  36   8  12    0.09    0.78
  36   8  14    2.18    0.70
  36   8  16   -0.09    0.52
  36   8  18    0.17    0.35
  36   8  20    0.17    0.52
  36   8  22    0.17    0.87
  36   9   1    0.00    0.78
  36   9   3    2.52    1.13
  36   9   5    4.00    2.26
  36   9   7   14.36    4.27
  36   9   9    3.13    2.00
  36   9  11    5.92    2.26
  36   9  13   -0.26    0.70
  36   9  15    0.00    0.61
  36   9  17   -0.09    0.44
  36   9  19    0.26    0.52
  36   9  21    0.70    0.96
  36  10   0    0.00    0.78
  36  10   2    1.48    0.78
  36  10   4    1.57    0.96
  36  10   6    2.52    2.79
  36  10   8    0.52    0.61
  36  10  10    0.26    0.70
  36  10  12    0.17    0.70
  36  10  14   -0.17    0.70
  36  10  16    0.09    0.87
  36  10  18    0.44    0.44
  36  10  20    0.70    0.52
  36  10  22    0.09    0.70
  36  11   1   -0.52    0.78
  36  11   3    1.57    1.04
  36  11   5    2.18    1.39
  36  11   7    3.57    1.74
  36  11   9    0.52    0.78
  36  11  11    0.00    0.61
  36  11  13    0.44    0.70
  36  11  15    0.70    0.61
  36  11  17   -0.61    0.61
  36  11  19    0.00    0.52
  36  11  21   -0.26    0.52
  36  12   0   11.84    3.39
  36  12   2    4.09    1.92
  36  12   4    1.31    1.13
  36  12   6   -0.26    0.70
  36  12   8   -0.26    0.70
  36  12  10    1.83    0.87
  36  12  12    1.13    0.61
  36  12  14   -0.17    0.61
  36  12  16    0.44    0.96
  36  12  18    0.70    0.44
  36  12  20    0.17    0.44
  36  13   1   -0.09    0.61
  36  13   3    0.44    0.78
  36  13   5    2.26    1.57
  36  13   7    0.61    0.87
  36  13   9    0.52    0.70
  36  13  11   -0.87    0.61
  36  13  13   -1.22    0.52
  36  13  15    1.65    1.13
  36  13  17    1.31    0.96
  36  13  19    0.09    0.35
  36  14   0    1.22    1.04
  36  14   2    1.04    0.96
  36  14   4    2.52    0.87
  36  14   6    2.70    1.31
  36  14   8    0.44    0.70
  36  14  10    0.09    0.61
  36  14  12   -0.78    0.61
  36  14  14   -0.61    0.61
  36  14  16   -0.09    0.61
  36  14  18    0.96    0.70
  36  14  20    0.44    0.87
  36  15   1   -0.61    0.52
  36  15   3    0.26    0.52
  36  15   5   -0.61    0.52
  36  15   7   -0.44    0.52
  36  15   9   -0.52    0.61
  36  15  11   -0.44    0.70
  36  15  13   -0.35    0.52
  36  15  15    1.65    1.57
  36  15  17    1.22    1.92
  36  15  19   -0.17    0.96
  36  16   0    0.78    0.52
  36  16   2    0.52    1.04
  36  16   4    0.26    0.44
  36  16   6   -0.09    0.44
  36  16   8    0.35    0.52
  36  16  10    0.61    0.52
  36  16  12   -0.52    0.70
  36  16  14    1.83    0.78
  36  16  16    2.09    0.87
  36  16  18    0.52    0.96
  36  17   1    0.35    0.35
  36  17   3    0.26    0.44
  36  17   5    0.17    0.44
  36  17   7    0.00    0.44
  36  17   9    0.35    0.44
  36  17  11    1.04    0.52
  36  17  13   -0.96    0.52
  36  17  15    0.52    1.48
  36  17  17   -0.61    1.04
  36  18   0   -0.17    0.44
  36  18   2    0.78    0.52
  36  18   4   -0.52    0.44
  36  18   6   -0.35    0.35
  36  18   8    0.35    0.35
  36  18  10   -0.09    0.44
  36  18  12    0.44    0.44
  36  18  14    0.00    0.61
  36  18  16   -0.44    0.70
  36  19   1   -0.09    0.52
  36  19   3   -0.17    0.52
  36  19   5    0.52    0.52
  36  19   7    0.61    0.44
  36  19   9    0.17    0.52
  36  19  11    1.57    0.52
  36  19  13    2.70    0.78
  36  19  15   -0.09    0.52
  36  20   0    0.70    0.61
  36  20   2    0.44    0.70
  36  20   4    0.52    0.70
  36  20   6    0.26    0.61
  36  20   8   -0.26    0.52
  36  20  10    0.09    0.52
  36  20  12   -0.09    0.44
  36  20  14   -0.61    0.44
  36  21   1   -0.96    0.70
  36  21   3   -0.09    0.96
  36  21   5    4.96    1.48
  36  21   7    3.39    1.57
  36  21   9    0.00    0.61
  36  21  11    1.31    0.61
  36  22   0    0.00    0.78
  36  22   2   -0.87    0.87
  36  22   4   -0.52    0.87
  36  22   6   -0.61    0.70
  36  22   8   -1.31    0.78
  36  22  10   -0.52    0.78
  36  23   1    0.00    0.78
  36  23   3    2.00    1.22
  36  23   5    0.17    1.48
  36  23   7   -1.48    0.87
  36  24   0   -0.09    0.96
  36  24   2   -1.13    1.04
  36  24   4   -0.35    2.52
  37   1   0    3.13    2.18
  37   1   2    0.35    0.96
  37   1   4   -1.13    0.78
  37   1   6   -1.48    1.04
  37   1   8   -1.48    0.87
  37   1  10   -0.87    0.78
  37   1  12    5.22    6.01
  37   1  14    0.00    0.61
  37   1  16    0.96    0.52
  37   1  18    0.00    0.35
  37   1  20    0.00    0.44
  37   1  22    1.65    0.70
  37   2   1    1.65    0.96
  37   2   3    0.96    1.22
  37   2   5    0.09    1.13
  37   2   7   -0.52    0.96
  37   2   9    0.26    0.70
  37   2  11    0.35    1.31
  37   2  13    0.26    0.61
  37   2  15    1.83    1.04
  37   2  17   -0.09    0.35
  37   2  19   -0.26    0.35
  37   2  21   -0.09    0.70
  37   3   0   -0.09    1.22
  37   3   2   -1.74    0.96
  37   3   4    0.44    1.22
  37   3   6    1.13    0.87
  37   3   8    0.87    0.87
  37   3  10    0.26    0.78
  37   3  12   -0.61    0.78
  37   3  14   -0.52    0.70
  37   3  16   -0.09    0.87
  37   3  18   -0.17    0.35
  37   3  20    0.00    0.61
  37   3  22    0.17    0.78
  37   4   1   -1.65    1.22
  37   4   3   -1.22    0.96
  37   4   5    0.87    1.13
  37   4   7   -0.87    0.96
  37   4   9    1.04    0.87
  37   4  11   -0.17    0.61
  37   4  13    0.35    0.78
  37   4  15   -0.35    0.61
  37   4  17    0.00    0.70
  37   4  19    0.44    0.44
  37   4  21   -0.87    0.52
  37   5   0    2.52    2.61
  37   5   2    0.52    0.96
  37   5   4   -0.09    1.04
  37   5   6    0.35    1.48
  37   5   8    1.83    1.48
  37   5  10    7.57    2.79
  37   5  12    5.22    2.09
  37   5  14    3.05    1.74
  37   5  16   -0.17    0.44
  37   5  18   -0.26    0.44
  37   5  20    4.00    2.09
  37   5  22    2.87    3.13
  37   6   1    0.87    0.87
  37   6   3    2.44    1.65
  37   6   5    1.48    1.39
  37   6   7    0.70    0.78
  37   6   9    2.00    1.13
  37   6  11   -0.09    0.78
  37   6  13    0.44    0.70
  37   6  15   -0.09    0.61
  37   6  17    0.70    0.44
  37   6  19    0.17    0.35
  37   6  21    0.35    0.78
  37   7   0    1.39    0.87
  37   7   2    0.61    0.87
  37   7   4    0.35    1.31
  37   7   6    1.22    0.87
  37   7   8   -0.35    0.87
  37   7  10    0.78    0.87
  37   7  12   -0.35    0.78
  37   7  14    0.61    0.70
  37   7  16    0.35    0.61
  37   7  18   -1.04    0.44
  37   7  20    0.78    1.04
  37   8   1    0.35    0.96
  37   8   3   -0.52    0.96
  37   8   5   -1.31    1.48
  37   8   7   -1.31    0.96
  37   8   9    0.35    0.87
  37   8  11    1.92    0.78
  37   8  13   -0.70    0.78
  37   8  15    0.26    0.78
  37   8  17    0.00    0.61
  37   8  19   -0.17    0.44
  37   8  21   -1.13    0.96
  37   9   0   -0.70    0.87
  37   9   2    0.09    0.70
  37   9   4    0.70    0.78
  37   9   6   -1.57    0.78
  37   9   8    4.35    1.74
  37   9  10   -0.26    0.78
  37   9  12    0.96    0.87
  37   9  14   -1.04    0.61
  37   9  16   -0.26    0.61
  37   9  18    1.04    0.87
  37   9  20    1.31    1.04
  37  10   1    0.96    1.22
  37  10   3    3.74    3.05
  37  10   5    1.31    0.87
  37  10   7   -0.17    0.78
  37  10   9    1.13    1.13
  37  10  11   -1.04    0.78
  37  10  13    0.70    0.78
  37  10  15    0.17    0.78
  37  10  17    0.78    0.78
  37  10  19   -0.61    0.44
  37  11   0    2.35    1.57
  37  11   2    1.31    1.04
  37  11   4    0.70    0.87
  37  11   6    0.26    0.87
  37  11   8    0.35    0.87
  37  11  10    0.70    0.70
  37  11  12    0.87    0.61
  37  11  14   -0.96    0.70
  37  11  16    2.79    2.61
  37  11  18   -0.52    0.61
  37  11  20    0.87    0.70
  37  12   1    0.00    0.87
  37  12   3    0.35    0.70
  37  12   5    2.52    2.00
  37  12   7    1.13    1.13
  37  12   9    0.09    0.78
  37  12  11   -1.13    0.78
  37  12  13   -0.52    0.61
  37  12  15    0.00    0.78
  37  12  17    1.39    0.70
  37  12  19   -0.52    0.52
  37  13   0   -0.09    0.61
  37  13   2    1.57    1.31
  37  13   4    0.87    0.70
  37  13   6    0.61    0.70
  37  13   8    0.78    0.70
  37  13  10   -0.26    0.61
  37  13  12   -0.26    0.61
  37  13  14    0.78    0.70
  37  13  16    0.52    0.70
  37  13  18    0.35    0.78
  37  14   1   -0.35    0.70
  37  14   3    0.87    0.78
  37  14   5    1.74    1.57
  37  14   7   -0.17    0.70
  37  14   9   -0.52    0.61
  37  14  11   -0.09    0.61
  37  14  13   -0.87    0.70
  37  14  15    0.78    0.87
  37  14  17    1.22    0.78
  37  15   0    3.92    1.13
  37  15   2   -0.35    0.70
  37  15   4    1.22    0.61
  37  15   6    0.52    0.61
  37  15   8    0.87    0.70
  37  15  10   -1.13    0.78
  37  15  12    0.26    0.87
  37  15  14   -0.35    0.52
  37  15  16   -2.44    0.78
  37  16   1    0.17    0.44
  37  16   3    0.17    0.52
  37  16   5    0.70    0.52
  37  16   7    0.52    0.61
  37  16   9    0.26    0.87
  37  16  11   -0.09    0.61
  37  16  13   -0.52    0.78
  37  16  15    0.44    0.87
  37  17   0    0.52    0.44
  37  17   2    0.35    0.44
  37  17   4    0.44    0.44
  37  17   6   -0.52    0.44
  37  17   8   -0.09    0.52
  37  17  10   -0.35    0.52
  37  17  12    0.52    0.78
  37  17  14    0.26    0.78
  37  18   1   -0.44    0.44
  37  18   3   -0.17    0.44
  37  18   5    0.26    0.44
  37  18   7    0.35    0.44
  37  18   9   -0.78    0.52
  37  18  11    0.09    0.52
  37  18  13   -0.26    0.70
  37  19   0   -1.22    0.52
  37  19   2    1.39    0.78
  37  19   4   -0.52    0.35
  37  19   6    1.13    0.78
  37  19   8    0.26    0.44
  37  19  10    0.00    0.52
  37  19  12    0.17    0.70
  37  20   1    0.26    0.61
  37  20   3    1.13    0.61
  37  20   5    0.52    0.70
  37  20   7    0.87    0.78
  37  20   9    0.70    0.61
  37  20  11    0.09    0.52
  37  21   0   -0.61    0.70
  37  21   2    0.09    0.52
  37  21   4   -0.44    0.61
  37  21   6    0.00    0.70
  37  21   8    1.04    0.78
  37  22   1    0.35    0.52
  37  22   3   -1.04    0.70
  37  22   5   -0.70    0.96
  38   0   0   20.20   11.58
  38   1   1    0.26    0.87
  38   1   3   -0.61    0.87
  38   1   5   -0.87    0.87
  38   1   7    1.48    0.87
  38   1   9    0.78    0.70
  38   1  11    0.17    0.87
  38   1  13   -0.78    0.87
  38   1  15   -0.35    0.70
  38   1  17    0.00    0.52
  38   1  19    0.17    0.44
  38   1  21   -2.00    0.87
  38   2   0    1.31    1.22
  38   2   2    7.05    3.83
  38   2   4   -1.04    0.96
  38   2   6    3.31    3.31
  38   2   8   -1.13    1.13
  38   2  10    1.04    1.92
  38   2  12   -0.35    0.78
  38   2  14    1.65    0.96
  38   2  16   -0.26    0.52
  38   2  18    4.00    1.39
  38   2  20    0.00    0.44
  38   3   1   -0.61    0.96
  38   3   3    1.31    1.04
  38   3   5   -0.61    1.22
  38   3   7   -0.35    0.96
  38   3   9    0.17    1.04
  38   3  11    0.00    1.04
  38   3  13    0.09    0.78
  38   3  15    0.52    0.78
  38   3  17    0.09    0.61
  38   3  19    1.04    0.61
  38   3  21   -1.57    1.74
  38   4   0   22.72    7.66
  38   4   2   -1.04    1.04
  38   4   4   30.38    7.75
  38   4   6    4.00    3.66
  38   4   8   12.27    4.09
  38   4  10   -0.09    0.87
  38   4  12    2.35    1.39
  38   4  14    0.52    0.78
  38   4  16    0.44    0.70
  38   4  18    1.13    0.61
  38   4  20    0.17    0.44
  38   5   1   -0.26    0.87
  38   5   3    1.31    1.31
  38   5   5   -0.70    0.87
  38   5   7    1.39    0.96
  38   5   9   -0.70    1.22
  38   5  11   -0.52    0.96
  38   5  13    2.52    1.22
  38   5  15    0.26    0.70
  38   5  17    0.52    0.61
  38   5  19    3.22    1.31
  38   6   0   -0.26    1.31
  38   6   2    2.44    2.00
  38   6   4    1.04    0.87
  38   6   6    0.09    0.78
  38   6   8    0.52    0.78
  38   6  10   -0.52    0.87
  38   6  12    0.35    0.61
  38   6  14    0.00    0.70
  38   6  16    1.13    0.61
  38   6  18    0.96    0.87
  38   6  20    0.17    0.70
  38   7   1    0.61    0.78
  38   7   3    0.87    0.96
  38   7   5   -0.78    0.96
  38   7   7    2.18    1.74
  38   7   9   -0.87    0.78
  38   7  11    1.65    1.13
  38   7  13   -0.52    0.87
  38   7  15    0.70    0.61
  38   7  17   -0.17    0.78
  38   7  19    2.79    1.57
  38   8   0   -0.26    1.04
  38   8   2    1.48    0.87
  38   8   4    1.22    2.00
  38   8   6    0.78    0.87
  38   8   8    4.18    2.61
  38   8  10    0.35    0.87
  38   8  12    0.26    0.87
  38   8  14    0.09    0.70
  38   8  16    0.09    0.70
  38   8  18    0.96    0.61
  38   9   1   -0.52    0.78
  38   9   3    0.52    1.04
  38   9   5    1.04    0.96
  38   9   7   10.79    3.48
  38   9   9    2.61    1.83
  38   9  11   -0.70    1.13
  38   9  13   -0.61    0.87
  38   9  15   -0.44    0.61
  38   9  17   -0.44    0.78
  38   9  19   -0.61    0.87
  38  10   0    0.26    1.04
  38  10   2    0.17    1.04
  38  10   4    0.09    0.78
  38  10   6   -0.87    0.78
  38  10   8   -0.61    1.04
  38  10  10    1.39    0.96
  38  10  12    1.13    0.70
  38  10  14   -0.09    0.87
  38  10  16    0.00    1.04
  38  10  18   -0.96    0.78
  38  11   1    1.22    0.96
  38  11   3    0.26    0.87
  38  11   5    0.70    0.70
  38  11   7    4.09    2.44
  38  11   9    2.26    1.22
  38  11  11   -1.22    0.78
  38  11  13   -0.61    0.96
  38  11  15    0.78    0.78
  38  11  17    0.35    1.22
  38  12   0   -1.13    0.70
  38  12   2    1.65    3.05
  38  12   4    1.13    1.13
  38  12   6    0.52    0.70
  38  12   8    0.44    0.87
  38  12  10    1.31    0.78
  38  12  12   -1.13    0.96
  38  12  14    1.39    0.96
  38  12  16   -2.09    0.78
  38  13   1   -0.35    0.70
  38  13   3   -0.70    0.78
  38  13   5    0.44    0.87
  38  13   7    0.52    0.78
  38  13   9    1.22    0.70
  38  13  11    0.00    0.70
  38  13  13    0.52    0.70
  38  13  15    0.78    0.78
  38  13  17    8.88    3.92
  38  14   0    1.92    1.13
  38  14   2    6.53    3.22
  38  14   4   -0.52    0.70
  38  14   6    0.17    0.70
  38  14   8    0.17    0.61
  38  14  10   -0.52    0.61
  38  14  12    0.09    0.61
  38  14  14    0.00    0.52
  38  15   1    0.61    0.52
  38  15   3    0.17    0.70
  38  15   5    0.26    0.78
  38  15   7    0.26    0.96
  38  15   9    1.04    0.78
  38  15  11    4.79    3.31
  38  15  13   -0.35    1.04
  38  16   0   -0.17    0.61
  38  16   2    0.09    0.70
  38  16   4    0.35    0.52
  38  16   6   -0.70    0.70
  38  16   8   -0.96    0.70
  38  16  10    0.44    0.78
  38  16  12    0.78    0.78
  38  17   1    0.26    0.61
  38  17   3   -1.04    0.61
  38  17   5    1.39    0.78
  38  17   7    0.87    0.61
  38  17   9    1.92    0.78
  38  17  11   -0.96    0.96
  38  18   0    2.52    1.13
  38  18   2    3.48    1.22
  38  18   4    0.70    0.78
  38  18   6    0.78    1.57
  38  18   8    0.70    1.04
  38  18  10    1.39    0.61
  38  19   1   -0.17    0.44
  38  19   3    0.26    0.44
  38  19   5    3.39    1.31
  38  19   7    5.66    2.09
  38  19   9    6.96    5.48
  38  20   0   -0.17    0.35
  38  20   2    0.26    0.44
  38  20   4   -0.96    0.52
  38  20   6   -0.44    0.52
  38  21   1   -0.78    1.04
  38  21   3    0.09    1.13
  38  21   5    1.65    0.78
  39   1   0   -2.26    0.78
  39   1   2   -0.52    0.87
  39   1   4   -0.52    0.87
  39   1   6    0.61    1.13
  39   1   8   -0.17    0.96
  39   1  10   -0.17    0.78
  39   1  12    1.48    1.39
  39   1  14   -0.61    0.87
  39   1  16   -0.17    0.70
  39   1  18   -0.17    0.70
  39   2   1   -1.65    1.22
  39   2   3   -1.65    0.96
  39   2   5    0.00    1.13
  39   2   7   -0.78    0.96
  39   2   9   -1.31    0.78
  39   2  11    1.22    1.04
  39   2  13    0.35    0.87
  39   2  15    0.44    0.78
  39   2  17    2.70    1.83
  39   2  19   -1.13    1.22
  39   3   0    0.09    1.04
  39   3   2   -1.31    1.04
  39   3   4    0.61    0.87
  39   3   6   -1.65    1.13
  39   3   8    6.53    2.79
  39   3  10    0.17    1.22
  39   3  12    0.35    1.31
  39   3  14   -1.13    0.70
  39   3  16    0.17    0.96
  39   3  18    0.17    0.70
  39   4   1   -0.44    1.22
  39   4   3    0.70    1.04
  39   4   5    0.35    0.96
  39   4   7   -0.44    0.96
  39   4   9   -0.96    0.87
  39   4  11    0.35    0.87
  39   4  13   -0.61    0.87
  39   4  15    1.13    0.70
  39   4  17   -0.44    0.78
  39   5   0   -0.78    1.04
  39   5   2   -0.96    1.13
  39   5   4   -0.17    1.04
  39   5   6    0.52    1.04
  39   5   8    0.96    0.78
  39   5  10   -0.61    0.96
  39   5  12   -0.09    0.78
  39   5  14   -1.31    0.78
  39   5  16    0.00    0.78
  39   5  18   -0.26    0.96
  39   6   1   -0.09    0.96
  39   6   3    0.44    0.96
  39   6   5   -0.17    0.87
  39   6   7   -1.39    0.96
  39   6   9    1.31    0.96
  39   6  11    0.35    0.87
  39   6  13   -0.09    0.61
  39   6  15   -0.17    0.70
  39   6  17   -0.52    1.31
  39   7   0    2.18    0.78
  39   7   2   -0.87    0.96
  39   7   4   -1.04    0.78
  39   7   6   -0.87    0.78
  39   7   8   -0.61    1.31
  39   7  10   -1.04    0.87
  39   7  12   -0.96    1.13
  39   7  14   -1.92    0.78
  39   7  16    0.00    0.52
  39   7  18    0.52    0.70
  39   8   1   -1.13    0.70
  39   8   3    2.44    2.09
  39   8   5    0.78    0.78
  39   8   7    3.83    1.83
  39   8   9    1.22    0.96
  39   8  11    1.48    1.13
  39   8  13   -0.96    0.96
  39   8  15   -0.09    0.87
  39   8  17    0.35    2.96
  39   9   0    0.70    1.04
  39   9   2    0.52    0.96
  39   9   4    0.70    0.78
  39   9   6    0.87    0.87
  39   9   8    0.17    1.04
  39   9  10   -0.70    0.96
  39   9  12   -0.17    0.96
  39   9  14    1.57    1.22
  39   9  16    0.17    1.04
  39  10   1    1.04    0.78
  39  10   3    3.13    1.74
  39  10   5   -0.26    1.22
  39  10   7    3.83    2.87
  39  10   9    2.18    1.13
  39  10  11    0.70    0.70
  39  10  13   -1.13    0.87
  39  10  15   -1.04    1.31
  39  11   0    0.17    0.96
  39  11   2   -0.17    0.70
  39  11   4    0.78    0.96
  39  11   6    0.35    0.78
  39  11   8    0.44    1.04
  39  11  10    0.78    0.96
  39  11  12   -0.35    0.78
  39  11  14    0.52    1.48
  39  12   1    0.17    0.96
  39  12   3    0.44    1.04
  39  12   5    1.13    1.13
  39  12   7   -1.39    1.22
  39  12   9    0.52    1.04
  39  12  11    0.35    1.31
  39  12  13    0.35    1.13
  39  13   0   -0.35    0.87
  39  13   2    3.05    1.83
  39  13   4    0.52    0.78
  39  13   6    0.00    0.96
  39  13   8   -1.39    1.04
  39  13  10    0.87    1.04
  39  13  12    0.44    0.96
  39  13  14   -0.52    1.31
  39  14   1    0.26    0.78
  39  14   3    0.17    1.13
  39  14   5    0.09    0.87
  39  14   7    0.09    0.78
  39  14   9   -0.35    0.61
  39  14  11   -0.61    0.87
  39  14  13   -0.78    0.87
  39  15   0    0.09    0.70
  39  15   2    0.09    0.87
  39  15   4   -1.22    0.96
  39  15   6    2.00    0.78
  39  15   8   -0.78    0.78
  39  15  10    1.31    0.70
  39  15  12    1.22    1.13
  39  16   1    1.04    0.96
  39  16   3    0.61    0.78
  39  16   5   -0.09    0.70
  39  16   7    0.35    0.87
  39  16   9   -0.61    0.52
  39  17   0    2.44    1.57
  39  17   2    3.74    1.48
  39  17   4    2.44    1.74
  39  17   6    0.44    1.57
  39  17   8   -1.39    1.13
  39  18   1    0.35    0.78
  39  18   3    0.96    0.78
  39  18   5    1.04    1.13
  39  18   7    0.17    0.09
  39  19   0   -0.78    0.70
  39  19   2   -1.39    0.87
  39  19   4    1.13    0.26
  40   0   0   -2.09    2.00
  40   1   1    1.31    0.96
  40   1   3    2.96    1.13
  40   1   5    0.00    1.22
  40   1   7   -0.61    1.31
  40   1   9   -1.39    0.96
  40   1  11   -0.26    1.31
  40   1  13   -0.26    1.22
  40   1  15    0.09    0.78
  40   2   0   -1.04    1.04
  40   2   2    8.88    4.87
  40   2   4   -0.44    0.96
  40   2   6    3.13    1.74
  40   2   8    0.17    1.39
  40   2  10   -0.17    1.31
  40   2  12   -1.65    0.96
  40   2  14   -0.35    0.96
  40   2  16   -0.44    1.04
  40   3   1    0.78    1.48
  40   3   3   -0.17    0.96
  40   3   5   -0.44    1.04
  40   3   7    1.13    1.04
  40   3   9    0.87    1.04
  40   3  11   -1.48    0.96
  40   3  13   -1.83    0.70
  40   3  15    1.13    1.31
  40   4   0    1.83    1.48
  40   4   2    0.17    1.13
  40   4   4    1.92    1.65
  40   4   6    0.17    0.87
  40   4   8    0.87    1.39
  40   4  10   -1.57    1.04
  40   4  12    2.18    2.26
  40   4  14   -1.22    0.87
  40   4  16   -1.39    0.78
  40   5   1   -0.61    1.31
  40   5   3    2.09    2.70
  40   5   5   -0.70    0.78
  40   5   7    1.48    0.96
  40   5   9    0.00    1.22
  40   5  11    1.39    1.92
  40   5  13    0.52    1.04
  40   5  15   -0.87    0.87
  40   6   0   -0.78    1.04
  40   6   2    5.40    3.05
  40   6   4    0.52    0.96
  40   6   6    2.44    1.74
  40   6   8    0.70    1.04
  40   6  10   -1.31    1.48
  40   6  12   -0.78    0.96
  40   6  14    0.26    1.04
  40   6  16    0.70    1.22
  40   7   1   -0.44    1.04
  40   7   3    1.57    1.48
  40   7   5   -0.78    0.78
  40   7   7    2.61    1.57
  40   7   9    1.48    1.39
  40   7  11   -0.70    0.78
  40   7  13    0.17    1.57
  40   7  15    0.17    1.31
  40   8   0    0.35    1.48
  40   8   2   -0.17    0.87
  40   8   4    0.00    1.22
  40   8   6    1.74    1.83
  40   8   8    1.92    0.96
  40   8  10   -0.96    1.22
  40   8  12   -0.17    0.78
  40   8  14   -0.70    0.78
  40   9   1   -0.17    1.31
  40   9   3    1.65    1.04
  40   9   5    2.35    1.57
  40   9   7    0.52    0.96
  40   9   9    3.05    1.31
  40   9  11    0.87    1.04
  40   9  13    0.35    1.04
  40  10   0   -0.09    0.70
  40  10   2    0.78    1.74
  40  10   4    0.00    0.96
  40  10   6    2.00    1.31
  40  10   8    1.31    2.26
  40  10  10   -0.70    1.04
  40  10  12   -0.09    1.22
  40  11   1    0.35    0.87
  40  11   3   -1.04    0.87
  40  11   5   -0.09    0.96
  40  11   7   -0.61    1.22
  40  11   9   -0.35    1.22
  40  11  11    1.04    1.13
  40  11  13   -2.35    1.57
  40  12   0    1.92    2.61
  40  12   2   -0.78    1.04
  40  12   4   -0.35    1.31
  40  12   6   -1.31    0.96
  40  12   8    0.09    0.96
  40  12  10    0.78    0.87
  40  12  12   -0.52    0.17
  40  13   1   -0.87    0.96
  40  13   3    1.13    1.13
  40  13   5   -0.44    1.39
  40  13   7   -0.78    1.04
  40  13   9   -0.17    1.13
  40  13  11    0.35    0.44
  40  14   0   -2.18    0.61
  40  14   2    0.09    0.87
  40  14   4    0.96    0.70
  40  14   6    1.57    1.39
  40  14   8    0.96    0.70
  40  15   1    1.22    1.13
  40  15   3   -0.96    0.78
  40  15   5   -0.87    0.52
  40  15   7   -0.96    0.78
  40  16   0   -1.39    0.78
  40  16   2    0.09    0.87
  40  16   4   -2.18    3.48
  40  17   1    0.17    0.17
  41   1   0   -1.74    1.13
  41   1   2    1.39    1.22
  41   1   4   -2.09    1.31
  41   1   6   -0.61    1.57
  41   1   8   -1.57    1.22
  41   1  10    0.52    0.61
  41   1  12    0.00    1.48
  41   1  14    0.09    1.31
  41   2   1    0.17    0.87
  41   2   3    0.52    1.31
  41   2   5    2.00    1.31
  41   2   7    0.52    0.87
  41   2   9   -1.13    0.87
  41   2  11    1.74    1.04
  41   2  13    0.52    1.48
  41   3   0   -0.61    1.04
  41   3   2    0.00    1.22
  41   3   4   -1.74    1.31
  41   3   6   -0.44    1.04
  41   3   8    0.78    1.22
  41   3  10   -0.44    1.04
  41   3  12   -0.96    0.78
  41   3  14   -1.65    1.31
  41   4   1    0.35    1.22
  41   4   3   -0.61    1.74
  41   4   5   -1.22    0.96
  41   4   7    0.26    1.57
  41   4   9    0.70    1.04
  41   4  11   -0.17    1.04
  41   4  13    0.17    0.87
  41   5   0   -0.96    1.13
  41   5   2    0.35    0.96
  41   5   4   -0.70    0.87
  41   5   6   -1.57    1.39
  41   5   8   -2.00    1.13
  41   5  10    7.66    4.53
  41   5  12   -1.04    0.87
  41   6   1    0.78    0.87
  41   6   3   -0.52    0.87
  41   6   5   -0.44    1.04
  41   6   7    0.70    1.22
  41   6   9    0.61    1.22
  41   6  11    0.00    1.04
  41   6  13    0.61    1.04
  41   7   0    0.78    1.22
  41   7   2    0.87    1.13
  41   7   4    0.09    0.96
  41   7   6   -0.96    0.96
  41   7   8    0.17    0.87
  41   7  10    0.61    0.70
  41   7  12   -0.52    1.22
  41   8   1    0.78    1.22
  41   8   3    0.17    1.74
  41   8   5    2.18    1.39
  41   8   7    0.52    0.78
  41   8   9   -0.70    0.96
  41   8  11    0.78    0.87
  41   9   0   -0.26    0.70
  41   9   2   -0.78    1.04
  41   9   4   -0.26    1.57
  41   9   6   -2.09    0.96
  41   9   8    2.35    0.78
  41   9  10    0.87    0.70
  41  10   1    1.48    2.44
  41  10   3   -1.39    1.04
  41  10   5   -0.26    1.48
  41  10   7   -0.61    1.39
  41  10   9   -0.17    0.87
  41  11   0   -0.35    1.04
  41  11   2   -0.35    1.39
  41  11   4    1.22    0.78
  41  11   6    2.00    1.39
  41  11   8    0.26    1.13
  41  12   1    0.52    1.04
  41  12   3    0.78    0.87
  41  12   5    0.87    1.22
  41  12   7    1.83    0.70
  41  13   0    0.52    1.13
  41  13   2   -0.87    0.87
  41  13   4    0.87    1.92
  41  14   1    0.17    1.83
  41  14   3   -0.35    0.61
  42   0   0    0.70    1.74
  42   1   1    1.22    1.31
  42   1   3   -1.31    1.13
  42   1   5    0.52    1.13
  42   1   7    1.22    1.74
  42   1   9   -1.31    1.48
  42   2   0    4.70    5.14
  42   2   2    0.52    1.83
  42   2   4    0.09    1.04
  42   2   6   -0.09    1.04
  42   2   8   -0.17    0.87
  42   2  10    1.22    1.48
  42   3   1    0.87    0.96
  42   3   3    0.09    1.31
  42   3   5   -0.96    1.13
  42   3   7    0.26    1.22
  42   3   9   -0.78    1.22
  42   3  11    1.57    0.17
  42   4   0   -1.74    0.78
  42   4   2   -2.09    1.13
  42   4   4    0.96    1.04
  42   4   6   -0.61    1.31
  42   4   8    0.52    1.31
  42   4  10   -1.65    1.48
  42   5   1    0.44    0.96
  42   5   3    0.78    1.04
  42   5   5   -0.78    1.31
  42   5   7    0.35    0.78
  42   5   9   -1.57    1.04
  42   6   0    1.48    0.78
  42   6   2   -0.35    1.48
  42   6   4   -0.26    0.87
  42   6   6    0.35    1.04
  42   6   8   -0.52    0.70
  42   7   1   -0.52    1.13
  42   7   3    1.57    1.13
  42   7   5   -0.09    0.61
  42   7   7    1.39    1.04
  42   8   0    0.96    1.83
  42   8   2    0.87    1.57
  42   8   4    0.17    1.48
  42   8   6    0.17    1.83
  42   8   8   -2.44    0.87
  42   9   1   -0.96    0.78
  42   9   3   -0.26    1.04
  42   9   5   -1.57    1.57
  42   9   7   -0.61    1.92
  42  10   0    0.35    1.39
  42  10   2    1.13    1.13
  42  10   4    1.48    1.65
  42  11   1   -0.09    0.70
  43   1   0   -1.65    1.04
  43   1   2   -1.31    1.48
  43   1   4   -1.31    1.22
  43   2   1   -2.96    1.04
  43   2   3    0.70    1.39
  43   2   5   -0.87    0.70
  43   3   0    0.70    1.65
  43   3   2    1.74    1.04
  43   4   1    1.04    1.57
  43   4   3    2.87    2.96
  43   4   5    1.74    0.61
  43   5   0   -1.48    2.87
  43   5   2    0.44    1.04
  43   6   1    2.52    2.52
  43   6   3   -3.13    1.39
   0   0   0    0.00    0.00

_computing_structure_solution     'SHELXT 2018/2 (Sheldrick, 2018)'
;
_shelx_hkl_checksum   49371

_shelx_fab_file
;
    0    1    1   1128.94      0.00
    0    0    2   1604.90      0.00
    1    1    2   -381.14      0.00
    0    2    2   -203.20      0.00
    2    2    2   1591.04      0.00
    0    1    3   -116.07      0.00
    1    2    3     35.01      0.00
    0    3    3    221.15      0.00
    2    3    3    -38.55      0.00
    0    0    4   -444.85      0.00
    1    1    4    414.32      0.00
    1    3    4     29.96      0.00
    0    2    4   -484.58      0.00
    2    2    4   -213.66      0.00
    3    3    4     14.58      0.00
    0    4    4    153.40      0.00
    2    4    4    288.01      0.00
    4    4    4    116.82      0.00
    0    1    5   -135.94      0.00
    1    2    5    230.81      0.00
    1    4    5     20.78      0.00
    2    3    5     90.93      0.00
    0    3    5     59.80      0.00
    3    4    5    150.09      0.00
    0    5    5    229.77      0.00
    2    5    5     39.47      0.00
    4    5    5      1.92      0.00
    0    0    6    -11.76      0.00
    1    1    6   -101.07      0.00
    1    3    6   -106.77      0.00
    1    5    6    -38.49      0.00
    0    2    6     95.26      0.00
    2    2    6   -275.52      0.00
    2    4    6    -18.00      0.00
    3    3    6    120.73      0.00
    3    5    6     60.96      0.00
    0    4    6   -308.26      0.00
    4    4    6     90.93      0.00
    5    5    6     84.67      0.00
    0    6    6   -262.34      0.00
    2    6    6   -126.60      0.00
    4    6    6     33.39      0.00
    6    6    6   -116.90      0.00
    0    1    7    195.91      0.00
    1    2    7    -83.31      0.00
    1    4    7     81.18      0.00
    1    6    7    -49.33      0.00
    2    3    7    -13.41      0.00
    2    5    7     86.16      0.00
    0    3    7     81.30      0.00
    3    4    7    -30.98      0.00
    3    6    7    -84.68      0.00
    4    5    7     81.95      0.00
    0    5    7    -60.34      0.00
    5    6    7     22.18      0.00
    0    7    7    -63.06      0.00
    2    7    7      9.11      0.00
    4    7    7    -28.39      0.00
    6    7    7    -11.41      0.00
    0    0    8    -77.44      0.00
    1    1    8    -73.56      0.00
    1    3    8     61.66      0.00
    1    5    8    120.29      0.00
    1    7    8     22.79      0.00
    0    2    8    113.10      0.00
    2    2    8    -29.03      0.00
    2    4    8    -25.91      0.00
    2    6    8     33.70      0.00
    3    3    8   -201.73      0.00
    3    5    8    -57.45      0.00
    3    7    8    -16.96      0.00
    0    4    8     26.14      0.00
    4    4    8    -48.93      0.00
    4    6    8     45.83      0.00
    5    5    8    -55.71      0.00
    5    7    8    -73.65      0.00
    0    6    8   -164.19      0.00
    6    6    8      2.44      0.00
    7    7    8     63.05      0.00
    0    8    8    167.62      0.00
    2    8    8    -49.13      0.00
    4    8    8     50.90      0.00
    6    8    8    -12.26      0.00
    8    8    8     13.32      0.00
    0    1    9    100.67      0.00
    1    2    9    -73.96      0.00
    1    4    9   -109.48      0.00
    1    6    9     26.77      0.00
    1    8    9    -17.03      0.00
    2    3    9   -211.44      0.00
    2    5    9    -78.75      0.00
    2    7    9    -29.37      0.00
    0    3    9    159.00      0.00
    3    4    9    -37.97      0.00
    3    6    9     74.02      0.00
    3    8    9    -29.10      0.00
    4    5    9     29.55      0.00
    4    7    9     36.17      0.00
    0    5    9     80.05      0.00
    5    6    9     -5.83      0.00
    5    8    9     30.44      0.00
    6    7    9     29.03      0.00
    0    7    9     38.17      0.00
    7    8    9      8.55      0.00
    0    9    9     36.08      0.00
    2    9    9     -2.93      0.00
    4    9    9     -2.35      0.00
    6    9    9     39.83      0.00
    8    9    9      5.22      0.00
    0    0   10     16.12      0.00
    1    1   10    -69.98      0.00
    1    3   10    -74.77      0.00
    1    5   10    -19.86      0.00
    1    7   10     -5.09      0.00
    1    9   10      9.30      0.00
    0    2   10     -0.03      0.00
    2    2   10    -15.33      0.00
    2    4   10    -51.62      0.00
    2    6   10     43.45      0.00
    2    8   10    -37.03      0.00
    3    3   10     33.17      0.00
    3    5   10    -12.84      0.00
    3    7   10     27.47      0.00
    3    9   10    -32.48      0.00
    0    4   10     70.21      0.00
    4    4   10    160.56      0.00
    4    6   10    -49.85      0.00
    4    8   10     39.96      0.00
    5    5   10    -14.27      0.00
    5    7   10     39.76      0.00
    5    9   10     -6.71      0.00
    0    6   10    -53.18      0.00
    6    6   10    -69.78      0.00
    6    8   10      2.99      0.00
    7    7   10    -26.93      0.00
    7    9   10    -26.15      0.00
    0    8   10      0.41      0.00
    8    8   10    -26.95      0.00
    9    9   10     18.93      0.00
    0   10   10      1.28      0.00
    2   10   10     34.85      0.00
    4   10   10    -17.29      0.00
    6   10   10     44.00      0.00
    8   10   10     28.82      0.00
   10   10   10     15.80      0.00
    0    1   11    -11.19      0.00
    1    2   11     41.60      0.00
    1    4   11     13.21      0.00
    1    6   11     15.07      0.00
    1    8   11     24.50      0.00
    1   10   11     -4.81      0.00
    2    3   11    -14.19      0.00
    2    5   11     30.35      0.00
    2    7   11     25.52      0.00
    2    9   11    -22.57      0.00
    0    3   11    -26.10      0.00
    3    4   11      9.45      0.00
    3    6   11     42.70      0.00
    3    8   11     -9.57      0.00
    3   10   11     -3.60      0.00
    4    5   11    -71.11      0.00
    4    7   11     32.48      0.00
    4    9   11     37.19      0.00
    0    5   11    -29.72      0.00
    5    6   11     -7.61      0.00
    5    8   11     18.90      0.00
    5   10   11    -21.11      0.00
    6    7   11     24.01      0.00
    6    9   11    -30.36      0.00
    0    7   11    -14.93      0.00
    7    8   11     -1.68      0.00
    7   10   11     19.51      0.00
    8    9   11    -23.85      0.00
    0    9   11     -3.92      0.00
    9   10   11      3.37      0.00
    0   11   11     47.16      0.00
    2   11   11    -18.60      0.00
    4   11   11    -25.22      0.00
    6   11   11     -5.59      0.00
    8   11   11     15.68      0.00
   10   11   11    -24.73      0.00
    0    0   12     30.40      0.00
    1    1   12     -4.21      0.00
    1    3   12      5.41      0.00
    1    5   12     74.45      0.00
    1    7   12     28.47      0.00
    1    9   12     21.59      0.00
    1   11   12     10.28      0.00
    0    2   12     39.42      0.00
    2    2   12     11.80      0.00
    2    4   12     20.73      0.00
    2    6   12      5.92      0.00
    2    8   12    -15.46      0.00
    2   10   12     -3.08      0.00
    3    3   12     -4.31      0.00
    3    5   12    -22.89      0.00
    3    7   12     -5.74      0.00
    3    9   12      8.64      0.00
    3   11   12      9.21      0.00
    0    4   12     69.55      0.00
    4    4   12    -48.74      0.00
    4    6   12     17.98      0.00
    4    8   12     16.71      0.00
    4   10   12     49.65      0.00
    5    5   12    -37.74      0.00
    5    7   12     12.35      0.00
    5    9   12     -4.04      0.00
    5   11   12      0.36      0.00
    0    6   12     -4.28      0.00
    6    6   12     14.09      0.00
    6    8   12    -13.19      0.00
    6   10   12     12.05      0.00
    7    7   12     32.67      0.00
    7    9   12     12.12      0.00
    7   11   12    -15.19      0.00
    0    8   12     31.36      0.00
    8    8   12     25.82      0.00
    8   10   12    -16.66      0.00
    9    9   12    -39.96      0.00
    9   11   12    124.92      0.00
    0   10   12     -1.61      0.00
   10   10   12    -46.14      0.00
   11   11   12    -25.92      0.00
    0   12   12    -51.36      0.00
    2   12   12    -14.79      0.00
    4   12   12     -4.96      0.00
    6   12   12    -39.71      0.00
    8   12   12     23.87      0.00
   10   12   12    -14.18      0.00
   12   12   12    -20.23      0.00
    0    1   13    -48.87      0.00
    1    2   13     39.34      0.00
    1    4   13     33.96      0.00
    1    6   13     -4.59      0.00
    1    8   13      1.41      0.00
    1   10   13     -0.87      0.00
    1   12   13    -15.09      0.00
    2    3   13    -15.28      0.00
    2    5   13     16.69      0.00
    2    7   13      3.92      0.00
    2    9   13      0.40      0.00
    2   11   13      7.44      0.00
    0    3   13     57.09      0.00
    3    4   13     -3.08      0.00
    3    6   13     -4.57      0.00
    3    8   13    -17.48      0.00
    3   10   13     -7.90      0.00
    3   12   13      3.67      0.00
    4    5   13     23.43      0.00
    4    7   13      9.63      0.00
    4    9   13     -4.58      0.00
    4   11   13      5.89      0.00
    0    5   13     16.88      0.00
    5    6   13     -0.12      0.00
    5    8   13      4.37      0.00
    5   10   13    -23.22      0.00
    5   12   13    -46.69      0.00
    6    7   13      2.68      0.00
    6    9   13     -5.25      0.00
    6   11   13     14.81      0.00
    0    7   13     -7.04      0.00
    7    8   13     19.51      0.00
    7   10   13    -17.55      0.00
    7   12   13    -93.60      0.00
    8    9   13     -4.88      0.00
    8   11   13     30.32      0.00
    0    9   13     14.82      0.00
    9   10   13     -5.64      0.00
    9   12   13    -25.05      0.00
   10   11   13    105.91      0.00
    0   11   13    -48.64      0.00
   11   12   13     -6.25      0.00
    0   13   13     70.53      0.00
    2   13   13     46.73      0.00
    4   13   13     -2.65      0.00
    6   13   13    -54.05      0.00
    8   13   13     18.05      0.00
   10   13   13     -3.78      0.00
   12   13   13      9.10      0.00
    0    0   14    -94.05      0.00
    1    1   14     10.06      0.00
    1    3   14      1.67      0.00
    1    5   14    -11.88      0.00
    1    7   14     -3.44      0.00
    1    9   14    -19.87      0.00
    1   11   14     14.04      0.00
    1   13   14    118.49      0.00
    0    2   14      0.04      0.00
    2    2   14    -70.23      0.00
    2    4   14     30.17      0.00
    2    6   14    -39.62      0.00
    2    8   14     -8.28      0.00
    2   10   14     10.39      0.00
    2   12   14    -28.58      0.00
    3    3   14     37.16      0.00
    3    5   14      6.57      0.00
    3    7   14     -3.52      0.00
    3    9   14     -8.38      0.00
    3   11   14     -7.59      0.00
    3   13   14     56.17      0.00
    0    4   14    -51.60      0.00
    4    4   14    -12.91      0.00
    4    6   14     60.08      0.00
    4    8   14      8.99      0.00
    4   10   14      4.51      0.00
    4   12   14    -10.77      0.00
    5    5   14    -33.66      0.00
    5    7   14      4.98      0.00
    5    9   14      1.01      0.00
    5   11   14    -39.62      0.00
    5   13   14     10.45      0.00
    0    6   14    -11.99      0.00
    6    6   14    -30.22      0.00
    6    8   14     62.64      0.00
    6   10   14     44.66      0.00
    6   12   14     -9.55      0.00
    7    7   14    -29.42      0.00
    7    9   14      4.12      0.00
    7   11   14   -115.38      0.00
    7   13   14     19.76      0.00
    0    8   14    -19.67      0.00
    8    8   14    -47.59      0.00
    8   10   14   -133.44      0.00
    8   12   14    -30.23      0.00
    9    9   14    -85.58      0.00
    9   11   14    -27.43      0.00
    9   13   14    -16.68      0.00
    0   10   14     46.36      0.00
   10   10   14    -38.55      0.00
   10   12   14     -1.54      0.00
   11   11   14      4.31      0.00
   11   13   14     19.62      0.00
    0   12   14    -65.63      0.00
   12   12   14      6.79      0.00
   13   13   14     22.81      0.00
    0   14   14     -0.83      0.00
    2   14   14    -52.24      0.00
    4   14   14     -0.91      0.00
    6   14   14    -17.58      0.00
    8   14   14     42.30      0.00
   10   14   14      5.76      0.00
   12   14   14      4.49      0.00
   14   14   14    -23.24      0.00
    0    1   15     48.32      0.00
    1    2   15    -24.37      0.00
    1    4   15     10.24      0.00
    1    6   15    -10.44      0.00
    1    8   15     -3.43      0.00
    1   10   15    -35.49      0.00
    1   12   15    -97.55      0.00
    1   14   15     -0.02      0.00
    2    3   15     -8.98      0.00
    2    5   15     14.32      0.00
    2    7   15      7.49      0.00
    2    9   15     -6.12      0.00
    2   11   15     16.16      0.00
    2   13   15    -12.23      0.00
    0    3   15     12.00      0.00
    3    4   15      2.47      0.00
    3    6   15     19.60      0.00
    3    8   15     24.26      0.00
    3   10   15    -52.03      0.00
    3   12   15     20.16      0.00
    3   14   15     -3.47      0.00
    4    5   15    -24.61      0.00
    4    7   15    -14.45      0.00
    4    9   15      5.47      0.00
    4   11   15     49.11      0.00
    4   13   15     16.43      0.00
    0    5   15    -22.61      0.00
    5    6   15     19.44      0.00
    5    8   15     14.43      0.00
    5   10   15    -15.32      0.00
    5   12   15     55.08      0.00
    5   14   15     16.06      0.00
    6    7   15    -17.30      0.00
    6    9   15     52.90      0.00
    6   11   15     88.18      0.00
    6   13   15     -3.64      0.00
    0    7   15     18.88      0.00
    7    8   15    103.40      0.00
    7   10   15     42.74      0.00
    7   12   15     -3.19      0.00
    7   14   15    -10.10      0.00
    8    9   15     91.75      0.00
    8   11   15     20.58      0.00
    8   13   15     -1.22      0.00
    0    9   15      6.21      0.00
    9   10   15      5.76      0.00
    9   12   15     -4.43      0.00
    9   14   15      3.72      0.00
   10   11   15      9.51      0.00
   10   13   15     -6.92      0.00
    0   11   15    -49.18      0.00
   11   12   15     -4.24      0.00
   11   14   15     19.40      0.00
   12   13   15     -4.95      0.00
    0   13   15    -34.19      0.00
   13   14   15      5.56      0.00
    0   15   15     23.54      0.00
    2   15   15     -7.02      0.00
    4   15   15    -12.03      0.00
    6   15   15    -12.27      0.00
    8   15   15      2.95      0.00
   10   15   15     -6.91      0.00
   12   15   15      5.63      0.00
   14   15   15      0.78      0.00
    0    0   16     24.61      0.00
    1    1   16    -38.38      0.00
    1    3   16    -16.66      0.00
    1    5   16    -11.10      0.00
    1    7   16      2.18      0.00
    1    9   16    -29.49      0.00
    1   11   16      7.98      0.00
    1   13   16     12.94      0.00
    1   15   16     23.92      0.00
    0    2   16     23.79      0.00
    2    2   16    -11.58      0.00
    2    4   16     16.42      0.00
    2    6   16    -31.49      0.00
    2    8   16      6.19      0.00
    2   10   16     31.84      0.00
    2   12   16      7.42      0.00
    2   14   16    -28.88      0.00
    3    3   16     24.51      0.00
    3    5   16     -0.70      0.00
    3    7   16     15.19      0.00
    3    9   16      6.64      0.00
    3   11   16     43.61      0.00
    3   13   16      6.91      0.00
    3   15   16     10.50      0.00
    0    4   16      1.06      0.00
    4    4   16    -17.68      0.00
    4    6   16     -6.25      0.00
    4    8   16    -45.89      0.00
    4   10   16    -22.51      0.00
    4   12   16     -4.65      0.00
    4   14   16      5.96      0.00
    5    5   16     38.53      0.00
    5    7   16     54.60      0.00
    5    9   16   -140.70      0.00
    5   11   16    -17.80      0.00
    5   13   16     -9.98      0.00
    5   15   16      1.50      0.00
    0    6   16     44.51      0.00
    6    6   16      4.32      0.00
    6    8   16     36.08      0.00
    6   10   16    -15.24      0.00
    6   12   16      1.63      0.00
    6   14   16      6.13      0.00
    7    7   16     71.80      0.00
    7    9   16     -5.42      0.00
    7   11   16      2.33      0.00
    7   13   16      5.30      0.00
    7   15   16      5.86      0.00
    0    8   16    -37.30      0.00
    8    8   16    102.91      0.00
    8   10   16     15.33      0.00
    8   12   16     -1.28      0.00
    8   14   16      4.70      0.00
    9    9   16     -4.41      0.00
    9   11   16      7.83      0.00
    9   13   16     -1.50      0.00
    9   15   16     -2.37      0.00
    0   10   16      8.70      0.00
   10   10   16     -7.58      0.00
   10   12   16     -6.07      0.00
   10   14   16      6.14      0.00
   11   11   16      9.35      0.00
   11   13   16     -4.19      0.00
   11   15   16      7.73      0.00
    0   12   16    -26.41      0.00
   12   12   16     -8.18      0.00
   12   14   16     -1.31      0.00
   13   13   16      1.57      0.00
   13   15   16     25.08      0.00
    0   14   16    -16.08      0.00
   14   14   16      8.90      0.00
   15   15   16    -14.26      0.00
    0   16   16    -17.43      0.00
    2   16   16      9.02      0.00
    4   16   16     31.98      0.00
    6   16   16     -5.77      0.00
    8   16   16     -3.88      0.00
   10   16   16     12.45      0.00
   12   16   16      0.27      0.00
   14   16   16      8.53      0.00
   16   16   16    -15.29      0.00
    0    1   17    -20.75      0.00
    1    2   17      7.32      0.00
    1    4   17    -25.81      0.00
    1    6   17     -3.25      0.00
    1    8   17    -25.58      0.00
    1   10   17    -19.82      0.00
    1   12   17    -26.36      0.00
    1   14   17      3.70      0.00
    1   16   17     10.90      0.00
    2    3   17    -31.11      0.00
    2    5   17    -31.28      0.00
    2    7   17     18.42      0.00
    2    9   17     13.30      0.00
    2   11   17     10.15      0.00
    2   13   17     -0.77      0.00
    2   15   17    -15.66      0.00
    0    3   17      7.18      0.00
    3    4   17     10.76      0.00
    3    6   17     24.22      0.00
    3    8   17    152.41      0.00
    3   10   17    -34.01      0.00
    3   12   17    -17.26      0.00
    3   14   17     -1.95      0.00
    3   16   17    -16.98      0.00
    4    5   17      7.55      0.00
    4    7   17     74.04      0.00
    4    9   17    -29.96      0.00
    4   11   17      3.99      0.00
    4   13   17      5.92      0.00
    4   15   17     18.84      0.00
    0    5   17     33.08      0.00
    5    6   17    -43.14      0.00
    5    8   17     25.15      0.00
    5   10   17    -19.20      0.00
    5   12   17    -15.27      0.00
    5   14   17      5.04      0.00
    5   16   17      6.47      0.00
    6    7   17    -37.15      0.00
    6    9   17    -39.19      0.00
    6   11   17      2.67      0.00
    6   13   17     -4.74      0.00
    6   15   17     -1.88      0.00
    0    7   17    -23.98      0.00
    7    8   17    -18.81      0.00
    7   10   17     18.77      0.00
    7   12   17     10.78      0.00
    7   14   17    -19.98      0.00
    7   16   17     -7.32      0.00
    8    9   17    -12.25      0.00
    8   11   17     -1.41      0.00
    8   13   17     -0.05      0.00
    8   15   17      2.10      0.00
    0    9   17     30.60      0.00
    9   10   17     -1.43      0.00
    9   12   17     -1.70      0.00
    9   14   17     -8.83      0.00
    9   16   17     -3.34      0.00
   10   11   17     -8.12      0.00
   10   13   17     -6.04      0.00
   10   15   17     -7.36      0.00
    0   11   17     -0.49      0.00
   11   12   17      5.85      0.00
   11   14   17     13.35      0.00
   11   16   17     10.40      0.00
   12   13   17     -4.37      0.00
   12   15   17      5.13      0.00
    0   13   17     21.92      0.00
   13   14   17     -0.32      0.00
   13   16   17     -7.46      0.00
   14   15   17      0.02      0.00
    0   15   17     11.09      0.00
   15   16   17     -1.54      0.00
    0   17   17     35.91      0.00
    2   17   17      1.17      0.00
    4   17   17      2.87      0.00
    6   17   17    -16.48      0.00
    8   17   17     15.53      0.00
   10   17   17     20.53      0.00
   12   17   17     10.06      0.00
   14   17   17    -23.50      0.00
   16   17   17     11.53      0.00
    0    0   18    117.28      0.00
    1    1   18      0.30      0.00
    1    3   18    -40.72      0.00
    1    5   18     19.87      0.00
    1    7   18    -67.49      0.00
    1    9   18     -7.71      0.00
    1   11   18     20.79      0.00
    1   13   18    -14.42      0.00
    1   15   18    -21.02      0.00
    1   17   18      5.03      0.00
    0    2   18    -52.55      0.00
    2    2   18    -20.92      0.00
    2    4   18     20.67      0.00
    2    6   18    -84.28      0.00
    2    8   18    -46.02      0.00
    2   10   18    -12.05      0.00
    2   12   18      9.41      0.00
    2   14   18      6.38      0.00
    2   16   18    -11.12      0.00
    3    3   18     93.02      0.00
    3    5   18     97.41      0.00
    3    7   18    -20.12      0.00
    3    9   18     16.32      0.00
    3   11   18    -13.10      0.00
    3   13   18    -19.13      0.00
    3   15   18     16.43      0.00
    3   17   18      4.63      0.00
    0    4   18     56.92      0.00
    4    4   18    118.49      0.00
    4    6   18     -3.11      0.00
    4    8   18     12.97      0.00
    4   10   18      7.95      0.00
    4   12   18    -13.50      0.00
    4   14   18    -10.87      0.00
    4   16   18     14.33      0.00
    5    5   18    -41.73      0.00
    5    7   18    -18.20      0.00
    5    9   18      1.73      0.00
    5   11   18      7.71      0.00
    5   13   18     -7.10      0.00
    5   15   18     11.57      0.00
    5   17   18      3.04      0.00
    0    6   18     68.76      0.00
    6    6   18     25.10      0.00
    6    8   18     11.79      0.00
    6   10   18    -22.20      0.00
    6   12   18     11.64      0.00
    6   14   18     -5.02      0.00
    6   16   18     -4.22      0.00
    7    7   18      7.81      0.00
    7    9   18     -1.32      0.00
    7   11   18      2.92      0.00
    7   13   18      1.35      0.00
    7   15   18     10.47      0.00
    7   17   18      2.96      0.00
    0    8   18     51.92      0.00
    8    8   18     -5.03      0.00
    8   10   18      4.55      0.00
    8   12   18     17.03      0.00
    8   14   18     11.50      0.00
    8   16   18     10.38      0.00
    9    9   18     10.68      0.00
    9   11   18     18.54      0.00
    9   13   18      5.45      0.00
    9   15   18     -9.54      0.00
    9   17   18     -7.51      0.00
    0   10   18     14.48      0.00
   10   10   18     14.68      0.00
   10   12   18      8.32      0.00
   10   14   18      5.25      0.00
   10   16   18      4.44      0.00
   11   11   18     -8.76      0.00
   11   13   18    -16.18      0.00
   11   15   18     -0.43      0.00
   11   17   18      4.48      0.00
    0   12   18     34.96      0.00
   12   12   18     18.14      0.00
   12   14   18      9.40      0.00
   12   16   18      7.46      0.00
   13   13   18      2.82      0.00
   13   15   18      6.13      0.00
   13   17   18     -0.46      0.00
    0   14   18     12.76      0.00
   14   14   18     -3.32      0.00
   14   16   18      0.53      0.00
   15   15   18      7.28      0.00
   15   17   18    -10.73      0.00
    0   16   18     -2.75      0.00
   16   16   18     -1.77      0.00
   17   17   18    -10.24      0.00
    0   18   18    -10.42      0.00
    2   18   18     -6.31      0.00
    4   18   18      1.09      0.00
    6   18   18     -2.30      0.00
    8   18   18      2.08      0.00
   10   18   18    -14.13      0.00
   12   18   18      0.06      0.00
   14   18   18     -7.33      0.00
   16   18   18    -11.79      0.00
   18   18   18     -9.59      0.00
    0    1   19    137.55      0.00
    1    2   19   -130.41      0.00
    1    4   19    -41.83      0.00
    1    6   19     22.01      0.00
    1    8   19    -31.03      0.00
    1   10   19     -0.91      0.00
    1   12   19     -2.42      0.00
    1   14   19     -9.95      0.00
    1   16   19     -9.80      0.00
    1   18   19     -9.12      0.00
    2    3   19      0.10      0.00
    2    5   19     22.89      0.00
    2    7   19     -7.13      0.00
    2    9   19    -19.86      0.00
    2   11   19      0.45      0.00
    2   13   19     13.08      0.00
    2   15   19     -8.99      0.00
    2   17   19     12.83      0.00
    0    3   19    -19.49      0.00
    3    4   19     22.53      0.00
    3    6   19     -7.36      0.00
    3    8   19      4.88      0.00
    3   10   19     10.40      0.00
    3   12   19      1.43      0.00
    3   14   19      8.52      0.00
    3   16   19     -2.71      0.00
    3   18   19     22.99      0.00
    4    5   19     11.76      0.00
    4    7   19      3.86      0.00
    4    9   19      3.36      0.00
    4   11   19     -4.70      0.00
    4   13   19     -9.53      0.00
    4   15   19     -2.63      0.00
    4   17   19     10.45      0.00
    0    5   19    -39.77      0.00
    5    6   19     -0.30      0.00
    5    8   19     -6.65      0.00
    5   10   19     25.22      0.00
    5   12   19    -17.99      0.00
    5   14   19    -19.12      0.00
    5   16   19     20.55      0.00
    5   18   19      8.65      0.00
    6    7   19    -12.24      0.00
    6    9   19    -17.88      0.00
    6   11   19     -3.59      0.00
    6   13   19      6.69      0.00
    6   15   19    -10.34      0.00
    6   17   19     -3.98      0.00
    0    7   19     10.26      0.00
    7    8   19      0.20      0.00
    7   10   19      9.45      0.00
    7   12   19     -4.83      0.00
    7   14   19     11.36      0.00
    7   16   19     -5.54      0.00
    7   18   19    -15.16      0.00
    8    9   19      6.57      0.00
    8   11   19     18.93      0.00
    8   13   19    -11.19      0.00
    8   15   19     -0.67      0.00
    8   17   19     -9.75      0.00
    0    9   19     19.62      0.00
    9   10   19    -15.45      0.00
    9   12   19     -4.03      0.00
    9   14   19      1.39      0.00
    9   16   19     -0.72      0.00
    9   18   19     -9.96      0.00
   10   11   19      3.76      0.00
   10   13   19     -4.13      0.00
   10   15   19     -0.46      0.00
   10   17   19      1.28      0.00
    0   11   19    -12.71      0.00
   11   12   19    -12.35      0.00
   11   14   19     -9.66      0.00
   11   16   19     -0.50      0.00
   11   18   19      2.75      0.00
   12   13   19      1.95      0.00
   12   15   19    -13.79      0.00
   12   17   19      5.04      0.00
    0   13   19     -0.31      0.00
   13   14   19      1.81      0.00
   13   16   19     -9.42      0.00
   13   18   19      1.38      0.00
   14   15   19     -7.35      0.00
   14   17   19     10.83      0.00
    0   15   19      6.63      0.00
   15   16   19      4.15      0.00
   15   18   19     -1.96      0.00
   16   17   19      3.42      0.00
    0   17   19     24.66      0.00
   17   18   19      3.98      0.00
    0   19   19     -1.34      0.00
    2   19   19     11.03      0.00
    4   19   19     18.99      0.00
    6   19   19     -1.03      0.00
    8   19   19      9.10      0.00
   10   19   19     -2.83      0.00
   12   19   19      6.55      0.00
   14   19   19      3.04      0.00
   16   19   19      4.30      0.00
   18   19   19      9.41      0.00
    0    0   20    103.69      0.00
    1    1   20    -10.15      0.00
    1    3   20     -1.07      0.00
    1    5   20     -3.70      0.00
    1    7   20      6.38      0.00
    1    9   20     -7.62      0.00
    1   11   20      3.94      0.00
    1   13   20     -3.44      0.00
    1   15   20      3.01      0.00
    1   17   20      9.52      0.00
    1   19   20     -4.57      0.00
    0    2   20    -31.07      0.00
    2    2   20     -1.25      0.00
    2    4   20     -2.14      0.00
    2    6   20      0.36      0.00
    2    8   20     18.83      0.00
    2   10   20      5.39      0.00
    2   12   20    -15.78      0.00
    2   14   20      0.56      0.00
    2   16   20    -27.78      0.00
    2   18   20      7.46      0.00
    3    3   20      6.39      0.00
    3    5   20     19.11      0.00
    3    7   20      4.41      0.00
    3    9   20     -0.20      0.00
    3   11   20      2.06      0.00
    3   13   20      4.05      0.00
    3   15   20     -8.24      0.00
    3   17   20    -18.91      0.00
    3   19   20    -12.68      0.00
    0    4   20     23.20      0.00
    4    4   20    -34.33      0.00
    4    6   20     -8.00      0.00
    4    8   20     -4.57      0.00
    4   10   20    -10.59      0.00
    4   12   20     11.17      0.00
    4   14   20     13.63      0.00
    4   16   20    -12.42      0.00
    4   18   20      1.11      0.00
    5    5   20     14.02      0.00
    5    7   20     19.13      0.00
    5    9   20     -3.57      0.00
    5   11   20     -5.62      0.00
    5   13   20     -6.34      0.00
    5   15   20    -14.89      0.00
    5   17   20     -2.93      0.00
    5   19   20     -7.31      0.00
    0    6   20     -2.10      0.00
    6    6   20     26.22      0.00
    6    8   20    -15.12      0.00
    6   10   20    -12.29      0.00
    6   12   20     -3.75      0.00
    6   14   20     -4.55      0.00
    6   16   20     -0.18      0.00
    6   18   20     -3.99      0.00
    7    7   20     -5.08      0.00
    7    9   20      1.04      0.00
    7   11   20      0.03      0.00
    7   13   20     -8.15      0.00
    7   15   20     -9.94      0.00
    7   17   20     -7.96      0.00
    7   19   20      0.61      0.00
    0    8   20     -1.02      0.00
    8    8   20      0.70      0.00
    8   10   20     -0.30      0.00
    8   12   20      6.80      0.00
    8   14   20      7.36      0.00
    8   16   20     -3.02      0.00
    8   18   20      0.13      0.00
    9    9   20     -3.39      0.00
    9   11   20     -2.09      0.00
    9   13   20      0.80      0.00
    9   15   20     10.63      0.00
    9   17   20     -2.20      0.00
    9   19   20     -2.72      0.00
    0   10   20    -40.50      0.00
   10   10   20    -25.27      0.00
   10   12   20     11.19      0.00
   10   14   20     -4.17      0.00
   10   16   20     -6.52      0.00
   10   18   20      7.75      0.00
   11   11   20     -1.95      0.00
   11   13   20     -6.77      0.00
   11   15   20     11.18      0.00
   11   17   20      2.33      0.00
   11   19   20     -3.73      0.00
    0   12   20      9.33      0.00
   12   12   20     -1.79      0.00
   12   14   20     -0.87      0.00
   12   16   20      2.45      0.00
   12   18   20      1.27      0.00
   13   13   20     -0.73      0.00
   13   15   20      4.31      0.00
   13   17   20      3.82      0.00
   13   19   20     -3.69      0.00
    0   14   20     -5.50      0.00
   14   14   20    -11.87      0.00
   14   16   20     -2.70      0.00
   14   18   20     -0.52      0.00
   15   15   20      4.23      0.00
   15   17   20     -8.86      0.00
   15   19   20      0.32      0.00
    0   16   20     24.12      0.00
   16   16   20    -14.54      0.00
   16   18   20      0.76      0.00
   17   17   20     -0.61      0.00
   17   19   20      2.34      0.00
    0   18   20      8.45      0.00
   18   18   20      6.40      0.00
   19   19   20     -9.15      0.00
    0   20   20     -0.74      0.00
    2   20   20    -13.08      0.00
    4   20   20     21.91      0.00
    6   20   20      2.50      0.00
    8   20   20      6.19      0.00
   10   20   20    -24.56      0.00
   12   20   20    -12.07      0.00
   14   20   20     13.33      0.00
   16   20   20     17.39      0.00
   18   20   20     -7.80      0.00
   20   20   20      4.46      0.00
    0    1   21     -4.47      0.00
    1    2   21     -3.56      0.00
    1    4   21     -6.21      0.00
    1    6   21      1.98      0.00
    1    8   21     -1.30      0.00
    1   10   21     -0.87      0.00
    1   12   21      3.26      0.00
    1   14   21    -20.56      0.00
    1   16   21     -9.67      0.00
    1   18   21     -7.92      0.00
    1   20   21     14.04      0.00
    2    3   21     -4.21      0.00
    2    5   21     -6.91      0.00
    2    7   21    -14.49      0.00
    2    9   21     -6.13      0.00
    2   11   21     -4.80      0.00
    2   13   21     -1.11      0.00
    2   15   21     -5.60      0.00
    2   17   21     -3.71      0.00
    2   19   21     15.41      0.00
    0    3   21    -33.63      0.00
    3    4   21      2.79      0.00
    3    6   21    -11.30      0.00
    3    8   21      9.46      0.00
    3   10   21     -5.35      0.00
    3   12   21     -7.22      0.00
    3   14   21      9.53      0.00
    3   16   21     13.64      0.00
    3   18   21     13.22      0.00
    3   20   21      3.11      0.00
    4    5   21     -6.00      0.00
    4    7   21     13.99      0.00
    4    9   21     -0.60      0.00
    4   11   21     14.56      0.00
    4   13   21      6.75      0.00
    4   15   21     17.37      0.00
    4   17   21     -7.45      0.00
    4   19   21      9.85      0.00
    0    5   21     15.67      0.00
    5    6   21    -20.10      0.00
    5    8   21      8.17      0.00
    5   10   21    -14.86      0.00
    5   12   21     10.52      0.00
    5   14   21      8.98      0.00
    5   16   21     -1.39      0.00
    5   18   21     -4.39      0.00
    5   20   21     -3.91      0.00
    6    7   21     -7.40      0.00
    6    9   21      5.20      0.00
    6   11   21      5.56      0.00
    6   13   21     -1.68      0.00
    6   15   21      6.30      0.00
    6   17   21     -4.20      0.00
    6   19   21    -11.80      0.00
    0    7   21      5.97      0.00
    7    8   21      9.45      0.00
    7   10   21      5.07      0.00
    7   12   21    -17.38      0.00
    7   14   21      0.91      0.00
    7   16   21     10.12      0.00
    7   18   21     -2.30      0.00
    7   20   21     -4.87      0.00
    8    9   21     -4.98      0.00
    8   11   21     -4.43      0.00
    8   13   21      6.98      0.00
    8   15   21     12.41      0.00
    8   17   21     -7.10      0.00
    8   19   21      0.93      0.00
    0    9   21      6.30      0.00
    9   10   21      3.13      0.00
    9   12   21      4.67      0.00
    9   14   21     -4.87      0.00
    9   16   21     -0.34      0.00
    9   18   21      0.21      0.00
    9   20   21      9.21      0.00
   10   11   21     -0.36      0.00
   10   13   21     -8.71      0.00
   10   15   21     -2.83      0.00
   10   17   21     -0.98      0.00
   10   19   21      1.77      0.00
    0   11   21      2.09      0.00
   11   12   21      4.37      0.00
   11   14   21      4.16      0.00
   11   16   21     -3.37      0.00
   11   18   21      3.56      0.00
   11   20   21     -2.79      0.00
   12   13   21     -3.27      0.00
   12   15   21     12.54      0.00
   12   17   21     -2.94      0.00
   12   19   21     -1.78      0.00
    0   13   21      6.60      0.00
   13   14   21      0.21      0.00
   13   16   21      7.50      0.00
   13   18   21     -7.04      0.00
   13   20   21     -4.35      0.00
   14   15   21    -11.72      0.00
   14   17   21      0.27      0.00
   14   19   21     -4.42      0.00
    0   15   21      0.11      0.00
   15   16   21      6.32      0.00
   15   18   21      0.40      0.00
   15   20   21      9.13      0.00
   16   17   21      0.08      0.00
   16   19   21      0.67      0.00
    0   17   21      4.80      0.00
   17   18   21      2.08      0.00
   17   20   21     -0.25      0.00
   18   19   21     -0.41      0.00
    0   19   21    -10.72      0.00
   19   20   21     -8.34      0.00
    0   21   21     -4.84      0.00
    2   21   21      3.23      0.00
    4   21   21     -4.56      0.00
    6   21   21    -18.32      0.00
    8   21   21     20.60      0.00
   10   21   21      6.43      0.00
   12   21   21     -2.76      0.00
   14   21   21    -11.00      0.00
   16   21   21      3.23      0.00
   18   21   21      2.06      0.00
   20   21   21     -5.20      0.00
    0    0   22    -27.68      0.00
    1    1   22     19.54      0.00
    1    3   22      9.36      0.00
    1    5   22     -8.11      0.00
    1    7   22      4.38      0.00
    1    9   22      0.75      0.00
    1   11   22      2.94      0.00
    1   13   22     -5.44      0.00
    1   15   22     -2.05      0.00
    1   17   22      7.26      0.00
    1   19   22     10.78      0.00
    1   21   22      5.10      0.00
    0    2   22     -5.06      0.00
    2    2   22     -0.71      0.00
    2    4   22     10.90      0.00
    2    6   22      6.29      0.00
    2    8   22    -14.77      0.00
    2   10   22     -1.02      0.00
    2   12   22     -4.94      0.00
    2   14   22     15.57      0.00
    2   16   22    -15.33      0.00
    2   18   22      9.02      0.00
    2   20   22     -5.45      0.00
    3    3   22     -2.33      0.00
    3    5   22     -0.03      0.00
    3    7   22    -11.24      0.00
    3    9   22     10.90      0.00
    3   11   22      2.28      0.00
    3   13   22      0.55      0.00
    3   15   22     30.97      0.00
    3   17   22     -4.91      0.00
    3   19   22     -7.90      0.00
    3   21   22     -5.79      0.00
    0    4   22    -11.73      0.00
    4    4   22      0.32      0.00
    4    6   22     23.13      0.00
    4    8   22    -10.72      0.00
    4   10   22     -6.28      0.00
    4   12   22      4.42      0.00
    4   14   22      1.80      0.00
    4   16   22      9.99      0.00
    4   18   22     -2.91      0.00
    4   20   22      6.40      0.00
    5    5   22     -5.26      0.00
    5    7   22      6.08      0.00
    5    9   22     -7.22      0.00
    5   11   22      1.02      0.00
    5   13   22    -11.07      0.00
    5   15   22      9.86      0.00
    5   17   22      2.64      0.00
    5   19   22      4.42      0.00
    5   21   22      4.29      0.00
    0    6   22     18.69      0.00
    6    6   22     -6.66      0.00
    6    8   22     -4.06      0.00
    6   10   22     -2.02      0.00
    6   12   22     11.69      0.00
    6   14   22     -3.07      0.00
    6   16   22     -6.57      0.00
    6   18   22     -1.43      0.00
    6   20   22     -2.03      0.00
    7    7   22     33.41      0.00
    7    9   22      2.42      0.00
    7   11   22      4.62      0.00
    7   13   22     20.30      0.00
    7   15   22     14.27      0.00
    7   17   22      6.05      0.00
    7   19   22     -7.12      0.00
    7   21   22     -5.35      0.00
    0    8   22     17.63      0.00
    8    8   22     18.02      0.00
    8   10   22     -4.80      0.00
    8   12   22     -0.78      0.00
    8   14   22     -4.38      0.00
    8   16   22     -2.44      0.00
    8   18   22      3.51      0.00
    8   20   22      5.98      0.00
    9    9   22      3.57      0.00
    9   11   22      6.56      0.00
    9   13   22     -3.82      0.00
    9   15   22      4.88      0.00
    9   17   22     -3.57      0.00
    9   19   22     -5.85      0.00
    9   21   22      1.12      0.00
    0   10   22    -13.77      0.00
   10   10   22    -12.69      0.00
   10   12   22      0.11      0.00
   10   14   22     -4.64      0.00
   10   16   22     -1.29      0.00
   10   18   22     -3.47      0.00
   10   20   22     -3.54      0.00
   11   11   22     -0.28      0.00
   11   13   22     -1.90      0.00
   11   15   22      4.65      0.00
   11   17   22     -0.87      0.00
   11   19   22      0.99      0.00
   11   21   22     -2.49      0.00
    0   12   22      0.86      0.00
   12   12   22    -11.07      0.00
   12   14   22      3.10      0.00
   12   16   22     -1.76      0.00
   12   18   22     -2.23      0.00
   12   20   22      1.92      0.00
   13   13   22     -3.65      0.00
   13   15   22      5.65      0.00
   13   17   22     -3.78      0.00
   13   19   22      5.83      0.00
   13   21   22     -2.22      0.00
    0   14   22      9.76      0.00
   14   14   22    -13.83      0.00
   14   16   22      6.11      0.00
   14   18   22     -0.30      0.00
   14   20   22     -1.10      0.00
   15   15   22      4.37      0.00
   15   17   22      6.69      0.00
   15   19   22      8.02      0.00
   15   21   22      2.51      0.00
    0   16   22      4.59      0.00
   16   16   22     -5.97      0.00
   16   18   22     -2.19      0.00
   16   20   22     11.49      0.00
   17   17   22     -3.42      0.00
   17   19   22     -3.10      0.00
   17   21   22      4.38      0.00
    0   18   22      7.42      0.00
   18   18   22    -12.99      0.00
   18   20   22     -5.49      0.00
   19   19   22     -0.25      0.00
   19   21   22     -1.83      0.00
    0   20   22     -0.54      0.00
   20   20   22      7.30      0.00
   21   21   22    -10.72      0.00
    0   22   22     -2.16      0.00
    2   22   22      4.50      0.00
    4   22   22     -5.73      0.00
    6   22   22     11.80      0.00
    8   22   22    -11.10      0.00
   10   22   22    -14.56      0.00
   12   22   22     17.70      0.00
   14   22   22      6.21      0.00
   16   22   22     -6.58      0.00
   18   22   22     -5.53      0.00
   20   22   22     -0.89      0.00
   22   22   22      3.16      0.00
    0    1   23      2.30      0.00
    1    2   23     -2.68      0.00
    1    4   23      9.88      0.00
    1    6   23     -5.53      0.00
    1    8   23     -3.50      0.00
    1   10   23     -2.20      0.00
    1   12   23     11.34      0.00
    1   14   23      9.60      0.00
    1   16   23     -1.32      0.00
    1   18   23     -3.81      0.00
    1   20   23     -3.37      0.00
    1   22   23      3.21      0.00
    2    3   23    -10.64      0.00
    2    5   23      0.49      0.00
    2    7   23      4.17      0.00
    2    9   23     -9.61      0.00
    2   11   23      7.56      0.00
    2   13   23      5.18      0.00
    2   15   23     -7.33      0.00
    2   17   23    -29.94      0.00
    2   19   23     -2.54      0.00
    2   21   23    -14.85      0.00
    0    3   23    -11.85      0.00
    3    4   23     -9.90      0.00
    3    6   23     -4.06      0.00
    3    8   23    -11.31      0.00
    3   10   23      8.02      0.00
    3   12   23     -8.16      0.00
    3   14   23    -10.00      0.00
    3   16   23      8.47      0.00
    3   18   23     -5.24      0.00
    3   20   23      3.44      0.00
    3   22   23      3.89      0.00
    4    5   23      4.06      0.00
    4    7   23     -3.80      0.00
    4    9   23     -3.05      0.00
    4   11   23      5.39      0.00
    4   13   23     -6.64      0.00
    4   15   23     -0.10      0.00
    4   17   23     12.47      0.00
    4   19   23     -2.83      0.00
    4   21   23     -1.34      0.00
    0    5   23    -14.48      0.00
    5    6   23      1.42      0.00
    5    8   23     13.18      0.00
    5   10   23      1.00      0.00
    5   12   23     -4.80      0.00
    5   14   23     -2.05      0.00
    5   16   23     -5.58      0.00
    5   18   23      2.12      0.00
    5   20   23     -7.55      0.00
    5   22   23     -5.32      0.00
    6    7   23     -8.42      0.00
    6    9   23      0.75      0.00
    6   11   23     -4.02      0.00
    6   13   23     -8.93      0.00
    6   15   23     -4.60      0.00
    6   17   23     -2.84      0.00
    6   19   23     -1.50      0.00
    6   21   23     -5.03      0.00
    0    7   23      0.87      0.00
    7    8   23     10.70      0.00
    7   10   23      0.98      0.00
    7   12   23     10.46      0.00
    7   14   23     -3.85      0.00
    7   16   23      0.69      0.00
    7   18   23      9.33      0.00
    7   20   23     -1.17      0.00
    7   22   23      8.93      0.00
    8    9   23      7.39      0.00
    8   11   23     -4.26      0.00
    8   13   23      0.65      0.00
    8   15   23     -1.72      0.00
    8   17   23      6.19      0.00
    8   19   23      3.02      0.00
    8   21   23      6.93      0.00
    0    9   23     21.28      0.00
    9   10   23      8.98      0.00
    9   12   23     -8.88      0.00
    9   14   23    -13.38      0.00
    9   16   23     -1.29      0.00
    9   18   23     -1.89      0.00
    9   20   23      2.27      0.00
    9   22   23    -19.54      0.00
   10   11   23      3.28      0.00
   10   13   23     -4.20      0.00
   10   15   23     -0.56      0.00
   10   17   23    -13.24      0.00
   10   19   23     -5.72      0.00
   10   21   23     -5.58      0.00
    0   11   23     -2.24      0.00
   11   12   23      8.68      0.00
   11   14   23     -1.66      0.00
   11   16   23     -3.99      0.00
   11   18   23    -14.52      0.00
   11   20   23     -8.66      0.00
   11   22   23     -0.92      0.00
   12   13   23      2.85      0.00
   12   15   23     -6.32      0.00
   12   17   23      1.76      0.00
   12   19   23      8.46      0.00
   12   21   23      2.19      0.00
    0   13   23    -14.86      0.00
   13   14   23     -6.81      0.00
   13   16   23      8.30      0.00
   13   18   23     -5.58      0.00
   13   20   23    -12.81      0.00
   13   22   23      4.13      0.00
   14   15   23     -6.95      0.00
   14   17   23     -3.82      0.00
   14   19   23     -2.35      0.00
   14   21   23     -6.12      0.00
    0   15   23      3.86      0.00
   15   16   23     -8.26      0.00
   15   18   23      2.95      0.00
   15   20   23      6.16      0.00
   15   22   23     -3.30      0.00
   16   17   23     -3.57      0.00
   16   19   23      2.10      0.00
   16   21   23      8.31      0.00
    0   17   23      7.15      0.00
   17   18   23      3.83      0.00
   17   20   23      8.76      0.00
   17   22   23      5.77      0.00
   18   19   23      2.11      0.00
   18   21   23     -1.97      0.00
    0   19   23     -2.52      0.00
   19   20   23      5.14      0.00
   19   22   23    -12.43      0.00
   20   21   23      7.65      0.00
    0   21   23     15.30      0.00
   21   22   23     -6.10      0.00
    0   23   23     24.88      0.00
    2   23   23    -21.96      0.00
    4   23   23     -0.27      0.00
    6   23   23      2.03      0.00
    8   23   23      8.00      0.00
   10   23   23     -4.23      0.00
   12   23   23      8.26      0.00
   14   23   23      3.98      0.00
   16   23   23     14.10      0.00
   18   23   23      3.20      0.00
   20   23   23     -8.22      0.00
   22   23   23    -16.22      0.00
    0    0   24     -7.31      0.00
    1    1   24     -5.28      0.00
    1    3   24     -9.02      0.00
    1    5   24      6.23      0.00
    1    7   24     -5.24      0.00
    1    9   24      3.71      0.00
    1   11   24     -1.85      0.00
    1   13   24      1.66      0.00
    1   15   24     13.61      0.00
    1   17   24      4.03      0.00
    1   19   24      7.50      0.00
    1   21   24     -4.51      0.00
    1   23   24    -12.74      0.00
    0    2   24     18.19      0.00
    2    2   24    -10.09      0.00
    2    4   24      1.53      0.00
    2    6   24    -15.38      0.00
    2    8   24     14.04      0.00
    2   10   24     -3.29      0.00
    2   12   24     21.43      0.00
    2   14   24      0.81      0.00
    2   16   24     -7.84      0.00
    2   18   24      5.00      0.00
    2   20   24     -3.82      0.00
    2   22   24     -5.76      0.00
    3    3   24     -7.67      0.00
    3    5   24      4.31      0.00
    3    7   24     -5.05      0.00
    3    9   24    -16.30      0.00
    3   11   24    -14.51      0.00
    3   13   24     -0.20      0.00
    3   15   24      5.38      0.00
    3   17   24     -0.48      0.00
    3   19   24      0.77      0.00
    3   21   24      3.51      0.00
    3   23   24     -4.96      0.00
    0    4   24    -18.81      0.00
    4    4   24      0.13      0.00
    4    6   24      6.63      0.00
    4    8   24     11.74      0.00
    4   10   24      7.84      0.00
    4   12   24     -2.91      0.00
    4   14   24     -1.90      0.00
    4   16   24      5.76      0.00
    4   18   24     -1.86      0.00
    4   20   24      7.71      0.00
    4   22   24     -0.53      0.00
    5    5   24     -2.13      0.00
    5    7   24     15.56      0.00
    5    9   24      4.46      0.00
    5   11   24     10.87      0.00
    5   13   24      5.05      0.00
    5   15   24      5.32      0.00
    5   17   24     -1.10      0.00
    5   19   24     -7.75      0.00
    5   21   24     -5.42      0.00
    5   23   24     -0.24      0.00
    0    6   24     23.22      0.00
    6    6   24     -4.84      0.00
    6    8   24      2.73      0.00
    6   10   24     -6.62      0.00
    6   12   24    -13.04      0.00
    6   14   24     -4.51      0.00
    6   16   24     -1.23      0.00
    6   18   24      2.19      0.00
    6   20   24    -11.04      0.00
    6   22   24     -0.06      0.00
    7    7   24    -13.19      0.00
    7    9   24    -11.44      0.00
    7   11   24      4.20      0.00
    7   13   24      5.75      0.00
    7   15   24    -12.14      0.00
    7   17   24      4.17      0.00
    7   19   24      5.33      0.00
    7   21   24      5.67      0.00
    7   23   24      3.45      0.00
    0    8   24     11.83      0.00
    8    8   24     -3.23      0.00
    8   10   24     16.89      0.00
    8   12   24      1.94      0.00
    8   14   24     -5.35      0.00
    8   16   24     -4.52      0.00
    8   18   24      5.64      0.00
    8   20   24     -3.05      0.00
    8   22   24     13.64      0.00
    9    9   24     -4.60      0.00
    9   11   24     -0.72      0.00
    9   13   24     -8.58      0.00
    9   15   24     10.05      0.00
    9   17   24     -5.57      0.00
    9   19   24      3.86      0.00
    9   21   24      0.14      0.00
    9   23   24     -4.97      0.00
    0   10   24     -5.21      0.00
   10   10   24     -8.65      0.00
   10   12   24      1.81      0.00
   10   14   24      5.47      0.00
   10   16   24      4.93      0.00
   10   18   24     -5.12      0.00
   10   20   24     -9.56      0.00
   10   22   24    -16.02      0.00
   11   11   24    -10.56      0.00
   11   13   24     -2.44      0.00
   11   15   24      0.61      0.00
   11   17   24      0.10      0.00
   11   19   24      5.48      0.00
   11   21   24     -0.54      0.00
   11   23   24     -1.03      0.00
    0   12   24      6.21      0.00
   12   12   24     19.67      0.00
   12   14   24      2.01      0.00
   12   16   24    -13.64      0.00
   12   18   24     -2.42      0.00
   12   20   24      3.60      0.00
   12   22   24     -3.91      0.00
   13   13   24      5.82      0.00
   13   15   24      5.96      0.00
   13   17   24     -1.68      0.00
   13   19   24     -0.83      0.00
   13   21   24      0.23      0.00
   13   23   24      8.04      0.00
    0   14   24     -5.19      0.00
   14   14   24     -5.99      0.00
   14   16   24      1.08      0.00
   14   18   24     -4.90      0.00
   14   20   24      4.19      0.00
   14   22   24     -5.53      0.00
   15   15   24      1.70      0.00
   15   17   24      3.49      0.00
   15   19   24     -7.30      0.00
   15   21   24     -3.61      0.00
   15   23   24     -3.24      0.00
    0   16   24      1.53      0.00
   16   16   24      1.74      0.00
   16   18   24      5.09      0.00
   16   20   24      6.75      0.00
   16   22   24     -7.09      0.00
   17   17   24     -4.86      0.00
   17   19   24     10.47      0.00
   17   21   24      0.95      0.00
   17   23   24      1.91      0.00
    0   18   24     15.05      0.00
   18   18   24      2.33      0.00
   18   20   24     -7.49      0.00
   18   22   24     -2.31      0.00
   19   19   24      0.85      0.00
   19   21   24     10.17      0.00
   19   23   24      3.23      0.00
    0   20   24      5.55      0.00
   20   20   24      4.20      0.00
   20   22   24     -2.58      0.00
   21   21   24      1.10      0.00
   21   23   24      0.63      0.00
    0   22   24      3.37      0.00
   22   22   24     -5.81      0.00
   23   23   24      2.08      0.00
    0   24   24     13.41      0.00
    2   24   24      5.19      0.00
    4   24   24      4.18      0.00
    6   24   24    -20.47      0.00
    8   24   24     20.19      0.00
   10   24   24    -10.28      0.00
   12   24   24     18.13      0.00
   14   24   24     -9.16      0.00
   16   24   24    -15.01      0.00
   18   24   24      2.67      0.00
   20   24   24     -2.59      0.00
   22   24   24     23.56      0.00
   24   24   24    -52.03      0.00
    0    1   25      8.66      0.00
    1    2   25     -7.35      0.00
    1    4   25      1.33      0.00
    1    6   25      8.77      0.00
    1    8   25     -4.05      0.00
    1   10   25      7.53      0.00
    1   12   25    -23.34      0.00
    1   14   25     -6.12      0.00
    1   16   25      4.01      0.00
    1   18   25     -4.16      0.00
    1   20   25      6.67      0.00
    1   22   25     -2.05      0.00
    1   24   25    -11.27      0.00
    2    3   25     12.31      0.00
    2    5   25     -0.91      0.00
    2    7   25      9.45      0.00
    2    9   25     -8.12      0.00
    2   11   25    -10.73      0.00
    2   13   25     -9.98      0.00
    2   15   25     10.14      0.00
    2   17   25     -2.67      0.00
    2   19   25      5.94      0.00
    2   21   25    -11.97      0.00
    2   23   25     -8.29      0.00
    0    3   25     -6.48      0.00
    3    4   25      3.16      0.00
    3    6   25    -11.10      0.00
    3    8   25     -7.12      0.00
    3   10   25      9.68      0.00
    3   12   25      2.72      0.00
    3   14   25     -8.04      0.00
    3   16   25      4.35      0.00
    3   18   25      6.69      0.00
    3   20   25    -11.75      0.00
    3   22   25      8.39      0.00
    3   24   25      1.40      0.00
    4    5   25     10.88      0.00
    4    7   25     -0.92      0.00
    4    9   25      2.14      0.00
    4   11   25     -4.98      0.00
    4   13   25      8.14      0.00
    4   15   25     -8.24      0.00
    4   17   25     -0.32      0.00
    4   19   25     -4.58      0.00
    4   21   25      0.69      0.00
    4   23   25      8.91      0.00
    0    5   25     -0.93      0.00
    5    6   25     -6.89      0.00
    5    8   25     -3.27      0.00
    5   10   25     -0.71      0.00
    5   12   25      1.29      0.00
    5   14   25     -1.15      0.00
    5   16   25    -10.06      0.00
    5   18   25      2.50      0.00
    5   20   25     -5.47      0.00
    5   22   25     -9.55      0.00
    5   24   25      7.00      0.00
    6    7   25      1.96      0.00
    6    9   25     -4.22      0.00
    6   11   25     -1.63      0.00
    6   13   25     -8.95      0.00
    6   15   25      2.05      0.00
    6   17   25      5.69      0.00
    6   19   25      3.67      0.00
    6   21   25     -0.73      0.00
    6   23   25      1.78      0.00
    0    7   25     -3.72      0.00
    7    8   25     -6.62      0.00
    7   10   25     -6.41      0.00
    7   12   25      4.38      0.00
    7   14   25      8.95      0.00
    7   16   25     -5.58      0.00
    7   18   25     -3.79      0.00
    7   20   25      1.07      0.00
    7   22   25      1.28      0.00
    7   24   25      3.16      0.00
    8    9   25    -10.42      0.00
    8   11   25     -9.56      0.00
    8   13   25     -7.90      0.00
    8   15   25      0.36      0.00
    8   17   25     10.40      0.00
    8   19   25      1.08      0.00
    8   21   25     -3.41      0.00
    8   23   25     -6.26      0.00
    0    9   25      0.98      0.00
    9   10   25      0.28      0.00
    9   12   25     -4.67      0.00
    9   14   25      4.74      0.00
    9   16   25      1.35      0.00
    9   18   25      2.63      0.00
    9   20   25      4.34      0.00
    9   22   25      0.78      0.00
    9   24   25      1.50      0.00
   10   11   25     -0.07      0.00
   10   13   25     -2.27      0.00
   10   15   25      1.16      0.00
   10   17   25    -10.89      0.00
   10   19   25     -4.57      0.00
   10   21   25     10.72      0.00
   10   23   25      5.73      0.00
    0   11   25    -11.32      0.00
   11   12   25     -4.63      0.00
   11   14   25      1.30      0.00
   11   16   25     -7.96      0.00
   11   18   25     -4.29      0.00
   11   20   25      3.93      0.00
   11   22   25     -4.00      0.00
   11   24   25     -5.34      0.00
   12   13   25     -9.29      0.00
   12   15   25     -0.27      0.00
   12   17   25     -5.00      0.00
   12   19   25      3.82      0.00
   12   21   25      3.29      0.00
   12   23   25     -6.87      0.00
    0   13   25     -6.60      0.00
   13   14   25     -3.54      0.00
   13   16   25     -5.88      0.00
   13   18   25      2.64      0.00
   13   20   25      8.91      0.00
   13   22   25      2.16      0.00
   13   24   25     -1.25      0.00
   14   15   25     19.12      0.00
   14   17   25     -0.71      0.00
   14   19   25     -9.47      0.00
   14   21   25      2.28      0.00
   14   23   25     -2.99      0.00
    0   15   25     -4.55      0.00
   15   16   25      1.77      0.00
   15   18   25     10.46      0.00
   15   20   25      3.29      0.00
   15   22   25     -0.56      0.00
   15   24   25      1.61      0.00
   16   17   25     15.57      0.00
   16   19   25     -4.61      0.00
   16   21   25     -2.78      0.00
   16   23   25      0.93      0.00
    0   17   25     -1.29      0.00
   17   18   25     -3.92      0.00
   17   20   25      3.15      0.00
   17   22   25     -1.61      0.00
   17   24   25      2.13      0.00
   18   19   25     16.87      0.00
   18   21   25     -3.30      0.00
   18   23   25      2.66      0.00
    0   19   25     -9.11      0.00
   19   20   25     -0.47      0.00
   19   22   25     -6.10      0.00
   19   24   25     -1.53      0.00
   20   21   25     -4.05      0.00
   20   23   25      0.72      0.00
    0   21   25     11.67      0.00
   21   22   25     -0.56      0.00
   21   24   25      6.58      0.00
   22   23   25     -3.64      0.00
    0   23   25      4.55      0.00
   23   24   25      5.56      0.00
    0   25   25     13.02      0.00
    2   25   25     -6.26      0.00
    4   25   25     -1.80      0.00
    6   25   25      8.01      0.00
    8   25   25    -11.31      0.00
   10   25   25     -3.93      0.00
   12   25   25      6.54      0.00
   14   25   25      2.28      0.00
   16   25   25     14.59      0.00
   18   25   25      0.04      0.00
   20   25   25      4.86      0.00
   22   25   25     -6.65      0.00
   24   25   25      5.94      0.00
    0    0   26     31.87      0.00
    1    1   26     -5.64      0.00
    1    3   26     -0.68      0.00
    1    5   26     -4.16      0.00
    1    7   26      2.32      0.00
    1    9   26     -6.51      0.00
    1   11   26     -4.39      0.00
    1   13   26      0.62      0.00
    1   15   26      8.02      0.00
    1   17   26      0.19      0.00
    1   19   26     -4.79      0.00
    1   21   26     -1.80      0.00
    1   23   26     -0.21      0.00
    1   25   26     -3.36      0.00
    0    2   26     17.20      0.00
    2    2   26     -5.91      0.00
    2    4   26    -11.55      0.00
    2    6   26    -25.43      0.00
    2    8   26     11.11      0.00
    2   10   26      2.82      0.00
    2   12   26      2.36      0.00
    2   14   26     -2.25      0.00
    2   16   26     -0.09      0.00
    2   18   26     10.30      0.00
    2   20   26     17.75      0.00
    2   22   26    -19.48      0.00
    2   24   26      7.28      0.00
    3    3   26     -4.40      0.00
    3    5   26      6.99      0.00
    3    7   26      4.64      0.00
    3    9   26      4.65      0.00
    3   11   26     -2.20      0.00
    3   13   26      4.47      0.00
    3   15   26     -3.40      0.00
    3   17   26     -5.66      0.00
    3   19   26     -1.69      0.00
    3   21   26     -2.06      0.00
    3   23   26      1.41      0.00
    3   25   26     -3.64      0.00
    0    4   26     20.42      0.00
    4    4   26     -3.73      0.00
    4    6   26      7.16      0.00
    4    8   26      0.65      0.00
    4   10   26      4.80      0.00
    4   12   26     -8.44      0.00
    4   14   26     10.36      0.00
    4   16   26     11.48      0.00
    4   18   26      3.19      0.00
    4   20   26     14.73      0.00
    4   22   26      8.60      0.00
    4   24   26     -4.17      0.00
    5    5   26     12.73      0.00
    5    7   26     -1.84      0.00
    5    9   26      0.80      0.00
    5   11   26     -1.68      0.00
    5   13   26      5.76      0.00
    5   15   26     -6.66      0.00
    5   17   26     -2.03      0.00
    5   19   26      3.64      0.00
    5   21   26     -6.88      0.00
    5   23   26     -3.18      0.00
    5   25   26      6.94      0.00
    0    6   26      9.30      0.00
    6    6   26     -5.17      0.00
    6    8   26      2.23      0.00
    6   10   26      4.95      0.00
    6   12   26      2.59      0.00
    6   14   26      5.38      0.00
    6   16   26      2.51      0.00
    6   18   26     -6.76      0.00
    6   20   26      9.91      0.00
    6   22   26      4.42      0.00
    6   24   26    -13.04      0.00
    7    7   26     13.62      0.00
    7    9   26     -1.12      0.00
    7   11   26     -6.87      0.00
    7   13   26      4.32      0.00
    7   15   26      9.10      0.00
    7   17   26      1.74      0.00
    7   19   26     -2.11      0.00
    7   21   26      7.20      0.00
    7   23   26     -3.33      0.00
    7   25   26     -4.43      0.00
    0    8   26     -7.11      0.00
    8    8   26     13.06      0.00
    8   10   26      1.90      0.00
    8   12   26      5.06      0.00
    8   14   26     23.43      0.00
    8   16   26      7.59      0.00
    8   18   26      0.53      0.00
    8   20   26      6.57      0.00
    8   22   26     -1.97      0.00
    8   24   26      3.01      0.00
    9    9   26      1.94      0.00
    9   11   26     -1.08      0.00
    9   13   26    -12.23      0.00
    9   15   26     -5.45      0.00
    9   17   26      4.18      0.00
    9   19   26     -5.06      0.00
    9   21   26      0.26      0.00
    9   23   26      2.99      0.00
    9   25   26     -6.04      0.00
    0   10   26    -12.81      0.00
   10   10   26      2.73      0.00
   10   12   26      9.73      0.00
   10   14   26     -1.62      0.00
   10   16   26      2.36      0.00
   10   18   26      6.27      0.00
   10   20   26     -9.75      0.00
   10   22   26     -0.95      0.00
   10   24   26      2.29      0.00
   11   11   26     12.88      0.00
   11   13   26     -3.43      0.00
   11   15   26     13.28      0.00
   11   17   26      7.45      0.00
   11   19   26      1.19      0.00
   11   21   26      1.67      0.00
   11   23   26      1.27      0.00
   11   25   26      2.59      0.00
    0   12   26      5.74      0.00
   12   12   26     -0.22      0.00
   12   14   26     -0.65      0.00
   12   16   26     -4.63      0.00
   12   18   26     15.06      0.00
   12   20   26     -4.73      0.00
   12   22   26      3.15      0.00
   12   24   26      0.24      0.00
   13   13   26      2.19      0.00
   13   15   26     -0.32      0.00
   13   17   26      9.25      0.00
   13   19   26    -11.56      0.00
   13   21   26     -9.62      0.00
   13   23   26      4.27      0.00
   13   25   26     -3.16      0.00
    0   14   26      8.45      0.00
   14   14   26     10.91      0.00
   14   16   26     -4.02      0.00
   14   18   26      3.35      0.00
   14   20   26      2.54      0.00
   14   22   26      5.51      0.00
   14   24   26     -7.53      0.00
   15   15   26     -8.59      0.00
   15   17   26      0.86      0.00
   15   19   26     -6.85      0.00
   15   21   26      5.29      0.00
   15   23   26      4.72      0.00
   15   25   26      5.58      0.00
    0   16   26     -7.54      0.00
   16   16   26     14.76      0.00
   16   18   26     -8.54      0.00
   16   20   26      2.70      0.00
   16   22   26     -3.72      0.00
   16   24   26     -0.91      0.00
   17   17   26      6.81      0.00
   17   19   26     -2.78      0.00
   17   21   26     -6.10      0.00
   17   23   26      2.87      0.00
   17   25   26      2.83      0.00
    0   18   26      8.09      0.00
   18   18   26    -11.01      0.00
   18   20   26      4.16      0.00
   18   22   26     -5.12      0.00
   18   24   26     -0.17      0.00
   19   19   26     -8.76      0.00
   19   21   26     -1.86      0.00
   19   23   26      7.67      0.00
   19   25   26    -10.28      0.00
    0   20   26     42.31      0.00
   20   20   26     -5.66      0.00
   20   22   26     -2.83      0.00
   20   24   26    -13.83      0.00
   21   21   26     -5.55      0.00
   21   23   26     -2.23      0.00
   21   25   26      1.05      0.00
    0   22   26      1.83      0.00
   22   22   26     13.53      0.00
   22   24   26     -2.43      0.00
   23   23   26      1.81      0.00
   23   25   26     10.18      0.00
    0   24   26     -1.17      0.00
   24   24   26    -32.37      0.00
    0   26   26    -13.23      0.00
    2   26   26     13.91      0.00
    4   26   26     -6.80      0.00
    6   26   26      2.78      0.00
    8   26   26     10.39      0.00
   10   26   26      2.68      0.00
   12   26   26    -10.16      0.00
   14   26   26     -7.31      0.00
   16   26   26      0.52      0.00
   18   26   26    -11.59      0.00
   20   26   26     16.25      0.00
   22   26   26     -4.71      0.00
    0    1   27     -6.12      0.00
    1    2   27      1.22      0.00
    1    4   27      3.03      0.00
    1    6   27    -15.07      0.00
    1    8   27      3.04      0.00
    1   10   27     -4.21      0.00
    1   12   27      6.16      0.00
    1   14   27     -9.42      0.00
    1   16   27     -2.35      0.00
    1   18   27     -4.97      0.00
    1   20   27      1.03      0.00
    1   22   27     -8.48      0.00
    1   24   27      6.74      0.00
    1   26   27     -8.96      0.00
    2    3   27    -12.26      0.00
    2    5   27    -12.35      0.00
    2    7   27     -3.58      0.00
    2    9   27     -1.98      0.00
    2   11   27     -0.86      0.00
    2   13   27     -9.86      0.00
    2   15   27      3.69      0.00
    2   17   27      6.78      0.00
    2   19   27      8.53      0.00
    2   21   27      7.26      0.00
    2   23   27    -12.29      0.00
    2   25   27    -12.99      0.00
    0    3   27     14.48      0.00
    3    4   27      2.84      0.00
    3    6   27      2.72      0.00
    3    8   27      6.32      0.00
    3   10   27      4.40      0.00
    3   12   27     -4.53      0.00
    3   14   27     -1.70      0.00
    3   16   27     -0.29      0.00
    3   18   27      7.70      0.00
    3   20   27      4.15      0.00
    3   22   27     -6.25      0.00
    3   24   27     -0.90      0.00
    3   26   27      1.90      0.00
    4    5   27     15.33      0.00
    4    7   27      5.41      0.00
    4    9   27     -1.26      0.00
    4   11   27      1.20      0.00
    4   13   27     -2.17      0.00
    4   15   27      1.87      0.00
    4   17   27      5.45      0.00
    4   19   27      3.56      0.00
    4   21   27     -1.73      0.00
    4   23   27      0.18      0.00
    4   25   27     -0.44      0.00
    0    5   27      9.30      0.00
    5    6   27     -6.56      0.00
    5    8   27     -5.73      0.00
    5   10   27      2.59      0.00
    5   12   27      2.08      0.00
    5   14   27     -8.50      0.00
    5   16   27     -1.01      0.00
    5   18   27     -0.33      0.00
    5   20   27      0.83      0.00
    5   22   27      1.61      0.00
    5   24   27      1.35      0.00
    5   26   27     -6.72      0.00
    6    7   27     -4.97      0.00
    6    9   27     -5.05      0.00
    6   11   27      7.21      0.00
    6   13   27     -0.53      0.00
    6   15   27     -3.02      0.00
    6   17   27      9.21      0.00
    6   19   27     -2.36      0.00
    6   21   27      0.92      0.00
    6   23   27     -3.10      0.00
    6   25   27      2.81      0.00
    0    7   27      8.50      0.00
    7    8   27      1.42      0.00
    7   10   27     -5.98      0.00
    7   12   27     -8.44      0.00
    7   14   27     -3.33      0.00
    7   16   27      5.06      0.00
    7   18   27      4.16      0.00
    7   20   27     -5.85      0.00
    7   22   27     -3.31      0.00
    7   24   27      5.65      0.00
    7   26   27     10.40      0.00
    8    9   27      0.53      0.00
    8   11   27     -3.91      0.00
    8   13   27     -2.84      0.00
    8   15   27     14.26      0.00
    8   17   27    -13.73      0.00
    8   19   27      2.13      0.00
    8   21   27     -2.91      0.00
    8   23   27     -6.88      0.00
    8   25   27     -3.72      0.00
    0    9   27      0.11      0.00
    9   10   27      1.18      0.00
    9   12   27      2.35      0.00
    9   14   27     -0.10      0.00
    9   16   27     -3.22      0.00
    9   18   27     -5.13      0.00
    9   20   27     -2.25      0.00
    9   22   27     -2.15      0.00
    9   24   27      1.69      0.00
    9   26   27      3.91      0.00
   10   11   27      3.18      0.00
   10   13   27     -2.54      0.00
   10   15   27     -8.62      0.00
   10   17   27      1.87      0.00
   10   19   27     -9.02      0.00
   10   21   27     -5.23      0.00
   10   23   27     -4.38      0.00
   10   25   27     -0.14      0.00
    0   11   27      0.82      0.00
   11   12   27      0.64      0.00
   11   14   27      2.83      0.00
   11   16   27     -2.91      0.00
   11   18   27      2.58      0.00
   11   20   27      4.15      0.00
   11   22   27     -2.40      0.00
   11   24   27     -0.98      0.00
   11   26   27      6.96      0.00
   12   13   27     -1.47      0.00
   12   15   27      3.47      0.00
   12   17   27     -3.15      0.00
   12   19   27      7.34      0.00
   12   21   27     -0.34      0.00
   12   23   27      3.61      0.00
   12   25   27     14.15      0.00
    0   13   27     15.22      0.00
   13   14   27     -0.28      0.00
   13   16   27     -2.68      0.00
   13   18   27      2.79      0.00
   13   20   27      9.57      0.00
   13   22   27     -1.04      0.00
   13   24   27     -2.59      0.00
   13   26   27    -14.18      0.00
   14   15   27     -4.17      0.00
   14   17   27     -5.96      0.00
   14   19   27     -9.37      0.00
   14   21   27     -4.35      0.00
   14   23   27     -3.16      0.00
   14   25   27      0.16      0.00
    0   15   27      6.36      0.00
   15   16   27     -5.88      0.00
   15   18   27      8.86      0.00
   15   20   27      1.06      0.00
   15   22   27      9.03      0.00
   15   24   27     -7.70      0.00
   15   26   27     14.60      0.00
   16   17   27      9.33      0.00
   16   19   27     -9.62      0.00
   16   21   27      5.57      0.00
   16   23   27     -1.50      0.00
   16   25   27     -2.60      0.00
    0   17   27     11.57      0.00
   17   18   27      6.05      0.00
   17   20   27     -2.46      0.00
   17   22   27      1.52      0.00
   17   24   27     -1.43      0.00
   17   26   27      4.45      0.00
   18   19   27     14.08      0.00
   18   21   27     -4.68      0.00
   18   23   27      3.04      0.00
   18   25   27      3.76      0.00
    0   19   27     13.25      0.00
   19   20   27     -2.58      0.00
   19   22   27     -3.11      0.00
   19   24   27     -0.91      0.00
   19   26   27      0.54      0.00
   20   21   27     -7.80      0.00
   20   23   27      1.98      0.00
   20   25   27      0.18      0.00
    0   21   27      1.53      0.00
   21   22   27      1.87      0.00
   21   24   27    -12.11      0.00
   21   26   27     -1.98      0.00
   22   23   27     -5.07      0.00
   22   25   27     -1.52      0.00
    0   23   27      7.11      0.00
   23   24   27    -12.86      0.00
    0   25   27     13.37      0.00
    0   27   27     14.37      0.00
    2   27   27     10.64      0.00
    4   27   27    -19.39      0.00
    6   27   27     -0.58      0.00
    8   27   27     -0.30      0.00
   10   27   27     10.78      0.00
   12   27   27     -0.14      0.00
   14   27   27     -1.78      0.00
   16   27   27      0.01      0.00
   18   27   27      5.25      0.00
   20   27   27     -3.75      0.00
    0    0   28     13.89      0.00
    1    1   28     29.21      0.00
    1    3   28      0.07      0.00
    1    5   28      0.36      0.00
    1    7   28      1.24      0.00
    1    9   28     -2.49      0.00
    1   11   28     -2.42      0.00
    1   13   28    -13.04      0.00
    1   15   28     -0.88      0.00
    1   17   28     -2.44      0.00
    1   19   28     -3.31      0.00
    1   21   28     -1.32      0.00
    1   23   28      3.94      0.00
    1   25   28     -4.54      0.00
    1   27   28    -18.74      0.00
    0    2   28    -14.30      0.00
    2    2   28    -15.58      0.00
    2    4   28      4.19      0.00
    2    6   28     14.37      0.00
    2    8   28      3.04      0.00
    2   10   28    -13.89      0.00
    2   12   28    -15.70      0.00
    2   14   28      2.05      0.00
    2   16   28    -11.95      0.00
    2   18   28      8.71      0.00
    2   20   28     14.16      0.00
    2   22   28     17.11      0.00
    2   24   28     -8.63      0.00
    2   26   28     -3.93      0.00
    3    3   28     10.21      0.00
    3    5   28     -4.78      0.00
    3    7   28      1.22      0.00
    3    9   28     -2.03      0.00
    3   11   28     11.37      0.00
    3   13   28     -2.79      0.00
    3   15   28      6.66      0.00
    3   17   28     -3.00      0.00
    3   19   28      8.90      0.00
    3   21   28     -5.43      0.00
    3   23   28    -10.03      0.00
    3   25   28      5.43      0.00
    3   27   28      5.10      0.00
    0    4   28      1.72      0.00
    4    4   28      2.66      0.00
    4    6   28     -0.38      0.00
    4    8   28      6.79      0.00
    4   10   28    -11.85      0.00
    4   12   28      5.47      0.00
    4   14   28      0.17      0.00
    4   16   28      1.77      0.00
    4   18   28     -5.43      0.00
    4   20   28     -7.05      0.00
    4   22   28      7.43      0.00
    4   24   28      7.00      0.00
    4   26   28      3.93      0.00
    5    5   28      1.01      0.00
    5    7   28     -1.92      0.00
    5    9   28     -1.59      0.00
    5   11   28     -5.46      0.00
    5   13   28    -11.21      0.00
    5   15   28      3.07      0.00
    5   17   28     16.23      0.00
    5   19   28     -6.97      0.00
    5   21   28      2.59      0.00
    5   23   28     -0.23      0.00
    5   25   28      3.08      0.00
    5   27   28     -8.65      0.00
    0    6   28     -6.83      0.00
    6    6   28     11.33      0.00
    6    8   28     -2.10      0.00
    6   10   28    -12.28      0.00
    6   12   28     -2.76      0.00
    6   14   28     -2.95      0.00
    6   16   28     -5.87      0.00
    6   18   28      3.72      0.00
    6   20   28     -4.03      0.00
    6   22   28     16.08      0.00
    6   24   28     -1.61      0.00
    6   26   28    -14.50      0.00
    7    7   28     10.89      0.00
    7    9   28     -2.48      0.00
    7   11   28      1.27      0.00
    7   13   28     -2.31      0.00
    7   15   28      2.34      0.00
    7   17   28      3.13      0.00
    7   19   28     -2.67      0.00
    7   21   28     -6.06      0.00
    7   23   28      3.90      0.00
    7   25   28     -9.06      0.00
    7   27   28      5.74      0.00
    0    8   28      1.65      0.00
    8    8   28      6.71      0.00
    8   10   28      0.11      0.00
    8   12   28      5.73      0.00
    8   14   28      8.35      0.00
    8   16   28    -10.95      0.00
    8   18   28      7.31      0.00
    8   20   28      2.29      0.00
    8   22   28      9.93      0.00
    8   24   28     13.37      0.00
    8   26   28      1.98      0.00
    9    9   28     12.97      0.00
    9   11   28     -3.04      0.00
    9   13   28      1.11      0.00
    9   15   28     -8.07      0.00
    9   17   28     -3.00      0.00
    9   19   28      6.49      0.00
    9   21   28      3.03      0.00
    9   23   28     -3.62      0.00
    9   25   28     -3.38      0.00
    9   27   28      0.26      0.00
    0   10   28     -5.62      0.00
   10   10   28     13.75      0.00
   10   12   28      2.07      0.00
   10   14   28      7.86      0.00
   10   16   28    -13.14      0.00
   10   18   28      8.26      0.00
   10   20   28     11.76      0.00
   10   22   28      5.49      0.00
   10   24   28     -0.11      0.00
   10   26   28     -0.51      0.00
   11   11   28     10.41      0.00
   11   13   28     -7.46      0.00
   11   15   28      2.98      0.00
   11   17   28     -3.97      0.00
   11   19   28      4.50      0.00
   11   21   28     -4.93      0.00
   11   23   28      3.61      0.00
   11   25   28     -6.06      0.00
   11   27   28      6.53      0.00
    0   12   28     -3.57      0.00
   12   12   28     -2.20      0.00
   12   14   28      2.16      0.00
   12   16   28      0.20      0.00
   12   18   28      3.20      0.00
   12   20   28     -4.43      0.00
   12   22   28      6.90      0.00
   12   24   28      2.19      0.00
   12   26   28    -10.57      0.00
   13   13   28      6.76      0.00
   13   15   28     -7.98      0.00
   13   17   28      8.62      0.00
   13   19   28      2.45      0.00
   13   21   28      4.37      0.00
   13   23   28      5.96      0.00
   13   25   28      0.90      0.00
   13   27   28     -2.40      0.00
    0   14   28      1.47      0.00
   14   14   28     -7.13      0.00
   14   16   28      7.34      0.00
   14   18   28     10.45      0.00
   14   20   28     -6.44      0.00
   14   22   28      5.54      0.00
   14   24   28     -0.82      0.00
   14   26   28     -5.78      0.00
   15   15   28     11.77      0.00
   15   17   28     -7.37      0.00
   15   19   28      1.82      0.00
   15   21   28     -7.89      0.00
   15   23   28     -1.68      0.00
   15   25   28      2.07      0.00
   15   27   28      6.92      0.00
    0   16   28     15.80      0.00
   16   16   28     -5.35      0.00
   16   18   28     -4.98      0.00
   16   20   28     -5.72      0.00
   16   22   28     -0.84      0.00
   16   24   28      3.20      0.00
   16   26   28      0.71      0.00
   17   17   28      0.28      0.00
   17   19   28      0.86      0.00
   17   21   28      1.93      0.00
   17   23   28      2.41      0.00
   17   25   28     -2.21      0.00
   17   27   28     -6.98      0.00
    0   18   28     15.70      0.00
   18   18   28      5.96      0.00
   18   20   28      3.40      0.00
   18   22   28     -1.33      0.00
   18   24   28      5.06      0.00
   18   26   28      6.68      0.00
   19   19   28      7.04      0.00
   19   21   28     -3.31      0.00
   19   23   28      2.96      0.00
   19   25   28      5.75      0.00
   19   27   28     -0.51      0.00
    0   20   28    -12.25      0.00
   20   20   28     18.36      0.00
   20   22   28     -7.44      0.00
   20   24   28      0.22      0.00
   20   26   28     -7.65      0.00
   21   21   28     -3.47      0.00
   21   23   28      5.83      0.00
   21   25   28      0.47      0.00
    0   22   28      2.88      0.00
   22   22   28     -0.32      0.00
   22   24   28      9.65      0.00
   23   23   28     -5.23      0.00
    0   24   28    -23.73      0.00
    0   26   28      3.16      0.00
    0   28   28    -22.03      0.00
    2   28   28    -19.85      0.00
    4   28   28     -1.78      0.00
    6   28   28      5.09      0.00
    8   28   28     -1.01      0.00
   10   28   28      1.78      0.00
   12   28   28    -19.96      0.00
   14   28   28      0.78      0.00
   16   28   28    -14.39      0.00
   18   28   28      3.92      0.00
    0    1   29      5.39      0.00
    1    2   29    -10.53      0.00
    1    4   29      7.05      0.00
    1    6   29     -9.89      0.00
    1    8   29      0.98      0.00
    1   10   29     -1.97      0.00
    1   12   29      4.04      0.00
    1   14   29     -1.20      0.00
    1   16   29     -1.25      0.00
    1   18   29     -3.10      0.00
    1   20   29     -9.89      0.00
    1   22   29     -0.65      0.00
    1   24   29     -8.76      0.00
    1   26   29      0.82      0.00
    1   28   29     -7.19      0.00
    2    3   29    -10.36      0.00
    2    5   29      6.03      0.00
    2    7   29     -2.99      0.00
    2    9   29     -3.17      0.00
    2   11   29      0.50      0.00
    2   13   29     -2.80      0.00
    2   15   29     -6.51      0.00
    2   17   29      1.56      0.00
    2   19   29     -3.80      0.00
    2   21   29     12.36      0.00
    2   23   29     -4.63      0.00
    2   25   29     -5.26      0.00
    2   27   29      1.14      0.00
    0    3   29     10.18      0.00
    3    4   29      5.76      0.00
    3    6   29    -11.54      0.00
    3    8   29     -4.82      0.00
    3   10   29     -7.50      0.00
    3   12   29      4.75      0.00
    3   14   29     -3.11      0.00
    3   16   29      4.34      0.00
    3   18   29      0.62      0.00
    3   20   29      1.46      0.00
    3   22   29      1.42      0.00
    3   24   29    -10.56      0.00
    3   26   29     -3.63      0.00
    3   28   29     -6.01      0.00
    4    5   29      2.66      0.00
    4    7   29      5.75      0.00
    4    9   29     -6.89      0.00
    4   11   29      4.49      0.00
    4   13   29      0.77      0.00
    4   15   29      4.45      0.00
    4   17   29      3.47      0.00
    4   19   29      8.38      0.00
    4   21   29     -2.42      0.00
    4   23   29     -2.43      0.00
    4   25   29     -2.43      0.00
    4   27   29    -11.66      0.00
    0    5   29      0.49      0.00
    5    6   29     -6.35      0.00
    5    8   29     -0.16      0.00
    5   10   29      0.18      0.00
    5   12   29     -2.05      0.00
    5   14   29    -14.18      0.00
    5   16   29      1.57      0.00
    5   18   29      4.35      0.00
    5   20   29     -3.33      0.00
    5   22   29     -2.17      0.00
    5   24   29     -6.15      0.00
    5   26   29      2.16      0.00
    5   28   29     11.35      0.00
    6    7   29      7.45      0.00
    6    9   29     -2.88      0.00
    6   11   29      0.21      0.00
    6   13   29      5.04      0.00
    6   15   29    -16.19      0.00
    6   17   29     -1.17      0.00
    6   19   29      1.77      0.00
    6   21   29      6.92      0.00
    6   23   29      0.32      0.00
    6   25   29     -3.40      0.00
    6   27   29    -11.70      0.00
    0    7   29     10.27      0.00
    7    8   29     -4.78      0.00
    7   10   29      1.03      0.00
    7   12   29     -3.57      0.00
    7   14   29     -2.20      0.00
    7   16   29      1.67      0.00
    7   18   29     13.47      0.00
    7   20   29     -2.58      0.00
    7   22   29     -4.05      0.00
    7   24   29     -5.61      0.00
    7   26   29      0.93      0.00
    7   28   29     -1.01      0.00
    8    9   29     -2.58      0.00
    8   11   29      1.00      0.00
    8   13   29     -4.73      0.00
    8   15   29      4.69      0.00
    8   17   29     -2.96      0.00
    8   19   29     -2.51      0.00
    8   21   29      0.56      0.00
    8   23   29      9.96      0.00
    8   25   29     -6.18      0.00
    8   27   29     -3.14      0.00
    0    9   29      6.96      0.00
    9   10   29      4.61      0.00
    9   12   29     -9.41      0.00
    9   14   29      3.53      0.00
    9   16   29     -3.55      0.00
    9   18   29      9.88      0.00
    9   20   29     -1.96      0.00
    9   22   29      0.88      0.00
    9   24   29      3.47      0.00
    9   26   29     -0.18      0.00
    9   28   29     -7.60      0.00
   10   11   29      0.60      0.00
   10   13   29     -3.11      0.00
   10   15   29    -10.73      0.00
   10   17   29      6.80      0.00
   10   19   29     -5.34      0.00
   10   21   29     11.10      0.00
   10   23   29      5.04      0.00
   10   25   29     -8.47      0.00
   10   27   29      7.76      0.00
    0   11   29      3.35      0.00
   11   12   29      1.62      0.00
   11   14   29      1.59      0.00
   11   16   29     -9.65      0.00
   11   18   29     14.18      0.00
   11   20   29     -0.61      0.00
   11   22   29     -0.73      0.00
   11   24   29      5.18      0.00
   11   26   29     -3.42      0.00
   11   28   29     -5.06      0.00
   12   13   29      0.26      0.00
   12   15   29      3.40      0.00
   12   17   29     -1.57      0.00
   12   19   29     13.14      0.00
   12   21   29     -4.57      0.00
   12   23   29      1.79      0.00
   12   25   29     -3.19      0.00
   12   27   29      9.44      0.00
    0   13   29      8.41      0.00
   13   14   29     -1.99      0.00
   13   16   29     -1.65      0.00
   13   18   29      3.24      0.00
   13   20   29     -0.56      0.00
   13   22   29     -1.65      0.00
   13   24   29      7.05      0.00
   13   26   29      2.12      0.00
   13   28   29      1.16      0.00
   14   15   29      3.59      0.00
   14   17   29     -3.74      0.00
   14   19   29      1.31      0.00
   14   21   29     -1.44      0.00
   14   23   29      9.46      0.00
   14   25   29      2.03      0.00
   14   27   29      7.56      0.00
    0   15   29      6.46      0.00
   15   16   29     10.38      0.00
   15   18   29     -0.15      0.00
   15   20   29     -0.40      0.00
   15   22   29      0.32      0.00
   15   24   29      9.98      0.00
   15   26   29      7.27      0.00
   15   28   29     -5.60      0.00
   16   17   29      4.05      0.00
   16   19   29      3.09      0.00
   16   21   29      2.23      0.00
   16   23   29      1.18      0.00
   16   25   29     -2.35      0.00
   16   27   29      1.99      0.00
    0   17   29    -16.77      0.00
   17   18   29      8.76      0.00
   17   20   29     -8.19      0.00
   17   22   29     -1.44      0.00
   17   24   29      0.59      0.00
   17   26   29     -1.56      0.00
   18   19   29     -9.71      0.00
   18   21   29      1.72      0.00
   18   23   29     -5.16      0.00
   18   25   29     -8.35      0.00
    0   19   29     11.11      0.00
   19   20   29      1.63      0.00
   19   22   29     13.12      0.00
   19   24   29     -4.44      0.00
   19   26   29      1.09      0.00
   20   21   29     -0.16      0.00
   20   23   29      0.00      0.00
   20   25   29     -0.37      0.00
    0   21   29      1.07      0.00
   21   22   29      7.49      0.00
   21   24   29     -4.48      0.00
   22   23   29     -2.06      0.00
    0   23   29     -8.36      0.00
    0   25   29     -5.57      0.00
    0   27   29    -10.57      0.00
   18   27   29     14.75      0.00
    0   29   29     20.44      0.00
    2   29   29     -1.59      0.00
    4   29   29      0.79      0.00
    6   29   29     -3.93      0.00
    8   29   29     26.72      0.00
   10   29   29     11.61      0.00
   12   29   29     -0.52      0.00
   14   29   29    -23.86      0.00
    0    0   30     12.14      0.00
    1    1   30      3.72      0.00
    1    3   30    -19.87      0.00
    1    5   30      1.56      0.00
    1    7   30    -10.44      0.00
    1    9   30     -9.09      0.00
    1   11   30      2.87      0.00
    1   13   30      1.45      0.00
    1   15   30     -6.41      0.00
    1   17   30      5.22      0.00
    1   19   30     -4.52      0.00
    1   21   30      8.35      0.00
    1   23   30     -0.38      0.00
    1   25   30    -11.80      0.00
    1   27   30     -2.96      0.00
    1   29   30     11.73      0.00
    0    2   30     33.72      0.00
    2    2   30     -4.76      0.00
    2    4   30      1.68      0.00
    2    6   30     -2.44      0.00
    2    8   30      2.73      0.00
    2   10   30      3.37      0.00
    2   12   30     -7.04      0.00
    2   14   30      0.73      0.00
    2   16   30    -13.95      0.00
    2   18   30     -7.47      0.00
    2   20   30     -7.68      0.00
    2   22   30     -0.99      0.00
    2   24   30     -2.00      0.00
    2   26   30      6.49      0.00
    2   28   30     -4.36      0.00
    3    3   30      1.77      0.00
    3    5   30      8.96      0.00
    3    7   30     16.15      0.00
    3    9   30     -8.46      0.00
    3   11   30      0.22      0.00
    3   13   30      0.57      0.00
    3   15   30     -8.52      0.00
    3   17   30      8.29      0.00
    3   19   30     -3.00      0.00
    3   21   30      2.12      0.00
    3   23   30      6.79      0.00
    3   25   30     -0.26      0.00
    3   27   30      3.30      0.00
    3   29   30     -0.39      0.00
    0    4   30     12.88      0.00
    4    4   30      2.29      0.00
    4    6   30     -9.68      0.00
    4    8   30      0.44      0.00
    4   10   30    -13.24      0.00
    4   12   30      0.06      0.00
    4   14   30     -3.07      0.00
    4   16   30      6.28      0.00
    4   18   30     -4.57      0.00
    4   20   30     10.16      0.00
    4   22   30      9.66      0.00
    4   24   30      8.96      0.00
    4   26   30     -3.46      0.00
    4   28   30     -9.63      0.00
    5    5   30     -2.75      0.00
    5    7   30     -3.80      0.00
    5    9   30     -0.60      0.00
    5   11   30      3.29      0.00
    5   13   30      1.52      0.00
    5   15   30     -0.80      0.00
    5   17   30      0.84      0.00
    5   19   30     -9.32      0.00
    5   21   30     -2.41      0.00
    5   23   30    -15.54      0.00
    5   25   30      4.72      0.00
    5   27   30     -3.49      0.00
    5   29   30      5.55      0.00
    0    6   30      6.15      0.00
    6    6   30    -14.14      0.00
    6    8   30     -4.55      0.00
    6   10   30      6.95      0.00
    6   12   30    -16.05      0.00
    6   14   30      0.46      0.00
    6   16   30     -0.04      0.00
    6   18   30      2.38      0.00
    6   20   30     -1.99      0.00
    6   22   30     -9.18      0.00
    6   24   30      4.26      0.00
    6   26   30      7.38      0.00
    6   28   30     -8.15      0.00
    7    7   30      3.96      0.00
    7    9   30      5.10      0.00
    7   11   30     -0.71      0.00
    7   13   30     -1.24      0.00
    7   15   30      2.73      0.00
    7   17   30      1.43      0.00
    7   19   30      0.26      0.00
    7   21   30     -3.91      0.00
    7   23   30      6.63      0.00
    7   25   30     -3.51      0.00
    7   27   30      2.63      0.00
    7   29   30     -2.50      0.00
    0    8   30     15.74      0.00
    8    8   30      8.20      0.00
    8   10   30      0.87      0.00
    8   12   30      0.40      0.00
    8   14   30     -3.80      0.00
    8   16   30     -4.18      0.00
    8   18   30     -8.20      0.00
    8   20   30      0.58      0.00
    8   22   30     -4.81      0.00
    8   24   30     -0.29      0.00
    8   26   30    -13.06      0.00
    8   28   30      3.45      0.00
    9    9   30     -5.68      0.00
    9   11   30     -0.77      0.00
    9   13   30     13.55      0.00
    9   15   30     -7.73      0.00
    9   17   30      1.62      0.00
    9   19   30      2.21      0.00
    9   21   30      4.45      0.00
    9   23   30      0.10      0.00
    9   25   30      2.61      0.00
    9   27   30      0.87      0.00
    9   29   30     -1.37      0.00
    0   10   30     -2.38      0.00
   10   10   30      6.47      0.00
   10   12   30      6.87      0.00
   10   14   30      4.11      0.00
   10   16   30    -14.39      0.00
   10   18   30     10.64      0.00
   10   20   30      3.74      0.00
   10   22   30     -4.49      0.00
   10   24   30      4.55      0.00
   10   26   30      7.63      0.00
   10   28   30      2.77      0.00
   11   11   30     -5.61      0.00
   11   13   30     -1.37      0.00
   11   15   30     -5.92      0.00
   11   17   30     11.09      0.00
   11   19   30      8.42      0.00
   11   21   30     -3.20      0.00
   11   23   30     -4.35      0.00
   11   25   30      0.39      0.00
   11   27   30      7.41      0.00
   11   29   30     -2.93      0.00
    0   12   30     -8.45      0.00
   12   12   30      3.92      0.00
   12   14   30     -2.90      0.00
   12   16   30      0.34      0.00
   12   18   30     -0.69      0.00
   12   20   30     -2.83      0.00
   12   22   30     -0.16      0.00
   12   24   30     -0.47      0.00
   12   26   30     -7.20      0.00
   12   28   30     -9.14      0.00
   13   13   30      2.25      0.00
   13   15   30     -0.95      0.00
   13   17   30     -8.55      0.00
   13   19   30     13.06      0.00
   13   21   30      5.98      0.00
   13   23   30      0.02      0.00
   13   25   30     13.12      0.00
   13   27   30     -2.03      0.00
    0   14   30      1.95      0.00
   14   14   30    -12.57      0.00
   14   16   30      8.38      0.00
   14   18   30      1.37      0.00
   14   20   30      4.23      0.00
   14   22   30      4.69      0.00
   14   24   30     -7.94      0.00
   14   26   30      4.90      0.00
   14   28   30     -9.78      0.00
   15   15   30     17.88      0.00
   15   17   30     -4.23      0.00
   15   19   30      4.96      0.00
   15   21   30      5.30      0.00
   15   23   30     -2.16      0.00
   15   25   30     -6.51      0.00
   15   27   30      9.53      0.00
    0   16   30      3.23      0.00
   16   16   30     -4.14      0.00
   16   18   30      8.17      0.00
   16   20   30      4.69      0.00
   16   22   30      0.95      0.00
   16   24   30      5.82      0.00
   16   26   30     -2.33      0.00
   17   17   30     15.61      0.00
   17   19   30     -2.83      0.00
   17   21   30     -7.11      0.00
   17   23   30      3.42      0.00
   17   25   30      6.68      0.00
    0   18   30    -14.26      0.00
   18   18   30      4.13      0.00
   18   20   30    -10.87      0.00
   18   22   30     -0.51      0.00
   18   24   30      0.69      0.00
   18   26   30     22.73      0.00
   19   19   30      0.86      0.00
   19   21   30      7.34      0.00
   19   23   30      3.33      0.00
   19   25   30     -4.39      0.00
    0   20   30      0.45      0.00
   20   20   30      2.84      0.00
   20   22   30      6.73      0.00
   20   24   30      3.67      0.00
   21   21   30     -2.70      0.00
   21   23   30      2.06      0.00
    0   22   30     -9.17      0.00
   22   22   30      0.52      0.00
    0   24   30     10.99      0.00
    0   26   30     -9.85      0.00
    0   28   30    -13.95      0.00
    0   30   30     42.86      0.00
    2   30   30    -69.95      0.00
    4   30   30     -7.74      0.00
    6   30   30      1.87      0.00
    8   30   30     10.26      0.00
    0    1   31     17.50      0.00
    1    2   31     -4.33      0.00
    1    4   31      0.25      0.00
    1    6   31      9.44      0.00
    1    8   31     -4.73      0.00
    1   10   31     13.18      0.00
    1   12   31      5.33      0.00
    1   14   31      5.05      0.00
    1   16   31     -0.27      0.00
    1   18   31      6.36      0.00
    1   20   31      2.34      0.00
    1   22   31     -8.09      0.00
    1   24   31     -8.95      0.00
    1   26   31     10.81      0.00
    1   28   31      5.57      0.00
    1   30   31      3.23      0.00
    2    3   31     -6.60      0.00
    2    5   31      1.79      0.00
    2    7   31      3.75      0.00
    2    9   31     -5.05      0.00
    2   11   31     -5.79      0.00
    2   13   31      4.98      0.00
    2   15   31      0.65      0.00
    2   17   31      1.30      0.00
    2   19   31     -1.25      0.00
    2   21   31      0.33      0.00
    2   23   31     -4.72      0.00
    2   25   31     -7.78      0.00
    2   27   31      3.81      0.00
    2   29   31      5.15      0.00
    0    3   31      2.98      0.00
    3    4   31     -4.51      0.00
    3    6   31      6.04      0.00
    3    8   31     -5.84      0.00
    3   10   31      0.71      0.00
    3   12   31     -0.26      0.00
    3   14   31     -3.86      0.00
    3   16   31      0.71      0.00
    3   18   31      1.41      0.00
    3   20   31     -8.22      0.00
    3   22   31     -4.40      0.00
    3   24   31     -9.22      0.00
    3   26   31     -5.90      0.00
    3   28   31      5.87      0.00
    3   30   31      4.57      0.00
    4    5   31     -2.25      0.00
    4    7   31     -7.73      0.00
    4    9   31      5.96      0.00
    4   11   31      5.05      0.00
    4   13   31     -0.20      0.00
    4   15   31      3.10      0.00
    4   17   31      2.99      0.00
    4   19   31     -3.30      0.00
    4   21   31     -0.10      0.00
    4   23   31     -4.89      0.00
    4   25   31     10.27      0.00
    4   27   31     -4.25      0.00
    4   29   31      9.75      0.00
    0    5   31      1.07      0.00
    5    6   31     -0.79      0.00
    5    8   31     -6.28      0.00
    5   10   31      4.18      0.00
    5   12   31     -3.76      0.00
    5   14   31      3.42      0.00
    5   16   31     -1.34      0.00
    5   18   31     -6.07      0.00
    5   20   31      4.43      0.00
    5   22   31      6.43      0.00
    5   24   31     11.27      0.00
    5   26   31      6.56      0.00
    5   28   31     -4.22      0.00
    5   30   31      7.09      0.00
    6    7   31      6.26      0.00
    6    9   31      8.66      0.00
    6   11   31      4.22      0.00
    6   13   31     -6.78      0.00
    6   15   31     -3.55      0.00
    6   17   31     -8.46      0.00
    6   19   31      1.04      0.00
    6   21   31      2.59      0.00
    6   23   31    -11.48      0.00
    6   25   31      9.12      0.00
    6   27   31     -2.73      0.00
    6   29   31    -20.29      0.00
    0    7   31     -5.24      0.00
    7    8   31     -2.67      0.00
    7   10   31      1.54      0.00
    7   12   31     -5.17      0.00
    7   14   31     -1.50      0.00
    7   16   31     10.27      0.00
    7   18   31     -9.88      0.00
    7   20   31      3.08      0.00
    7   22   31     -2.82      0.00
    7   24   31      4.56      0.00
    7   26   31      6.93      0.00
    7   28   31     -0.24      0.00
    8    9   31     -5.05      0.00
    8   11   31     -4.99      0.00
    8   13   31      0.94      0.00
    8   15   31     -1.30      0.00
    8   17   31      3.08      0.00
    8   19   31     -5.20      0.00
    8   21   31      5.72      0.00
    8   23   31      0.04      0.00
    8   25   31     -2.35      0.00
    8   27   31     18.83      0.00
    8   29   31      0.40      0.00
    0    9   31     -4.01      0.00
    9   10   31     -4.94      0.00
    9   12   31     -5.39      0.00
    9   14   31      3.36      0.00
    9   16   31      0.93      0.00
    9   18   31      1.61      0.00
    9   20   31      5.91      0.00
    9   22   31      0.27      0.00
    9   24   31     -9.72      0.00
    9   26   31     -3.46      0.00
    9   28   31     -7.19      0.00
   10   11   31     -2.87      0.00
   10   13   31     -3.66      0.00
   10   15   31     -5.31      0.00
   10   17   31    -10.86      0.00
   10   19   31     -7.40      0.00
   10   21   31      5.60      0.00
   10   23   31     -8.51      0.00
   10   25   31      7.20      0.00
   10   27   31     17.81      0.00
    0   11   31      8.42      0.00
   11   12   31     -0.95      0.00
   11   14   31     -2.92      0.00
   11   16   31    -12.03      0.00
   11   18   31      7.57      0.00
   11   20   31     -2.52      0.00
   11   22   31      2.65      0.00
   11   24   31      5.23      0.00
   11   26   31    -13.31      0.00
   11   28   31    -12.90      0.00
   12   13   31      5.06      0.00
   12   15   31      1.96      0.00
   12   17   31     -2.89      0.00
   12   19   31     -1.15      0.00
   12   21   31     -5.10      0.00
   12   23   31     -0.10      0.00
   12   25   31     -6.96      0.00
   12   27   31     -6.49      0.00
    0   13   31     17.93      0.00
   13   14   31     -0.48      0.00
   13   16   31     -4.13      0.00
   13   18   31      3.53      0.00
   13   20   31     -4.58      0.00
   13   22   31     -1.41      0.00
   13   24   31    -11.56      0.00
   13   26   31      9.39      0.00
   14   15   31     -3.61      0.00
   14   17   31      6.66      0.00
   14   19   31      2.53      0.00
   14   21   31      2.87      0.00
   14   23   31      9.22      0.00
   14   25   31      3.66      0.00
   14   27   31    -19.54      0.00
    0   15   31      7.40      0.00
   15   16   31     10.59      0.00
   15   18   31     -1.79      0.00
   15   20   31     -6.41      0.00
   15   22   31     -2.05      0.00
   15   24   31     -1.85      0.00
   15   26   31     -5.37      0.00
   16   17   31    -10.52      0.00
   16   19   31      2.77      0.00
   16   21   31      0.48      0.00
   16   23   31      4.82      0.00
   16   25   31     -3.23      0.00
    0   17   31     -5.70      0.00
   17   18   31     -0.06      0.00
   17   20   31     -3.28      0.00
   17   22   31     17.42      0.00
   17   24   31     -4.84      0.00
   18   19   31      0.77      0.00
   18   21   31     -1.29      0.00
   18   23   31     -2.05      0.00
    0   19   31      0.36      0.00
   19   20   31     -5.44      0.00
   19   22   31     -4.05      0.00
   19   24   31      4.29      0.00
   20   21   31      6.00      0.00
   20   23   31      2.15      0.00
    0   21   31     -0.48      0.00
   21   22   31     11.42      0.00
    0   23   31     19.19      0.00
    0   25   31     -5.87      0.00
    0   27   31     -3.94      0.00
    0   29   31     -8.04      0.00
    0    0   32    -20.91      0.00
    1    1   32      0.84      0.00
    1    3   32      0.53      0.00
    1    5   32     -7.00      0.00
    1    7   32     -3.69      0.00
    1    9   32      6.14      0.00
    1   11   32     -4.97      0.00
    1   13   32     -2.76      0.00
    1   15   32     -2.33      0.00
    1   17   32     -6.28      0.00
    1   19   32      3.14      0.00
    1   21   32     -2.12      0.00
    1   23   32      8.60      0.00
    1   25   32     -9.87      0.00
    1   27   32     -0.83      0.00
    1   29   32      2.33      0.00
    0    2   32      7.60      0.00
    2    2   32    -22.97      0.00
    2    4   32     12.04      0.00
    2    6   32     13.52      0.00
    2    8   32      4.49      0.00
    2   10   32     -3.11      0.00
    2   12   32      1.58      0.00
    2   14   32     -2.02      0.00
    2   16   32     -2.37      0.00
    2   18   32    -13.45      0.00
    2   20   32     -2.80      0.00
    2   22   32      9.29      0.00
    2   24   32     -4.30      0.00
    2   26   32      3.02      0.00
    2   28   32    -23.04      0.00
    3    3   32      6.16      0.00
    3    5   32     -7.07      0.00
    3    7   32    -20.02      0.00
    3    9   32     -3.73      0.00
    3   11   32     -0.32      0.00
    3   13   32     -4.68      0.00
    3   15   32     -5.35      0.00
    3   17   32     -2.71      0.00
    3   19   32      1.92      0.00
    3   21   32     -4.40      0.00
    3   23   32     -3.58      0.00
    3   25   32      1.15      0.00
    3   27   32      7.32      0.00
    3   29   32     -5.91      0.00
    0    4   32     -0.29      0.00
    4    4   32      1.13      0.00
    4    6   32     11.22      0.00
    4    8   32      1.96      0.00
    4   10   32     -0.85      0.00
    4   12   32      4.36      0.00
    4   14   32      6.18      0.00
    4   16   32     -0.96      0.00
    4   18   32      2.14      0.00
    4   20   32      5.07      0.00
    4   22   32     -6.11      0.00
    4   24   32     -0.97      0.00
    4   26   32      6.41      0.00
    4   28   32      8.88      0.00
    5    5   32     -8.16      0.00
    5    7   32     -1.35      0.00
    5    9   32     -3.47      0.00
    5   11   32     -0.37      0.00
    5   13   32      5.76      0.00
    5   15   32      0.40      0.00
    5   17   32      3.91      0.00
    5   19   32      1.33      0.00
    5   21   32      6.25      0.00
    5   23   32      1.35      0.00
    5   25   32     -2.21      0.00
    5   27   32     13.38      0.00
    5   29   32     -7.61      0.00
    0    6   32     15.44      0.00
    6    6   32      8.28      0.00
    6    8   32     -0.34      0.00
    6   10   32     -8.20      0.00
    6   12   32     -8.66      0.00
    6   14   32     -5.62      0.00
    6   16   32     -3.98      0.00
    6   18   32     -0.47      0.00
    6   20   32     -3.29      0.00
    6   22   32     10.56      0.00
    6   24   32     -6.95      0.00
    6   26   32      0.14      0.00
    6   28   32     16.24      0.00
    7    7   32     -2.22      0.00
    7    9   32      7.69      0.00
    7   11   32     -1.21      0.00
    7   13   32      3.15      0.00
    7   15   32     -2.61      0.00
    7   17   32      8.72      0.00
    7   19   32      3.97      0.00
    7   21   32      5.36      0.00
    7   23   32      6.11      0.00
    7   25   32    -14.71      0.00
    7   27   32      4.50      0.00
    0    8   32      2.61      0.00
    8    8   32     -2.58      0.00
    8   10   32      0.36      0.00
    8   12   32     -3.71      0.00
    8   14   32     -0.60      0.00
    8   16   32      5.37      0.00
    8   18   32     -8.58      0.00
    8   20   32     -1.61      0.00
    8   22   32      0.43      0.00
    8   24   32      4.78      0.00
    8   26   32     -4.61      0.00
    8   28   32     13.29      0.00
    9    9   32      3.42      0.00
    9   11   32      2.00      0.00
    9   13   32     -3.70      0.00
    9   15   32      2.11      0.00
    9   17   32      1.95      0.00
    9   19   32      0.24      0.00
    9   21   32     -8.26      0.00
    9   23   32      7.86      0.00
    9   25   32     -1.07      0.00
    9   27   32     -4.35      0.00
    0   10   32     -8.66      0.00
   10   10   32     11.06      0.00
   10   12   32      1.29      0.00
   10   14   32      6.12      0.00
   10   16   32     -2.01      0.00
   10   18   32     -0.58      0.00
   10   20   32     -3.33      0.00
   10   22   32      2.45      0.00
   10   24   32     -6.30      0.00
   10   26   32     13.45      0.00
   11   11   32     -5.66      0.00
   11   13   32      2.50      0.00
   11   15   32      0.73      0.00
   11   17   32     -7.26      0.00
   11   19   32    -12.46      0.00
   11   21   32      8.28      0.00
   11   23   32      3.36      0.00
   11   25   32      3.82      0.00
   11   27   32    -14.45      0.00
    0   12   32      1.16      0.00
   12   12   32     -3.21      0.00
   12   14   32      5.75      0.00
   12   16   32      6.94      0.00
   12   18   32      0.14      0.00
   12   20   32     -1.65      0.00
   12   22   32     -3.35      0.00
   12   24   32      5.77      0.00
   12   26   32      0.01      0.00
   13   13   32     -2.30      0.00
   13   15   32      5.62      0.00
   13   17   32     -7.45      0.00
   13   19   32      1.31      0.00
   13   21   32      2.68      0.00
   13   23   32      2.77      0.00
   13   25   32     -8.08      0.00
    0   14   32      4.30      0.00
   14   14   32     -8.32      0.00
   14   16   32    -12.76      0.00
   14   18   32     -0.43      0.00
   14   20   32      1.56      0.00
   14   22   32      0.62      0.00
   14   24   32     -0.82      0.00
   14   26   32     12.97      0.00
   15   15   32     -8.63      0.00
   15   17   32     16.02      0.00
   15   19   32      1.21      0.00
   15   21   32      5.43      0.00
   15   23   32      5.17      0.00
   15   25   32     12.98      0.00
    0   16   32      7.46      0.00
   16   16   32      2.91      0.00
   16   18   32     -2.95      0.00
   16   20   32    -10.64      0.00
   16   22   32     -3.06      0.00
   16   24   32     -4.42      0.00
   17   17   32     -8.63      0.00
   17   19   32      1.41      0.00
   17   21   32      3.85      0.00
   17   23   32     -1.05      0.00
    0   18   32     -2.67      0.00
   18   18   32     -7.40      0.00
   18   20   32      8.88      0.00
   18   22   32      2.98      0.00
   19   19   32      3.23      0.00
   19   21   32     -1.35      0.00
    0   20   32      1.17      0.00
   20   20   32      1.48      0.00
   20   22   32     -4.22      0.00
    0   22   32     -2.49      0.00
   19   23   32     -3.08      0.00
    0   24   32      7.80      0.00
    0   26   32    -13.58      0.00
    0   28   32     19.39      0.00
    0    1   33    -15.37      0.00
    1    2   33     -6.53      0.00
    1    4   33     -2.98      0.00
    1    6   33     -1.51      0.00
    1    8   33     -1.48      0.00
    1   10   33     -3.84      0.00
    1   12   33      7.00      0.00
    1   14   33     -7.80      0.00
    1   16   33     -2.15      0.00
    1   18   33      4.99      0.00
    1   20   33     -3.31      0.00
    1   22   33     -3.90      0.00
    1   24   33     -3.59      0.00
    1   26   33     -0.33      0.00
    1   28   33     -5.10      0.00
    2    3   33      6.30      0.00
    2    5   33     -4.58      0.00
    2    7   33      0.50      0.00
    2    9   33      6.59      0.00
    2   11   33      1.51      0.00
    2   13   33     -9.86      0.00
    2   15   33     -3.12      0.00
    2   17   33     -7.65      0.00
    2   19   33      2.94      0.00
    2   21   33     -3.32      0.00
    2   23   33     -0.64      0.00
    2   25   33     10.66      0.00
    2   27   33    -13.00      0.00
    0    3   33     -3.36      0.00
    3    4   33     -8.75      0.00
    3    6   33     -3.04      0.00
    3    8   33     -8.34      0.00
    3   10   33      2.82      0.00
    3   12   33     -0.28      0.00
    3   14   33      6.18      0.00
    3   16   33     -2.99      0.00
    3   18   33      4.31      0.00
    3   20   33      6.09      0.00
    3   22   33      4.58      0.00
    3   24   33      4.89      0.00
    3   26   33     -1.38      0.00
    3   28   33     11.18      0.00
    4    5   33      4.49      0.00
    4    7   33    -11.91      0.00
    4    9   33      0.38      0.00
    4   11   33     -6.13      0.00
    4   13   33      1.10      0.00
    4   15   33     -0.80      0.00
    4   17   33      3.65      0.00
    4   19   33     -2.78      0.00
    4   21   33      1.45      0.00
    4   23   33     -4.62      0.00
    4   25   33     -2.19      0.00
    4   27   33     33.20      0.00
    0    5   33     14.60      0.00
    5    6   33      5.31      0.00
    5    8   33     11.34      0.00
    5   10   33      1.23      0.00
    5   12   33     -4.46      0.00
    5   14   33      2.27      0.00
    5   16   33     -1.38      0.00
    5   18   33      8.33      0.00
    5   20   33     -1.72      0.00
    5   22   33    -11.28      0.00
    5   24   33     -7.21      0.00
    5   26   33      9.08      0.00
    6    7   33      4.92      0.00
    6    9   33      0.43      0.00
    6   11   33      5.41      0.00
    6   13   33     -4.50      0.00
    6   15   33     -4.72      0.00
    6   17   33     -6.04      0.00
    6   19   33      3.19      0.00
    6   21   33      4.87      0.00
    6   23   33     10.30      0.00
    6   25   33      3.13      0.00
    6   27   33     -2.18      0.00
    0    7   33      6.80      0.00
    7    8   33      2.71      0.00
    7   10   33     -1.91      0.00
    7   12   33     -0.07      0.00
    7   14   33     -0.26      0.00
    7   16   33      3.53      0.00
    7   18   33      7.74      0.00
    7   20   33     -0.40      0.00
    7   22   33      5.02      0.00
    7   24   33     -3.77      0.00
    7   26   33     11.22      0.00
    8    9   33     10.57      0.00
    8   11   33     -8.53      0.00
    8   13   33      3.23      0.00
    8   15   33      1.65      0.00
    8   17   33      4.57      0.00
    8   19   33     -1.74      0.00
    8   21   33     -2.26      0.00
    8   23   33     -2.05      0.00
    8   25   33      2.03      0.00
    8   27   33    -15.43      0.00
    0    9   33     -4.73      0.00
    9   10   33      3.83      0.00
    9   12   33      1.98      0.00
    9   14   33     -0.45      0.00
    9   16   33     -4.58      0.00
    9   18   33     -7.36      0.00
    9   20   33      3.85      0.00
    9   22   33     -7.36      0.00
    9   24   33      3.71      0.00
    9   26   33     10.03      0.00
   10   11   33     -3.16      0.00
   10   13   33      0.18      0.00
   10   15   33      4.73      0.00
   10   17   33     -3.82      0.00
   10   19   33     -6.28      0.00
   10   21   33     -3.24      0.00
   10   23   33     -1.33      0.00
   10   25   33      8.29      0.00
    0   11   33      8.08      0.00
   11   12   33      4.20      0.00
   11   14   33     -4.99      0.00
   11   16   33     -2.92      0.00
   11   18   33     -4.24      0.00
   11   20   33     -2.83      0.00
   11   22   33     -5.04      0.00
   11   24   33     -1.95      0.00
   11   26   33      1.01      0.00
   12   13   33     -1.43      0.00
   12   15   33     -5.18      0.00
   12   17   33     -0.77      0.00
   12   19   33      3.10      0.00
   12   21   33     -0.61      0.00
   12   23   33     -1.81      0.00
   12   25   33     -2.47      0.00
    0   13   33     -1.43      0.00
   13   14   33      3.55      0.00
   13   16   33      3.14      0.00
   13   18   33     -0.86      0.00
   13   20   33      3.09      0.00
   13   22   33      7.95      0.00
   13   24   33      0.44      0.00
   14   15   33      6.30      0.00
   14   17   33      1.35      0.00
   14   19   33     -7.30      0.00
   14   21   33      0.02      0.00
   14   23   33     -1.48      0.00
    0   15   33      9.13      0.00
   15   16   33     -5.11      0.00
   15   18   33      5.61      0.00
   15   20   33      2.79      0.00
   15   22   33     -2.29      0.00
   15   24   33      3.37      0.00
   16   17   33      0.62      0.00
   16   19   33     -2.80      0.00
   16   21   33      0.82      0.00
   16   23   33     11.43      0.00
    0   17   33      0.98      0.00
   17   18   33      0.22      0.00
   17   20   33      4.77      0.00
   17   22   33      5.25      0.00
   18   19   33     -0.80      0.00
   18   21   33      6.05      0.00
    0   19   33     -0.83      0.00
   19   20   33      6.03      0.00
    0   21   33      7.35      0.00
    0   23   33     -0.68      0.00
    0   25   33    -15.72      0.00
    0   27   33    -15.48      0.00
    0    0   34     28.97      0.00
    1    1   34      0.26      0.00
    1    3   34     -5.06      0.00
    1    5   34    -14.37      0.00
    1    7   34     -0.44      0.00
    1    9   34    -17.15      0.00
    1   11   34     -1.78      0.00
    1   13   34      2.20      0.00
    1   15   34      1.21      0.00
    1   17   34    -15.06      0.00
    1   19   34      9.08      0.00
    1   21   34      4.97      0.00
    1   23   34      4.04      0.00
    1   25   34      9.77      0.00
    1   27   34      5.32      0.00
    0    2   34     -8.74      0.00
    2    2   34    -18.33      0.00
    2    4   34     -1.92      0.00
    2    6   34     -1.18      0.00
    2    8   34    -13.29      0.00
    2   10   34     -0.63      0.00
    2   12   34      1.39      0.00
    2   14   34    -11.60      0.00
    2   16   34     -8.00      0.00
    2   18   34     -3.49      0.00
    2   20   34      4.68      0.00
    2   22   34      1.04      0.00
    2   24   34     -3.45      0.00
    2   26   34    -12.72      0.00
    3    3   34      1.66      0.00
    3    5   34      2.49      0.00
    3    7   34     -2.75      0.00
    3    9   34      2.15      0.00
    3   11   34      4.40      0.00
    3   13   34      3.59      0.00
    3   15   34     -2.65      0.00
    3   17   34     -3.48      0.00
    3   19   34      2.28      0.00
    3   21   34     -0.87      0.00
    3   23   34     -1.71      0.00
    3   25   34      2.76      0.00
    0    4   34      2.59      0.00
    4    4   34     -5.63      0.00
    4    6   34     -2.88      0.00
    4    8   34     -1.91      0.00
    4   10   34      5.48      0.00
    4   12   34      7.28      0.00
    4   14   34     13.73      0.00
    4   16   34     -5.89      0.00
    4   18   34     -2.93      0.00
    4   20   34      0.26      0.00
    4   22   34      0.70      0.00
    4   24   34      0.94      0.00
    4   26   34    -12.25      0.00
    5    5   34      1.39      0.00
    5    7   34     -3.33      0.00
    5    9   34      1.32      0.00
    5   11   34     -3.81      0.00
    5   13   34      1.64      0.00
    5   15   34     -6.93      0.00
    5   17   34     -2.25      0.00
    5   19   34     -8.01      0.00
    5   21   34      6.44      0.00
    5   23   34     -5.05      0.00
    5   25   34     -4.48      0.00
    0    6   34     -2.40      0.00
    6    6   34      2.70      0.00
    6    8   34      3.35      0.00
    6   10   34     -0.06      0.00
    6   12   34     11.98      0.00
    6   14   34      1.48      0.00
    6   16   34     -4.70      0.00
    6   18   34     -3.88      0.00
    6   20   34     -5.18      0.00
    6   22   34      6.29      0.00
    6   24   34     -1.16      0.00
    6   26   34     18.05      0.00
    7    7   34     -7.29      0.00
    7    9   34      4.70      0.00
    7   11   34      1.00      0.00
    7   13   34     -8.06      0.00
    7   15   34     -1.13      0.00
    7   17   34      0.77      0.00
    7   19   34      7.12      0.00
    7   21   34      1.08      0.00
    7   23   34     -2.65      0.00
    7   25   34      3.33      0.00
    0    8   34     -5.04      0.00
    8    8   34     -9.00      0.00
    8   10   34     -1.49      0.00
    8   12   34     -8.20      0.00
    8   14   34      8.83      0.00
    8   16   34      0.95      0.00
    8   18   34      3.78      0.00
    8   20   34     -4.09      0.00
    8   22   34     -0.59      0.00
    8   24   34      7.07      0.00
    9    9   34    -15.18      0.00
    9   11   34    -10.38      0.00
    9   13   34     -1.00      0.00
    9   15   34      2.84      0.00
    9   17   34      5.49      0.00
    9   19   34      7.92      0.00
    9   21   34     -3.15      0.00
    9   23   34     -0.85      0.00
    9   25   34      2.09      0.00
    0   10   34     10.82      0.00
   10   10   34      0.90      0.00
   10   12   34     -3.03      0.00
   10   14   34      6.12      0.00
   10   16   34      9.50      0.00
   10   18   34      1.16      0.00
   10   20   34     -1.02      0.00
   10   22   34      2.06      0.00
   10   24   34     -6.42      0.00
   11   11   34    -13.57      0.00
   11   13   34     -6.51      0.00
   11   15   34     -6.32      0.00
   11   17   34      7.78      0.00
   11   19   34     -1.21      0.00
   11   21   34    -11.40      0.00
   11   23   34    -12.47      0.00
    0   12   34     -4.33      0.00
   12   12   34    -11.07      0.00
   12   14   34    -12.76      0.00
   12   16   34      7.91      0.00
   12   18   34      2.77      0.00
   12   20   34      0.18      0.00
   12   22   34     -6.70      0.00
   12   24   34     -2.34      0.00
   13   13   34    -11.23      0.00
   13   15   34     -1.07      0.00
   13   17   34     -0.71      0.00
   13   19   34      6.14      0.00
   13   21   34      3.17      0.00
   13   23   34      3.85      0.00
    0   14   34     16.47      0.00
   14   14   34     -1.63      0.00
   14   16   34     -0.21      0.00
   14   18   34     -3.96      0.00
   14   20   34     -4.16      0.00
   14   22   34     -2.04      0.00
   15   15   34      4.51      0.00
   15   17   34     -3.49      0.00
   15   19   34      3.61      0.00
   15   21   34      3.49      0.00
   15   23   34      7.02      0.00
    0   16   34      7.07      0.00
   16   16   34      3.04      0.00
   16   18   34     -4.65      0.00
   16   20   34     -3.62      0.00
   16   22   34     15.79      0.00
   17   17   34      5.15      0.00
   17   19   34     -7.87      0.00
   17   21   34     -2.10      0.00
    0   18   34     14.69      0.00
   18   18   34     -3.81      0.00
   18   20   34     -2.61      0.00
   19   19   34    -15.54      0.00
    0   20   34      5.51      0.00
    0   22   34     10.65      0.00
    0   24   34     17.35      0.00
    0   26   34     20.80      0.00
    0    1   35      2.85      0.00
    1    2   35    -17.52      0.00
    1    4   35      0.43      0.00
    1    6   35     -6.21      0.00
    1    8   35      2.36      0.00
    1   10   35    -12.49      0.00
    1   12   35      8.73      0.00
    1   14   35      6.29      0.00
    1   16   35     -6.08      0.00
    1   18   35      5.41      0.00
    1   20   35      1.72      0.00
    1   22   35     -4.92      0.00
    1   24   35      6.16      0.00
    2    3   35     -4.57      0.00
    2    5   35     -7.05      0.00
    2    7   35     -3.46      0.00
    2    9   35     -4.30      0.00
    2   11   35     -0.02      0.00
    2   13   35      1.94      0.00
    2   15   35     -4.75      0.00
    2   17   35     -0.72      0.00
    2   19   35     -2.56      0.00
    2   21   35      3.22      0.00
    2   23   35     -2.15      0.00
    2   25   35    -10.09      0.00
    0    3   35     13.68      0.00
    3    4   35      3.17      0.00
    3    6   35      5.78      0.00
    3    8   35      5.04      0.00
    3   10   35    -10.58      0.00
    3   12   35     -4.84      0.00
    3   14   35    -10.15      0.00
    3   16   35     -3.17      0.00
    3   18   35      6.26      0.00
    3   20   35     -3.87      0.00
    3   22   35      5.83      0.00
    3   24   35      7.09      0.00
    4    5   35      2.35      0.00
    4    7   35     -5.65      0.00
    4    9   35      6.95      0.00
    4   11   35      3.57      0.00
    4   13   35     -1.39      0.00
    4   15   35      0.60      0.00
    4   17   35     -0.70      0.00
    4   19   35     -2.63      0.00
    4   21   35     -2.80      0.00
    4   23   35     10.25      0.00
    4   25   35      0.62      0.00
    0    5   35      8.46      0.00
    5    6   35    -25.28      0.00
    5    8   35     -0.92      0.00
    5   10   35     -9.72      0.00
    5   12   35      4.69      0.00
    5   14   35     -3.07      0.00
    5   16   35      0.86      0.00
    5   18   35      2.20      0.00
    5   20   35      6.35      0.00
    5   22   35     -9.48      0.00
    5   24   35     11.91      0.00
    6    7   35    -10.01      0.00
    6    9   35     -1.35      0.00
    6   11   35     -3.10      0.00
    6   13   35      0.11      0.00
    6   15   35     -4.18      0.00
    6   17   35     -7.17      0.00
    6   19   35      1.47      0.00
    6   21   35     -6.43      0.00
    6   23   35     -0.57      0.00
    0    7   35     18.33      0.00
    7    8   35      0.07      0.00
    7   10   35     18.07      0.00
    7   12   35      2.43      0.00
    7   14   35     -0.31      0.00
    7   16   35     -3.00      0.00
    7   18   35     -0.63      0.00
    7   20   35     -3.06      0.00
    7   22   35      5.67      0.00
    7   24   35     -3.15      0.00
    8    9   35      0.14      0.00
    8   11   35      7.76      0.00
    8   13   35    -10.87      0.00
    8   15   35      2.92      0.00
    8   17   35      3.73      0.00
    8   19   35      4.98      0.00
    8   21   35      0.44      0.00
    8   23   35      7.56      0.00
    0    9   35      2.64      0.00
    9   10   35      2.81      0.00
    9   12   35     -3.43      0.00
    9   14   35      8.37      0.00
    9   16   35     -6.92      0.00
    9   18   35     -3.68      0.00
    9   20   35      1.17      0.00
    9   22   35     -7.47      0.00
    9   24   35     -2.32      0.00
   10   11   35      2.05      0.00
   10   13   35      0.82      0.00
   10   15   35      4.53      0.00
   10   17   35      0.49      0.00
   10   19   35     -3.04      0.00
   10   21   35      2.49      0.00
   10   23   35    -12.36      0.00
    0   11   35      8.47      0.00
   11   12   35     -6.86      0.00
   11   14   35      1.85      0.00
   11   16   35     -4.09      0.00
   11   18   35      5.87      0.00
   11   20   35     -9.08      0.00
   11   22   35      6.30      0.00
   12   13   35      2.97      0.00
   12   15   35      2.82      0.00
   12   17   35     -2.31      0.00
   12   19   35     -5.31      0.00
   12   21   35     -5.56      0.00
    0   13   35     -3.12      0.00
   13   14   35      0.50      0.00
   13   16   35      4.21      0.00
   13   18   35     -3.69      0.00
   13   20   35      3.07      0.00
   13   22   35      7.40      0.00
   14   15   35      3.34      0.00
   14   17   35      2.15      0.00
   14   19   35      7.55      0.00
   14   21   35      0.72      0.00
    0   15   35      8.36      0.00
   15   16   35     -1.04      0.00
   15   18   35      3.56      0.00
   15   20   35     -1.50      0.00
   16   17   35     -3.66      0.00
   16   19   35     -5.43      0.00
    0   17   35     -3.46      0.00
   17   18   35     -6.69      0.00
    0   19   35      1.67      0.00
    0   21   35    -12.05      0.00
    0   23   35      3.67      0.00
   12   23   35     10.92      0.00
    0   25   35     22.62      0.00
    6   25   35     -9.95      0.00
    0    0   36     33.34      0.00
    1    1   36     22.06      0.00
    1    3   36     -0.47      0.00
    1    5   36      1.97      0.00
    1    7   36     -2.39      0.00
    1    9   36     -4.03      0.00
    1   11   36      2.70      0.00
    1   13   36      2.97      0.00
    1   15   36      2.35      0.00
    1   17   36     -0.99      0.00
    1   19   36     -6.15      0.00
    1   21   36     -0.50      0.00
    1   23   36     -5.77      0.00
    0    2   36      1.78      0.00
    2    2   36    -16.09      0.00
    2    4   36    -22.66      0.00
    2    6   36     -7.47      0.00
    2    8   36     -8.10      0.00
    2   10   36      0.17      0.00
    2   12   36      2.85      0.00
    2   14   36     -3.15      0.00
    2   16   36      5.97      0.00
    2   18   36      5.99      0.00
    2   20   36      0.60      0.00
    2   22   36      0.48      0.00
    2   24   36     16.08      0.00
    3    3   36     -8.99      0.00
    3    5   36     -5.98      0.00
    3    7   36      1.01      0.00
    3    9   36     -3.14      0.00
    3   11   36      2.61      0.00
    3   13   36      2.25      0.00
    3   15   36      5.42      0.00
    3   17   36      1.85      0.00
    3   19   36      9.69      0.00
    3   21   36    -10.41      0.00
    3   23   36     -1.72      0.00
    0    4   36     30.36      0.00
    4    4   36      9.53      0.00
    4    6   36     -5.12      0.00
    4    8   36      1.81      0.00
    4   10   36      3.38      0.00
    4   12   36      4.62      0.00
    4   14   36      6.30      0.00
    4   16   36     -1.40      0.00
    4   18   36     -5.41      0.00
    4   20   36     -6.56      0.00
    4   22   36     -0.64      0.00
    5    5   36     -0.83      0.00
    5    7   36     -0.24      0.00
    5    9   36     10.43      0.00
    5   11   36      6.63      0.00
    5   13   36      0.51      0.00
    5   15   36      7.11      0.00
    5   17   36     -3.33      0.00
    5   19   36     -5.02      0.00
    5   21   36    -14.19      0.00
    5   23   36     -3.76      0.00
    0    6   36     -6.55      0.00
    6    6   36     -5.77      0.00
    6    8   36     -9.17      0.00
    6   10   36     -4.13      0.00
    6   12   36     -1.32      0.00
    6   14   36      1.10      0.00
    6   16   36     -3.41      0.00
    6   18   36     -4.41      0.00
    6   20   36     -5.82      0.00
    6   22   36      4.66      0.00
    7    7   36      1.98      0.00
    7    9   36     -7.81      0.00
    7   11   36      2.56      0.00
    7   13   36     -3.98      0.00
    7   15   36     -2.82      0.00
    7   17   36    -10.45      0.00
    7   19   36      7.54      0.00
    7   21   36     -2.37      0.00
    7   23   36     18.49      0.00
    0    8   36     -4.35      0.00
    8    8   36     -9.52      0.00
    8   10   36      1.00      0.00
    8   12   36     -4.36      0.00
    8   14   36      2.54      0.00
    8   16   36     -2.83      0.00
    8   18   36     -3.18      0.00
    8   20   36    -10.01      0.00
    8   22   36     -2.79      0.00
    9    9   36     -7.06      0.00
    9   11   36     -2.03      0.00
    9   13   36     -4.04      0.00
    9   15   36      0.49      0.00
    9   17   36      1.90      0.00
    9   19   36     -8.60      0.00
    9   21   36      9.68      0.00
    0   10   36      6.00      0.00
   10   10   36     -0.67      0.00
   10   12   36     -7.62      0.00
   10   14   36     -0.10      0.00
   10   16   36      8.80      0.00
   10   18   36     -5.88      0.00
   10   20   36      3.77      0.00
   10   22   36      0.54      0.00
   11   11   36     -7.99      0.00
   11   13   36      0.62      0.00
   11   15   36      6.06      0.00
   11   17   36     -3.60      0.00
   11   19   36     -0.06      0.00
   11   21   36     -0.76      0.00
    0   12   36      4.71      0.00
   12   12   36      4.55      0.00
   12   14   36      5.55      0.00
   12   16   36    -11.43      0.00
   12   18   36     -1.90      0.00
   12   20   36      0.40      0.00
   13   13   36     11.66      0.00
   13   15   36    -13.41      0.00
   13   17   36      9.33      0.00
   13   19   36      4.68      0.00
    0   14   36      2.84      0.00
   14   14   36     -1.95      0.00
   14   16   36     -1.68      0.00
   14   18   36      2.48      0.00
   14   20   36      0.91      0.00
   15   15   36      5.79      0.00
   15   17   36     -6.24      0.00
   15   19   36     13.21      0.00
    0   16   36     -8.71      0.00
   16   16   36     12.80      0.00
   16   18   36      0.36      0.00
   17   17   36     11.56      0.00
    0   18   36    -13.92      0.00
    0   20   36      6.46      0.00
    0   22   36     -1.46      0.00
    0   24   36    -22.56      0.00
    4   24   36      0.77      0.00
    0    1   37     -1.24      0.00
    1    2   37     -9.31      0.00
    1    4   37     10.63      0.00
    1    6   37     -6.60      0.00
    1    8   37      9.64      0.00
    1   10   37     -4.85      0.00
    1   12   37      3.78      0.00
    1   14   37     -7.37      0.00
    1   16   37    -11.47      0.00
    1   18   37     -0.45      0.00
    1   20   37      0.59      0.00
    1   22   37    -10.66      0.00
    2    3   37     -9.97      0.00
    2    5   37    -10.16      0.00
    2    7   37     -2.04      0.00
    2    9   37     -3.63      0.00
    2   11   37     -6.15      0.00
    2   13   37      0.99      0.00
    2   15   37     -6.22      0.00
    2   17   37      1.97      0.00
    2   19   37     -1.00      0.00
    2   21   37      2.79      0.00
    0    3   37     24.16      0.00
    3    4   37     11.68      0.00
    3    6   37     11.48      0.00
    3    8   37      5.44      0.00
    3   10   37     -4.25      0.00
    3   12   37     -5.08      0.00
    3   14   37      0.55      0.00
    3   16   37     -6.23      0.00
    3   18   37     -4.88      0.00
    3   20   37     -3.38      0.00
    3   22   37     -8.73      0.00
    4    5   37      3.23      0.00
    4    7   37     -0.14      0.00
    4    9   37     -4.81      0.00
    4   11   37      3.34      0.00
    4   13   37     -3.72      0.00
    4   15   37      3.86      0.00
    4   17   37     -5.23      0.00
    4   19   37      4.46      0.00
    4   21   37     -0.07      0.00
    0    5   37     -1.01      0.00
    5    6   37     -4.41      0.00
    5    8   37      7.03      0.00
    5   10   37      0.80      0.00
    5   12   37     -5.35      0.00
    5   14   37      9.58      0.00
    5   16   37     -4.46      0.00
    5   18   37      3.02      0.00
    5   20   37      2.00      0.00
    5   22   37     13.88      0.00
    6    7   37     -5.87      0.00
    6    9   37     -1.94      0.00
    6   11   37     -1.81      0.00
    6   13   37     -2.21      0.00
    6   15   37     -6.45      0.00
    6   17   37     13.07      0.00
    6   19   37      1.20      0.00
    6   21   37      5.74      0.00
    0    7   37     -6.45      0.00
    7    8   37    -11.12      0.00
    7   10   37      3.61      0.00
    7   12   37     -5.86      0.00
    7   14   37      2.42      0.00
    7   16   37     -8.95      0.00
    7   18   37     -7.27      0.00
    7   20   37      4.74      0.00
    8    9   37     -7.20      0.00
    8   11   37     12.08      0.00
    8   13   37      4.39      0.00
    8   15   37     -3.75      0.00
    8   17   37     -2.94      0.00
    8   19   37      3.27      0.00
    8   21   37      7.56      0.00
    0    9   37     -2.04      0.00
    9   10   37     -2.99      0.00
    9   12   37      0.21      0.00
    9   14   37     -5.12      0.00
    9   16   37      0.29      0.00
    9   18   37      7.72      0.00
    9   20   37     -3.51      0.00
   10   11   37     -3.76      0.00
   10   13   37      0.04      0.00
   10   15   37     -5.34      0.00
   10   17   37     -1.36      0.00
   10   19   37     -9.10      0.00
    0   11   37      6.31      0.00
   11   12   37      2.81      0.00
   11   14   37      1.31      0.00
   11   16   37     -4.69      0.00
   11   18   37     -4.81      0.00
   11   20   37      1.06      0.00
   12   13   37      4.35      0.00
   12   15   37      6.43      0.00
   12   17   37      8.98      0.00
   12   19   37     -0.10      0.00
    0   13   37      5.05      0.00
   13   14   37     -5.25      0.00
   13   16   37      1.49      0.00
   13   18   37      2.30      0.00
   14   15   37     -5.55      0.00
   14   17   37     -4.84      0.00
    0   15   37     -1.21      0.00
   15   16   37      2.21      0.00
    0   17   37     -3.57      0.00
    0   19   37     11.95      0.00
    0   21   37      1.52      0.00
    0    0   38      9.27      0.00
    1    1   38     16.34      0.00
    1    3   38      3.28      0.00
    1    5   38      6.36      0.00
    1    7   38     10.01      0.00
    1    9   38     -1.56      0.00
    1   11   38      4.62      0.00
    1   13   38      5.66      0.00
    1   15   38      3.74      0.00
    1   17   38      3.39      0.00
    1   19   38      0.89      0.00
    1   21   38     -2.97      0.00
    0    2   38    -13.48      0.00
    2    2   38    -23.03      0.00
    2    4   38     14.25      0.00
    2    6   38     -9.66      0.00
    2    8   38     -6.77      0.00
    2   10   38      8.21      0.00
    2   12   38      3.98      0.00
    2   14   38     -3.35      0.00
    2   16   38      1.02      0.00
    2   18   38    -12.94      0.00
    2   20   38     -0.71      0.00
    3    3   38     18.61      0.00
    3    5   38      4.22      0.00
    3    7   38     -3.27      0.00
    3    9   38     -1.98      0.00
    3   11   38      6.37      0.00
    3   13   38     -2.33      0.00
    3   15   38     -5.54      0.00
    3   17   38      1.65      0.00
    3   19   38      3.13      0.00
    3   21   38     11.14      0.00
    0    4   38     24.82      0.00
    4    4   38     38.79      0.00
    4    6   38      0.85      0.00
    4    8   38     13.99      0.00
    4   10   38      4.18      0.00
    4   12   38      3.28      0.00
    4   14   38     -1.96      0.00
    4   16   38      7.57      0.00
    4   18   38      1.09      0.00
    4   20   38      2.13      0.00
    5    5   38      8.02      0.00
    5    7   38     -3.59      0.00
    5    9   38      8.71      0.00
    5   11   38     -5.73      0.00
    5   13   38     -7.71      0.00
    5   15   38      8.03      0.00
    5   17   38      6.85      0.00
    5   19   38     -9.27      0.00
    0    6   38     -2.73      0.00
    6    6   38     -7.96      0.00
    6    8   38     -1.73      0.00
    6   10   38     -6.24      0.00
    6   12   38     -2.00      0.00
    6   14   38     -1.16      0.00
    6   16   38      8.64      0.00
    6   18   38     -1.96      0.00
    6   20   38     -5.94      0.00
    7    7   38     -0.82      0.00
    7    9   38     -0.45      0.00
    7   11   38     -3.39      0.00
    7   13   38     -2.75      0.00
    7   15   38     -7.46      0.00
    7   17   38      0.69      0.00
    7   19   38     12.15      0.00
    0    8   38     -7.23      0.00
    8    8   38     12.34      0.00
    8   10   38      3.93      0.00
    8   12   38     -4.33      0.00
    8   14   38      4.01      0.00
    8   16   38     -0.36      0.00
    8   18   38      0.07      0.00
    9    9   38      0.27      0.00
    9   11   38     -1.23      0.00
    9   13   38     -6.57      0.00
    9   15   38      9.40      0.00
    9   17   38      5.00      0.00
    9   19   38     10.78      0.00
    0   10   38     -7.41      0.00
   10   10   38      7.60      0.00
   10   12   38     -5.84      0.00
   10   14   38      0.52      0.00
   10   16   38      3.12      0.00
   10   18   38     -4.26      0.00
   11   11   38     14.36      0.00
   11   13   38      0.16      0.00
   11   15   38     14.45      0.00
   11   17   38      4.79      0.00
    0   12   38      2.85      0.00
   12   12   38     -8.17      0.00
   12   14   38      5.67      0.00
   12   16   38     -2.24      0.00
   13   13   38    -12.55      0.00
   13   15   38     -0.20      0.00
   13   17   38     36.84      0.00
    0   14   38     -5.08      0.00
   14   14   38      1.39      0.00
    0   16   38      7.26      0.00
    0   18   38      2.92      0.00
    0   20   38      1.71      0.00
    5   21   38     -2.49      0.00
    0    1   39      8.42      0.00
    1    2   39     -8.30      0.00
    1    4   39      6.62      0.00
    1    6   39      3.97      0.00
    1    8   39     -6.44      0.00
    1   10   39     -4.47      0.00
    1   12   39      7.15      0.00
    1   14   39      0.80      0.00
    1   16   39     -7.37      0.00
    1   18   39      4.26      0.00
    2    3   39    -14.27      0.00
    2    5   39    -14.60      0.00
    2    7   39     -4.50      0.00
    2    9   39     -3.96      0.00
    2   11   39      5.83      0.00
    2   13   39      1.55      0.00
    2   15   39     -4.84      0.00
    2   17   39      6.42      0.00
    2   19   39      4.27      0.00
    0    3   39     15.34      0.00
    3    4   39      2.67      0.00
    3    6   39     -9.19      0.00
    3    8   39    -12.60      0.00
    3   10   39      0.09      0.00
    3   12   39      4.09      0.00
    3   14   39     -5.72      0.00
    3   16   39     10.43      0.00
    3   18   39     -2.48      0.00
    4    5   39      4.22      0.00
    4    7   39      4.76      0.00
    4    9   39     -7.20      0.00
    4   11   39     -3.37      0.00
    4   13   39     -1.01      0.00
    4   15   39      6.40      0.00
    4   17   39      6.81      0.00
    0    5   39      8.10      0.00
    5    6   39     -3.55      0.00
    5    8   39      9.26      0.00
    5   10   39      5.13      0.00
    5   12   39      1.38      0.00
    5   14   39     -0.06      0.00
    5   16   39      3.92      0.00
    5   18   39     -6.06      0.00
    6    7   39    -12.22      0.00
    6    9   39     -5.77      0.00
    6   11   39     -4.43      0.00
    6   13   39      4.26      0.00
    6   15   39    -11.92      0.00
    6   17   39     -9.39      0.00
    0    7   39     -5.90      0.00
    7    8   39     -3.56      0.00
    7   10   39     -1.80      0.00
    7   12   39      6.79      0.00
    7   14   39     -3.79      0.00
    7   16   39     -0.82      0.00
    7   18   39      8.88      0.00
    8    9   39     -0.31      0.00
    8   11   39     -2.67      0.00
    8   13   39     -3.71      0.00
    8   15   39     -3.29      0.00
    8   17   39      8.44      0.00
    0    9   39     -1.67      0.00
    9   10   39     -3.93      0.00
    9   12   39     -0.65      0.00
    9   14   39     -2.24      0.00
    9   16   39      1.61      0.00
   10   11   39      2.21      0.00
   10   13   39     -4.99      0.00
   10   15   39     14.21      0.00
    0   11   39      8.40      0.00
   11   12   39      4.02      0.00
   11   14   39      0.38      0.00
   12   13   39      6.30      0.00
    0   13   39     11.37      0.00
   13   14   39      3.20      0.00
    0   15   39     -8.54      0.00
   12   15   39     14.23      0.00
    0   17   39     -5.22      0.00
    0   19   39     -4.89      0.00
    4   19   39      6.03      0.00
    0    0   40     -3.73      0.00
    1    1   40    -20.70      0.00
    1    3   40     13.71      0.00
    1    5   40      0.28      0.00
    1    7   40     -1.74      0.00
    1    9   40      2.35      0.00
    1   11   40     -4.74      0.00
    1   13   40     -0.49      0.00
    1   15   40     -8.43      0.00
    0    2   40     -0.71      0.00
    2    2   40    -12.28      0.00
    2    4   40      7.12      0.00
    2    6   40    -10.77      0.00
    2    8   40     -0.87      0.00
    2   10   40      0.97      0.00
    2   12   40      4.86      0.00
    2   14   40     -7.06      0.00
    2   16   40     16.49      0.00
    3    3   40     -2.12      0.00
    3    5   40     -1.83      0.00
    3    7   40     14.34      0.00
    3    9   40    -12.01      0.00
    3   11   40     -6.57      0.00
    3   13   40     -1.63      0.00
    3   15   40     -6.37      0.00
    0    4   40      7.25      0.00
    4    4   40      5.83      0.00
    4    6   40     -1.18      0.00
    4    8   40      1.96      0.00
    4   10   40      1.03      0.00
    4   12   40      6.39      0.00
    4   14   40     -4.17      0.00
    4   16   40    -14.75      0.00
    5    5   40    -10.04      0.00
    5    7   40      4.04      0.00
    5    9   40     -0.68      0.00
    5   11   40      1.33      0.00
    5   13   40     -1.98      0.00
    5   15   40     -1.85      0.00
    0    6   40     -6.63      0.00
    6    6   40     -3.85      0.00
    6    8   40      4.97      0.00
    6   10   40      1.00      0.00
    6   12   40     -4.31      0.00
    6   14   40     -9.68      0.00
    6   16   40     -1.88      0.00
    7    7   40      9.46      0.00
    7    9   40     -3.66      0.00
    7   11   40    -10.39      0.00
    7   13   40      3.18      0.00
    7   15   40      0.19      0.00
    0    8   40     -4.06      0.00
    8    8   40     -8.39      0.00
    8   10   40     -4.00      0.00
    8   12   40      5.24      0.00
    8   14   40      6.77      0.00
    9    9   40     12.50      0.00
    9   11   40      1.36      0.00
    9   13   40     -0.73      0.00
    0   10   40     -3.41      0.00
   10   10   40     15.72      0.00
   10   12   40     -2.04      0.00
   11   11   40      6.09      0.00
   11   13   40     -2.10      0.00
    0   12   40      9.57      0.00
   12   12   40     10.27      0.00
    0   14   40      3.34      0.00
    0   16   40    -22.05      0.00
    1   17   40     -4.48      0.00
    0    1   41      9.43      0.00
    1    2   41     -1.38      0.00
    1    4   41      2.74      0.00
    1    6   41      1.94      0.00
    1    8   41      0.60      0.00
    1   10   41      5.38      0.00
    1   12   41     -2.26      0.00
    1   14   41      3.69      0.00
    2    3   41      0.69      0.00
    2    5   41      3.16      0.00
    2    7   41      1.18      0.00
    2    9   41     -5.32      0.00
    2   11   41     10.99      0.00
    2   13   41      3.93      0.00
    0    3   41      8.64      0.00
    3    4   41     -0.11      0.00
    3    6   41      1.23      0.00
    3    8   41      8.41      0.00
    3   10   41      2.53      0.00
    3   12   41      3.48      0.00
    3   14   41     -0.80      0.00
    4    5   41      8.96      0.00
    4    7   41     -1.27      0.00
    4    9   41     -0.74      0.00
    4   11   41      7.43      0.00
    4   13   41     -6.22      0.00
    0    5   41      6.61      0.00
    5    6   41     -8.22      0.00
    5    8   41     -4.20      0.00
    5   10   41      6.05      0.00
    5   12   41     -0.09      0.00
    6    7   41      5.10      0.00
    6    9   41     -1.04      0.00
    6   11   41     -5.58      0.00
    6   13   41      7.87      0.00
    0    7   41     -0.59      0.00
    7    8   41      5.10      0.00
    7   10   41     -4.62      0.00
    7   12   41     13.69      0.00
    8    9   41     -8.24      0.00
    8   11   41      3.39      0.00
    0    9   41      2.15      0.00
    9   10   41     -1.36      0.00
    0   11   41      5.06      0.00
    0   13   41    -10.24      0.00
    0    0   42    -16.94      0.00
    1    1   42    -11.40      0.00
    1    3   42     11.93      0.00
    1    5   42     11.52      0.00
    1    7   42      6.00      0.00
    1    9   42      0.01      0.00
    0    2   42    -31.81      0.00
    2    2   42      0.82      0.00
    2    4   42      3.02      0.00
    2    6   42     15.10      0.00
    2    8   42     -0.61      0.00
    2   10   42     -8.21      0.00
    3    3   42     -4.52      0.00
    3    5   42     -8.04      0.00
    3    7   42    -12.94      0.00
    3    9   42     -2.75      0.00
    3   11   42    -14.39      0.00
    0    4   42    -19.98      0.00
    4    4   42      6.38      0.00
    4    6   42      0.73      0.00
    4    8   42      1.07      0.00
    4   10   42     -8.53      0.00
    5    5   42      0.78      0.00
    5    7   42     -9.92      0.00
    5    9   42      6.57      0.00
    0    6   42     14.49      0.00
    6    6   42     -0.35      0.00
    6    8   42      2.43      0.00
    7    7   42     -9.38      0.00
    0    8   42      2.09      0.00
    8    8   42    -11.76      0.00
    7    9   42     -5.40      0.00
    0   10   42      9.40      0.00
    1   11   42     -1.44      0.00
    0    1   43      6.97      0.00
    1    2   43     -6.29      0.00
    1    4   43     -1.20      0.00
    2    3   43      6.69      0.00
    2    5   43      0.55      0.00
    0    3   43     -2.15      0.00
    3    4   43    -16.95      0.00
    4    5   43    -17.02      0.00
    0    5   43      7.11      0.00
    1    6   43     16.55      0.00
    3    6   43     -5.67      0.00
   25   25   26     17.37      0.00
   24   26   26      1.65      0.00
   26   26   26    -43.97      0.00
   24   25   27     12.93      0.00
   23   26   27     11.65      0.00
   25   26   27     10.13      0.00
   22   27   27     25.50      0.00
   24   27   27     -1.69      0.00
   26   27   27      0.82      0.00
   24   24   28     -6.91      0.00
   23   25   28    -24.95      0.00
   25   25   28     -7.43      0.00
   22   26   28      0.77      0.00
   24   26   28      3.14      0.00
   26   26   28      5.93      0.00
   21   27   28     -0.44      0.00
   23   27   28     -0.03      0.00
   25   27   28     -8.38      0.00
   27   27   28      1.89      0.00
   20   28   28     31.44      0.00
   22   28   28      8.70      0.00
   24   28   28      9.17      0.00
   26   28   28     16.29      0.00
   28   28   28    -32.11      0.00
   23   24   29      8.86      0.00
   22   25   29     -5.23      0.00
   24   25   29      9.08      0.00
   21   26   29      3.10      0.00
   23   26   29      7.42      0.00
   25   26   29    -10.92      0.00
   20   27   29      0.02      0.00
   22   27   29     -3.52      0.00
   24   27   29     -4.17      0.00
   26   27   29    -11.02      0.00
   17   28   29      9.57      0.00
   19   28   29      3.64      0.00
   21   28   29      0.36      0.00
   23   28   29     -6.37      0.00
   25   28   29     -3.21      0.00
   27   28   29      2.27      0.00
   16   29   29    -38.02      0.00
   18   29   29     -4.27      0.00
   20   29   29     -6.91      0.00
   22   29   29      4.72      0.00
   24   29   29     -5.61      0.00
   26   29   29     -6.27      0.00
   28   29   29     13.26      0.00
   23   23   30     13.85      0.00
   22   24   30    -21.98      0.00
   24   24   30     -3.40      0.00
   21   25   30      6.85      0.00
   23   25   30     -2.66      0.00
   25   25   30     -9.52      0.00
   20   26   30      5.70      0.00
   22   26   30     11.61      0.00
   24   26   30      2.38      0.00
   26   26   30      2.55      0.00
   17   27   30      7.69      0.00
   19   27   30    -11.92      0.00
   21   27   30     -5.66      0.00
   23   27   30      6.80      0.00
   25   27   30     -3.00      0.00
   27   27   30     10.10      0.00
   16   28   30     -6.51      0.00
   18   28   30      9.51      0.00
   20   28   30     12.54      0.00
   22   28   30     -7.92      0.00
   24   28   30      1.23      0.00
   26   28   30      9.77      0.00
   28   28   30     -2.28      0.00
   13   29   30    -14.61      0.00
   15   29   30     -7.21      0.00
   17   29   30     -5.71      0.00
   19   29   30    -15.60      0.00
   21   29   30     -5.42      0.00
   23   29   30      4.06      0.00
   25   29   30      2.46      0.00
   27   29   30     -4.70      0.00
   29   29   30     -2.42      0.00
   10   30   30    -10.06      0.00
   12   30   30      4.46      0.00
   14   30   30    -30.78      0.00
   16   30   30     14.58      0.00
   18   30   30     22.96      0.00
   20   30   30     12.44      0.00
   22   30   30     15.06      0.00
   24   30   30     -2.69      0.00
   26   30   30      3.50      0.00
   22   23   31    -10.70      0.00
   21   24   31      6.68      0.00
   23   24   31     -0.40      0.00
   18   25   31      6.25      0.00
   20   25   31    -15.18      0.00
   22   25   31     -4.90      0.00
   24   25   31      5.79      0.00
   17   26   31      0.50      0.00
   19   26   31      6.57      0.00
   21   26   31      5.67      0.00
   23   26   31     -7.23      0.00
   25   26   31      5.29      0.00
   16   27   31    -22.64      0.00
   18   27   31      6.39      0.00
   20   27   31     -0.42      0.00
   22   27   31     -0.53      0.00
   24   27   31     -1.32      0.00
   26   27   31      0.57      0.00
   13   28   31     14.08      0.00
   15   28   31     -9.52      0.00
   17   28   31      1.86      0.00
   19   28   31     11.50      0.00
   21   28   31     -1.19      0.00
   23   28   31     -2.41      0.00
   25   28   31     -2.89      0.00
   27   28   31     -2.25      0.00
   10   29   31     -5.43      0.00
   12   29   31     14.75      0.00
   14   29   31      2.20      0.00
   16   29   31     -8.65      0.00
   18   29   31     -1.07      0.00
   20   29   31     -6.13      0.00
   22   29   31      9.64      0.00
   24   29   31      1.10      0.00
   26   29   31     -4.16      0.00
    7   30   31     -8.26      0.00
    9   30   31     -4.76      0.00
   11   30   31      1.58      0.00
   13   30   31      9.72      0.00
   15   30   31     -3.85      0.00
   17   30   31      1.29      0.00
   19   30   31      0.98      0.00
   21   30   31     -5.90      0.00
   23   30   31      1.43      0.00
   25   30   31      0.21      0.00
    0   31   31      0.77      0.00
    2   31   31     -2.10      0.00
    4   31   31     34.20      0.00
    6   31   31    -16.74      0.00
    8   31   31     35.89      0.00
   10   31   31    -11.76      0.00
   12   31   31     -4.02      0.00
   14   31   31      4.67      0.00
   16   31   31      3.79      0.00
   18   31   31    -12.17      0.00
   20   31   31     -0.91      0.00
   22   31   31      3.53      0.00
   24   31   31     13.55      0.00
   21   21   32     10.08      0.00
   22   22   32      0.61      0.00
   21   23   32    -10.14      0.00
   23   23   32     -2.13      0.00
   18   24   32      7.06      0.00
   20   24   32     11.95      0.00
   22   24   32     -3.80      0.00
   24   24   32     -8.09      0.00
   17   25   32      9.59      0.00
   19   25   32      6.74      0.00
   21   25   32      3.00      0.00
   23   25   32      8.32      0.00
   25   25   32      6.14      0.00
   16   26   32    -17.52      0.00
   18   26   32     -2.22      0.00
   20   26   32     -4.81      0.00
   22   26   32      0.58      0.00
   24   26   32     -7.44      0.00
   26   26   32      2.11      0.00
   13   27   32     -9.25      0.00
   15   27   32      9.53      0.00
   17   27   32      2.80      0.00
   19   27   32      2.14      0.00
   21   27   32      6.56      0.00
   23   27   32      4.95      0.00
   25   27   32     -3.36      0.00
   27   27   32     -4.70      0.00
   10   28   32      2.08      0.00
   12   28   32      6.77      0.00
   14   28   32     -1.90      0.00
   16   28   32      6.27      0.00
   18   28   32     -2.48      0.00
   20   28   32     -4.59      0.00
   22   28   32     -7.00      0.00
   24   28   32      1.49      0.00
   26   28   32     -0.18      0.00
    7   29   32     19.36      0.00
    9   29   32     17.58      0.00
   11   29   32    -16.19      0.00
   13   29   32     -0.15      0.00
   15   29   32      1.42      0.00
   17   29   32      9.34      0.00
   19   29   32      5.68      0.00
   21   29   32     -2.55      0.00
   23   29   32     -4.74      0.00
   25   29   32      2.18      0.00
    0   30   32     62.41      0.00
    2   30   32    -34.75      0.00
    4   30   32     -2.59      0.00
    6   30   32      7.76      0.00
    8   30   32    -14.69      0.00
   10   30   32      9.82      0.00
   12   30   32     11.77      0.00
   14   30   32    -12.04      0.00
   16   30   32     -0.52      0.00
   18   30   32      2.82      0.00
   20   30   32      2.81      0.00
   22   30   32     -1.81      0.00
   24   30   32     -9.01      0.00
    1   31   32      4.53      0.00
    3   31   32      0.25      0.00
    5   31   32      2.56      0.00
    7   31   32     -0.41      0.00
    9   31   32      5.15      0.00
   11   31   32      2.22      0.00
   13   31   32      2.83      0.00
   15   31   32      2.83      0.00
   17   31   32      5.38      0.00
   19   31   32      1.33      0.00
   21   31   32      1.44      0.00
   23   31   32     -4.46      0.00
    0   32   32    -17.73      0.00
    2   32   32    -14.09      0.00
    4   32   32      0.74      0.00
    6   32   32     -7.51      0.00
    8   32   32    -15.48      0.00
   10   32   32     -6.13      0.00
   12   32   32      1.33      0.00
   14   32   32     16.89      0.00
   16   32   32     -7.80      0.00
   18   32   32     -1.50      0.00
   20   32   32     -5.04      0.00
   22   32   32     10.13      0.00
   20   21   33      0.00      0.00
   19   22   33     11.06      0.00
   21   22   33      2.74      0.00
   18   23   33     -0.10      0.00
   20   23   33      1.79      0.00
   22   23   33      7.04      0.00
   17   24   33    -10.26      0.00
   19   24   33      2.78      0.00
   21   24   33    -11.94      0.00
   23   24   33      1.10      0.00
   14   25   33     13.74      0.00
   16   25   33     -9.00      0.00
   18   25   33      3.90      0.00
   20   25   33     -8.18      0.00
   22   25   33      4.41      0.00
   24   25   33     -2.70      0.00
   13   26   33     10.74      0.00
   15   26   33      2.33      0.00
   17   26   33      8.78      0.00
   19   26   33     -0.21      0.00
   21   26   33      5.24      0.00
   23   26   33     -0.63      0.00
   25   26   33     -5.43      0.00
   10   27   33     -9.97      0.00
   12   27   33      8.82      0.00
   14   27   33     -0.45      0.00
   16   27   33     -7.74      0.00
   18   27   33     -4.70      0.00
   20   27   33      3.62      0.00
   22   27   33      0.16      0.00
   24   27   33     -5.96      0.00
   26   27   33     -1.50      0.00
    5   28   33     -0.61      0.00
    7   28   33      6.17      0.00
    9   28   33     -8.96      0.00
   11   28   33     14.71      0.00
   13   28   33     -4.59      0.00
   15   28   33      9.09      0.00
   17   28   33     -5.44      0.00
   19   28   33     -0.82      0.00
   21   28   33      0.33      0.00
   23   28   33      3.25      0.00
   25   28   33     -1.20      0.00
    0   29   33     14.46      0.00
    2   29   33    -24.56      0.00
    4   29   33     14.15      0.00
    6   29   33    -15.78      0.00
    8   29   33      2.89      0.00
   10   29   33     -0.61      0.00
   12   29   33     -6.76      0.00
   14   29   33     -6.35      0.00
   16   29   33      0.94      0.00
   18   29   33     -4.01      0.00
   20   29   33     -3.65      0.00
   22   29   33      8.43      0.00
   24   29   33     -3.48      0.00
    1   30   33     -8.02      0.00
    3   30   33     -6.06      0.00
    5   30   33      3.47      0.00
    7   30   33    -11.24      0.00
    9   30   33     -5.39      0.00
   11   30   33     -0.30      0.00
   13   30   33     -3.27      0.00
   15   30   33     -4.62      0.00
   17   30   33    -16.04      0.00
   19   30   33     -7.20      0.00
   21   30   33      3.49      0.00
   23   30   33      4.89      0.00
    0   31   33     32.66      0.00
    2   31   33    -19.89      0.00
    4   31   33      3.80      0.00
    6   31   33     -8.98      0.00
    8   31   33     12.71      0.00
   10   31   33    -10.72      0.00
   12   31   33    -10.78      0.00
   14   31   33      4.04      0.00
   16   31   33      5.92      0.00
   18   31   33      1.09      0.00
   20   31   33      4.41      0.00
   22   31   33     -1.59      0.00
    1   32   33      6.74      0.00
    3   32   33     -3.16      0.00
    5   32   33     13.27      0.00
    7   32   33      0.05      0.00
    9   32   33      0.97      0.00
   11   32   33     -1.58      0.00
   13   32   33      2.48      0.00
   15   32   33     -2.19      0.00
   17   32   33     -0.10      0.00
   19   32   33     -1.11      0.00
   21   32   33     -3.33      0.00
    0   33   33      1.02      0.00
    2   33   33      3.38      0.00
    4   33   33    -12.84      0.00
    6   33   33     11.65      0.00
    8   33   33     -9.13      0.00
   10   33   33      8.22      0.00
   12   33   33     -6.42      0.00
   14   33   33      5.07      0.00
   16   33   33     -3.03      0.00
   18   33   33      0.18      0.00
   20   33   33      0.92      0.00
   20   20   34      9.19      0.00
   19   21   34     -8.51      0.00
   21   21   34     -1.36      0.00
   18   22   34     -0.84      0.00
   20   22   34      3.67      0.00
   22   22   34     -1.46      0.00
   17   23   34     -1.95      0.00
   19   23   34     13.68      0.00
   21   23   34      5.27      0.00
   23   23   34     -9.24      0.00
   14   24   34    -15.76      0.00
   16   24   34      6.94      0.00
   18   24   34     -2.82      0.00
   20   24   34    -10.87      0.00
   22   24   34      9.40      0.00
   24   24   34     -6.04      0.00
   11   25   34      7.05      0.00
   13   25   34    -16.25      0.00
   15   25   34     -0.32      0.00
   17   25   34      0.42      0.00
   19   25   34    -10.27      0.00
   21   25   34      6.43      0.00
   23   25   34     -1.88      0.00
   25   25   34     13.47      0.00
    8   26   34    -13.89      0.00
   10   26   34     10.89      0.00
   12   26   34      7.82      0.00
   14   26   34      4.18      0.00
   16   26   34     -8.09      0.00
   18   26   34      5.38      0.00
   20   26   34     -7.60      0.00
   22   26   34     -1.66      0.00
   24   26   34      4.85      0.00
   26   26   34     12.14      0.00
    3   27   34    -19.42      0.00
    5   27   34     19.45      0.00
    7   27   34    -13.76      0.00
    9   27   34      5.89      0.00
   11   27   34     -5.85      0.00
   13   27   34     -1.93      0.00
   15   27   34     -1.53      0.00
   17   27   34      3.84      0.00
   19   27   34      4.79      0.00
   21   27   34      2.04      0.00
   23   27   34     -2.47      0.00
   25   27   34      4.11      0.00
    0   28   34     29.13      0.00
    2   28   34    -26.94      0.00
    4   28   34     20.41      0.00
    6   28   34      4.92      0.00
    8   28   34     -5.51      0.00
   10   28   34     -6.72      0.00
   12   28   34     10.84      0.00
   14   28   34     -4.67      0.00
   16   28   34     -2.42      0.00
   18   28   34     -3.79      0.00
   20   28   34     -2.60      0.00
   22   28   34     -4.19      0.00
   24   28   34      2.35      0.00
    1   29   34      1.50      0.00
    3   29   34     -6.29      0.00
    5   29   34     -3.66      0.00
    7   29   34     -0.97      0.00
    9   29   34     -0.10      0.00
   11   29   34     -3.09      0.00
   13   29   34      1.01      0.00
   15   29   34      9.53      0.00
   17   29   34      1.28      0.00
   19   29   34      6.00      0.00
   21   29   34      4.77      0.00
   23   29   34      4.93      0.00
    0   30   34      6.27      0.00
    2   30   34     10.04      0.00
    4   30   34     16.06      0.00
    6   30   34     -0.78      0.00
    8   30   34     13.16      0.00
   10   30   34      5.65      0.00
   12   30   34     -4.03      0.00
   14   30   34      1.40      0.00
   16   30   34      0.97      0.00
   18   30   34     -7.56      0.00
   20   30   34      3.59      0.00
   22   30   34     -8.23      0.00
    1   31   34     -0.61      0.00
    3   31   34     -3.05      0.00
    5   31   34     -7.92      0.00
    7   31   34      7.04      0.00
    9   31   34      1.28      0.00
   11   31   34     12.32      0.00
   13   31   34     -6.37      0.00
   15   31   34      4.95      0.00
   17   31   34      7.27      0.00
   19   31   34      2.96      0.00
   21   31   34      3.45      0.00
    0   32   34    -23.86      0.00
    2   32   34     13.92      0.00
    4   32   34      7.17      0.00
    6   32   34    -22.01      0.00
    8   32   34      3.82      0.00
   10   32   34    -11.62      0.00
   12   32   34      4.63      0.00
   14   32   34     -3.14      0.00
   16   32   34    -11.91      0.00
   18   32   34      0.76      0.00
   20   32   34      4.24      0.00
    1   33   34     -0.31      0.00
    3   33   34      2.96      0.00
    5   33   34      5.51      0.00
    7   33   34     -3.22      0.00
    9   33   34      3.94      0.00
   11   33   34      3.82      0.00
   13   33   34      4.85      0.00
   15   33   34     -3.77      0.00
   17   33   34      5.98      0.00
    0   34   34    -12.81      0.00
    2   34   34    -15.15      0.00
    4   34   34     -3.07      0.00
    6   34   34      1.31      0.00
    8   34   34    -13.55      0.00
   10   34   34    -11.07      0.00
   12   34   34      0.52      0.00
   14   34   34     -2.73      0.00
   16   34   34     -3.97      0.00
   18   19   35     -5.39      0.00
   17   20   35      8.43      0.00
   19   20   35      6.08      0.00
   16   21   35    -19.95      0.00
   18   21   35      2.71      0.00
   20   21   35      7.08      0.00
   15   22   35     -8.39      0.00
   17   22   35     -9.41      0.00
   19   22   35     -1.55      0.00
   21   22   35     -7.18      0.00
   14   23   35     -0.86      0.00
   16   23   35     10.94      0.00
   18   23   35     -6.19      0.00
   20   23   35      0.87      0.00
   22   23   35     -0.78      0.00
   11   24   35      0.36      0.00
   13   24   35      0.53      0.00
   15   24   35     10.96      0.00
   17   24   35     -1.14      0.00
[truncated: 54,737 more chars]
