# Supplementary material for: Dynamic three-dimensional structures of a metal–organic framework captured with femtosecond serial crystallography
Source: Nat Chem. 2024 Mar 25;16(5):693–9. doi: 10.1038/s41557-024-01460-w (PMC11087265; doi:10.1038/s41557-024-01460-w)
Supplement: Supplementary file 30 — Crystallographic structure factors for PCN–224(Fe)–CO at 100 ps; CCDC reference number 2308216. [file 41557_2024_1460_MOESM30_ESM.cif]

 
data_time100d10
# start Validation Reply Form
_vrf_THETM01_time100d10
;
PROBLEM: The value of sine(theta_max)/wavelength is less than 0.575
RESPONSE: To prevent the intensities of the Bragg spots in the 
low-resolution region from exceeding the detector's saturation limit, 
the X-ray flux had to be limited. Consequently, the intensity of the 
Bragg spots in the high-resolution region was insufficient for detection, 
resulting in the limited resolution.
;
# end Validation Reply Form
 
_audit_creation_method            'SHELXL-2018/3'
_shelx_SHELXL_version_number      '2018/3'
_chemical_name_systematic         ?
_chemical_name_common             ?
_chemical_melting_point           ?
_chemical_formula_moiety          'C147 H72 Fe3 N12 O67 Zr12' 
_chemical_formula_sum
 'C147 H72 Fe3 N12 O67 Zr12' 
_chemical_formula_weight          4340.35

loop_
 _atom_type_symbol
 _atom_type_description
 _atom_type_scat_dispersion_real
 _atom_type_scat_dispersion_imag
 _atom_type_scat_source
 'C'  'C'   0.0051   0.0024
 'International Tables Vol C Tables 4.2.6.8 and 6.1.1.4'
 'H'  'H'   0.0000   0.0000
 'International Tables Vol C Tables 4.2.6.8 and 6.1.1.4'
 'N'  'N'   0.0096   0.0048
 'International Tables Vol C Tables 4.2.6.8 and 6.1.1.4'
 'O'  'O'   0.0160   0.0088
 'International Tables Vol C Tables 4.2.6.8 and 6.1.1.4'
 'Fe'  'Fe'   0.3561   1.1184
 'International Tables Vol C Tables 4.2.6.8 and 6.1.1.4'
 'Zr'  'Zr'  -1.4549   0.7529
 'International Tables Vol C Tables 4.2.6.8 and 6.1.1.4'
 
_space_group_crystal_system       cubic
_space_group_IT_number            229
_space_group_name_H-M_alt         'I m -3 m'
_space_group_name_Hall            '-I 4 2 3'
 
_shelx_space_group_comment
;
The symmetry employed for this shelxl refinement is uniquely defined
by the following loop, which should always be used as a source of
symmetry information in preference to the above space-group names.
They are only intended as comments.
;
 
loop_
 _space_group_symop_operation_xyz
 'x, y, z'
 '-x, -y, z'
 '-x, y, -z'
 'x, -y, -z'
 'z, x, y'
 'z, -x, -y'
 '-z, -x, y'
 '-z, x, -y'
 'y, z, x'
 '-y, z, -x'
 'y, -z, -x'
 '-y, -z, x'
 'y, x, -z'
 '-y, -x, -z'
 'y, -x, z'
 '-y, x, z'
 'x, z, -y'
 '-x, z, y'
 '-x, -z, -y'
 'x, -z, y'
 'z, y, -x'
 'z, -y, x'
 '-z, y, x'
 '-z, -y, -x'
 'x+1/2, y+1/2, z+1/2'
 '-x+1/2, -y+1/2, z+1/2'
 '-x+1/2, y+1/2, -z+1/2'
 'x+1/2, -y+1/2, -z+1/2'
 'z+1/2, x+1/2, y+1/2'
 'z+1/2, -x+1/2, -y+1/2'
 '-z+1/2, -x+1/2, y+1/2'
 '-z+1/2, x+1/2, -y+1/2'
 'y+1/2, z+1/2, x+1/2'
 '-y+1/2, z+1/2, -x+1/2'
 'y+1/2, -z+1/2, -x+1/2'
 '-y+1/2, -z+1/2, x+1/2'
 'y+1/2, x+1/2, -z+1/2'
 '-y+1/2, -x+1/2, -z+1/2'
 'y+1/2, -x+1/2, z+1/2'
 '-y+1/2, x+1/2, z+1/2'
 'x+1/2, z+1/2, -y+1/2'
 '-x+1/2, z+1/2, y+1/2'
 '-x+1/2, -z+1/2, -y+1/2'
 'x+1/2, -z+1/2, y+1/2'
 'z+1/2, y+1/2, -x+1/2'
 'z+1/2, -y+1/2, x+1/2'
 '-z+1/2, y+1/2, x+1/2'
 '-z+1/2, -y+1/2, -x+1/2'
 '-x, -y, -z'
 'x, y, -z'
 'x, -y, z'
 '-x, y, z'
 '-z, -x, -y'
 '-z, x, y'
 'z, x, -y'
 'z, -x, y'
 '-y, -z, -x'
 'y, -z, x'
 '-y, z, x'
 'y, z, -x'
 '-y, -x, z'
 'y, x, z'
 '-y, x, -z'
 'y, -x, -z'
 '-x, -z, y'
 'x, -z, -y'
 'x, z, y'
 '-x, z, -y'
 '-z, -y, x'
 '-z, y, -x'
 'z, -y, -x'
 'z, y, x'
 '-x+1/2, -y+1/2, -z+1/2'
 'x+1/2, y+1/2, -z+1/2'
 'x+1/2, -y+1/2, z+1/2'
 '-x+1/2, y+1/2, z+1/2'
 '-z+1/2, -x+1/2, -y+1/2'
 '-z+1/2, x+1/2, y+1/2'
 'z+1/2, x+1/2, -y+1/2'
 'z+1/2, -x+1/2, y+1/2'
 '-y+1/2, -z+1/2, -x+1/2'
 'y+1/2, -z+1/2, x+1/2'
 '-y+1/2, z+1/2, x+1/2'
 'y+1/2, z+1/2, -x+1/2'
 '-y+1/2, -x+1/2, z+1/2'
 'y+1/2, x+1/2, z+1/2'
 '-y+1/2, x+1/2, -z+1/2'
 'y+1/2, -x+1/2, -z+1/2'
 '-x+1/2, -z+1/2, y+1/2'
 'x+1/2, -z+1/2, -y+1/2'
 'x+1/2, z+1/2, y+1/2'
 '-x+1/2, z+1/2, -y+1/2'
 '-z+1/2, -y+1/2, x+1/2'
 '-z+1/2, y+1/2, -x+1/2'
 'z+1/2, -y+1/2, -x+1/2'
 'z+1/2, y+1/2, x+1/2'
 
_cell_length_a                    38.887(5)
_cell_length_b                    38.887(5)
_cell_length_c                    38.887(5)
_cell_angle_alpha                 90
_cell_angle_beta                  90
_cell_angle_gamma                 90
_cell_volume                      58804(20)
_cell_formula_units_Z             4
_cell_measurement_temperature     293(2)
_cell_measurement_reflns_used     2045438
_cell_measurement_theta_min       0.87
_cell_measurement_theta_max       27.85
 
_exptl_crystal_description        cubic
_exptl_crystal_colour             black
_exptl_crystal_density_meas       ?
_exptl_crystal_density_method     ?
_exptl_crystal_density_diffrn     0.490          
_exptl_crystal_F_000              8528
_exptl_transmission_factor_min    ?
_exptl_transmission_factor_max    ?
_exptl_crystal_size_max           ?
_exptl_crystal_size_mid           ?
_exptl_crystal_size_min           ?
_exptl_absorpt_coefficient_mu     0.447
_shelx_estimated_absorpt_T_min    ?
_shelx_estimated_absorpt_T_max    ?
_exptl_absorpt_correction_type    ?
_exptl_absorpt_correction_T_min   ?
_exptl_absorpt_correction_T_max   ?
_exptl_absorpt_process_details    ?
_exptl_absorpt_special_details    ?
_diffrn_ambient_temperature       293(2)
_diffrn_radiation_wavelength      0.82656
_diffrn_radiation_type            'synchrotron'
_diffrn_source                    'PAL-XFEL'
_diffrn_measurement_device_type   'SFX measurement MX-225HS'
_diffrn_measurement_method        'Fixed-target system'
_diffrn_detector_area_resol_mean  ?
_diffrn_reflns_number             7248
_diffrn_reflns_av_unetI/netI      0.1242
_diffrn_reflns_av_R_equivalents   0.0912
_diffrn_reflns_limit_h_min        1
_diffrn_reflns_limit_h_max        43
_diffrn_reflns_limit_k_min        0
_diffrn_reflns_limit_k_max        30
_diffrn_reflns_limit_l_min        0
_diffrn_reflns_limit_l_max        30
_diffrn_reflns_theta_min          0.861
_diffrn_reflns_theta_max          27.660
_diffrn_reflns_theta_full         27.660
_diffrn_measured_fraction_theta_max   0.994
_diffrn_measured_fraction_theta_full  0.994
_diffrn_reflns_Laue_measured_fraction_max    0.994
_diffrn_reflns_Laue_measured_fraction_full   0.994
_diffrn_reflns_point_group_measured_fraction_max   0.994
_diffrn_reflns_point_group_measured_fraction_full  0.994
_reflns_number_total              4083
_reflns_number_gt                 2073
_reflns_threshold_expression      'I > 2\s(I)'
_reflns_Friedel_coverage          0.000
_reflns_Friedel_fraction_max      .
_reflns_Friedel_fraction_full     .
 
_reflns_special_details
;
 Reflections were merged by SHELXL according to the crystal
 class for the calculation of statistics and refinement.
 
 Structure factors included contributions from the .fab file.
 
 _reflns_Friedel_fraction is defined as the number of unique
 Friedel pairs measured divided by the number that would be
 possible theoretically, ignoring centric projections and
 systematic absences.
;
 
_computing_data_collection        ?
_computing_cell_refinement        ?
_computing_data_reduction         'CrystFEL (J. Appl. Cryst. 2012) and XPREP (Bruker, 2004)'
_computing_structure_solution     'SHELXT 2018/2 (Sheldrick, 2018)'
_computing_structure_refinement 'SHELXL-2018/3 (Sheldrick, 2018)'
_computing_molecular_graphics     ?
_computing_publication_material   ?
_refine_special_details           ?
_refine_ls_structure_factor_coef  Fsqd
_refine_ls_matrix_type            full
_refine_ls_weighting_scheme       calc
_refine_ls_weighting_details
'w=1/[\s^2^(Fo^2^)+(0.2000P)^2^] where P=(Fo^2^+2Fc^2^)/3'
_atom_sites_solution_primary      ?
_atom_sites_solution_secondary    ?
_atom_sites_solution_hydrogens    geom
_refine_ls_hydrogen_treatment     constr
_refine_ls_extinction_method      'SHELXL-2018/3 (Sheldrick 2018)'
_refine_ls_extinction_coef        0.00008(3)
_refine_ls_extinction_expression
 'Fc^*^=kFc[1+0.001xFc^2^\l^3^/sin(2\q)]^-1/4^'
_refine_ls_number_reflns          4083
_refine_ls_number_parameters      131
_refine_ls_number_restraints      156
_refine_ls_R_factor_all           0.1496
_refine_ls_R_factor_gt            0.1132
_refine_ls_wR_factor_ref          0.3482
_refine_ls_wR_factor_gt           0.2964
_refine_ls_goodness_of_fit_ref    1.070
_refine_ls_restrained_S_all       1.064
_refine_ls_shift/su_max           0.027
_refine_ls_shift/su_mean          0.005
 
loop_
 _atom_site_label
 _atom_site_type_symbol
 _atom_site_fract_x
 _atom_site_fract_y
 _atom_site_fract_z
 _atom_site_U_iso_or_equiv
 _atom_site_adp_type
 _atom_site_occupancy
 _atom_site_site_symmetry_order  
 _atom_site_calc_flag
 _atom_site_refinement_flags_posn
 _atom_site_refinement_flags_adp
 _atom_site_refinement_flags_occupancy
 _atom_site_disorder_assembly
 _atom_site_disorder_group
C6 C 0.750000 0.66912(15) 0.83088(15) 0.184(6) Uani 1 2 d DS TU P . .
O4 O 0.72153(18) 0.67275(16) 0.81501(18) 0.189(3) Uani 1 1 d . U . . .
O3 O 0.71799(19) 0.71799(19) 0.71799(19) 0.118(3) Uani 1 6 d S TU P . .
C7 C 0.750000 0.64094(14) 0.85906(14) 0.165(5) Uani 1 2 d DS TU P . .
C9 C 0.7807(4) 0.6089(3) 0.9029(3) 0.214(5) Uani 1 1 d . U . . .
H9 H 0.801160 0.605206 0.914745 0.257 Uiso 1 1 calc R U . . .
C8 C 0.7778(4) 0.6338(2) 0.8763(2) 0.193(4) Uani 1 1 d . U . . .
H8 H 0.797523 0.646120 0.870721 0.231 Uiso 1 1 calc R U . . .
C10 C 0.750000 0.5898(2) 0.9102(2) 0.186(6) Uani 1 2 d S TU P . .
C11 C 0.750000 0.56296(16) 0.93704(16) 0.198(6) Uani 1 2 d S TU P . .
C12 C 0.7502(3) 0.57346(17) 0.97185(15) 0.200(5) Uani 1 1 d . U . . .
C13 C 0.7486(4) 0.60836(17) 0.98165(19) 0.233(6) Uani 1 1 d . U . . .
H13 H 0.747666 0.627401 0.967204 0.280 Uiso 1 1 calc R U . . .
N14 N 0.7488(4) 0.5508(2) 1.000000 0.193(5) Uani 1 2 d S TU P . .
Fe15 Fe 0.73337(16) 0.500000 1.000000 0.155(3) Uani 0.5 4 d DS TU P . .
C16 C 0.6894(5) 0.500000 1.000000 0.152(10) Uani 0.5 4 d DS TU P . .
O17 O 0.6628(6) 0.500000 1.000000 0.187(10) Uani 0.5 4 d DS TU P . .
Zr1 Zr 0.7146(2) 0.7146(2) 0.7797(3) 0.117(3) Uani 0.388(19) 2 d S TU P . 1
O7 O 0.7101(6) 0.6596(4) 0.7557(5) 0.147(6) Uani 0.388(19) 1 d . U P . 1
O1 O 0.7657(6) 0.7121(6) 0.7657(6) 0.121(8) Uani 0.388(19) 2 d S TU P . 1
Zr2 Zr 0.7023(2) 0.7023(2) 0.7669(2) 0.140(2) Uani 0.612(19) 2 d S TU P . 2
O8 O 0.6925(6) 0.6491(5) 0.7466(6) 0.229(7) Uani 0.612(19) 1 d . U P . 2
O2 O 0.7543(4) 0.6845(6) 0.7543(4) 0.167(7) Uani 0.612(19) 2 d S TU P . 2
 
loop_
 _atom_site_aniso_label
 _atom_site_aniso_U_11
 _atom_site_aniso_U_22
 _atom_site_aniso_U_33
 _atom_site_aniso_U_23
 _atom_site_aniso_U_13
 _atom_site_aniso_U_12
C6 0.235(13) 0.158(6) 0.158(6) 0.086(8) 0.120(8) 0.120(8)
O4 0.198(6) 0.178(5) 0.190(5) 0.097(4) 0.091(5) 0.096(5)
O3 0.118(3) 0.118(3) 0.118(3) 0.039(4) 0.039(4) 0.039(4)
C7 0.264(14) 0.116(5) 0.116(5) 0.063(6) 0.073(7) 0.073(7)
C9 0.350(16) 0.156(8) 0.136(7) 0.042(6) -0.003(8) 0.049(9)
C8 0.323(13) 0.119(5) 0.137(6) 0.070(5) 0.035(7) 0.040(7)
C10 0.39(2) 0.084(4) 0.084(4) 0.005(5) 0.002(6) 0.002(6)
C11 0.44(2) 0.077(3) 0.077(3) 0.005(4) 0.006(6) 0.006(6)
C12 0.452(15) 0.079(4) 0.070(4) 0.010(3) -0.005(5) -0.002(6)
C13 0.54(2) 0.072(4) 0.092(4) -0.011(3) 0.020(7) -0.027(7)
N14 0.419(17) 0.077(4) 0.085(5) 0.000 0.000 0.020(6)
Fe15 0.318(9) 0.077(2) 0.0703(19) 0.000 0.000 0.000
C16 0.30(3) 0.071(14) 0.087(15) 0.000 0.000 0.000
O17 0.35(3) 0.111(14) 0.099(13) 0.000 0.000 0.000
Zr1 0.118(3) 0.118(3) 0.115(4) 0.047(3) 0.047(3) 0.036(3)
O7 0.178(13) 0.092(8) 0.173(11) 0.044(7) 0.018(10) 0.012(8)
O1 0.123(9) 0.117(16) 0.123(9) 0.038(10) 0.010(12) 0.038(10)
Zr2 0.142(3) 0.142(3) 0.136(3) 0.063(3) 0.063(3) 0.061(3)
O8 0.238(14) 0.167(11) 0.281(14) 0.070(10) -0.028(11) 0.008(10)
O2 0.151(7) 0.197(17) 0.151(7) 0.067(9) 0.055(8) 0.067(9)
 
_geom_special_details
;
 All esds (except the esd in the dihedral angle between two l.s. planes)
 are estimated using the full covariance matrix.  The cell esds are taken
 into account individually in the estimation of esds in distances, angles
 and torsion angles; correlations between esds in cell parameters are only
 used when they are defined by crystal symmetry.  An approximate (isotropic)
 treatment of cell esds is used for estimating esds involving l.s. planes.
;
 
loop_
 _geom_bond_atom_site_label_1
 _geom_bond_atom_site_label_2
 _geom_bond_distance
 _geom_bond_site_symmetry_2
 _geom_bond_publ_flag
C6 O4 1.275(8) . ?
C6 O4 1.276(8) 43_666 ?
C6 C7 1.549(8) . ?
O4 Zr1 2.144(6) . ?
O4 Zr2 2.318(9) . ?
O3 Zr2 2.090(5) . ?
O3 Zr2 2.090(5) 9 ?
O3 Zr2 2.090(5) 5 ?
O3 Zr1 2.408(12) 5 ?
O3 Zr1 2.408(12) 9 ?
O3 Zr1 2.408(12) . ?
C7 C8 1.302(12) 43_666 ?
C7 C8 1.302(12) . ?
C9 C8 1.422(12) . ?
C9 C10 1.435(15) . ?
C10 C11 1.474(15) . ?
C11 C12 1.414(8) . ?
C11 C12 1.414(8) 43_666 ?
C12 N14 1.408(8) . ?
C12 C13 1.411(10) . ?
C13 C13 1.427(15) 50_557 ?
N14 Fe15 2.063(9) . ?
N14 Fe15 2.092(9) 89_665 ?
Fe15 Fe15 1.293(12) 89_665 ?
Fe15 C16 1.709(19) . ?
C16 O17 1.033(19) . ?
Zr1 O1 1.13(4) 77_666 ?
Zr1 O1 2.063(16) . ?
Zr1 O1 2.064(16) 9 ?
Zr1 O7 2.34(2) 62 ?
Zr1 O7 2.338(19) . ?
Zr1 Zr1 2.78(2) 77_666 ?
Zr1 Zr1 2.78(2) 81_666 ?
Zr1 Zr1 3.584(8) 5 ?
Zr1 Zr1 3.584(8) 9 ?
O1 O1 1.73(2) 81_666 ?
O1 O1 1.73(2) 77_666 ?
Zr2 O2 2.194(9) 9 ?
Zr2 O2 2.194(9) . ?
Zr2 O8 2.25(2) 62 ?
Zr2 O8 2.25(2) . ?
Zr2 Zr2 3.555(6) 9 ?
Zr2 Zr2 3.555(6) 5 ?
 
loop_
 _geom_angle_atom_site_label_1
 _geom_angle_atom_site_label_2
 _geom_angle_atom_site_label_3
 _geom_angle
 _geom_angle_site_symmetry_1
 _geom_angle_site_symmetry_3
 _geom_angle_publ_flag
O4 C6 O4 130.2(9) . 43_666 ?
O4 C6 C7 114.9(4) . . ?
O4 C6 C7 114.9(4) 43_666 . ?
C6 O4 Zr1 120.2(7) . . ?
C6 O4 Zr2 136.5(6) . . ?
Zr2 O3 Zr2 116.5(3) . 9 ?
Zr2 O3 Zr2 116.5(3) . 5 ?
Zr2 O3 Zr2 116.5(3) 9 5 ?
Zr2 O3 Zr1 109.0(5) . 5 ?
Zr2 O3 Zr1 109.0(5) 9 5 ?
Zr2 O3 Zr1 19.91(19) 5 5 ?
Zr2 O3 Zr1 109.0(5) . 9 ?
Zr2 O3 Zr1 19.91(19) 9 9 ?
Zr2 O3 Zr1 109.0(5) 5 9 ?
Zr1 O3 Zr1 96.2(6) 5 9 ?
Zr1 O3 Zr1 96.2(6) 5 . ?
Zr1 O3 Zr1 96.2(6) 9 . ?
C8 C7 C8 118.0(10) 43_666 . ?
C8 C7 C6 121.0(5) 43_666 . ?
C8 C7 C6 121.0(5) . . ?
C8 C9 C10 115.5(14) . . ?
C7 C8 C9 125.9(12) . . ?
C9 C10 C9 119.1(13) . 43_666 ?
C9 C10 C11 120.4(6) . . ?
C9 C10 C11 120.4(6) 43_666 . ?
C12 C11 C12 123.6(9) . 43_666 ?
C12 C11 C10 118.2(4) . . ?
C12 C11 C10 118.2(4) 43_666 . ?
N14 C12 C13 113.0(6) . . ?
N14 C12 C11 124.3(6) . . ?
C13 C12 C11 122.4(7) . . ?
C12 C13 C13 105.7(4) . 50_557 ?
C12 N14 C12 102.1(7) 50_557 . ?
C12 N14 Fe15 127.7(5) 50_557 . ?
C12 N14 Fe15 127.7(5) . . ?
C12 N14 Fe15 125.3(5) 50_557 89_665 ?
C12 N14 Fe15 125.3(5) . 89_665 ?
Fe15 N14 Fe15 36.3(4) . 89_665 ?
Fe15 Fe15 C16 180.0 89_665 . ?
Fe15 Fe15 N14 73.1(4) 89_665 51_565 ?
C16 Fe15 N14 106.9(4) . 51_565 ?
Fe15 Fe15 N14 73.1(4) 89_665 . ?
C16 Fe15 N14 106.9(4) . . ?
N14 Fe15 N14 146.2(8) 51_565 . ?
Fe15 Fe15 N14 70.6(4) 89_665 89_665 ?
C16 Fe15 N14 109.4(4) . 89_665 ?
N14 Fe15 N14 84.47(11) 51_565 89_665 ?
N14 Fe15 N14 84.47(11) . 89_665 ?
Fe15 Fe15 N14 70.6(4) 89_665 43_666 ?
C16 Fe15 N14 109.4(4) . 43_666 ?
N14 Fe15 N14 84.47(11) 51_565 43_666 ?
N14 Fe15 N14 84.47(11) . 43_666 ?
N14 Fe15 N14 141.2(8) 89_665 43_666 ?
O17 C16 Fe15 180.0 . . ?
O1 Zr1 O1 56.8(13) 77_666 . ?
O1 Zr1 O1 56.8(13) 77_666 9 ?
O1 Zr1 O1 91.1(11) . 9 ?
O1 Zr1 O4 104.4(12) 77_666 62 ?
O1 Zr1 O4 154.9(12) . 62 ?
O1 Zr1 O4 90.7(6) 9 62 ?
O1 Zr1 O4 104.4(12) 77_666 . ?
O1 Zr1 O4 90.7(6) . . ?
O1 Zr1 O4 154.9(12) 9 . ?
O4 Zr1 O4 77.4(3) 62 . ?
O1 Zr1 O7 141.5(6) 77_666 62 ?
O1 Zr1 O7 140.5(11) . 62 ?
O1 Zr1 O7 85.6(10) 9 62 ?
O4 Zr1 O7 64.7(6) 62 62 ?
O4 Zr1 O7 108.3(6) . 62 ?
O1 Zr1 O7 141.5(6) 77_666 . ?
O1 Zr1 O7 85.6(10) . . ?
O1 Zr1 O7 140.4(11) 9 . ?
O4 Zr1 O7 108.3(6) 62 . ?
O4 Zr1 O7 64.7(6) . . ?
O7 Zr1 O7 72.8(10) 62 . ?
O1 Zr1 O3 101.8(11) 77_666 . ?
O1 Zr1 O3 71.6(8) . . ?
O1 Zr1 O3 71.6(8) 9 . ?
O4 Zr1 O3 132.3(5) 62 . ?
O4 Zr1 O3 132.3(5) . . ?
O7 Zr1 O3 69.9(6) 62 . ?
O7 Zr1 O3 69.9(6) . . ?
O1 Zr1 Zr1 41.3(4) 77_666 77_666 ?
O1 Zr1 Zr1 89.4(8) . 77_666 ?
O1 Zr1 Zr1 21.3(9) 9 77_666 ?
O4 Zr1 Zr1 83.3(3) 62 77_666 ?
O4 Zr1 Zr1 133.7(9) . 77_666 ?
O7 Zr1 Zr1 100.3(7) 62 77_666 ?
O7 Zr1 Zr1 161.1(6) . 77_666 ?
O3 Zr1 Zr1 91.2(2) . 77_666 ?
O1 Zr1 Zr1 41.3(4) 77_666 81_666 ?
O1 Zr1 Zr1 21.3(9) . 81_666 ?
O1 Zr1 Zr1 89.4(8) 9 81_666 ?
O4 Zr1 Zr1 133.7(9) 62 81_666 ?
O4 Zr1 Zr1 83.3(3) . 81_666 ?
O7 Zr1 Zr1 161.1(6) 62 81_666 ?
O7 Zr1 Zr1 100.3(7) . 81_666 ?
O3 Zr1 Zr1 91.2(2) . 81_666 ?
Zr1 Zr1 Zr1 80.4(8) 77_666 81_666 ?
O1 Zr1 Zr1 73.7(10) 77_666 5 ?
O1 Zr1 Zr1 29.7(8) . 5 ?
O1 Zr1 Zr1 81.1(5) 9 5 ?
O4 Zr1 Zr1 171.28(16) 62 5 ?
O4 Zr1 Zr1 111.29(16) . 5 ?
O7 Zr1 Zr1 111.3(5) 62 5 ?
O7 Zr1 Zr1 76.7(5) . 5 ?
O3 Zr1 Zr1 41.9(3) . 5 ?
Zr1 Zr1 Zr1 90.003(3) 77_666 5 ?
Zr1 Zr1 Zr1 49.8(4) 81_666 5 ?
O1 Zr1 Zr1 73.7(10) 77_666 9 ?
O1 Zr1 Zr1 81.1(5) . 9 ?
O1 Zr1 Zr1 29.7(8) 9 9 ?
O4 Zr1 Zr1 111.28(16) 62 9 ?
O4 Zr1 Zr1 171.29(16) . 9 ?
O7 Zr1 Zr1 76.7(5) 62 9 ?
O7 Zr1 Zr1 111.3(5) . 9 ?
O3 Zr1 Zr1 41.9(3) . 9 ?
Zr1 Zr1 Zr1 49.8(4) 77_666 9 ?
Zr1 Zr1 Zr1 90.003(4) 81_666 9 ?
Zr1 Zr1 Zr1 60.000(1) 5 9 ?
Zr1 O1 O1 90(3) 81_666 81_666 ?
Zr1 O1 O1 90(3) 81_666 77_666 ?
O1 O1 O1 117.1(13) 81_666 77_666 ?
Zr1 O1 Zr1 117.4(10) 81_666 . ?
O1 O1 Zr1 130.3(11) 81_666 . ?
O1 O1 Zr1 33.3(15) 77_666 . ?
Zr1 O1 Zr1 117.4(10) 81_666 5 ?
O1 O1 Zr1 33.3(15) 81_666 5 ?
O1 O1 Zr1 130.3(11) 77_666 5 ?
Zr1 O1 Zr1 120.5(17) . 5 ?
O3 Zr2 O2 67.6(3) . 9 ?
O3 Zr2 O2 67.6(3) . . ?
O2 Zr2 O2 122.2(10) 9 . ?
O3 Zr2 O8 89.9(8) . 62 ?
O2 Zr2 O8 77.7(9) 9 62 ?
O2 Zr2 O8 135.8(8) . 62 ?
O3 Zr2 O8 89.9(8) . . ?
O2 Zr2 O8 135.8(8) 9 . ?
O2 Zr2 O8 77.7(9) . . ?
O8 Zr2 O8 64.2(10) 62 . ?
O3 Zr2 O4 141.7(3) . 62 ?
O2 Zr2 O4 74.1(4) 9 62 ?
O2 Zr2 O4 137.7(7) . 62 ?
O8 Zr2 O4 83.2(6) 62 62 ?
O8 Zr2 O4 119.8(6) . 62 ?
O3 Zr2 O4 141.7(3) . . ?
O2 Zr2 O4 137.6(7) 9 . ?
O2 Zr2 O4 74.1(4) . . ?
O8 Zr2 O4 119.8(6) 62 . ?
O8 Zr2 O4 83.2(6) . . ?
O4 Zr2 O4 70.7(3) 62 . ?
O3 Zr2 Zr2 31.73(17) . 9 ?
O2 Zr2 Zr2 35.9(3) 9 9 ?
O2 Zr2 Zr2 93.8(3) . 9 ?
O8 Zr2 Zr2 82.6(6) 62 9 ?
O8 Zr2 Zr2 113.8(5) . 9 ?
O4 Zr2 Zr2 110.00(15) 62 9 ?
O4 Zr2 Zr2 157.0(4) . 9 ?
O3 Zr2 Zr2 31.73(17) . 5 ?
O2 Zr2 Zr2 93.7(3) 9 5 ?
O2 Zr2 Zr2 35.9(3) . 5 ?
O8 Zr2 Zr2 113.7(5) 62 5 ?
O8 Zr2 Zr2 82.6(6) . 5 ?
O4 Zr2 Zr2 157.0(4) 62 5 ?
O4 Zr2 Zr2 110.01(15) . 5 ?
Zr2 Zr2 Zr2 60.001(1) 9 5 ?
Zr2 O2 Zr2 108.2(6) . 5 ?
 
_refine_diff_density_max    0.795
_refine_diff_density_min   -0.802
_refine_diff_density_rms    0.085

_shelx_res_file
;
TITL shelx_time100d00_a.res in Im-3m
    shelx_time100d00_a_sq.res
    created by SHELXL-2018/3 at 23:48:20 on 19-Dec-2022
REM Old TITL shelx_time100d00 in Im-3m
REM SHELXT solution in Im-3m: R1 0.632, Rweak 0.157, Alpha 0.183
REM <I/s>   0.000 for    0 systematic absences,  Orientation as input
REM Formula found by SHELXT:  C156 N43 O46 Fe6 Zr12
CELL  0.82656  38.8867  38.8867  38.8867   90.000   90.000   90.000
ZERR    4.000   0.0045   0.0045   0.0045    0.000    0.000    0.000
LATT  2
SYMM -X, -Y, Z
SYMM -X, Y, -Z
SYMM X, -Y, -Z
SYMM Z, X, Y
SYMM Z, -X, -Y
SYMM -Z, -X, Y
SYMM -Z, X, -Y
SYMM Y, Z, X
SYMM -Y, Z, -X
SYMM Y, -Z, -X
SYMM -Y, -Z, X
SYMM Y, X, -Z
SYMM -Y, -X, -Z
SYMM Y, -X, Z
SYMM -Y, X, Z
SYMM X, Z, -Y
SYMM -X, Z, Y
SYMM -X, -Z, -Y
SYMM X, -Z, Y
SYMM Z, Y, -X
SYMM Z, -Y, X
SYMM -Z, Y, X
SYMM -Z, -Y, -X
SFAC C H N O FE ZR
DISP $C  0.00511  0.00239 15.74444!source kissel
DISP $H -0.00002  0.00000  0.66615!source kissel
DISP $N  0.00955  0.00480 28.17579!source kissel
DISP $O  0.01604  0.00875 47.81841!source kissel
DISP $Fe  0.35610  1.11842 5271.23871!source kissel
DISP $Zr -1.45491  0.75288 3671.72661!source kissel
UNIT 588 288 48 268 12 48
ACTA
L.S. 5 0  182
BOND
FMAP 2
PLAN 20
DFIX 1.71 0.02 Fe15 C16
DFIX 1.1 0.02 C16 O17
DFIX 1.513 0.01 C6 C7
SIMU 0.05
DELU 0.05
ISOR 0.01 0.02 O7 O8
ABIN
LIST 4
WGHT    0.200000
EXTI    0.000083
FVAR       0.06243   0.38829
C6    1    0.750000    0.669119    0.830881    10.50000    0.23525    0.15807 =
         0.15807    0.08604    0.12047    0.12047
O4    4    0.721530    0.672754    0.815006    11.00000    0.19820    0.17839 =
         0.18965    0.09745    0.09095    0.09636
O3    4    0.717994    0.717994    0.717994    10.16667    0.11818    0.11818 =
         0.11818    0.03915    0.03915    0.03915
C7    1    0.750000    0.640944    0.859056    10.50000    0.26424    0.11560 =
         0.11560    0.06349    0.07347    0.07347
C9    1    0.780714    0.608880    0.902895    11.00000    0.34997    0.15560 =
         0.13614    0.04241   -0.00271    0.04872
AFIX  43
H9    2    0.801160    0.605206    0.914745    11.00000   -1.20000
AFIX   0
C8    1    0.777795    0.633805    0.876300    11.00000    0.32279    0.11877 =
         0.13714    0.06976    0.03506    0.03954
AFIX  43
H8    2    0.797523    0.646120    0.870721    11.00000   -1.20000
AFIX   0
C10   1    0.750000    0.589768    0.910232    10.50000    0.39026    0.08440 =
         0.08440    0.00550    0.00218    0.00218
C11   1    0.750000    0.562956    0.937044    10.50000    0.43896    0.07727 =
         0.07727    0.00496    0.00579    0.00579
C12   1    0.750225    0.573465    0.971845    11.00000    0.45199    0.07877 =
         0.06973    0.00973   -0.00466   -0.00220
C13   1    0.748570    0.608363    0.981650    11.00000    0.53647    0.07160 =
         0.09213   -0.01058    0.01951   -0.02705
AFIX  43
H13   2    0.747666    0.627401    0.967204    11.00000   -1.20000
AFIX   0
N14   3    0.748776    0.550761    1.000000    10.50000    0.41859    0.07670 =
         0.08506    0.00000    0.00000    0.02026
FE15  5    0.733373    0.500000    1.000000    10.12500    0.31754    0.07700 =
         0.07030    0.00000    0.00000    0.00000
C16   1    0.689421    0.500000    1.000000    10.12500    0.29953    0.07101 =
         0.08669    0.00000    0.00000    0.00000
O17   4    0.662849    0.500000    1.000000    10.12500    0.35163    0.11147 =
         0.09881    0.00000    0.00000    0.00000
PART 1
ZR1   6    0.714554    0.714554    0.779715    20.50000    0.11760    0.11760 =
         0.11474    0.04673    0.04673    0.03649
O7    4    0.710079    0.659613    0.755724    21.00000    0.17763    0.09167 =
         0.17309    0.04450    0.01839    0.01200
O1    4    0.765660    0.712074    0.765660    20.50000    0.12263    0.11678 =
         0.12263    0.03766    0.01006    0.03766
PART 0
PART 2
ZR2   6    0.702289    0.702289    0.766923   -20.50000    0.14242    0.14242 =
         0.13620    0.06321    0.06321    0.06150
O8    4    0.692500    0.649081    0.746628   -21.00000    0.23825    0.16667 =
         0.28085    0.07009   -0.02828    0.00806
O2    4    0.754311    0.684456    0.754311   -20.50000    0.15130    0.19743 =
         0.15130    0.06742    0.05538    0.06742
PART 0
HKLF 4


REM  shelx_time100d00_a.res in Im-3m
REM wR2 = 0.3482, GooF = S = 1.070, Restrained GooF = 1.064 for all data
REM R1 = 0.1132 for 2073 Fo > 4sig(Fo) and 0.1496 for all 4083 data
REM 131 parameters refined using 156 restraints

END

WGHT      0.2000      0.0000

REM Highest difference peak  0.795,  deepest hole -0.802,  1-sigma level  0.085
Q1    1   0.6770  0.5000  1.0000  10.25000  0.05    0.80
Q2    1   0.7288  0.6432  0.7288  10.50000  0.05    0.60
Q3    1   0.7446  0.5550  1.0000  10.50000  0.05    0.50
Q4    1   0.6807  0.6807  0.7291  10.50000  0.05    0.42
Q5    1   0.7032  0.6480  0.7444  11.00000  0.05    0.40
Q6    1   0.7317  0.6079  1.0000  10.50000  0.05    0.36
Q7    1   0.6984  0.6337  0.7633  11.00000  0.05    0.34
Q8    1   0.7351  0.7021  0.8021  11.00000  0.05    0.33
Q9    1   0.6992  0.5000  0.9646  10.50000  0.05    0.32
Q10   1   0.6587  0.5208  1.0175  11.00000  0.05    0.30
Q11   1   0.7696  0.6128  1.0000  10.50000  0.05    0.29
Q12   1   0.7500  0.6977  0.8023  10.50000  0.05    0.29
Q13   1   0.7849  0.5506  0.9776  11.00000  0.05    0.29
Q14   1   0.7582  0.6666  0.7582  10.50000  0.05    0.29
Q15   1   0.7730  0.6232  1.0000  10.50000  0.05    0.28
Q16   1   0.7600  0.5857  0.8663  11.00000  0.05    0.28
Q17   1   0.6655  0.6655  0.7577  10.50000  0.05    0.28
Q18   1   0.6879  0.6447  0.7348  11.00000  0.05    0.28
Q19   1   0.7625  0.6373  1.0000  10.50000  0.05    0.27
Q20   1   0.7573  0.6967  0.7633  11.00000  0.05    0.27
;
_shelx_res_checksum   44153

_shelx_hkl_file
;
   1   1   0  -22.07  104.86
   2   0   0 7162.31  219.77
   2   1   1 1995.33   68.11
   2   2   0 7023.81  168.24
   2   2   2 9999.00 8222.87
   3   1   0  536.82   25.01
   3   1   2  280.77   32.68
   3   2   1  251.31   26.90
   3   3   0  212.19   51.15
   3   3   2  240.61   25.77
   4   0   0 9176.11  259.27
   4   1   1  661.76   34.76
   4   1   3   64.22    4.07
   4   2   0 1465.24   57.59
   4   2   2 1827.19  119.83
   4   3   1   76.92    5.68
   4   3   3  -54.47   23.02
   4   4   0  680.71   66.02
   4   4   2  302.46   29.74
   4   4   4 2122.26  234.73
   5   1   0    6.63    2.56
   5   1   2  -49.45    4.17
   5   1   4  426.65   10.51
   5   2   1  -47.74    4.17
   5   2   3  224.22   10.70
   5   3   0 -166.34   11.75
   5   3   2  219.39   10.99
   5   3   4  -73.98   10.04
   5   4   1  421.35   10.33
   5   4   3  -42.44   12.41
   5   5   0  379.95   38.84
   5   5   2  508.40   25.48
   5   5   4   36.85    5.30
   6   0   0 3670.57  207.64
   6   1   1  959.96   28.61
   6   1   3 -107.99    6.92
   6   1   5  275.75   11.56
   6   2   0  475.34   13.36
   6   2   2  430.16   29.93
   6   2   4  227.53   16.01
   6   3   1  -93.97    6.82
   6   3   3   15.72    3.32
   6   3   5  203.09    9.66
   6   4   0   21.60    6.54
   6   4   2  257.56   18.76
   6   4   4  143.80   11.18
   6   5   1  256.71   12.79
   6   5   3  194.38   10.04
   6   5   5  381.18   35.14
   6   6   0  585.13   39.12
   6   6   2  140.01   13.36
   6   6   4  978.53   58.54
   6   6   6  699.94   98.14
   7   1   0  -49.16    5.02
   7   1   2   23.21    2.08
   7   1   4    1.71    2.37
   7   1   6  -44.90    4.36
   7   2   1   25.86    2.18
   7   2   3   60.63    4.26
   7   2   5  180.74   15.91
   7   3   0   91.03    6.06
   7   3   2   55.60    5.12
   7   3   4  130.34    7.20
   7   3   6  866.56   32.21
   7   4   1    5.12    4.17
   7   4   3  130.06    9.09
   7   4   5  309.76   11.27
   7   5   0  341.11   13.45
   7   5   2  204.33   12.88
   7   5   4  308.53   11.18
   7   5   6  129.21   23.78
   7   6   1  -45.94    4.36
   7   6   3  899.91   29.18
   7   6   5  122.96   18.85
   7   7   0 1720.43   92.55
   7   7   2 1424.60   64.04
   7   7   4  534.26   32.02
   7   7   6   67.26    4.36
   8   0   0 3150.43  185.85
   8   1   1  779.89   27.66
   8   1   3  126.65    5.59
   8   1   5  429.49    8.62
   8   1   7   31.54    3.41
   8   2   0 1192.42   57.03
   8   2   2  454.22   33.15
   8   2   4  738.59   63.09
   8   2   6  245.06   26.05
   8   3   1  117.75    4.83
   8   3   3 -143.04    7.48
   8   3   5  239.09   13.45
   8   3   7  590.62   26.81
   8   4   0  433.66   40.07
   8   4   2  768.80   59.49
   8   4   4 1214.21   65.08
   8   4   6   30.03    8.81
   8   5   1  423.62    9.47
   8   5   3  209.73   13.07
   8   5   5  356.55   21.98
   8   5   7  381.09   37.04
   8   6   0   60.34   10.14
   8   6   2  180.64   21.79
   8   6   4   11.46    4.17
   8   6   6  426.93   40.64
   8   7   1   33.63    3.60
   8   7   3  593.37   27.38
   8   7   5  337.51   23.49
   8   7   7  362.33   22.73
   8   8   0  339.41   25.58
   8   8   2  224.50   12.50
   8   8   4  237.95   23.68
   8   8   6  585.41   43.76
   8   8   8  629.56   79.10
   9   1   0  184.91   13.26
   9   1   2  114.90    8.71
   9   1   4  240.70    8.05
   9   1   6   20.46    2.18
   9   1   8   16.96    5.78
   9   2   1  137.92   12.60
   9   2   3  395.39    9.09
   9   2   5  -77.20    6.35
   9   2   7  244.87   13.64
   9   3   0  274.33    6.16
   9   3   2  391.70    9.19
   9   3   4 -118.31    8.24
   9   3   6   61.38    3.50
   9   3   8  222.80   15.16
   9   4   1  231.70    8.71
   9   4   3 -128.07    6.73
   9   4   5   24.72    3.13
   9   4   7  122.39   10.51
   9   5   0   59.68   13.36
   9   5   2  -74.83    5.87
   9   5   4   23.40    2.84
   9   5   6  134.42    9.28
   9   5   8  373.98   31.64
   9   6   1   25.67    1.99
   9   6   3   57.50    3.03
   9   6   5  127.69    8.62
   9   6   7   33.91    3.13
   9   7   0  221.95   10.51
   9   7   2  208.49    8.43
   9   7   4  113.39    8.15
   9   7   6   36.19    3.13
   9   7   8  255.67   16.67
   9   8   1    9.00    1.99
   9   8   3  241.08   15.16
   9   8   5  371.61   30.60
   9   8   7  242.22   14.49
   9   9   0 1113.99   63.85
   9   9   2 1169.31   43.57
   9   9   4  676.26   46.80
   9   9   6  124.94    8.24
   9   9   8   57.50    4.64
  10   0   0 1694.76  123.81
  10   1   1   76.35   10.61
  10   1   3  147.96   11.37
  10   1   5   60.06    2.18
  10   1   7   55.89    3.32
  10   1   9   28.23    3.41
  10   2   0 1510.80   77.30
  10   2   2   34.58    9.85
  10   2   4  506.51   38.93
  10   2   6  294.98   19.99
  10   2   8  197.22   13.55
  10   3   1  139.63   12.41
  10   3   3  221.28   12.98
  10   3   5  193.91   11.18
  10   3   7  244.02   14.78
  10   3   9  180.64   11.08
  10   4   0 1179.54   67.16
  10   4   2  411.30   31.83
  10   4   4  580.20   55.23
  10   4   6    1.33    1.89
  10   4   8    8.53    3.41
  10   5   1   65.17    2.94
  10   5   3  181.88    8.81
  10   5   5  397.57   28.32
  10   5   7  240.70   12.60
  10   5   9  179.41   14.11
  10   6   0  752.61   45.09
  10   6   2  270.73   25.39
  10   6   4    2.56    2.37
  10   6   6   57.97    5.78
  10   6   8   16.10    5.30
  10   7   1   56.46    3.32
  10   7   3  244.21   13.07
  10   7   5  223.56   12.22
  10   7   7  105.15    9.00
  10   7   9  178.47    8.53
  10   8   0  374.65   34.01
  10   8   2  192.01    9.00
  10   8   4   11.27    3.22
  10   8   6   12.13    2.37
  10   8   8   91.79    9.09
  10   9   1   21.79    2.84
  10   9   3  214.75   11.94
  10   9   5  187.46   11.56
  10   9   7  161.98    9.66
  10   9   9  100.32    6.54
  10  10   0  256.62   29.65
  10  10   2  318.95   22.55
  10  10   4   54.66    7.20
  10  10   6  111.59   10.89
  10  10   8   54.56    7.48
  10  10  10  185.10   43.20
  11   1   0   47.46    2.37
  11   1   2   62.14    1.99
  11   1   4    7.01    1.52
  11   1   6   -2.46    5.59
  11   1   8  -36.66    2.18
  11   1  10   43.29   12.50
  11   2   1   63.66    1.99
  11   2   3  180.83    6.73
  11   2   5   26.43    2.84
  11   2   7  215.88    9.19
  11   2   9   38.84    2.46
  11   3   0  377.20   15.63
  11   3   2  178.18    5.78
  11   3   4   12.98    2.46
  11   3   6   31.73    4.26
  11   3   8    0.76    2.46
  11   3  10   46.70    4.07
  11   4   1    1.99    1.80
  11   4   3   20.84    3.22
  11   4   5    6.82    5.87
  11   4   7   -6.73    3.88
  11   4   9   45.85    4.07
  11   5   0  120.87    6.25
  11   5   2   37.13    4.93
  11   5   4   -2.46    2.08
  11   5   6   -5.87    3.79
  11   5   8   39.60    5.30
  11   5  10  141.90   10.42
  11   6   1   -4.93    1.89
  11   6   3   27.19    1.99
  11   6   5   -9.19    2.94
  11   6   7   -0.66    1.61
  11   6   9   31.54    3.32
  11   7   0  279.07   10.14
  11   7   2  234.64   14.59
  11   7   4   -5.40    4.74
  11   7   6   -3.32    1.61
  11   7   8   73.41    6.16
  11   7  10  131.58    9.85
  11   8   1  -34.01    3.69
  11   8   3    6.82    6.25
  11   8   5   29.74    2.56
  11   8   7   74.64   10.23
  11   8   9   19.99    2.27
  11   9   0   30.60    5.87
  11   9   2   36.09    1.80
  11   9   4   47.65    3.22
  11   9   6   23.97    2.18
  11   9   8   17.81    1.80
  11   9  10   94.82    8.43
  11  10   1   39.88    2.84
  11  10   3   45.75    2.18
  11  10   5  121.53   10.80
  11  10   7  153.55   14.49
  11  10   9   95.39   11.84
  11  11   0  120.21    8.05
  11  11   2  159.52    9.00
  11  11   4  124.38    8.15
  11  11   6  117.18    7.96
  11  11   8   46.89    4.36
  11  11  10  -71.90    5.68
  12   0   0   28.89    5.30
  12   1   1  100.41    8.43
  12   1   3  162.65   13.17
  12   1   5   67.64    4.36
  12   1   7    0.85    1.71
  12   1   9   16.77    1.23
  12   1  11   15.44    1.61
  12   2   0 1693.91   66.21
  12   2   2  920.56   33.91
  12   2   4  488.32   22.73
  12   2   6  408.08   29.65
  12   2   8   25.01    2.56
  12   2  10    5.59    1.33
  12   3   1  138.11    8.15
  12   3   3  123.71    7.01
  12   3   5  195.61    7.39
  12   3   7  100.41    4.83
  12   3   9   68.58    3.69
  12   3  11   22.45    1.33
  12   4   0   46.98    8.24
  12   4   2  532.08   33.15
  12   4   4  276.60   22.73
  12   4   6   25.10    3.60
  12   4   8   10.70    2.46
  12   4  10    0.66    1.14
  12   5   1   59.39    1.99
  12   5   3  213.80   10.89
  12   5   5  434.32   24.06
  12   5   7  198.74   14.21
  12   5   9   43.10    3.32
  12   5  11  123.90    8.81
  12   6   0  632.21   47.46
  12   6   2  415.47   23.97
  12   6   4   23.02    2.84
  12   6   6    2.37    1.52
  12   6   8   -2.37    1.52
  12   6  10   36.56    3.60
  12   7   1    2.46    1.71
  12   7   3  100.51    5.02
  12   7   5  167.95   10.33
  12   7   7   47.65    4.26
  12   7   9   56.93    3.60
  12   7  11   90.27    6.54
  12   8   0    7.39    4.17
  12   8   2   29.08    2.18
  12   8   4   20.65    5.87
  12   8   6   -2.37    1.52
  12   8   8    7.48    1.52
  12   8  10   19.42    2.84
  12   9   1   14.30    1.33
  12   9   3   64.70    4.26
  12   9   5   38.65    3.22
  12   9   7   52.10    3.88
  12   9   9   22.26    3.79
  12   9  11   12.50   12.22
  12  10   0   62.05    7.01
  12  10   2    9.76    2.56
  12  10   4   -0.09    1.23
  12  10   6   39.12    3.79
  12  10   8   21.12    2.27
  12  10  10  -67.35    7.67
  12  11   1   14.68    1.52
  12  11   3   24.25    1.61
  12  11   5  139.53   10.61
  12  11   7   98.61    8.24
  12  11   9   -6.82    9.47
  12  11  11  -52.29    5.78
  12  12   0 1091.07   71.23
  12  12   2  513.70   46.23
  12  12   4  373.98   31.26
  12  12   6  200.54   21.31
  12  12   8   80.14   11.84
  12  12  10  -49.26    4.93
  12  12  12   41.77    7.10
  13   1   0  194.95    5.30
  13   1   2  180.93   12.03
  13   1   4   19.04    4.64
  13   1   6   31.54    3.03
  13   1   8   20.37    1.71
  13   1  10   17.15    1.80
  13   1  12   13.92    1.71
  13   2   1  169.18    4.74
  13   2   3   70.86    3.98
  13   2   5  418.98   14.30
  13   2   7  103.16    5.30
  13   2   9   11.94    1.23
  13   2  11  105.72    6.25
  13   3   0   79.95    3.98
  13   3   2   65.36    4.26
  13   3   4   50.02    3.22
  13   3   6    8.43    1.52
  13   3   8    0.57    1.04
  13   3  10    7.77    1.14
  13   3  12   11.65    1.89
  13   4   1   18.66    3.88
  13   4   3   53.80    3.88
  13   4   5  176.00   10.80
  13   4   7   76.92    4.26
  13   4   9   18.95    1.42
  13   4  11   16.67    6.25
  13   5   0  550.27   22.55
  13   5   2  410.26   14.59
  13   5   4  188.51    9.95
  13   5   6   17.71    1.52
  13   5   8    0.28    1.89
  13   5  10   19.04    1.89
  13   5  12   16.39    6.06
  13   6   1   26.05    3.03
  13   6   3   10.70    1.71
  13   6   5   17.05    1.61
  13   6   7   11.18    1.80
  13   6   9    1.89    2.08
  13   6  11    7.96    2.27
  13   7   0   63.75    3.22
  13   7   2   99.08    3.79
  13   7   4   87.24    5.97
  13   7   6    8.62    1.42
  13   7   8    1.89    3.22
  13   7  10    9.28    1.42
  13   7  12  240.13   11.46
  13   8   1   26.81    1.71
  13   8   3    0.19    1.33
  13   8   5   -1.80    1.14
  13   8   7    3.98    1.42
  13   8   9    4.26    2.56
  13   8  11   97.19    8.62
  13   9   0    1.89    1.61
  13   9   2   13.92    2.37
  13   9   4   16.39    1.42
  13   9   6   -1.42    2.08
  13   9   8    0.09    1.52
  13   9  10  -27.00    6.25
  13   9  12    2.84    4.36
  13  10   1   21.31    2.56
  13  10   3    5.40    0.76
  13  10   5   17.05    2.08
  13  10   7    6.63    1.71
  13  10   9  -31.54    7.29
  13  10  11    1.04    4.55
  13  11   0  213.42   11.08
  13  11   2  116.04    8.71
  13  11   4    7.86    1.04
  13  11   6   12.31    3.03
  13  11   8  163.31   12.69
  13  11  10   -0.57    5.02
  13  11  12    1.42    1.80
  13  12   1   18.66    3.50
  13  12   3   15.06    1.52
  13  12   5   45.56   10.04
  13  12   7  239.47   13.07
  13  12   9    3.50    4.93
  13  12  11    4.83    1.33
  13  13   0  504.33   34.67
  13  13   2  436.31   29.65
  13  13   4  176.95    8.05
  13  13   6   36.38    6.63
  13  13   8   35.52    4.17
  13  13  10   95.48    6.54
  13  13  12   32.96    3.60
  14   0   0  822.23   75.02
  14   1   1   15.35    1.33
  14   1   3   80.71    3.60
  14   1   5   13.26    1.71
  14   1   7    6.92    1.33
  14   1   9    6.16    1.33
  14   1  11    4.74    1.33
  14   1  13  167.48   10.42
  14   2   0  958.54   52.10
  14   2   2   51.53    4.36
  14   2   4  767.10   39.22
  14   2   6   31.45    1.99
  14   2   8    4.36    1.42
  14   2  10  255.10   22.45
  14   2  12 1332.71  102.12
  14   3   1   89.04    5.87
  14   3   3   91.13    3.50
  14   3   5   96.53    5.30
  14   3   7   64.79    2.75
  14   3   9   18.28    1.71
  14   3  11   -9.38    0.95
  14   3  13   49.07    6.25
  14   4   0  819.39   39.22
  14   4   2  742.38   39.03
  14   4   4  890.91   53.90
  14   4   6   47.27    3.50
  14   4   8    5.30    1.61
  14   4  10   26.24    3.41
  14   4  12  836.53   53.14
  14   5   1   11.84    1.23
  14   5   3   93.40    3.13
  14   5   5  214.94   11.27
  14   5   7   94.35    6.54
  14   5   9    4.74    1.33
  14   5  11  -57.12    5.12
  14   5  13   34.86    5.68
  14   6   0  174.58   12.60
  14   6   2   32.40    2.46
  14   6   4   44.62    4.45
  14   6   6    7.67    1.61
  14   6   8   22.07   17.43
  14   6  10  -10.99    2.65
  14   6  12  372.18   35.24
  14   7   1    5.30    1.23
  14   7   3   77.77    4.74
  14   7   5  104.58    5.97
  14   7   7   61.57    6.92
  14   7   9   14.78    3.13
  14   7  11  191.82   10.70
  14   7  13   94.16    7.10
  14   8   0  112.91   10.70
  14   8   2    3.13    1.04
  14   8   4    4.36    1.04
  14   8   6    1.42    1.42
  14   8   8   -7.10    1.99
  14   8  10  175.72   12.60
  14   8  12   99.37   18.57
  14   9   1    6.44    2.18
  14   9   3   18.47    1.23
  14   9   5    6.63    1.71
  14   9   7   20.27    3.03
  14   9   9  148.91   10.80
  14   9  11   25.96   13.45
  14   9  13   34.48    3.22
  14  10   0  164.73   14.68
  14  10   2  314.49   25.96
  14  10   4   25.39    2.37
  14  10   6  -10.33    2.84
  14  10   8  142.37   10.80
  14  10  10   -0.28    4.17
  14  10  12    7.39    1.42
  14  11   1    6.82    1.71
  14  11   3   -8.43    1.33
  14  11   5  -45.56    5.68
  14  11   7  209.82   12.31
  14  11   9    9.47    3.41
  14  11  11    2.65    1.42
  14  11  13    4.17    1.23
  14  12   0 1154.25   89.80
  14  12   2  831.61   63.47
  14  12   4  820.52   48.97
  14  12   6  501.48   45.85
  14  12   8  111.49   19.61
  14  12  10    8.05    1.80
  14  12  12  113.20   13.07
  14  13   1  164.16   10.42
  14  13   3   44.71    6.92
  14  13   5   25.20    5.21
  14  13   7   88.38    9.09
  14  13   9   31.17    2.75
  14  13  11    3.13    1.14
  14  13  13    4.45    1.89
  14  14   0  702.21   65.36
  14  14   2 1034.89   79.76
  14  14   4  706.09   44.33
  14  14   6  346.89   29.18
  14  14   8   34.58    6.73
  14  14  10   49.07    4.45
  14  14  12  197.70   19.80
  14  14  14  227.82   29.84
  15   1   0   17.71    1.52
  15   1   2   16.67    1.52
  15   1   4    9.38    1.23
  15   1   6    9.57    1.42
  15   1   8   -0.19    1.04
  15   1  10   -7.96    1.14
  15   1  12  114.71   10.14
  15   1  14    5.21    1.23
  15   2   1   18.09    1.33
  15   2   3  716.51   24.91
  15   2   5  132.62    5.68
  15   2   7  418.03   21.88
  15   2   9    7.77    1.89
  15   2  11  530.47   36.19
  15   2  13  596.31   37.80
  15   3   0  658.83   23.87
  15   3   2  753.46   29.84
  15   3   4  517.97   18.47
  15   3   6  278.50   12.79
  15   3   8   61.95    3.13
  15   3  10  -12.88    2.08
  15   3  12  -18.09    5.21
  15   3  14    1.04    0.95
  15   4   1   10.89    1.61
  15   4   3  526.40   19.32
  15   4   5  141.05    6.06
  15   4   7  261.16   11.56
  15   4   9    3.88    1.23
  15   4  11  400.32   12.31
  15   4  13  192.11   12.13
  15   5   0  119.55    4.93
  15   5   2  133.85    5.97
  15   5   4  145.97    9.09
  15   5   6   68.20    3.79
  15   5   8   14.87    2.84
  15   5  10  -22.64    5.59
  15   5  12  -15.25    1.89
  15   5  14   25.10    1.71
  15   6   1    9.47    1.23
  15   6   3  312.22   15.91
  15   6   5   75.02    4.64
  15   6   7  135.18    7.39
  15   6   9  -29.18    7.48
  15   6  11  -20.08    5.21
  15   6  13    8.53    2.18
  15   7   0  323.40   15.54
  15   7   2  336.28   16.67
  15   7   4  317.24   30.31
  15   7   6  105.90    6.63
  15   7   8  -50.96    5.02
  15   7  10   47.08    9.09
  15   7  12    0.09    1.71
  15   7  14   28.32    3.41
  15   8   1   -0.66    1.23
  15   8   3   62.14    2.84
  15   8   5   13.07    3.03
  15   8   7  -34.67    3.79
  15   8   9  126.18   10.04
  15   8  11   -3.98    2.94
  15   8  13   52.48    6.35
  15   9   0   26.62    3.50
  15   9   2    6.16    1.71
  15   9   4    6.73    1.42
  15   9   6  -49.73    5.12
  15   9   8  134.32   12.50
  15   9  10   12.98    3.79
  15   9  12    1.14    1.33
  15   9  14   11.27    3.88
  15  10   1   -9.00    1.99
  15  10   3  -11.37    2.27
  15  10   5  -30.79    5.49
  15  10   7   43.38    8.71
  15  10   9    9.66    2.75
  15  10  11   34.39    3.41
  15  10  13  212.00   15.16
  15  11   0  726.84   54.37
  15  11   2  541.65   37.70
  15  11   4  444.08   13.64
  15  11   6  -34.76    5.68
  15  11   8   -8.81    1.80
  15  11  10   32.21    2.56
  15  11  12   22.45    2.08
  15  11  14    2.84    1.71
  15  12   1  102.59    9.09
  15  12   3  -23.78    5.78
  15  12   5  -14.02    3.13
  15  12   7   -1.33    1.71
  15  12   9    1.71    1.23
  15  12  11   21.98    1.99
  15  12  13  109.88    8.15
  15  13   0  933.44   70.95
  15  13   2  626.71   32.21
  15  13   4  203.57   10.80
  15  13   6    5.02    1.14
  15  13   8   60.72    4.74
  15  13  10  176.95   13.07
  15  13  12  136.22   11.84
  15  13  14   20.27    2.65
  15  14   1    8.05    2.18
  15  14   3    1.23    1.04
  15  14   5   25.01    1.80
  15  14   7   19.89    2.18
  15  14   9    8.34    1.52
  15  14  11    0.00    1.04
  15  14  13   28.99    5.02
  15  15   0  403.25   26.81
  15  15   2  307.39   25.77
  15  15   4  114.34    8.15
  15  15   6    1.89    0.76
  15  15   8   75.40    5.21
  15  15  10  217.49   15.06
  15  15  12  153.93   11.56
  15  15  14   40.83    3.41
  16   0   0   -1.33    2.94
  16   1   1    3.50    1.14
  16   1   3   69.62    3.13
  16   1   5    8.43    1.14
  16   1   7    5.30    2.18
  16   1   9  -48.50    3.60
  16   1  11  -32.21    6.25
  16   1  13    7.67    2.08
  16   1  15   -0.85    1.23
  16   2   0  708.46   42.15
  16   2   2 1171.68   51.44
  16   2   4  287.69   14.11
  16   2   6  909.57   52.29
  16   2   8   15.35    4.74
  16   2  10  454.22   45.66
  16   2  12  333.44   26.43
  16   2  14  294.70   34.76
  16   3   1   62.99    2.84
  16   3   3  149.48    4.93
  16   3   5   57.03    2.75
  16   3   7   34.39    1.80
  16   3   9  -72.56    4.45
  16   3  11  -47.08    3.22
  16   3  13    4.64    1.04
  16   3  15    1.14    0.95
  16   4   0   14.97    1.52
  16   4   2  374.74   19.70
  16   4   4   76.35    4.74
  16   4   6  191.06   11.84
  16   4   8    7.96    5.40
  16   4  10  348.22   19.89
  16   4  12  257.66   17.24
  16   4  14  306.44   22.64
  16   5   1   14.21    2.08
  16   5   3   60.81    3.13
  16   5   5   85.92    4.26
  16   5   7  -16.01    2.65
  16   5   9  169.28    7.67
  16   5  11  -12.03    1.04
  16   5  13    3.98    0.76
  16   5  15   15.91    1.89
  16   6   0  553.68   41.59
  16   6   2  811.62   47.84
  16   6   4  181.97   10.14
  16   6   6  446.26   31.54
  16   6   8  135.55    9.00
  16   6  10  -23.59    2.84
  16   6  12   18.38    1.89
  16   6  14   50.39    4.07
  16   7   1    4.55    2.84
  16   7   3   36.47    1.89
  16   7   5  -12.88    1.61
  16   7   7   38.27    7.58
  16   7   9  -50.49    3.79
  16   7  11    3.41    1.14
  16   7  13   23.78    2.37
  16   7  15   36.09    3.22
  16   8   0   52.19    3.98
  16   8   2   12.50    3.32
  16   8   4   -0.47    5.12
  16   8   6  160.75   10.14
  16   8   8  -21.98    6.35
  16   8  10    1.80    1.33
  16   8  12    8.53    2.18
  16   8  14    2.08    1.42
  16   9   1  -48.97    5.87
  16   9   3  -67.73    4.17
  16   9   5  197.98    9.28
  16   9   7  -57.59    4.45
  16   9   9   12.79    8.71
  16   9  11    4.17    1.23
  16   9  13   22.07    2.18
  16   9  15   23.97    2.18
  16  10   0  592.42   39.12
  16  10   2  397.47   20.84
  16  10   4  358.92   28.61
  16  10   6  -31.17    3.13
  16  10   8    7.29    3.32
  16  10  10   76.54   12.03
  16  10  12  106.76    9.28
  16  10  14  114.05   13.45
  16  11   1  -26.24    5.59
  16  11   3  -48.88    3.03
  16  11   5   -8.15    1.52
  16  11   7    4.93    1.99
  16  11   9    3.41    1.23
  16  11  11    7.39    1.42
  16  11  13    4.64    1.61
  16  11  15   11.37    1.61
  16  12   0  654.85   43.38
  16  12   2  317.81   23.59
  16  12   4  283.14   17.34
  16  12   6   18.09    4.55
  16  12   8    8.71    1.99
  16  12  10  125.13   11.27
  16  12  12  280.01   40.16
  16  12  14  228.39   24.16
  16  13   1    7.39    2.37
  16  13   3    2.46    0.95
  16  13   5    4.93    0.85
  16  13   7   18.09    2.18
  16  13   9   19.61    1.80
  16  13  11   10.42    5.21
  16  13  13    6.16    1.80
  16  13  15    3.60    1.14
  16  14   0  295.07   32.78
  16  14   2  260.59   19.80
  16  14   4  295.07   20.37
  16  14   6   53.80    3.98
  16  14   8   -0.85    1.33
  16  14  10  131.48   12.31
  16  14  12  232.74   32.96
  16  14  14  270.26   31.26
  16  15   1    0.09    1.14
  16  15   3    2.18    1.04
  16  15   5   16.48    1.42
  16  15   7   35.71    3.60
  16  15   9   15.54    2.08
  16  15  11   12.50    1.80
  16  15  13    3.13    1.52
  16  15  15    3.32    1.89
  16  16   0  769.18   68.39
  16  16   2  657.12   45.56
  16  16   4  774.39   51.53
  16  16   6  212.09   19.61
  16  16   8    6.54    2.08
  16  16  10   23.78    2.94
  16  16  12  227.34   26.14
  16  16  14   94.06    9.66
  16  16  16   40.73    6.35
  17   1   0  250.84   12.03
  17   1   2  194.47   10.70
  17   1   4  133.00    5.78
  17   1   6   62.71    5.40
  17   1   8   42.53    6.25
  17   1  10  -32.40    4.36
  17   1  12    0.19    1.04
  17   1  14   -0.66    1.04
  17   1  16    1.89    3.50
  17   2   1  206.13    8.81
  17   2   3  179.60    7.01
  17   2   5 1051.56   52.01
  17   2   7  -39.50    5.02
  17   2   9   36.47    6.35
  17   2  11  380.23   20.93
  17   2  13  315.06   18.85
  17   2  15  695.77   63.94
  17   3   0  161.89    7.77
  17   3   2  184.05    9.09
  17   3   4  157.34    8.05
  17   3   6   33.53    4.64
  17   3   8  161.13    6.73
  17   3  10    7.10    2.18
  17   3  12   13.36    1.61
  17   3  14   11.56    1.52
  17   3  16    8.71    1.52
  17   4   1  135.18    6.16
  17   4   3  164.07    7.58
  17   4   5  723.34   36.66
  17   4   7   74.27    4.74
  17   4   9  -57.12    3.13
  17   4  11   91.51    3.98
  17   4  13  128.36    7.01
  17   4  15  310.80   24.34
  17   5   0 1135.02   51.82
  17   5   2  933.25   40.64
  17   5   4  719.26   32.68
  17   5   6  353.43   20.75
  17   5   8   62.90    7.10
  17   5  10   16.86    1.99
  17   5  12   23.68    1.52
  17   5  14   10.70    1.04
  17   5  16   10.80    7.86
  17   6   1   54.37    4.07
  17   6   3   29.18    3.69
  17   6   5  357.50   18.47
  17   6   7   68.96    7.20
  17   6   9    0.00    1.80
  17   6  11   -1.71    0.85
  17   6  13    9.47    0.95
  17   6  15   41.21    2.46
  17   7   0  -26.33    4.64
  17   7   2  -49.07    5.21
  17   7   4   82.51    5.30
  17   7   6   58.92    6.54
  17   7   8   -5.02    1.71
  17   7  10    1.52    1.42
  17   7  12    4.55    1.04
  17   7  14   10.33    4.26
  17   7  16    4.64    0.85
  17   8   1   51.82    7.01
  17   8   3  165.58    8.15
  17   8   5   62.43    7.10
  17   8   7   -4.17    1.61
  17   8   9   14.02    1.89
  17   8  11   30.41    8.24
  17   8  13   28.32    2.46
  17   8  15   13.26    1.23
  17   9   0  119.92    9.28
  17   9   2   30.12    7.01
  17   9   4  -55.23    2.84
  17   9   6   -0.66    2.18
  17   9   8   14.68    1.61
  17   9  10   24.34    2.08
  17   9  12   41.02    5.21
  17   9  14    8.53    1.80
  17   9  16    0.09    0.85
  17  10   1  -34.86    3.69
  17  10   3    7.10    6.92
  17  10   5   12.98    1.42
  17  10   7    0.85    1.04
  17  10   9   19.32    1.89
  17  10  11   51.53    3.60
  17  10  13  127.41   11.75
  17  10  15  100.79    7.86
  17  11   0  473.45   27.94
  17  11   2  277.55   12.69
  17  11   4   86.96    4.55
  17  11   6    0.85    2.27
  17  11   8   19.42    1.99
  17  11  10   62.33    7.77
  17  11  12   73.13    5.87
  17  11  14   21.31    2.18
  17  11  16   -1.14    1.04
  17  12   1    2.08    1.71
  17  12   3   12.41    1.33
  17  12   5   23.11    1.52
  17  12   7    3.50    1.42
  17  12   9   32.40    2.56
  17  12  11   73.79    5.78
  17  12  13  137.64   15.35
  17  12  15  124.57   10.14
  17  13   0  360.72   21.41
  17  13   2  325.86   26.90
  17  13   4  125.89    6.63
  17  13   6    8.05    0.85
  17  13   8   32.49    2.84
  17  13  10  120.78   10.23
  17  13  12  137.07   12.13
  17  13  14   35.14    3.79
  17  13  16    1.89    1.71
  17  14   1   -1.42    1.14
  17  14   3   12.88    2.08
  17  14   5   11.84    1.23
  17  14   7    3.79    1.14
  17  14   9    9.47    1.61
  17  14  11   18.66    2.56
  17  14  13   33.72    2.94
  17  14  15   60.53    5.87
  17  15   0  803.19   50.11
  17  15   2  606.44   42.63
  17  15   4  295.93   16.20
  17  15   6   35.81    2.18
  17  15   8   14.21    1.42
  17  15  10   97.47    8.24
  17  15  12  133.66   14.40
  17  15  14   46.80    5.02
  17  15  16    2.75    1.14
  17  16   1   -1.89    1.14
  17  16   3    7.67    1.23
  17  16   5    1.04    1.14
  17  16   7    3.69    1.04
  17  16   9    3.32    1.23
  17  16  11   -3.50    0.95
  17  16  13    0.38    1.04
  17  16  15    2.46    0.95
  17  17   0  280.20   24.82
  17  17   2  147.11   13.26
  17  17   4   43.76    4.74
  17  17   6   -0.57    0.66
  17  17   8   61.19    5.21
  17  17  10  182.35   12.60
  17  17  12  156.02   10.14
  17  17  14   88.38    9.38
  17  17  16   13.26    2.08
  18   0   0  198.45   25.39
  18   1   1   -6.25    1.99
  18   1   3   -3.69    2.08
  18   1   5  -30.79    5.02
  18   1   7   33.44    6.35
  18   1   9   -8.43    1.52
  18   1  11    0.57    1.14
  18   1  13    1.52    1.14
  18   1  15    1.23    1.04
  18   1  17    0.47    0.95
  18   2   0   37.42    4.07
  18   2   2    6.82    3.60
  18   2   4  206.69   15.54
  18   2   6  201.39    8.71
  18   2   8    3.22    5.59
  18   2  10  291.00   21.31
  18   2  12  139.72   12.31
  18   2  14  488.60   45.85
  18   2  16  137.16   12.98
  18   3   1  -12.69    1.80
  18   3   3  -23.49    3.98
  18   3   5  134.13    5.78
  18   3   7  -63.09    3.88
  18   3   9   15.16    2.56
  18   3  11    3.98    1.14
  18   3  13   11.08    1.42
  18   3  15    0.28    1.23
  18   3  17    3.79    1.04
  18   4   0  584.18   38.46
  18   4   2  212.66   14.21
  18   4   4 1359.14   55.89
  18   4   6   56.27    5.87
  18   4   8   82.13    5.78
  18   4  10    2.08    1.04
  18   4  12    4.36    1.99
  18   4  14  121.44    7.39
  18   4  16   46.89    4.26
  18   5   1  -28.89    5.12
  18   5   3  142.09    5.97
  18   5   5   40.54    4.45
  18   5   7   42.06    3.50
  18   5   9   58.83    3.22
  18   5  11   13.55    1.14
  18   5  13    2.27    1.33
  18   5  15    4.26    1.89
  18   5  17    7.29    2.75
  18   6   0  167.19    8.05
  18   6   2  196.65    8.43
  18   6   4   55.23    6.63
  18   6   6  -15.72    1.99
  18   6   8   19.99    1.61
  18   6  10    0.57    1.42
  18   6  12    5.02    1.14
  18   6  14   55.79    3.88
  18   6  16   16.77    1.80
  18   7   1   40.73    6.92
  18   7   3  -58.07    3.79
  18   7   5   39.12    3.60
  18   7   7  132.43    9.09
  18   7   9   97.38    7.67
  18   7  11    2.84    1.23
  18   7  13    3.88    2.94
  18   7  15    8.24    0.85
  18   7  17   12.98    1.52
  18   8   0  -45.28    4.07
  18   8   2    1.52    5.21
  18   8   4  104.86    8.24
  18   8   6   31.73    2.18
  18   8   8  225.17   19.51
  18   8  10   91.13    8.71
  18   8  12  132.05   15.72
  18   8  14   11.75    2.08
  18   8  16   29.74    4.26
  18   9   1   -9.57    1.52
  18   9   3   10.51    1.61
  18   9   5   60.06    3.79
  18   9   7   91.51    7.77
  18   9   9   11.84    1.52
  18   9  11    5.78    2.65
  18   9  13   15.16    1.42
  18   9  15   10.23    1.33
  18   9  17   23.78    2.65
  18  10   0  337.51   24.91
  18  10   2  316.58   26.24
  18  10   4    0.28    1.04
  18  10   6   -1.42    0.85
  18  10   8   99.84    7.96
  18  10  10  258.60   18.85
  18  10  12  248.94   30.03
  18  10  14  117.84   10.99
  18  10  16   95.30   10.33
  18  11   1   -0.47    1.23
  18  11   3   11.94    6.16
  18  11   5   15.63    1.14
  18  11   7    3.03    0.85
  18  11   9    5.12    1.33
  18  11  11   18.47    2.18
  18  11  13   11.56    1.33
  18  11  15   16.86    1.99
  18  11  17    9.85    1.23
  18  12   0  125.99   11.08
  18  12   2  120.21    9.19
  18  12   4    3.69    1.23
  18  12   6    5.02    0.85
  18  12   8  110.07   11.65
  18  12  10  210.01   38.55
  18  12  12  322.45   25.96
  18  12  14  142.00   12.60
  18  12  16  146.45   13.92
  18  13   1    2.75    1.04
  18  13   3   14.02    1.23
  18  13   5    2.18    0.85
  18  13   7    4.45    1.33
  18  13   9   16.67    1.71
  18  13  11   13.07    1.80
  18  13  13   23.78    2.46
  18  13  15    6.73    1.14
  18  13  17   11.37    1.71
  18  14   0  475.43   35.90
  18  14   2  389.99   30.50
  18  14   4  134.04    9.38
  18  14   6   65.55    6.06
  18  14   8    7.01    1.23
  18  14  10  176.95   20.27
  18  14  12  168.90   15.63
  18  14  14  210.58   23.78
  18  14  16   69.06    7.96
  18  15   1    0.66    1.23
  18  15   3    1.89    0.95
  18  15   5    0.85    0.76
  18  15   7   10.04    0.95
  18  15   9   10.14    1.33
  18  15  11   18.47    2.75
  18  15  13    6.35    2.08
  18  15  15    6.54    1.61
  18  15  17    2.56    0.85
  18  16   0  146.26   16.01
  18  16   2  110.83    9.09
  18  16   4   45.94    4.55
  18  16   6   17.43    1.71
  18  16   8   16.86    1.42
  18  16  10   60.81    5.68
  18  16  12  198.74   26.62
  18  16  14  103.92   14.30
  18  16  16   56.74   10.99
  18  17   1    2.65    2.65
  18  17   3    4.17    1.04
  18  17   5    5.49    0.95
  18  17   7   11.27    0.95
  18  17   9   20.75    2.37
  18  17  11   17.05    2.37
  18  17  13   11.56    2.18
  18  17  15    1.23    0.85
  18  17  17    1.23    0.95
  18  18   0  435.55   45.18
  18  18   2  375.97   31.26
  18  18   4  238.62   22.26
  18  18   6  141.05   13.64
  18  18   8   50.77    4.93
  18  18  10    1.61    0.85
  18  18  12    0.57    1.04
  18  18  14    2.56    1.14
  18  18  16    1.71    0.76
  18  18  18    4.17    1.80
  19   1   0  173.45    8.34
  19   1   2  176.76    8.34
  19   1   4  -33.53    3.32
  19   1   6  -17.52    1.33
  19   1   8    3.79    0.85
  19   1  10    4.07    1.23
  19   1  12    4.45    1.52
  19   1  14    0.38    0.85
  19   1  16   -2.75    0.95
  19   1  18    2.08    1.33
  19   2   1  170.32    9.00
  19   2   3  492.11   25.10
  19   2   5    6.54    5.02
  19   2   7   96.15    6.44
  19   2   9   50.77    6.63
  19   2  11   16.58    1.71
  19   2  13  421.53   45.37
  19   2  15  132.90   11.46
  19   2  17  302.75   29.18
  19   3   0  638.84   36.09
  19   3   2  505.84   30.12
  19   3   4  224.22   12.13
  19   3   6   59.58    4.74
  19   3   8   15.54    1.52
  19   3  10    0.66    0.95
  19   3  12   -0.19    1.14
  19   3  14    0.66    1.42
  19   3  16    1.71    0.95
  19   3  18    2.27    1.14
  19   4   1  -28.23    3.79
  19   4   3  213.04    9.95
  19   4   5   -0.19    1.23
  19   4   7   47.36    2.65
  19   4   9   20.27    1.23
  19   4  11    2.18    0.76
  19   4  13  129.78    8.53
  19   4  15   57.50    4.36
  19   4  17  143.98   12.31
  19   5   0  -22.36    4.64
  19   5   2    9.09    4.36
  19   5   4    1.99    1.33
  19   5   6    4.93    0.76
  19   5   8   22.36    1.33
  19   5  10   27.57    1.42
  19   5  12   14.78    1.04
  19   5  14   -0.09    0.76
  19   5  16    3.79    1.04
  19   5  18    4.45    2.08
  19   6   1  -16.67    1.61
  19   6   3   52.19    3.03
  19   6   5    7.01    0.76
  19   6   7   14.40    1.52
  19   6   9    3.88    1.89
  19   6  11    1.14    0.76
  19   6  13   16.20    1.89
  19   6  15   -0.19    0.66
  19   6  17   34.58    3.50
  19   7   0  106.28   10.04
  19   7   2   78.62    4.17
  19   7   4   51.15    3.22
  19   7   6   12.22    1.42
  19   7   8   14.40    1.23
  19   7  10   19.13    2.37
  19   7  12   32.11    2.46
  19   7  14   28.13    2.08
  19   7  16   14.11    1.33
  19   7  18    5.12    0.76
  19   8   1    4.17    0.95
  19   8   3   14.49    1.61
  19   8   5   20.18    1.33
  19   8   7   14.68    1.33
  19   8   9    5.49    0.95
  19   8  11   25.20    1.89
  19   8  13    9.09    1.04
  19   8  15   36.75    4.17
  19   8  17    3.32    2.27
  19   9   0   62.24    4.93
  19   9   2   43.86    3.22
  19   9   4   20.27    1.71
  19   9   6    1.61    0.76
  19   9   8    6.92    0.95
  19   9  10   20.75    1.52
  19   9  12   27.57    2.37
  19   9  14   22.07    1.80
  19   9  16    9.57    1.14
  19   9  18    0.76    0.66
  19  10   1    3.41    1.04
  19  10   3    2.65    0.95
  19  10   5   27.85    1.42
  19  10   7   19.61    1.99
  19  10   9   27.28    1.89
  19  10  11   88.38    8.05
  19  10  13   66.78    6.16
  19  10  15  125.42    9.47
  19  10  17   10.14    1.33
  19  11   0   25.48    2.37
  19  11   2   14.87    1.52
  19  11   4    3.79    1.04
  19  11   6    2.37    1.04
  19  11   8   31.26    2.65
  19  11  10   67.64    4.93
  19  11  12   74.93    8.05
  19  11  14   32.11    3.79
  19  11  16    4.74    1.04
  19  11  18    2.37    0.76
  19  12   1    5.68    3.60
  19  12   3    0.57    1.80
  19  12   5   14.49    0.95
  19  12   7   30.31    4.07
  19  12   9   24.16    2.75
  19  12  11   75.97    6.92
  19  12  13   90.75    6.35
  19  12  15  118.31   10.23
  19  12  17   23.49    2.65
  19  13   0  394.06   23.97
  19  13   2  305.12   21.69
  19  13   4  135.46   10.14
  19  13   6   14.30    1.14
  19  13   8    9.09    1.14
  19  13  10   70.86    8.24
  19  13  12   70.86    7.20
  19  13  14   38.65    3.32
  19  13  16    5.12    1.14
  19  13  18    1.33    0.85
  19  14   1   -1.14    1.04
  19  14   3   -0.09    0.85
  19  14   5    1.99    0.95
  19  14   7   30.31    1.89
  19  14   9   31.92    4.83
  19  14  11   27.28    2.46
  19  14  13   37.42    4.74
  19  14  15  113.10   10.89
  19  14  17   11.46    1.61
  19  15   0  161.60   14.02
  19  15   2  126.18   10.70
  19  15   4   40.92    3.69
  19  15   6   -0.38    0.66
  19  15   8   32.68    2.46
  19  15  10  122.20   10.42
  19  15  12  176.86   18.19
  19  15  14   56.46    7.29
  19  15  16   11.27    1.80
  19  15  18    2.46    0.85
  19  16   1   -0.85    1.04
  19  16   3   -0.57    1.04
  19  16   5    4.45    0.85
  19  16   7   14.30    1.04
  19  16   9    9.85    1.04
  19  16  11    4.64    1.14
  19  16  13    2.84    1.04
  19  16  15    9.09    1.89
  19  16  17    3.03    0.95
  19  17   0  479.89   60.15
  19  17   2  342.34   27.19
  19  17   4  144.74   13.36
  19  17   6   33.25    3.03
  19  17   8    0.09    0.66
  19  17  10   10.42    1.33
  19  17  12   17.05    2.18
  19  17  14    8.71    1.33
  19  17  16    2.75    0.85
  19  17  18    0.76    0.85
  19  18   1   -0.66    1.23
  19  18   3    5.97    2.27
  19  18   5    2.37    1.04
  19  18   7    3.50    0.76
  19  18   9   -0.19    0.76
  19  18  11    3.41    0.85
  19  18  13    1.33    0.85
  19  18  15    2.56    0.76
  19  18  17    1.33    0.85
  19  19   0   45.18    5.40
  19  19   2   23.40    2.46
  19  19   4    8.05    1.71
  19  19   6   -1.14    0.76
  19  19   8    5.78    0.76
  19  19  10   16.01    1.61
  19  19  12   23.97    3.50
  19  19  14   20.84    2.46
  19  19  16    5.30    1.52
  19  19  18   -0.85    0.85
  20   0   0  176.67   38.27
  20   1   1  -11.27    1.23
  20   1   3   -1.14    1.99
  20   1   5    0.95    0.66
  20   1   7   11.27    1.33
  20   1   9    3.69    0.95
  20   1  11   10.33    1.42
  20   1  13    4.83    0.95
  20   1  15    1.14    0.95
  20   1  17    3.41    1.42
  20   1  19   -1.61    0.95
  20   2   0   -6.16    2.37
  20   2   2   55.79    4.83
  20   2   4   22.45    3.22
  20   2   6   40.92    6.35
  20   2   8   85.16   15.25
  20   2  10    3.41    1.04
  20   2  12  142.56   12.31
  20   2  14   22.83    2.75
  20   2  16  139.44   14.02
  20   2  18   13.74    2.08
  20   3   1   -5.02    1.33
  20   3   3    0.28    0.95
  20   3   5   35.71    2.27
  20   3   7   35.71    2.84
  20   3   9   84.21   11.18
  20   3  11   28.99    2.18
  20   3  13   15.35    1.61
  20   3  15    2.65    0.95
  20   3  17    4.93    1.14
  20   3  19   -0.47    0.95
  20   4   0  121.44    7.67
  20   4   2   23.87    3.60
  20   4   4   41.96    2.84
  20   4   6    0.95    0.66
  20   4   8   25.96    2.27
  20   4  10    2.37    0.76
  20   4  12   27.38    2.56
  20   4  14   10.70    1.42
  20   4  16   59.68    7.10
  20   4  18    3.41    1.04
  20   5   1    2.46    0.66
  20   5   3   39.69    2.18
  20   5   5   65.93    3.69
  20   5   7  204.23    9.09
  20   5   9  141.62    8.15
  20   5  11   93.02    6.35
  20   5  13    1.04    0.76
  20   5  15    3.50    0.95
  20   5  17    2.18    0.95
  20   5  19    2.94    1.04
  20   6   0    8.34    2.65
  20   6   2   30.12    2.27
  20   6   4    0.09    0.66
  20   6   6   90.75    5.30
  20   6   8   40.45    3.32
  20   6  10  155.26    9.85
  20   6  12   12.31    1.61
  20   6  14   28.61    2.56
  20   6  16   18.00    1.52
  20   6  18   -2.84    0.85
  20   7   1   10.70    1.23
  20   7   3   40.73    3.13
  20   7   5  241.84   14.02
  20   7   7  233.60   12.13
  20   7   9  182.73   10.99
  20   7  11   14.87    1.42
  20   7  13    0.00    0.66
  20   7  15   10.51    0.95
  20   7  17   10.42    1.04
  20   7  19    7.77    1.14
  20   8   0   78.81    7.39
  20   8   2   77.87    8.05
  20   8   4   22.07    1.89
  20   8   6   38.17    2.75
  20   8   8   67.92    4.83
  20   8  10  114.71    7.86
  20   8  12   84.02    7.77
  20   8  14   44.43    3.98
  20   8  16   -0.66    0.57
  20   8  18    0.47    0.76
  20   9   1    2.08    1.14
  20   9   3   71.99    5.40
  20   9   5  176.76   11.08
  20   9   7  175.72   12.50
  20   9   9   49.16    5.40
  20   9  11    6.06    2.46
  20   9  13   19.51    1.52
  20   9  15   20.08    2.18
  20   9  17   20.18    1.99
  20   9  19    6.25    0.85
  20  10   0   15.82    4.17
  20  10   2    2.65    1.04
  20  10   4    3.60    0.85
  20  10   6  211.15   26.71
  20  10   8  108.08    8.53
  20  10  10  322.07   29.08
  20  10  12  157.25   13.17
  20  10  14  242.88   27.47
  20  10  16   -0.38    0.95
  20  10  18    0.19    0.57
  20  11   1    9.19    1.33
  20  11   3   38.27    3.03
  20  11   5   61.10    4.17
  20  11   7   14.97    1.80
  20  11   9    3.79    1.14
  20  11  11   22.92    2.08
  20  11  13   26.05    2.37
  20  11  15   51.91    4.74
  20  11  17   14.02    1.61
  20  11  19   14.11    2.84
  20  12   0  224.98   19.13
  20  12   2  132.90   10.61
  20  12   4   44.52    5.40
  20  12   6   12.50    1.71
  20  12   8   63.18    6.25
  20  12  10  199.02   22.17
  20  12  12  172.69   14.02
  20  12  14  121.06   10.42
  20  12  16    7.77    1.33
  20  12  18    1.04    0.85
  20  13   1    2.94    1.04
  20  13   3   13.83    1.52
  20  13   5    0.95    0.76
  20  13   7    4.17    4.07
  20  13   9   22.17    3.69
  20  13  11   20.46    1.61
  20  13  13   42.91    3.32
  20  13  15   21.79    2.27
  20  13  17   15.72    1.99
  20  13  19    6.25    0.85
  20  14   0   38.27    4.07
  20  14   2   12.60    1.61
  20  14   4    9.47    1.14
  20  14   6   32.59    2.46
  20  14   8   37.70    3.41
  20  14  10  201.48   21.50
  20  14  12  132.05   12.22
  20  14  14  239.75   25.86
  20  14  16    4.17    1.04
  20  14  18   -0.28    0.85
  20  15   1   -0.57    0.95
  20  15   3    1.33    0.95
  20  15   5    7.10    3.60
  20  15   7   15.25    1.33
  20  15   9   19.89    1.71
  20  15  11   41.30    3.69
  20  15  13   15.35    1.80
  20  15  15   21.50    2.46
  20  15  17    8.24    1.33
  20  15  19    4.93    1.52
  20  16   0  164.16   14.97
  20  16   2  169.37   20.75
  20  16   4   68.30    6.44
  20  16   6   15.63    1.89
  20  16   8   -0.09    0.57
  20  16  10    0.09    0.76
  20  16  12   14.78    4.07
  20  16  14    3.60    1.14
  20  16  16    1.80    0.95
  20  16  18    0.28    0.85
  20  17   1    1.14    0.85
  20  17   3    4.36    1.04
  20  17   5    2.46    0.95
  20  17   7   13.36    2.27
  20  17   9   25.77    2.75
  20  17  11   13.17    1.61
  20  17  13   18.38    2.65
  20  17  15    8.62    1.23
  20  17  17    2.37    0.95
  20  17  19    1.89    0.95
  20  18   0   22.92    4.74
  20  18   2   11.75    1.52
  20  18   4    1.89    1.04
  20  18   6   -0.66    2.37
  20  18   8    0.57    0.57
  20  18  10   -0.47    0.66
  20  18  12    1.04    0.76
  20  18  14    1.04    0.76
  20  18  16    2.18    1.14
  20  18  18    0.95    0.76
  20  19   1   -2.27    0.95
  20  19   3   -1.52    0.85
  20  19   5    2.65    1.04
  20  19   7    5.87    1.04
  20  19   9    8.15    1.04
  20  19  11   16.96    2.65
  20  19  13    5.49    1.04
  20  19  15    2.08    0.95
  20  19  17    1.04    0.95
  20  19  19   -0.38    0.85
  20  20   0  296.97   39.97
  20  20   2  288.82   36.38
  20  20   4   72.85    8.24
  20  20   6   49.54    6.25
  20  20   8   36.28    4.07
  20  20  10   57.88    7.96
  20  20  12   10.80    1.71
  20  20  14    5.40    1.14
  20  20  16    1.61    0.85
  20  20  18    0.95    0.85
  20  20  20   38.46   10.80
  21   1   0   17.43    1.99
  21   1   2   12.88    1.33
  21   1   4    1.14    0.76
  21   1   6    1.23    0.85
  21   1   8    2.94    1.04
  21   1  10    6.54    0.95
  21   1  12    2.27    1.04
  21   1  14    1.80    0.95
  21   1  16    4.45    2.08
  21   1  18   -1.42    0.95
  21   1  20   -2.08    1.04
  21   2   1   14.02    1.42
  21   2   3    6.54    4.26
  21   2   5   32.40    2.18
  21   2   7    9.00    1.23
  21   2   9   21.03    1.80
  21   2  11   43.10    3.88
  21   2  13    4.83    1.14
  21   2  15   58.26    5.59
  21   2  17    5.02    1.23
  21   2  19  119.55   10.80
  21   3   0    1.23    1.14
  21   3   2    0.47    0.95
  21   3   4    1.71    0.76
  21   3   6   24.06    1.33
  21   3   8   27.57    1.89
  21   3  10   25.58    2.18
  21   3  12   16.48    1.80
  21   3  14    4.83    1.04
  21   3  16    3.22    1.04
  21   3  18    4.17    1.04
  21   3  20   -0.47    0.85
  21   4   1    2.75    2.46
  21   4   3    0.66    0.66
  21   4   5    3.98    0.66
  21   4   7   23.68    2.84
  21   4   9    6.44    1.23
  21   4  11   15.35    1.23
  21   4  13   -0.09    0.85
  21   4  15   24.34    2.18
  21   4  17    2.18    0.95
  21   4  19   44.90    5.21
  21   5   0   47.08    2.75
  21   5   2   31.26    2.37
  21   5   4    4.07    0.57
  21   5   6   21.31    1.04
  21   5   8   25.10    1.23
  21   5  10   12.22    1.04
  21   5  12    4.17    0.76
  21   5  14   -0.38    0.95
  21   5  16    8.90    1.04
  21   5  18    3.88    1.04
  21   5  20    2.18    0.85
  21   6   1    0.95    0.66
  21   6   3   24.16    1.42
  21   6   5   21.50    1.14
  21   6   7   44.33    2.37
  21   6   9    2.37    0.57
  21   6  11    3.03    0.66
  21   6  13    6.35    0.85
  21   6  15    5.30    0.85
  21   6  17   -1.71    0.66
  21   6  19   11.08    1.61
  21   7   0    6.25    2.08
  21   7   2    7.58    0.95
  21   7   4   18.38    1.33
  21   7   6   42.72    2.37
  21   7   8   17.62    1.52
  21   7  10    3.13    0.95
  21   7  12    1.23    0.66
  21   7  14    5.02    0.66
  21   7  16   15.35    1.42
  21   7  18    6.82    0.85
  21   7  20    3.03    1.04
  21   8   1    6.54    3.03
  21   8   3   25.67    1.80
  21   8   5   25.39    1.52
  21   8   7   18.38    2.27
  21   8   9   13.92    1.61
  21   8  11    9.76    0.95
  21   8  13   35.52    2.65
  21   8  15    6.44    0.57
  21   8  17    2.46    0.57
  21   8  19    7.96    0.95
  21   9   0   26.62    2.27
  21   9   2   21.60    2.56
  21   9   4    6.25    0.95
  21   9   6    3.22    0.57
  21   9   8    9.28    0.95
  21   9  10   26.52    2.75
  21   9  12   23.11    2.37
  21   9  14   23.11    2.37
  21   9  16   13.55    1.61
  21   9  18    4.26    0.66
  21   9  20    3.22    0.85
  21  10   1    5.87    1.14
  21  10   3   25.48    1.99
  21  10   5   14.40    1.33
  21  10   7    3.22    0.76
  21  10   9   31.92    2.75
  21  10  11   35.33    2.75
  21  10  13   73.32    6.63
  21  10  15   11.84    1.61
  21  10  17    7.67    0.95
  21  10  19    3.88    0.57
  21  11   0   61.29    4.93
  21  11   2   38.93    2.65
  21  11   4   17.43    3.22
  21  11   6    4.26    1.23
  21  11   8   11.84    1.42
  21  11  10   30.60    2.56
  21  11  12   34.39    2.56
  21  11  14   22.64    2.75
  21  11  16   12.60    1.71
  21  11  18    2.84    0.76
  21  11  20    1.33    0.66
  21  12   1    2.56    0.95
  21  12   3   22.36    2.46
  21  12   5    6.35    1.61
  21  12   7    0.57    0.57
  21  12   9   22.64    1.89
  21  12  11   35.43    3.50
  21  12  13   85.25    9.00
  21  12  15   12.98    1.33
  21  12  17   10.61    1.42
  21  12  19    0.47    0.66
  21  13   0    4.93    1.14
  21  13   2    5.78    1.14
  21  13   4   -0.85    0.95
  21  13   6    7.96    0.76
  21  13   8   38.27    2.94
  21  13  10   67.92    6.16
  21  13  12   73.70    6.16
  21  13  14   29.65    3.50
  21  13  16    9.85    1.33
  21  13  18    0.76    0.66
  21  13  20    1.89    0.76
  21  14   1    1.23    0.95
  21  14   3    2.56    0.85
  21  14   5   -0.57    0.85
  21  14   7    4.36    0.66
  21  14   9   24.06    1.99
  21  14  11   17.71    1.99
  21  14  13   30.69    3.79
  21  14  15    5.78    1.14
  21  14  17    4.83    1.04
  21  14  19    1.99    0.85
  21  15   0   78.91    9.09
  21  15   2   59.01    6.35
  21  15   4   26.33    3.50
  21  15   6    5.21    0.76
  21  15   8    5.40    0.66
  21  15  10    9.28    1.42
  21  15  12   14.11    1.61
  21  15  14    5.59    1.14
  21  15  16    2.08    1.04
  21  15  18    0.76    0.85
  21  15  20    1.89    0.76
  21  16   1    3.03    1.04
  21  16   3    5.21    1.14
  21  16   5    6.63    1.14
  21  16   7   12.41    1.14
  21  16   9   14.68    1.42
  21  16  11   10.33    1.42
  21  16  13    7.39    1.14
  21  16  15    5.21    0.95
  21  16  17    1.52    0.95
  21  16  19    2.65    0.95
  21  17   0   13.55    1.71
  21  17   2    6.25    1.42
  21  17   4    1.99    0.85
  21  17   6    0.38    2.27
  21  17   8    5.30    2.08
  21  17  10    7.96    1.14
  21  17  12    6.44    1.33
  21  17  14    5.87    0.95
  21  17  16    1.89    0.95
  21  17  18    0.76    0.76
  21  17  20    0.00    0.85
  21  18   1   -2.65    1.14
  21  18   3    5.30    1.23
  21  18   5    8.71    2.75
  21  18   7    6.25    0.95
  21  18   9    4.45    0.76
  21  18  11    3.03    0.85
  21  18  13   -0.57    0.76
  21  18  15   -0.57    0.85
  21  18  17   -0.38    0.95
  21  18  19    8.24    4.17
  21  19   0  201.39   18.66
  21  19   2  159.05   15.63
  21  19   4   48.69    6.63
  21  19   6   13.17    2.18
  21  19   8    8.90    1.14
  21  19  10    4.07    0.57
  21  19  12    0.76    0.76
  21  19  14    0.85    0.76
  21  19  16    3.88    1.89
  21  19  18    2.94    1.14
  21  19  20    0.28    0.85
  21  20   1   -0.76    0.95
  21  20   3   -0.57    0.95
  21  20   5    1.80    0.85
  21  20   7    1.42    0.76
  21  20   9    4.55    1.04
  21  20  11    1.99    0.76
  21  20  13    2.65    0.76
  21  20  15    2.46    0.85
  21  20  17    0.47    0.76
  21  20  19    2.37    1.33
  21  21   0    4.55    3.03
  21  21   2    8.71    8.34
  21  21   4    8.53    3.50
  21  21   6    4.64    1.04
  21  21   8    1.33    0.66
  21  21  10    2.56    0.57
  21  21  12    1.04    0.95
  21  21  14    2.75    1.14
  21  21  16    6.82    1.52
  21  21  18   10.04    2.65
  21  21  20    7.58    1.61
  22   0   0    5.87    2.27
  22   1   1    1.99    0.95
  22   1   3    4.45    0.85
  22   1   5    7.67    0.85
  22   1   7   17.34    1.23
  22   1   9    8.05    1.04
  22   1  11    9.19    1.14
  22   1  13    4.45    1.04
  22   1  15    0.47    0.95
  22   1  17   -1.52    0.95
  22   1  19    0.47    0.95
  22   1  21   -1.33    0.85
  22   2   0   17.90    2.46
  22   2   2   54.37   10.42
  22   2   4   20.93    2.18
  22   2   6   49.26    3.22
  22   2   8   14.02    3.03
  22   2  10   17.15    1.99
  22   2  12    0.28    0.85
  22   2  14    8.05    1.14
  22   2  16   16.48    4.07
  22   2  18   24.44    4.64
  22   2  20    3.03    1.14
  22   3   1    4.83    2.18
  22   3   3   51.34    4.45
  22   3   5  145.31    7.58
  22   3   7  113.48    7.39
  22   3   9  109.98    7.20
  22   3  11   55.70    4.74
  22   3  13   19.51    2.94
  22   3  15   -0.85    0.95
  22   3  17    3.41    0.95
  22   3  19    3.88    1.04
  22   3  21    0.47    1.04
  22   4   0   11.94    2.65
  22   4   2   21.41    2.46
  22   4   4    7.39    0.95
  22   4   6   44.62    3.03
  22   4   8   15.54    1.42
  22   4  10   -0.38    1.14
  22   4  12   19.42    2.75
  22   4  14    7.39    0.95
  22   4  16    4.64    1.33
  22   4  18   10.42    1.80
  22   4  20    5.97    1.33
  22   5   1    9.38    0.95
  22   5   3  156.96   10.80
  22   5   5  237.76   11.08
  22   5   7  327.38   24.34
  22   5   9  186.61   10.61
  22   5  11  118.69    8.53
  22   5  13    3.03    0.95
  22   5  15    6.16    1.04
  22   5  17    6.82    1.14
  22   5  19    3.79    1.04
  22   5  21    1.89    1.14
  22   6   0   86.01    6.63
  22   6   2   42.53    2.75
  22   6   4   36.94    2.37
  22   6   6    1.89    0.57
  22   6   8   49.07    3.79
  22   6  10   26.62    2.18
  22   6  12   22.73    2.46
  22   6  14    0.66    0.85
  22   6  16    3.60    0.95
  22   6  18    1.61    0.85
  22   6  20    1.04    1.04
  22   7   1   19.70    1.80
  22   7   3  106.19    6.44
  22   7   5  268.36   12.60
  22   7   7  223.93   15.16
  22   7   9  132.62    7.01
  22   7  11   35.90    3.22
  22   7  13    3.69    0.95
  22   7  15   18.76    1.99
  22   7  17    9.85    1.33
  22   7  19   13.64    1.33
  22   7  21    1.80    0.76
  22   8   0   15.63    2.37
  22   8   2   10.70    1.23
  22   8   4   15.63    1.61
  22   8   6   44.33    3.98
  22   8   8  211.53   21.41
  22   8  10  123.05   10.51
  22   8  12  125.61   11.37
  22   8  14   10.42    0.95
  22   8  16    4.17    0.57
  22   8  18    9.00    1.23
  22   8  20   -0.19    0.76
  22   9   1    7.58    1.04
  22   9   3  119.64    9.38
  22   9   5  205.94   14.49
  22   9   7  127.79    7.48
  22   9   9   33.44    2.46
  22   9  11   10.04    1.23
  22   9  13   13.17    1.23
  22   9  15   23.78    2.37
  22   9  17   19.42    1.61
  22   9  19    6.16    0.85
  22   9  21    3.88    0.85
  22  10   0   47.27    6.16
  22  10   2   12.50    1.33
  22  10   4    3.13    3.41
  22  10   6   23.40    1.99
  22  10   8  120.49   10.70
  22  10  10  142.94   16.39
  22  10  12  107.80   11.37
  22  10  14   14.30    1.80
  22  10  16    1.89    0.57
  22  10  18    5.21    0.85
  22  10  20    5.21    1.04
  22  11   1   11.37    1.52
  22  11   3   74.36    5.78
  22  11   5  100.32    7.20
  22  11   7   37.61    2.75
  22  11   9    7.96    1.14
  22  11  11    3.88    0.85
  22  11  13   10.23    1.33
  22  11  15   33.72    4.55
  22  11  17   19.61    2.18
  22  11  19    7.29    1.14
  22  11  21    2.37    0.66
  22  12   0   -0.76    0.95
  22  12   2   -0.38    1.33
  22  12   4   21.98    2.94
  22  12   6   25.77    3.32
  22  12   8  100.22    8.24
  22  12  10   94.16    9.95
  22  12  12  197.22   45.85
  22  12  14    6.54    1.04
  22  12  16    1.71    0.76
  22  12  18    4.93    1.23
  22  12  20    4.64    0.95
  22  13   1    4.36    0.95
  22  13   3   16.58    2.08
  22  13   5    3.88    0.95
  22  13   7    2.37    0.66
  22  13   9   11.08    1.04
  22  13  11    9.28    1.33
  22  13  13   25.01    2.65
  22  13  15   15.91    2.18
  22  13  17   16.67    2.08
  22  13  19    5.59    1.23
  22  13  21    4.74    0.95
  22  14   0   13.07    1.52
  22  14   2   11.65    2.46
  22  14   4    6.82    1.14
  22  14   6    2.94    0.76
  22  14   8   13.55    1.80
  22  14  10   15.82    3.88
  22  14  12    8.53    2.27
  22  14  14   -0.57    0.85
  22  14  16    4.26    1.23
  22  14  18    3.60    0.85
  22  14  20    2.08    0.85
  22  15   1   -0.57    0.95
  22  15   3    0.85    2.94
  22  15   5    4.26    0.95
  22  15   7   17.62    2.18
  22  15   9   23.78    2.18
  22  15  11   29.93    3.13
  22  15  13   25.58    2.37
  22  15  15   20.27    3.60
  22  15  17   12.22    2.27
  22  15  19    4.36    0.95
  22  15  21    1.52    0.85
  22  16   0   11.08    2.18
  22  16   2    5.59    1.23
  22  16   4    5.40    1.33
  22  16   6    1.23    0.95
  22  16   8    4.45    0.66
  22  16  10    1.14    0.66
  22  16  12    2.37    0.76
  22  16  14    1.99    0.85
  22  16  16    0.57    0.76
  22  16  18    0.19    0.85
  22  16  20   -0.28    0.85
  22  17   1   -0.38    0.95
  22  17   3    2.56    1.04
  22  17   5   11.27    1.89
  22  17   7   13.64    1.61
  22  17   9   26.52    2.18
  22  17  11   18.66    2.18
  22  17  13   14.49    2.37
  22  17  15    8.71    1.61
  22  17  17    6.44    1.61
  22  17  19    4.36    1.14
  22  17  21    0.28    0.76
  22  18   0  116.99   17.62
  22  18   2   19.51    2.94
  22  18   4   11.56    2.37
  22  18   6    1.89    0.76
  22  18   8   17.43    2.46
  22  18  10    4.26    0.85
  22  18  12   10.23    1.61
  22  18  14    2.46    0.76
  22  18  16    0.00    0.76
  22  18  18   12.31    2.65
  22  18  20   12.41    3.60
  22  19   1   -1.52    0.95
  22  19   3    2.27    1.14
  22  19   5    2.84    0.95
  22  19   7    7.10    1.23
  22  19   9    5.68    0.95
  22  19  11   10.33    1.42
  22  19  13    6.25    1.04
  22  19  15    3.50    0.95
  22  19  17    2.94    1.14
  22  19  19    0.38    0.76
  22  19  21   -0.09    0.76
  22  20   0    2.75    1.04
  22  20   2    2.94    1.23
  22  20   4    6.44    1.42
  22  20   6    2.18    0.95
  22  20   8    0.47    0.76
  22  20  10    4.17    0.95
  22  20  12    5.68    1.23
  22  20  14    2.65    0.85
  22  20  16    0.57    0.76
  22  20  18   14.21    3.13
  22  20  20   39.60    7.39
  22  21   1    0.76    0.95
  22  21   3    0.38    1.14
  22  21   5    2.46    1.23
  22  21   7    1.89    0.85
  22  21   9    6.54    1.71
  22  21  11    3.88    0.76
  22  21  13    3.22    0.76
  22  21  15    0.76    0.76
  22  21  17   -0.85    0.85
  22  21  19    0.47    0.85
  22  21  21   -0.95    1.33
  22  22   0   16.77    4.64
  22  22   2    6.35    1.42
  22  22   4    9.09    2.27
  22  22   6   17.24    3.60
  22  22   8   50.77    8.24
  22  22  10  108.84   12.22
  22  22  12  127.60   11.84
  22  22  14   48.41    7.67
  22  22  16    3.98    1.23
  22  22  18   10.89    2.65
  22  22  20   21.79    4.64
  22  22  22   14.21    7.96
  23   1   0    6.82    1.71
  23   1   2    7.29    2.08
  23   1   4    4.17    1.42
  23   1   6    2.18    0.57
  23   1   8    5.59    0.85
  23   1  10    5.21    1.04
  23   1  12    4.83    2.46
  23   1  14    1.99    1.14
  23   1  16   -0.19    0.95
  23   1  18    1.80    0.95
  23   1  20    1.71    0.85
  23   1  22    1.14    0.95
  23   2   1    4.07    2.56
  23   2   3    6.25    3.50
  23   2   5   24.53    1.61
  23   2   7    8.15    0.85
  23   2   9    7.58    1.14
  23   2  11    4.17    1.04
  23   2  13    2.56    0.95
  23   2  15   16.39    2.75
  23   2  17    0.76    0.95
  23   2  19    3.98    1.04
  23   2  21    6.06    1.14
  23   3   0    3.98    2.18
  23   3   2    3.98    0.85
  23   3   4   18.85    1.33
  23   3   6   43.10    2.08
  23   3   8   65.84    4.07
  23   3  10   45.18    3.69
  23   3  12   13.64    1.61
  23   3  14    2.27    1.04
  23   3  16    2.94    0.95
  23   3  18    5.02    1.04
  23   3  20    4.93    1.33
  23   3  22    0.38    0.95
  23   4   1    5.21    0.85
  23   4   3   20.93    1.52
  23   4   5   55.32    3.32
  23   4   7    2.65    0.76
  23   4   9   12.69    1.14
  23   4  11    0.85    1.80
  23   4  13    0.66    0.85
  23   4  15    5.68    1.23
  23   4  17    0.28    0.76
  23   4  19    4.55    1.14
  23   4  21    4.45    1.14
  23   5   0   16.58    5.30
  23   5   2   22.83    1.99
  23   5   4   57.31    3.98
  23   5   6   56.65    2.56
  23   5   8   68.20    3.98
  23   5  10   57.59    5.40
  23   5  12   13.64    1.33
  23   5  14   10.33    9.57
  23   5  16    4.17    0.95
  23   5  18   18.09    2.46
  23   5  20   16.39    2.18
  23   5  22    0.85    0.95
  23   6   1    2.08    1.23
  23   6   3   40.26    1.99
  23   6   5   55.60    2.46
  23   6   7    9.38    0.66
  23   6   9    5.49    0.85
  23   6  11    3.69    0.76
  23   6  13    3.03    0.85
  23   6  15    7.58    1.23
  23   6  17   -0.85    0.95
  23   6  19    1.71    1.23
  23   6  21   10.04    1.99
  23   7   0   26.81    1.80
  23   7   2    8.43    0.85
  23   7   4    3.60    0.76
  23   7   6    9.76    0.76
  23   7   8   18.95    1.14
  23   7  10    9.85    0.85
  23   7  12    1.42    1.04
  23   7  14    4.55    0.95
  23   7  16    5.87    1.14
  23   7  18    9.85    1.33
  23   7  20    3.60    1.04
  23   7  22   -0.57    0.85
  23   8   1    5.30    1.04
  23   8   3   57.31    3.69
  23   8   5   77.87    5.21
  23   8   7   19.23    1.52
  23   8   9    0.95    1.14
  23   8  11    7.67    0.95
  23   8  13    2.56    0.66
  23   8  15    7.29    0.76
  23   8  17    0.57    0.57
  23   8  19   -0.28    0.76
  23   8  21   16.96    3.22
  23   9   0    3.98    0.95
  23   9   2    5.78    0.85
  23   9   4   11.65    1.14
  23   9   6    8.34    1.23
  23   9   8    0.66    0.66
  23   9  10    0.19    0.76
  23   9  12    1.99    0.66
  23   9  14    9.57    0.85
  23   9  16    6.44    0.76
  23   9  18    5.68    0.76
  23   9  20    2.84    0.76
  23   9  22    1.14    0.76
  23  10   1    6.06    0.85
  23  10   3   51.06    3.88
  23  10   5   63.09    4.26
  23  10   7   10.99    1.89
  23  10   9    1.71    0.85
  23  10  11   13.36    1.52
  23  10  13    5.78    0.76
  23  10  15    4.55    0.66
  23  10  17    1.80    0.57
  23  10  19    0.95    0.57
  23  10  21   40.92    3.79
  23  11   0    7.77    1.23
  23  11   2    9.66    6.44
  23  11   4   -0.85    0.85
  23  11   6    4.45    0.66
  23  11   8    7.77    0.95
  23  11  10   12.50    1.04
  23  11  12   16.01    2.08
  23  11  14   10.33    1.71
  23  11  16    6.63    0.76
  23  11  18    1.42    0.66
  23  11  20    0.00    0.57
  23  11  22    1.14    0.66
  23  12   1    3.13    1.61
  23  12   3   12.41    1.42
  23  12   5   12.60    1.42
  23  12   7   -0.09    0.66
  23  12   9    1.61    0.66
  23  12  11   13.83    1.42
  23  12  13    1.52    0.76
  23  12  15    2.56    0.76
  23  12  17    0.85    0.66
  23  12  19    0.57    0.57
  23  12  21   52.76    4.64
  23  13   0    1.99    0.95
  23  13   2    3.22    0.85
  23  13   4    2.18    1.89
  23  13   6    4.26    0.95
  23  13   8    2.08    0.57
  23  13  10    3.88    0.76
  23  13  12    2.84    0.66
  23  13  14    2.08    0.85
  23  13  16    1.14    0.76
  23  13  18    0.28    0.76
  23  13  20    0.76    0.66
  23  13  22   -0.19    0.57
  23  14   1    1.23    0.85
  23  14   3    4.45    1.33
  23  14   5    3.41    2.37
  23  14   7    4.45    0.76
  23  14   9   10.14    0.85
  23  14  11   10.33    1.23
  23  14  13    1.23    0.76
  23  14  15    1.04    0.66
  23  14  17    2.37    0.76
  23  14  19    0.66    0.76
  23  14  21    8.15    1.52
  23  15   0   20.84    2.27
  23  15   2   21.31    4.26
  23  15   4    5.30    1.23
  23  15   6    7.67    1.04
  23  15   8    6.35    0.66
  23  15  10    3.13    0.66
  23  15  12    3.13    0.76
  23  15  14    0.66    0.76
  23  15  16   -0.09    0.85
  23  15  18    0.00    0.66
  23  15  20   -0.38    0.66
  23  15  22    0.76    0.66
  23  16   1    0.57    0.85
  23  16   3    3.79    1.61
  23  16   5    5.21    1.42
  23  16   7    6.16    1.14
  23  16   9    8.71    1.04
  23  16  11    5.40    0.76
  23  16  13    0.09    0.76
  23  16  15    1.80    0.85
  23  16  17    7.10    1.80
  23  16  19    1.71    0.85
  23  16  21    0.19    0.66
  23  17   0    3.41    0.95
  23  17   2    0.28    0.76
  23  17   4    0.85    0.85
  23  17   6    5.12    2.75
  23  17   8    0.95    0.57
  23  17  10    1.33    0.47
  23  17  12   -0.38    0.76
  23  17  14    2.65    1.04
  23  17  16    2.46    0.85
  23  17  18    2.37    0.95
  23  17  20    2.65    0.85
  23  17  22   -0.38    0.66
  23  18   1    0.28    0.85
  23  18   3    7.39    1.33
  23  18   5   19.42    3.50
  23  18   7    7.67    1.23
  23  18   9    5.49    0.76
  23  18  11    0.85    0.57
  23  18  13    0.28    0.76
  23  18  15   -0.95    0.85
  23  18  17    3.88    1.23
  23  18  19    3.50    1.23
  23  18  21    1.61    0.76
  23  19   0    3.32    0.95
  23  19   2    4.07    1.04
  23  19   4    6.73    1.14
  23  19   6    1.71    0.95
  23  19   8   -0.19    0.66
  23  19  10    0.95    0.57
  23  19  12    1.52    0.66
  23  19  14    0.95    0.66
  23  19  16    1.42    0.95
  23  19  18    4.55    1.14
  23  19  20    4.07    1.33
  23  19  22    2.37    0.76
  23  20   1    0.85    0.95
  23  20   3    3.22    1.04
  23  20   5   10.89    2.18
  23  20   7    4.17    1.14
  23  20   9    2.18    0.66
  23  20  11    0.09    0.57
  23  20  13    0.38    0.66
  23  20  15    1.71    0.66
  23  20  17    3.13    0.85
  23  20  19    4.83    1.04
  23  20  21    3.03    1.23
  23  21   0    4.93    1.42
  23  21   2    3.41    1.23
  23  21   4    1.80    1.14
  23  21   6   10.14    1.61
  23  21   8   26.71    4.07
  23  21  10   34.20    4.17
  23  21  12   40.35    3.50
  23  21  14   10.61    1.80
  23  21  16    1.99    2.08
  23  21  18    2.37    0.95
  23  21  20    2.08    1.14
  23  21  22    1.14    0.85
  23  22   1    0.28    0.95
  23  22   3    0.85    1.14
  23  22   5    0.85    0.85
  23  22   7    1.23    0.95
  23  22   9    0.95    0.76
  23  22  11    1.04    0.66
  23  22  13    0.85    0.57
  23  22  15    1.14    0.95
  23  22  17    0.76    0.76
  23  22  19    2.37    0.66
  23  22  21   -0.19    0.85
  23  23   0   28.80    6.06
  23  23   2   15.35    3.41
  23  23   4   11.84    2.37
  23  23   6    0.19    1.14
  23  23   8    2.08    0.95
  23  23  10   11.18    2.46
  23  23  12   13.74    1.80
  23  23  14    3.79    1.04
  23  23  16   -1.04    0.57
  23  23  18    1.99    0.85
  23  23  20    5.68    1.89
  23  23  22    0.38    0.76
  24   0   0   43.76    9.66
  24   1   1    0.66    0.85
  24   1   3   13.17    1.23
  24   1   5   16.10    1.33
  24   1   7   25.10    1.99
  24   1   9   11.56    1.42
  24   1  11   10.14    1.04
  24   1  13    3.03    0.95
  24   1  15    1.23    0.95
  24   1  17    0.85    0.95
  24   1  19    2.18    0.85
  24   1  21    0.76    0.95
  24   1  23    0.57    1.04
  24   2   0   12.60    1.99
  24   2   2   14.21    1.89
  24   2   4   67.35    5.78
  24   2   6    1.23    0.76
  24   2   8   27.19    3.32
  24   2  10    4.26    4.45
  24   2  12    0.57    0.85
  24   2  14   29.27    2.94
  24   2  16    4.26    1.04
  24   2  18   29.27    5.49
  24   2  20   -0.09    0.95
  24   2  22   64.22   12.50
  24   3   1    9.66    1.42
  24   3   3   70.10    4.74
  24   3   5  158.67   12.13
  24   3   7  134.32    7.67
  24   3   9  128.83    9.57
  24   3  11   40.16    3.50
  24   3  13    6.35    1.33
  24   3  15    0.09    0.76
  24   3  17    6.44    1.14
  24   3  19    7.48    1.89
  24   3  21    4.26    1.42
  24   3  23    0.19    0.95
  24   4   0   60.15    7.39
  24   4   2   62.33    5.97
  24   4   4   77.39    5.87
  24   4   6    1.04    0.66
  24   4   8    6.63    1.04
  24   4  10    6.44    2.65
  24   4  12    3.13    0.76
  24   4  14   15.91    2.46
  24   4  16    4.45    1.14
  24   4  18   19.04    3.60
  24   4  20    2.08    0.95
  24   4  22   15.63    3.41
  24   5   1   15.25    1.42
  24   5   3  116.32    7.01
  24   5   5  155.83    9.95
  24   5   7  271.30   15.54
  24   5   9  153.17   11.08
  24   5  11   42.34    4.64
  24   5  13    1.23    1.04
  24   5  15    3.32    0.95
  24   5  17   23.30    3.60
  24   5  19   17.81    3.88
  24   5  21    6.82    2.46
  24   5  23    0.28    1.04
  24   6   0    5.97    0.85
  24   6   2    1.42    0.66
  24   6   4    1.80    0.76
  24   6   6   22.45    1.89
  24   6   8   12.50    1.99
  24   6  10   33.25    3.41
  24   6  12    9.76    2.18
  24   6  14   13.36    1.80
  24   6  16    1.89    0.76
  24   6  18    1.80    0.85
  24   6  20    3.41    1.14
  24   6  22    0.57    0.95
  24   7   1   26.43    1.89
  24   7   3  124.47    5.87
  24   7   5  209.06   10.61
  24   7   7  191.82    9.85
  24   7   9  111.02    6.25
  24   7  11   21.03    1.80
  24   7  13    1.23    0.57
  24   7  15    8.34    1.04
  24   7  17   19.89    2.84
  24   7  19   19.23    3.79
  24   7  21    3.88    1.33
  24   7  23    0.95    1.14
  24   8   0   14.97    1.52
  24   8   2   21.88    1.99
  24   8   4    7.58    0.85
  24   8   6    9.09    1.23
  24   8   8   36.00    3.98
  24   8  10   43.76    3.69
  24   8  12   10.14    1.14
  24   8  14    4.83    2.18
  24   8  16    3.32    1.14
  24   8  18    0.85    0.76
  24   8  20    7.67    2.18
  24   8  22    3.32    1.14
  24   9   1   12.41    1.23
  24   9   3  100.03    6.82
  24   9   5  124.47    9.66
  24   9   7  118.69    6.73
  24   9   9   52.19    4.55
  24   9  11    9.57    1.61
  24   9  13    0.66    0.47
  24   9  15    6.35    0.85
  24   9  17   14.11    1.99
  24   9  19    7.58    1.14
  24   9  21    7.01    0.95
  24   9  23   -0.47    0.85
  24  10   0   -1.52    0.76
  24  10   2   -0.57    0.95
  24  10   4   12.13    6.82
  24  10   6   35.71    5.40
  24  10   8   54.94    6.16
  24  10  10   53.90    4.83
  24  10  12   10.80    1.23
  24  10  14    1.61    0.57
  24  10  16    0.47    0.57
  24  10  18    5.40    0.85
  24  10  20   58.26    7.29
  24  10  22   33.06    6.73
  24  11   1   10.23    1.23
  24  11   3   43.01    3.98
  24  11   5   40.92    3.88
  24  11   7   20.46    1.71
  24  11   9    4.83    0.76
  24  11  11    0.00    0.66
  24  11  13    0.38    0.66
  24  11  15    5.49    0.76
  24  11  17    4.74    0.85
  24  11  19    3.22    0.57
  24  11  21    0.66    0.85
  24  11  23   -0.28    0.76
  24  12   0   -1.61    0.95
  24  12   2    0.09    0.95
  24  12   4    4.55    0.95
  24  12   6    5.87    0.85
  24  12   8   11.56    1.52
  24  12  10   10.70    1.33
  24  12  12   -0.19    0.66
  24  12  14    6.54    1.04
  24  12  16    2.18    0.95
  24  12  18    7.39    1.42
  24  12  20   62.33    6.54
  24  12  22   33.63    3.98
  24  13   1    2.94    0.95
  24  13   3    3.98    0.95
  24  13   5    1.14    0.76
  24  13   7    0.57    0.57
  24  13   9    1.14    0.57
  24  13  11    0.95    0.66
  24  13  13    4.26    0.85
  24  13  15    1.61    0.76
  24  13  17    2.18    0.85
  24  13  19    2.27    0.66
  24  13  21    1.61    0.57
  24  13  23    0.76    0.57
  24  14   0   45.00    4.83
  24  14   2   38.55    5.59
  24  14   4   15.35    2.18
  24  14   6   12.41    2.18
  24  14   8    2.94    0.66
  24  14  10    1.04    0.57
  24  14  12    6.54    0.85
  24  14  14   11.37    2.18
  24  14  16    4.26    1.14
  24  14  18    3.41    0.95
  24  14  20   22.17    4.17
  24  14  22   18.38    2.84
  24  15   1    1.42    0.95
  24  15   3    3.32    0.85
  24  15   5    3.22    0.95
  24  15   7    6.54    1.33
  24  15   9    9.95    0.95
  24  15  11    7.67    0.85
  24  15  13    1.04    0.76
  24  15  15    3.60    0.66
  24  15  17    1.14    0.76
  24  15  19    1.33    0.76
  24  15  21    0.47    0.66
  24  15  23   -0.57    0.57
  24  16   0    9.76    1.99
  24  16   2    4.45    1.14
  24  16   4    4.26    0.95
  24  16   6    2.37    0.95
  24  16   8    1.04    0.66
  24  16  10    0.57    0.47
  24  16  12    4.26    0.85
  24  16  14    3.22    1.04
  24  16  16    0.66    0.66
  24  16  18    1.71    0.66
  24  16  20    1.23    1.14
  24  16  22    0.00    0.57
  24  17   1    0.66    0.95
  24  17   3    7.01    1.42
  24  17   5   23.78    3.32
  24  17   7   18.28    2.18
  24  17   9   17.71    2.56
  24  17  11    6.35    0.95
  24  17  13    3.98    0.95
  24  17  15    0.95    0.85
  24  17  17    0.47    0.85
  24  17  19    1.99    1.89
  24  17  21   -0.09    0.76
  24  17  23    1.71    0.95
  24  18   0   52.29    7.29
  24  18   2   39.79    8.71
  24  18   4   21.03    4.36
  24  18   6    2.84    0.85
  24  18   8    0.85    0.76
  24  18  10    5.59    0.76
  24  18  12    8.24    1.61
  24  18  14    4.93    1.61
  24  18  16    0.95    1.14
  24  18  18    1.80    0.85
  24  18  20    0.95    1.04
  24  18  22    4.55    1.42
  24  19   1   -0.38    0.85
  24  19   3    7.67    1.61
  24  19   5   14.49    2.56
  24  19   7   10.70    2.08
  24  19   9    7.01    1.14
  24  19  11    6.35    0.95
  24  19  13    1.52    0.76
  24  19  15    3.22    1.89
  24  19  17    0.76    0.76
  24  19  19    0.57    0.76
  24  19  21    0.09    0.66
  24  19  23    0.09    0.66
  24  20   0    6.63    1.61
  24  20   2    1.61    0.95
  24  20   4    0.47    0.95
  24  20   6    1.04    0.85
  24  20   8    7.29    1.71
  24  20  10   80.23    9.38
  24  20  12   62.05    6.25
  24  20  14   39.88    8.90
  24  20  16    0.19    0.66
  24  20  18    2.65    1.23
  24  20  20   22.83    5.02
  24  20  22   23.49    5.49
  24  21   1    1.04    1.04
  24  21   3    2.56    1.14
  24  21   5    7.58    2.46
  24  21   7    4.64    1.14
  24  21   9    2.84    0.85
  24  21  11    1.89    0.66
  24  21  13    1.71    0.57
  24  21  15    0.28    0.57
  24  21  17    0.00    0.76
  24  21  19    1.61    0.95
  24  21  21    0.95    0.76
  24  21  23    0.57    0.66
  24  22   0   67.73   13.55
  24  22   2   51.63    9.95
  24  22   4   13.92    3.41
  24  22   6    2.08    1.04
  24  22   8    1.71    0.85
  24  22  10   17.15    3.60
  24  22  12   40.92    5.40
  24  22  14   14.49    3.22
  24  22  16    0.19    0.57
  24  22  18    5.87    2.27
  24  22  20   35.81    6.54
  24  22  22   31.73    6.82
  24  23   1   -1.23    1.04
  24  23   3    0.19    0.95
  24  23   5    0.09    0.95
  24  23   7    4.07    1.14
  24  23   9    0.28    0.76
  24  23  11    2.84    0.76
  24  23  13    0.66    0.57
  24  23  15    1.23    0.57
  24  23  17    0.19    0.57
  24  23  19   -0.09    0.57
  24  23  21    0.76    0.76
  24  23  23    2.27    1.23
  24  24   0    0.28    1.42
  24  24   2    0.09    1.04
  24  24   4    5.02    1.33
  24  24   6   15.44    4.26
  24  24   8   30.60    6.54
  24  24  10   78.91   12.31
  24  24  12   53.62    7.58
  24  24  14   30.03    4.26
  24  24  16   -0.19    0.47
  24  24  18    2.84    1.52
  24  24  20   20.84    4.74
  24  24  22   14.02    4.36
  24  24  24    4.74    4.45
  25   1   0    0.38    0.95
  25   1   2    0.28    0.76
  25   1   4    4.55    0.85
  25   1   6    3.22    0.76
  25   1   8   10.42    1.33
  25   1  10    4.74    0.85
  25   1  12   -0.76    0.85
  25   1  14   -0.19    0.85
  25   1  16   -1.33    0.85
  25   1  18    1.71    1.71
  25   1  20    1.99    1.04
  25   1  22   -0.66    0.85
  25   1  24    1.71    1.80
  25   2   1    0.09    1.04
  25   2   3   49.92    5.12
  25   2   5    4.07    0.95
  25   2   7   35.14    2.46
  25   2   9    0.09    0.76
  25   2  11    0.38    0.85
  25   2  13   19.61    2.56
  25   2  15    8.62    1.52
  25   2  17   39.60    4.07
  25   2  19   25.77    3.32
  25   2  21   38.74    8.05
  25   2  23   -1.42    1.04
  25   3   0   48.88    4.36
  25   3   2   45.66    3.69
  25   3   4   38.93    2.84
  25   3   6   53.90    3.79
  25   3   8   84.40    5.02
  25   3  10   40.35    3.32
  25   3  12    8.81    1.52
  25   3  14   -1.33    0.76
  25   3  16    4.17    1.23
  25   3  18    9.28    1.89
  25   3  20   10.99    2.27
  25   3  22    7.01    1.61
  25   3  24    0.85    1.14
  25   4   1    5.02    0.95
  25   4   3   47.84    3.41
  25   4   5    8.15    7.01
  25   4   7   27.76    1.80
  25   4   9    0.38    0.66
  25   4  11   -1.04    0.66
  25   4  13   11.65    1.52
  25   4  15    6.63    1.14
  25   4  17   18.19    2.75
  25   4  19   11.46    2.46
  25   4  21   11.46    2.65
  25   4  23    3.41    3.32
  25   5   0    7.39    0.95
  25   5   2    7.01    1.80
  25   5   4   -0.95    0.76
  25   5   6   10.80    0.85
  25   5   8   29.08    1.80
  25   5  10   14.30    1.42
  25   5  12    3.69    1.61
  25   5  14    0.09    0.76
  25   5  16    7.29    1.14
  25   5  18   21.12    3.79
  25   5  20   25.20    3.98
  25   5  22    6.16    1.71
  25   5  24    1.80    0.85
  25   6   1    5.30    1.23
  25   6   3   58.16    4.36
  25   6   5   11.18    0.95
  25   6   7   32.40    2.94
  25   6   9    5.40    0.76
  25   6  11    0.19    0.66
  25   6  13    1.42    0.85
  25   6  15    4.17    0.85
  25   6  17    2.46    0.95
  25   6  19    0.00    0.85
  25   6  21    1.42    0.95
  25   6  23    5.97    1.80
  25   7   0   35.62    2.65
  25   7   2   27.00    1.80
  25   7   4   25.10    1.61
  25   7   6   30.69    1.80
  25   7   8   41.02    2.46
  25   7  10   14.87    1.14
  25   7  12    0.76    0.66
  25   7  14    0.76    0.66
  25   7  16    9.19    1.33
  25   7  18   17.90    2.84
  25   7  20   17.43    3.41
  25   7  22    8.71    1.99
  25   7  24    1.80    0.95
  25   8   1   10.70    1.61
  25   8   3   69.72    4.07
  25   8   5   25.29    1.52
  25   8   7   41.02    2.27
  25   8   9    3.50    0.57
  25   8  11    1.99    0.95
  25   8  13    1.14    0.57
  25   8  15    2.84    0.66
  25   8  17    0.28    0.76
  25   8  19    2.84    0.95
  25   8  21    3.79    1.42
  25   8  23   23.49    4.83
  25   9   0    1.61    0.76
  25   9   2    0.76    0.76
  25   9   4    2.46    0.76
  25   9   6    5.49    0.76
  25   9   8    3.50    0.85
  25   9  10    1.71    0.57
  25   9  12   -0.38    0.47
  25   9  14    5.87    4.45
  25   9  16    2.08    0.76
  25   9  18    2.84    0.76
  25   9  20    3.32    0.85
  25   9  22    0.66    0.76
  25   9  24    1.89    0.95
  25  10   1    5.78    0.95
  25  10   3   44.52    3.79
  25  10   5   14.97    1.52
  25  10   7   14.40    1.23
  25  10   9    2.56    0.47
  25  10  11    0.00    0.57
  25  10  13    1.23    0.66
  25  10  15    0.28    0.47
  25  10  17    0.76    0.57
  25  10  19   14.78    1.89
  25  10  21   23.87    4.45
  25  10  23   43.86    6.54
  25  11   0    2.65    0.85
  25  11   2    0.66    0.85
  25  11   4   -1.04    0.76
  25  11   6    0.19    0.66
  25  11   8    0.76    0.57
  25  11  10    0.09    0.57
  25  11  12    2.65    0.66
  25  11  14   -0.38    0.57
  25  11  16    0.38    0.57
  25  11  18    0.57    0.47
  25  11  20   -0.57    0.57
  25  11  22   -0.19    0.66
  25  11  24    0.28    0.76
  25  12   1    0.09    0.95
  25  12   3   15.63    1.89
  25  12   5    1.71    0.76
  25  12   7    1.99    0.66
  25  12   9   -0.19    0.47
  25  12  11    1.89    0.57
  25  12  13    1.33    0.66
  25  12  15    0.76    0.57
  25  12  17    2.75    0.76
  25  12  19   26.52    6.44
  25  12  21   25.01    3.13
  25  12  23   32.02    4.55
  25  13   0   21.79    2.37
  25  13   2   16.67    1.80
  25  13   4   11.65    2.08
  25  13   6    1.80    0.76
  25  13   8    2.46    1.42
  25  13  10    0.66    0.47
  25  13  12    1.14    0.57
  25  13  14    2.46    0.76
  25  13  16    1.04    0.66
  25  13  18    1.14    0.85
  25  13  20    0.95    0.57
  25  13  22    0.09    0.57
  25  13  24    0.28    0.57
  25  14   1   -0.57    0.85
  25  14   3   -0.76    0.95
  25  14   5    6.35    5.49
  25  14   7    1.04    0.66
  25  14   9    1.61    0.57
  25  14  11    1.04    0.57
  25  14  13    0.19    0.66
  25  14  15    1.14    0.66
  25  14  17    0.76    0.76
  25  14  19    3.98    0.95
  25  14  21    6.63    1.23
  25  14  23    6.35    1.23
  25  15   0    8.53    1.42
  25  15   2    9.28    1.52
  25  15   4    7.20    1.33
  25  15   6    3.03    0.76
  25  15   8    3.50    0.76
  25  15  10    0.19    0.47
  25  15  12    0.95    0.66
  25  15  14    0.95    0.66
  25  15  16    1.89    0.66
  25  15  18    0.57    0.66
  25  15  20    0.95    0.76
  25  15  22    0.76    0.47
  25  15  24    0.09    0.47
  25  16   1    1.52    0.95
  25  16   3    4.26    1.04
  25  16   5   10.61    1.33
  25  16   7    7.29    0.95
  25  16   9    1.89    0.66
  25  16  11    2.56    1.61
  25  16  13    2.65    0.66
  25  16  15    0.09    0.76
  25  16  17    0.95    0.85
  25  16  19    0.85    0.66
  25  16  21    0.19    0.66
  25  16  23    0.38    0.47
  25  17   0   48.22    5.30
  25  17   2   36.38    6.73
  25  17   4   18.95    3.22
  25  17   6    2.65    0.95
  25  17   8    0.66    0.66
  25  17  10    1.80    0.57
  25  17  12    1.33    0.57
  25  17  14    1.80    0.76
  25  17  16    0.57    0.76
  25  17  18   -0.28    0.66
  25  17  20    0.57    0.66
  25  17  22    0.38    0.57
  25  17  24    0.28    0.47
  25  18   1   -0.19    0.95
  25  18   3   11.94    1.89
  25  18   5   21.12    3.50
  25  18   7   18.19    3.13
  25  18   9    3.03    0.76
  25  18  11   -0.28    0.47
  25  18  13    0.95    0.57
  25  18  15    0.19    0.66
  25  18  17    0.57    0.76
  25  18  19    0.76    0.76
  25  18  21    1.04    0.76
  25  18  23    1.52    0.76
  25  19   0   22.55    3.32
  25  19   2   20.56    3.50
  25  19   4    7.86    1.99
  25  19   6    0.66    0.85
  25  19   8    0.19    0.95
  25  19  10   15.16    2.08
  25  19  12   14.30    2.18
  25  19  14    4.26    0.95
  25  19  16    0.19    0.76
  25  19  18    2.27    1.33
  25  19  20    0.57    0.85
  25  19  22   -0.09    0.66
  25  19  24    0.66    0.66
  25  20   1    1.89    0.85
  25  20   3   11.56    2.18
  25  20   5   17.24    4.45
  25  20   7   15.25    2.37
  25  20   9    2.37    1.04
  25  20  11    0.85    0.66
  25  20  13    0.00    0.57
  25  20  15    1.99    0.66
  25  20  17    1.42    0.76
  25  20  19    2.56    0.85
  25  20  21    0.76    0.66
  25  20  23    4.36    1.23
  25  21   0   40.83    6.35
  25  21   2   29.18    5.21
  25  21   4   23.30    3.88
  25  21   6    1.80    0.95
  25  21   8    3.60    1.33
  25  21  10   15.63    3.03
  25  21  12   27.47    3.60
  25  21  14    7.77    1.33
  25  21  16    8.34    7.77
  25  21  18    0.85    1.14
  25  21  20    1.89    0.85
  25  21  22    0.09    0.66
  25  21  24    1.33    0.66
  25  22   1   -1.14    0.95
  25  22   3    4.55    1.14
  25  22   5    5.68    1.52
  25  22   7    6.54    2.18
  25  22   9    0.76    0.85
  25  22  11   -0.09    0.66
  25  22  13   -0.09    0.57
  25  22  15    0.95    0.57
  25  22  17    0.66    0.57
  25  22  19    0.38    0.76
  25  22  21    1.89    1.04
  25  22  23    2.08    1.04
  25  23   0   -0.57    0.95
  25  23   2   -0.28    0.85
  25  23   4   -0.76    0.95
  25  23   6    7.20    2.46
  25  23   8   25.48    5.68
  25  23  10   42.91    7.01
  25  23  12   29.46    4.64
  25  23  14    8.90    1.61
  25  23  16    1.61    0.76
  25  23  18    1.33    0.66
  25  23  20    2.65    1.14
  25  23  22    0.19    0.85
  25  23  24   -0.47    0.76
  25  24   1   -0.09    1.04
  25  24   3    2.37    1.33
  25  24   5    0.00    0.95
  25  24   7   -0.38    0.76
  25  24   9   -1.80    0.95
  25  24  11    0.47    0.57
  25  24  13   -0.19    0.57
  25  24  15   -0.47    0.47
  25  24  17    0.28    0.47
  25  24  19    0.66    1.04
  25  24  21   -0.57    0.76
  25  24  23   -1.33    0.95
  25  25   0    9.38    5.49
  25  25   2    2.65    1.42
  25  25   4   -0.28    0.85
  25  25   6   -1.04    0.85
  25  25   8    7.29    2.18
  25  25  10   14.68    3.69
  25  25  12    7.77    1.80
  25  25  14    0.57    0.57
  25  25  16    0.57    0.47
  25  25  18    0.28    0.66
  25  25  20    1.99    1.14
  25  25  22    1.89    0.95
  25  25  24    0.38    0.95
  26   0   0   14.02    3.50
  26   1   1    1.14    0.85
  26   1   3    4.07    0.95
  26   1   5    7.01    1.33
  26   1   7    7.86    0.85
  26   1   9    1.61    0.66
  26   1  11    0.85    0.76
  26   1  13   -0.19    0.76
  26   1  15    1.04    0.76
  26   1  17    2.27    0.95
  26   1  19    0.38    0.95
  26   1  21    1.52    1.14
  26   1  23   -0.09    0.85
  26   1  25    0.38    1.14
  26   2   0   62.80    7.39
  26   2   2  129.87   15.63
  26   2   4    3.50    0.95
  26   2   6   94.82    8.43
  26   2   8    9.19    1.04
  26   2  10    4.07    0.95
  26   2  12    3.69    0.95
  26   2  14    4.45    1.61
  26   2  16   64.89    8.43
  26   2  18   75.59   11.65
  26   2  20   75.69    9.28
  26   2  22    4.64    1.42
  26   2  24    2.75    1.89
  26   3   1    4.36    1.42
  26   3   3   26.90    3.88
  26   3   5   36.19    3.60
  26   3   7   57.78    4.17
  26   3   9   25.77    2.37
  26   3  11    5.02    0.85
  26   3  13    0.76    0.76
  26   3  15    4.17    0.95
  26   3  17   11.27    2.56
  26   3  19   22.17    4.45
  26   3  21    5.97    1.42
  26   3  23    2.94    0.95
  26   3  25    0.09    0.95
  26   4   0   10.23    1.52
  26   4   2    8.62    5.49
  26   4   4   86.20    7.67
  26   4   6    5.30    0.76
  26   4   8    7.01    1.23
  26   4  10    7.86    1.04
  26   4  12   13.07    2.08
  26   4  14    7.86    1.42
  26   4  16   38.46    5.78
  26   4  18   42.91    6.73
  26   4  20   35.52    5.97
  26   4  22    0.38    1.14
  26   4  24    3.69    1.42
  26   5   1    6.92    0.95
  26   5   3   38.36    3.50
  26   5   5   79.57    6.25
  26   5   7  109.13    8.34
  26   5   9   49.26    3.98
  26   5  11    6.73    1.04
  26   5  13   -0.85    0.76
  26   5  15    6.44    1.14
  26   5  17   25.58    5.21
  26   5  19   43.01    6.54
  26   5  21   32.30    5.59
  26   5  23    1.61    1.14
  26   5  25    0.28    0.95
  26   6   0   70.95    5.87
  26   6   2   93.59    8.24
  26   6   4    5.21    0.85
  26   6   6   29.65    3.03
  26   6   8    1.23    0.57
  26   6  10    1.33    0.57
  26   6  12   -0.38    0.66
  26   6  14    1.89    0.76
  26   6  16    2.46    0.95
  26   6  18    5.97    1.42
  26   6  20    1.23    1.04
  26   6  22   -1.14    0.85
  26   6  24    0.00    0.76
  26   7   1    7.67    0.95
  26   7   3   51.06    4.07
  26   7   5  108.37    8.53
  26   7   7  123.62   11.08
  26   7   9   55.98    3.79
  26   7  11    4.93    0.76
  26   7  13    0.38    0.66
  26   7  15    3.79    0.85
  26   7  17   20.56    3.03
  26   7  19   18.95    3.98
  26   7  21    6.92    1.99
  26   7  23    8.24    2.08
  26   7  25   -0.19    0.85
  26   8   0    4.36    0.66
  26   8   2    9.47    0.95
  26   8   4    7.29    1.14
  26   8   6    1.71    0.57
  26   8   8    7.67    1.14
  26   8  10    5.12    1.04
  26   8  12    3.41    0.76
  26   8  14    5.21    5.21
  26   8  16   -0.28    0.85
  26   8  18    2.18    0.76
  26   8  20    2.56    1.14
  26   8  22    8.05    2.37
  26   8  24    5.78    1.89
  26   9   1    2.56    0.66
  26   9   3   24.16    2.27
  26   9   5   50.77    3.88
  26   9   7   64.22    4.83
  26   9   9   21.12    1.61
  26   9  11    1.80    0.47
  26   9  13    0.38    0.57
  26   9  15    0.85    0.66
  26   9  17    5.97    1.42
  26   9  19    7.58    1.61
  26   9  21    1.61    1.04
  26   9  23    0.66    0.85
  26   9  25   -0.09    0.76
  26  10   0    2.37    0.85
  26  10   2    3.13    0.76
  26  10   4    5.49    1.61
  26  10   6   -0.28    0.57
  26  10   8    4.55    1.04
  26  10  10    0.76    0.47
  26  10  12    7.01    0.76
  26  10  14    5.21    0.76
  26  10  16    6.06    1.14
  26  10  18   18.09    2.94
  26  10  20   21.50    3.69
  26  10  22   20.84    3.88
  26  10  24   12.88    3.22
  26  11   1    0.76    0.66
  26  11   3    6.82    1.14
  26  11   5    6.92    1.04
  26  11   7    5.97    0.85
  26  11   9   10.89    7.01
  26  11  11    1.89    0.57
  26  11  13    1.89    0.66
  26  11  15    1.42    0.57
  26  11  17    1.04    0.57
  26  11  19    1.52    0.66
  26  11  21    0.28    0.66
  26  11  23    0.19    0.66
  26  11  25    0.28    0.76
  26  12   0   11.27    1.52
  26  12   2    2.94    0.76
  26  12   4   18.66    2.75
  26  12   6    0.00    0.76
  26  12   8    3.60    1.52
  26  12  10    5.59    0.66
  26  12  12   19.51    2.56
  26  12  14   25.67    2.94
  26  12  16   22.26    2.84
  26  12  18   45.18    4.83
  26  12  20   37.70    5.30
  26  12  22   37.23    5.30
  26  12  24   16.77    4.17
  26  13   1    1.33    0.76
  26  13   3   -0.38    0.66
  26  13   5    0.76    0.76
  26  13   7    2.08    0.76
  26  13   9    0.85    0.57
  26  13  11    2.65    0.57
  26  13  13    1.61    0.76
  26  13  15    2.56    0.57
  26  13  17    0.38    0.57
  26  13  19    0.85    0.57
  26  13  21    1.14    0.57
  26  13  23   -0.66    0.57
  26  13  25   -0.85    0.66
  26  14   0    6.54    1.14
  26  14   2    4.26    1.04
  26  14   4    7.86    2.08
  26  14   6    1.42    0.66
  26  14   8   -0.28    0.66
  26  14  10    4.36    0.66
  26  14  12   22.26    2.94
  26  14  14    5.59    1.14
  26  14  16    6.44    1.23
  26  14  18   11.84    2.08
  26  14  20   11.18    1.99
  26  14  22    2.37    0.76
  26  14  24    2.94    0.85
  26  15   1    1.80    0.85
  26  15   3    5.02    1.04
  26  15   5    4.83    0.95
  26  15   7    3.50    0.85
  26  15   9    0.28    0.66
  26  15  11    1.04    0.47
  26  15  13    2.18    0.57
  26  15  15    4.55    4.64
  26  15  17    0.57    0.66
  26  15  19   -0.38    0.57
  26  15  21    0.85    0.76
  26  15  23   -0.19    0.38
  26  15  25    0.85    0.57
  26  16   0  148.63   14.21
  26  16   2   56.36    8.05
  26  16   4   39.03    7.48
  26  16   6    4.26    1.33
  26  16   8   -0.19    0.66
  26  16  10   18.95    2.18
  26  16  12   23.02    3.13
  26  16  14    5.59    1.23
  26  16  16    3.88    1.89
  26  16  18    0.00    0.76
  26  16  20    1.80    0.85
  26  16  22    0.28    0.76
  26  16  24   -0.28    0.47
  26  17   1    1.04    0.95
  26  17   3   26.33    3.50
  26  17   5   26.24    5.12
  26  17   7   11.46    2.08
  26  17   9    5.12    0.95
  26  17  11    2.18    0.57
  26  17  13    0.47    0.57
  26  17  15    0.76    0.66
  26  17  17   -0.47    0.57
  26  17  19   -0.19    0.66
  26  17  21   -0.09    0.57
  26  17  23    0.95    0.57
  26  17  25    0.09    0.57
  26  18   0   53.24    7.48
  26  18   2   94.82   12.13
  26  18   4   44.90    6.25
  26  18   6    4.36    1.33
  26  18   8    2.18    0.85
  26  18  10   16.67    3.03
  26  18  12   57.12    8.05
  26  18  14    6.44    1.42
  26  18  16    2.75    0.76
  26  18  18    0.66    0.66
  26  18  20    0.57    0.57
  26  18  22    1.33    0.76
  26  18  24    0.66    0.66
  26  19   1    1.33    1.04
  26  19   3   18.38    2.65
  26  19   5   25.86    5.40
  26  19   7   36.47    5.87
  26  19   9    4.45    1.42
  26  19  11    1.14    0.66
  26  19  13    0.85    0.95
  26  19  15   -0.28    0.57
  26  19  17    0.00    0.66
  26  19  19    1.23    0.57
  26  19  21    0.85    0.66
  26  19  23    0.00    0.57
  26  19  25    0.66    0.57
  26  20   0   68.87   10.99
  26  20   2   79.48   13.36
  26  20   4   72.37    8.53
  26  20   6    1.42    0.95
  26  20   8    4.83    1.80
  26  20  10   16.01    2.94
  26  20  12   60.15    8.15
  26  20  14   15.16    1.99
  26  20  16    0.95    0.95
  26  20  18    1.04    0.76
  26  20  20    0.57    0.66
  26  20  22    7.86    3.50
  26  20  24    4.74    1.89
  26  21   1    0.28    0.95
  26  21   3    4.55    1.52
  26  21   5   13.92    3.41
  26  21   7   20.46    4.07
  26  21   9    2.37    0.95
  26  21  11   -0.19    0.66
  26  21  13    0.85    0.57
  26  21  15   -0.28    0.47
  26  21  17   -0.47    0.57
  26  21  19   -1.52    0.66
  26  21  21   -0.95    0.57
  26  21  23    0.57    0.76
  26  21  25   -0.38    0.66
  26  22   0    7.77    2.18
  26  22   2    7.86    1.80
  26  22   4    0.85    0.95
  26  22   6    1.23    1.04
  26  22   8    8.15    2.46
  26  22  10   32.02    5.40
  26  22  12   29.27    5.40
  26  22  14    6.44    1.61
  26  22  16   -0.28    0.47
  26  22  18    4.36    1.23
  26  22  20    8.90    2.46
  26  22  22   15.72    4.26
  26  22  24   15.25    4.83
  26  23   1    1.89    1.14
  26  23   3    0.38    1.04
  26  23   5    4.26    1.14
  26  23   7    3.50    1.33
  26  23   9    0.76    0.85
  26  23  11   -0.38    0.85
  26  23  13    0.19    0.57
  26  23  15    0.47    0.47
  26  23  17    0.19    0.57
  26  23  19   -0.38    0.57
  26  23  21    0.66    0.66
  26  23  23   -0.66    0.66
  26  23  25   -1.14    0.57
  26  24   0    7.20    2.56
  26  24   2    9.57    2.37
  26  24   4    0.76    1.04
  26  24   6   -0.09    0.85
  26  24   8    2.65    1.52
  26  24  10   16.67    3.50
  26  24  12    7.67    2.27
  26  24  14    1.42    0.85
  26  24  16   -0.38    1.14
  26  24  18    0.85    0.66
  26  24  20    4.45    1.52
  26  24  22   10.61    3.98
  26  24  24    3.50    2.56
  26  25   1   -0.76    0.95
  26  25   3    1.14    1.14
  26  25   5   -0.85    0.85
  26  25   7    2.18    0.85
  26  25   9   -0.28    0.76
  26  25  11   -0.47    0.85
  26  25  13    1.14    0.66
  26  25  15    0.00    0.57
  26  25  17    1.23    0.95
  26  25  19   -0.38    0.47
  26  25  21   -0.47    0.57
  26  25  23   -0.47    0.85
  26  26   0    1.04    1.42
  26  26   2    5.02    5.21
  26  26   4    1.42    0.95
  26  26   6    2.84    1.33
  26  26   8    2.37    1.52
  26  26  10   -0.85    0.95
  26  26  12    1.04    0.85
  26  26  14    0.19    0.57
  26  26  16   -0.38    0.57
  26  26  18    2.75    0.85
  26  26  20    0.95    0.66
  26  26  22    0.28    1.14
  27   1   0   15.06    1.42
  27   1   2    8.90    1.04
  27   1   4    6.54    0.95
  27   1   6    2.18    0.85
  27   1   8    2.37    0.57
  27   1  10    1.52    0.66
  27   1  12    1.14    0.76
  27   1  14    0.57    0.85
  27   1  16    0.28    0.85
  27   1  18    5.78    3.22
  27   1  20    3.60    1.04
  27   1  22    2.56    1.14
  27   1  24   -0.19    0.95
  27   1  26   -0.28    1.14
  27   2   1    9.28    1.33
  27   2   3    6.54    1.14
  27   2   5   54.94    6.06
  27   2   7    0.19    0.66
  27   2   9    3.32    0.57
  27   2  11    1.42    0.76
  27   2  13    3.13    0.76
  27   2  15   37.13    4.17
  27   2  17   52.29    9.38
  27   2  19   86.20   11.46
  27   2  21   13.55    3.32
  27   2  23    5.97    1.80
  27   2  25   -0.47    0.85
  27   3   0    8.62    1.61
  27   3   2    7.48    1.14
  27   3   4    2.84    1.14
  27   3   6    0.19    0.76
  27   3   8    1.33    0.57
  27   3  10    0.95    0.57
  27   3  12    0.85    0.66
  27   3  14    1.61    0.85
  27   3  16   15.44    2.65
  27   3  18   52.38    5.87
  27   3  20   12.69    2.94
  27   3  22    6.63    1.33
  27   3  24    0.85    0.95
  27   3  26   -1.14    0.85
  27   4   1    4.93    1.04
  27   4   3    2.18    0.95
  27   4   5   33.53    3.79
  27   4   7   -0.09    0.66
  27   4   9    1.42    0.57
  27   4  11    0.09    0.66
  27   4  13    3.69    0.76
  27   4  15   23.97    3.69
  27   4  17   24.63    5.12
  27   4  19   26.81    5.30
  27   4  21    2.37    1.23
  27   4  23    3.32    1.14
  27   4  25   -0.28    0.85
  27   5   0   78.24    8.05
  27   5   2   52.19    5.40
  27   5   4   33.63    3.60
  27   5   6   46.04    3.88
  27   5   8   41.87    3.41
  27   5  10   14.87    1.61
  27   5  12    4.83    0.85
  27   5  14    0.47    0.76
  27   5  16   18.57    4.83
  27   5  18   26.43    4.55
  27   5  20   21.12    5.49
  27   5  22   25.01    4.45
  27   5  24    0.47    0.95
  27   5  26   -0.66    0.95
  27   6   1    2.37    0.85
  27   6   3   -1.80    0.85
  27   6   5   49.45    4.55
  27   6   7    2.56    0.76
  27   6   9    2.18    0.47
  27   6  11    1.33    0.66
  27   6  13   -0.09    0.76
  27   6  15    6.73    1.33
  27   6  17    6.54    1.33
  27   6  19    4.74    3.03
  27   6  21   -0.57    0.85
  27   6  23    1.14    0.76
  27   6  25    1.14    1.04
  27   7   0    0.66    0.66
  27   7   2    0.28    0.57
  27   7   4    0.09    0.57
  27   7   6    3.88    0.85
  27   7   8    3.13    0.57
  27   7  10    0.19    0.57
  27   7  12    0.38    0.66
  27   7  14    1.33    0.66
  27   7  16   13.45    2.18
  27   7  18   18.95    2.94
  27   7  20   15.16    3.22
  27   7  22   14.11    3.69
  27   7  24    0.38    1.14
  27   7  26    0.38    0.76
  27   8   1    2.37    0.57
  27   8   3    1.42    0.57
  27   8   5   36.19    2.56
  27   8   7    4.36    0.57
  27   8   9    2.84    0.47
  27   8  11    4.07    0.57
  27   8  13    0.85    0.66
  27   8  15    1.71    0.66
  27   8  17    0.95    0.85
  27   8  19    2.37    0.85
  27   8  21    2.37    1.04
  27   8  23    4.74    1.89
  27   8  25    4.45    1.89
  27   9   0    8.81    0.95
  27   9   2    3.03    0.57
  27   9   4    0.95    0.47
  27   9   6    1.99    0.57
  27   9   8    2.08    0.57
  27   9  10    2.75    0.47
  27   9  12    2.75    0.66
  27   9  14    1.33    0.66
  27   9  16    1.14    0.66
  27   9  18    5.40    2.65
  27   9  20    4.74    1.71
  27   9  22    3.69    1.23
  27   9  24    0.95    0.76
  27   9  26   -0.76    0.85
  27  10   1    0.09    0.57
  27  10   3   -1.52    0.57
  27  10   5   13.92    1.33
  27  10   7    0.76    0.57
  27  10   9    3.60    0.47
  27  10  11    4.83    0.57
  27  10  13    0.95    0.57
  27  10  15    1.33    0.57
  27  10  17    5.12    1.14
  27  10  19   13.45    2.75
  27  10  21    5.97    1.89
  27  10  23   13.17    3.41
  27  10  25    5.21    1.80
  27  11   0   -0.38    0.76
  27  11   2    0.19    0.76
  27  11   4    0.28    0.66
  27  11   6    1.04    0.57
  27  11   8    3.98    0.57
  27  11  10    4.36    0.57
  27  11  12    7.29    0.85
  27  11  14    7.01    0.95
  27  11  16    2.18    0.76
  27  11  18    0.19    0.57
  27  11  20   -0.76    0.66
  27  11  22    0.38    0.57
  27  11  24    0.28    0.76
  27  11  26    1.23    0.85
  27  12   1    0.66    0.76
  27  12   3    0.57    0.66
  27  12   5    5.30    0.85
  27  12   7    0.76    0.57
  27  12   9    2.75    0.66
  27  12  11    8.15    0.85
  27  12  13    2.65    0.76
  27  12  15    3.13    0.57
  27  12  17   13.45    1.80
  27  12  19    9.85    1.71
  27  12  21   13.74    2.56
  27  12  23    7.29    1.61
  27  12  25    1.14    0.85
  27  13   0    4.17    0.95
  27  13   2    4.83    0.85
  27  13   4    2.65    0.85
  27  13   6   -0.47    0.57
  27  13   8    1.04    0.66
  27  13  10    1.14    0.57
  27  13  12    2.37    0.66
  27  13  14    3.03    0.66
  27  13  16    0.76    0.57
  27  13  18    1.23    0.47
  27  13  20    0.38    0.57
  27  13  22   -0.19    0.57
  27  13  24   -0.09    0.57
  27  13  26   -0.28    0.76
  27  14   1    0.38    0.76
  27  14   3    1.42    0.76
  27  14   5   -0.76    0.76
  27  14   7    1.61    0.66
  27  14   9    0.38    0.66
  27  14  11    7.39    0.95
  27  14  13    3.60    0.85
  27  14  15    4.17    1.23
  27  14  17    4.26    0.95
  27  14  19   12.22    1.71
  27  14  21    4.17    0.95
  27  14  23    1.80    0.57
  27  14  25    0.57    0.57
  27  15   0   44.14    6.92
  27  15   2   46.23    5.87
  27  15   4   29.93    4.26
  27  15   6    4.26    1.04
  27  15   8    1.14    0.76
  27  15  10    0.38    0.66
  27  15  12    7.67    2.94
  27  15  14    3.13    0.85
  27  15  16    2.65    0.76
  27  15  18    1.61    0.57
  27  15  20   -1.33    0.47
  27  15  22    0.47    0.47
  27  15  24    0.09    0.57
  27  15  26    1.80    0.57
  27  16   1    2.27    0.95
  27  16   3   10.99    1.89
  27  16   5    8.24    1.71
  27  16   7    9.85    1.80
  27  16   9    2.18    0.66
  27  16  11    1.71    0.57
  27  16  13    1.14    0.66
  27  16  15    3.03    0.85
  27  16  17    2.84    0.95
  27  16  19    3.88    1.04
  27  16  21    0.66    0.57
  27  16  23    0.19    0.47
  27  16  25    0.00    0.57
  27  17   0   59.30    7.77
  27  17   2  120.59   12.31
  27  17   4   35.14    6.25
  27  17   6    5.87    1.23
  27  17   8   -0.19    0.66
  27  17  10    6.54    1.14
  27  17  12   14.21    2.08
  27  17  14    5.49    0.95
  27  17  16    1.71    0.85
  27  17  18    0.19    0.57
  27  17  20    0.09    0.57
  27  17  22   -0.09    0.47
  27  17  24    1.23    0.38
  27  17  26    0.00    0.57
  27  18   1    2.27    0.95
  27  18   3   20.18    3.41
  27  18   5   38.46    6.25
  27  18   7   27.19    5.40
  27  18   9    4.07    1.04
  27  18  11    0.00    0.66
  27  18  13    2.08    1.42
  27  18  15    1.23    0.57
  27  18  17    0.00    0.57
  27  18  19   -0.09    0.66
  27  18  21    0.19    0.57
  27  18  23    0.95    0.47
  27  18  25   -0.19    0.47
  27  19   0   80.99   11.94
  27  19   2   57.88    9.95
  27  19   4   36.00    5.12
  27  19   6    1.33    0.95
  27  19   8    0.47    0.76
  27  19  10   14.02    2.46
  27  19  12   16.86    2.75
  27  19  14   14.59    2.27
  27  19  16   14.78    1.61
  27  19  18   -0.28    0.57
  27  19  20   -0.09    0.57
  27  19  22    0.85    0.57
  27  19  24   -0.19    0.57
  27  19  26   -0.47    0.47
  27  20   1    1.61    1.04
  27  20   3   13.17    2.84
  27  20   5   25.58    4.26
  27  20   7   18.47    3.69
  27  20   9    3.41    1.33
  27  20  11    0.95    0.76
  27  20  13    0.57    0.66
  27  20  15   -0.09    0.57
  27  20  17    0.28    0.57
  27  20  19    0.09    0.66
  27  20  21    0.95    0.66
  27  20  23    0.85    0.66
  27  20  25    1.14    0.66
  27  21   0   15.44    3.60
  27  21   2    9.09    3.03
  27  21   4    6.16    1.89
  27  21   6    1.04    1.04
  27  21   8    1.52    0.85
  27  21  10   12.88    2.84
  27  21  12   11.65    2.37
  27  21  14    2.27    0.85
  27  21  16    0.38    0.57
  27  21  18    1.14    0.57
  27  21  20    1.71    0.66
  27  21  22    0.09    0.66
  27  21  24    0.85    0.57
  27  21  26   -0.47    0.57
  27  22   1    0.47    1.23
  27  22   3    2.65    1.52
  27  22   5   14.78    3.88
  27  22   7    4.45    1.71
  27  22   9    3.50    1.33
  27  22  11   -0.09    0.76
  27  22  13    0.47    0.57
  27  22  15    0.00    0.47
  27  22  17    0.47    0.47
  27  22  19    1.04    0.57
  27  22  21    1.89    1.33
  27  22  23    0.09    0.85
  27  22  25    2.27    1.61
  27  23   0   11.18    2.84
  27  23   2   10.14    2.37
  27  23   4    3.50    1.04
  27  23   6   -1.42    1.04
  27  23   8    5.49    1.52
  27  23  10    7.39    2.56
  27  23  12    8.43    2.08
  27  23  14    1.14    0.85
  27  23  16    0.28    0.38
  27  23  18   -0.19    0.47
  27  23  20    0.47    0.66
  27  23  22   -1.52    0.76
  27  23  24   -0.28    0.66
  27  24   1    0.09    0.95
  27  24   3    2.65    1.14
  27  24   5    0.76    0.95
  27  24   7    0.47    0.95
  27  24   9    0.95    0.85
  27  24  11    0.57    0.66
  27  24  13   -1.23    0.66
  27  24  15   -0.66    0.57
  27  24  17    0.19    0.38
  27  24  19   -0.09    0.57
  27  24  21    0.76    0.57
  27  24  23    0.57    1.14
  27  25   0    0.76    0.95
  27  25   2    0.09    0.85
  27  25   4   -0.76    0.85
  27  25   6    1.33    1.04
  27  25   8    2.94    1.33
  27  25  10    3.32    1.33
  27  25  12    0.00    0.76
  27  25  14   -0.85    0.57
  27  25  16    0.28    0.47
  27  25  18    0.76    0.47
  27  25  20    1.71    0.85
  27  25  22    0.09    0.66
  27  26   1    0.19    0.95
  27  26   3   -0.95    0.95
  27  26   5    1.04    1.04
  27  26   7   -1.04    0.85
  27  26   9    0.47    1.04
  27  26  11   -0.95    0.95
  27  26  13    0.85    0.76
  27  26  15    0.19    0.57
  27  26  17    0.00    0.57
  27  26  19    0.28    0.47
  27  26  21    0.76    0.76
  27  27   0    2.75    1.61
  27  27   2    4.83    2.27
  27  27   4   -0.09    0.95
  27  27   6    0.95    0.95
  27  27   8    2.65    1.33
  27  27  10    1.33    0.85
  27  27  12   -0.09    0.76
  27  27  14   -0.19    0.85
  27  27  16    0.57    0.66
  27  27  18    0.85    0.66
  27  27  20    0.00    0.57
  28   0   0   72.09   12.88
  28   1   1    0.47    1.33
  28   1   3    1.14    1.89
  28   1   5   -0.28    0.85
  28   1   7   -0.38    0.66
  28   1   9    0.28    0.57
  28   1  11    1.71    0.66
  28   1  13    0.19    0.76
  28   1  15    0.85    0.76
  28   1  17    3.32    2.08
  28   1  19    0.76    0.76
  28   1  21   -1.14    1.04
  28   1  23   -1.52    0.85
  28   1  25    0.09    0.95
  28   1  27    0.66    1.04
  28   2   0    0.76    0.95
  28   2   2   40.26    5.59
  28   2   4    6.35    1.04
  28   2   6    7.96    1.61
  28   2   8    2.94    0.66
  28   2  10    1.33    0.57
  28   2  12   -0.57    0.76
  28   2  14   49.35    7.29
  28   2  16   37.99    6.35
  28   2  18   98.23   15.44
  28   2  20   56.93   10.51
  28   2  22   26.05    4.45
  28   2  24    2.84    1.04
  28   2  26    3.98    2.18
  28   3   1    0.57    1.33
  28   3   3    2.94    0.95
  28   3   5   10.42    1.80
  28   3   7    1.99    0.85
  28   3   9   -0.95    0.57
  28   3  11    1.42    0.57
  28   3  13    2.37    0.85
  28   3  15   11.65    1.80
  28   3  17   14.40    3.13
  28   3  19   18.95    3.69
  28   3  21   10.04    2.18
  28   3  23    2.18    1.04
  28   3  25    0.28    0.95
  28   3  27   -1.14    0.76
  28   4   0   85.06   10.80
  28   4   2    8.05    1.23
  28   4   4   94.92   10.89
  28   4   6    5.02    0.85
  28   4   8   21.69    2.56
  28   4  10   15.44    1.61
  28   4  12   -0.19    0.76
  28   4  14    9.85    1.99
  28   4  16   17.15    3.22
  28   4  18   41.11    7.39
  28   4  20   20.46    4.83
  28   4  22    3.79    1.52
  28   4  24   -0.28    0.85
  28   4  26    4.45    2.08
  28   5   1   -0.47    0.85
  28   5   3    6.92    1.61
  28   5   5   30.79    3.03
  28   5   7   19.51    2.37
  28   5   9    6.44    1.71
  28   5  11   -0.85    0.57
  28   5  13    1.52    0.76
  28   5  15    7.29    1.42
  28   5  17   34.58    4.93
  28   5  19   46.51    9.85
  28   5  21   20.56    4.74
  28   5  23    5.30    1.71
  28   5  25    3.41    0.95
  28   5  27   -0.09    0.76
  28   6   0    1.04    0.76
  28   6   2    4.64    0.95
  28   6   4    5.49    1.89
  28   6   6    5.02    0.95
  28   6   8    1.14    0.57
  28   6  10    0.85    0.47
  28   6  12    0.85    0.76
  28   6  14    7.58    1.80
  28   6  16    3.41    0.95
  28   6  18    3.79    1.42
  28   6  20    0.38    1.04
  28   6  22   -0.28    0.85
  28   6  24   -2.18    0.85
  28   6  26    2.56    1.23
  28   7   1   -0.38    0.66
  28   7   3    2.56    0.76
  28   7   5   22.64    2.94
  28   7   7   15.35    2.94
  28   7   9    4.83    0.66
  28   7  11    0.28    0.57
  28   7  13   -0.66    0.76
  28   7  15    8.62    1.42
  28   7  17   11.46    2.27
  28   7  19   16.77    3.50
  28   7  21   45.00    5.40
  28   7  23    4.17    1.80
  28   7  25   -0.38    0.85
  28   7  27    0.95    0.85
  28   8   0   27.85    2.84
  28   8   2    2.94    0.66
  28   8   4   20.18    2.65
  28   8   6   -0.28    0.57
  28   8   8    2.75    0.57
  28   8  10    3.79    0.76
  28   8  12    0.57    0.57
  28   8  14    0.09    0.66
  28   8  16    2.56    0.95
  28   8  18    1.33    1.04
  28   8  20    0.76    0.85
  28   8  22    0.76    0.85
  28   8  24   -0.85    0.95
  28   8  26    1.33    0.85
  28   9   1   -0.57    0.47
  28   9   3   -0.38    0.57
  28   9   5    4.74    0.76
  28   9   7    7.86    1.14
  28   9   9    2.65    1.52
  28   9  11    2.08    0.47
  28   9  13    1.04    0.66
  28   9  15    0.76    0.76
  28   9  17    2.37    0.85
  28   9  19    4.36    1.23
  28   9  21    2.46    1.61
  28   9  23    1.33    0.95
  28   9  25    0.76    1.04
  28   9  27    0.38    0.95
  28  10   0    8.15    0.95
  28  10   2    0.47    0.57
  28  10   4   12.79    1.23
  28  10   6    0.85    0.47
  28  10   8    5.40    0.85
  28  10  10   18.66    1.89
  28  10  12    8.81    1.23
  28  10  14   15.16    2.46
  28  10  16   21.60    3.22
  28  10  18   41.68    7.01
  28  10  20    8.81    1.99
  28  10  22    9.66    2.65
  28  10  24    1.52    0.85
  28  10  26   -0.66    0.85
  28  11   1    1.42    0.57
  28  11   3    1.52    0.66
  28  11   5    0.09    0.57
  28  11   7    1.80    1.23
  28  11   9    1.61    0.47
  28  11  11    3.60    0.47
  28  11  13    4.17    0.66
  28  11  15    2.18    0.66
  28  11  17    0.47    0.66
  28  11  19    0.85    0.76
  28  11  21    0.66    0.57
  28  11  23    1.14    0.76
  28  11  25    0.95    0.85
  28  11  27    1.04    1.04
  28  12   0    2.46    0.76
  28  12   2    1.42    0.76
  28  12   4    0.85    0.66
  28  12   6    1.14    0.76
  28  12   8    0.47    0.66
  28  12  10    9.66    1.14
  28  12  12    3.22    0.57
  28  12  14    8.24    1.42
  28  12  16   16.29    2.27
  28  12  18   20.46    2.84
  28  12  20    4.45    1.42
  28  12  22    3.22    0.85
  28  12  24   -0.28    0.57
  28  12  26   -0.28    0.85
  28  13   1    1.14    0.76
  28  13   3    1.14    0.76
  28  13   5    2.08    0.76
  28  13   7   -0.28    0.66
  28  13   9    0.19    0.57
  28  13  11    4.07    0.66
  28  13  13    7.67    0.95
  28  13  15    6.06    0.95
  28  13  17    2.27    0.57
  28  13  19    0.28    0.57
  28  13  21   -0.38    0.57
  28  13  23   -0.38    0.66
  28  13  25   -0.47    0.66
  28  13  27    0.09    0.95
  28  14   0   23.30    3.79
  28  14   2   37.23    5.87
  28  14   4    8.62    1.89
  28  14   6    5.12    1.23
  28  14   8    0.00    0.66
  28  14  10   13.26    2.56
  28  14  12   12.88    1.99
  28  14  14   14.97    2.18
  28  14  16   29.37    3.69
  28  14  18   30.60    3.88
  28  14  20    5.21    1.33
  28  14  22    3.60    1.04
  28  14  24   -0.19    0.66
  28  14  26   -0.76    0.66
  28  15   1    1.14    0.85
  28  15   3    8.90    1.52
  28  15   5    7.20    1.23
  28  15   7    6.54    1.42
  28  15   9    3.13    2.18
  28  15  11    1.33    0.57
  28  15  13    7.58    1.23
  28  15  15   12.41    1.89
  28  15  17    5.49    2.46
  28  15  19    2.94    0.57
  28  15  21    0.76    0.76
  28  15  23    0.66    0.66
  28  15  25    0.38    0.66
  28  15  27    0.95    0.57
  28  16   0   57.22    7.10
  28  16   2   48.22    6.82
  28  16   4   12.79    2.65
  28  16   6    4.74    1.14
  28  16   8    1.23    0.76
  28  16  10   33.53    4.83
  28  16  12   16.10    2.18
  28  16  14   30.79    3.79
  28  16  16   21.88    3.41
  28  16  18   14.02    2.37
  28  16  20    1.42    0.85
  28  16  22   -0.57    0.38
  28  16  24   -0.66    0.57
  28  16  26   -0.28    0.66
  28  17   1    2.56    1.04
  28  17   3    9.00    3.03
  28  17   5   28.61    4.64
  28  17   7   29.65    4.64
  28  17   9    2.18    0.85
  28  17  11    1.23    0.85
  28  17  13    3.88    0.76
  28  17  15    6.25    1.23
  28  17  17    5.97    1.80
  28  17  19    1.04    0.57
  28  17  21   -0.28    0.47
  28  17  23    0.38    0.47
  28  17  25    1.71    1.23
  28  17  27   -1.42    0.57
  28  18   0  122.20   15.35
  28  18   2  116.23   22.45
  28  18   4   26.81    5.59
  28  18   6    9.85    5.12
  28  18   8    1.80    0.85
  28  18  10   31.35    5.02
  28  18  12   17.81    3.03
  28  18  14   23.97    2.84
  28  18  16   14.21    3.03
  28  18  18    8.34    2.18
  28  18  20   -0.09    0.47
  28  18  22   -1.23    0.47
  28  18  24    0.66    0.47
  28  18  26    0.47    0.57
  28  19   1    1.04    1.23
  28  19   3   17.15    3.41
  28  19   5   34.86    5.49
  28  19   7   13.36    2.65
  28  19   9    3.98    1.42
  28  19  11   -0.66    0.57
  28  19  13    0.57    0.66
  28  19  15    1.99    0.57
  28  19  17    0.66    0.66
  28  19  19    0.38    0.57
  28  19  21    0.09    0.47
  28  19  23    0.19    0.95
  28  19  25   -0.28    0.47
  28  19  27    0.85    0.85
  28  20   0   76.54   13.74
  28  20   2   40.83    7.29
  28  20   4   23.11    5.12
  28  20   6    1.71    1.14
  28  20   8    0.66    0.85
  28  20  10   15.54    3.50
  28  20  12    4.93    1.52
  28  20  14    8.71    1.42
  28  20  16   -0.09    0.57
  28  20  18    0.66    0.47
  28  20  20    0.66    0.85
  28  20  22    2.08    0.57
  28  20  24    2.18    1.14
  28  20  26   -0.28    0.57
  28  21   1    2.08    0.95
  28  21   3    5.59    2.27
  28  21   5   34.01    6.44
  28  21   7   28.04    6.82
  28  21   9    5.12    1.42
  28  21  11    0.09    0.85
  28  21  13    0.09    0.66
  28  21  15   -0.38    0.47
  28  21  17    0.76    0.38
  28  21  19    0.19    0.47
  28  21  21   -0.09    0.66
  28  21  23    0.85    0.57
  28  21  25   -0.85    0.57
  28  22   0   63.85   15.25
  28  22   2   41.59    8.34
  28  22   4   29.18   22.83
  28  22   6    0.85    0.85
  28  22   8    1.42    0.85
  28  22  10    8.71    2.65
  28  22  12    4.74    1.71
  28  22  14    3.60    1.23
  28  22  16   -0.47    0.47
  28  22  18   -0.66    0.47
  28  22  20    0.28    0.66
  28  22  22   -0.95    0.66
  28  22  24    2.37    1.23
  28  23   1   -1.61    1.04
  28  23   3    7.39    2.75
  28  23   5    0.85    1.14
  28  23   7    4.55    1.71
  28  23   9    2.94    1.33
  28  23  11    0.76    0.85
  28  23  13    0.66    0.76
  28  23  15    1.14    1.04
  28  23  17    0.28    0.38
  28  23  19    0.66    0.57
  28  23  21   -0.57    0.57
  28  23  23   -0.66    0.66
  28  24   0    1.52    1.04
  28  24   2    2.65    1.52
  28  24   4   -1.14    0.95
  28  24   6   -1.71    0.85
  28  24   8    1.04    0.85
  28  24  10    1.23    1.14
  28  24  12    1.14    0.76
  28  24  14    0.19    0.66
  28  24  16    0.57    0.57
  28  24  18    0.28    0.47
  28  24  20    2.94    1.04
  28  24  22    3.13    1.33
  28  25   1   -1.33    0.76
  28  25   3    0.38    1.14
  28  25   5    1.71    0.95
  28  25   7    0.57    0.85
  28  25   9    1.71    1.14
  28  25  11    0.19    0.85
  28  25  13   -0.38    0.76
  28  25  15    0.00    0.57
  28  25  17    0.09    0.47
  28  25  19    0.38    0.47
  28  25  21    0.09    0.66
  28  26   0    3.69    1.71
  28  26   2    1.99    1.42
  28  26   4   -0.38    1.52
  28  26   6    3.03    1.61
  28  26   8    0.57    0.95
  28  26  10   -0.38    0.95
  28  26  12    0.09    0.76
  28  26  14    2.46    1.33
  28  26  16    0.38    0.66
  28  26  18   -0.38    0.66
  28  26  20   -0.09    0.47
  28  27   1   -1.89    0.95
  28  27   3   -1.23    0.85
  28  27   5    1.61    0.95
  28  27   7   -0.28    0.95
  28  27   9   -1.52    0.85
  28  27  11    0.57    0.85
  28  27  13    1.99    1.04
  28  27  15    2.46    2.18
  28  27  17    0.57    0.47
  28  27  19   -0.38    0.66
  28  28   0   45.00   13.92
  28  28   2   34.58    8.24
  28  28   4   12.69    4.45
  28  28   6    2.46    1.71
  28  28   8   -1.14    0.85
  28  28  10    0.57    0.95
  28  28  12   23.87    6.92
  28  28  14    7.96    3.13
  28  28  16    3.60    1.80
  28  28  18   -0.95    1.42
  29   1   0    9.66    1.99
  29   1   2    5.40    1.23
  29   1   4    4.64    1.14
  29   1   6    1.61    0.76
  29   1   8    3.22    0.76
  29   1  10    0.85    0.57
  29   1  12    1.42    0.66
  29   1  14   -0.38    0.85
  29   1  16    3.13    1.23
  29   1  18    0.19    0.95
  29   1  20    1.04    0.85
  29   1  22    0.28    1.14
  29   1  24   -0.66    1.14
  29   1  26   -1.04    0.95
  29   1  28    0.09    0.95
  29   2   1    5.30    1.23
  29   2   3   15.06    4.26
  29   2   5    0.66    0.85
  29   2   7   16.01    3.03
  29   2   9    5.87    1.23
  29   2  11   -0.38    0.57
  29   2  13    8.62    1.42
  29   2  15   11.65    2.18
  29   2  17   65.27   11.18
  29   2  19   41.77    7.20
  29   2  21   27.76    5.87
  29   2  23    0.57    1.33
  29   2  25    0.95    0.95
  29   2  27    1.61    2.08
  29   3   0   11.84    2.75
  29   3   2    9.76    2.37
  29   3   4    6.73    1.33
  29   3   6    5.30    0.95
  29   3   8    2.56    0.85
  29   3  10   -0.47    0.47
  29   3  12    0.57    0.66
  29   3  14    2.94    0.85
  29   3  16    7.96    2.18
  29   3  18   14.97    2.84
  29   3  20   15.16    5.68
  29   3  22    3.03    1.23
  29   3  24    1.33    1.04
  29   3  26    1.33    0.95
  29   3  28    1.33    1.04
  29   4   1    3.03    0.95
  29   4   3   11.56    2.18
  29   4   5   -0.28    0.76
  29   4   7   11.08    1.42
  29   4   9    5.12    1.04
  29   4  11    0.09    0.57
  29   4  13    2.46    0.85
  29   4  15    4.07    0.95
  29   4  17   31.54    4.93
  29   4  19   14.87    3.41
  29   4  21    5.02    1.80
  29   4  23    3.69    1.80
  29   4  25    0.38    0.95
  29   4  27   11.65    3.79
  29   5   0    1.14    0.76
  29   5   2    1.04    0.85
  29   5   4    0.76    0.85
  29   5   6    0.76    0.76
  29   5   8   -0.57    0.66
  29   5  10    0.76    0.57
  29   5  12    2.84    0.66
  29   5  14    6.16    1.33
  29   5  16   21.12    3.69
  29   5  18   17.15    3.98
  29   5  20   10.51    2.94
  29   5  22    3.88    1.80
  29   5  24    0.76    1.04
  29   5  26   -0.85    0.85
  29   5  28    2.08    0.95
  29   6   1    1.04    0.85
  29   6   3    2.84    0.85
  29   6   5    1.99    0.76
  29   6   7    3.60    0.85
  29   6   9    1.33    0.66
  29   6  11    0.09    0.47
  29   6  13    1.89    0.85
  29   6  15    2.08    0.76
  29   6  17    3.79    1.14
  29   6  19    1.61    0.95
  29   6  21    0.76    0.95
  29   6  23   -0.28    0.66
  29   6  25   -0.85    0.85
  29   6  27   -0.76    1.04
  29   7   0   10.23    1.80
  29   7   2   12.03    1.99
  29   7   4    9.57    1.52
  29   7   6    5.30    1.33
  29   7   8    1.52    0.95
  29   7  10    0.47    0.47
  29   7  12    1.04    0.57
  29   7  14    1.80    0.57
  29   7  16    5.59    1.61
  29   7  18    5.87    1.52
  29   7  20    9.19    1.89
  29   7  22   10.61    2.65
  29   7  24    4.64    2.18
  29   7  26    1.42    0.85
  29   7  28    1.99    1.04
  29   8   1    3.22    0.76
  29   8   3    2.37    0.76
  29   8   5    0.28    0.66
  29   8   7    1.14    0.66
  29   8   9    2.27    0.57
  29   8  11    0.95    1.04
  29   8  13    1.14    0.85
  29   8  15    1.04    0.76
  29   8  17    0.57    0.76
  29   8  19    1.14    0.85
  29   8  21   -0.66    0.85
  29   8  23    0.66    0.76
  29   8  25    1.04    0.76
  29   8  27    0.09    0.85
  29   9   0    2.56    0.57
  29   9   2    3.88    0.95
  29   9   4    3.79    0.85
  29   9   6    2.65    0.66
  29   9   8    1.14    0.66
  29   9  10    4.07    0.66
  29   9  12    2.65    0.66
  29   9  14    0.66    0.66
  29   9  16    0.38    0.66
  29   9  18   -0.38    0.85
  29   9  20    4.07    1.14
  29   9  22    1.14    0.85
  29   9  24    0.85    0.76
  29   9  26    1.61    1.04
  29   9  28    0.09    0.76
  29  10   1    0.09    0.47
  29  10   3    0.09    0.47
  29  10   5    0.19    0.57
  29  10   7    2.65    0.57
  29  10   9    2.65    0.66
  29  10  11    0.85    0.47
  29  10  13    1.14    0.57
  29  10  15    8.81    1.52
  29  10  17    3.50    1.23
  29  10  19    3.41    1.04
  29  10  21    2.18    0.85
  29  10  23    1.23    0.85
  29  10  25    0.57    0.85
  29  10  27    1.42    1.89
  29  11   0    0.57    0.57
  29  11   2    1.04    0.57
  29  11   4    0.38    0.57
  29  11   6   -0.38    0.47
  29  11   8    1.04    0.57
  29  11  10    0.38    0.47
  29  11  12    1.52    0.66
  29  11  14    0.09    0.57
  29  11  16    0.85    0.57
  29  11  18    1.33    0.66
  29  11  20    0.00    0.85
  29  11  22    0.00    0.85
  29  11  24    3.50    1.61
  29  11  26   -0.66    0.95
  29  11  28   -0.76    0.76
  29  12   1    1.71    0.66
  29  12   3    0.66    0.66
  29  12   5    4.26    0.66
  29  12   7    0.76    0.57
  29  12   9    3.41    0.66
  29  12  11    1.23    0.47
  29  12  13    3.32    0.76
  29  12  15   12.98    1.80
  29  12  17   14.30    2.18
  29  12  19    5.30    1.14
  29  12  21    3.79    1.14
  29  12  23    1.61    0.85
  29  12  25   -0.57    0.76
  29  12  27    8.34    2.94
  29  13   0    9.66    1.99
  29  13   2    5.40    1.23
  29  13   4    2.18    0.85
  29  13   6    1.80    0.76
  29  13   8    0.38    0.66
  29  13  10    0.28    0.57
  29  13  12    3.22    0.57
  29  13  14    5.59    0.85
  29  13  16    1.42    0.66
  29  13  18    1.04    0.66
  29  13  20    0.76    0.66
  29  13  22    2.08    1.33
  29  13  24    0.00    0.76
  29  13  26    0.00    0.95
  29  13  28    0.38    1.04
  29  14   1    1.52    0.85
  29  14   3    3.03    0.85
  29  14   5    9.09    1.80
  29  14   7    1.23    0.66
  29  14   9   -0.09    0.66
  29  14  11    1.14    0.85
  29  14  13    3.22    0.76
  29  14  15   23.87    2.65
  29  14  17   18.85    2.37
  29  14  19    5.97    1.42
  29  14  21    2.37    1.04
  29  14  23    2.46    1.23
  29  14  25   -0.28    0.66
  29  14  27    4.55    1.89
  29  15   0    5.87    1.33
  29  15   2   10.23    2.18
  29  15   4    4.07    1.04
  29  15   6    1.61    0.76
  29  15   8    0.47    1.04
  29  15  10    4.74    1.14
  29  15  12   16.20    2.18
  29  15  14   28.13    2.46
  29  15  16   17.34    2.18
  29  15  18    4.45    1.04
  29  15  20    0.76    0.57
  29  15  22   -0.47    0.57
  29  15  24   -0.38    0.66
  29  15  26    0.09    1.14
  29  15  28   -0.38    1.04
  29  16   1    2.46    1.14
  29  16   3   17.71    2.94
  29  16   5   20.37    3.32
  29  16   7    3.13    1.33
  29  16   9    2.46    1.23
  29  16  11    0.28    0.57
  29  16  13    3.88    0.85
  29  16  15   13.36    1.99
  29  16  17   13.55    1.99
  29  16  19    3.88    1.04
  29  16  21    2.65    0.66
  29  16  23    0.28    0.47
  29  16  25   -0.19    0.66
  29  16  27    9.85    3.13
  29  17   0   79.85   11.75
  29  17   2   49.54    7.01
  29  17   4   14.87    3.79
  29  17   6    5.87    1.52
  29  17   8   -1.33    0.66
  29  17  10    2.65    0.85
  29  17  12   12.98    2.46
  29  17  14   27.76    2.94
  29  17  16   14.40    2.37
  29  17  18    4.64    1.42
  29  17  20    0.76    0.57
  29  17  22    0.00    0.38
  29  17  24   -0.09    0.57
  29  17  26   -0.66    0.66
  29  18   1    1.89    0.95
  29  18   3   13.55    2.27
  29  18   5   19.42    3.98
  29  18   7   12.41    3.79
  29  18   9    2.08    0.76
  29  18  11    0.76    0.66
  29  18  13    2.37    0.66
  29  18  15    3.32    0.85
  29  18  17    5.21    1.52
  29  18  19    0.00    0.57
  29  18  21    0.47    0.47
  29  18  23    0.19    0.47
  29  18  25    0.57    0.57
  29  18  27   -0.28    0.66
  29  19   0   36.85    7.67
  29  19   2   38.74    7.01
  29  19   4   14.21    3.41
  29  19   6    1.80    0.85
  29  19   8    0.09    0.66
  29  19  10    1.99    0.95
  29  19  12    2.94    1.33
  29  19  14    7.86    1.33
  29  19  16    3.69    1.04
  29  19  18    0.09    0.47
  29  19  20    0.76    0.57
  29  19  22    1.42    0.57
  29  19  24    0.76    0.57
  29  19  26    1.52    1.14
  29  20   1    1.33    0.85
  29  20   3   10.99    2.75
  29  20   5   10.80    3.41
  29  20   7    8.43    2.18
  29  20   9    3.03    0.76
  29  20  11    0.57    0.76
  29  20  13    0.95    0.66
  29  20  15   -0.09    0.47
  29  20  17    0.38    0.47
  29  20  19   -0.28    0.47
  29  20  21   -0.66    0.57
  29  20  23   -0.28    0.57
  29  20  25    0.19    0.57
  29  21   0   37.42    9.47
  29  21   2   25.58    4.26
  29  21   4    8.71    2.08
  29  21   6    0.38    0.85
  29  21   8    0.28    0.85
  29  21  10    1.42    1.04
  29  21  12    3.03    1.61
  29  21  14    2.94    1.14
  29  21  16    2.08    0.76
  29  21  18    0.09    0.57
  29  21  20   -0.28    0.57
  29  21  22    1.14    0.57
  29  21  24    1.04    0.66
  29  22   1   -1.33    0.85
  29  22   3    1.99    1.23
  29  22   5    3.41    1.42
  29  22   7    3.13    1.61
  29  22   9    1.33    0.95
  29  22  11    1.61    0.76
  29  22  13    2.56    2.18
  29  22  15   -0.19    0.57
  29  22  17    0.76    0.38
  29  22  19   -0.19    0.47
  29  22  21    1.04    0.95
  29  22  23   -0.85    0.76
  29  23   0    3.50    1.33
  29  23   2    4.17    1.23
  29  23   4    0.85    1.04
  29  23   6    0.38    0.76
  29  23   8    0.66    0.76
  29  23  10    0.76    0.85
  29  23  12    1.04    0.66
  29  23  14    0.09    0.66
  29  23  16   -0.19    0.47
  29  23  18    0.28    0.38
  29  23  20    0.66    0.57
  29  23  22   -0.38    0.57
  29  24   1    0.09    0.85
  29  24   3    0.57    0.85
  29  24   5    1.04    1.14
  29  24   7    1.04    0.95
  29  24   9    1.42    1.23
  29  24  11    2.65    1.42
  29  24  13   -0.57    0.66
  29  24  15    0.28    0.76
  29  24  17   -0.38    0.57
  29  24  19    0.09    0.47
  29  24  21   -0.09    0.57
  29  25   0   -0.47    0.85
  29  25   2   -0.38    0.85
  29  25   4    0.57    0.76
  29  25   6    0.85    0.85
  29  25   8   -0.38    0.85
  29  25  10    2.18    1.61
  29  25  12   -0.09    0.76
  29  25  14   -0.19    0.76
  29  25  16    0.95    0.66
  29  25  18    0.57    0.57
  29  25  20   -1.14    0.47
  29  26   1    2.37    0.95
  29  26   3    0.00    1.14
  29  26   5    0.19    0.85
  29  26   7   -0.09    0.95
  29  26   9    0.38    0.85
  29  26  11    0.76    1.04
  29  26  13    0.76    0.95
  29  26  15    0.66    0.66
  29  26  17   -0.47    0.57
  29  26  19   -0.76    0.95
  29  27   0    5.87    3.22
  29  27   2   13.07    4.74
  29  27   4    7.29    2.37
  29  27   6    2.27    1.33
  29  27   8    0.57    1.04
  29  27  10   -1.14    1.04
  29  27  12    1.89    1.61
  29  27  14    3.03    1.71
  29  27  16    0.85    0.85
  29  27  18    0.19    1.04
  29  28   1    1.89    1.04
  29  28   3   -1.71    1.04
  29  28   5    0.38    1.04
  29  28   7   -0.76    1.04
  29  28   9    0.47    0.95
  29  28  11   -0.95    0.85
  29  28  13    0.28    1.04
  29  28  15   -0.47    0.76
  29  29   0   24.16   14.21
  29  29   2   23.68    8.62
  29  29   4    7.20    3.50
  29  29   6    1.52    1.23
  29  29   8    0.00    0.85
  29  29  10    1.61    1.33
  29  29  12   11.46    5.02
  29  29  14   -0.95    1.42
  30   0   0  100.13   27.09
  30   1   1    2.46    0.85
  30   1   3    1.23    0.95
  30   1   5   -0.85    0.95
  30   1   7   -0.85    0.76
  30   1   9   -0.57    0.57
  30   1  11    0.76    0.57
  30   1  13    0.57    0.66
  30   1  15    0.00    0.85
  30   1  17    1.80    0.85
  30   1  19    0.19    0.85
  30   1  21    0.57    0.85
  30   1  23    0.28    1.04
  30   1  25    0.85    1.23
  30   1  27    0.19    0.85
  30   1  29    2.84    1.33
  30   2   0    2.37    0.95
  30   2   2   32.40    5.49
  30   2   4    3.03    1.61
  30   2   6   12.13    2.18
  30   2   8   10.80    2.56
  30   2  10    3.13    0.85
  30   2  12    0.76    0.57
  30   2  14    1.23    0.85
  30   2  16   87.53   14.78
  30   2  18   40.26    6.92
  30   2  20   72.28   17.15
  30   2  22   18.85    5.97
  30   2  24   -0.38    0.85
  30   2  26   22.92    5.87
  30   2  28   45.37   12.60
  30   3   1    2.37    0.85
  30   3   3    1.33    0.95
  30   3   5   -0.57    0.85
  30   3   7   -0.85    0.66
  30   3   9   -1.80    0.57
  30   3  11    2.37    0.57
  30   3  13    7.01    1.33
  30   3  15    7.01    1.52
  30   3  17   11.37    2.65
  30   3  19    8.15    1.80
  30   3  21    3.60    1.52
  30   3  23    1.04    0.95
  30   3  25    0.19    0.95
  30   3  27   -0.38    0.66
  30   3  29    0.19    0.95
  30   4   0   16.77    4.07
  30   4   2    2.75    1.04
  30   4   4    3.32    0.85
  30   4   6    0.95    0.85
  30   4   8    1.61    0.76
  30   4  10    0.47    0.57
  30   4  12   -0.28    0.57
  30   4  14    1.14    0.76
  30   4  16   58.45   10.61
  30   4  18    6.54    2.08
  30   4  20   18.47    5.49
  30   4  22    1.89    1.14
  30   4  24    0.57    0.95
  30   4  26   10.04    4.55
  30   4  28   -0.28    2.18
  30   5   1    0.00    0.85
  30   5   3   -0.38    0.76
  30   5   5   -0.76    0.76
  30   5   7   -0.38    0.76
  30   5   9    0.66    0.66
  30   5  11    0.85    0.47
  30   5  13    8.24    1.42
  30   5  15   12.31    2.18
  30   5  17   19.23    3.32
  30   5  19   15.35    3.41
  30   5  21    5.30    1.80
  30   5  23    1.80    0.95
  30   5  25   -0.38    0.95
  30   5  27    0.85    0.95
  30   5  29    0.09    0.85
  30   6   0   -1.33    0.66
  30   6   2   13.36    3.69
  30   6   4    0.66    0.85
  30   6   6    8.81    1.52
  30   6   8    5.68    1.23
  30   6  10   -0.47    0.57
  30   6  12    0.28    0.47
  30   6  14    1.04    0.57
  30   6  16    3.50    1.42
  30   6  18    0.95    0.85
  30   6  20    4.45    1.52
  30   6  22    1.42    0.95
  30   6  24   -0.66    0.66
  30   6  26    0.95    1.23
  30   6  28    0.66    1.23
  30   7   1    0.66    0.66
  30   7   3    0.28    0.66
  30   7   5   -0.85    0.76
  30   7   7    0.57    0.66
  30   7   9    0.19    0.66
  30   7  11    0.28    0.47
  30   7  13    3.41    1.23
  30   7  15    5.87    1.33
  30   7  17    8.62    2.56
  30   7  19    3.32    1.42
  30   7  21    3.32    1.71
  30   7  23    4.45    1.33
  30   7  25    0.09    0.85
  30   7  27   -0.76    1.04
  30   7  29    0.85    1.04
  30   8   0    1.14    1.52
  30   8   2   12.50    3.32
  30   8   4   -0.28    0.66
  30   8   6    2.65    1.14
  30   8   8    6.06    1.14
  30   8  10    0.47    0.57
  30   8  12    2.75    1.33
  30   8  14    3.98    1.14
  30   8  16    0.38    0.76
  30   8  18    1.52    0.95
  30   8  20   -0.19    0.76
  30   8  22   -0.09    1.04
  30   8  24    1.71    1.99
  30   8  26    1.04    0.85
  30   8  28    1.23    1.42
  30   9   1   -0.38    0.57
  30   9   3    1.33    0.66
  30   9   5    0.85    0.66
  30   9   7    0.38    0.66
  30   9   9    0.76    0.66
  30   9  11    0.28    0.57
  30   9  13    0.47    0.66
  30   9  15   -0.19    0.57
  30   9  17    1.52    0.66
  30   9  19    2.18    0.95
  30   9  21    0.57    0.95
  30   9  23    2.37    0.95
  30   9  25    2.27    1.04
  30   9  27    0.57    0.85
  30   9  29    1.80    2.65
  30  10   0    1.33    0.57
  30  10   2    4.45    0.95
  30  10   4    1.80    0.85
  30  10   6    0.38    0.57
  30  10   8    1.04    0.57
  30  10  10    0.76    0.57
  30  10  12    0.09    0.47
  30  10  14    1.80    0.76
  30  10  16    0.00    0.76
  30  10  18    0.95    0.76
  30  10  20    0.19    0.76
  30  10  22    0.19    0.85
  30  10  24    1.14    1.14
  30  10  26    1.71    1.61
  30  10  28    6.63    3.88
  30  11   1    0.09    0.66
  30  11   3    1.89    0.57
  30  11   5    0.57    0.57
  30  11   7    0.09    0.57
  30  11   9    1.33    0.57
  30  11  11    4.17    0.76
  30  11  13    4.74    0.95
  30  11  15    0.95    0.66
  30  11  17    0.19    0.66
  30  11  19   -0.09    0.66
  30  11  21   -0.66    0.66
  30  11  23    0.00    0.85
  30  11  25    1.80    1.14
  30  11  27    0.38    0.95
  30  11  29    0.09    1.42
  30  12   0    1.23    0.76
  30  12   2    2.08    0.95
  30  12   4    4.83    3.32
  30  12   6    0.00    0.57
  30  12   8    1.42    0.57
  30  12  10    0.00    0.47
  30  12  12    3.79    0.76
  30  12  14   18.85    2.27
  30  12  16   12.41    2.65
  30  12  18   13.83    3.03
  30  12  20    2.08    1.14
  30  12  22    0.38    0.66
  30  12  24    0.66    0.66
  30  12  26    5.68    2.27
  30  12  28    7.67    4.07
  30  13   1    0.95    0.66
  30  13   3    5.78    1.04
  30  13   5    9.28    1.61
  30  13   7    1.89    0.76
  30  13   9    0.57    0.57
  30  13  11    6.35    1.23
  30  13  13   10.23    1.42
  30  13  15   16.39    2.27
  30  13  17    6.16    1.23
  30  13  19    5.30    1.61
  30  13  21    0.28    0.57
  30  13  23    0.76    0.66
  30  13  25   -0.76    0.57
  30  13  27    2.56    1.04
  30  14   0    0.95    0.85
  30  14   2    4.07    0.95
  30  14   4   -0.28    1.04
  30  14   6   -0.19    0.66
  30  14   8    2.56    0.95
  30  14  10    3.03    1.23
  30  14  12   20.27    2.75
  30  14  14   47.08    3.60
  30  14  16   27.28    3.13
  30  14  18   11.75    2.08
  30  14  20    6.73    1.80
  30  14  22    0.19    0.66
  30  14  24   -1.04    0.66
  30  14  26    2.75    2.08
  30  14  28    0.19    1.52
  30  15   1    0.66    0.85
  30  15   3   11.27    2.65
  30  15   5   13.45    3.22
  30  15   7    7.77    2.08
  30  15   9    0.57    0.66
  30  15  11    1.14    0.57
  30  15  13   13.17    1.89
  30  15  15   37.99    3.32
  30  15  17   27.47    3.22
  30  15  19    4.45    1.14
  30  15  21   -0.76    0.57
  30  15  23    1.23    0.66
  30  15  25    0.95    0.76
  30  15  27   -0.09    1.14
  30  16   0  151.47   16.01
  30  16   2  125.89   20.75
  30  16   4   36.75    5.78
  30  16   6    7.20    1.89
  30  16   8    0.57    0.57
  30  16  10   -0.38    0.66
  30  16  12    8.62    1.61
  30  16  14   36.09    3.88
  30  16  16   28.42    3.32
  30  16  18   13.55    2.08
  30  16  20    5.21    1.42
  30  16  22    0.38    0.57
  30  16  24   -1.14    0.66
  30  16  26    0.95    0.95
  30  17   1    0.95    0.85
  30  17   3    5.87    1.42
  30  17   5   11.84    2.84
  30  17   7    9.09    1.89
  30  17   9    0.76    0.76
  30  17  11    1.61    0.76
  30  17  13   12.31    1.99
  30  17  15   24.91    2.84
  30  17  17   14.59    2.37
  30  17  19    5.59    1.42
  30  17  21    1.04    0.47
  30  17  23   -0.38    0.57
  30  17  25    0.76    0.76
  30  18   0   30.88    5.97
  30  18   2   42.82    7.20
  30  18   4   14.21    3.50
  30  18   6    1.14    0.85
  30  18   8    0.38    0.85
  30  18  10    0.85    0.76
  30  18  12    7.20    2.27
  30  18  14   14.87    2.65
  30  18  16   19.23    2.84
  30  18  18    0.85    0.76
  30  18  20   -0.38    0.57
  30  18  22    0.00    0.47
  30  18  24    0.00    0.57
  30  18  26   -4.93    3.98
  30  19   1    1.99    0.85
  30  19   3    3.22    1.42
  30  19   5    9.76    2.94
  30  19   7    4.17    1.89
  30  19   9    1.52    0.85
  30  19  11    0.19    0.66
  30  19  13    1.52    0.76
  30  19  15    6.54    1.33
  30  19  17    5.78    1.33
  30  19  19    0.66    0.57
  30  19  21    0.95    0.47
  30  19  23   -0.09    0.66
  30  19  25   -0.76    1.14
  30  20   0   98.14   14.30
  30  20   2   55.32    9.85
  30  20   4   30.41    6.73
  30  20   6    3.13    1.14
  30  20   8    1.14    0.76
  30  20  10   -0.85    0.76
  30  20  12    3.22    1.33
  30  20  14    4.17    1.52
  30  20  16    3.69    1.04
  30  20  18    0.76    0.57
  30  20  20    1.23    0.47
  30  20  22   -0.47    0.47
  30  20  24   -0.85    0.38
  30  21   1    0.47    0.85
  30  21   3    5.40    1.71
  30  21   5    5.30    1.71
  30  21   7    4.36    1.33
  30  21   9    1.14    0.85
  30  21  11   -1.04    0.76
  30  21  13   -0.09    0.66
  30  21  15   -0.09    0.57
  30  21  17    0.76    0.47
  30  21  19   -0.38    0.47
  30  21  21   -0.66    0.47
  30  21  23   -0.28    0.85
  30  22   0   10.42    3.32
  30  22   2   13.55    4.17
  30  22   4    3.79    1.61
  30  22   6    1.33    0.95
  30  22   8   -0.57    0.85
  30  22  10    0.57    0.57
  30  22  12    0.57    0.66
  30  22  14    0.38    0.66
  30  22  16   -0.19    0.57
  30  22  18    0.00    0.38
  30  22  20   -0.85    0.57
  30  22  22   -1.14    0.57
  30  23   1    0.76    0.85
  30  23   3    1.14    0.85
  30  23   5   -0.38    0.95
  30  23   7    1.71    0.95
  30  23   9    2.18    0.85
  30  23  11    3.32    3.22
  30  23  13   -0.19    0.57
  30  23  15   -0.38    0.57
  30  23  17   -0.57    0.47
  30  23  19    0.00    0.38
  30  23  21   -1.42    0.66
  30  24   0   -0.95    0.95
  30  24   2   -1.04    1.23
  30  24   4    0.38    0.85
  30  24   6   -1.23    0.85
  30  24   8    1.14    0.76
  30  24  10   -1.80    0.85
  30  24  12    0.85    0.85
  30  24  14    0.28    0.57
  30  24  16   -0.28    0.66
  30  24  18    0.38    0.66
  30  24  20    0.28    0.76
  30  25   1    0.09    0.95
  30  25   3   -0.95    0.95
  30  25   5    1.61    0.95
  30  25   7    1.33    0.85
  30  25   9    1.61    1.14
  30  25  11    0.95    0.85
  30  25  13   -0.57    0.95
  30  25  15    0.66    0.76
  30  25  17   -0.09    0.57
  30  25  19   -1.80    1.14
  30  26   0   38.74   11.84
  30  26   2   18.28    5.40
  30  26   4    6.92    3.41
  30  26   6    4.26    2.65
  30  26   8   -0.19    0.95
  30  26  10    1.99    1.04
  30  26  12    3.60    2.75
  30  26  14    5.02    2.84
  30  26  16   -0.09    0.95
  30  27   1   -0.38    1.04
  30  27   3    1.14    1.04
  30  27   5   -0.28    1.14
  30  27   7   -0.57    0.76
  30  27   9    1.61    0.85
  30  27  11    1.33    1.33
  30  27  13   -0.57    0.95
  30  27  15    0.28    0.76
  30  28   0   36.00   11.56
  30  28   2   62.61   18.76
  30  28   4   19.42    8.05
  30  28   6   -0.95    1.23
  30  28   8    0.66    0.85
  30  28  10   11.46    3.60
  30  28  12   19.04   10.33
  30  28  14   -0.47    2.46
  30  29   1   -0.85    0.76
  30  29   3    0.85    0.85
  30  29   5    0.09    0.85
  30  29   7    1.23    1.33
  30  29   9    0.95    1.14
  30  29  11    0.28    1.23
  30  30   0   41.21   21.41
  30  30   2   84.31   28.99
  30  30   4   48.41   23.30
  30  30   6   -1.99    1.23
  30  30   8   -1.80    1.23
  30  30  10   -7.67    6.54
  31   1   0    2.46    1.14
  31   1   2    2.65    1.14
  31   1   4   -0.09    0.95
  31   1   6    1.04    0.85
  31   1   8    0.19    0.95
  31   1  10   -1.23    0.66
  31   1  12    0.85    0.57
  31   1  14    1.23    0.66
  31   1  16    1.14    0.76
  31   1  18   -0.28    0.95
  31   1  20    0.47    0.95
  31   1  22   -1.71    0.95
  31   1  24    0.09    0.85
  31   1  26    0.57    0.85
  31   1  28    0.38    1.23
  31   1  30    0.28    0.85
  31   2   1    2.75    1.04
  31   2   3    1.14    1.04
  31   2   5    4.93    1.61
  31   2   7    4.93    1.61
  31   2   9    0.85    0.76
  31   2  11    0.85    0.57
  31   2  13    0.09    0.57
  31   2  15   32.21    5.21
  31   2  17    5.49    1.61
  31   2  19   32.59    7.10
  31   2  21    7.96    2.18
  31   2  23    2.18    1.33
  31   2  25    5.49    3.13
  31   2  27   14.02    5.12
  31   2  29   19.13   10.14
  31   3   0    1.61    1.04
  31   3   2    0.47    0.85
  31   3   4    0.38    0.85
  31   3   6    1.80    0.85
  31   3   8    1.14    0.85
  31   3  10    1.89    0.76
  31   3  12    4.83    0.85
  31   3  14    7.39    1.52
  31   3  16    2.56    1.14
  31   3  18    0.66    0.85
  31   3  20    0.09    0.85
  31   3  22   -0.28    0.85
  31   3  24   -0.57    0.95
  31   3  26    0.00    1.33
  31   3  28    0.66    0.95
  31   3  30   -0.19    0.95
  31   4   1    1.14    0.85
  31   4   3    1.52    2.08
  31   4   5    0.57    1.14
  31   4   7    2.08    0.95
  31   4   9    0.28    1.04
  31   4  11    1.61    0.57
  31   4  13   -0.19    0.57
  31   4  15    8.90    2.18
  31   4  17    1.23    0.76
  31   4  19   20.37    4.26
  31   4  21    0.95    1.14
  31   4  23    1.71    1.14
  31   4  25    0.95    0.95
  31   4  27    0.76    1.52
  31   4  29   12.98    6.06
  31   5   0    1.52    0.95
  31   5   2    2.08    0.95
  31   5   4    1.71    0.95
  31   5   6   -0.28    0.66
  31   5   8    0.38    0.76
  31   5  10    2.18    0.66
  31   5  12    3.32    0.76
  31   5  14    7.20    1.42
  31   5  16    4.83    1.52
  31   5  18    4.74    1.14
  31   5  20    5.68    1.80
  31   5  22    7.58    7.39
  31   5  24   -0.09    0.85
  31   5  26    0.57    0.95
  31   5  28   -0.28    1.14
  31   5  30   -0.57    1.61
  31   6   1    1.33    0.85
  31   6   3    1.52    0.85
  31   6   5    0.47    0.95
  31   6   7    0.76    0.76
  31   6   9    1.14    0.66
  31   6  11    0.66    0.66
  31   6  13    0.95    0.57
  31   6  15    3.88    1.61
  31   6  17    0.00    0.85
  31   6  19    2.08    0.85
  31   6  21    1.04    0.85
  31   6  23    0.95    0.85
  31   6  25    0.28    0.95
  31   6  27   -0.66    1.14
  31   6  29    0.28    1.14
  31   7   0    3.22    1.23
  31   7   2    2.56    1.33
  31   7   4    8.53    1.42
  31   7   6    1.99    0.76
  31   7   8   -0.28    0.66
  31   7  10    0.76    0.66
  31   7  12    0.00    0.47
  31   7  14   -0.38    0.57
  31   7  16    0.66    0.66
  31   7  18    0.85    0.85
  31   7  20    1.71    0.85
  31   7  22   -0.47    0.95
  31   7  24    0.19    1.04
  31   7  26   -0.95    0.85
  31   7  28    0.47    0.85
  31   8   1    0.28    0.76
  31   8   3    2.37    1.04
  31   8   5    0.85    0.76
  31   8   7    0.57    0.76
  31   8   9    0.66    0.76
  31   8  11   -0.95    0.57
  31   8  13    0.47    0.57
  31   8  15   -0.76    0.66
  31   8  17   -0.38    0.66
  31   8  19   -0.85    0.76
  31   8  21    0.09    0.66
  31   8  23    1.52    1.14
  31   8  25   -0.09    1.04
  31   8  27   -0.76    0.85
  31   8  29    0.09    0.85
  31   9   0   -0.38    0.76
  31   9   2    1.61    0.76
  31   9   4    0.57    0.76
  31   9   6    0.66    0.66
  31   9   8    1.71    0.66
  31   9  10    1.04    0.66
  31   9  12    0.09    0.47
  31   9  14    1.42    0.57
  31   9  16    0.76    0.66
  31   9  18    0.66    0.95
  31   9  20   -0.28    0.85
  31   9  22    2.18    0.95
  31   9  24   -0.19    0.85
  31   9  26    0.57    1.23
  31   9  28    0.66    0.85
  31  10   1    0.38    0.66
  31  10   3    1.99    0.66
  31  10   5    0.57    0.66
  31  10   7    2.18    0.95
  31  10   9    1.14    1.04
  31  10  11   -0.28    0.57
  31  10  13    2.65    0.66
  31  10  15   -0.19    0.57
  31  10  17    2.46    0.85
  31  10  19    0.19    0.76
  31  10  21    0.85    0.85
  31  10  23    0.85    0.85
  31  10  25    0.95    0.95
  31  10  27   -2.46    1.23
  31  11   0   -0.19    0.57
  31  11   2    1.14    1.14
  31  11   4    1.42    0.85
  31  11   6    0.66    0.57
  31  11   8   -0.57    0.57
  31  11  10    0.95    0.57
  31  11  12    0.95    0.57
  31  11  14    0.38    0.47
  31  11  16    1.14    0.57
  31  11  18   -0.09    0.57
  31  11  20    0.95    0.57
  31  11  22    0.47    0.76
  31  11  24    0.95    1.42
  31  11  26    2.84    1.52
  31  11  28    0.00    0.95
  31  12   1    0.38    0.47
  31  12   3    3.50    1.14
  31  12   5    1.80    0.66
  31  12   7    0.66    0.66
  31  12   9    1.04    0.47
  31  12  11    0.57    0.57
  31  12  13    7.20    1.04
  31  12  15    3.22    0.66
  31  12  17    5.68    1.71
  31  12  19    2.37    0.95
  31  12  21    0.00    0.85
  31  12  23    0.76    0.76
  31  12  25    0.95    1.52
  31  12  27   11.94    5.12
  31  13   0    1.14    0.57
  31  13   2    1.99    0.57
  31  13   4    0.85    0.57
  31  13   6   -0.66    0.57
  31  13   8    0.95    0.57
  31  13  10    1.42    0.57
  31  13  12    6.63    1.52
  31  13  14   19.04    1.89
  31  13  16    7.77    1.71
  31  13  18    2.18    0.85
  31  13  20    0.19    0.57
  31  13  22    0.85    1.14
  31  13  24    0.38    0.95
  31  13  26    2.27    1.33
  31  14   1    0.38    0.66
  31  14   3    7.67    1.80
  31  14   5    7.96    1.61
  31  14   7    1.89    0.85
  31  14   9    1.33    0.57
  31  14  11    0.85    0.95
  31  14  13   12.03    1.52
  31  14  15   10.61    1.61
  31  14  17   11.84    2.08
  31  14  19    6.25    1.52
  31  14  21    1.80    0.85
  31  14  23   -0.95    0.85
  31  14  25   -1.52    1.52
  31  14  27    8.90    5.87
  31  15   0   27.94    4.64
  31  15   2   19.80    3.79
  31  15   4    7.20    1.89
  31  15   6    4.36    1.33
  31  15   8   -0.57    0.66
  31  15  10    0.76    0.57
  31  15  12    4.45    1.04
  31  15  14   16.58    1.89
  31  15  16   20.37    2.18
  31  15  18   11.56    2.37
  31  15  20    1.23    0.66
  31  15  22    0.38    0.76
  31  15  24    0.66    0.66
  31  15  26   -0.57    1.04
  31  16   1   -0.95    0.76
  31  16   3    2.46    0.95
  31  16   5    9.19    2.08
  31  16   7    0.19    0.76
  31  16   9    0.47    0.66
  31  16  11    1.14    0.57
  31  16  13    8.81    1.52
  31  16  15   20.37    2.08
  31  16  17   17.43    2.37
  31  16  19    5.59    1.33
  31  16  21   -0.66    0.57
  31  16  23   -0.76    0.66
  31  16  25   -0.09    0.66
  31  17   0    3.22    1.33
  31  17   2    5.02    1.61
  31  17   4    1.14    0.85
  31  17   6    1.14    1.23
  31  17   8    1.23    1.04
  31  17  10    0.47    0.85
  31  17  12    8.15    1.89
  31  17  14   23.78    3.41
  31  17  16   15.44    1.99
  31  17  18    7.67    1.61
  31  17  20    0.38    0.57
  31  17  22    0.00    0.57
  31  17  24   -0.19    0.76
  31  18   1   -0.19    0.85
  31  18   3    1.42    1.23
  31  18   5    4.83    1.33
  31  18   7   -0.47    0.76
  31  18   9    1.89    0.95
  31  18  11   -0.38    0.66
  31  18  13    3.13    0.95
  31  18  15   10.61    1.80
  31  18  17    7.29    1.23
  31  18  19    4.93    1.04
  31  18  21    0.47    0.66
  31  18  23   -0.47    0.66
  31  19   0   24.06    5.40
  31  19   2   26.24    4.64
  31  19   4   16.96    3.50
  31  19   6    0.76    0.85
  31  19   8    1.61    0.66
  31  19  10    0.38    0.76
  31  19  12    3.79    1.04
  31  19  14    7.10    1.89
  31  19  16    5.87    1.52
  31  19  18    5.12    1.14
  31  19  20    0.28    0.47
  31  19  22    0.00    0.47
  31  19  24   -2.94   10.23
  31  20   1    0.47    0.76
  31  20   3    2.18    1.33
  31  20   5    2.56    1.04
  31  20   7    0.09    0.85
  31  20   9    0.76    0.95
  31  20  11   -1.99    0.66
  31  20  13    1.04    0.66
  31  20  15    1.89    0.76
  31  20  17    0.85    0.47
  31  20  19    0.19    0.47
  31  20  21    0.28    0.57
  31  20  23   -1.33    0.85
  31  21   0    9.47    2.46
  31  21   2    3.32    1.33
  31  21   4    1.33    1.23
  31  21   6    0.95    0.85
  31  21   8   -0.85    0.76
  31  21  10   -0.66    0.76
  31  21  12    0.57    0.66
  31  21  14    0.76    0.85
  31  21  16    0.38    0.57
  31  21  18   -0.28    0.47
  31  21  20   -0.09    0.38
  31  21  22    0.28    0.85
  31  22   1    0.76    0.85
  31  22   3    0.85    0.85
  31  22   5    0.95    0.85
  31  22   7   -0.85    0.76
  31  22   9    4.07    1.14
  31  22  11    0.09    0.66
  31  22  13   -0.47    0.66
  31  22  15   -0.76    0.76
  31  22  17   -0.09    0.66
  31  22  19    0.66    0.47
  31  22  21    0.00    0.47
  31  23   0    6.44    1.89
  31  23   2    1.33    0.76
  31  23   4    0.66    0.95
  31  23   6    0.19    0.66
  31  23   8    1.42    0.66
  31  23  10   -0.19    0.57
  31  23  12    0.09    0.85
  31  23  14    0.76    0.57
  31  23  16    0.19    0.66
  31  23  18    0.47    0.85
  31  23  20    0.19    0.76
  31  24   1    0.85    0.95
  31  24   3   -0.19    0.85
  31  24   5   -0.28    0.95
  31  24   7    0.19    0.85
  31  24   9    0.57    0.76
  31  24  11   -0.19    0.66
  31  24  13    1.89    0.85
  31  24  15    0.00    0.76
  31  24  17    0.19    0.76
  31  24  19    1.61    0.95
  31  25   0    8.24    3.60
  31  25   2    1.80    1.52
  31  25   4    0.85    1.04
  31  25   6    1.52    0.95
  31  25   8    0.28    0.76
  31  25  10    1.80    0.85
  31  25  12    0.19    0.95
  31  25  14    0.76    0.57
  31  25  16   -1.14    0.95
  31  26   1    0.85    1.04
  31  26   3   -0.28    0.85
  31  26   5    0.57    1.04
  31  26   7   -0.76    0.85
  31  26   9    0.95    0.95
  31  26  11    1.71    0.95
  31  26  13   -0.57    1.61
  31  26  15   -2.37    1.23
  31  27   0    6.44    4.36
  31  27   2    5.97    2.94
  31  27   4    5.21    3.13
  31  27   6    0.38    0.95
  31  27   8   -0.76    1.14
  31  27  10   -0.09    1.14
  31  27  12    3.32    2.18
  31  27  14   -1.89    0.76
  31  28   1    0.19    1.04
  31  28   3    0.38    0.57
  31  28   5    0.57    1.23
  31  28   7   -0.85    1.23
  31  28   9    0.28    0.76
  31  28  11   -1.14    0.76
  31  29   0   27.28   12.22
  31  29   2   47.36   13.17
  31  29   4    3.41    2.18
  31  29   6   -2.08    1.42
  31  29   8   -0.76    1.42
  31  30   1    1.33    1.80
  31  30   3    0.28    1.89
  31  30   5   -6.06    1.71
  32   0   0    4.83    1.89
  32   1   1    1.23    0.95
  32   1   3    1.61    0.85
  32   1   5    1.61    0.95
  32   1   7   -0.47    0.85
  32   1   9    0.09    0.76
  32   1  11    0.66    0.66
  32   1  13    0.09    0.47
  32   1  15   -0.28    0.57
  32   1  17    0.57    0.85
  32   1  19    0.28    0.66
  32   1  21    1.71    1.42
  32   1  23    0.85    1.14
  32   1  25    1.80    0.95
  32   1  27    0.09    1.23
  32   1  29    2.65    0.95
  32   2   0    3.88    1.23
  32   2   2   14.59    3.50
  32   2   4    4.17    2.46
  32   2   6    1.71    1.80
  32   2   8   -0.09    0.85
  32   2  10    3.79    3.22
  32   2  12    0.76    0.57
  32   2  14   17.34    2.46
  32   2  16    1.14    0.95
  32   2  18   34.58    6.06
  32   2  20    8.34    2.46
  32   2  22    1.61    1.89
  32   2  24    3.79    2.08
  32   2  26    7.48    3.22
  32   2  28   54.28   15.35
  32   3   1    0.57    0.95
  32   3   3    1.33    0.95
  32   3   5    0.85    0.95
  32   3   7    0.28    0.95
  32   3   9    1.04    0.85
  32   3  11    1.80    0.95
  32   3  13    3.22    0.85
  32   3  15    2.46    1.04
  32   3  17    1.71    0.85
  32   3  19    1.14    1.89
  32   3  21    1.42    0.85
  32   3  23   -1.23    1.04
  32   3  25    0.09    1.04
  32   3  27   -0.66    1.14
  32   3  29    0.19    1.71
  32   4   0    1.04    1.61
  32   4   2   -0.28    1.04
  32   4   4   -1.14    0.85
  32   4   6    0.47    1.23
  32   4   8   -0.09    0.76
  32   4  10    2.18    1.23
  32   4  12    0.38    0.57
  32   4  14    7.48    1.61
  32   4  16   -0.38    0.76
  32   4  18   23.87    6.06
  32   4  20    2.08    1.14
  32   4  22    6.82    2.37
  32   4  24    2.18    1.42
  32   4  26    0.38    1.04
  32   4  28   11.84    7.39
  32   5   1    0.66    0.85
  32   5   3    1.61    1.04
  32   5   5    1.14    0.95
  32   5   7    2.84    1.04
  32   5   9    1.52    0.85
  32   5  11   10.04    2.18
  32   5  13   10.99    1.80
  32   5  15    5.30    1.42
  32   5  17    1.52    1.04
  32   5  19   -0.76    0.85
  32   5  21   -0.19    0.85
  32   5  23    0.19    1.42
  32   5  25   -1.14    0.95
  32   5  27   -1.33    1.23
  32   6   0    3.41    2.65
  32   6   2   -0.85    0.85
  32   6   4    1.80    0.95
  32   6   6    7.58    2.18
  32   6   8    1.89    0.85
  32   6  10    1.52    0.95
  32   6  12    3.60    0.95
  32   6  14   -0.38    0.57
  32   6  16    0.57    0.76
  32   6  18    1.61    1.04
  32   6  20   -0.19    0.85
  32   6  22    0.28    1.04
  32   6  24    0.19    0.76
  32   6  26    1.89    1.33
  32   6  28    4.07    4.55
  32   7   1    0.19    0.95
  32   7   3    2.27    1.33
  32   7   5    1.80    0.95
  32   7   7    0.38    0.85
  32   7   9    0.19    0.76
  32   7  11    1.33    0.66
  32   7  13    4.45    0.85
  32   7  15    0.76    0.76
  32   7  17    1.33    1.33
  32   7  19    0.66    0.85
  32   7  21    0.19    0.85
  32   7  23   -1.14    0.85
  32   7  25    0.38    0.85
  32   7  27    0.28    1.14
  32   8   0    1.89    0.95
  32   8   2   -0.38    0.76
  32   8   4    1.89    0.76
  32   8   6    1.04    1.04
  32   8   8   -0.09    0.76
  32   8  10    1.33    0.66
  32   8  12   -1.42    0.57
  32   8  14    1.42    0.66
  32   8  16    0.76    0.57
  32   8  18    0.19    0.76
  32   8  20    0.00    0.76
  32   8  22    1.99    1.80
  32   8  24    1.89    1.14
  32   8  26    1.04    1.23
  32   8  28    1.04    0.85
  32   9   1    0.85    0.76
  32   9   3    1.14    0.76
  32   9   5    3.22    0.85
  32   9   7   -0.85    0.76
  32   9   9    0.38    0.66
  32   9  11    0.00    0.66
  32   9  13    0.09    0.47
  32   9  15    0.85    0.57
  32   9  17    0.19    0.57
  32   9  19   -0.95    0.76
  32   9  21    0.76    0.76
  32   9  23   -0.19    0.95
  32   9  25    1.89    1.33
  32   9  27   -0.57    1.52
  32  10   0    7.29    1.61
  32  10   2    8.05   10.33
  32  10   4    0.57    0.76
  32  10   6    5.12    1.23
  32  10   8    1.04    0.66
  32  10  10    0.38    0.66
  32  10  12    0.76    0.66
  32  10  14    2.56    1.99
  32  10  16    6.54    1.61
  32  10  18   -0.38    0.66
  32  10  20   -0.38    0.76
  32  10  22    0.85    0.76
  32  10  24    1.14    1.04
  32  10  26    7.20    3.69
  32  11   1    0.76    0.66
  32  11   3    2.18    0.85
  32  11   5    5.97    1.33
  32  11   7    0.57    0.76
  32  11   9    0.38    0.66
  32  11  11    0.95    0.66
  32  11  13    2.08    0.76
  32  11  15    3.88    0.85
  32  11  17    1.52    0.57
  32  11  19    0.09    0.66
  32  11  21    0.00    0.76
  32  11  23    0.66    0.85
  32  11  25    1.23    1.04
  32  11  27    0.76    0.76
  32  12   0    1.61    0.76
  32  12   2    0.66    0.57
  32  12   4    2.18    0.76
  32  12   6    5.59    1.61
  32  12   8    1.33    1.23
  32  12  10    0.47    0.57
  32  12  12    5.12    1.14
  32  12  14    2.75    0.95
  32  12  16    8.24    1.71
  32  12  18    4.93    1.14
  32  12  20    1.33    1.23
  32  12  22   -0.19    0.85
  32  12  24   -0.28    1.14
  32  12  26   16.29    6.44
  32  13   1   -0.95    0.66
  32  13   3    3.79    0.85
  32  13   5    7.96    1.71
  32  13   7    5.97    1.52
  32  13   9    1.33    0.95
  32  13  11    0.76    0.57
  32  13  13    8.24    1.80
  32  13  15   17.52    2.37
  32  13  17    5.30    1.14
  32  13  19    4.93    1.33
  32  13  21   -0.66    0.66
  32  13  23    0.76    0.85
  32  13  25    0.85    1.71
  32  14   0   26.05    3.60
  32  14   2   21.88    3.13
  32  14   4    8.53    1.71
  32  14   6    1.99    1.23
  32  14   8    1.89    0.76
  32  14  10    1.04    0.47
  32  14  12    5.87    1.23
  32  14  14   10.23    1.71
  32  14  16   15.44    2.46
  32  14  18    7.10    2.08
  32  14  20    1.52    0.95
  32  14  22   -0.19    0.47
  32  14  24    0.38    1.04
  32  14  26    0.00    0.85
  32  15   1    0.66    0.66
  32  15   3    3.79    0.95
  32  15   5    8.90    1.80
  32  15   7    2.37    0.76
  32  15   9   -0.09    0.57
  32  15  11    1.33    0.57
  32  15  13   18.47    2.46
  32  15  15   33.44    3.69
  32  15  17   28.51    3.50
  32  15  19    7.48    1.61
  32  15  21    0.76    0.66
  32  15  23    0.38    0.57
  32  15  25    0.38    0.76
  32  16   0    2.75    1.04
  32  16   2    0.38    0.76
  32  16   4    0.38    0.66
  32  16   6   -0.57    0.76
  32  16   8    0.00    0.57
  32  16  10    3.41    1.14
  32  16  12   13.92    2.46
  32  16  14   21.12    2.75
  32  16  16   15.91    2.18
  32  16  18    6.82    1.33
  32  16  20    1.52    0.66
  32  16  22    0.95    0.66
  32  16  24    0.57    0.66
  32  17   1   -0.09    0.85
  32  17   3    0.28    0.76
  32  17   5    3.32    1.14
  32  17   7    1.33    1.23
  32  17   9    0.00    0.76
  32  17  11    2.08    1.14
  32  17  13    8.81    1.80
  32  17  15   33.72    3.79
  32  17  17   17.15    2.27
  32  17  19    3.79    1.04
  32  17  21    0.00    0.57
  32  17  23    0.85    0.66
  32  18   0   73.22   10.51
  32  18   2   58.73    8.90
  32  18   4   22.73    5.40
  32  18   6    0.47    0.76
  32  18   8    0.76    0.85
  32  18  10    1.52    0.66
  32  18  12    1.52    0.95
  32  18  14    2.46    1.04
  32  18  16    6.44    1.52
  32  18  18    2.37    0.76
  32  18  20    0.47    0.47
  32  18  22    0.66    0.57
  32  19   1   -0.85    0.76
  32  19   3    1.14    0.76
  32  19   5    1.33    1.14
  32  19   7    1.61    0.85
  32  19   9    0.38    0.57
  32  19  11    0.38    0.66
  32  19  13    0.85    0.85
  32  19  15    8.53    2.18
  32  19  17    2.94    0.95
  32  19  19    0.38    0.47
  32  19  21   -0.76    0.38
  32  20   0   11.56    3.69
  32  20   2    4.07    1.71
  32  20   4    3.98    1.61
  32  20   6    3.03    0.85
  32  20   8   -1.14    0.76
  32  20  10    1.80    0.76
  32  20  12    3.03    1.33
  32  20  14    3.32    1.23
  32  20  16    0.19    0.66
  32  20  18    0.57    0.57
  32  20  20    0.09    0.47
  32  21   1    0.28    0.85
  32  21   3    0.95    0.76
  32  21   5    0.09    0.66
  32  21   7    1.80    0.76
  32  21   9    0.19    0.76
  32  21  11    0.47    0.76
  32  21  13   -0.38    0.66
  32  21  15    0.76    0.66
  32  21  17    0.95    0.57
  32  21  19    0.09    0.47
  32  22   0   15.25    4.83
  32  22   2    7.20    2.18
  32  22   4    3.50    2.08
  32  22   6    1.14    1.23
  32  22   8    2.65    1.52
  32  22  10    0.28    0.66
  32  22  12    0.47    0.76
  32  22  14   -0.66    0.66
  32  22  16    0.38    0.66
  32  22  18    0.47    0.57
  32  22  20    0.95    2.56
  32  23   1   -0.19    0.85
  32  23   3   -0.47    0.95
  32  23   5   -0.66    1.14
  32  23   7    0.95    0.95
  32  23   9    1.23    0.76
  32  23  11    0.28    0.95
  32  23  13    1.14    0.95
  32  23  15   -0.76    0.57
  32  23  17   -0.09    0.76
  32  24   0    6.73    3.13
  32  24   2    5.21    2.27
  32  24   4   -0.47    1.04
  32  24   6   -0.28    0.85
  32  24   8    3.50    2.18
  32  24  10    1.99    0.95
  32  24  12    0.38    0.85
  32  24  14   -0.66    0.85
  32  24  16    0.57    0.76
  32  25   1    1.04    0.76
  32  25   3    0.19    0.57
  32  25   5    0.09    0.66
  32  25   7    0.47    0.76
  32  25   9    0.19    0.76
  32  25  11    0.66    1.14
  32  25  13   -0.09    1.33
  32  25  15   -0.19    0.95
  32  26   0    7.20    4.45
  32  26   2   14.68   10.33
  32  26   4    0.09    1.14
  32  26   6   -1.61    1.04
  32  26   8    1.52    1.99
  32  26  10    0.57    1.42
  32  26  12   30.79    6.44
  32  27   1    0.28    1.42
  32  27   3    1.42    1.14
  32  27   5    1.52    1.42
  32  27   7   -1.71    1.14
  32  27   9    1.52    0.85
  32  27  11   -2.37    2.65
  32  28   0   18.00   10.80
  32  28   2   48.03   17.52
  32  28   4   19.32    8.15
  32  28   6    1.89    1.14
  32  28   8    1.61    0.95
  32  29   1   -1.04    0.95
  32  29   3   -1.80    1.42
  32  29   5    1.71    0.76
  33   1   0    1.99    1.04
  33   1   2    1.89    0.95
  33   1   4    0.66    0.85
  33   1   6    1.52    0.95
  33   1   8    1.33    0.85
  33   1  10   -0.95    0.76
  33   1  12    1.33    0.76
  33   1  14   -0.38    0.76
  33   1  16    0.85    0.57
  33   1  18   -0.19    0.76
  33   1  20    0.28    0.76
  33   1  22   -0.28    0.95
  33   1  24    0.38    1.04
  33   1  26   -0.66    1.04
  33   1  28   -1.14    1.33
  33   2   1    0.85    1.04
  33   2   3   -0.09    1.33
  33   2   5    0.19    0.95
  33   2   7    1.52    0.76
  33   2   9    1.33    0.85
  33   2  11    0.85    0.85
  33   2  13    1.80    0.76
  33   2  15    1.04    0.76
  33   2  17   11.84    2.56
  33   2  19   -0.95    0.95
  33   2  21    2.46    1.80
  33   2  23    1.52    0.76
  33   2  25    1.14    1.04
  33   2  27   15.63    9.19
  33   3   0    0.09    1.14
  33   3   2    0.38    0.95
  33   3   4   -0.09    0.85
  33   3   6   -0.57    0.95
  33   3   8    0.00    0.85
  33   3  10    1.89    0.76
  33   3  12    0.85    0.66
  33   3  14    1.61    0.85
  33   3  16    0.28    0.66
  33   3  18    0.66    0.76
  33   3  20    2.18    1.33
  33   3  22    2.56    1.04
  33   3  24    0.66    1.04
  33   3  26   -1.42    1.33
  33   3  28   -0.28    0.95
  33   4   1   -0.19    0.95
  33   4   3    0.66    0.85
  33   4   5    1.33    0.85
  33   4   7    2.37    0.85
  33   4   9   -0.95    0.66
  33   4  11    1.33    1.80
  33   4  13    2.37    0.85
  33   4  15    0.28    0.57
  33   4  17    2.94    1.42
  33   4  19    0.19    0.76
  33   4  21    0.66    1.14
  33   4  23    0.57    0.85
  33   4  25   -1.23    1.14
  33   4  27    0.76    1.14
  33   5   0    0.28    0.85
  33   5   2    1.52    0.95
  33   5   4   -0.38    0.95
  33   5   6    0.28    0.76
  33   5   8   -0.66    0.85
  33   5  10    2.94    1.42
  33   5  12    4.45    1.23
  33   5  14    1.33    0.57
  33   5  16    0.85    0.76
  33   5  18    0.00    0.76
  33   5  20   -0.38    0.85
  33   5  22    3.69    2.08
  33   5  24   -0.28    0.85
  33   5  26    1.42    2.94
  33   6   1   -0.38    0.85
  33   6   3    2.18    1.23
  33   6   5   -0.19    0.76
  33   6   7    0.57    0.85
  33   6   9   -0.47    0.85
  33   6  11    0.95    0.66
  33   6  13    0.28    0.66
  33   6  15    0.85    0.57
  33   6  17    2.84    1.23
  33   6  19    0.19    0.76
  33   6  21    1.80    1.14
  33   6  23    0.57    0.85
  33   6  25    6.63    5.21
  33   6  27   -1.71    1.33
  33   7   0    1.52    0.95
  33   7   2    1.99    1.42
  33   7   4    2.18    1.52
  33   7   6   -0.09    0.85
  33   7   8    1.71    0.85
  33   7  10    7.39    1.89
  33   7  12   12.88    2.94
  33   7  14    3.98    1.14
  33   7  16    2.56    0.85
  33   7  18   -0.47    1.04
  33   7  20   -0.28    0.76
  33   7  22   -1.89    0.95
  33   7  24   -1.04    1.04
  33   7  26    0.95    1.04
  33   8   1    1.99    0.85
  33   8   3    1.23    0.85
  33   8   5    1.52    1.42
  33   8   7    1.14    0.76
  33   8   9   -2.08    0.57
  33   8  11    0.28    0.57
  33   8  13    0.57    0.57
  33   8  15    0.47    0.76
  33   8  17    0.85    0.66
  33   8  19    0.28    0.85
  33   8  21    1.14    1.14
  33   8  23    0.66    0.95
  33   8  25   -0.19    1.80
  33   8  27   -0.19    1.23
  33   9   0    3.22    1.42
  33   9   2    1.42    0.85
  33   9   4   -1.42    0.85
  33   9   6    0.19    0.76
  33   9   8   -0.95    0.76
  33   9  10   -0.38    0.76
  33   9  12    1.89    0.66
  33   9  14    0.09    0.47
  33   9  16    1.14    1.04
  33   9  18    0.95    0.76
  33   9  20   -0.76    0.66
  33   9  22    0.76    0.66
  33   9  24   -0.66    0.85
  33   9  26   -1.23    1.04
  33  10   1    1.80    0.76
  33  10   3    0.76    0.76
  33  10   5    1.23    1.14
  33  10   7    3.03    1.61
  33  10   9   -0.09    0.85
  33  10  11    0.57    0.66
  33  10  13   -0.66    0.76
  33  10  15    0.19    0.57
  33  10  17    0.19    0.57
  33  10  19    1.14    0.76
  33  10  21    0.38    0.76
  33  10  23    0.19    0.85
  33  10  25   15.44    5.78
  33  11   0    2.46    0.85
  33  11   2    2.18    1.14
  33  11   4    0.85    0.76
  33  11   6   -0.28    0.66
  33  11   8    0.47    0.66
  33  11  10    1.04    0.76
  33  11  12   -0.47    0.57
  33  11  14    0.85    0.57
  33  11  16   -0.38    0.57
  33  11  18   -0.19    0.57
  33  11  20   -0.19    0.66
  33  11  22   -0.38    0.85
  33  11  24    0.28    0.85
  33  11  26    0.66    1.04
  33  12   1    1.14    0.85
  33  12   3    1.33    0.66
  33  12   5    3.32    0.85
  33  12   7    8.53    1.80
  33  12   9    0.09    0.57
  33  12  11   -0.57    0.57
  33  12  13    0.66    0.57
  33  12  15   15.54    1.99
  33  12  17    0.95    0.57
  33  12  19    1.23    0.85
  33  12  21    0.76    0.66
  33  12  23   -1.14    1.04
  33  12  25   12.03    5.02
  33  13   0    4.55    1.04
  33  13   2    3.32    0.76
  33  13   4    2.84    0.85
  33  13   6    0.19    0.57
  33  13   8    0.00    0.57
  33  13  10   -0.38    0.57
  33  13  12    0.57    0.57
  33  13  14    2.84    1.14
  33  13  16    4.55    0.95
  33  13  18    2.18    1.14
  33  13  20    0.76    0.57
  33  13  22    0.38    0.85
  33  13  24    0.76    0.95
  33  14   1    1.23    0.66
  33  14   3    1.23    0.57
  33  14   5    0.66    0.57
  33  14   7    6.44    1.33
  33  14   9    0.09    0.66
  33  14  11    0.57    0.57
  33  14  13    2.56    0.76
  33  14  15   16.10    2.56
  33  14  17    4.64    1.14
  33  14  19    2.18    1.04
  33  14  21    0.57    0.57
  33  14  23    0.19    0.85
  33  15   0    1.52    0.76
  33  15   2    0.57    0.66
  33  15   4    0.57    0.57
  33  15   6    0.38    0.47
  33  15   8    0.38    0.47
  33  15  10   -0.57    0.57
  33  15  12    4.45    1.14
  33  15  14   16.01    2.56
  33  15  16   12.31    2.08
  33  15  18    4.36    1.14
  33  15  20   -0.38    0.57
  33  15  22   -0.09    0.57
  33  15  24   -0.76    0.85
  33  16   1   -0.19    0.76
  33  16   3    0.38    0.66
  33  16   5   -0.38    0.57
  33  16   7    1.89    0.85
  33  16   9    0.57    0.47
  33  16  11    0.66    0.47
  33  16  13    6.92    1.42
  33  16  15   12.88    1.89
  33  16  17    5.21    1.04
  33  16  19    1.52    0.76
  33  16  21    0.19    0.57
  33  16  23   -0.76    0.57
  33  17   0   10.42    2.65
  33  17   2    3.03    1.80
  33  17   4    5.78    1.99
  33  17   6   -0.38    0.66
  33  17   8    0.28    0.57
  33  17  10   -1.23    0.57
  33  17  12    1.61    0.57
  33  17  14    7.86    1.42
  33  17  16    5.49    1.42
  33  17  18    4.17    1.14
  33  17  20   -0.09    0.57
  33  17  22    0.47    0.66
  33  18   1   -0.47    0.76
  33  18   3   -0.57    0.76
  33  18   5    1.23    1.04
  33  18   7    0.38    0.76
  33  18   9    0.38    0.66
  33  18  11    0.38    0.57
  33  18  13    1.14    0.76
  33  18  15    4.55    1.33
  33  18  17    4.74    1.23
  33  18  19    1.80    0.57
  33  18  21   -0.66    0.57
  33  19   0    4.74    1.33
  33  19   2    1.80    0.76
  33  19   4    0.28    0.85
  33  19   6   -0.38    0.66
  33  19   8   -0.57    0.76
  33  19  10    1.04    0.66
  33  19  12    0.38    0.66
  33  19  14    7.10    1.61
  33  19  16    3.50    1.04
  33  19  18    0.19    0.47
  33  19  20   -0.28    0.28
  33  20   1    0.09    0.95
  33  20   3   -0.09    0.85
  33  20   5   -2.27    0.85
  33  20   7    0.76    0.66
  33  20   9   -0.09    0.66
  33  20  11    0.19    0.57
  33  20  13    0.19    0.57
  33  20  15   -0.19    0.66
  33  20  17    0.76    0.47
  33  20  19   -0.38    0.47
  33  21   0    7.39    2.37
  33  21   2    4.74    2.37
  33  21   4    2.94    1.42
  33  21   6   -0.09    1.04
  33  21   8    0.76    0.85
  33  21  10   -0.38    0.76
  33  21  12    1.04    0.76
  33  21  14    0.85    0.85
  33  21  16    0.47    0.57
  33  21  18   -0.47    0.57
  33  22   1    0.76    0.76
  33  22   3   -0.57    0.85
  33  22   5    0.57    0.85
  33  22   7    0.47    0.95
  33  22   9   -0.57    0.85
  33  22  11    0.85    0.66
  33  22  13   -1.04    0.95
  33  22  15   -0.38    0.57
  33  22  17   -1.42    0.57
  33  23   0    0.38    0.95
  33  23   2    1.42    0.95
  33  23   4    1.42    0.95
  33  23   6    0.66    0.76
  33  23   8    0.66    0.95
  33  23  10    1.14    0.95
  33  23  12    3.13    2.37
  33  23  14    0.85    1.14
  33  23  16   -2.08    1.14
  33  24   1   -0.19    0.66
  33  24   3   -0.28    0.95
  33  24   5   -0.57    0.95
  33  24   7   -0.09    0.76
  33  24   9    1.04    0.95
  33  24  11    0.19    1.23
  33  24  13    0.47    0.95
  33  24  15   -3.98    2.56
  33  25   0    0.85    0.95
  33  25   2    0.19    1.04
  33  25   4    0.28    1.33
  33  25   6    1.33    1.61
  33  25   8    1.61    1.04
  33  25  10    8.15    3.32
  33  25  12    3.22    3.13
  33  26   1    0.28    1.04
  33  26   3    0.66    1.52
  33  26   5    0.38    1.52
  33  26   7   -0.09    1.04
  33  26   9    0.38    1.04
  33  26  11   -0.95    0.47
  33  27   0   46.32   13.55
  33  27   2    2.08    2.37
  33  27   4   -1.14    0.85
  33  27   6    0.19    0.85
  33  27   8    1.42    0.76
  33  28   1    0.66    1.89
  33  28   3    2.84    1.61
  34   0   0   38.84   18.95
  34   1   1    9.47    9.19
  34   1   3   -0.47    0.85
  34   1   5    1.04    1.04
  34   1   7    0.00    0.85
  34   1   9    0.09    0.95
  34   1  11   -0.85    0.95
  34   1  13   -0.38    0.57
  34   1  15    1.80    1.99
  34   1  17    0.85    0.66
  34   1  19    0.09    0.76
  34   1  21   -0.19    0.66
  34   1  23    0.57    1.04
  34   1  25    0.47    1.14
  34   1  27    0.09    2.56
  34   2   0    0.19    1.33
  34   2   2    2.75    1.14
  34   2   4    0.38    0.85
  34   2   6    1.04    0.85
  34   2   8    1.80    1.14
  34   2  10    3.60    1.71
  34   2  12    1.89    0.95
  34   2  14    5.68    1.71
  34   2  16    8.90    1.99
  34   2  18   -0.38    0.66
  34   2  20    5.40    2.27
  34   2  22    0.09    0.85
  34   2  24   -0.57    0.76
  34   2  26    2.46    2.08
  34   3   1   -2.18    1.04
  34   3   3   -0.85    0.95
  34   3   5    0.00    0.95
  34   3   7   -0.28    0.85
  34   3   9    3.79    1.80
  34   3  11   15.63    2.56
  34   3  13    2.37    0.95
  34   3  15    1.71    0.57
  34   3  17   -0.47    0.57
  34   3  19    1.80    0.95
  34   3  21    0.09    0.85
  34   3  23    0.47    0.95
  34   3  25   -0.57    1.33
  34   3  27   -2.18    0.19
  34   4   0   19.23    4.26
  34   4   2    0.19    1.04
  34   4   4    2.94    1.42
  34   4   6    1.04    0.85
  34   4   8    0.85    0.95
  34   4  10    0.00    0.85
  34   4  12    0.09    0.66
  34   4  14    2.75    1.14
  34   4  16    4.74    1.33
  34   4  18    0.00    0.66
  34   4  20    3.22    1.42
  34   4  22    0.57    0.95
  34   4  24    1.52    1.14
  34   4  26   -2.27    0.95
  34   5   1    1.23    1.04
  34   5   3    1.14    0.95
  34   5   5    1.80    1.04
  34   5   7    1.04    0.85
  34   5   9    2.65    1.14
  34   5  11    5.49    1.80
  34   5  13    4.17    1.14
  34   5  15    1.14    0.57
  34   5  17   -0.19    0.57
  34   5  19   -0.38    0.66
  34   5  21    0.09    0.95
  34   5  23   -0.57    1.14
  34   5  25    2.37    1.89
  34   6   0    1.23    1.04
  34   6   2   -0.19    0.85
  34   6   4    0.57    1.04
  34   6   6    0.85    0.85
  34   6   8    0.85    0.95
  34   6  10    2.46    2.27
  34   6  12    3.13    1.42
  34   6  14    0.19    0.47
  34   6  16    5.30    1.42
  34   6  18    1.04    0.66
  34   6  20    3.79    1.61
  34   6  22    0.09    0.95
  34   6  24    5.68    3.13
  34   6  26    0.76    1.23
  34   7   1    0.00    0.85
  34   7   3    2.08    1.04
  34   7   5    0.00    1.04
  34   7   7    5.30    1.71
  34   7   9    0.76    1.33
  34   7  11    6.16    2.27
  34   7  13    1.23    0.95
  34   7  15    0.47    0.57
  34   7  17    1.61    0.76
  34   7  19    0.85    0.76
  34   7  21    0.85    0.85
  34   7  23   -0.19    0.85
  34   7  25   -0.76    1.14
  34   8   0    0.76    0.85
  34   8   2    3.03    1.14
  34   8   4    1.89    0.85
  34   8   6    0.19    0.85
  34   8   8    0.76    0.95
  34   8  10    5.12    4.17
  34   8  12    1.04    0.66
  34   8  14    0.66    0.76
  34   8  16    0.57    0.47
  34   8  18    0.47    0.66
  34   8  20   -0.19    0.76
  34   8  22    0.66    0.85
  34   8  24    9.76    4.74
  34   8  26   21.22   18.47
  34   9   1    0.76    0.85
  34   9   3    0.47    1.52
  34   9   5    7.86    2.08
  34   9   7   10.80    5.02
  34   9   9    2.56    1.14
  34   9  11    1.14    0.95
  34   9  13   -0.76    0.57
  34   9  15    0.09    0.47
  34   9  17    0.09    0.47
  34   9  19   -0.38    0.57
  34   9  21    0.95    0.85
  34   9  23    0.66    0.95
  34   9  25   -1.04    1.33
  34  10   0    0.85    0.66
  34  10   2    5.68    1.80
  34  10   4   -0.57    0.76
  34  10   6    0.28    0.76
  34  10   8    0.57    0.76
  34  10  10   -0.85    0.66
  34  10  12    0.47    0.66
  34  10  14    0.76    0.66
  34  10  16   -0.85    0.47
  34  10  18    1.23    0.66
  34  10  20    0.28    0.57
  34  10  22    0.38    0.85
  34  10  24    4.74    3.41
  34  11   1   -0.66    0.85
  34  11   3    5.59    1.80
  34  11   5    6.63    1.61
  34  11   7    4.36    1.42
  34  11   9    2.27    0.85
  34  11  11   -0.76    0.76
  34  11  13    0.47    0.57
  34  11  15    1.04    0.57
  34  11  17    2.27    1.42
  34  11  19    2.08    1.23
  34  11  21    1.52    1.23
  34  11  23    0.09    0.85
  34  12   0    2.65    1.04
  34  12   2    0.38    0.76
  34  12   4    0.66    0.95
  34  12   6    3.13    1.14
  34  12   8    0.38    0.66
  34  12  10    1.89    0.95
  34  12  12   -0.76    0.57
  34  12  14    3.98    1.23
  34  12  16    0.57    0.47
  34  12  18    2.37    1.14
  34  12  20    0.57    0.47
  34  12  22   -1.04    0.95
  34  12  24   -0.38    1.80
  34  13   1    1.14    0.76
  34  13   3    1.42    0.66
  34  13   5    3.79    1.33
  34  13   7    4.07    1.04
  34  13   9    0.09    0.57
  34  13  11   -0.19    0.57
  34  13  13    1.61    0.85
  34  13  15    5.78    1.99
  34  13  17    7.67    1.52
  34  13  19    1.80    0.66
  34  13  21   -0.85    0.66
  34  13  23    0.76    0.85
  34  14   0    2.94    1.04
  34  14   2    8.53    2.08
  34  14   4    3.98    1.33
  34  14   6    0.19    0.57
  34  14   8    2.65    1.04
  34  14  10    1.33    0.85
  34  14  12    1.99    1.14
  34  14  14   11.37    2.75
  34  14  16    2.94    0.95
  34  14  18    2.65    0.85
  34  14  20    0.28    0.57
  34  14  22   -0.57    0.66
  34  15   1    1.14    0.47
  34  15   3    1.23    0.57
  34  15   5    0.47    0.57
  34  15   7    1.14    0.57
  34  15   9   -0.28    0.57
  34  15  11    0.66    0.57
  34  15  13    8.71    1.89
  34  15  15    8.81    2.37
  34  15  17   11.84    2.65
  34  15  19    1.04    0.66
  34  15  21   -0.85    0.76
  34  16   0   22.36    4.17
  34  16   2    6.82    1.71
  34  16   4    2.84    1.23
  34  16   6    4.83    1.61
  34  16   8   -0.28    0.47
  34  16  10    0.95    0.47
  34  16  12    0.09    0.47
  34  16  14    5.59    1.61
  34  16  16    2.65    1.04
  34  16  18    0.38    0.66
  34  16  20   -0.47    0.47
  34  16  22   -1.14    1.23
  34  17   1   -0.38    0.47
  34  17   3   -0.28    0.57
  34  17   5   -0.47    0.57
  34  17   7    0.76    0.47
  34  17   9   -0.28    0.47
  34  17  11    1.33    0.85
  34  17  13    5.40    1.33
  34  17  15    8.90    1.80
  34  17  17    7.96    1.89
  34  17  19    1.89    0.85
  34  17  21   -1.71    0.95
  34  18   0    0.00    0.76
  34  18   2    1.04    0.76
  34  18   4    0.19    0.66
  34  18   6    0.85    0.85
  34  18   8    0.28    0.57
  34  18  10    1.23    0.57
  34  18  12    1.71    1.04
  34  18  14    2.08    1.33
  34  18  16    0.76    0.47
  34  18  18   -0.47    0.47
  34  18  20    0.95    0.85
  34  19   1    0.00    0.76
  34  19   3    0.28    0.76
  34  19   5    0.47    0.57
  34  19   7    0.09    0.76
  34  19   9    0.28    0.76
  34  19  11    0.66    0.76
  34  19  13    3.13    0.85
  34  19  15    3.50    1.04
  34  19  17    0.85    0.85
  34  19  19   -1.23    0.66
  34  20   0    7.39    2.27
  34  20   2   11.56    3.41
  34  20   4    5.12    2.37
  34  20   6    2.75    1.33
  34  20   8   -0.28    0.57
  34  20  10    0.38    0.76
  34  20  12    0.57    0.57
  34  20  14   -0.47    0.57
  34  20  16    0.28    0.57
  34  20  18   -0.76    0.57
  34  21   1    0.47    0.76
  34  21   3    1.04    0.85
  34  21   5    0.66    0.95
  34  21   7    1.23    0.85
  34  21   9    0.38    0.76
  34  21  11    0.28    0.66
  34  21  13    0.76    0.57
  34  21  15   -0.47    0.66
  34  21  17   -1.80    0.57
  34  22   0    0.85    0.85
  34  22   2    3.41    2.46
  34  22   4    0.00    0.76
  34  22   6    0.28    0.95
  34  22   8   -0.28    0.76
  34  22  10    0.09    0.76
  34  22  12    0.00    0.57
  34  22  14    0.38    0.85
  34  22  16   -1.80    0.57
  34  23   1    0.09    0.95
  34  23   3    0.95    0.95
  34  23   5    2.94    1.42
  34  23   7    0.66    0.95
  34  23   9   -0.95    0.76
  34  23  11   -0.76    0.95
  34  23  13    0.09    1.04
  34  24   0    0.19    0.85
  34  24   2   -0.76    0.76
  34  24   4    0.09    0.85
  34  24   6    0.28    1.42
  34  24   8    2.75    1.99
  34  24  10    1.71    2.27
  34  24  12    6.63    6.54
  34  25   1   -0.66    1.14
  34  25   3    0.66    1.14
  34  25   5    0.28    1.04
  34  25   7   -1.80    0.95
  34  25   9    2.27    1.14
  34  26   0   20.27   13.45
  34  26   2   11.46    4.55
  34  26   4   -1.80    2.08
  34  26   6   -3.50    1.71
  34  26   8   -0.09    0.09
  34  27   1   -1.33    1.52
  34  27   3    3.50    2.65
  35   1   0    0.19    1.33
  35   1   2    3.03    3.79
  35   1   4    1.52    0.95
  35   1   6    2.94    2.65
  35   1   8   -0.76    0.85
  35   1  10   -1.04    0.76
  35   1  12   -0.28    0.76
  35   1  14    0.19    0.66
  35   1  16    0.47    0.57
  35   1  18   -0.09    0.66
  35   1  20    1.04    0.76
  35   1  22   -0.38    0.95
  35   1  24    2.37    1.23
  35   2   1    1.23    1.33
  35   2   3    0.76    0.95
  35   2   5    0.09    1.04
  35   2   7    0.85    0.76
  35   2   9    1.14    0.85
  35   2  11    0.38    0.76
  35   2  13    6.92    1.71
  35   2  15    1.14    0.76
  35   2  17   -0.57    0.47
  35   2  19    0.19    0.95
  35   2  21   -0.09    0.76
  35   2  23   -0.09    0.85
  35   2  25    0.47    1.23
  35   3   0   -0.09    1.04
  35   3   2    1.52    1.04
  35   3   4   -0.28    0.85
  35   3   6    0.76    0.85
  35   3   8    0.66    0.85
  35   3  10   -0.38    1.04
  35   3  12    1.71    0.85
  35   3  14    1.04    1.04
  35   3  16    0.38    0.47
  35   3  18   -0.19    0.57
  35   3  20    1.14    1.04
  35   3  22    0.09    0.66
  35   3  24    1.52    0.95
  35   4   1    1.80    1.14
  35   4   3    1.33    1.04
  35   4   5    0.76    0.95
  35   4   7    0.38    0.85
  35   4   9   -0.76    0.85
  35   4  11    0.00    0.66
  35   4  13    1.42    0.95
  35   4  15    1.42    0.66
  35   4  17   -0.57    0.47
  35   4  19    0.00    0.57
  35   4  21    0.47    0.76
  35   4  23    3.60    1.52
  35   4  25   -0.28    0.85
  35   5   0    1.14    1.04
  35   5   2    1.52    1.04
  35   5   4    1.33    0.95
  35   5   6    0.76    0.85
  35   5   8   -0.95    0.95
  35   5  10    7.01    1.80
  35   5  12    2.75    1.33
  35   5  14    2.65    0.95
  35   5  16    0.66    0.57
  35   5  18   -0.19    0.57
  35   5  20    0.95    0.76
  35   5  22    1.14    0.76
  35   5  24    0.85    0.95
  35   6   1    0.66    0.95
  35   6   3   -1.14    0.95
  35   6   5    0.09    0.85
  35   6   7    0.38    0.95
  35   6   9    0.57    0.85
  35   6  11   -1.14    0.76
  35   6  13    1.04    0.85
  35   6  15    0.85    0.66
  35   6  17   -0.57    0.47
  35   6  19    0.00    0.85
  35   6  21    1.80    1.14
  35   6  23   -0.38    1.04
  35   6  25   -4.45    1.61
  35   7   0    0.57    1.04
  35   7   2   -0.47    0.85
  35   7   4   -0.19    0.85
  35   7   6    0.19    0.95
  35   7   8   -0.09    1.04
  35   7  10    5.12    2.18
  35   7  12    3.32    1.99
  35   7  14    1.14    0.95
  35   7  16    0.85    0.57
  35   7  18    0.85    0.57
  35   7  20    0.38    0.66
  35   7  22    0.19    1.23
  35   7  24   -1.99    0.85
  35   8   1    0.09    0.85
  35   8   3    2.18    1.23
  35   8   5   -0.28    0.85
  35   8   7   -0.66    0.85
  35   8   9    0.47    0.76
  35   8  11    0.38    0.76
  35   8  13   -1.04    0.76
  35   8  15    0.47    0.57
  35   8  17    0.09    0.47
  35   8  19   -0.28    0.57
  35   8  21    0.00    0.76
  35   8  23    4.07    2.65
  35   9   0   -0.85    0.95
  35   9   2   -0.57    0.85
  35   9   4    0.95    0.85
  35   9   6   -0.09    0.66
  35   9   8   -0.19    0.76
  35   9  10   -0.28    0.95
  35   9  12   -0.09    0.85
  35   9  14    0.57    0.66
  35   9  16   -0.57    0.47
  35   9  18   -0.38    0.47
  35   9  20   -0.28    0.76
  35   9  22    0.57    1.04
  35   9  24   -2.65    1.52
  35  10   1   -0.19    0.76
  35  10   3    2.18    1.33
  35  10   5    3.50    1.80
  35  10   7    3.79    1.33
  35  10   9    0.38    0.76
  35  10  11   -0.95    0.66
  35  10  13    1.80    0.66
  35  10  15    0.85    0.57
  35  10  17    0.57    0.47
  35  10  19   -0.38    0.47
  35  10  21   -0.38    0.66
  35  10  23   -1.99    0.76
  35  11   0    2.08    0.76
  35  11   2    1.14    1.04
  35  11   4    0.38    0.85
  35  11   6    0.85    0.85
  35  11   8    0.38    0.66
  35  11  10    1.04    0.66
  35  11  12   -1.33    0.76
  35  11  14    0.00    0.66
  35  11  16    0.38    0.57
  35  11  18    0.09    0.57
  35  11  20   -0.28    0.66
  35  11  22   -0.09    0.76
  35  12   1   -1.33    0.66
  35  12   3    0.85    0.85
  35  12   5    3.50    1.33
  35  12   7    7.10    2.08
  35  12   9    1.89    1.14
  35  12  11    0.00    0.57
  35  12  13   -0.19    0.85
  35  12  15    0.47    0.57
  35  12  17    3.50    0.95
  35  12  19   -0.19    0.47
  35  12  21    0.19    0.57
  35  13   0   18.47    3.32
  35  13   2    5.87    1.89
  35  13   4    1.99    1.04
  35  13   6   -0.66    0.66
  35  13   8    0.76    0.57
  35  13  10   -0.19    0.66
  35  13  12    1.33    0.66
  35  13  14    5.12    1.42
  35  13  16    2.94    0.95
  35  13  18    0.95    0.57
  35  13  20   -0.57    0.57
  35  13  22   -0.47    0.76
  35  14   1    0.19    0.57
  35  14   3    1.42    0.85
  35  14   5    3.22    0.95
  35  14   7    3.79    1.33
  35  14   9    0.19    0.57
  35  14  11    1.04    1.04
  35  14  13    1.80    1.14
  35  14  15   -0.66    0.57
  35  14  17    0.00    0.85
  35  14  19    0.19    0.38
  35  14  21   -0.09    0.57
  35  15   0    1.80    0.66
  35  15   2    1.04    0.76
  35  15   4    2.46    0.76
  35  15   6    0.09    0.57
  35  15   8   -0.38    0.57
  35  15  10    0.38    0.57
  35  15  12    0.85    0.57
  35  15  14    1.23    0.66
  35  15  16    0.57    0.76
  35  15  18    0.85    0.76
  35  15  20    0.38    0.47
  35  16   1   -0.09    0.38
  35  16   3   -0.38    0.47
  35  16   5    0.66    0.47
  35  16   7   -0.95    0.57
  35  16   9   -0.19    0.47
  35  16  11    0.38    0.47
  35  16  13    2.65    0.95
  35  16  15    2.56    0.76
  35  16  17    0.47    1.04
  35  16  19    0.19    0.38
  35  17   0    1.99    0.85
  35  17   2    0.00    0.57
  35  17   4   -0.28    0.57
  35  17   6   -0.19    0.47
  35  17   8    0.85    0.47
  35  17  10    0.28    0.47
  35  17  12    0.47    0.57
  35  17  14    2.65    1.04
  35  17  16    0.09    0.66
  35  17  18    0.85    0.57
  35  18   1   -0.09    0.57
  35  18   3    0.38    0.66
  35  18   5   -0.19    0.66
  35  18   7    0.38    0.57
  35  18   9   -0.19    0.47
  35  18  11    0.85    0.57
  35  18  13    1.61    0.85
  35  18  15   -0.66    0.57
  35  18  17    0.38    0.57
  35  19   0    0.57    0.95
  35  19   2    0.66    0.85
  35  19   4   -0.47    0.76
  35  19   6   -0.76    0.57
  35  19   8    0.76    0.57
  35  19  10   -1.14    0.47
  35  19  12    0.76    0.47
  35  19  14   -0.28    0.47
  35  19  16   -0.19    0.57
  35  20   1   -0.95    0.66
  35  20   3    0.95    1.04
  35  20   5    0.28    0.66
  35  20   7    0.47    0.76
  35  20   9    1.04    0.57
  35  20  11   -0.19    0.57
  35  20  13    0.19    0.66
  35  20  15    0.19    0.57
  35  21   0    0.28    0.95
  35  21   2   -0.85    1.04
  35  21   4    0.76    0.76
  35  21   6    1.23    0.76
  35  21   8    0.57    0.57
  35  21  10    0.19    0.76
  35  21  12   -0.38    0.66
  35  21  14   -2.18    0.66
  35  22   1    1.14    0.76
  35  22   3    0.38    1.04
  35  22   5    1.33    1.33
  35  22   7   -0.95    0.95
  35  22   9    0.76    0.85
  35  22  11   -0.38    0.76
  35  22  13    0.38    0.57
  35  23   0   -1.14    0.95
  35  23   2    1.14    1.23
  35  23   4    1.14    1.14
  35  23   6    2.08    1.33
  35  23   8    0.47    1.14
  35  23  10    9.09    3.03
  35  24   1   -1.04    0.95
  35  24   3    0.95    1.33
  35  24   5   -0.28    1.23
  35  24   7    0.95    1.04
  35  24   9    0.47    0.66
  35  25   0   -0.57    1.80
  35  25   2    1.23    1.14
  35  25   4   -0.85    1.23
  35  25   6   -0.47    2.46
  36   0   0   10.89    9.09
  36   1   1    1.14    0.95
  36   1   3   -0.38    1.04
  36   1   5    0.85    0.95
  36   1   7   -0.95    0.95
  36   1   9    0.38    0.85
  36   1  11    1.33    0.95
  36   1  13    0.66    0.76
  36   1  15    0.47    0.57
  36   1  17    0.47    0.47
  36   1  19   -0.09    0.57
  36   1  21   -0.66    0.76
  36   1  23    0.85    1.04
  36   2   0    2.08    1.14
  36   2   2   24.91    9.57
  36   2   4    1.14    1.33
  36   2   6    5.87    2.46
  36   2   8   -0.47    1.04
  36   2  10   -0.76    0.95
  36   2  12    0.38    0.95
  36   2  14    2.75    1.14
  36   2  16    0.95    0.57
  36   2  18    0.85    0.76
  36   2  20    1.04    0.57
  36   2  22    1.42    1.23
  36   2  24    1.42    1.52
  36   3   1    0.09    0.95
  36   3   3    0.47    1.04
  36   3   5   -0.95    0.95
  36   3   7   -0.57    0.95
  36   3   9    5.87    2.94
  36   3  11   -0.47    1.04
  36   3  13    1.71    0.76
  36   3  15    0.19    0.57
  36   3  17   -0.19    0.47
  36   3  19   -0.66    0.57
  36   3  21   -0.38    0.95
  36   3  23    1.71    1.14
  36   4   0    7.10    5.12
  36   4   2    0.38    1.14
  36   4   4    0.47    1.23
  36   4   6    0.19    0.76
  36   4   8   -0.09    1.04
  36   4  10    0.28    0.85
  36   4  12    0.95    1.14
  36   4  14    4.26    1.61
  36   4  16    1.80    1.14
  36   4  18    0.09    1.04
  36   4  20    0.38    0.66
  36   4  22    2.56    1.52
  36   4  24    0.95    0.95
  36   5   1    0.95    0.85
  36   5   3    0.85    0.95
  36   5   5    1.42    0.95
  36   5   7    0.28    0.95
  36   5   9    1.23    1.04
  36   5  11    4.07    1.42
  36   5  13    0.47    0.95
  36   5  15    0.38    0.66
  36   5  17    1.33    0.47
  36   5  19   -0.09    0.66
  36   5  21    1.14    1.33
  36   5  23    2.46    1.89
  36   6   0   -1.61    1.04
  36   6   2    0.76    1.61
  36   6   4    0.28    1.04
  36   6   6    0.09    1.33
  36   6   8   -0.85    0.85
  36   6  10    2.27    1.33
  36   6  12   -0.28    0.76
  36   6  14    0.76    1.04
  36   6  16   -0.38    0.47
  36   6  18    0.28    0.57
  36   6  20   -0.38    0.76
  36   6  22    0.76    0.85
  36   7   1    0.76    0.66
  36   7   3    3.32    1.04
  36   7   5    3.22    1.33
  36   7   7    4.74    1.71
  36   7   9   12.98    4.07
  36   7  11    6.16    2.27
  36   7  13    0.95    0.95
  36   7  15    0.19    0.57
  36   7  17   -0.09    0.47
  36   7  19    1.42    0.57
  36   7  21    2.37    1.23
  36   7  23   -1.52    0.95
  36   8   0    6.25    1.71
  36   8   2    0.95    0.95
  36   8   4   -0.28    0.85
  36   8   6    0.28    0.76
  36   8   8   -0.19    0.95
  36   8  10    0.57    0.85
  36   8  12    0.00    0.66
  36   8  14   -0.09    0.66
  36   8  16    0.19    0.66
  36   8  18   -0.47    0.57
  36   8  20    0.85    1.14
  36   8  22    1.23    0.95
  36   9   1    1.33    0.76
  36   9   3    1.33    1.04
  36   9   5    1.71    1.33
  36   9   7    9.00    3.50
  36   9   9   49.35    6.25
  36   9  11   -0.19    0.85
  36   9  13    2.08    0.85
  36   9  15    0.09    0.57
  36   9  17    0.00    0.57
  36   9  19   -0.19    0.85
  36   9  21    0.76    0.85
  36  10   0    0.57    1.33
  36  10   2   -0.85    0.76
  36  10   4    0.38    0.76
  36  10   6    3.13    1.80
  36  10   8    1.23    0.85
  36  10  10    2.94    2.56
  36  10  12    1.04    0.76
  36  10  14    0.28    0.76
  36  10  16    0.19    0.76
  36  10  18    0.47    0.57
  36  10  20    0.85    0.57
  36  10  22    0.76    0.95
  36  11   1    1.23    0.85
  36  11   3    6.73    1.80
  36  11   5    6.73    2.18
  36  11   7    3.69    1.61
  36  11   9    0.57    1.23
  36  11  11    0.57    0.66
  36  11  13    0.28    0.66
  36  11  15   -0.28    0.57
  36  11  17   -0.47    0.47
  36  11  19    0.76    0.57
  36  11  21    0.19    0.76
  36  12   0   26.81    6.44
  36  12   2    3.22    1.61
  36  12   4    4.17    1.33
  36  12   6    1.80    0.76
  36  12   8   -0.76    0.76
  36  12  10    0.38    0.76
  36  12  12   -0.66    0.76
  36  12  14    0.19    0.76
  36  12  16    1.80    1.14
  36  12  18    0.66    0.85
  36  12  20   -0.09    0.47
  36  13   1    1.23    0.76
  36  13   3    0.95    0.76
  36  13   5    1.89    1.23
  36  13   7   -0.47    0.76
  36  13   9    0.38    0.76
  36  13  11    0.57    0.66
  36  13  13    0.28    0.57
  36  13  15    0.19    0.57
  36  13  17    0.09    0.85
  36  13  19    0.00    0.57
  36  14   0    1.42    0.66
  36  14   2    3.03    1.23
  36  14   4    0.47    0.76
  36  14   6    0.19    1.14
  36  14   8    0.76    0.76
  36  14  10   -0.38    0.76
  36  14  12   -0.66    0.66
  36  14  14   -0.57    0.66
  36  14  16    0.47    0.76
  36  14  18    1.42    0.66
  36  14  20    0.95    1.04
  36  15   1    0.76    1.04
  36  15   3   -0.38    0.57
  36  15   5   -0.09    0.66
  36  15   7    0.95    0.66
  36  15   9    0.00    0.66
  36  15  11   -0.19    0.76
  36  15  13    0.57    0.85
  36  15  15    2.75    1.52
  36  15  17    1.80    1.14
  36  15  19   -1.14    1.80
  36  16   0    2.08    0.85
  36  16   2    0.47    0.57
  36  16   4   -0.95    0.47
  36  16   6    0.38    0.57
  36  16   8    0.09    0.57
  36  16  10    2.18    0.95
  36  16  12    1.42    0.85
  36  16  14    1.04    0.66
  36  16  16    0.09    0.76
  36  16  18    0.38    0.85
  36  17   1    0.19    0.47
  36  17   3   -0.09    0.47
  36  17   5   -0.09    0.57
  36  17   7    0.57    0.47
  36  17   9    0.38    0.47
  36  17  11   -0.19    0.57
  36  17  13   -0.19    0.76
  36  17  15    4.36    1.89
  36  17  17    2.84    2.08
  36  18   0    0.47    0.47
  36  18   2    0.47    0.57
  36  18   4   -0.19    0.47
  36  18   6   -0.38    0.47
  36  18   8   -0.19    0.47
  36  18  10   -0.38    0.47
  36  18  12    0.19    0.57
  36  18  14    1.23    0.76
  36  18  16    0.85    1.71
  36  19   1    0.09    0.57
  36  19   3   -0.19    0.57
  36  19   5    1.42    1.04
  36  19   7    0.09    0.57
  36  19   9    1.04    0.57
  36  19  11   -0.09    0.57
  36  19  13    0.85    0.95
  36  19  15   -0.57    0.66
  36  20   0   -0.57    0.57
  36  20   2   -1.14    0.66
  36  20   4    0.47    0.66
  36  20   6    1.04    0.47
  36  20   8    1.52    0.66
  36  20  10    0.47    0.57
  36  20  12    0.09    0.57
  36  20  14    0.66    0.76
  36  21   1   -0.57    0.85
  36  21   3    0.76    0.95
  36  21   5    3.13    1.61
  36  21   7    2.46    1.33
  36  21   9   -0.19    0.66
  36  21  11   -0.19    0.85
  36  22   0    0.76    0.85
  36  22   2    0.19    0.85
  36  22   4    0.19    0.95
  36  22   6    3.50    2.46
  36  22   8    2.46    2.08
  36  22  10   -1.71    0.85
  36  23   1    2.37    1.14
  36  23   3    2.75    1.14
  36  23   5    4.45    2.27
  36  23   7   -0.47    0.76
  36  24   0   -1.52    1.71
  36  24   2   -0.47    0.95
  36  24   4   -0.38    1.23
  37   1   0   -0.95    0.95
  37   1   2    1.99    1.33
  37   1   4   -2.65    1.04
  37   1   6    0.66    0.85
  37   1   8   -0.28    0.85
  37   1  10    0.47    0.76
  37   1  12    0.57    0.85
  37   1  14    0.28    0.85
  37   1  16    0.19    0.66
  37   1  18   -0.38    0.38
  37   1  20   -0.66    0.66
  37   1  22    0.57    0.66
  37   2   1    1.71    1.23
  37   2   3   -0.57    1.23
  37   2   5   -0.09    0.85
  37   2   7    1.14    1.04
  37   2   9    2.75    1.99
  37   2  11    2.27    1.23
  37   2  13   -1.04    0.76
  37   2  15    3.41    1.04
  37   2  17    0.85    0.57
  37   2  19   -1.04    0.57
  37   2  21    0.85    0.76
  37   3   0    2.46    1.14
  37   3   2    0.19    1.14
  37   3   4    0.66    0.85
  37   3   6    0.00    1.04
  37   3   8    0.85    0.95
  37   3  10    0.19    0.85
  37   3  12   -1.23    0.76
  37   3  14    0.47    0.76
  37   3  16    0.76    0.57
  37   3  18   -0.95    0.47
  37   3  20   -0.38    0.66
  37   3  22   -0.28    0.95
  37   4   1    1.99    1.04
  37   4   3    0.76    0.85
  37   4   5    1.80    1.52
  37   4   7    1.14    0.95
  37   4   9    0.00    0.76
  37   4  11    0.28    0.85
  37   4  13   -0.57    0.76
  37   4  15    0.66    0.76
  37   4  17    1.14    1.33
  37   4  19    1.14    0.47
  37   4  21    0.00    0.66
  37   5   0    1.89    1.23
  37   5   2    0.47    1.14
  37   5   4    0.95    0.95
  37   5   6    1.89    1.33
  37   5   8    3.50    1.61
  37   5  10    6.54    3.32
  37   5  12    8.05    2.46
  37   5  14   -1.23    1.14
  37   5  16   -0.38    0.66
  37   5  18   -0.09    0.57
  37   5  20    0.47    0.85
  37   5  22   -0.38    0.85
  37   6   1   -2.27    0.95
  37   6   3    0.38    1.14
  37   6   5    3.50    3.13
  37   6   7   -0.76    0.95
  37   6   9    1.33    0.95
  37   6  11   -0.57    0.95
  37   6  13   -0.85    1.04
  37   6  15   -0.38    0.57
  37   6  17    0.47    0.47
  37   6  19    0.19    0.57
  37   6  21    0.57    0.85
  37   7   0    0.66    1.04
  37   7   2   -0.38    0.95
  37   7   4    0.85    1.04
  37   7   6    0.09    0.95
  37   7   8    0.57    1.04
  37   7  10   -0.76    1.04
  37   7  12    0.95    0.85
  37   7  14   -1.61    0.85
  37   7  16    0.19    0.66
  37   7  18    0.19    0.57
  37   7  20    2.75    1.80
  37   8   1    1.42    1.04
  37   8   3    0.76    0.66
  37   8   5    5.68    2.84
  37   8   7    1.42    0.95
  37   8   9    1.99    1.52
  37   8  11    0.38    0.76
  37   8  13    0.85    0.85
  37   8  15    0.38    0.66
  37   8  17   -0.19    0.66
  37   8  19    0.57    0.47
  37   8  21   -0.09    0.57
  37   9   0    0.66    0.85
  37   9   2    0.09    0.85
  37   9   4    1.04    1.04
  37   9   6    1.14    0.85
  37   9   8    4.07    1.71
  37   9  10    4.26    2.65
  37   9  12   -0.47    0.85
  37   9  14    0.00    0.66
  37   9  16    0.28    0.66
  37   9  18    0.00    0.66
  37   9  20   -0.38    0.85
  37  10   1   -1.89    0.95
  37  10   3   -1.04    1.04
  37  10   5    1.89    1.42
  37  10   7    2.08    1.42
  37  10   9    2.94    1.61
  37  10  11   -0.95    0.85
  37  10  13   -0.47    0.76
  37  10  15    2.08    1.04
  37  10  17    0.66    0.57
  37  10  19   -0.38    0.47
  37  11   0    0.38    1.14
  37  11   2    1.80    1.61
  37  11   4    1.33    0.85
  37  11   6    0.19    0.85
  37  11   8    0.76    0.76
  37  11  10   -0.85    0.76
  37  11  12    0.19    0.47
  37  11  14    0.47    0.85
  37  11  16   -0.85    0.76
  37  11  18   -0.47    0.66
  37  11  20    1.89    0.66
  37  12   1    0.38    0.85
  37  12   3    1.04    0.66
  37  12   5   10.42    3.03
  37  12   7   -0.57    0.76
  37  12   9    2.27    1.33
  37  12  11    0.47    0.85
  37  12  13   -0.38    0.95
  37  12  15   -0.38    0.85
  37  12  17    0.28    0.57
  37  12  19    0.09    0.47
  37  13   0    0.47    0.85
  37  13   2   -0.38    0.85
  37  13   4    0.38    0.85
  37  13   6    1.14    0.95
  37  13   8   -0.95    0.76
  37  13  10    0.09    0.85
  37  13  12   -0.95    0.85
  37  13  14    0.28    0.76
  37  13  16    0.66    0.76
  37  13  18    0.66    0.76
  37  14   1   -0.19    0.85
  37  14   3    0.19    0.76
  37  14   5    0.95    1.14
  37  14   7    0.57    0.66
  37  14   9    2.84    1.42
  37  14  11    0.38    0.85
  37  14  13    1.61    0.57
  37  14  15   -0.19    0.85
  37  14  17   -0.19    0.66
  37  15   0    1.14    0.76
  37  15   2    2.37    1.04
  37  15   4    0.57    0.66
  37  15   6    0.66    0.66
  37  15   8    0.85    0.76
  37  15  10    2.75    2.84
  37  15  12    0.85    0.66
  37  15  14   -0.76    0.85
  37  15  16    0.66    0.85
  37  16   1   -0.09    0.57
  37  16   3    0.76    0.95
  37  16   5    0.28    0.47
  37  16   7    0.09    0.76
  37  16   9    0.28    0.66
  37  16  11   -0.38    0.66
  37  16  13    0.47    0.76
  37  16  15   -1.04    0.66
  37  17   0    0.09    0.47
  37  17   2   -0.85    0.57
  37  17   4    0.47    0.57
  37  17   6    0.66    0.57
  37  17   8    0.28    0.57
  37  17  10   -0.09    0.57
  37  17  12    0.00    0.66
  37  17  14    1.80    0.95
  37  18   1    0.28    0.47
  37  18   3    0.00    0.47
  37  18   5    0.28    0.57
  37  18   7   -0.66    0.57
  37  18   9   -0.57    0.66
  37  18  11    0.76    0.85
  37  18  13    0.09    0.85
  37  19   0    0.85    0.57
  37  19   2    0.38    0.47
  37  19   4   -0.47    0.57
  37  19   6   -0.47    0.47
  37  19   8    0.38    0.57
  37  19  10    0.57    0.57
  37  19  12    0.38    0.76
  37  20   1   -0.28    0.57
  37  20   3   -0.09    0.47
  37  20   5    0.00    0.85
  37  20   7    1.89    0.85
  37  20   9   -0.38    0.57
  37  20  11   -1.52    1.52
  37  21   0    0.76    0.57
  37  21   2    0.38    0.66
  37  21   4    0.09    0.57
  37  21   6   -1.52    0.66
  37  21   8   -0.66    1.04
  37  22   1   -0.19    0.76
  37  22   3   -1.04    0.57
  37  22   5   -0.38    0.85
  37  22   7   -1.61    1.99
  37  23   0   -1.04    1.99
  38   0   0    3.98    4.17
  38   1   1    0.66    1.23
  38   1   3    0.09    1.04
  38   1   5    0.00    0.95
  38   1   7   -1.33    0.95
  38   1   9    0.57    0.95
  38   1  11   -0.47    0.85
  38   1  13    0.76    0.95
  38   1  15    0.28    0.95
  38   1  17   -0.19    0.66
  38   1  19    0.66    0.47
  38   1  21   -0.19    0.76
  38   2   0    1.52    1.33
  38   2   2   10.80    3.88
  38   2   4   -1.23    1.23
  38   2   6    0.95    1.71
  38   2   8   -0.47    0.57
  38   2  10    2.56    1.99
  38   2  12    0.66    0.76
  38   2  14    3.88    1.80
  38   2  16   -0.57    0.66
  38   2  18    0.00    1.14
  38   2  20    0.57    0.57
  38   3   1   -0.38    1.14
  38   3   3   -0.47    1.04
  38   3   5   -0.38    0.85
  38   3   7    0.19    1.14
  38   3   9    0.09    0.76
  38   3  11   -0.57    0.76
  38   3  13    0.85    2.27
  38   3  15    1.14    0.76
  38   3  17    1.42    0.66
  38   3  19    0.47    0.66
  38   3  21   -0.19    0.66
  38   4   0   50.68   20.93
  38   4   2   -0.38    1.04
  38   4   4   23.49    8.90
  38   4   6    1.14    1.04
  38   4   8    9.47    3.98
  38   4  10    0.47    0.95
  38   4  12   -1.52    1.23
  38   4  14    0.85    0.76
  38   4  16   -0.28    0.76
  38   4  18   -0.38    0.66
  38   4  20   -0.38    0.47
  38   5   1    1.14    0.85
  38   5   3   -1.42    1.14
  38   5   5   -0.38    0.95
  38   5   7    1.52    1.14
  38   5   9   -0.19    1.33
  38   5  11    0.38    1.14
  38   5  13    2.27    1.42
  38   5  15    0.76    0.76
  38   5  17   -0.66    0.66
  38   5  19    3.03    1.33
  38   6   0   -0.28    1.23
  38   6   2   -0.09    1.89
  38   6   4    0.19    0.95
  38   6   6    0.09    0.95
  38   6   8    1.14    1.04
  38   6  10    0.09    1.04
  38   6  12    1.61    1.04
  38   6  14   -0.28    0.85
  38   6  16    0.66    0.57
  38   6  18    0.00    0.76
  38   6  20    0.00    0.85
  38   7   1   -0.47    1.14
  38   7   3   -0.57    0.95
  38   7   5    1.52    1.42
  38   7   7    0.76    1.04
  38   7   9    0.28    1.23
  38   7  11    3.60    2.08
  38   7  13    0.47    1.52
  38   7  15   -0.09    0.76
  38   7  17   -0.19    0.66
  38   7  19    0.66    1.33
  38   8   0    2.37    1.33
  38   8   2    0.76    1.04
  38   8   4   10.80    4.74
  38   8   6    0.95    1.52
  38   8   8    7.77    2.84
  38   8  10   -1.42    1.04
  38   8  12   -0.38    1.42
  38   8  14   -1.04    0.85
  38   8  16    0.38    0.95
  38   8  18    0.19    1.04
  38   9   1    0.38    0.76
  38   9   3    0.85    0.85
  38   9   5    1.52    1.52
  38   9   7    0.47    1.61
  38   9   9    0.47    1.33
  38   9  11    0.76    0.95
  38   9  13    0.95    1.04
  38   9  15   -0.85    0.76
  38   9  17    1.52    0.76
  38   9  19   -4.36    1.71
  38  10   0    1.61    1.33
  38  10   2    1.14    2.18
  38  10   4   -0.47    0.85
  38  10   6    0.66    1.14
  38  10   8   -0.09    0.85
  38  10  10    0.19    0.85
  38  10  12    1.14    1.04
  38  10  14    0.76    0.85
  38  10  16    1.14    1.14
  38  10  18   -1.52    1.04
  38  11   1   -0.47    0.95
  38  11   3   -0.57    0.85
  38  11   5    0.28    1.04
  38  11   7   -0.09    1.14
  38  11   9    6.73    2.65
  38  11  11    0.95    1.23
  38  11  13   -0.28    1.33
  38  11  15   -0.66    0.76
  38  11  17   -0.47    0.76
  38  12   0    0.76    0.85
  38  12   2    0.38    0.76
  38  12   4    1.80    1.04
  38  12   6   -0.28    0.85
  38  12   8    1.61    1.14
  38  12  10    0.47    0.66
  38  12  12    0.47    0.66
  38  12  14   -0.38    0.95
  38  12  16    0.00    0.95
  38  13   1    0.57    1.23
  38  13   3   -0.09    0.66
  38  13   5    2.27    1.52
  38  13   7    0.28    1.89
  38  13   9   -0.28    0.95
  38  13  11    0.38    0.95
  38  13  13    1.52    1.04
  38  13  15   -0.57    0.85
  38  13  17   -0.95    0.19
  38  14   0    5.97    6.35
  38  14   2    1.52    1.33
  38  14   4    0.00    1.04
  38  14   6   -0.47    1.23
  38  14   8   -1.14    0.85
  38  14  10    0.28    0.85
  38  14  12   -0.38    0.76
  38  14  14   -0.38    0.76
  38  14  16    0.00    1.42
  38  15   1   -2.08    0.76
  38  15   3    0.66    0.66
  38  15   5   -0.66    0.66
  38  15   7    0.85    0.85
  38  15   9    0.95    0.76
  38  15  11    0.66    0.85
  38  15  13    0.57    0.85
  38  15  15    2.08    1.33
  38  16   0    0.00    0.66
  38  16   2    0.09    0.66
  38  16   4    0.57    0.66
  38  16   6   -0.28    0.85
  38  16   8   -0.28    0.66
  38  16  10    0.66    0.66
  38  16  12   -1.14    0.66
  38  17   1   -0.85    0.57
  38  17   3    0.85    0.66
  38  17   5   -0.19    0.57
  38  17   7    0.85    1.14
  38  17   9    0.38    1.14
  38  17  11   -0.66    0.76
  38  17  13    0.47    0.57
  38  18   0    1.61    1.04
  38  18   2    3.03    1.04
  38  18   4   -0.57    0.57
  38  18   6   -0.09    0.66
  38  18   8    0.57    0.95
  38  18  10    0.47    0.57
  38  19   1    0.19    0.57
  38  19   3    0.66    0.66
  38  19   5    0.95    1.14
  38  19   7    2.94    1.71
  38  19   9    0.28    0.95
  38  20   0   -0.85    0.57
  38  20   2   -0.76    0.57
  38  20   4   -0.09    0.57
  38  20   6   -0.09    0.66
  38  21   1   -0.66    0.66
  38  21   3    0.95    1.04
  39   1   0    2.56    1.23
  39   1   2    0.28    1.14
  39   1   4   -0.76    1.23
  39   1   6   -0.38    1.04
  39   1   8   -0.19    0.85
  39   1  10   -1.42    1.04
  39   1  12   -0.76    1.04
  39   1  14    0.57    1.14
  39   1  16    0.95    1.14
  39   1  18    0.00    0.85
  39   2   1    0.47    1.04
  39   2   3    0.85    1.14
  39   2   5    1.42    1.04
  39   2   7    0.38    0.95
  39   2   9    0.28    0.85
  39   2  11   -0.47    0.95
  39   2  13    1.14    1.04
  39   2  15   -0.38    0.95
  39   2  17    1.42    1.33
  39   2  19   -0.76    0.95
  39   3   0   -0.47    1.23
  39   3   2    0.38    1.42
  39   3   4    0.38    1.23
  39   3   6   -0.76    1.14
  39   3   8    5.12    2.18
  39   3  10   -0.57    1.23
  39   3  12    0.95    1.04
  39   3  14    0.76    1.14
  39   3  16    0.09    0.85
  39   3  18   -0.66    0.66
  39   4   1    3.03    1.42
  39   4   3   -1.14    1.23
  39   4   5    0.66    1.04
  39   4   7   -0.28    1.80
  39   4   9    0.85    0.66
  39   4  11    1.52    1.04
  39   4  13   -1.23    0.95
  39   4  15    0.95    0.85
  39   4  17    0.19    0.76
  39   4  19   -1.99    1.04
  39   5   0    0.09    1.14
  39   5   2    0.47    1.33
  39   5   4    1.04    0.95
  39   5   6   -1.42    0.95
  39   5   8    1.61    1.14
  39   5  10    3.32    3.69
  39   5  12    0.85    1.04
  39   5  14    0.85    1.14
  39   5  16   -0.19    1.04
  39   5  18   -1.14    1.33
  39   6   1    0.09    0.85
  39   6   3    3.50    2.08
  39   6   5    0.95    0.95
  39   6   7    0.38    1.33
  39   6   9    0.28    0.95
  39   6  11    0.47    0.95
  39   6  13    1.14    0.95
  39   6  15   -0.57    0.85
  39   6  17    0.00    1.23
  39   7   0    0.76    1.04
  39   7   2   -0.66    1.23
  39   7   4    1.89    1.23
  39   7   6    2.75    2.75
  39   7   8   -1.89    1.52
  39   7  10    0.76    2.18
  39   7  12    0.09    1.14
  39   7  14   -0.28    0.95
  39   7  16   -0.28    0.95
  39   8   1    0.95    1.14
  39   8   3   -0.09    1.14
  39   8   5    0.76    1.14
  39   8   7    2.75    1.80
  39   8   9    1.61    1.14
  39   8  11   -0.57    0.85
  39   8  13    3.22    1.52
  39   8  15    0.76    1.14
  39   8  17   -1.14    1.52
  39   9   0    0.95    0.85
  39   9   2   -0.76    1.14
  39   9   4    0.76    0.95
  39   9   6   -0.09    1.14
  39   9   8    0.57    1.04
  39   9  10   -0.09    1.14
  39   9  12   -0.76    0.85
  39   9  14    1.42    1.14
  39   9  16    0.95    1.04
  39  10   1    0.47    0.95
  39  10   3    3.03    2.46
  39  10   5   -1.23    0.66
  39  10   7    5.49    1.80
  39  10   9   -0.76    0.66
  39  10  11   -1.14    0.95
  39  10  13   -0.38    0.95
  39  10  15   -0.19    0.66
  39  11   0   -0.66    1.14
  39  11   2    1.33    1.04
  39  11   4   -0.57    0.95
  39  11   6   -0.47    0.95
  39  11   8   -1.14    0.57
  39  11  10    0.76    1.04
  39  11  12    1.89    0.85
  39  11  14    0.66    0.85
  39  11  16   -8.24    3.69
  39  12   1    1.61    1.14
  39  12   3   -1.61    0.85
  39  12   5    2.18    0.85
  39  12   7    1.61    0.95
  39  12   9   -1.42    0.95
  39  12  11   -1.52    1.04
  39  12  13    0.00    1.14
  39  13   0   -1.23    0.95
  39  13   2    0.00    1.14
  39  13   4   -0.28    0.95
  39  13   6   -0.38    0.85
  39  13   8    1.04    0.95
  39  13  10   -1.52    0.76
  39  13  12    0.09    0.66
  39  13  14   -1.52    1.52
  39  14   1   -0.76    1.14
  39  14   3    1.52    0.76
  39  14   5    0.85    0.76
  39  14   7   -1.89    0.95
  39  14   9   -1.23    0.95
  39  14  11   -1.99    1.61
  39  14  13    1.33    1.23
  39  15   0   -0.76    1.04
  39  15   2    1.42    0.95
  39  15   4   -1.33    0.85
  39  15   6   -0.09    0.85
  39  15   8   -0.85    1.04
  39  15  10   -0.38    0.66
  39  15  12   -1.33    5.02
  39  16   1    0.38    1.04
  39  16   3    0.95    0.95
  39  16   5    0.76    0.85
  39  16   7   -0.28    0.85
  39  16   9    0.19    0.95
  39  17   0    3.98    2.08
  39  17   2   -0.19    0.85
  39  17   4    1.52    0.95
  39  17   6    0.00    1.14
  39  17   8   -1.52    0.95
  39  18   1    0.00    0.66
  39  18   3   -0.09    0.66
  39  18   5   -1.14    1.04
  39  18   7   -2.56    0.76
  39  19   0    0.66    1.42
  39  19   2   -0.28    1.33
  40   0   0   -0.57    3.13
  40   1   1    0.00    1.23
  40   1   3    1.42    0.95
  40   1   5    1.04    1.04
  40   1   7    0.76    1.04
  40   1   9   -1.14    1.14
  40   1  11    0.47    1.14
  40   1  13    2.84    5.12
  40   1  15   -0.19    0.85
  40   1  17   -3.69    1.89
  40   2   0   -0.28    1.14
  40   2   2    3.88    3.03
  40   2   4    1.14    1.14
  40   2   6    2.65    1.80
  40   2   8   -1.42    1.04
  40   2  10    2.18    1.14
  40   2  12    1.99    1.33
  40   2  14   -0.66    1.14
  40   2  16    0.00    1.61
  40   3   1    0.28    1.89
  40   3   3    0.28    1.61
  40   3   5    2.18    1.52
  40   3   7   -1.14    1.14
  40   3   9   -1.33    1.23
  40   3  11    1.80    1.04
  40   3  13   -0.19    1.14
  40   3  15    1.33    1.14
  40   4   0    3.60    1.61
  40   4   2   -0.76    0.85
  40   4   4   -0.47    1.04
  40   4   6   -0.09    1.04
  40   4   8    1.71    1.04
  40   4  10   -0.38    1.52
  40   4  12   -2.46    1.33
  40   4  14   -0.95    1.61
  40   4  16    7.77    5.49
  40   5   1    0.38    1.33
  40   5   3    5.40    4.74
  40   5   5   -0.09    0.95
  40   5   7   -1.52    0.95
  40   5   9   -0.66    1.04
  40   5  11    0.00    0.95
  40   5  13   -0.19    1.23
  40   5  15   -0.85    0.95
  40   6   0   -2.75    1.14
  40   6   2    5.21    3.98
  40   6   4    0.28    1.14
  40   6   6    3.13    1.99
  40   6   8    2.84    2.27
  40   6  10   -0.09    1.71
  40   6  12   -0.09    0.95
  40   6  14    0.57    1.04
  40   7   1    1.80    0.95
  40   7   3   -0.38    1.04
  40   7   5   -0.47    1.42
  40   7   7    0.09    1.33
  40   7   9    0.76    1.23
  40   7  11    2.46    1.61
  40   7  13    2.46    1.42
  40   7  15    1.23    1.71
  40   8   0    1.52    1.23
  40   8   2    3.22    1.42
  40   8   4   -0.76    0.95
  40   8   6    1.71    1.14
  40   8   8   -0.38    0.95
  40   8  10   -1.14    0.95
  40   8  12    1.04    1.23
  40   8  14    0.85    0.95
  40   9   1    0.66    1.04
  40   9   3    0.76    1.14
  40   9   5    1.04    0.85
  40   9   7    1.33    1.42
  40   9   9   -0.09    1.33
  40   9  11   -1.33    1.52
  40   9  13    0.09    0.85
  40  10   0    0.57    0.85
  40  10   2    0.47    0.66
  40  10   4    0.76    0.95
  40  10   6    0.95    3.13
  40  10   8    2.46    1.33
  40  10  10    1.61    1.80
  40  10  12   -1.80    1.33
  40  11   1   -0.57    1.33
  40  11   3    1.89    0.85
  40  11   5    0.38    1.04
  40  11   7    2.75    1.71
  40  11   9    0.09    2.18
  40  11  11    0.19    1.14
  40  11  13   -0.09    0.57
  40  12   0   -0.38    0.95
  40  12   2   -1.89    1.23
  40  12   4    0.57    1.14
  40  12   6   -0.85    1.04
  40  12   8    0.47    0.57
  40  12  10   -0.19    0.85
  40  12  12   -1.14    1.61
  40  13   1    0.57    1.14
  40  13   3   -0.28    0.76
  40  13   5   -0.09    1.14
  40  13   7    0.66    1.04
  40  13   9   -1.71    1.61
  40  14   0    1.23    1.04
  40  14   2   -0.85    1.14
  40  14   4    1.33    1.14
  40  14   6    0.57    1.04
  40  14   8    0.28    1.52
  40  14  10   -1.14    1.23
  40  15   1    0.09    1.33
  40  15   3    0.19    0.76
  40  15   5    0.85    1.42
  40  15   7   -0.85    0.57
  40  16   0    2.08    2.18
  40  16   2   -1.33    0.95
  40  16   4   -2.18    0.85
  40  16   6    4.64    4.26
  40  17   1   -1.71    1.14
  40  17   3    1.33    1.52
  41   1   0    0.19    1.33
  41   1   2    4.83    5.49
  41   1   4    0.09    1.89
  41   1   6    0.76    1.04
  41   1   8    0.38    1.04
  41   1  10   -1.71    1.61
  41   1  12   -1.89    1.23
  41   1  14    0.57    1.42
  41   2   1    0.19    1.33
  41   2   3   -0.57    1.61
  41   2   5    1.14    1.23
  41   2   7    0.57    1.23
  41   2   9   -1.14    1.61
  41   2  11    1.61    1.33
  41   2  13   -1.14    1.42
  41   3   0   -1.04    1.52
  41   3   2    1.33    1.71
  41   3   4   -3.13    1.23
  41   3   6   -1.42    1.33
  41   3   8   -0.09    0.66
  41   3  10    0.28    1.52
  41   3  12    0.00    1.42
  41   3  14    1.23    1.33
  41   4   1   -0.47    0.95
  41   4   3   -0.66    1.52
  41   4   5   -1.14    1.42
  41   4   7    0.00    1.04
  41   4   9    0.19    0.95
  41   4  11    0.19    0.76
  41   4  13   -0.47    0.76
  41   5   0   -2.65    1.42
  41   5   2   -0.85    1.14
  41   5   4    0.57    0.95
  41   5   6    1.71    1.33
  41   5   8    1.99    1.33
  41   5  10   -0.57    1.23
  41   5  12    1.52    1.23
  41   6   1   -1.80    1.23
  41   6   3    2.37    1.61
  41   6   5   -0.28    0.95
  41   6   7   -0.28    1.52
  41   6   9   -1.42    1.04
  41   6  11   -1.04    1.04
  41   6  13    1.61    0.85
  41   7   0   -0.76    1.42
  41   7   2   -0.57    1.04
  41   7   4   -0.85    0.76
  41   7   6    1.52    1.52
  41   7   8    1.23    1.33
  41   7  10    0.28    1.14
  41   7  12    0.38    0.85
  41   8   1   -2.37    0.95
  41   8   3    0.47    1.14
  41   8   5   -0.38    1.14
  41   8   7   -1.52    1.14
  41   8   9   -2.18    1.71
  41   8  11    2.27    1.99
  41   9   0    0.85    1.80
  41   9   2   -1.52    1.04
  41   9   4   -0.76    1.42
  41   9   6    0.28    1.42
  41   9   8    1.89    1.61
  41   9  10    0.85    1.23
  41  10   1    0.28    0.76
  41  10   3    1.61    1.04
  41  10   5    3.13    1.61
  41  10   7    1.04    0.95
  41  10   9   -0.57    2.56
  41  11   0   -0.38    1.99
  41  11   2    0.66    0.95
  41  11   4   -1.23    0.85
  41  11   6   -1.61    1.14
  41  11   8   -0.66    1.71
  41  12   1    2.18    1.04
  41  12   3    0.38    1.14
  41  12   5    0.38    1.80
  41  12   7   -2.56    1.89
  41  13   0   -0.85    1.42
  41  13   2   -1.23    0.66
  41  13   4   -1.89    0.95
  41  13   6   -1.14    1.23
  41  14   1    3.13    1.04
  41  14   3   -2.56    1.71
  42   0   0   -3.41    3.41
  42   1   1   -5.49    2.37
  42   1   3   -1.42    3.03
  42   1   5   -1.14    0.95
  42   1   7   -0.47    0.95
  42   1   9   -0.28    1.14
  42   2   0   -1.04    1.61
  42   2   2    3.60    2.56
  42   2   4    2.18    3.22
  42   2   6    1.89    3.60
  42   2   8    0.76    1.33
  42   2  10    1.42    1.80
  42   3   1    0.19    1.33
  42   3   3   -2.08    1.52
  42   3   5   -0.85    1.33
  42   3   7    0.38    1.61
  42   3   9    0.38    1.04
  42   4   0   -0.19    0.95
  42   4   2    1.23    2.18
  42   4   4   -1.14    0.76
  42   4   6   -1.33    1.80
  42   4   8   -2.84    1.99
  42   5   1    2.65    1.71
  42   5   3    1.42    1.52
  42   5   5   -0.57    2.18
  42   5   7   -1.23    1.04
  42   5   9   -0.76    0.66
  42   6   0    0.38    1.80
  42   6   2   -0.95    1.42
  42   6   4   -1.23    1.42
  42   6   6    0.95    1.04
  42   6   8   -2.37    1.33
  42   7   1    1.23    1.99
  42   7   3   -0.85    1.33
  42   7   5    0.57    1.80
  42   7   7   -1.23    0.95
  42   8   0   -1.04    1.14
  42   8   2   -0.38    1.61
  42   8   4   -0.28    1.33
  42   8   6    1.33    0.95
  42   9   1    1.89    0.95
  42   9   3   -0.38    0.47
  42   9   5   -2.56    0.57
  42   9   7   -0.95    1.80
  42  10   0   -0.95    1.42
  42  10   2    0.85    3.13
  42  10   4   -0.47    5.40
  42  11   1   -3.22    1.52
  42  11   3    0.28    1.33
  43   1   0   -0.38    1.04
  43   1   2   -3.13    1.61
  43   1   4   -0.76    1.04
  43   2   1    4.93    2.84
  43   2   3   -0.76    1.42
  43   3   0   -1.42    1.80
  43   3   2   -0.95    1.61
  43   3   4   -1.99    1.89
  43   4   1   -1.89    1.52
  43   4   3   -0.19    0.95
  43   4   5   -0.09    0.28
  43   5   0    1.52    0.38
  43   5   2   -0.19    0.85
  43   5   4    3.79    1.99
  43   6   1    2.08    1.52
   0   0   0    0.00    0.00

_computing_structure_solution     'SHELXT 2018/2 (Sheldrick, 2018)'
;
_shelx_hkl_checksum   31410

_shelx_fab_file
;
    0    1    1   1130.73      0.00
    0    0    2   1547.29      0.00
    1    1    2   -381.16      0.00
    0    2    2   -175.16      0.00
    2    2    2   1628.98      0.00
    0    1    3   -127.14      0.00
    1    2    3     36.79      0.00
    0    3    3    220.99      0.00
    2    3    3    -18.32      0.00
    0    0    4   -464.94      0.00
    1    1    4    389.30      0.00
    1    3    4     33.06      0.00
    0    2    4   -479.47      0.00
    2    2    4   -263.15      0.00
    3    3    4     11.29      0.00
    0    4    4    168.20      0.00
    2    4    4    281.40      0.00
    4    4    4     78.87      0.00
    0    1    5   -138.14      0.00
    1    2    5    212.64      0.00
    1    4    5     27.99      0.00
    2    3    5    104.04      0.00
    0    3    5     51.71      0.00
    3    4    5    156.50      0.00
    0    5    5    235.13      0.00
    2    5    5    -10.13      0.00
    4    5    5     -1.00      0.00
    0    0    6    -35.76      0.00
    1    1    6    -86.37      0.00
    1    3    6   -103.51      0.00
    1    5    6    -34.39      0.00
    0    2    6     92.66      0.00
    2    2    6   -265.49      0.00
    2    4    6    -17.94      0.00
    3    3    6    144.46      0.00
    3    5    6     50.89      0.00
    0    4    6   -350.15      0.00
    4    4    6     80.81      0.00
    5    5    6     77.43      0.00
    0    6    6   -251.27      0.00
    2    6    6   -121.47      0.00
    4    6    6     23.99      0.00
    6    6    6   -137.69      0.00
    0    1    7    197.37      0.00
    1    2    7    -84.18      0.00
    1    4    7     60.84      0.00
    1    6    7    -49.33      0.00
    2    3    7    -47.11      0.00
    2    5    7    105.33      0.00
    0    3    7   -131.39      0.00
    3    4    7    -40.61      0.00
    3    6    7    -90.31      0.00
    4    5    7     95.58      0.00
    0    5    7    -64.80      0.00
    5    6    7     38.06      0.00
    0    7    7    -42.94      0.00
    2    7    7     -0.59      0.00
    4    7    7    -32.52      0.00
    6    7    7     -7.80      0.00
    0    0    8    -81.98      0.00
    1    1    8   -100.14      0.00
    1    3    8     49.25      0.00
    1    5    8    125.71      0.00
    1    7    8     29.56      0.00
    0    2    8     85.79      0.00
    2    2    8    -16.13      0.00
    2    4    8    -28.35      0.00
    2    6    8     33.67      0.00
    3    3    8   -212.68      0.00
    3    5    8    -67.96      0.00
    3    7    8      4.51      0.00
    0    4    8     30.94      0.00
    4    4    8    -77.04      0.00
    4    6    8     51.49      0.00
    5    5    8    -54.55      0.00
    5    7    8    -71.02      0.00
    0    6    8   -168.37      0.00
    6    6    8      6.11      0.00
    7    7    8     29.71      0.00
    0    8    8    165.02      0.00
    2    8    8    -48.07      0.00
    4    8    8     47.53      0.00
    6    8    8    -29.04      0.00
    8    8    8     11.78      0.00
    0    1    9    114.67      0.00
    1    2    9    -83.97      0.00
    1    4    9   -103.98      0.00
    1    6    9     36.09      0.00
    1    8    9    -24.03      0.00
    2    3    9   -216.39      0.00
    2    5    9    -94.44      0.00
    2    7    9    -29.52      0.00
    0    3    9    157.71      0.00
    3    4    9    -35.59      0.00
    3    6    9     75.95      0.00
    3    8    9    -26.92      0.00
    4    5    9     28.28      0.00
    4    7    9     32.75      0.00
    0    5    9     79.58      0.00
    5    6    9      5.14      0.00
    5    8    9     40.99      0.00
    6    7    9     22.33      0.00
    0    7    9     47.50      0.00
    7    8    9      8.77      0.00
    0    9    9     46.10      0.00
    2    9    9      9.35      0.00
    4    9    9    -22.56      0.00
    6    9    9     32.85      0.00
    8    9    9     19.44      0.00
    0    0   10     85.26      0.00
    1    1   10    -65.66      0.00
    1    3   10    -68.91      0.00
    1    5   10    -20.34      0.00
    1    7   10     -4.15      0.00
    1    9   10     21.49      0.00
    0    2   10     25.27      0.00
    2    2   10     -1.26      0.00
    2    4   10    -50.78      0.00
    2    6   10     40.57      0.00
    2    8   10    -33.07      0.00
    3    3   10     36.01      0.00
    3    5   10     -4.12      0.00
    3    7   10     26.72      0.00
    3    9   10    -36.96      0.00
    0    4   10     98.74      0.00
    4    4   10    190.09      0.00
    4    6   10    -46.57      0.00
    4    8   10     34.00      0.00
    5    5   10      1.05      0.00
    5    7   10     40.13      0.00
    5    9   10    -15.53      0.00
    0    6   10    -42.74      0.00
    6    6   10    -77.65      0.00
    6    8   10      9.63      0.00
    7    7   10    -17.49      0.00
    7    9   10    -34.82      0.00
    0    8   10     -2.09      0.00
    8    8   10    -36.70      0.00
    9    9   10     17.24      0.00
    0   10   10     13.36      0.00
    2   10   10     33.67      0.00
    4   10   10    -10.92      0.00
    6   10   10     34.01      0.00
    8   10   10      6.30      0.00
   10   10   10     -1.26      0.00
    0    1   11    -21.63      0.00
    1    2   11     36.29      0.00
    1    4   11      8.61      0.00
    1    6   11      8.10      0.00
    1    8   11     22.03      0.00
    1   10   11      5.92      0.00
    2    3   11    -21.17      0.00
    2    5   11     23.40      0.00
    2    7   11     29.64      0.00
    2    9   11    -26.70      0.00
    0    3   11     -1.93      0.00
    3    4   11      7.31      0.00
    3    6   11     45.93      0.00
    3    8   11    -10.69      0.00
    3   10   11     -1.02      0.00
    4    5   11    -68.52      0.00
    4    7   11     32.65      0.00
    4    9   11     37.04      0.00
    0    5   11    -35.21      0.00
    5    6   11     -8.97      0.00
    5    8   11     18.33      0.00
    5   10   11    -15.72      0.00
    6    7   11     26.31      0.00
    6    9   11    -29.66      0.00
    0    7   11      8.46      0.00
    7    8   11      4.18      0.00
    7   10   11      7.04      0.00
    8    9   11    -21.55      0.00
    0    9   11     14.83      0.00
    9   10   11     -0.20      0.00
    0   11   11     60.10      0.00
    2   11   11    -23.51      0.00
    4   11   11    -24.17      0.00
    6   11   11    -11.28      0.00
    8   11   11     21.68      0.00
   10   11   11    -27.58      0.00
    0    0   12      3.83      0.00
    1    1   12    -20.05      0.00
    1    3   12     -4.96      0.00
    1    5   12     73.18      0.00
    1    7   12     29.71      0.00
    1    9   12     16.01      0.00
    1   11   12     13.88      0.00
    0    2   12     12.11      0.00
    2    2   12     22.04      0.00
    2    4   12     25.72      0.00
    2    6   12     -4.41      0.00
    2    8   12    -13.82      0.00
    2   10   12    -11.04      0.00
    3    3   12     -9.93      0.00
    3    5   12    -16.16      0.00
    3    7   12     -1.82      0.00
    3    9   12     14.23      0.00
    3   11   12     12.01      0.00
    0    4   12     44.89      0.00
    4    4   12    -54.64      0.00
    4    6   12     14.43      0.00
    4    8   12     27.04      0.00
    4   10   12     90.63      0.00
    5    5   12    -30.31      0.00
    5    7   12      5.74      0.00
    5    9   12     -4.74      0.00
    5   11   12      4.21      0.00
    0    6   12     24.95      0.00
    6    6   12      9.84      0.00
    6    8   12    -11.01      0.00
    6   10   12     10.95      0.00
    7    7   12     21.56      0.00
    7    9   12     11.11      0.00
    7   11   12    -18.80      0.00
    0    8   12     27.09      0.00
    8    8   12     22.65      0.00
    8   10   12    -14.45      0.00
    9    9   12    -30.34      0.00
    9   11   12    108.26      0.00
    0   10   12    -11.93      0.00
   10   10   12    -53.72      0.00
   11   11   12    -28.71      0.00
    0   12   12    -37.38      0.00
    2   12   12    -26.17      0.00
    4   12   12     -9.44      0.00
    6   12   12    -11.07      0.00
    8   12   12     10.48      0.00
   10   12   12    -17.99      0.00
   12   12   12    -26.82      0.00
    0    1   13    -40.00      0.00
    1    2   13     47.06      0.00
    1    4   13     28.19      0.00
    1    6   13     11.61      0.00
    1    8   13      3.93      0.00
    1   10   13      1.31      0.00
    1   12   13    -21.53      0.00
    2    3   13    -16.38      0.00
    2    5   13      1.84      0.00
    2    7   13     -9.29      0.00
    2    9   13      6.28      0.00
    2   11   13     14.09      0.00
    0    3   13     62.61      0.00
    3    4   13     -5.35      0.00
    3    6   13      3.69      0.00
    3    8   13    -16.85      0.00
    3   10   13     -5.47      0.00
    3   12   13      5.30      0.00
    4    5   13     13.83      0.00
    4    7   13      8.64      0.00
    4    9   13     -1.71      0.00
    4   11   13      0.15      0.00
    0    5   13      7.08      0.00
    5    6   13     -3.50      0.00
    5    8   13     -2.83      0.00
    5   10   13    -23.56      0.00
    5   12   13    -39.18      0.00
    6    7   13      4.49      0.00
    6    9   13    -10.18      0.00
    6   11   13     21.99      0.00
    0    7   13    -11.80      0.00
    7    8   13     33.76      0.00
    7   10   13    -28.55      0.00
    7   12   13    -90.23      0.00
    8    9   13     11.48      0.00
    8   11   13     31.98      0.00
    0    9   13     25.80      0.00
    9   10   13     -2.78      0.00
    9   12   13    -29.16      0.00
   10   11   13     93.86      0.00
    0   11   13    -43.79      0.00
   11   12   13      1.30      0.00
    0   13   13      3.79      0.00
    2   13   13     45.40      0.00
    4   13   13    -13.77      0.00
    6   13   13    -25.53      0.00
    8   13   13     13.38      0.00
   10   13   13     -9.02      0.00
   12   13   13      9.89      0.00
    0    0   14    -68.88      0.00
    1    1   14      4.89      0.00
    1    3   14     -0.93      0.00
    1    5   14    -10.67      0.00
    1    7   14     -2.95      0.00
    1    9   14    -14.66      0.00
    1   11   14     25.00      0.00
    1   13   14    120.39      0.00
    0    2   14     -4.76      0.00
    2    2   14    -70.53      0.00
    2    4   14     23.10      0.00
    2    6   14    -53.55      0.00
    2    8   14      0.19      0.00
    2   10   14     -2.79      0.00
    2   12   14     -7.15      0.00
    3    3   14     26.56      0.00
    3    5   14      2.90      0.00
    3    7   14      0.13      0.00
    3    9   14    -10.37      0.00
    3   11   14    -10.13      0.00
    3   13   14     57.37      0.00
    0    4   14    -83.80      0.00
    4    4   14    -22.94      0.00
    4    6   14     47.51      0.00
    4    8   14      4.26      0.00
    4   10   14      4.58      0.00
    4   12   14    -35.06      0.00
    5    5   14    -21.01      0.00
    5    7   14     -0.20      0.00
    5    9   14     -9.49      0.00
    5   11   14    -41.20      0.00
    5   13   14      7.64      0.00
    0    6   14     27.14      0.00
    6    6   14    -32.47      0.00
    6    8   14     64.55      0.00
    6   10   14     41.29      0.00
    6   12   14      4.84      0.00
    7    7   14    -37.37      0.00
    7    9   14     -4.63      0.00
    7   11   14   -112.93      0.00
    7   13   14     16.42      0.00
    0    8   14    -14.51      0.00
    8    8   14    -59.27      0.00
    8   10   14   -144.00      0.00
    8   12   14    -42.13      0.00
    9    9   14   -100.07      0.00
    9   11   14    -34.34      0.00
    9   13   14    -12.37      0.00
    0   10   14     37.34      0.00
   10   10   14    -58.37      0.00
   10   12   14     11.03      0.00
   11   11   14      9.20      0.00
   11   13   14     13.86      0.00
    0   12   14    -29.12      0.00
   12   12   14     28.48      0.00
   13   13   14     13.71      0.00
    0   14   14     22.44      0.00
    2   14   14     33.02      0.00
    4   14   14     11.51      0.00
    6   14   14    -17.85      0.00
    8   14   14     44.50      0.00
   10   14   14     -1.86      0.00
   12   14   14    -15.87      0.00
   14   14   14    -46.74      0.00
    0    1   15     42.26      0.00
    1    2   15    -26.09      0.00
    1    4   15      9.86      0.00
    1    6   15    -11.98      0.00
    1    8   15     -2.68      0.00
    1   10   15    -39.17      0.00
    1   12   15    -87.89      0.00
    1   14   15     12.42      0.00
    2    3   15     -5.55      0.00
    2    5   15     22.04      0.00
    2    7   15      1.94      0.00
    2    9   15     -9.08      0.00
    2   11   15      4.08      0.00
    2   13   15     -3.22      0.00
    0    3   15     20.52      0.00
    3    4   15      0.13      0.00
    3    6   15     18.36      0.00
    3    8   15     21.83      0.00
    3   10   15    -44.47      0.00
    3   12   15     14.97      0.00
    3   14   15      5.28      0.00
    4    5   15    -31.20      0.00
    4    7   15     -5.05      0.00
    4    9   15     -2.13      0.00
    4   11   15     44.92      0.00
    4   13   15     13.78      0.00
    0    5   15    -19.86      0.00
    5    6   15     23.21      0.00
    5    8   15     14.96      0.00
    5   10   15    -10.03      0.00
    5   12   15     57.08      0.00
    5   14   15     10.79      0.00
    6    7   15    -12.75      0.00
    6    9   15     58.64      0.00
    6   11   15    100.02      0.00
    6   13   15     -4.95      0.00
    0    7   15     12.71      0.00
    7    8   15    104.51      0.00
    7   10   15     53.25      0.00
    7   12   15      3.79      0.00
    7   14   15    -13.90      0.00
    8    9   15     93.17      0.00
    8   11   15     21.86      0.00
    8   13   15     -7.13      0.00
    0    9   15     32.31      0.00
    9   10   15      3.11      0.00
    9   12   15     -5.68      0.00
    9   14   15      8.92      0.00
   10   11   15     -0.92      0.00
   10   13   15     -9.81      0.00
    0   11   15    -27.84      0.00
   11   12   15     -3.60      0.00
   11   14   15      3.55      0.00
   12   13   15     -1.80      0.00
    0   13   15    -47.67      0.00
   13   14   15      5.34      0.00
    0   15   15      6.91      0.00
    2   15   15    -14.97      0.00
    4   15   15    -21.11      0.00
    6   15   15    -17.16      0.00
    8   15   15      2.48      0.00
   10   15   15     -4.23      0.00
   12   15   15      7.63      0.00
   14   15   15     -4.09      0.00
    0    0   16     81.23      0.00
    1    1   16    -25.53      0.00
    1    3   16    -15.86      0.00
    1    5   16    -13.17      0.00
    1    7   16     -4.82      0.00
    1    9   16    -22.18      0.00
    1   11   16      0.75      0.00
    1   13   16      9.37      0.00
    1   15   16     19.15      0.00
    0    2   16     49.53      0.00
    2    2   16    -19.24      0.00
    2    4   16     33.46      0.00
    2    6   16    -29.43      0.00
    2    8   16      7.19      0.00
    2   10   16     29.20      0.00
    2   12   16      3.64      0.00
    2   14   16    -10.23      0.00
    3    3   16     26.96      0.00
    3    5   16      2.09      0.00
    3    7   16     16.07      0.00
    3    9   16      9.39      0.00
    3   11   16     50.62      0.00
    3   13   16      0.44      0.00
    3   15   16     18.75      0.00
    0    4   16      4.42      0.00
    4    4   16    -19.25      0.00
    4    6   16    -15.29      0.00
    4    8   16    -53.79      0.00
    4   10   16    -28.27      0.00
    4   12   16     -3.42      0.00
    4   14   16     11.48      0.00
    5    5   16     32.39      0.00
    5    7   16     54.12      0.00
    5    9   16   -149.35      0.00
    5   11   16    -23.18      0.00
    5   13   16    -13.03      0.00
    5   15   16      3.15      0.00
    0    6   16     43.92      0.00
    6    6   16      3.05      0.00
    6    8   16     38.06      0.00
    6   10   16    -21.14      0.00
    6   12   16      6.02      0.00
    6   14   16     -9.51      0.00
    7    7   16     81.75      0.00
    7    9   16     -4.49      0.00
    7   11   16     -2.30      0.00
    7   13   16     -0.52      0.00
    7   15   16     14.30      0.00
    0    8   16    -30.24      0.00
    8    8   16    105.15      0.00
    8   10   16      7.13      0.00
    8   12   16     -1.74      0.00
    8   14   16      6.60      0.00
    9    9   16     22.17      0.00
    9   11   16     10.03      0.00
    9   13   16     -2.30      0.00
    9   15   16      1.20      0.00
    0   10   16     23.42      0.00
   10   10   16    -16.08      0.00
   10   12   16     -9.93      0.00
   10   14   16     -6.26      0.00
   11   11   16      4.72      0.00
   11   13   16     -2.50      0.00
   11   15   16      5.04      0.00
    0   12   16    -29.74      0.00
   12   12   16     10.60      0.00
   12   14   16     -6.58      0.00
   13   13   16      5.09      0.00
   13   15   16     20.01      0.00
    0   14   16    -24.04      0.00
   14   14   16      3.55      0.00
   15   15   16    -25.51      0.00
    0   16   16    -16.70      0.00
    2   16   16     12.38      0.00
    4   16   16     33.85      0.00
    6   16   16    -13.07      0.00
    8   16   16     -8.56      0.00
   10   16   16     -5.65      0.00
   12   16   16    -31.81      0.00
   14   16   16    -10.82      0.00
   16   16   16     23.03      0.00
    0    1   17    -13.66      0.00
    1    2   17      8.12      0.00
    1    4   17    -25.73      0.00
    1    6   17      0.49      0.00
    1    8   17    -35.56      0.00
    1   10   17    -23.85      0.00
    1   12   17    -20.89      0.00
    1   14   17     -2.10      0.00
    1   16   17     -3.25      0.00
    2    3   17    -26.37      0.00
    2    5   17    -14.89      0.00
    2    7   17     17.97      0.00
    2    9   17     13.25      0.00
    2   11   17     12.54      0.00
    2   13   17     -0.65      0.00
    2   15   17    -18.64      0.00
    0    3   17      0.44      0.00
    3    4   17     20.18      0.00
    3    6   17     25.92      0.00
    3    8   17    157.86      0.00
    3   10   17    -19.93      0.00
    3   12   17    -13.22      0.00
    3   14   17      2.50      0.00
    3   16   17    -12.90      0.00
    4    5   17      9.66      0.00
    4    7   17     76.51      0.00
    4    9   17    -37.50      0.00
    4   11   17     -2.60      0.00
    4   13   17     12.57      0.00
    4   15   17     13.17      0.00
    0    5   17     32.62      0.00
    5    6   17    -35.74      0.00
    5    8   17     39.68      0.00
    5   10   17    -26.66      0.00
    5   12   17     -9.57      0.00
    5   14   17      6.48      0.00
    5   16   17      4.90      0.00
    6    7   17    -35.40      0.00
    6    9   17    -40.26      0.00
    6   11   17      1.37      0.00
    6   13   17     -5.80      0.00
    6   15   17     -5.77      0.00
    0    7   17    -21.96      0.00
    7    8   17    -23.25      0.00
    7   10   17     18.40      0.00
    7   12   17      6.08      0.00
    7   14   17    -19.86      0.00
    7   16   17     -0.03      0.00
    8    9   17    -13.85      0.00
    8   11   17     -3.30      0.00
    8   13   17      0.46      0.00
    8   15   17     -1.59      0.00
    0    9   17     28.14      0.00
    9   10   17      1.86      0.00
    9   12   17     -0.53      0.00
    9   14   17     -4.79      0.00
    9   16   17     -9.80      0.00
   10   11   17      2.07      0.00
   10   13   17     10.57      0.00
   10   15   17      2.07      0.00
    0   11   17     -9.48      0.00
   11   12   17      7.87      0.00
   11   14   17     13.43      0.00
   11   16   17     -2.55      0.00
   12   13   17    -15.95      0.00
   12   15   17      0.58      0.00
    0   13   17      5.17      0.00
   13   14   17     -5.59      0.00
   13   16   17     -3.89      0.00
   14   15   17     -1.21      0.00
    0   15   17     21.70      0.00
   15   16   17     -1.37      0.00
    0   17   17     19.77      0.00
    2   17   17      2.18      0.00
    4   17   17     -0.48      0.00
    6   17   17     -7.22      0.00
    8   17   17     14.23      0.00
   10   17   17      4.07      0.00
   12   17   17     23.03      0.00
   14   17   17     -9.37      0.00
   16   17   17      5.48      0.00
    0    0   18     55.14      0.00
    1    1   18      0.05      0.00
    1    3   18    -43.23      0.00
    1    5   18     27.21      0.00
    1    7   18    -71.83      0.00
    1    9   18     -9.81      0.00
    1   11   18     12.81      0.00
    1   13   18    -18.56      0.00
    1   15   18    -12.12      0.00
    1   17   18      3.20      0.00
    0    2   18    -34.64      0.00
    2    2   18     14.92      0.00
    2    4   18     33.80      0.00
    2    6   18    -85.27      0.00
    2    8   18    -47.20      0.00
    2   10   18    -20.95      0.00
    2   12   18     11.02      0.00
    2   14   18      4.55      0.00
    2   16   18     -4.80      0.00
    3    3   18     84.56      0.00
    3    5   18    102.20      0.00
    3    7   18    -21.30      0.00
    3    9   18     10.47      0.00
    3   11   18    -19.46      0.00
    3   13   18    -19.47      0.00
    3   15   18     10.45      0.00
    3   17   18      6.53      0.00
    0    4   18     42.16      0.00
    4    4   18    104.20      0.00
    4    6   18    -11.48      0.00
    4    8   18     18.37      0.00
    4   10   18      3.69      0.00
    4   12   18    -12.23      0.00
    4   14   18    -14.92      0.00
    4   16   18     14.45      0.00
    5    5   18    -50.67      0.00
    5    7   18    -17.02      0.00
    5    9   18     -3.22      0.00
    5   11   18      9.78      0.00
    5   13   18     26.84      0.00
    5   15   18      8.32      0.00
    5   17   18     -1.57      0.00
    0    6   18     71.91      0.00
    6    6   18     33.66      0.00
    6    8   18      2.29      0.00
    6   10   18    -20.99      0.00
    6   12   18      7.20      0.00
    6   14   18    -11.20      0.00
    6   16   18     -9.05      0.00
    7    7   18      4.81      0.00
    7    9   18     -2.39      0.00
    7   11   18      4.82      0.00
    7   13   18     10.21      0.00
    7   15   18     12.18      0.00
    7   17   18      3.31      0.00
    0    8   18     51.82      0.00
    8    8   18      8.39      0.00
    8   10   18      5.87      0.00
    8   12   18     10.03      0.00
    8   14   18      6.12      0.00
    8   16   18      3.22      0.00
    9    9   18      8.43      0.00
    9   11   18     17.73      0.00
    9   13   18      3.40      0.00
    9   15   18    -11.08      0.00
    9   17   18     -2.73      0.00
    0   10   18     -1.14      0.00
   10   10   18     24.94      0.00
   10   12   18    -12.86      0.00
   10   14   18      5.84      0.00
   10   16   18     12.36      0.00
   11   11   18     14.44      0.00
   11   13   18     -8.53      0.00
   11   15   18     10.55      0.00
   11   17   18      7.18      0.00
    0   12   18     31.70      0.00
   12   12   18    -12.57      0.00
   12   14   18      7.04      0.00
   12   16   18      0.48      0.00
   13   13   18      5.92      0.00
   13   15   18      2.60      0.00
   13   17   18      2.41      0.00
    0   14   18     22.62      0.00
   14   14   18     23.59      0.00
   14   16   18      7.19      0.00
   15   15   18     -0.12      0.00
   15   17   18     -1.34      0.00
    0   16   18     -3.22      0.00
   16   16   18      3.72      0.00
   17   17   18     -4.84      0.00
    0   18   18    -18.45      0.00
    2   18   18     -0.49      0.00
    4   18   18     11.89      0.00
    6   18   18     -9.36      0.00
    8   18   18      9.40      0.00
   10   18   18     -8.22      0.00
   12   18   18    -12.10      0.00
   14   18   18      2.34      0.00
   16   18   18    -13.33      0.00
   18   18   18     -6.06      0.00
    0    1   19    136.26      0.00
    1    2   19   -126.01      0.00
    1    4   19    -45.88      0.00
    1    6   19     25.52      0.00
    1    8   19    -29.14      0.00
    1   10   19     12.22      0.00
    1   12   19      1.62      0.00
    1   14   19    -15.62      0.00
    1   16   19     -7.44      0.00
    1   18   19    -12.03      0.00
    2    3   19      2.87      0.00
    2    5   19      9.50      0.00
    2    7   19    -11.73      0.00
    2    9   19    -15.25      0.00
    2   11   19      2.38      0.00
    2   13   19     10.16      0.00
    2   15   19     -6.98      0.00
    2   17   19      5.27      0.00
    0    3   19    -34.63      0.00
    3    4   19     19.59      0.00
    3    6   19    -14.58      0.00
    3    8   19      2.34      0.00
    3   10   19      3.67      0.00
    3   12   19      1.57      0.00
    3   14   19      6.90      0.00
    3   16   19      3.57      0.00
    3   18   19     23.32      0.00
    4    5   19     -6.61      0.00
    4    7   19      2.43      0.00
    4    9   19      1.71      0.00
    4   11   19     -2.45      0.00
    4   13   19    -10.77      0.00
    4   15   19     -0.47      0.00
    4   17   19      2.75      0.00
    0    5   19    -45.48      0.00
    5    6   19      3.29      0.00
    5    8   19     -2.29      0.00
    5   10   19     23.92      0.00
    5   12   19     -9.63      0.00
    5   14   19    -20.54      0.00
    5   16   19     21.82      0.00
    5   18   19     11.73      0.00
    6    7   19     -9.11      0.00
    6    9   19    -45.81      0.00
    6   11   19     -9.05      0.00
    6   13   19      9.56      0.00
    6   15   19     -0.83      0.00
    6   17   19     -7.41      0.00
    0    7   19      8.57      0.00
    7    8   19      1.84      0.00
    7   10   19      0.14      0.00
    7   12   19    -16.83      0.00
    7   14   19     11.03      0.00
    7   16   19     -5.58      0.00
    7   18   19    -16.49      0.00
    8    9   19     10.62      0.00
    8   11   19     20.50      0.00
    8   13   19    -12.38      0.00
    8   15   19      9.46      0.00
    8   17   19     -1.27      0.00
    0    9   19     26.59      0.00
    9   10   19    -13.60      0.00
    9   12   19     -8.97      0.00
    9   14   19      3.38      0.00
    9   16   19     -3.50      0.00
    9   18   19     -8.36      0.00
   10   11   19      7.21      0.00
   10   13   19     -5.62      0.00
   10   15   19      3.10      0.00
   10   17   19     -2.55      0.00
    0   11   19    -13.57      0.00
   11   12   19     -8.06      0.00
   11   14   19    -11.53      0.00
   11   16   19      6.40      0.00
   11   18   19      2.24      0.00
   12   13   19     14.35      0.00
   12   15   19     -7.27      0.00
   12   17   19      2.88      0.00
    0   13   19     -8.84      0.00
   13   14   19     -0.99      0.00
   13   16   19    -10.23      0.00
   13   18   19     -1.62      0.00
   14   15   19      6.06      0.00
   14   17   19      8.14      0.00
    0   15   19     -0.01      0.00
   15   16   19      5.78      0.00
   15   18   19    -14.64      0.00
   16   17   19      5.97      0.00
    0   17   19    -16.26      0.00
   17   18   19      5.64      0.00
    0   19   19     11.05      0.00
    2   19   19      0.83      0.00
    4   19   19     30.66      0.00
    6   19   19    -13.79      0.00
    8   19   19      5.28      0.00
   10   19   19     -0.80      0.00
   12   19   19      3.74      0.00
   14   19   19      6.32      0.00
   16   19   19     -7.25      0.00
   18   19   19     -6.31      0.00
    0    0   20    131.63      0.00
    1    1   20     -9.65      0.00
    1    3   20     -2.28      0.00
    1    5   20     -8.89      0.00
    1    7   20      3.48      0.00
    1    9   20     -4.94      0.00
    1   11   20      4.45      0.00
    1   13   20     -6.24      0.00
    1   15   20     10.51      0.00
    1   17   20      2.25      0.00
    1   19   20     -1.65      0.00
    0    2   20    -29.31      0.00
    2    2   20    -10.33      0.00
    2    4   20      1.68      0.00
    2    6   20     -9.03      0.00
    2    8   20      1.81      0.00
    2   10   20      2.56      0.00
    2   12   20    -22.02      0.00
    2   14   20      0.63      0.00
    2   16   20     -7.81      0.00
    2   18   20      2.86      0.00
    3    3   20      6.84      0.00
    3    5   20     18.96      0.00
    3    7   20     13.02      0.00
    3    9   20     -2.63      0.00
    3   11   20      8.93      0.00
    3   13   20     -2.17      0.00
    3   15   20    -22.87      0.00
    3   17   20    -20.88      0.00
    3   19   20    -23.99      0.00
    0    4   20     30.22      0.00
    4    4   20    -35.48      0.00
    4    6   20    -28.53      0.00
    4    8   20     -1.80      0.00
    4   10   20    -11.97      0.00
    4   12   20      6.85      0.00
    4   14   20      5.84      0.00
    4   16   20     -5.04      0.00
    4   18   20      6.26      0.00
    5    5   20      3.19      0.00
    5    7   20     22.39      0.00
    5    9   20     -5.74      0.00
    5   11   20      5.17      0.00
    5   13   20     -2.32      0.00
    5   15   20    -20.16      0.00
    5   17   20     -4.18      0.00
    5   19   20     -5.80      0.00
    0    6   20      5.30      0.00
    6    6   20     32.39      0.00
    6    8   20    -11.72      0.00
    6   10   20     -2.49      0.00
    6   12   20      0.85      0.00
    6   14   20     -8.08      0.00
    6   16   20      2.62      0.00
    6   18   20     -8.47      0.00
    7    7   20    -12.87      0.00
    7    9   20      4.96      0.00
    7   11   20     11.80      0.00
    7   13   20     -7.68      0.00
    7   15   20     -9.60      0.00
    7   17   20    -11.60      0.00
    7   19   20     -4.58      0.00
    0    8   20    -19.93      0.00
    8    8   20     17.67      0.00
    8   10   20    -14.29      0.00
    8   12   20      1.70      0.00
    8   14   20     -2.18      0.00
    8   16   20      2.72      0.00
    8   18   20      1.41      0.00
    9    9   20     -9.59      0.00
    9   11   20     -0.17      0.00
    9   13   20      4.90      0.00
    9   15   20     -6.29      0.00
    9   17   20      1.07      0.00
    9   19   20      2.96      0.00
    0   10   20    -20.16      0.00
   10   10   20      4.26      0.00
   10   12   20      7.48      0.00
   10   14   20    -22.18      0.00
   10   16   20     -6.83      0.00
   10   18   20      5.37      0.00
   11   11   20      0.72      0.00
   11   13   20      1.46      0.00
   11   15   20     10.03      0.00
   11   17   20      1.04      0.00
   11   19   20      0.29      0.00
    0   12   20     12.60      0.00
   12   12   20     14.29      0.00
   12   14   20     -7.38      0.00
   12   16   20      6.17      0.00
   12   18   20     13.31      0.00
   13   13   20    -12.13      0.00
   13   15   20     -0.69      0.00
   13   17   20     -1.21      0.00
   13   19   20      3.82      0.00
    0   14   20    -11.56      0.00
   14   14   20    -28.67      0.00
   14   16   20     -6.36      0.00
   14   18   20      2.94      0.00
   15   15   20      5.05      0.00
   15   17   20     -8.63      0.00
   15   19   20     -8.71      0.00
    0   16   20      0.26      0.00
   16   16   20    -13.97      0.00
   16   18   20     -1.87      0.00
   17   17   20     -8.24      0.00
   17   19   20      7.37      0.00
    0   18   20      6.63      0.00
   18   18   20      3.02      0.00
   19   19   20     -8.05      0.00
    0   20   20     26.39      0.00
    2   20   20    -39.36      0.00
    4   20   20     -3.16      0.00
    6   20   20     -0.01      0.00
    8   20   20      7.57      0.00
   10   20   20    -10.32      0.00
   12   20   20     -9.47      0.00
   14   20   20     13.20      0.00
   16   20   20     11.87      0.00
   18   20   20     -3.46      0.00
   20   20   20    -18.34      0.00
    0    1   21      1.83      0.00
    1    2   21      2.10      0.00
    1    4   21     -6.74      0.00
    1    6   21      3.78      0.00
    1    8   21      1.83      0.00
    1   10   21     -7.04      0.00
    1   12   21     -2.93      0.00
    1   14   21    -14.24      0.00
    1   16   21     -9.19      0.00
    1   18   21     -8.57      0.00
    1   20   21      7.09      0.00
    2    3   21     -3.25      0.00
    2    5   21     -8.04      0.00
    2    7   21    -12.85      0.00
    2    9   21      0.10      0.00
    2   11   21     -8.90      0.00
    2   13   21     -1.34      0.00
    2   15   21    -11.33      0.00
    2   17   21      2.44      0.00
    2   19   21     -2.76      0.00
    0    3   21    -15.84      0.00
    3    4   21      5.03      0.00
    3    6   21    -12.81      0.00
    3    8   21      9.71      0.00
    3   10   21     -8.97      0.00
    3   12   21     -7.68      0.00
    3   14   21      2.85      0.00
    3   16   21      8.75      0.00
    3   18   21     14.46      0.00
    3   20   21    -13.25      0.00
    4    5   21     -4.25      0.00
    4    7   21     15.42      0.00
    4    9   21      3.40      0.00
    4   11   21      8.18      0.00
    4   13   21      2.37      0.00
    4   15   21     12.09      0.00
    4   17   21     -2.62      0.00
    4   19   21      6.19      0.00
    0    5   21     25.17      0.00
    5    6   21    -17.33      0.00
    5    8   21      8.57      0.00
    5   10   21     -9.85      0.00
    5   12   21      7.28      0.00
    5   14   21    -11.57      0.00
    5   16   21     -3.36      0.00
    5   18   21     -1.05      0.00
    5   20   21    -17.20      0.00
    6    7   21     -7.19      0.00
    6    9   21      9.40      0.00
    6   11   21      5.44      0.00
    6   13   21     -3.67      0.00
    6   15   21      2.22      0.00
    6   17   21      1.07      0.00
    6   19   21    -11.86      0.00
    0    7   21     -2.35      0.00
    7    8   21      7.70      0.00
    7   10   21      0.79      0.00
    7   12   21    -12.79      0.00
    7   14   21     -0.23      0.00
    7   16   21      4.66      0.00
    7   18   21     -2.71      0.00
    7   20   21    -13.73      0.00
    8    9   21     -7.58      0.00
    8   11   21     -1.96      0.00
    8   13   21      4.89      0.00
    8   15   21     18.30      0.00
    8   17   21     -0.92      0.00
    8   19   21     -0.01      0.00
    0    9   21     -0.91      0.00
    9   10   21      5.72      0.00
    9   12   21      2.70      0.00
    9   14   21      4.04      0.00
    9   16   21      1.71      0.00
    9   18   21      6.66      0.00
    9   20   21      4.94      0.00
   10   11   21      5.55      0.00
   10   13   21    -10.87      0.00
   10   15   21     -3.99      0.00
   10   17   21     -1.47      0.00
   10   19   21      3.28      0.00
    0   11   21      0.99      0.00
   11   12   21     -1.19      0.00
   11   14   21      1.33      0.00
   11   16   21     -0.84      0.00
   11   18   21      2.11      0.00
   11   20   21      0.92      0.00
   12   13   21     -5.74      0.00
   12   15   21      6.26      0.00
   12   17   21      0.32      0.00
   12   19   21      0.46      0.00
    0   13   21      7.70      0.00
   13   14   21     -8.00      0.00
   13   16   21      6.85      0.00
   13   18   21     -1.64      0.00
   13   20   21     -0.67      0.00
   14   15   21     -7.39      0.00
   14   17   21      1.92      0.00
   14   19   21      2.29      0.00
    0   15   21     -3.32      0.00
   15   16   21     13.30      0.00
   15   18   21     -0.28      0.00
   15   20   21     -2.96      0.00
   16   17   21      1.39      0.00
   16   19   21     -3.66      0.00
    0   17   21      2.00      0.00
   17   18   21      3.32      0.00
   17   20   21     -5.31      0.00
   18   19   21      1.21      0.00
    0   19   21    -15.86      0.00
   19   20   21     -5.48      0.00
    0   21   21    -18.39      0.00
    2   21   21     16.49      0.00
    4   21   21     -4.57      0.00
    6   21   21    -12.85      0.00
    8   21   21      2.83      0.00
   10   21   21     13.34      0.00
   12   21   21      6.25      0.00
   14   21   21     -9.27      0.00
   16   21   21      2.19      0.00
   18   21   21      4.78      0.00
   20   21   21     -6.22      0.00
    0    0   22    -40.61      0.00
    1    1   22     20.27      0.00
    1    3   22      4.45      0.00
    1    5   22    -10.77      0.00
    1    7   22      4.28      0.00
    1    9   22      4.88      0.00
    1   11   22     13.08      0.00
    1   13   22      2.34      0.00
    1   15   22     -0.20      0.00
    1   17   22     19.03      0.00
    1   19   22      2.31      0.00
    1   21   22      0.37      0.00
    0    2   22    -13.07      0.00
    2    2   22      5.38      0.00
    2    4   22     -0.48      0.00
    2    6   22      5.35      0.00
    2    8   22    -15.35      0.00
    2   10   22      3.26      0.00
    2   12   22      8.10      0.00
    2   14   22      6.53      0.00
    2   16   22    -17.61      0.00
    2   18   22      8.49      0.00
    2   20   22      5.75      0.00
    3    3   22      6.35      0.00
    3    5   22     -2.46      0.00
    3    7   22     -5.30      0.00
    3    9   22      9.11      0.00
    3   11   22      1.08      0.00
    3   13   22     -2.64      0.00
    3   15   22     24.24      0.00
    3   17   22     -0.21      0.00
    3   19   22     -6.35      0.00
    3   21   22      6.41      0.00
    0    4   22      0.62      0.00
    4    4   22      1.91      0.00
    4    6   22     14.97      0.00
    4    8   22    -11.42      0.00
    4   10   22    -11.10      0.00
    4   12   22      9.38      0.00
    4   14   22      6.18      0.00
    4   16   22      7.12      0.00
    4   18   22     -7.73      0.00
    4   20   22      4.77      0.00
    5    5   22     -5.47      0.00
    5    7   22      5.86      0.00
    5    9   22      0.70      0.00
    5   11   22      3.36      0.00
    5   13   22     -8.31      0.00
    5   15   22     15.01      0.00
    5   17   22      2.26      0.00
    5   19   22     -0.26      0.00
    5   21   22      4.69      0.00
    0    6   22     12.22      0.00
    6    6   22     -6.16      0.00
    6    8   22     -9.66      0.00
    6   10   22     -1.96      0.00
    6   12   22      8.91      0.00
    6   14   22     -1.86      0.00
    6   16   22     -7.53      0.00
    6   18   22     -0.31      0.00
    6   20   22      5.20      0.00
    7    7   22     15.92      0.00
    7    9   22      8.09      0.00
    7   11   22      0.20      0.00
    7   13   22    -13.46      0.00
    7   15   22      9.43      0.00
    7   17   22      3.53      0.00
    7   19   22    -13.50      0.00
    7   21   22     -5.02      0.00
    0    8   22     14.52      0.00
    8    8   22     19.37      0.00
    8   10   22    -14.24      0.00
    8   12   22     -3.44      0.00
    8   14   22     -7.95      0.00
    8   16   22     -4.24      0.00
    8   18   22     11.35      0.00
    8   20   22      7.65      0.00
    9    9   22     -1.02      0.00
    9   11   22      8.63      0.00
    9   13   22     -8.54      0.00
    9   15   22      2.44      0.00
    9   17   22      1.35      0.00
    9   19   22     -5.05      0.00
    9   21   22      2.89      0.00
    0   10   22    -16.89      0.00
   10   10   22      1.92      0.00
   10   12   22     -3.46      0.00
   10   14   22     -3.45      0.00
   10   16   22     -3.46      0.00
   10   18   22     -3.13      0.00
   10   20   22     -0.33      0.00
   11   11   22     -4.73      0.00
   11   13   22      5.10      0.00
   11   15   22      3.51      0.00
   11   17   22      3.85      0.00
   11   19   22      3.68      0.00
   11   21   22     -3.22      0.00
    0   12   22      0.36      0.00
   12   12   22     23.70      0.00
   12   14   22     12.86      0.00
   12   16   22     -6.64      0.00
   12   18   22      0.99      0.00
   12   20   22      8.10      0.00
   13   13   22      1.84      0.00
   13   15   22      8.34      0.00
   13   17   22     -6.60      0.00
   13   19   22      6.12      0.00
   13   21   22     -5.62      0.00
    0   14   22      1.76      0.00
   14   14   22    -13.25      0.00
   14   16   22      8.28      0.00
   14   18   22     -5.25      0.00
   14   20   22     -1.90      0.00
   15   15   22     -4.14      0.00
   15   17   22      8.38      0.00
   15   19   22      0.17      0.00
   15   21   22     -4.31      0.00
    0   16   22      6.82      0.00
   16   16   22     -2.71      0.00
   16   18   22      0.53      0.00
   16   20   22      0.68      0.00
   17   17   22      2.57      0.00
   17   19   22      2.00      0.00
   17   21   22      8.46      0.00
    0   18   22     48.38      0.00
   18   18   22      0.48      0.00
   18   20   22      4.70      0.00
   19   19   22      2.44      0.00
   19   21   22     13.85      0.00
    0   20   22      2.88      0.00
   20   20   22      8.63      0.00
   21   21   22    -25.73      0.00
    0   22   22    -16.52      0.00
    2   22   22     17.30      0.00
    4   22   22    -22.40      0.00
    6   22   22      1.69      0.00
    8   22   22     -7.46      0.00
   10   22   22    -15.83      0.00
   12   22   22     10.22      0.00
   14   22   22      5.01      0.00
   16   22   22     -7.24      0.00
   18   22   22      5.12      0.00
   20   22   22      9.08      0.00
   22   22   22     -8.88      0.00
    0    1   23    -11.02      0.00
    1    2   23      6.39      0.00
    1    4   23      7.44      0.00
    1    6   23     -9.90      0.00
    1    8   23      1.65      0.00
    1   10   23     -6.42      0.00
    1   12   23      0.47      0.00
    1   14   23     12.64      0.00
    1   16   23     -6.76      0.00
    1   18   23      3.53      0.00
    1   20   23     -9.86      0.00
    1   22   23     -2.96      0.00
    2    3   23     -6.35      0.00
    2    5   23      1.31      0.00
    2    7   23      3.19      0.00
    2    9   23    -13.08      0.00
    2   11   23      4.02      0.00
    2   13   23      5.86      0.00
    2   15   23      0.16      0.00
    2   17   23    -20.49      0.00
    2   19   23     -4.30      0.00
    2   21   23     -5.87      0.00
    0    3   23     23.09      0.00
    3    4   23    -12.50      0.00
    3    6   23      2.86      0.00
    3    8   23     -5.65      0.00
    3   10   23     11.05      0.00
    3   12   23     -8.50      0.00
    3   14   23    -15.94      0.00
    3   16   23     -9.69      0.00
    3   18   23    -11.42      0.00
    3   20   23      3.89      0.00
    3   22   23      0.09      0.00
    4    5   23     -0.77      0.00
    4    7   23      5.09      0.00
    4    9   23      0.88      0.00
    4   11   23      5.71      0.00
    4   13   23    -10.62      0.00
    4   15   23      7.30      0.00
    4   17   23     13.95      0.00
    4   19   23      4.52      0.00
    4   21   23      3.72      0.00
    0    5   23    -25.13      0.00
    5    6   23     -1.91      0.00
    5    8   23      9.15      0.00
    5   10   23     -0.03      0.00
    5   12   23     -5.19      0.00
    5   14   23    -16.21      0.00
    5   16   23     -6.27      0.00
    5   18   23     -2.74      0.00
    5   20   23     -3.11      0.00
    5   22   23      2.43      0.00
    6    7   23    -13.51      0.00
    6    9   23      5.35      0.00
    6   11   23      2.22      0.00
    6   13   23     -9.04      0.00
    6   15   23     -2.66      0.00
    6   17   23     -7.78      0.00
    6   19   23     -3.00      0.00
    6   21   23      1.90      0.00
    0    7   23      2.22      0.00
    7    8   23      9.53      0.00
    7   10   23      3.67      0.00
    7   12   23      4.58      0.00
    7   14   23     -4.59      0.00
    7   16   23      0.28      0.00
    7   18   23      6.45      0.00
    7   20   23      2.51      0.00
    7   22   23      4.49      0.00
    8    9   23      3.88      0.00
    8   11   23      0.74      0.00
    8   13   23     -0.34      0.00
    8   15   23     -2.24      0.00
    8   17   23      5.24      0.00
    8   19   23     -4.69      0.00
    8   21   23      7.35      0.00
    0    9   23      7.74      0.00
    9   10   23      9.23      0.00
    9   12   23     -8.70      0.00
    9   14   23     -5.11      0.00
    9   16   23      0.22      0.00
    9   18   23     -0.10      0.00
    9   20   23     -1.08      0.00
    9   22   23    -16.80      0.00
   10   11   23      0.38      0.00
   10   13   23     -7.37      0.00
   10   15   23      0.11      0.00
   10   17   23     -5.88      0.00
   10   19   23     -4.56      0.00
   10   21   23     -8.65      0.00
    0   11   23     -3.41      0.00
   11   12   23     11.93      0.00
   11   14   23     -3.29      0.00
   11   16   23     -4.94      0.00
   11   18   23     -3.36      0.00
   11   20   23     -6.35      0.00
   11   22   23      3.66      0.00
   12   13   23     -1.42      0.00
   12   15   23     -9.68      0.00
   12   17   23      9.06      0.00
   12   19   23     13.36      0.00
   12   21   23     -3.18      0.00
    0   13   23    -11.03      0.00
   13   14   23     -1.96      0.00
   13   16   23      9.39      0.00
   13   18   23     -7.70      0.00
   13   20   23     -6.02      0.00
   13   22   23     -1.69      0.00
   14   15   23      0.50      0.00
   14   17   23     -3.85      0.00
   14   19   23      1.16      0.00
   14   21   23     -7.99      0.00
    0   15   23      3.22      0.00
   15   16   23     -6.27      0.00
   15   18   23      3.88      0.00
   15   20   23     10.59      0.00
   15   22   23     -9.14      0.00
   16   17   23     -2.64      0.00
   16   19   23      5.17      0.00
   16   21   23     -0.08      0.00
    0   17   23     51.64      0.00
   17   18   23      9.66      0.00
   17   20   23      5.58      0.00
   17   22   23      3.77      0.00
   18   19   23      2.41      0.00
   18   21   23     -8.69      0.00
    0   19   23     12.09      0.00
   19   20   23     -7.15      0.00
   19   22   23      5.40      0.00
   20   21   23      4.84      0.00
    0   21   23     15.48      0.00
   21   22   23      4.51      0.00
    0   23   23     11.51      0.00
    2   23   23    -24.29      0.00
    4   23   23      8.64      0.00
    6   23   23    -13.31      0.00
    8   23   23      0.97      0.00
   10   23   23      3.10      0.00
   12   23   23     -4.52      0.00
   14   23   23     -1.48      0.00
   16   23   23     12.09      0.00
   18   23   23      0.71      0.00
   20   23   23     -2.92      0.00
   22   23   23    -12.21      0.00
    0    0   24     -7.75      0.00
    1    1   24      7.58      0.00
    1    3   24     -4.13      0.00
    1    5   24     13.71      0.00
    1    7   24     -7.28      0.00
    1    9   24      3.23      0.00
    1   11   24     -0.84      0.00
    1   13   24     -4.79      0.00
    1   15   24    -14.30      0.00
    1   17   24     -7.38      0.00
    1   19   24     -1.60      0.00
    1   21   24      3.97      0.00
    1   23   24     -1.44      0.00
    0    2   24     21.13      0.00
    2    2   24      0.90      0.00
    2    4   24     -6.52      0.00
    2    6   24     -9.62      0.00
    2    8   24      4.36      0.00
    2   10   24     -1.48      0.00
    2   12   24     10.12      0.00
    2   14   24      1.86      0.00
    2   16   24     -2.05      0.00
    2   18   24     -2.16      0.00
    2   20   24    -10.08      0.00
    2   22   24    -17.19      0.00
    3    3   24      4.50      0.00
    3    5   24     -2.60      0.00
    3    7   24     -2.09      0.00
    3    9   24     -3.30      0.00
    3   11   24     -6.60      0.00
    3   13   24     -5.29      0.00
    3   15   24      4.26      0.00
    3   17   24      5.98      0.00
    3   19   24     -3.67      0.00
    3   21   24      0.16      0.00
    3   23   24    -10.04      0.00
    0    4   24    -12.65      0.00
    4    4   24     10.24      0.00
    4    6   24      3.71      0.00
    4    8   24      9.29      0.00
    4   10   24     18.02      0.00
    4   12   24     -7.09      0.00
    4   14   24      3.69      0.00
    4   16   24      5.15      0.00
    4   18   24      0.55      0.00
    4   20   24      9.32      0.00
    4   22   24     -3.67      0.00
    5    5   24     -3.55      0.00
    5    7   24     10.22      0.00
    5    9   24     -1.04      0.00
    5   11   24      1.12      0.00
    5   13   24     -4.22      0.00
    5   15   24      0.97      0.00
    5   17   24     12.63      0.00
    5   19   24     -2.00      0.00
    5   21   24     -0.41      0.00
    5   23   24      9.20      0.00
    0    6   24     17.88      0.00
    6    6   24      8.53      0.00
    6    8   24     -0.05      0.00
    6   10   24    -10.92      0.00
    6   12   24     -8.90      0.00
    6   14   24     -0.52      0.00
    6   16   24      0.51      0.00
    6   18   24     -2.09      0.00
    6   20   24     -9.61      0.00
    6   22   24     -0.46      0.00
    7    7   24    -10.23      0.00
    7    9   24     -5.04      0.00
    7   11   24      3.89      0.00
    7   13   24      8.78      0.00
    7   15   24     -5.65      0.00
    7   17   24     -3.17      0.00
    7   19   24      2.32      0.00
    7   21   24      9.65      0.00
    7   23   24     10.16      0.00
    0    8   24      7.48      0.00
    8    8   24     -9.16      0.00
    8   10   24     17.60      0.00
    8   12   24      9.60      0.00
    8   14   24      0.79      0.00
    8   16   24     -4.12      0.00
    8   18   24     -7.47      0.00
    8   20   24    -13.68      0.00
    8   22   24      6.76      0.00
    9    9   24     -6.55      0.00
    9   11   24     -9.63      0.00
    9   13   24     -6.35      0.00
    9   15   24      0.41      0.00
    9   17   24     -3.82      0.00
    9   19   24      3.18      0.00
    9   21   24      5.64      0.00
    9   23   24      7.30      0.00
    0   10   24     -2.08      0.00
   10   10   24      0.29      0.00
   10   12   24      0.90      0.00
   10   14   24      6.30      0.00
   10   16   24     -0.98      0.00
   10   18   24     -4.14      0.00
   10   20   24    -13.54      0.00
   10   22   24    -12.29      0.00
   11   11   24     -1.99      0.00
   11   13   24      0.68      0.00
   11   15   24     -3.84      0.00
   11   17   24      8.95      0.00
   11   19   24      2.58      0.00
   11   21   24     -1.32      0.00
   11   23   24      8.44      0.00
    0   12   24      2.32      0.00
   12   12   24     10.51      0.00
   12   14   24      1.24      0.00
   12   16   24     -9.30      0.00
   12   18   24      4.93      0.00
   12   20   24      7.95      0.00
   12   22   24     -0.35      0.00
   13   13   24      0.86      0.00
   13   15   24      7.99      0.00
   13   17   24     -2.31      0.00
   13   19   24      2.75      0.00
   13   21   24      1.00      0.00
   13   23   24     -3.13      0.00
    0   14   24      1.34      0.00
   14   14   24      5.38      0.00
   14   16   24      6.08      0.00
   14   18   24     -9.26      0.00
   14   20   24      2.57      0.00
   14   22   24     -2.77      0.00
   15   15   24     -0.19      0.00
   15   17   24      4.06      0.00
   15   19   24      0.78      0.00
   15   21   24      6.84      0.00
   15   23   24      5.34      0.00
    0   16   24     -1.91      0.00
   16   16   24      0.54      0.00
   16   18   24      4.02      0.00
   16   20   24      3.93      0.00
   16   22   24     -2.88      0.00
   17   17   24     -7.00      0.00
   17   19   24     -0.66      0.00
   17   21   24     -5.30      0.00
   17   23   24      8.47      0.00
    0   18   24     19.21      0.00
   18   18   24      4.25      0.00
   18   20   24    -12.33      0.00
   18   22   24      8.03      0.00
   19   19   24      0.76      0.00
   19   21   24     11.17      0.00
   19   23   24      4.10      0.00
    0   20   24     -5.27      0.00
   20   20   24     -9.59      0.00
   20   22   24      9.77      0.00
   21   21   24     -1.86      0.00
   21   23   24      3.38      0.00
    0   22   24      9.44      0.00
   22   22   24    -11.96      0.00
   23   23   24     -9.26      0.00
    0   24   24     11.41      0.00
    2   24   24      7.84      0.00
    4   24   24     11.62      0.00
    6   24   24    -15.24      0.00
    8   24   24      5.97      0.00
   10   24   24    -16.07      0.00
   12   24   24      5.51      0.00
   14   24   24    -10.12      0.00
   16   24   24    -10.93      0.00
   18   24   24     -5.40      0.00
   20   24   24    -12.28      0.00
   22   24   24     -5.10      0.00
   24   24   24     10.66      0.00
    0    1   25      1.92      0.00
    1    2   25      4.77      0.00
    1    4   25      3.38      0.00
    1    6   25     12.12      0.00
    1    8   25      0.10      0.00
    1   10   25      7.34      0.00
    1   12   25    -26.39      0.00
    1   14   25      0.87      0.00
    1   16   25      4.38      0.00
    1   18   25     -7.73      0.00
    1   20   25      0.68      0.00
    1   22   25     -9.28      0.00
    1   24   25     -7.22      0.00
    2    3   25      3.76      0.00
    2    5   25      5.84      0.00
    2    7   25      7.35      0.00
    2    9   25      1.44      0.00
    2   11   25     -6.13      0.00
    2   13   25    -10.46      0.00
    2   15   25      8.66      0.00
    2   17   25     -9.44      0.00
    2   19   25      1.15      0.00
    2   21   25     -8.91      0.00
    2   23   25     -7.00      0.00
    0    3   25      1.38      0.00
    3    4   25      3.24      0.00
    3    6   25     -9.13      0.00
    3    8   25    -10.46      0.00
    3   10   25      4.07      0.00
    3   12   25     -5.17      0.00
    3   14   25     -9.42      0.00
    3   16   25     -0.29      0.00
    3   18   25      9.00      0.00
    3   20   25    -10.66      0.00
    3   22   25      1.07      0.00
    3   24   25     13.32      0.00
    4    5   25      9.15      0.00
    4    7   25     -1.67      0.00
    4    9   25      5.61      0.00
    4   11   25     -3.51      0.00
    4   13   25      7.04      0.00
    4   15   25     -5.63      0.00
    4   17   25      2.94      0.00
    4   19   25    -12.03      0.00
    4   21   25     -4.56      0.00
    4   23   25     11.44      0.00
    0    5   25     -1.27      0.00
    5    6   25     -6.48      0.00
    5    8   25      0.78      0.00
    5   10   25      3.09      0.00
    5   12   25      2.35      0.00
    5   14   25     -8.06      0.00
    5   16   25      0.26      0.00
    5   18   25      7.24      0.00
    5   20   25      5.27      0.00
    5   22   25    -13.00      0.00
    5   24   25      0.95      0.00
    6    7   25      4.64      0.00
    6    9   25     -8.47      0.00
    6   11   25     -1.48      0.00
    6   13   25    -13.33      0.00
    6   15   25      8.61      0.00
    6   17   25     -9.35      0.00
    6   19   25     14.95      0.00
    6   21   25      4.74      0.00
    6   23   25     -0.54      0.00
    0    7   25     -2.83      0.00
    7    8   25     -7.11      0.00
    7   10   25     -8.11      0.00
    7   12   25      6.66      0.00
    7   14   25      1.98      0.00
    7   16   25     -0.20      0.00
    7   18   25     -6.63      0.00
    7   20   25     -9.71      0.00
    7   22   25     -1.56      0.00
    7   24   25      2.70      0.00
    8    9   25     -7.33      0.00
    8   11   25     -7.09      0.00
    8   13   25    -10.60      0.00
    8   15   25      0.05      0.00
    8   17   25      2.16      0.00
    8   19   25     -1.09      0.00
    8   21   25     -0.89      0.00
    8   23   25     -5.19      0.00
    0    9   25     -1.18      0.00
    9   10   25     -1.56      0.00
    9   12   25     -2.44      0.00
    9   14   25     -0.63      0.00
    9   16   25      2.63      0.00
    9   18   25      1.60      0.00
    9   20   25      3.23      0.00
    9   22   25     -1.60      0.00
    9   24   25    -12.64      0.00
   10   11   25    -10.18      0.00
   10   13   25     -2.37      0.00
   10   15   25     -1.21      0.00
   10   17   25    -12.87      0.00
   10   19   25     -0.84      0.00
   10   21   25     -2.42      0.00
   10   23   25      8.33      0.00
    0   11   25     -9.47      0.00
   11   12   25    -10.23      0.00
   11   14   25     -1.13      0.00
   11   16   25     -4.67      0.00
   11   18   25      1.45      0.00
   11   20   25     -1.11      0.00
   11   22   25      5.24      0.00
   11   24   25    -10.17      0.00
   12   13   25      1.43      0.00
   12   15   25     -9.01      0.00
   12   17   25      0.15      0.00
   12   19   25     -0.57      0.00
   12   21   25      6.50      0.00
   12   23   25      0.15      0.00
    0   13   25     12.08      0.00
   13   14   25     -3.71      0.00
   13   16   25     -3.45      0.00
   13   18   25      0.57      0.00
   13   20   25      3.55      0.00
   13   22   25      7.70      0.00
   13   24   25     -0.74      0.00
   14   15   25     16.86      0.00
   14   17   25     -3.86      0.00
   14   19   25    -11.55      0.00
   14   21   25      4.59      0.00
   14   23   25     -4.08      0.00
    0   15   25     -8.23      0.00
   15   16   25      4.79      0.00
   15   18   25      4.89      0.00
   15   20   25      0.86      0.00
   15   22   25     -7.81      0.00
   15   24   25      1.59      0.00
   16   17   25     14.74      0.00
   16   19   25     -2.40      0.00
   16   21   25     -1.88      0.00
   16   23   25    -10.21      0.00
    0   17   25      2.96      0.00
   17   18   25     -7.55      0.00
   17   20   25     -4.64      0.00
   17   22   25      5.06      0.00
   17   24   25     -2.85      0.00
   18   19   25      0.60      0.00
   18   21   25      0.22      0.00
   18   23   25     -0.61      0.00
    0   19   25    -10.43      0.00
   19   20   25      0.67      0.00
   19   22   25     22.64      0.00
   19   24   25      3.61      0.00
   20   21   25     -2.56      0.00
   20   23   25      5.09      0.00
    0   21   25     11.78      0.00
   21   22   25     -1.04      0.00
   21   24   25     -2.99      0.00
   22   23   25      0.80      0.00
    0   23   25     -0.69      0.00
   23   24   25     -7.27      0.00
    0   25   25      4.06      0.00
    2   25   25     -6.77      0.00
    4   25   25      3.75      0.00
    6   25   25     21.54      0.00
    8   25   25      1.31      0.00
   10   25   25     -6.94      0.00
   12   25   25      1.86      0.00
   14   25   25      2.15      0.00
   16   25   25     -9.36      0.00
   18   25   25    -11.32      0.00
   20   25   25      0.91      0.00
   22   25   25     -1.12      0.00
   24   25   25      0.33      0.00
    0    0   26      8.34      0.00
    1    1   26     -3.29      0.00
    1    3   26     -6.56      0.00
    1    5   26     -2.66      0.00
    1    7   26      0.41      0.00
    1    9   26     -1.25      0.00
    1   11   26      0.31      0.00
    1   13   26    -13.98      0.00
    1   15   26      9.03      0.00
    1   17   26      6.86      0.00
    1   19   26     -9.22      0.00
    1   21   26      1.95      0.00
    1   23   26      5.39      0.00
    1   25   26     -1.59      0.00
    0    2   26     17.93      0.00
    2    2   26    -12.10      0.00
    2    4   26    -14.42      0.00
    2    6   26    -15.67      0.00
    2    8   26      9.78      0.00
    2   10   26     -1.21      0.00
    2   12   26     11.59      0.00
    2   14   26     -7.47      0.00
    2   16   26     -2.65      0.00
    2   18   26      9.24      0.00
    2   20   26     -0.84      0.00
    2   22   26     -8.35      0.00
    2   24   26      2.96      0.00
    3    3   26     -2.74      0.00
    3    5   26     15.54      0.00
    3    7   26      7.65      0.00
    3    9   26      2.72      0.00
    3   11   26     -0.59      0.00
    3   13   26     -5.26      0.00
    3   15   26     -1.69      0.00
    3   17   26      6.43      0.00
    3   19   26     -2.43      0.00
    3   21   26     -3.98      0.00
    3   23   26      4.76      0.00
    3   25   26     -0.82      0.00
    0    4   26      8.79      0.00
    4    4   26     18.77      0.00
    4    6   26      6.53      0.00
    4    8   26      0.56      0.00
    4   10   26     -0.71      0.00
    4   12   26      0.41      0.00
    4   14   26      7.95      0.00
    4   16   26      8.54      0.00
    4   18   26      1.78      0.00
    4   20   26     18.96      0.00
    4   22   26     10.92      0.00
    4   24   26     -1.38      0.00
    5    5   26      5.51      0.00
    5    7   26     -8.42      0.00
    5    9   26      6.27      0.00
    5   11   26     -0.12      0.00
    5   13   26      1.18      0.00
    5   15   26     -0.85      0.00
    5   17   26     -8.99      0.00
    5   19   26     -1.64      0.00
    5   21   26     -5.15      0.00
    5   23   26     -7.08      0.00
    5   25   26      6.21      0.00
    0    6   26      4.74      0.00
    6    6   26     -0.87      0.00
    6    8   26      2.77      0.00
    6   10   26    -15.83      0.00
    6   12   26     11.75      0.00
    6   14   26     -0.20      0.00
    6   16   26      1.12      0.00
    6   18   26     -3.44      0.00
    6   20   26      8.16      0.00
    6   22   26     -4.76      0.00
    6   24   26    -14.24      0.00
    7    7   26     13.02      0.00
    7    9   26     -6.19      0.00
    7   11   26     -9.78      0.00
    7   13   26    -16.44      0.00
    7   15   26      5.49      0.00
    7   17   26     -8.96      0.00
    7   19   26      0.19      0.00
    7   21   26      0.51      0.00
    7   23   26     -6.47      0.00
    7   25   26      7.52      0.00
    0    8   26     -6.02      0.00
    8    8   26      9.97      0.00
    8   10   26      3.25      0.00
    8   12   26     13.94      0.00
    8   14   26     22.00      0.00
    8   16   26      7.89      0.00
    8   18   26     -0.67      0.00
    8   20   26     14.05      0.00
    8   22   26     -5.49      0.00
    8   24   26      2.71      0.00
    9    9   26     -4.53      0.00
    9   11   26      9.42      0.00
    9   13   26      8.15      0.00
    9   15   26     -1.00      0.00
    9   17   26      8.46      0.00
    9   19   26    -11.03      0.00
    9   21   26      1.33      0.00
    9   23   26     -1.69      0.00
    9   25   26      7.33      0.00
    0   10   26    -12.22      0.00
   10   10   26      2.31      0.00
   10   12   26      9.29      0.00
   10   14   26     -1.79      0.00
   10   16   26      1.37      0.00
   10   18   26      5.46      0.00
   10   20   26     -8.03      0.00
   10   22   26     -2.19      0.00
   10   24   26      9.03      0.00
   11   11   26      6.77      0.00
   11   13   26     -5.72      0.00
   11   15   26     10.91      0.00
   11   17   26      7.16      0.00
   11   19   26     -0.44      0.00
   11   21   26      2.65      0.00
   11   23   26      4.81      0.00
   11   25   26      1.80      0.00
    0   12   26      1.96      0.00
   12   12   26     -7.58      0.00
   12   14   26      6.77      0.00
   12   16   26      1.62      0.00
   12   18   26     12.68      0.00
   12   20   26    -10.86      0.00
   12   22   26      2.65      0.00
   12   24   26     -4.09      0.00
   13   13   26      1.51      0.00
   13   15   26      0.56      0.00
   13   17   26      7.52      0.00
   13   19   26      7.76      0.00
   13   21   26    -10.02      0.00
   13   23   26     -2.15      0.00
   13   25   26     -2.84      0.00
    0   14   26     12.34      0.00
   14   14   26     13.07      0.00
   14   16   26     -7.50      0.00
   14   18   26      5.14      0.00
   14   20   26      6.46      0.00
   14   22   26     12.92      0.00
   14   24   26     -3.34      0.00
   15   15   26     13.29      0.00
   15   17   26     -4.42      0.00
   15   19   26     -0.71      0.00
   15   21   26      0.45      0.00
   15   23   26      2.64      0.00
   15   25   26      7.22      0.00
    0   16   26     33.37      0.00
   16   16   26      9.07      0.00
   16   18   26     -6.96      0.00
   16   20   26      8.99      0.00
   16   22   26     -3.28      0.00
   16   24   26      1.86      0.00
   17   17   26     -1.97      0.00
   17   19   26      4.73      0.00
   17   21   26      1.66      0.00
   17   23   26      7.59      0.00
   17   25   26     -3.92      0.00
    0   18   26     22.29      0.00
   18   18   26    -20.60      0.00
   18   20   26     -1.32      0.00
   18   22   26     -6.75      0.00
   18   24   26     10.14      0.00
   19   19   26      7.81      0.00
   19   21   26     -1.25      0.00
   19   23   26      0.67      0.00
   19   25   26     -4.85      0.00
    0   20   26    -23.06      0.00
   20   20   26    -10.45      0.00
   20   22   26     -2.04      0.00
   20   24   26     -4.57      0.00
   21   21   26     -4.77      0.00
   21   23   26     -8.10      0.00
   21   25   26      0.26      0.00
    0   22   26      4.48      0.00
   22   22   26     10.06      0.00
   22   24   26    -11.70      0.00
   23   23   26     -7.63      0.00
   23   25   26      4.25      0.00
    0   24   26    -17.93      0.00
   24   24   26     -2.35      0.00
    0   26   26     -5.32      0.00
    2   26   26    -18.17      0.00
    4   26   26     10.57      0.00
    6   26   26     -5.15      0.00
    8   26   26     -8.42      0.00
   10   26   26     21.04      0.00
   12   26   26     -6.58      0.00
   14   26   26     -2.54      0.00
   16   26   26      1.82      0.00
   18   26   26      0.23      0.00
   20   26   26      8.02      0.00
   22   26   26    -18.88      0.00
    0    1   27    -13.61      0.00
    1    2   27      2.19      0.00
    1    4   27      4.19      0.00
    1    6   27    -13.48      0.00
    1    8   27      6.44      0.00
    1   10   27     -8.44      0.00
    1   12   27     -2.30      0.00
    1   14   27    -10.48      0.00
    1   16   27      0.47      0.00
    1   18   27     -1.75      0.00
    1   20   27      5.24      0.00
    1   22   27     -5.83      0.00
    1   24   27     -2.33      0.00
    1   26   27      0.03      0.00
    2    3   27    -11.68      0.00
    2    5   27    -14.80      0.00
    2    7   27     -5.35      0.00
    2    9   27     -2.22      0.00
    2   11   27      1.69      0.00
    2   13   27    -14.00      0.00
    2   15   27     -2.14      0.00
    2   17   27    -24.78      0.00
    2   19   27      4.29      0.00
    2   21   27      8.40      0.00
    2   23   27     -6.42      0.00
    2   25   27     -3.14      0.00
    0    3   27      5.86      0.00
    3    4   27      8.97      0.00
    3    6   27     -1.60      0.00
    3    8   27      8.40      0.00
    3   10   27     -3.62      0.00
    3   12   27     -3.54      0.00
    3   14   27     -9.13      0.00
    3   16   27      1.78      0.00
    3   18   27     14.85      0.00
    3   20   27      0.67      0.00
    3   22   27     -8.51      0.00
    3   24   27      1.37      0.00
    3   26   27     -3.70      0.00
    4    5   27     19.09      0.00
    4    7   27     -4.86      0.00
    4    9   27     -1.41      0.00
    4   11   27     -0.34      0.00
    4   13   27      2.74      0.00
    4   15   27     -7.34      0.00
    4   17   27     -0.76      0.00
    4   19   27     -4.05      0.00
    4   21   27     -5.23      0.00
    4   23   27     -7.40      0.00
    4   25   27      1.45      0.00
    0    5   27     -3.07      0.00
    5    6   27     -9.46      0.00
    5    8   27     -0.36      0.00
    5   10   27     -5.28      0.00
    5   12   27      1.74      0.00
    5   14   27     -1.42      0.00
    5   16   27     -1.67      0.00
    5   18   27     -8.85      0.00
    5   20   27      5.23      0.00
    5   22   27     -9.37      0.00
    5   24   27     -9.97      0.00
    5   26   27     -5.82      0.00
    6    7   27     -0.16      0.00
    6    9   27     -6.50      0.00
    6   11   27      3.00      0.00
    6   13   27      9.53      0.00
    6   15   27     -3.56      0.00
    6   17   27      5.25      0.00
    6   19   27     -4.70      0.00
    6   21   27     -2.43      0.00
    6   23   27     -1.10      0.00
    6   25   27      0.48      0.00
    0    7   27     -3.06      0.00
    7    8   27      5.19      0.00
    7   10   27     -0.10      0.00
    7   12   27      3.67      0.00
    7   14   27     -2.38      0.00
    7   16   27      3.73      0.00
    7   18   27      4.60      0.00
    7   20   27     -8.11      0.00
    7   22   27     -4.47      0.00
    7   24   27     12.38      0.00
    7   26   27      2.32      0.00
    8    9   27     -1.70      0.00
    8   11   27      2.81      0.00
    8   13   27      8.69      0.00
    8   15   27     -6.09      0.00
    8   17   27     -7.16      0.00
    8   19   27     -1.16      0.00
    8   21   27      7.70      0.00
    8   23   27     -0.70      0.00
    8   25   27      1.30      0.00
    0    9   27      1.84      0.00
    9   10   27      2.94      0.00
    9   12   27      5.59      0.00
    9   14   27      1.64      0.00
    9   16   27     -1.65      0.00
    9   18   27     -2.28      0.00
    9   20   27      2.89      0.00
    9   22   27      2.81      0.00
    9   24   27     -3.97      0.00
    9   26   27      2.58      0.00
   10   11   27      4.48      0.00
   10   13   27     -3.96      0.00
   10   15   27     -1.92      0.00
   10   17   27      4.33      0.00
   10   19   27     -2.77      0.00
   10   21   27     -5.77      0.00
   10   23   27     -1.46      0.00
   10   25   27     -2.78      0.00
    0   11   27      7.41      0.00
   11   12   27     -5.07      0.00
   11   14   27      3.91      0.00
   11   16   27      0.27      0.00
   11   18   27      4.88      0.00
   11   20   27      0.49      0.00
   11   22   27     -1.11      0.00
   11   24   27     -1.91      0.00
   11   26   27      9.35      0.00
   12   13   27      3.53      0.00
   12   15   27     -0.31      0.00
   12   17   27     -5.07      0.00
   12   19   27     -3.94      0.00
   12   21   27     -0.19      0.00
   12   23   27      1.22      0.00
   12   25   27      9.97      0.00
    0   13   27     19.45      0.00
   13   14   27     -0.60      0.00
   13   16   27     -2.65      0.00
   13   18   27     10.58      0.00
   13   20   27    -11.32      0.00
   13   22   27      0.98      0.00
   13   24   27     -3.61      0.00
   13   26   27     -7.63      0.00
   14   15   27      2.98      0.00
   14   17   27    -12.46      0.00
   14   19   27     -1.98      0.00
   14   21   27     -8.05      0.00
   14   23   27      5.65      0.00
   14   25   27      4.28      0.00
    0   15   27      9.22      0.00
   15   16   27      1.00      0.00
   15   18   27      1.11      0.00
   15   20   27     -1.26      0.00
   15   22   27      4.27      0.00
   15   24   27     -3.82      0.00
   15   26   27     17.19      0.00
   16   17   27      5.40      0.00
   16   19   27      6.10      0.00
   16   21   27     -1.74      0.00
   16   23   27      3.79      0.00
   16   25   27     -4.09      0.00
    0   17   27     -5.77      0.00
   17   18   27     -5.37      0.00
   17   20   27    -12.20      0.00
   17   22   27      3.40      0.00
   17   24   27      4.99      0.00
   17   26   27      3.25      0.00
   18   19   27     16.85      0.00
   18   21   27     -0.72      0.00
   18   23   27      2.02      0.00
   18   25   27      6.87      0.00
    0   19   27      6.47      0.00
   19   20   27      0.25      0.00
   19   22   27      6.70      0.00
   19   24   27      4.53      0.00
   19   26   27      4.52      0.00
   20   21   27      1.66      0.00
   20   23   27      4.36      0.00
   20   25   27      1.03      0.00
    0   21   27     -6.19      0.00
   21   22   27      2.82      0.00
   21   24   27      0.73      0.00
   21   26   27     -1.68      0.00
   22   23   27     -9.10      0.00
   22   25   27      3.05      0.00
    0   23   27     10.26      0.00
   23   24   27      3.10      0.00
    0   25   27     14.16      0.00
    0   27   27     -1.20      0.00
    2   27   27    -11.70      0.00
    4   27   27    -17.50      0.00
    6   27   27      8.81      0.00
    8   27   27      2.13      0.00
   10   27   27     -1.23      0.00
   12   27   27      0.07      0.00
   14   27   27     -6.43      0.00
   16   27   27     -3.43      0.00
   18   27   27      7.24      0.00
   20   27   27      7.84      0.00
    0    0   28    -17.47      0.00
    1    1   28     27.85      0.00
    1    3   28     11.04      0.00
    1    5   28      7.17      0.00
    1    7   28     -1.42      0.00
    1    9   28    -10.14      0.00
    1   11   28     -3.87      0.00
    1   13   28     -1.79      0.00
    1   15   28      2.29      0.00
    1   17   28     -5.03      0.00
    1   19   28      2.47      0.00
    1   21   28     -2.67      0.00
    1   23   28      5.90      0.00
    1   25   28     -9.49      0.00
    1   27   28      5.83      0.00
    0    2   28     -9.71      0.00
    2    2   28    -18.04      0.00
    2    4   28      5.03      0.00
    2    6   28     23.24      0.00
    2    8   28      1.98      0.00
    2   10   28    -15.58      0.00
    2   12   28     -2.20      0.00
    2   14   28      4.16      0.00
    2   16   28     -7.16      0.00
    2   18   28      6.77      0.00
    2   20   28      2.12      0.00
    2   22   28      3.95      0.00
    2   24   28     16.67      0.00
    2   26   28    -13.09      0.00
    3    3   28      5.95      0.00
    3    5   28     -2.09      0.00
    3    7   28      0.09      0.00
    3    9   28     -4.92      0.00
    3   11   28     10.26      0.00
    3   13   28      0.32      0.00
    3   15   28      1.90      0.00
    3   17   28      4.75      0.00
    3   19   28      3.41      0.00
    3   21   28      2.09      0.00
    3   23   28     -3.16      0.00
    3   25   28      3.79      0.00
    3   27   28     -2.28      0.00
    0    4   28      2.82      0.00
    4    4   28     13.80      0.00
    4    6   28     -2.91      0.00
    4    8   28      7.13      0.00
    4   10   28    -11.23      0.00
    4   12   28      0.97      0.00
    4   14   28      3.28      0.00
    4   16   28      3.04      0.00
    4   18   28    -11.06      0.00
    4   20   28      6.90      0.00
    4   22   28    -13.22      0.00
    4   24   28      7.28      0.00
    4   26   28     12.04      0.00
    5    5   28     -9.61      0.00
    5    7   28     -1.46      0.00
    5    9   28      4.82      0.00
    5   11   28    -17.97      0.00
    5   13   28      1.33      0.00
    5   15   28     10.70      0.00
    5   17   28     16.73      0.00
    5   19   28    -13.15      0.00
    5   21   28      4.78      0.00
    5   23   28      3.67      0.00
    5   25   28     10.81      0.00
    5   27   28     -6.40      0.00
    0    6   28     -6.28      0.00
    6    6   28     13.96      0.00
    6    8   28      6.03      0.00
    6   10   28    -13.99      0.00
    6   12   28    -10.42      0.00
    6   14   28      6.24      0.00
    6   16   28     -5.49      0.00
    6   18   28     -1.80      0.00
    6   20   28    -11.64      0.00
    6   22   28      6.27      0.00
    6   24   28      2.83      0.00
    6   26   28     -3.07      0.00
    7    7   28      5.08      0.00
    7    9   28     -1.40      0.00
    7   11   28      3.92      0.00
    7   13   28     10.76      0.00
    7   15   28      0.25      0.00
    7   17   28     -1.80      0.00
    7   19   28     -5.71      0.00
    7   21   28    -34.46      0.00
    7   23   28     -0.83      0.00
    7   25   28      4.11      0.00
    7   27   28      3.42      0.00
    0    8   28     -0.19      0.00
    8    8   28      3.73      0.00
    8   10   28      1.35      0.00
    8   12   28      2.57      0.00
    8   14   28     11.49      0.00
    8   16   28     -4.71      0.00
    8   18   28      7.05      0.00
    8   20   28     -2.46      0.00
    8   22   28     -1.27      0.00
    8   24   28      3.94      0.00
    8   26   28     -0.34      0.00
    9    9   28     10.54      0.00
    9   11   28     -5.28      0.00
    9   13   28     -0.90      0.00
    9   15   28     -9.23      0.00
    9   17   28     -3.77      0.00
    9   19   28     -1.01      0.00
    9   21   28     -0.77      0.00
    9   23   28     -6.00      0.00
    9   25   28      2.98      0.00
    9   27   28     -3.02      0.00
    0   10   28     -4.62      0.00
   10   10   28      5.25      0.00
   10   12   28     -6.43      0.00
   10   14   28     11.17      0.00
   10   16   28      2.88      0.00
   10   18   28     17.02      0.00
   10   20   28      4.46      0.00
   10   22   28      9.75      0.00
   10   24   28      0.07      0.00
   10   26   28     -0.21      0.00
   11   11   28      9.69      0.00
   11   13   28     -7.99      0.00
   11   15   28      1.50      0.00
   11   17   28     -1.27      0.00
   11   19   28      2.57      0.00
   11   21   28     -1.35      0.00
   11   23   28      1.90      0.00
   11   25   28     -0.12      0.00
   11   27   28      3.03      0.00
    0   12   28      7.82      0.00
   12   12   28     -8.33      0.00
   12   14   28      2.00      0.00
   12   16   28    -11.00      0.00
   12   18   28     -1.29      0.00
   12   20   28     -8.82      0.00
   12   22   28      4.71      0.00
   12   24   28      0.21      0.00
   12   26   28    -10.16      0.00
   13   13   28      5.71      0.00
   13   15   28    -13.99      0.00
   13   17   28      8.64      0.00
   13   19   28     -6.35      0.00
   13   21   28      0.64      0.00
   13   23   28     -1.67      0.00
   13   25   28    -10.20      0.00
   13   27   28     -7.78      0.00
    0   14   28    -22.50      0.00
   14   14   28      0.56      0.00
   14   16   28     -2.36      0.00
   14   18   28      7.68      0.00
   14   20   28     -2.96      0.00
   14   22   28      3.45      0.00
   14   24   28      2.20      0.00
   14   26   28     -3.06      0.00
   15   15   28      0.15      0.00
   15   17   28     -8.34      0.00
   15   19   28     -3.89      0.00
   15   21   28      0.75      0.00
   15   23   28      5.56      0.00
   15   25   28      0.31      0.00
   15   27   28     10.99      0.00
    0   16   28     12.56      0.00
   16   16   28      1.45      0.00
   16   18   28     -1.43      0.00
   16   20   28     -4.71      0.00
   16   22   28      8.43      0.00
   16   24   28      3.01      0.00
   16   26   28     -0.16      0.00
   17   17   28     -1.65      0.00
   17   19   28     -7.24      0.00
   17   21   28     -2.81      0.00
   17   23   28     -3.15      0.00
   17   25   28     -0.14      0.00
   17   27   28     -5.17      0.00
    0   18   28     -4.73      0.00
   18   18   28     -1.95      0.00
   18   20   28     -1.35      0.00
   18   22   28     -1.51      0.00
   18   24   28      2.29      0.00
   18   26   28      0.36      0.00
   19   19   28      6.47      0.00
   19   21   28     -3.76      0.00
   19   23   28      3.23      0.00
   19   25   28      1.16      0.00
   19   27   28     -0.07      0.00
    0   20   28    -11.95      0.00
   20   20   28      8.88      0.00
   20   22   28      2.27      0.00
   20   24   28     -2.37      0.00
   20   26   28     -9.78      0.00
   21   21   28      4.88      0.00
   21   23   28      8.01      0.00
   21   25   28     -1.61      0.00
    0   22   28     24.84      0.00
   22   22   28     22.19      0.00
   22   24   28      6.94      0.00
   23   23   28      0.52      0.00
    0   24   28     -8.35      0.00
    0   26   28     13.98      0.00
    0   28   28      8.34      0.00
    2   28   28     -1.67      0.00
    4   28   28     -4.48      0.00
    6   28   28      5.46      0.00
    8   28   28      4.56      0.00
   10   28   28    -28.47      0.00
   12   28   28    -38.34      0.00
   14   28   28     11.59      0.00
   16   28   28     -3.55      0.00
   18   28   28    -13.01      0.00
    0    1   29      9.78      0.00
    1    2   29    -14.75      0.00
    1    4   29      5.08      0.00
    1    6   29    -12.87      0.00
    1    8   29     -3.17      0.00
    1   10   29     -7.67      0.00
    1   12   29     -0.17      0.00
    1   14   29     -5.50      0.00
    1   16   29     -2.61      0.00
    1   18   29     -1.46      0.00
    1   20   29     -4.65      0.00
    1   22   29     -4.69      0.00
    1   24   29      4.41      0.00
    1   26   29     14.15      0.00
    1   28   29      9.79      0.00
    2    3   29     -4.77      0.00
    2    5   29      6.68      0.00
    2    7   29     -5.07      0.00
    2    9   29     -4.15      0.00
    2   11   29     -2.96      0.00
    2   13   29      2.26      0.00
    2   15   29    -14.08      0.00
    2   17   29     -6.15      0.00
    2   19   29    -18.33      0.00
    2   21   29     -1.53      0.00
    2   23   29     -1.20      0.00
    2   25   29     -4.69      0.00
    2   27   29     -9.14      0.00
    0    3   29      2.75      0.00
    3    4   29     10.31      0.00
    3    6   29     -7.78      0.00
    3    8   29     -3.44      0.00
    3   10   29     -8.65      0.00
    3   12   29      7.62      0.00
    3   14   29      0.74      0.00
    3   16   29      4.93      0.00
    3   18   29     -1.82      0.00
    3   20   29      7.61      0.00
    3   22   29      0.68      0.00
    3   24   29     -2.19      0.00
    3   26   29     -7.60      0.00
    3   28   29     -8.30      0.00
    4    5   29      2.12      0.00
    4    7   29      6.22      0.00
    4    9   29     -4.11      0.00
    4   11   29     10.58      0.00
    4   13   29      2.48      0.00
    4   15   29      4.54      0.00
    4   17   29      4.07      0.00
    4   19   29      0.73      0.00
    4   21   29      5.55      0.00
    4   23   29      6.59      0.00
    4   25   29      3.79      0.00
    4   27   29    -12.58      0.00
    0    5   29      8.30      0.00
    5    6   29    -10.48      0.00
    5    8   29      5.08      0.00
    5   10   29     -2.74      0.00
    5   12   29     -3.52      0.00
    5   14   29     -6.18      0.00
    5   16   29     -2.54      0.00
    5   18   29      3.07      0.00
    5   20   29      2.42      0.00
    5   22   29     -0.46      0.00
    5   24   29      0.42      0.00
    5   26   29     -0.63      0.00
    5   28   29     15.08      0.00
    6    7   29      1.02      0.00
    6    9   29      2.05      0.00
    6   11   29     13.23      0.00
    6   13   29      1.84      0.00
    6   15   29    -10.45      0.00
    6   17   29     -1.47      0.00
    6   19   29     -0.55      0.00
    6   21   29      0.33      0.00
    6   23   29     -0.85      0.00
    6   25   29      6.04      0.00
    6   27   29     -0.88      0.00
    0    7   29      9.71      0.00
    7    8   29     -2.72      0.00
    7   10   29      5.85      0.00
    7   12   29     -3.02      0.00
    7   14   29     -8.21      0.00
    7   16   29     -8.40      0.00
    7   18   29      9.37      0.00
    7   20   29     -1.16      0.00
    7   22   29     -9.32      0.00
    7   24   29     -0.14      0.00
    7   26   29     -0.93      0.00
    7   28   29      9.97      0.00
    8    9   29     -2.00      0.00
    8   11   29      5.95      0.00
    8   13   29     -5.93      0.00
    8   15   29      6.29      0.00
    8   17   29     -0.56      0.00
    8   19   29     -1.47      0.00
    8   21   29     -6.15      0.00
    8   23   29     -2.49      0.00
    8   25   29     -3.68      0.00
    8   27   29     -5.10      0.00
    0    9   29      6.04      0.00
    9   10   29      3.40      0.00
    9   12   29     -6.81      0.00
    9   14   29      8.70      0.00
    9   16   29     -8.80      0.00
    9   18   29      6.00      0.00
    9   20   29    -11.45      0.00
    9   22   29      1.50      0.00
    9   24   29      2.13      0.00
    9   26   29      4.63      0.00
    9   28   29     -6.70      0.00
   10   11   29      5.71      0.00
   10   13   29     -0.77      0.00
   10   15   29     -4.36      0.00
   10   17   29      3.25      0.00
   10   19   29     -5.52      0.00
   10   21   29     -1.00      0.00
   10   23   29      2.09      0.00
   10   25   29    -10.89      0.00
   10   27   29      4.19      0.00
    0   11   29     -4.70      0.00
   11   12   29      1.84      0.00
   11   14   29     -2.09      0.00
   11   16   29    -10.06      0.00
   11   18   29     -4.85      0.00
   11   20   29     -1.12      0.00
   11   22   29      0.28      0.00
   11   24   29      9.30      0.00
   11   26   29      7.60      0.00
   11   28   29     -2.95      0.00
   12   13   29     -0.78      0.00
   12   15   29      3.07      0.00
   12   17   29      8.78      0.00
   12   19   29      2.22      0.00
   12   21   29      1.50      0.00
   12   23   29     -2.76      0.00
   12   25   29     -1.15      0.00
   12   27   29     12.03      0.00
    0   13   29      2.32      0.00
   13   14   29      3.92      0.00
   13   16   29     -7.39      0.00
   13   18   29      1.71      0.00
   13   20   29      2.38      0.00
   13   22   29     18.27      0.00
   13   24   29      8.19      0.00
   13   26   29     -2.34      0.00
   13   28   29     -5.50      0.00
   14   15   29      9.51      0.00
   14   17   29    -10.38      0.00
   14   19   29      4.28      0.00
   14   21   29      5.82      0.00
   14   23   29      5.13      0.00
   14   25   29     -3.06      0.00
   14   27   29     -5.60      0.00
    0   15   29    -13.33      0.00
   15   16   29      0.53      0.00
   15   18   29     -6.01      0.00
   15   20   29      3.79      0.00
   15   22   29      2.94      0.00
   15   24   29      0.63      0.00
   15   26   29     -1.37      0.00
   15   28   29     -4.78      0.00
   16   17   29     -4.92      0.00
   16   19   29      1.78      0.00
   16   21   29      2.52      0.00
   16   23   29     -6.37      0.00
   16   25   29     -3.49      0.00
   16   27   29      8.05      0.00
    0   17   29     -0.69      0.00
   17   18   29     10.84      0.00
   17   20   29     -5.31      0.00
   17   22   29     -8.41      0.00
   17   24   29      4.10      0.00
   17   26   29     -4.36      0.00
   18   19   29    -13.57      0.00
   18   21   29      2.10      0.00
   18   23   29     -0.48      0.00
   18   25   29      4.68      0.00
   18   27   29     10.65      0.00
    0   19   29      8.34      0.00
   19   20   29     -5.67      0.00
   19   22   29      1.81      0.00
   19   24   29     -2.09      0.00
   19   26   29     -0.96      0.00
   20   21   29     -2.26      0.00
   20   23   29     -1.19      0.00
   20   25   29      0.87      0.00
    0   21   29     -2.79      0.00
   21   22   29     10.03      0.00
   21   24   29     -1.06      0.00
   22   23   29      6.09      0.00
    0   23   29      3.59      0.00
    0   25   29     -4.86      0.00
    0   27   29     23.44      0.00
    0   29   29     17.98      0.00
    2   29   29    -20.85      0.00
    4   29   29      2.78      0.00
    6   29   29     -6.45      0.00
    8   29   29     12.94      0.00
   10   29   29     -8.38      0.00
   12   29   29    -18.71      0.00
   14   29   29    -24.98      0.00
    0    0   30     72.47      0.00
    1    1   30      6.52      0.00
    1    3   30    -14.77      0.00
    1    5   30      5.06      0.00
    1    7   30     -6.57      0.00
    1    9   30      6.28      0.00
    1   11   30     -0.04      0.00
    1   13   30      1.50      0.00
    1   15   30     -3.33      0.00
    1   17   30      3.11      0.00
    1   19   30      7.85      0.00
    1   21   30      5.92      0.00
    1   23   30      0.88      0.00
    1   25   30     -1.94      0.00
    1   27   30     -1.23      0.00
    1   29   30     13.76      0.00
    0    2   30     35.26      0.00
    2    2   30     -4.39      0.00
    2    4   30      4.20      0.00
    2    6   30     -4.63      0.00
    2    8   30      4.24      0.00
    2   10   30      4.26      0.00
    2   12   30    -10.11      0.00
    2   14   30     -1.85      0.00
    2   16   30    -23.66      0.00
    2   18   30      1.83      0.00
    2   20   30     -6.17      0.00
    2   22   30      5.51      0.00
    2   24   30      6.52      0.00
    2   26   30     -1.95      0.00
    2   28   30     32.47      0.00
    3    3   30      2.63      0.00
    3    5   30      9.67      0.00
    3    7   30     13.55      0.00
    3    9   30     -1.35      0.00
    3   11   30     -1.17      0.00
    3   13   30      3.59      0.00
    3   15   30      1.63      0.00
    3   17   30      0.03      0.00
    3   19   30      2.10      0.00
    3   21   30      6.91      0.00
    3   23   30      6.44      0.00
    3   25   30     -1.70      0.00
    3   27   30      2.34      0.00
    3   29   30     -5.80      0.00
    0    4   30      1.54      0.00
    4    4   30     10.11      0.00
    4    6   30     -9.93      0.00
    4    8   30      5.39      0.00
    4   10   30    -18.87      0.00
    4   12   30     -4.45      0.00
    4   14   30      3.01      0.00
    4   16   30     15.74      0.00
    4   18   30      4.96      0.00
    4   20   30      5.98      0.00
    4   22   30      1.06      0.00
    4   24   30      9.76      0.00
    4   26   30     -1.58      0.00
    4   28   30     25.78      0.00
    5    5   30     -2.84      0.00
    5    7   30      4.65      0.00
    5    9   30     -7.42      0.00
    5   11   30     -1.70      0.00
    5   13   30     -2.66      0.00
    5   15   30     -0.11      0.00
    5   17   30     -9.95      0.00
    5   19   30      3.71      0.00
    5   21   30      7.27      0.00
    5   23   30     -8.03      0.00
    5   25   30     -4.22      0.00
    5   27   30     -7.12      0.00
    5   29   30      4.67      0.00
    0    6   30     -9.33      0.00
    6    6   30    -20.34      0.00
    6    8   30     -2.81      0.00
    6   10   30      6.75      0.00
    6   12   30    -10.66      0.00
    6   14   30     11.94      0.00
    6   16   30     -0.24      0.00
    6   18   30      3.21      0.00
    6   20   30      1.23      0.00
    6   22   30     -8.00      0.00
    6   24   30      3.03      0.00
    6   26   30     -6.74      0.00
    6   28   30    -10.21      0.00
    7    7   30      5.81      0.00
    7    9   30     -5.51      0.00
    7   11   30     -0.05      0.00
    7   13   30      2.52      0.00
    7   15   30      1.79      0.00
    7   17   30      3.08      0.00
    7   19   30     10.44      0.00
    7   21   30     -4.75      0.00
    7   23   30      3.32      0.00
    7   25   30      4.03      0.00
    7   27   30      5.14      0.00
    7   29   30     13.87      0.00
    0    8   30     28.10      0.00
    8    8   30     15.79      0.00
    8   10   30     -0.28      0.00
    8   12   30     -2.52      0.00
    8   14   30     -6.46      0.00
    8   16   30     -0.29      0.00
    8   18   30     -7.60      0.00
    8   20   30     -2.39      0.00
    8   22   30      0.46      0.00
    8   24   30     11.29      0.00
    8   26   30     -8.23      0.00
    8   28   30      0.23      0.00
    9    9   30     -4.53      0.00
    9   11   30      0.10      0.00
    9   13   30      7.53      0.00
    9   15   30     -4.50      0.00
    9   17   30     -2.56      0.00
    9   19   30      1.47      0.00
    9   21   30      9.48      0.00
    9   23   30     -0.78      0.00
    9   25   30     -2.06      0.00
    9   27   30      9.93      0.00
    9   29   30    -10.58      0.00
    0   10   30      1.07      0.00
   10   10   30      2.58      0.00
   10   12   30      0.70      0.00
   10   14   30      8.17      0.00
   10   16   30    -18.39      0.00
   10   18   30      7.14      0.00
   10   20   30     -7.19      0.00
   10   22   30     -7.14      0.00
   10   24   30      5.16      0.00
   10   26   30     -5.53      0.00
   10   28   30    -11.75      0.00
   11   11   30     -1.88      0.00
   11   13   30     -0.91      0.00
   11   15   30     -6.28      0.00
   11   17   30      6.52      0.00
   11   19   30      1.77      0.00
   11   21   30     -5.16      0.00
   11   23   30      8.37      0.00
   11   25   30      1.87      0.00
   11   27   30      0.22      0.00
   11   29   30      2.11      0.00
    0   12   30     -5.77      0.00
   12   12   30     -1.61      0.00
   12   14   30     -2.79      0.00
   12   16   30      2.93      0.00
   12   18   30     -0.32      0.00
   12   20   30      1.19      0.00
   12   22   30     -2.62      0.00
   12   24   30      4.12      0.00
   12   26   30     -5.91      0.00
   12   28   30      8.06      0.00
   13   13   30     -5.00      0.00
   13   15   30      7.78      0.00
   13   17   30     -5.57      0.00
   13   19   30      2.98      0.00
   13   21   30      1.29      0.00
   13   23   30      0.28      0.00
   13   25   30     14.72      0.00
   13   27   30      3.12      0.00
    0   14   30     14.10      0.00
   14   14   30     -9.13      0.00
   14   16   30      3.98      0.00
   14   18   30     -2.66      0.00
   14   20   30      3.22      0.00
   14   22   30      0.97      0.00
   14   24   30     -0.01      0.00
   14   26   30      3.69      0.00
   14   28   30     27.66      0.00
   15   15   30     15.20      0.00
   15   17   30     -9.52      0.00
   15   19   30      0.11      0.00
   15   21   30      6.50      0.00
   15   23   30     -3.41      0.00
   15   25   30      0.01      0.00
   15   27   30      6.42      0.00
    0   16   30     27.25      0.00
   16   16   30     -6.12      0.00
   16   18   30     11.22      0.00
   16   20   30      3.31      0.00
   16   22   30     -2.82      0.00
   16   24   30     -1.07      0.00
   16   26   30      6.49      0.00
   17   17   30      1.03      0.00
   17   19   30     -4.50      0.00
   17   21   30      3.98      0.00
   17   23   30     -4.20      0.00
   17   25   30      6.77      0.00
    0   18   30      5.20      0.00
   18   18   30     10.95      0.00
   18   20   30     -7.57      0.00
   18   22   30     -2.16      0.00
   18   24   30     -1.45      0.00
   18   26   30    -14.39      0.00
   19   19   30     -9.30      0.00
   19   21   30     -1.72      0.00
   19   23   30      2.16      0.00
   19   25   30     -5.23      0.00
    0   20   30     19.70      0.00
   20   20   30     -3.66      0.00
   20   22   30     -1.46      0.00
   20   24   30      1.47      0.00
   21   21   30     -0.06      0.00
   21   23   30     -2.79      0.00
    0   22   30     -1.90      0.00
   22   22   30     -3.76      0.00
    0   24   30     -2.68      0.00
    0   26   30     10.33      0.00
    0   28   30     -8.40      0.00
    0   30   30     -5.91      0.00
    2   30   30    -45.17      0.00
    4   30   30     37.15      0.00
    6   30   30     26.62      0.00
    8   30   30     10.78      0.00
   10   30   30    -30.37      0.00
    0    1   31      6.45      0.00
    1    2   31     -5.93      0.00
    1    4   31     13.59      0.00
    1    6   31      4.78      0.00
    1    8   31     -1.75      0.00
    1   10   31      4.61      0.00
    1   12   31      1.63      0.00
    1   14   31     -0.87      0.00
    1   16   31     -7.44      0.00
    1   18   31     17.13      0.00
    1   20   31      2.60      0.00
    1   22   31     -0.18      0.00
    1   24   31      4.47      0.00
    1   26   31     11.18      0.00
    1   28   31     -3.64      0.00
    1   30   31      9.48      0.00
    2    3   31     -1.26      0.00
    2    5   31      5.43      0.00
    2    7   31      1.72      0.00
    2    9   31      1.30      0.00
    2   11   31     -2.95      0.00
    2   13   31      6.84      0.00
    2   15   31      5.48      0.00
    2   17   31     -8.02      0.00
    2   19   31      0.39      0.00
    2   21   31      0.16      0.00
    2   23   31     -3.01      0.00
    2   25   31     -9.42      0.00
    2   27   31     -6.27      0.00
    2   29   31     13.65      0.00
    0    3   31      2.17      0.00
    3    4   31     -2.95      0.00
    3    6   31      6.04      0.00
    3    8   31     -2.94      0.00
    3   10   31     -1.15      0.00
    3   12   31     -1.51      0.00
    3   14   31      3.37      0.00
    3   16   31      3.91      0.00
    3   18   31     -5.53      0.00
    3   20   31     -5.31      0.00
    3   22   31      2.37      0.00
    3   24   31     -1.33      0.00
    3   26   31      8.66      0.00
    3   28   31      0.77      0.00
    3   30   31      0.79      0.00
    4    5   31     -4.64      0.00
    4    7   31     -0.42      0.00
    4    9   31     -0.38      0.00
    4   11   31      5.91      0.00
    4   13   31     -0.56      0.00
    4   15   31      9.43      0.00
    4   17   31      2.63      0.00
    4   19   31     -9.33      0.00
    4   21   31     -8.55      0.00
    4   23   31      0.21      0.00
    4   25   31      2.15      0.00
    4   27   31      0.79      0.00
    4   29   31     11.94      0.00
    0    5   31     -8.33      0.00
    5    6   31      1.93      0.00
    5    8   31     -4.73      0.00
    5   10   31     -1.32      0.00
    5   12   31     -3.08      0.00
    5   14   31      0.58      0.00
    5   16   31     -0.07      0.00
    5   18   31      2.21      0.00
    5   20   31      4.61      0.00
    5   22   31     -1.85      0.00
    5   24   31     -1.07      0.00
    5   26   31      9.67      0.00
    5   28   31     -2.59      0.00
    5   30   31     -1.44      0.00
    6    7   31      0.18      0.00
    6    9   31      4.95      0.00
    6   11   31      7.07      0.00
    6   13   31      5.84      0.00
    6   15   31      1.30      0.00
    6   17   31     -8.22      0.00
    6   19   31     -2.84      0.00
    6   21   31     -1.99      0.00
    6   23   31     -2.56      0.00
    6   25   31      8.16      0.00
    6   27   31     -1.80      0.00
    6   29   31    -24.06      0.00
    0    7   31      3.82      0.00
    7    8   31    -11.49      0.00
    7   10   31     -8.00      0.00
    7   12   31     -2.08      0.00
    7   14   31     -3.82      0.00
    7   16   31      6.44      0.00
    7   18   31    -13.60      0.00
    7   20   31     -1.86      0.00
    7   22   31    -10.38      0.00
    7   24   31     -1.58      0.00
    7   26   31     -0.66      0.00
    7   28   31     -4.56      0.00
    8    9   31      1.65      0.00
    8   11   31      3.09      0.00
    8   13   31     -4.19      0.00
    8   15   31      5.47      0.00
    8   17   31     11.68      0.00
    8   19   31     -8.10      0.00
    8   21   31     -0.51      0.00
    8   23   31     -3.90      0.00
    8   25   31     -2.04      0.00
    8   27   31     14.53      0.00
    8   29   31     -6.92      0.00
    0    9   31      9.24      0.00
    9   10   31     -6.10      0.00
    9   12   31     -1.76      0.00
    9   14   31      5.56      0.00
    9   16   31     -6.82      0.00
    9   18   31      1.43      0.00
    9   20   31    -13.32      0.00
    9   22   31     -6.87      0.00
    9   24   31    -11.79      0.00
    9   26   31      0.30      0.00
    9   28   31      0.37      0.00
   10   11   31     -2.43      0.00
   10   13   31     -4.56      0.00
   10   15   31     -1.21      0.00
   10   17   31     -6.23      0.00
   10   19   31     -0.02      0.00
   10   21   31      3.36      0.00
   10   23   31     -5.88      0.00
   10   25   31     -4.93      0.00
   10   27   31    -24.30      0.00
    0   11   31      0.21      0.00
   11   12   31      1.77      0.00
   11   14   31      1.32      0.00
   11   16   31     -0.71      0.00
   11   18   31      8.50      0.00
   11   20   31      4.90      0.00
   11   22   31     -0.06      0.00
   11   24   31     10.18      0.00
   11   26   31      5.46      0.00
   11   28   31     11.19      0.00
   12   13   31      1.77      0.00
   12   15   31     -2.96      0.00
   12   17   31      3.56      0.00
   12   19   31      3.34      0.00
   12   21   31      4.24      0.00
   12   23   31     -1.30      0.00
   12   25   31     -6.80      0.00
   12   27   31     -4.96      0.00
    0   13   31     -2.07      0.00
   13   14   31      7.29      0.00
   13   16   31     -1.62      0.00
   13   18   31     -2.04      0.00
   13   20   31     -0.01      0.00
   13   22   31      9.17      0.00
   13   24   31      2.27      0.00
   13   26   31      1.47      0.00
   14   15   31      0.72      0.00
   14   17   31      7.05      0.00
   14   19   31     -6.55      0.00
   14   21   31      3.35      0.00
   14   23   31      6.19      0.00
   14   25   31      6.27      0.00
   14   27   31    -17.51      0.00
    0   15   31      2.36      0.00
   15   16   31      6.77      0.00
   15   18   31     -7.19      0.00
   15   20   31      0.96      0.00
   15   22   31     -3.11      0.00
   15   24   31      2.27      0.00
   15   26   31    -11.63      0.00
   16   17   31     -6.97      0.00
   16   19   31     -4.05      0.00
   16   21   31      8.42      0.00
   16   23   31     -5.44      0.00
   16   25   31    -10.00      0.00
    0   17   31      1.58      0.00
   17   18   31      4.71      0.00
   17   20   31     -0.83      0.00
   17   22   31      2.78      0.00
   17   24   31     -8.43      0.00
   18   19   31     -3.73      0.00
   18   21   31     -3.37      0.00
   18   23   31     -1.02      0.00
    0   19   31     15.07      0.00
   19   20   31     -5.58      0.00
   19   22   31     -8.83      0.00
   19   24   31    -10.76      0.00
   20   21   31     -0.67      0.00
   20   23   31      2.95      0.00
    0   21   31      2.39      0.00
   21   22   31     -1.29      0.00
    0   23   31     -3.39      0.00
    0   25   31     -4.08      0.00
    0   27   31     -3.27      0.00
    0   29   31      0.60      0.00
    0    0   32    -15.57      0.00
    1    1   32     -1.41      0.00
    1    3   32      6.03      0.00
    1    5   32    -18.38      0.00
    1    7   32      1.01      0.00
    1    9   32     11.57      0.00
    1   11   32     -6.35      0.00
    1   13   32     -7.86      0.00
    1   15   32      2.76      0.00
    1   17   32     -4.02      0.00
    1   19   32     -2.97      0.00
    1   21   32      7.08      0.00
    1   23   32      6.53      0.00
    1   25   32    -12.30      0.00
    1   27   32    -12.98      0.00
    1   29   32    -12.98      0.00
    0    2   32     13.04      0.00
    2    2   32    -12.20      0.00
    2    4   32      7.84      0.00
    2    6   32      1.23      0.00
    2    8   32      4.84      0.00
    2   10   32     11.14      0.00
    2   12   32      2.49      0.00
    2   14   32      0.04      0.00
    2   16   32     -5.53      0.00
    2   18   32     -9.35      0.00
    2   20   32     -5.06      0.00
    2   22   32      6.62      0.00
    2   24   32     -2.70      0.00
    2   26   32      2.27      0.00
    2   28   32    -29.73      0.00
    3    3   32     -9.37      0.00
    3    5   32    -12.80      0.00
    3    7   32     -0.93      0.00
    3    9   32      0.02      0.00
    3   11   32     -3.03      0.00
    3   13   32      6.31      0.00
    3   15   32     -1.81      0.00
    3   17   32      2.94      0.00
    3   19   32      3.44      0.00
    3   21   32     -6.27      0.00
    3   23   32     -5.62      0.00
    3   25   32      2.50      0.00
    3   27   32      0.91      0.00
    3   29   32     -4.90      0.00
    0    4   32      4.61      0.00
    4    4   32     -1.83      0.00
    4    6   32     12.78      0.00
    4    8   32     -6.15      0.00
    4   10   32      2.12      0.00
    4   12   32      4.94      0.00
    4   14   32     -1.74      0.00
    4   16   32      3.90      0.00
    4   18   32      8.08      0.00
    4   20   32      9.11      0.00
    4   22   32      1.12      0.00
    4   24   32     -0.75      0.00
    4   26   32      9.98      0.00
    4   28   32     10.98      0.00
    5    5   32    -13.50      0.00
    5    7   32      1.95      0.00
    5    9   32     -4.70      0.00
    5   11   32      0.09      0.00
    5   13   32     -1.46      0.00
    5   15   32     -2.42      0.00
    5   17   32      5.03      0.00
    5   19   32      6.53      0.00
    5   21   32     -8.66      0.00
    5   23   32      4.25      0.00
    5   25   32      3.12      0.00
    5   27   32      2.07      0.00
    0    6   32      3.66      0.00
    6    6   32     -8.50      0.00
    6    8   32     -8.11      0.00
    6   10   32     -3.39      0.00
    6   12   32     -9.36      0.00
    6   14   32      4.06      0.00
    6   16   32      5.27      0.00
    6   18   32     -0.31      0.00
    6   20   32      8.07      0.00
    6   22   32      9.83      0.00
    6   24   32     -1.53      0.00
    6   26   32    -11.47      0.00
    6   28   32     -6.55      0.00
    7    7   32     -0.95      0.00
    7    9   32      8.25      0.00
    7   11   32     -5.11      0.00
    7   13   32     -0.60      0.00
    7   15   32     -3.24      0.00
    7   17   32      5.99      0.00
    7   19   32      5.75      0.00
    7   21   32     -0.23      0.00
    7   23   32     -3.48      0.00
    7   25   32     -7.80      0.00
    7   27   32     -6.61      0.00
    0    8   32      0.01      0.00
    8    8   32     22.56      0.00
    8   10   32      6.15      0.00
    8   12   32      1.90      0.00
    8   14   32     -6.50      0.00
    8   16   32      0.52      0.00
    8   18   32     -8.73      0.00
    8   20   32      7.12      0.00
    8   22   32     -0.69      0.00
    8   24   32     -8.49      0.00
    8   26   32     -5.92      0.00
    8   28   32     -2.00      0.00
    9    9   32     10.69      0.00
    9   11   32      2.44      0.00
    9   13   32     -2.84      0.00
    9   15   32      2.01      0.00
    9   17   32     -5.63      0.00
    9   19   32      3.77      0.00
    9   21   32     -1.69      0.00
    9   23   32      0.07      0.00
    9   25   32      2.01      0.00
    9   27   32     -5.36      0.00
    0   10   32    -11.45      0.00
   10   10   32      5.88      0.00
   10   12   32     -3.01      0.00
   10   14   32     13.79      0.00
   10   16   32     -2.59      0.00
   10   18   32      4.44      0.00
   10   20   32     -3.85      0.00
   10   22   32     -1.06      0.00
   10   24   32      6.08      0.00
   10   26   32      9.25      0.00
   11   11   32     -4.92      0.00
   11   13   32      3.90      0.00
   11   15   32      0.05      0.00
   11   17   32     -0.37      0.00
   11   19   32      2.19      0.00
   11   21   32      8.83      0.00
   11   23   32     -0.63      0.00
   11   25   32      1.64      0.00
   11   27   32     -7.19      0.00
    0   12   32     -5.31      0.00
   12   12   32     -4.31      0.00
   12   14   32      5.47      0.00
   12   16   32      0.73      0.00
   12   18   32     -5.32      0.00
   12   20   32     10.00      0.00
   12   22   32     -0.75      0.00
   12   24   32      8.43      0.00
   12   26   32     37.10      0.00
   13   13   32     -0.22      0.00
   13   15   32      5.58      0.00
   13   17   32      6.84      0.00
   13   19   32      0.65      0.00
   13   21   32      4.16      0.00
   13   23   32     -5.65      0.00
   13   25   32     -7.46      0.00
    0   14   32      6.20      0.00
   14   14   32     -2.97      0.00
   14   16   32     -3.74      0.00
   14   18   32     -6.45      0.00
   14   20   32     -3.74      0.00
   14   22   32     -4.59      0.00
   14   24   32     -5.65      0.00
   14   26   32     22.13      0.00
   15   15   32    -10.97      0.00
   15   17   32     19.73      0.00
   15   19   32     -3.31      0.00
   15   21   32      4.41      0.00
   15   23   32     -0.14      0.00
   15   25   32      7.92      0.00
    0   16   32      7.23      0.00
   16   16   32      6.57      0.00
   16   18   32     -5.35      0.00
   16   20   32     -2.95      0.00
   16   22   32     -8.81      0.00
   16   24   32     -2.22      0.00
   17   17   32     -6.63      0.00
   17   19   32     -0.15      0.00
   17   21   32      1.72      0.00
   17   23   32     -3.66      0.00
    0   18   32     18.57      0.00
   18   18   32     -8.20      0.00
   18   20   32      0.86      0.00
   18   22   32      3.66      0.00
   19   19   32     10.72      0.00
   19   21   32     -2.89      0.00
    0   20   32     11.34      0.00
   20   20   32     -2.98      0.00
    0   22   32      3.78      0.00
   20   22   32     -9.19      0.00
    0   24   32      5.40      0.00
    0   26   32      3.76      0.00
    0   28   32    -21.57      0.00
    5   29   32    -13.97      0.00
    0    1   33     -2.42      0.00
    1    2   33     -0.81      0.00
    1    4   33      5.40      0.00
    1    6   33     -2.57      0.00
    1    8   33     -7.20      0.00
    1   10   33     -1.02      0.00
    1   12   33      2.54      0.00
    1   14   33     -1.14      0.00
    1   16   33     -3.60      0.00
    1   18   33      1.45      0.00
    1   20   33    -10.50      0.00
    1   22   33     -2.97      0.00
    1   24   33     -0.06      0.00
    1   26   33      2.56      0.00
    1   28   33     -1.59      0.00
    2    3   33     -4.50      0.00
    2    5   33    -10.17      0.00
    2    7   33     -9.94      0.00
    2    9   33      1.20      0.00
    2   11   33     -0.60      0.00
    2   13   33     -7.52      0.00
    2   15   33     -7.28      0.00
    2   17   33     -7.38      0.00
    2   19   33      4.36      0.00
    2   21   33     -9.07      0.00
    2   23   33      2.99      0.00
    2   25   33     -0.96      0.00
    2   27   33    -14.73      0.00
    0    3   33     18.03      0.00
    3    4   33     -1.74      0.00
    3    6   33     13.71      0.00
    3    8   33      3.52      0.00
    3   10   33      0.45      0.00
    3   12   33    -11.34      0.00
    3   14   33      4.62      0.00
    3   16   33     -0.84      0.00
    3   18   33     -5.14      0.00
    3   20   33     11.75      0.00
    3   22   33     10.21      0.00
    3   24   33      1.75      0.00
    3   26   33     -5.83      0.00
    3   28   33     -1.11      0.00
    4    5   33      8.82      0.00
    4    7   33      2.48      0.00
    4    9   33     -8.63      0.00
    4   11   33    -10.20      0.00
    4   13   33      2.58      0.00
    4   15   33      4.61      0.00
    4   17   33      1.82      0.00
    4   19   33     -3.34      0.00
    4   21   33      4.33      0.00
    4   23   33     -5.31      0.00
    4   25   33     -5.14      0.00
    4   27   33     21.82      0.00
    0    5   33      0.19      0.00
    5    6   33      1.77      0.00
    5    8   33      7.67      0.00
    5   10   33      7.37      0.00
    5   12   33     -2.53      0.00
    5   14   33     -0.76      0.00
    5   16   33      1.49      0.00
    5   18   33      8.88      0.00
    5   20   33     -0.23      0.00
    5   22   33     -9.10      0.00
    5   24   33    -10.81      0.00
    5   26   33     -0.78      0.00
    6    7   33      8.25      0.00
    6    9   33     17.29      0.00
    6   11   33      5.05      0.00
    6   13   33     -9.97      0.00
    6   15   33     -5.01      0.00
    6   17   33     -4.49      0.00
    6   19   33      1.41      0.00
    6   21   33    -10.78      0.00
    6   23   33     -6.29      0.00
    6   25   33      7.35      0.00
    6   27   33      3.21      0.00
    0    7   33    -12.11      0.00
    7    8   33     -2.39      0.00
    7   10   33     -4.71      0.00
    7   12   33      3.86      0.00
    7   14   33     -4.32      0.00
    7   16   33     -1.38      0.00
    7   18   33      8.99      0.00
    7   20   33     -2.23      0.00
    7   22   33     -3.67      0.00
    7   24   33      1.49      0.00
    7   26   33     -7.67      0.00
    8    9   33     -5.72      0.00
    8   11   33    -10.32      0.00
    8   13   33     13.26      0.00
    8   15   33      4.93      0.00
    8   17   33     -0.35      0.00
    8   19   33      1.46      0.00
    8   21   33      5.26      0.00
    8   23   33      0.71      0.00
    8   25   33     11.14      0.00
    8   27   33     -1.75      0.00
    0    9   33     -2.13      0.00
    9   10   33     -2.84      0.00
    9   12   33     -0.90      0.00
    9   14   33    -14.53      0.00
    9   16   33     -9.24      0.00
    9   18   33     -6.82      0.00
    9   20   33      2.09      0.00
    9   22   33     -7.39      0.00
    9   24   33     -1.97      0.00
    9   26   33     -3.68      0.00
   10   11   33      7.76      0.00
   10   13   33     -2.75      0.00
   10   15   33    -14.63      0.00
   10   17   33     -3.24      0.00
   10   19   33      3.56      0.00
   10   21   33     -7.25      0.00
   10   23   33      1.25      0.00
   10   25   33     15.33      0.00
    0   11   33      3.61      0.00
   11   12   33     11.14      0.00
   11   14   33     -2.45      0.00
   11   16   33      6.41      0.00
   11   18   33     -4.29      0.00
   11   20   33     -0.99      0.00
   11   22   33     -4.14      0.00
   11   24   33     -5.55      0.00
   11   26   33     15.40      0.00
   12   13   33     -2.78      0.00
   12   15   33    -12.23      0.00
   12   17   33      0.20      0.00
   12   19   33      4.91      0.00
   12   21   33    -10.48      0.00
   12   23   33      0.41      0.00
   12   25   33    -13.96      0.00
    0   13   33     -6.10      0.00
   13   14   33      8.27      0.00
   13   16   33      2.18      0.00
   13   18   33      5.31      0.00
   13   20   33     -3.30      0.00
   13   22   33      5.46      0.00
   13   24   33     -0.70      0.00
   14   15   33     10.94      0.00
   14   17   33     -1.38      0.00
   14   19   33      7.33      0.00
   14   21   33     -3.34      0.00
   14   23   33     -3.80      0.00
    0   15   33      4.96      0.00
   15   16   33     -8.14      0.00
   15   18   33      3.04      0.00
   15   20   33     10.58      0.00
   15   22   33      1.56      0.00
   15   24   33    -12.01      0.00
   16   17   33     -2.40      0.00
   16   19   33     -1.19      0.00
   16   21   33      0.00      0.00
   16   23   33     -5.17      0.00
    0   17   33      7.47      0.00
   17   18   33     -4.37      0.00
   17   20   33     -2.29      0.00
   17   22   33      4.37      0.00
   18   19   33     -0.01      0.00
   18   21   33      9.79      0.00
    0   19   33      8.50      0.00
   19   20   33      7.24      0.00
    0   21   33      7.29      0.00
    0   23   33      7.39      0.00
    0   25   33     -3.52      0.00
    0   27   33    -38.60      0.00
    0    0   34     38.36      0.00
    1    1   34     38.59      0.00
    1    3   34      5.30      0.00
    1    5   34     -9.26      0.00
    1    7   34     -5.64      0.00
    1    9   34     -2.71      0.00
    1   11   34    -13.57      0.00
    1   13   34      3.53      0.00
    1   15   34     10.16      0.00
    1   17   34     -6.83      0.00
    1   19   34      7.80      0.00
    1   21   34      0.70      0.00
    1   23   34     -2.94      0.00
    1   25   34     -3.06      0.00
    1   27   34      4.92      0.00
    0    2   34     10.68      0.00
    2    2   34     -5.23      0.00
    2    4   34     15.13      0.00
    2    6   34     -7.33      0.00
    2    8   34     -2.60      0.00
    2   10   34     -0.55      0.00
    2   12   34     -6.04      0.00
    2   14   34     -8.64      0.00
    2   16   34      1.77      0.00
    2   18   34     -9.10      0.00
    2   20   34     -1.13      0.00
    2   22   34     -6.98      0.00
    2   24   34      0.17      0.00
    2   26   34      3.05      0.00
    3    3   34     -2.13      0.00
    3    5   34      3.06      0.00
    3    7   34      2.52      0.00
    3    9   34     -3.05      0.00
    3   11   34    -19.92      0.00
    3   13   34     -5.34      0.00
    3   15   34     -5.52      0.00
    3   17   34     -1.53      0.00
    3   19   34      8.51      0.00
    3   21   34     -0.53      0.00
    3   23   34     -0.28      0.00
    3   25   34      7.37      0.00
    3   27   34    -12.25      0.00
    0    4   34     13.34      0.00
    4    4   34      3.93      0.00
    4    6   34     -5.98      0.00
    4    8   34     -3.35      0.00
    4   10   34     -8.49      0.00
    4   12   34     -3.16      0.00
    4   14   34      5.83      0.00
    4   16   34      0.97      0.00
    4   18   34      6.74      0.00
    4   20   34      3.22      0.00
    4   22   34      4.75      0.00
    4   24   34      4.78      0.00
    4   26   34    -20.28      0.00
    5    5   34     -3.25      0.00
    5    7   34     -9.32      0.00
    5    9   34     -5.93      0.00
    5   11   34     -3.32      0.00
    5   13   34     -1.91      0.00
    5   15   34     -2.14      0.00
    5   17   34      1.95      0.00
    5   19   34     -4.77      0.00
    5   21   34     -0.09      0.00
    5   23   34     -5.79      0.00
    5   25   34      0.35      0.00
    0    6   34      0.62      0.00
    6    6   34     -2.83      0.00
    6    8   34      8.04      0.00
    6   10   34      5.24      0.00
    6   12   34     -1.72      0.00
    6   14   34     -1.37      0.00
    6   16   34     -4.74      0.00
    6   18   34      9.00      0.00
    6   20   34     -3.25      0.00
    6   22   34     -1.22      0.00
    6   24   34     -0.38      0.00
    6   26   34      3.84      0.00
    7    7   34    -13.36      0.00
    7    9   34     -3.00      0.00
    7   11   34      4.78      0.00
    7   13   34     -2.47      0.00
    7   15   34      3.25      0.00
    7   17   34      4.37      0.00
    7   19   34    -10.48      0.00
    7   21   34     -8.51      0.00
    7   23   34     -1.63      0.00
    7   25   34      9.02      0.00
    0    8   34     -4.08      0.00
    8    8   34     -0.13      0.00
    8   10   34     -9.54      0.00
    8   12   34     -4.76      0.00
    8   14   34     10.48      0.00
    8   16   34      1.38      0.00
    8   18   34      1.79      0.00
    8   20   34     -5.34      0.00
    8   22   34     -0.30      0.00
    8   24   34      7.59      0.00
    8   26   34     15.12      0.00
    9    9   34     -4.99      0.00
    9   11   34     -4.39      0.00
    9   13   34      8.07      0.00
    9   15   34     -4.13      0.00
    9   17   34     -5.00      0.00
    9   19   34     -2.25      0.00
    9   21   34      4.61      0.00
    9   23   34     -3.70      0.00
    9   25   34    -11.41      0.00
    0   10   34      2.87      0.00
   10   10   34     -3.25      0.00
   10   12   34     -5.21      0.00
   10   14   34      3.41      0.00
   10   16   34      7.02      0.00
   10   18   34     -1.18      0.00
   10   20   34     -4.19      0.00
   10   22   34      1.28      0.00
   10   24   34      1.91      0.00
   11   11   34     11.34      0.00
   11   13   34      1.00      0.00
   11   15   34     -1.66      0.00
   11   17   34     -2.91      0.00
   11   19   34      6.18      0.00
   11   21   34     -4.81      0.00
   11   23   34     -1.64      0.00
    0   12   34     -6.87      0.00
   12   12   34     -0.68      0.00
   12   14   34     -1.07      0.00
   12   16   34     10.24      0.00
   12   18   34     -4.26      0.00
   12   20   34     -5.40      0.00
   12   22   34      0.99      0.00
   12   24   34     -9.76      0.00
   13   13   34    -12.94      0.00
   13   15   34     -1.25      0.00
   13   17   34      2.71      0.00
   13   19   34     -0.32      0.00
   13   21   34     -0.36      0.00
   13   23   34      2.83      0.00
    0   14   34      5.69      0.00
   14   14   34     -8.27      0.00
   14   16   34     -2.14      0.00
   14   18   34     -0.13      0.00
   14   20   34     -3.70      0.00
   14   22   34      1.19      0.00
   15   15   34     -0.11      0.00
   15   17   34     -7.62      0.00
   15   19   34     -1.45      0.00
   15   21   34      4.20      0.00
    0   16   34     14.81      0.00
   16   16   34     -0.13      0.00
   16   18   34     -3.12      0.00
   16   20   34      4.83      0.00
   16   22   34      3.88      0.00
   17   17   34      4.78      0.00
   17   19   34     -0.06      0.00
   17   21   34     -7.60      0.00
    0   18   34     21.47      0.00
   18   18   34     11.73      0.00
   18   20   34      1.68      0.00
   19   19   34    -16.88      0.00
    0   20   34    -10.09      0.00
    0   22   34      6.67      0.00
    0   24   34     10.47      0.00
    0   26   34     17.71      0.00
    0    1   35     21.14      0.00
    1    2   35     -6.21      0.00
    1    4   35     -0.04      0.00
    1    6   35      0.96      0.00
    1    8   35     10.87      0.00
    1   10   35     -7.49      0.00
    1   12   35      4.46      0.00
    1   14   35      2.99      0.00
    1   16   35     -0.28      0.00
    1   18   35     -5.53      0.00
    1   20   35     -1.67      0.00
    1   22   35      5.19      0.00
    1   24   35     -8.06      0.00
    2    3   35     -1.39      0.00
    2    5   35      2.39      0.00
    2    7   35     -7.95      0.00
    2    9   35      5.18      0.00
    2   11   35     -0.89      0.00
    2   13   35      4.63      0.00
    2   15   35     -4.06      0.00
    2   17   35     -3.39      0.00
    2   19   35    -12.43      0.00
    2   21   35     -4.43      0.00
    2   23   35      0.21      0.00
    2   25   35    -10.83      0.00
    0    3   35     10.33      0.00
    3    4   35      9.38      0.00
    3    6   35     -2.88      0.00
    3    8   35     -0.96      0.00
    3   10   35    -13.88      0.00
    3   12   35      5.60      0.00
    3   14   35      0.29      0.00
    3   16   35     -3.16      0.00
    3   18   35      3.08      0.00
    3   20   35      4.22      0.00
    3   22   35      5.65      0.00
    3   24   35      1.72      0.00
    4    5   35      9.56      0.00
    4    7   35      1.79      0.00
    4    9   35      1.80      0.00
    4   11   35      8.90      0.00
    4   13   35      4.51      0.00
    4   15   35     -1.72      0.00
    4   17   35      5.75      0.00
    4   19   35     10.66      0.00
    4   21   35     -9.28      0.00
    4   23   35     -9.21      0.00
    4   25   35      7.48      0.00
    0    5   35      1.35      0.00
    5    6   35     -7.68      0.00
    5    8   35    -10.45      0.00
    5   10   35     -4.95      0.00
    5   12   35      0.26      0.00
    5   14   35     -7.09      0.00
    5   16   35      3.67      0.00
    5   18   35     -1.10      0.00
    5   20   35     -1.65      0.00
    5   22   35      3.44      0.00
    5   24   35      6.14      0.00
    6    7   35      8.40      0.00
    6    9   35     -3.03      0.00
    6   11   35     -4.22      0.00
    6   13   35     -4.31      0.00
    6   15   35     -5.92      0.00
    6   17   35     -4.36      0.00
    6   19   35     -7.80      0.00
    6   21   35    -14.27      0.00
    6   23   35     -5.37      0.00
    6   25   35      7.72      0.00
    0    7   35      3.71      0.00
    7    8   35      5.95      0.00
    7   10   35      1.98      0.00
    7   12   35     -9.23      0.00
    7   14   35      6.80      0.00
    7   16   35     -3.00      0.00
    7   18   35     -8.04      0.00
    7   20   35     -3.24      0.00
    7   22   35      8.32      0.00
    7   24   35     -5.38      0.00
    8    9   35      1.94      0.00
    8   11   35     -0.42      0.00
    8   13   35      0.05      0.00
    8   15   35      3.60      0.00
    8   17   35     -0.71      0.00
    8   19   35     -1.30      0.00
    8   21   35      3.03      0.00
    8   23   35      4.77      0.00
    0    9   35     20.73      0.00
    9   10   35     10.50      0.00
    9   12   35      2.36      0.00
    9   14   35      2.49      0.00
    9   16   35     -1.34      0.00
    9   18   35     -4.69      0.00
    9   20   35     -2.50      0.00
    9   22   35      4.80      0.00
    9   24   35     -4.97      0.00
   10   11   35     -4.07      0.00
   10   13   35      3.40      0.00
   10   15   35      5.99      0.00
   10   17   35     -2.40      0.00
   10   19   35      0.41      0.00
   10   21   35      5.93      0.00
   10   23   35     -0.58      0.00
    0   11   35    -10.89      0.00
   11   12   35      1.83      0.00
   11   14   35     -1.22      0.00
   11   16   35     -1.22      0.00
   11   18   35      2.74      0.00
   11   20   35    -12.04      0.00
   11   22   35      6.35      0.00
   12   13   35      7.64      0.00
   12   15   35      2.90      0.00
   12   17   35     -1.52      0.00
   12   19   35      1.34      0.00
   12   21   35      2.47      0.00
    0   13   35    -21.83      0.00
   13   14   35      5.83      0.00
   13   16   35     -3.64      0.00
   13   18   35      0.44      0.00
   13   20   35      6.02      0.00
   13   22   35      5.74      0.00
   14   15   35      7.77      0.00
   14   17   35     -4.03      0.00
   14   19   35      4.13      0.00
   14   21   35      1.87      0.00
    0   15   35     -0.04      0.00
   15   16   35     -0.58      0.00
   15   18   35      8.61      0.00
   15   20   35      3.60      0.00
   16   17   35     13.07      0.00
   16   19   35     -8.30      0.00
    0   17   35    -10.93      0.00
   17   18   35     -0.20      0.00
    0   19   35     11.45      0.00
    0   21   35     14.82      0.00
    0   23   35      2.01      0.00
    0   25   35     36.23      0.00
    0    0   36      8.68      0.00
    1    1   36     13.94      0.00
    1    3   36     -2.53      0.00
    1    5   36      7.26      0.00
    1    7   36      5.60      0.00
    1    9   36      0.73      0.00
    1   11   36     -4.49      0.00
    1   13   36      4.69      0.00
    1   15   36     -6.83      0.00
    1   17   36     -5.62      0.00
    1   19   36     -3.13      0.00
    1   21   36      3.92      0.00
    1   23   36     13.61      0.00
    0    2   36     10.00      0.00
    2    2   36     -7.67      0.00
    2    4   36     -4.22      0.00
    2    6   36      8.28      0.00
    2    8   36      2.99      0.00
    2   10   36      8.56      0.00
    2   12   36      8.63      0.00
    2   14   36     -6.24      0.00
    2   16   36     -2.33      0.00
    2   18   36      2.72      0.00
    2   20   36     -5.00      0.00
    2   22   36     -3.55      0.00
    2   24   36      8.25      0.00
    3    3   36      2.51      0.00
    3    5   36     -5.24      0.00
    3    7   36      3.67      0.00
    3    9   36      3.44      0.00
    3   11   36      4.26      0.00
    3   13   36     -2.28      0.00
    3   15   36     -4.04      0.00
    3   17   36     -6.06      0.00
    3   19   36     11.79      0.00
    3   21   36     -8.94      0.00
    3   23   36     -5.50      0.00
    0    4   36     21.68      0.00
    4    4   36      3.68      0.00
    4    6   36    -16.30      0.00
    4    8   36     -3.05      0.00
    4   10   36      2.88      0.00
    4   12   36      1.92      0.00
    4   14   36      6.71      0.00
    4   16   36      2.87      0.00
    4   18   36     -7.01      0.00
    4   20   36      7.52      0.00
    4   22   36      3.28      0.00
    4   24   36      5.48      0.00
    5    5   36     -9.90      0.00
    5    7   36     -9.64      0.00
    5    9   36     -6.02      0.00
    5   11   36     -9.18      0.00
    5   13   36     -0.36      0.00
    5   15   36      1.90      0.00
    5   17   36    -10.46      0.00
    5   19   36     -4.13      0.00
    5   21   36     -3.05      0.00
    5   23   36      7.35      0.00
    0    6   36      1.00      0.00
    6    6   36     15.04      0.00
    6    8   36     -6.49      0.00
    6   10   36     -6.84      0.00
    6   12   36    -12.49      0.00
    6   14   36      9.36      0.00
    6   16   36      0.39      0.00
    6   18   36     -2.59      0.00
    6   20   36     -9.09      0.00
    6   22   36     -7.93      0.00
    7    7   36     10.15      0.00
    7    9   36    -11.45      0.00
    7   11   36      5.66      0.00
    7   13   36     11.25      0.00
    7   15   36      3.47      0.00
    7   17   36     -8.87      0.00
    7   19   36      0.38      0.00
    7   21   36      4.06      0.00
    7   23   36     17.91      0.00
    0    8   36      4.02      0.00
    8    8   36      2.62      0.00
    8   10   36      4.12      0.00
    8   12   36     -2.19      0.00
    8   14   36     -6.22      0.00
    8   16   36     -5.92      0.00
    8   18   36      2.63      0.00
    8   20   36     12.38      0.00
    8   22   36      6.97      0.00
    9    9   36     56.63      0.00
    9   11   36     18.50      0.00
    9   13   36      3.49      0.00
    9   15   36      0.78      0.00
    9   17   36      0.01      0.00
    9   19   36     -1.66      0.00
    9   21   36     10.38      0.00
    0   10   36      3.00      0.00
   10   10   36     -5.61      0.00
   10   12   36    -12.81      0.00
   10   14   36      0.35      0.00
   10   16   36      3.09      0.00
   10   18   36     -6.49      0.00
   10   20   36     -3.68      0.00
   10   22   36      0.34      0.00
   11   11   36      4.78      0.00
   11   13   36      6.51      0.00
   11   15   36     12.08      0.00
   11   17   36    -15.93      0.00
   11   19   36      5.30      0.00
   11   21   36     -7.26      0.00
    0   12   36     25.98      0.00
   12   12   36     -9.28      0.00
   12   14   36      4.09      0.00
   12   16   36     -2.17      0.00
   12   18   36      4.08      0.00
   12   20   36     -6.01      0.00
   13   13   36      2.66      0.00
   13   15   36    -10.88      0.00
   13   17   36     13.08      0.00
   13   19   36     -6.69      0.00
    0   14   36     11.54      0.00
   14   14   36     -3.47      0.00
   14   16   36      2.06      0.00
   14   18   36     11.20      0.00
   14   20   36     10.75      0.00
   15   15   36     -2.00      0.00
   15   17   36      4.65      0.00
   15   19   36     12.30      0.00
    0   16   36     -0.75      0.00
   16   16   36     -5.86      0.00
   16   18   36     -6.37      0.00
   17   17   36    -10.89      0.00
    0   18   36     -3.24      0.00
    0   20   36     -4.10      0.00
    0   22   36      5.46      0.00
    0   24   36    -24.01      0.00
    0    1   37     20.32      0.00
    1    2   37     -2.35      0.00
    1    4   37      0.63      0.00
    1    6   37    -10.59      0.00
    1    8   37      8.58      0.00
    1   10   37     -8.39      0.00
    1   12   37      1.91      0.00
    1   14   37     -4.87      0.00
    1   16   37     -0.41      0.00
    1   18   37     -1.08      0.00
    1   20   37     -4.21      0.00
    1   22   37     -0.96      0.00
    2    3   37    -17.13      0.00
    2    5   37     -8.38      0.00
    2    7   37     -3.76      0.00
    2    9   37      1.64      0.00
    2   11   37     -2.01      0.00
    2   13   37     -7.75      0.00
    2   15   37      2.70      0.00
    2   17   37      8.52      0.00
    2   19   37     -6.42      0.00
    2   21   37      9.80      0.00
    0    3   37      1.48      0.00
    3    4   37      7.17      0.00
    3    6   37     -6.45      0.00
    3    8   37      8.14      0.00
    3   10   37      3.13      0.00
    3   12   37      0.59      0.00
    3   14   37      2.82      0.00
    3   16   37    -14.91      0.00
    3   18   37     -7.13      0.00
    3   20   37      9.48      0.00
    3   22   37    -11.42      0.00
    4    5   37     -8.41      0.00
    4    7   37     -5.40      0.00
    4    9   37      0.63      0.00
    4   11   37      2.85      0.00
    4   13   37     -0.37      0.00
    4   15   37      1.82      0.00
    4   17   37     -9.81      0.00
    4   19   37     -3.09      0.00
    4   21   37      0.14      0.00
    0    5   37     -1.66      0.00
    5    6   37      0.04      0.00
    5    8   37     -3.52      0.00
    5   10   37     -0.18      0.00
    5   12   37    -18.21      0.00
    5   14   37     -8.10      0.00
    5   16   37      9.00      0.00
    5   18   37      5.26      0.00
    5   20   37    -11.47      0.00
    5   22   37     19.10      0.00
    6    7   37      6.68      0.00
    6    9   37     -0.71      0.00
    6   11   37     -3.59      0.00
    6   13   37     -4.17      0.00
    6   15   37     -3.19      0.00
    6   17   37     11.64      0.00
    6   19   37     -3.70      0.00
    6   21   37     -6.83      0.00
    0    7   37     -4.23      0.00
    7    8   37     -0.87      0.00
    7   10   37     -1.61      0.00
    7   12   37     -6.90      0.00
    7   14   37      4.08      0.00
    7   16   37     -7.82      0.00
    7   18   37     -7.65      0.00
    7   20   37     -2.38      0.00
    8    9   37     -4.53      0.00
    8   11   37      8.99      0.00
    8   13   37      4.68      0.00
    8   15   37     -0.75      0.00
    8   17   37      1.05      0.00
    8   19   37     -3.80      0.00
    8   21   37      1.54      0.00
    0    9   37      2.41      0.00
    9   10   37     11.86      0.00
    9   12   37      1.62      0.00
    9   14   37      1.88      0.00
    9   16   37      7.44      0.00
    9   18   37     12.92      0.00
    9   20   37    -17.02      0.00
   10   11   37     -1.49      0.00
   10   13   37      0.19      0.00
   10   15   37      7.78      0.00
   10   17   37     -2.36      0.00
   10   19   37     -1.83      0.00
    0   11   37      9.61      0.00
   11   12   37      5.14      0.00
   11   14   37      8.17      0.00
   11   16   37      4.34      0.00
   11   18   37     -3.31      0.00
   11   20   37     -6.02      0.00
   12   13   37      2.18      0.00
   12   15   37      4.40      0.00
   12   17   37     -1.05      0.00
   12   19   37     -3.55      0.00
    0   13   37      3.11      0.00
   13   14   37    -13.03      0.00
   13   16   37      3.45      0.00
   13   18   37     -1.53      0.00
   14   15   37    -11.55      0.00
   14   17   37     -4.11      0.00
    0   15   37      7.71      0.00
   15   16   37      3.85      0.00
    0   17   37     -2.56      0.00
    0   19   37      0.60      0.00
    0   21   37     13.43      0.00
    7   22   37    -18.24      0.00
    0   23   37     17.79      0.00
    0    0   38    -18.32      0.00
    1    1   38     17.45      0.00
    1    3   38      7.92      0.00
    1    5   38     13.42      0.00
    1    7   38     -2.05      0.00
    1    9   38     -6.90      0.00
    1   11   38      0.96      0.00
    1   13   38     -6.52      0.00
    1   15   38      3.80      0.00
    1   17   38     -2.17      0.00
    1   19   38     -4.13      0.00
    1   21   38     -3.06      0.00
    0    2   38     14.61      0.00
    2    2   38    -23.81      0.00
    2    4   38      9.06      0.00
    2    6   38      7.44      0.00
    2    8   38     -0.72      0.00
    2   10   38      4.25      0.00
    2   12   38      5.97      0.00
    2   14   38     -1.77      0.00
    2   16   38     -7.95      0.00
    2   18   38     -4.63      0.00
    2   20   38      3.23      0.00
    3    3   38     -0.20      0.00
    3    5   38     -1.69      0.00
    3    7   38      2.79      0.00
    3    9   38     -1.18      0.00
    3   11   38     11.09      0.00
    3   13   38     -5.70      0.00
    3   15   38     -8.16      0.00
    3   17   38     -7.88      0.00
    3   19   38      0.44      0.00
    3   21   38      8.71      0.00
    0    4   38     56.20      0.00
    4    4   38     30.12      0.00
    4    6   38      0.37      0.00
    4    8   38     20.26      0.00
    4   10   38     -1.75      0.00
    4   12   38     -0.84      0.00
    4   14   38     -2.65      0.00
    4   16   38      5.30      0.00
    4   18   38    -18.00      0.00
    4   20   38      7.17      0.00
    5    5   38     10.22      0.00
    5    7   38      3.73      0.00
    5    9   38      9.75      0.00
    5   11   38    -10.49      0.00
    5   13   38     -3.63      0.00
    5   15   38      3.75      0.00
    5   17   38     -7.21      0.00
    5   19   38     -2.44      0.00
    0    6   38     -0.92      0.00
    6    6   38     -2.64      0.00
    6    8   38     -4.66      0.00
    6   10   38     -5.85      0.00
    6   12   38     -4.74      0.00
    6   14   38      3.80      0.00
    6   16   38      4.31      0.00
    6   18   38     10.17      0.00
    6   20   38     -7.34      0.00
    7    7   38      6.13      0.00
    7    9   38     -8.27      0.00
    7   11   38      6.89      0.00
    7   13   38     -0.42      0.00
    7   15   38     -4.69      0.00
    7   17   38      7.68      0.00
    7   19   38      0.74      0.00
    0    8   38      3.48      0.00
    8    8   38     14.85      0.00
    8   10   38      7.59      0.00
    8   12   38     -6.04      0.00
    8   14   38     -1.26      0.00
    8   16   38     -2.21      0.00
    8   18   38     -4.68      0.00
    9    9   38     12.63      0.00
    9   11   38     11.39      0.00
    9   13   38      0.79      0.00
    9   15   38      9.81      0.00
    9   17   38      6.06      0.00
    9   19   38     11.26      0.00
    0   10   38     -1.92      0.00
   10   10   38      0.18      0.00
   10   12   38     -5.75      0.00
   10   14   38     -3.94      0.00
   10   16   38      7.56      0.00
   10   18   38      3.75      0.00
   11   11   38      1.35      0.00
   11   13   38      1.77      0.00
   11   15   38      4.68      0.00
   11   17   38      7.10      0.00
    0   12   38      5.99      0.00
   12   12   38     -0.29      0.00
   12   14   38     -6.59      0.00
   12   16   38      3.26      0.00
   13   13   38    -16.67      0.00
   13   15   38      1.44      0.00
   13   17   38     -2.13      0.00
    0   14   38      7.38      0.00
   14   14   38      2.82      0.00
   14   16   38     -2.26      0.00
   15   15   38     16.24      0.00
    0   16   38      7.26      0.00
    0   18   38     -1.58      0.00
    0   20   38      0.27      0.00
    0    1   39     -7.13      0.00
    1    2   39     -6.37      0.00
    1    4   39     -5.38      0.00
    1    6   39     -2.82      0.00
    1    8   39     -7.42      0.00
    1   10   39     -4.30      0.00
    1   12   39      6.87      0.00
    1   14   39     -1.69      0.00
    1   16   39    -12.35      0.00
    1   18   39     -1.71      0.00
    2    3   39      1.37      0.00
    2    5   39     -2.93      0.00
    2    7   39     -4.89      0.00
    2    9   39     -4.86      0.00
    2   11   39      4.65      0.00
    2   13   39     -4.37      0.00
    2   15   39     -7.52      0.00
    2   17   39    -10.68      0.00
    2   19   39      4.11      0.00
    0    3   39     12.84      0.00
    3    4   39      7.73      0.00
    3    6   39     -2.14      0.00
    3    8   39      1.80      0.00
    3   10   39     -7.77      0.00
    3   12   39      9.74      0.00
    3   14   39      6.08      0.00
    3   16   39      7.85      0.00
    3   18   39      8.28      0.00
    4    5   39     -4.14      0.00
    4    7   39     -0.33      0.00
    4    9   39    -10.18      0.00
    4   11   39     -3.26      0.00
    4   13   39      6.88      0.00
    4   15   39     -7.33      0.00
    4   17   39      1.81      0.00
    4   19   39    -11.19      0.00
    0    5   39     12.20      0.00
    5    6   39     -3.76      0.00
    5    8   39      8.79      0.00
    5   10   39      4.94      0.00
    5   12   39      8.08      0.00
    5   14   39     -8.17      0.00
    5   16   39     -3.50      0.00
    5   18   39    -12.31      0.00
    6    7   39     -6.07      0.00
    6    9   39     -0.62      0.00
    6   11   39     -2.86      0.00
    6   13   39      4.13      0.00
    6   15   39      4.27      0.00
    6   17   39    -13.62      0.00
    0    7   39      2.07      0.00
    7    8   39      9.26      0.00
    7   10   39     11.31      0.00
    7   12   39      1.65      0.00
    7   14   39     -8.86      0.00
    7   16   39     -3.81      0.00
    8    9   39      5.04      0.00
    8   11   39      9.39      0.00
    8   13   39     21.10      0.00
    8   15   39     -6.64      0.00
    8   17   39     10.72      0.00
    0    9   39      2.05      0.00
    9   10   39      9.23      0.00
    9   12   39     -4.36      0.00
    9   14   39     -5.53      0.00
    9   16   39     -5.63      0.00
   10   11   39     -5.50      0.00
   10   13   39     -1.63      0.00
   10   15   39      0.80      0.00
    0   11   39      3.11      0.00
   11   12   39     -5.94      0.00
   11   14   39      5.40      0.00
   11   16   39     -1.96      0.00
   12   13   39     -3.58      0.00
    0   13   39     15.89      0.00
   13   14   39     10.00      0.00
    0   15   39     -6.18      0.00
   12   15   39     -1.36      0.00
    0   17   39     -7.90      0.00
    7   18   39     13.75      0.00
    0   19   39      7.20      0.00
    0    0   40    -26.38      0.00
    1    1   40     -2.84      0.00
    1    3   40      7.80      0.00
    1    5   40    -12.18      0.00
    1    7   40    -16.36      0.00
    1    9   40      5.12      0.00
    1   11   40     -3.40      0.00
    1   13   40      8.72      0.00
    1   15   40     -0.30      0.00
    1   17   40      1.27      0.00
    0    2   40      7.62      0.00
    2    2   40     -4.45      0.00
    2    4   40     -1.59      0.00
    2    6   40     -7.22      0.00
    2    8   40    -12.10      0.00
    2   10   40     -6.10      0.00
    2   12   40     -3.33      0.00
    2   14   40     -4.90      0.00
    2   16   40     23.20      0.00
    3    3   40     -8.80      0.00
    3    5   40    -19.68      0.00
    3    7   40     -2.38      0.00
    3    9   40     -3.81      0.00
    3   11   40     11.52      0.00
    3   13   40      5.25      0.00
    3   15   40    -12.69      0.00
    0    4   40      9.36      0.00
    4    4   40    -14.25      0.00
    4    6   40    -13.32      0.00
    4    8   40      3.55      0.00
    4   10   40      4.15      0.00
    4   12   40      1.29      0.00
    4   14   40     -5.95      0.00
    4   16   40     -7.56      0.00
    5    5   40     -6.99      0.00
    5    7   40      9.43      0.00
    5    9   40      3.12      0.00
    5   11   40      4.88      0.00
    5   13   40     -7.75      0.00
    5   15   40      1.00      0.00
    0    6   40     -7.47      0.00
    6    6   40     -2.67      0.00
    6    8   40      9.03      0.00
    6   10   40     11.32      0.00
    6   12   40     -4.71      0.00
    6   14   40     -7.25      0.00
    7    7   40     -4.97      0.00
    7    9   40     -8.24      0.00
    7   11   40     10.15      0.00
    7   13   40    -10.60      0.00
    7   15   40     -2.35      0.00
    0    8   40      0.36      0.00
    8    8   40     10.55      0.00
    8   10   40      5.97      0.00
    8   12   40     -7.79      0.00
    8   14   40      9.61      0.00
    9    9   40    -11.54      0.00
    9   11   40      5.59      0.00
    9   13   40     -3.03      0.00
    0   10   40     10.89      0.00
   10   10   40      0.42      0.00
   10   12   40     -7.43      0.00
   11   11   40     -3.06      0.00
   11   13   40      4.35      0.00
    0   12   40    -11.58      0.00
   12   12   40      6.28      0.00
    0   14   40    -10.02      0.00
   10   14   40      3.90      0.00
    0   16   40     -1.26      0.00
    6   16   40    -18.69      0.00
    3   17   40      8.77      0.00
    0    1   41      2.48      0.00
    1    2   41      1.43      0.00
    1    4   41      4.66      0.00
    1    6   41      2.62      0.00
    1    8   41      1.70      0.00
    1   10   41     -1.92      0.00
    1   12   41     -9.86      0.00
    1   14   41     21.13      0.00
    2    3   41     -1.58      0.00
    2    5   41     -1.27      0.00
    2    7   41     -4.71      0.00
    2    9   41     -6.68      0.00
    2   11   41      9.38      0.00
    2   13   41      0.27      0.00
    0    3   41     11.92      0.00
    3    4   41      3.26      0.00
    3    6   41     10.40      0.00
    3    8   41      2.78      0.00
    3   10   41     -9.44      0.00
    3   12   41     -0.03      0.00
    3   14   41      9.55      0.00
    4    5   41      3.42      0.00
    4    7   41      0.63      0.00
    4    9   41      4.80      0.00
    4   11   41      3.78      0.00
    4   13   41     -1.12      0.00
    0    5   41      3.49      0.00
    5    6   41     -1.36      0.00
    5    8   41     -1.31      0.00
    5   10   41      0.49      0.00
    5   12   41     -3.90      0.00
    6    7   41     -6.19      0.00
    6    9   41     -4.66      0.00
    6   11   41      4.39      0.00
    6   13   41     10.54      0.00
    0    7   41      9.97      0.00
    7    8   41      2.85      0.00
    7   10   41     -5.42      0.00
    7   12   41      1.60      0.00
    8    9   41     -1.16      0.00
    8   11   41      8.09      0.00
    0    9   41     -6.41      0.00
    9   10   41     -3.25      0.00
    0   11   41      4.90      0.00
    0   13   41      0.86      0.00
    0    0   42    -16.94      0.00
    1    1   42      3.74      0.00
    1    3   42      6.73      0.00
    1    5   42     -9.76      0.00
    1    7   42      4.17      0.00
    1    9   42    -13.27      0.00
    0    2   42     -4.71      0.00
    2    2   42    -10.00      0.00
    2    4   42    -19.13      0.00
    2    6   42      6.57      0.00
    2    8   42     -2.18      0.00
    2   10   42     -7.01      0.00
    3    3   42      0.21      0.00
    3    5   42      5.00      0.00
    3    7   42     -3.98      0.00
    3    9   42     -1.99      0.00
    0    4   42    -11.56      0.00
    4    4   42     -3.32      0.00
    4    6   42      1.89      0.00
    4    8   42     -6.90      0.00
    5    5   42     -0.15      0.00
    5    7   42     -6.78      0.00
    5    9   42      3.31      0.00
    0    6   42      7.26      0.00
    6    6   42     -7.97      0.00
    6    8   42     -4.14      0.00
    7    7   42      0.81      0.00
    0    8   42     -8.56      0.00
    7    9   42     -3.89      0.00
    0   10   42     -2.49      0.00
    4   10   42      2.46      0.00
    1   11   42     -0.16      0.00
    3   11   42     -3.96      0.00
    0    1   43      9.51      0.00
    1    2   43      6.73      0.00
    1    4   43      6.03      0.00
    2    3   43     -3.96      0.00
    0    3   43      3.67      0.00
    3    4   43      3.00      0.00
    4    5   43     -3.99      0.00
    0    5   43     -9.62      0.00
    2    5   43     -3.12      0.00
    1    6   43     13.27      0.00
   25   25   26      8.19      0.00
   24   26   26     22.09      0.00
   26   26   26     13.16      0.00
   24   25   27     26.14      0.00
   23   26   27      9.28      0.00
   25   26   27     -7.27      0.00
   22   27   27     32.98      0.00
   24   27   27     16.80      0.00
   26   27   27     -8.61      0.00
   24   24   28     -5.07      0.00
   23   25   28     -8.52      0.00
   25   25   28      1.27      0.00
   22   26   28     -7.62      0.00
   24   26   28     -1.97      0.00
   26   26   28     -3.98      0.00
   21   27   28     -0.45      0.00
   23   27   28      1.11      0.00
   25   27   28     -4.85      0.00
   27   27   28      8.08      0.00
   20   28   28     23.89      0.00
   22   28   28     11.85      0.00
   24   28   28     12.77      0.00
   26   28   28     12.45      0.00
   28   28   28    -15.39      0.00
   23   24   29      0.77      0.00
   22   25   29      2.43      0.00
   24   25   29      4.70      0.00
   21   26   29     -5.46      0.00
   23   26   29      5.45      0.00
   25   26   29    -10.58      0.00
   20   27   29      7.44      0.00
   22   27   29     -8.95      0.00
   24   27   29     -6.68      0.00
   26   27   29     -0.67      0.00
   17   28   29     -0.87      0.00
   19   28   29      4.20      0.00
   21   28   29     -6.47      0.00
   23   28   29     -8.20      0.00
   25   28   29     -3.69      0.00
   27   28   29      0.28      0.00
   16   29   29    -13.66      0.00
   18   29   29      9.03      0.00
   20   29   29     -9.04      0.00
   22   29   29     -3.28      0.00
   24   29   29      3.38      0.00
   26   29   29      0.92      0.00
   28   29   29      1.30      0.00
   23   23   30      9.61      0.00
   22   24   30    -17.19      0.00
   24   24   30      9.27      0.00
   21   25   30      1.89      0.00
   23   25   30      1.58      0.00
   25   25   30    -13.64      0.00
   20   26   30     -1.73      0.00
   22   26   30     10.02      0.00
   24   26   30      0.12      0.00
   26   26   30     -7.68      0.00
   17   27   30     10.71      0.00
   19   27   30    -16.56      0.00
   21   27   30     -7.33      0.00
   23   27   30      3.81      0.00
   25   27   30     -0.79      0.00
   27   27   30      7.39      0.00
   16   28   30     21.99      0.00
   18   28   30    -10.08      0.00
   20   28   30      8.13      0.00
   22   28   30     -2.82      0.00
   24   28   30     -5.04      0.00
   26   28   30      6.33      0.00
   28   28   30     -1.04      0.00
   13   29   30     -0.24      0.00
   15   29   30     -7.99      0.00
   17   29   30     -7.74      0.00
   19   29   30     -3.62      0.00
   21   29   30     -7.83      0.00
   23   29   30      3.35      0.00
   25   29   30      4.02      0.00
   27   29   30     -3.56      0.00
   29   29   30      2.55      0.00
   12   30   30     20.15      0.00
   14   30   30    -28.19      0.00
   16   30   30     11.28      0.00
   18   30   30     12.65      0.00
   20   30   30      7.69      0.00
   22   30   30      8.06      0.00
   24   30   30    -14.02      0.00
   26   30   30      6.57      0.00
   22   23   31    -13.15      0.00
   21   24   31     -0.61      0.00
   23   24   31      6.68      0.00
   18   25   31     -5.78      0.00
   20   25   31     -9.07      0.00
   22   25   31     -5.92      0.00
   24   25   31      7.11      0.00
   17   26   31    -16.77      0.00
   19   26   31      5.19      0.00
   21   26   31      2.55      0.00
   23   26   31     -2.03      0.00
   25   26   31      3.10      0.00
   16   27   31    -12.59      0.00
   18   27   31     -0.07      0.00
   20   27   31      9.32      0.00
   22   27   31     -4.07      0.00
   24   27   31     -0.34      0.00
   26   27   31     -0.14      0.00
   13   28   31     28.19      0.00
   15   28   31    -12.41      0.00
   17   28   31     -4.08      0.00
   19   28   31      1.51      0.00
   21   28   31      2.45      0.00
   23   28   31     -2.86      0.00
   25   28   31      2.35      0.00
   27   28   31     -3.03      0.00
   10   29   31    -21.28      0.00
   12   29   31     14.57      0.00
   14   29   31      7.86      0.00
   16   29   31     -7.52      0.00
   18   29   31      3.58      0.00
   20   29   31     -5.38      0.00
   22   29   31      5.93      0.00
   24   29   31     -2.78      0.00
   26   29   31     -8.03      0.00
    7   30   31     11.28      0.00
    9   30   31     -7.63      0.00
   11   30   31      1.46      0.00
   13   30   31     17.25      0.00
   15   30   31    -11.17      0.00
   17   30   31      2.11      0.00
   19   30   31      4.51      0.00
   21   30   31     -2.64      0.00
   23   30   31     -4.37      0.00
   25   30   31     -0.86      0.00
    0   31   31     10.94      0.00
    2   31   31      3.55      0.00
    4   31   31     20.93      0.00
    6   31   31     -8.03      0.00
    8   31   31     19.04      0.00
   10   31   31     -1.16      0.00
   12   31   31      0.72      0.00
   14   31   31      4.15      0.00
   16   31   31      7.75      0.00
   18   31   31     -8.22      0.00
   20   31   31     -6.04      0.00
   22   31   31     -1.80      0.00
   24   31   31      4.82      0.00
   21   21   32     10.75      0.00
   22   22   32     -0.35      0.00
   19   23   32     -8.91      0.00
   21   23   32     -5.89      0.00
   23   23   32     -2.10      0.00
   18   24   32     18.67      0.00
   20   24   32     -8.19      0.00
   22   24   32     -8.30      0.00
   24   24   32      1.49      0.00
   17   25   32      5.72      0.00
   19   25   32      4.90      0.00
   21   25   32      7.71      0.00
   23   25   32      7.71      0.00
   25   25   32      8.23      0.00
   16   26   32      1.00      0.00
   18   26   32      2.01      0.00
   20   26   32    -14.77      0.00
   22   26   32      2.11      0.00
   24   26   32     -0.17      0.00
   26   26   32      6.13      0.00
   13   27   32     18.22      0.00
   15   27   32     14.34      0.00
   17   27   32      8.03      0.00
   19   27   32      7.09      0.00
   21   27   32      4.84      0.00
   23   27   32      7.78      0.00
   25   27   32      0.38      0.00
   27   27   32     -3.27      0.00
   10   28   32     -7.44      0.00
   12   28   32     15.77      0.00
   14   28   32      2.57      0.00
   16   28   32    -12.19      0.00
   18   28   32      6.89      0.00
   20   28   32     -1.39      0.00
   22   28   32      0.85      0.00
   24   28   32      5.84      0.00
   26   28   32     -0.53      0.00
    7   29   32     15.34      0.00
    9   29   32      7.53      0.00
   11   29   32      2.24      0.00
   13   29   32     -5.91      0.00
   15   29   32      1.73      0.00
   17   29   32     -0.66      0.00
   19   29   32      5.29      0.00
   21   29   32      1.48      0.00
   23   29   32      8.56      0.00
   25   29   32      4.88      0.00
    0   30   32     37.08      0.00
    2   30   32    -37.62      0.00
    4   30   32     22.13      0.00
    6   30   32     18.55      0.00
    8   30   32    -33.91      0.00
   10   30   32     -0.39      0.00
   12   30   32      8.99      0.00
   14   30   32     -6.48      0.00
   16   30   32      0.10      0.00
   18   30   32      7.11      0.00
   20   30   32     -5.29      0.00
   22   30   32     -3.05      0.00
   24   30   32     -2.58      0.00
    1   31   32     -4.07      0.00
    3   31   32     14.76      0.00
    5   31   32    -14.06      0.00
    7   31   32     -7.01      0.00
    9   31   32      8.41      0.00
   11   31   32      2.06      0.00
   13   31   32     -8.05      0.00
   15   31   32      1.65      0.00
   17   31   32      8.14      0.00
   19   31   32      3.27      0.00
   21   31   32      7.76      0.00
   23   31   32     -1.78      0.00
    0   32   32    -15.57      0.00
    2   32   32    -23.03      0.00
    4   32   32     -6.61      0.00
    6   32   32     15.55      0.00
    8   32   32    -13.45      0.00
   10   32   32      4.87      0.00
   12   32   32     -4.99      0.00
   14   32   32     11.86      0.00
   16   32   32    -18.21      0.00
   18   32   32     -5.62      0.00
   20   32   32     -2.01      0.00
   22   32   32      5.58      0.00
   20   21   33      8.40      0.00
   19   22   33     14.73      0.00
   21   22   33     -0.52      0.00
   18   23   33      1.82      0.00
   20   23   33     -3.58      0.00
   22   23   33      0.49      0.00
   17   24   33     -2.38      0.00
   19   24   33      3.89      0.00
   21   24   33     -2.75      0.00
   23   24   33      3.18      0.00
   14   25   33     -2.38      0.00
   16   25   33     -5.22      0.00
   18   25   33     -0.10      0.00
   20   25   33     -6.17      0.00
   22   25   33     -0.90      0.00
   24   25   33     -2.35      0.00
   13   26   33     19.25      0.00
   15   26   33     -0.94      0.00
   17   26   33      2.29      0.00
   19   26   33     -0.45      0.00
   21   26   33      0.92      0.00
   23   26   33      1.51      0.00
   25   26   33      1.25      0.00
   10   27   33    -23.64      0.00
   12   27   33      7.08      0.00
   14   27   33     -2.26      0.00
   16   27   33      1.03      0.00
   18   27   33     -4.63      0.00
   20   27   33     -1.22      0.00
   22   27   33     -4.42      0.00
   24   27   33     -2.49      0.00
   26   27   33     -3.34      0.00
    5   28   33     -7.54      0.00
    7   28   33      5.12      0.00
    9   28   33     -8.41      0.00
   11   28   33     14.14      0.00
   13   28   33     -0.42      0.00
   15   28   33     -2.19      0.00
   17   28   33     -0.07      0.00
   19   28   33     -7.89      0.00
   21   28   33      2.23      0.00
   23   28   33     -1.27      0.00
   25   28   33     -8.67      0.00
    0   29   33     -0.85      0.00
    2   29   33    -15.49      0.00
    4   29   33     16.33      0.00
    6   29   33     -6.46      0.00
    8   29   33     -3.04      0.00
   10   29   33      5.52      0.00
   12   29   33    -13.64      0.00
   14   29   33     -6.61      0.00
   16   29   33      6.19      0.00
   18   29   33     -1.85      0.00
   20   29   33     -1.96      0.00
   22   29   33      9.44      0.00
   24   29   33     -0.97      0.00
    1   30   33      2.32      0.00
    3   30   33     -4.15      0.00
    5   30   33     -9.23      0.00
    7   30   33     -4.60      0.00
    9   30   33      7.52      0.00
   11   30   33     -5.18      0.00
   13   30   33    -10.34      0.00
   15   30   33      2.54      0.00
   17   30   33     -8.74      0.00
   19   30   33     -5.48      0.00
   21   30   33     -1.17      0.00
   23   30   33      3.77      0.00
    0   31   33     31.58      0.00
    2   31   33    -15.52      0.00
    4   31   33      3.05      0.00
    6   31   33     -6.24      0.00
    8   31   33      5.60      0.00
   10   31   33      4.29      0.00
   12   31   33     -9.86      0.00
   14   31   33      3.20      0.00
   16   31   33      8.56      0.00
   18   31   33     -1.75      0.00
   20   31   33     -0.24      0.00
   22   31   33     -0.51      0.00
    1   32   33     12.32      0.00
    3   32   33      5.91      0.00
    5   32   33      7.23      0.00
    7   32   33    -12.18      0.00
    9   32   33      0.00      0.00
   11   32   33      0.38      0.00
   13   32   33      4.27      0.00
   15   32   33      0.41      0.00
   17   32   33      2.05      0.00
   19   32   33      5.54      0.00
   21   32   33     -2.33      0.00
    0   33   33      2.12      0.00
    2   33   33      6.13      0.00
    4   33   33     -8.85      0.00
    6   33   33     12.19      0.00
    8   33   33      5.23      0.00
   10   33   33     -3.53      0.00
   12   33   33     -0.63      0.00
   14   33   33      3.86      0.00
   16   33   33     -2.57      0.00
   18   33   33     -0.17      0.00
   20   33   33      0.21      0.00
   20   20   34      4.55      0.00
   19   21   34      0.21      0.00
   21   21   34     -6.01      0.00
   18   22   34      5.41      0.00
   20   22   34      2.76      0.00
   22   22   34     -8.45      0.00
   15   23   34      3.67      0.00
   17   23   34     -8.22      0.00
   19   23   34      5.38      0.00
   21   23   34      6.78      0.00
   23   23   34      4.67      0.00
   14   24   34     -8.36      0.00
   16   24   34     -6.18      0.00
   18   24   34     -1.76      0.00
   20   24   34     -8.36      0.00
   22   24   34      2.57      0.00
   24   24   34     -5.41      0.00
   11   25   34     -7.54      0.00
   13   25   34    -27.55      0.00
   15   25   34     -2.51      0.00
   17   25   34      6.74      0.00
   19   25   34     -4.47      0.00
   21   25   34      7.26      0.00
   23   25   34     -1.59      0.00
   25   25   34      4.35      0.00
   10   26   34      7.41      0.00
   12   26   34      1.26      0.00
   14   26   34      9.17      0.00
   16   26   34     -4.43      0.00
   18   26   34     -0.45      0.00
   20   26   34      1.68      0.00
   22   26   34     -5.78      0.00
   24   26   34     -2.92      0.00
   26   26   34     -2.10      0.00
    5   27   34     12.21      0.00
    7   27   34    -16.94      0.00
    9   27   34      0.20      0.00
   11   27   34    -16.06      0.00
   13   27   34     -2.43      0.00
   15   27   34     -0.07      0.00
   17   27   34     10.56      0.00
   19   27   34      2.97      0.00
   21   27   34      1.72      0.00
   23   27   34     -1.56      0.00
   25   27   34      0.86      0.00
    0   28   34     13.10      0.00
    2   28   34    -17.77      0.00
    4   28   34     -5.64      0.00
    6   28   34     -4.26      0.00
    8   28   34     -3.56      0.00
   10   28   34     -6.42      0.00
   12   28   34      6.55      0.00
   14   28   34      5.12      0.00
   16   28   34     -1.95      0.00
   18   28   34      0.26      0.00
   20   28   34      4.87      0.00
   22   28   34    -10.29      0.00
   24   28   34      1.25      0.00
    1   29   34      0.43      0.00
    3   29   34     -1.32      0.00
    5   29   34    -10.99      0.00
    7   29   34     -5.19      0.00
    9   29   34      5.93      0.00
   11   29   34      3.18      0.00
   13   29   34      1.86      0.00
   15   29   34      6.31      0.00
   17   29   34     -0.48      0.00
   19   29   34      1.72      0.00
   21   29   34      3.64      0.00
   23   29   34      0.32      0.00
    0   30   34      2.83      0.00
    2   30   34     -3.16      0.00
    4   30   34      3.09      0.00
    6   30   34      0.80      0.00
    8   30   34     -5.24      0.00
   10   30   34     -0.75      0.00
   12   30   34     -6.79      0.00
   14   30   34      4.68      0.00
   16   30   34      1.46      0.00
   18   30   34     -8.24      0.00
   20   30   34      6.13      0.00
   22   30   34     -7.93      0.00
    1   31   34    -16.73      0.00
    3   31   34     -2.64      0.00
    5   31   34     -9.04      0.00
    7   31   34      6.73      0.00
    9   31   34      5.05      0.00
   11   31   34      1.08      0.00
   13   31   34      1.03      0.00
   15   31   34     -3.87      0.00
   17   31   34      2.77      0.00
   19   31   34      1.40      0.00
   21   31   34      0.53      0.00
    0   32   34      2.73      0.00
    2   32   34      5.04      0.00
    4   32   34     -7.74      0.00
    6   32   34    -14.05      0.00
    8   32   34     15.95      0.00
   10   32   34    -18.48      0.00
   12   32   34      2.94      0.00
   14   32   34     -2.98      0.00
   16   32   34    -11.03      0.00
   18   32   34     -2.20      0.00
   20   32   34      5.25      0.00
    1   33   34     -3.33      0.00
    3   33   34      3.84      0.00
    5   33   34     10.01      0.00
    7   33   34      2.46      0.00
    9   33   34     -5.24      0.00
   11   33   34      0.56      0.00
   13   33   34      3.23      0.00
   15   33   34     -9.27      0.00
   17   33   34      8.22      0.00
    0   34   34     -2.16      0.00
    2   34   34     -9.26      0.00
    4   34   34     -2.13      0.00
    6   34   34     -2.57      0.00
    8   34   34     -6.14      0.00
   10   34   34     -3.57      0.00
   12   34   34      4.31      0.00
   14   34   34     -6.77      0.00
   16   34   34     -3.98      0.00
   18   19   35     -1.40      0.00
   17   20   35     -5.27      0.00
   19   20   35     -2.14      0.00
   16   21   35     -9.86      0.00
   18   21   35     -5.71      0.00
   20   21   35      1.08      0.00
   15   22   35     -0.80      0.00
   17   22   35     -3.77      0.00
   19   22   35     -2.61      0.00
   21   22   35     -5.76      0.00
   12   23   35     -7.91      0.00
   14   23   35    -10.56      0.00
   16   23   35      4.54      0.00
   18   23   35     -1.57      0.00
   20   23   35     -3.82      0.00
   22   23   35      1.36      0.00
   11   24   35      1.80      0.00
   13   24   35      5.69      0.00
   15   24   35      9.09      0.00
   17   24   35     -0.04      0.00
   19   24   35     -2.60      0.00
   21   24   35      9.66      0.00
   23   24   35     -6.11      0.00
    8   25   35      5.03      0.00
   10   25   35      5.21      0.00
   12   25   35    -13.14      0.00
   14   25   35      7.02      0.00
   16   25   35      2.50      0.00
   18   25   35     -6.64      0.00
   20   25   35      1.08      0.00
   22   25   35      1.07      0.00
   24   25   35     -4.33      0.00
    1   26   35     13.36      0.00
    3   26   35    -17.03      0.00
    5   26   35      2.63      0.00
    7   26   35     -3.14      0.00
    9   26   35     -1.13      0.00
   11   26   35      4.36      0.00
   13   26   35     -4.99      0.00
   15   26   35      5.27      0.00
   17   26   35     -4.47      0.00
   19   26   35      6.74      0.00
   21   26   35      3.66      0.00
   23   26   35     -1.99      0.00
   25   26   35      6.30      0.00
    0   27   35      2.70      0.00
    2   27   35     -9.49      0.00
    4   27   35      8.03      0.00
    6   27   35     -2.17      0.00
    8   27   35      3.06      0.00
   10   27   35     20.51      0.00
   12   27   35      8.45      0.00
   14   27   35      2.13      0.00
   16   27   35      0.75      0.00
   18   27   35      0.01      0.00
   20   27   35      0.72      0.00
   22   27   35     -0.42      0.00
   24   27   35      5.57      0.00
    1   28   35      0.93      0.00
    3   28   35      4.50      0.00
    5   28   35      0.86      0.00
    7   28   35      8.36      0.00
    9   28   35      5.82      0.00
   11   28   35     -2.83      0.00
   13   28   35     -9.64      0.00
   15   28   35     -4.19      0.00
   17   28   35     -0.65      0.00
   19   28   35      4.38      0.00
   21   28   35     -2.04      0.00
[truncated: 52,830 more chars]
