# Supplementary material for: Dynamic three-dimensional structures of a metal–organic framework captured with femtosecond serial crystallography
Source: Nat Chem. 2024 Mar 25;16(5):693–9. doi: 10.1038/s41557-024-01460-w (PMC11087265; doi:10.1038/s41557-024-01460-w)
Supplement: Supplementary file 31 — Crystallographic structure factors for PCN–224(Fe)–CO at 178 ps; CCDC reference number 2308219. [file 41557_2024_1460_MOESM31_ESM.cif]

 
data_time178d10
# start Validation Reply Form
_vrf_THETM01_time178d10
;
PROBLEM: The value of sine(theta_max)/wavelength is less than 0.575
RESPONSE: To prevent the intensities of the Bragg spots in the 
low-resolution region from exceeding the detector's saturation limit, 
the X-ray flux had to be limited. Consequently, the intensity of the 
Bragg spots in the high-resolution region was insufficient for detection, 
resulting in the limited resolution.
;
# end Validation Reply Form

_audit_creation_method            'SHELXL-2018/3'
_shelx_SHELXL_version_number      '2018/3'
_chemical_name_systematic         ?
_chemical_name_common             ?
_chemical_melting_point           ?
_chemical_formula_moiety          'C147 H72 Fe3 N12 O67 Zr12' 
_chemical_formula_sum
 'C147 H72 Fe3 N12 O67 Zr12' 
_chemical_formula_weight          4340.35

loop_
 _atom_type_symbol
 _atom_type_description
 _atom_type_scat_dispersion_real
 _atom_type_scat_dispersion_imag
 _atom_type_scat_source
 'C'  'C'   0.0051   0.0024
 'International Tables Vol C Tables 4.2.6.8 and 6.1.1.4'
 'H'  'H'   0.0000   0.0000
 'International Tables Vol C Tables 4.2.6.8 and 6.1.1.4'
 'N'  'N'   0.0096   0.0048
 'International Tables Vol C Tables 4.2.6.8 and 6.1.1.4'
 'O'  'O'   0.0160   0.0088
 'International Tables Vol C Tables 4.2.6.8 and 6.1.1.4'
 'Fe'  'Fe'   0.3561   1.1184
 'International Tables Vol C Tables 4.2.6.8 and 6.1.1.4'
 'Zr'  'Zr'  -1.4549   0.7529
 'International Tables Vol C Tables 4.2.6.8 and 6.1.1.4'
 
_space_group_crystal_system       cubic
_space_group_IT_number            229
_space_group_name_H-M_alt         'I m -3 m'
_space_group_name_Hall            '-I 4 2 3'
 
_shelx_space_group_comment
;
The symmetry employed for this shelxl refinement is uniquely defined
by the following loop, which should always be used as a source of
symmetry information in preference to the above space-group names.
They are only intended as comments.
;
 
loop_
 _space_group_symop_operation_xyz
 'x, y, z'
 '-x, -y, z'
 '-x, y, -z'
 'x, -y, -z'
 'z, x, y'
 'z, -x, -y'
 '-z, -x, y'
 '-z, x, -y'
 'y, z, x'
 '-y, z, -x'
 'y, -z, -x'
 '-y, -z, x'
 'y, x, -z'
 '-y, -x, -z'
 'y, -x, z'
 '-y, x, z'
 'x, z, -y'
 '-x, z, y'
 '-x, -z, -y'
 'x, -z, y'
 'z, y, -x'
 'z, -y, x'
 '-z, y, x'
 '-z, -y, -x'
 'x+1/2, y+1/2, z+1/2'
 '-x+1/2, -y+1/2, z+1/2'
 '-x+1/2, y+1/2, -z+1/2'
 'x+1/2, -y+1/2, -z+1/2'
 'z+1/2, x+1/2, y+1/2'
 'z+1/2, -x+1/2, -y+1/2'
 '-z+1/2, -x+1/2, y+1/2'
 '-z+1/2, x+1/2, -y+1/2'
 'y+1/2, z+1/2, x+1/2'
 '-y+1/2, z+1/2, -x+1/2'
 'y+1/2, -z+1/2, -x+1/2'
 '-y+1/2, -z+1/2, x+1/2'
 'y+1/2, x+1/2, -z+1/2'
 '-y+1/2, -x+1/2, -z+1/2'
 'y+1/2, -x+1/2, z+1/2'
 '-y+1/2, x+1/2, z+1/2'
 'x+1/2, z+1/2, -y+1/2'
 '-x+1/2, z+1/2, y+1/2'
 '-x+1/2, -z+1/2, -y+1/2'
 'x+1/2, -z+1/2, y+1/2'
 'z+1/2, y+1/2, -x+1/2'
 'z+1/2, -y+1/2, x+1/2'
 '-z+1/2, y+1/2, x+1/2'
 '-z+1/2, -y+1/2, -x+1/2'
 '-x, -y, -z'
 'x, y, -z'
 'x, -y, z'
 '-x, y, z'
 '-z, -x, -y'
 '-z, x, y'
 'z, x, -y'
 'z, -x, y'
 '-y, -z, -x'
 'y, -z, x'
 '-y, z, x'
 'y, z, -x'
 '-y, -x, z'
 'y, x, z'
 '-y, x, -z'
 'y, -x, -z'
 '-x, -z, y'
 'x, -z, -y'
 'x, z, y'
 '-x, z, -y'
 '-z, -y, x'
 '-z, y, -x'
 'z, -y, -x'
 'z, y, x'
 '-x+1/2, -y+1/2, -z+1/2'
 'x+1/2, y+1/2, -z+1/2'
 'x+1/2, -y+1/2, z+1/2'
 '-x+1/2, y+1/2, z+1/2'
 '-z+1/2, -x+1/2, -y+1/2'
 '-z+1/2, x+1/2, y+1/2'
 'z+1/2, x+1/2, -y+1/2'
 'z+1/2, -x+1/2, y+1/2'
 '-y+1/2, -z+1/2, -x+1/2'
 'y+1/2, -z+1/2, x+1/2'
 '-y+1/2, z+1/2, x+1/2'
 'y+1/2, z+1/2, -x+1/2'
 '-y+1/2, -x+1/2, z+1/2'
 'y+1/2, x+1/2, z+1/2'
 '-y+1/2, x+1/2, -z+1/2'
 'y+1/2, -x+1/2, -z+1/2'
 '-x+1/2, -z+1/2, y+1/2'
 'x+1/2, -z+1/2, -y+1/2'
 'x+1/2, z+1/2, y+1/2'
 '-x+1/2, z+1/2, -y+1/2'
 '-z+1/2, -y+1/2, x+1/2'
 '-z+1/2, y+1/2, -x+1/2'
 'z+1/2, -y+1/2, -x+1/2'
 'z+1/2, y+1/2, x+1/2'
 
_cell_length_a                    38.883(5)
_cell_length_b                    38.883(5)
_cell_length_c                    38.883(5)
_cell_angle_alpha                 90
_cell_angle_beta                  90
_cell_angle_gamma                 90
_cell_volume                      58788(20)
_cell_formula_units_Z             4
_cell_measurement_temperature     293(2)
_cell_measurement_reflns_used     2009456
_cell_measurement_theta_min       0.87
_cell_measurement_theta_max       27.87
 
_exptl_crystal_description        cubic
_exptl_crystal_colour             black
_exptl_crystal_density_meas       ?
_exptl_crystal_density_method     ?
_exptl_crystal_density_diffrn     0.490          
_exptl_crystal_F_000              8528
_exptl_transmission_factor_min    ?
_exptl_transmission_factor_max    ?
_exptl_crystal_size_max           ?
_exptl_crystal_size_mid           ?
_exptl_crystal_size_min           ?
_exptl_absorpt_coefficient_mu     0.448
_shelx_estimated_absorpt_T_min    ?
_shelx_estimated_absorpt_T_max    ?
_exptl_absorpt_correction_type    ?
_exptl_absorpt_correction_T_min   ?
_exptl_absorpt_correction_T_max   ?
_exptl_absorpt_process_details    ?
_exptl_absorpt_special_details    ?
_diffrn_ambient_temperature       293(2)
_diffrn_radiation_wavelength      0.82656
_diffrn_radiation_type            'synchrotron'
_diffrn_source                    'PAL-XFEL'
_diffrn_measurement_device_type   'SFX measurement MX-225HS'
_diffrn_measurement_method        'Fixed-target system'
_diffrn_detector_area_resol_mean  ?
_diffrn_reflns_number             7240
_diffrn_reflns_av_unetI/netI      0.1115
_diffrn_reflns_av_R_equivalents   0.0815
_diffrn_reflns_limit_h_min        1
_diffrn_reflns_limit_h_max        43
_diffrn_reflns_limit_k_min        0
_diffrn_reflns_limit_k_max        30
_diffrn_reflns_limit_l_min        0
_diffrn_reflns_limit_l_max        30
_diffrn_reflns_theta_min          0.861
_diffrn_reflns_theta_max          27.679
_diffrn_reflns_theta_full         27.679
_diffrn_measured_fraction_theta_max   0.990
_diffrn_measured_fraction_theta_full  0.990
_diffrn_reflns_Laue_measured_fraction_max    0.990
_diffrn_reflns_Laue_measured_fraction_full   0.990
_diffrn_reflns_point_group_measured_fraction_max   0.990
_diffrn_reflns_point_group_measured_fraction_full  0.990
_reflns_number_total              4077
_reflns_number_gt                 2121
_reflns_threshold_expression      'I > 2\s(I)'
_reflns_Friedel_coverage          0.000
_reflns_Friedel_fraction_max      .
_reflns_Friedel_fraction_full     .
 
_reflns_special_details
;
 Reflections were merged by SHELXL according to the crystal
 class for the calculation of statistics and refinement.
 
 Structure factors included contributions from the .fab file.
 
 _reflns_Friedel_fraction is defined as the number of unique
 Friedel pairs measured divided by the number that would be
 possible theoretically, ignoring centric projections and
 systematic absences.
;
 
_computing_data_collection        ?
_computing_cell_refinement        ?
_computing_data_reduction         'CrystFEL (J. Appl. Cryst. 2012) and XPREP (Bruker, 2004)'
_computing_structure_solution     'SHELXT 2018/2 (Sheldrick, 2018)'
_computing_structure_refinement 'SHELXL-2018/3 (Sheldrick, 2018)'
_computing_molecular_graphics     ?
_computing_publication_material   ?
_refine_special_details           ?
_refine_ls_structure_factor_coef  Fsqd
_refine_ls_matrix_type            full
_refine_ls_weighting_scheme       calc
_refine_ls_weighting_details
'w=1/[\s^2^(Fo^2^)+(0.2000P)^2^] where P=(Fo^2^+2Fc^2^)/3'
_atom_sites_solution_primary      ?
_atom_sites_solution_secondary    ?
_atom_sites_solution_hydrogens    geom
_refine_ls_hydrogen_treatment     constr
_refine_ls_extinction_method      'SHELXL-2018/3 (Sheldrick 2018)'
_refine_ls_extinction_coef        0.00009(3)
_refine_ls_extinction_expression
 'Fc^*^=kFc[1+0.001xFc^2^\l^3^/sin(2\q)]^-1/4^'
_refine_ls_number_reflns          4077
_refine_ls_number_parameters      131
_refine_ls_number_restraints      144
_refine_ls_R_factor_all           0.1469
_refine_ls_R_factor_gt            0.1105
_refine_ls_wR_factor_ref          0.3436
_refine_ls_wR_factor_gt           0.2928
_refine_ls_goodness_of_fit_ref    1.061
_refine_ls_restrained_S_all       1.048
_refine_ls_shift/su_max           0.000
_refine_ls_shift/su_mean          0.000
 
loop_
 _atom_site_label
 _atom_site_type_symbol
 _atom_site_fract_x
 _atom_site_fract_y
 _atom_site_fract_z
 _atom_site_U_iso_or_equiv
 _atom_site_adp_type
 _atom_site_occupancy
 _atom_site_site_symmetry_order  
 _atom_site_calc_flag
 _atom_site_refinement_flags_posn
 _atom_site_refinement_flags_adp
 _atom_site_refinement_flags_occupancy
 _atom_site_disorder_assembly
 _atom_site_disorder_group
C5 C 0.33125(15) 0.83125(15) 0.250000 0.179(6) Uani 1 2 d DS TU P . .
O4 O 0.32731(16) 0.81479(18) 0.27857(18) 0.192(3) Uani 1 1 d . U . . .
O3 O 0.28236(16) 0.71764(16) 0.28236(16) 0.105(3) Uani 1 6 d S TU P . .
C7 C 0.3760(2) 0.8660(2) 0.2779(3) 0.196(4) Uani 1 1 d . U . . .
H7 H 0.370396 0.853570 0.297567 0.235 Uiso 1 1 calc R U . . .
C6 C 0.35910(14) 0.85910(14) 0.250000 0.152(4) Uani 1 2 d DS TU P . .
C9 C 0.4102(2) 0.9102(2) 0.250000 0.184(6) Uani 1 2 d S TU P . .
C8 C 0.4024(3) 0.8911(3) 0.2810(4) 0.215(5) Uani 1 1 d . U . . .
H8 H 0.413948 0.895054 0.301602 0.258 Uiso 1 1 calc R U . . .
O17 O 0.500000 1.000000 0.1625(7) 0.193(10) Uani 0.5 4 d DS TU P . .
C16 C 0.500000 1.000000 0.1894(5) 0.148(10) Uani 0.5 4 d DS TU P . .
Fe15 Fe 0.500000 1.000000 0.23348(15) 0.153(3) Uani 0.5 4 d DS TU P . .
C10 C 0.43689(16) 0.93689(16) 0.250000 0.190(6) Uani 1 2 d S TU P . .
C11 C 0.42684(16) 0.97158(16) 0.2505(3) 0.194(4) Uani 1 1 d . U . . .
C12 C 0.39152(17) 0.98206(19) 0.2514(4) 0.234(6) Uani 1 1 d . U . . .
H12 H 0.372355 0.967757 0.251864 0.281 Uiso 1 1 calc R U . . .
N14 N 0.4491(2) 1.000000 0.2505(4) 0.202(5) Uani 1 2 d S TU P . .
Zr1 Zr 0.2981(2) 0.7664(3) 0.2981(2) 0.137(2) Uani 0.56(2) 2 d S TU P . 1
O7 O 0.3516(6) 0.7466(7) 0.3089(6) 0.228(9) Uani 0.56(2) 1 d . U P . 1
O1 O 0.3178(5) 0.7538(3) 0.2462(3) 0.137(6) Uani 0.56(2) 2 d S TU P . 1
Zr2 Zr 0.2860(3) 0.7791(3) 0.2860(3) 0.124(3) Uani 0.44(2) 2 d S TU P . 2
O8 O 0.3406(5) 0.7545(5) 0.2905(6) 0.162(7) Uani 0.44(2) 1 d . U P . 2
O2 O 0.2897(5) 0.7640(4) 0.2360(4) 0.117(7) Uani 0.44(2) 2 d S TU P . 2
 
loop_
 _atom_site_aniso_label
 _atom_site_aniso_U_11
 _atom_site_aniso_U_22
 _atom_site_aniso_U_33
 _atom_site_aniso_U_23
 _atom_site_aniso_U_13
 _atom_site_aniso_U_12
C5 0.155(6) 0.155(6) 0.228(13) -0.112(8) 0.112(8) -0.076(7)
O4 0.174(5) 0.197(5) 0.205(6) -0.097(5) 0.095(5) -0.108(4)
O3 0.105(3) 0.105(3) 0.105(3) -0.026(3) 0.026(3) -0.026(3)
C7 0.145(6) 0.129(6) 0.314(12) -0.053(7) 0.028(7) -0.072(5)
C6 0.119(5) 0.119(5) 0.217(11) -0.060(6) 0.060(6) -0.061(6)
C9 0.081(4) 0.081(4) 0.39(2) -0.004(6) 0.004(6) -0.001(5)
C8 0.144(7) 0.153(8) 0.349(15) -0.054(9) 0.006(8) -0.044(6)
O17 0.091(12) 0.123(14) 0.37(3) 0.000 0.000 0.000
C16 0.079(14) 0.072(13) 0.29(3) 0.000 0.000 0.000
Fe15 0.074(2) 0.078(2) 0.308(9) 0.000 0.000 0.000
C10 0.074(3) 0.074(3) 0.422(19) -0.001(5) 0.001(5) -0.001(4)
C11 0.076(4) 0.077(4) 0.429(15) -0.004(5) -0.005(5) -0.006(3)
C12 0.078(4) 0.091(4) 0.53(2) -0.007(7) -0.011(7) 0.008(3)
N14 0.081(5) 0.095(5) 0.430(18) 0.000 0.005(6) 0.000
Zr1 0.138(3) 0.134(3) 0.138(3) -0.058(3) 0.057(3) -0.058(3)
O7 0.158(14) 0.32(2) 0.211(18) 0.009(15) 0.017(11) -0.083(12)
O1 0.148(14) 0.132(6) 0.132(6) -0.035(7) 0.031(7) -0.031(7)
Zr2 0.126(3) 0.119(4) 0.126(3) -0.051(3) 0.047(3) -0.051(3)
O8 0.110(10) 0.185(13) 0.192(17) -0.052(12) 0.020(9) -0.057(9)
O2 0.119(14) 0.116(7) 0.116(7) -0.004(10) 0.032(8) -0.032(8)
 
_geom_special_details
;
 All esds (except the esd in the dihedral angle between two l.s. planes)
 are estimated using the full covariance matrix.  The cell esds are taken
 into account individually in the estimation of esds in distances, angles
 and torsion angles; correlations between esds in cell parameters are only
 used when they are defined by crystal symmetry.  An approximate (isotropic)
 treatment of cell esds is used for estimating esds involving l.s. planes.
;
 
loop_
 _geom_bond_atom_site_label_1
 _geom_bond_atom_site_label_2
 _geom_bond_distance
 _geom_bond_site_symmetry_2
 _geom_bond_publ_flag
C5 O4 1.291(8) . ?
C5 O4 1.291(8) 37_455 ?
C5 C6 1.532(8) . ?
O4 Zr2 2.142(6) . ?
O4 Zr1 2.324(9) . ?
O3 Zr1 2.086(5) . ?
O3 Zr1 2.086(5) 12_665 ?
O3 Zr1 2.086(5) 6_566 ?
O3 Zr2 2.398(11) . ?
O3 Zr2 2.398(11) 12_665 ?
O3 Zr2 2.398(11) 6_566 ?
C7 C6 1.299(12) . ?
C7 C8 1.421(12) . ?
C7 H7 0.9300 . ?
C9 C8 1.447(14) . ?
C9 C8 1.447(14) 37_455 ?
C9 C10 1.470(14) . ?
C8 H8 0.9300 . ?
O17 C16 1.046(19) . ?
C16 Fe15 1.715(19) . ?
Fe15 Fe15 1.285(12) 37_455 ?
Fe15 N14 2.074(9) 38_665 ?
Fe15 N14 2.074(9) 37_455 ?
Fe15 N14 2.085(9) 2_675 ?
Fe15 N14 2.085(9) . ?
C10 C11 1.404(8) . ?
C10 C11 1.404(8) 37_455 ?
C11 N14 1.404(8) . ?
C11 C12 1.433(9) . ?
C12 C12 1.395(15) 51_575 ?
C12 H12 0.9300 . ?
Zr1 O1 2.213(8) . ?
Zr1 O1 2.213(8) 12_665 ?
Zr1 O7 2.25(2) . ?
Zr1 O7 2.25(2) 72 ?
Zr1 Zr1 3.550(7) 6_566 ?
Zr1 Zr1 3.550(7) 12_665 ?
Zr2 O2 1.28(3) 78_554 ?
Zr2 O2 2.035(11) . ?
Zr2 O2 2.035(12) 12_665 ?
Zr2 O8 2.33(2) . ?
Zr2 O8 2.33(2) 72 ?
Zr2 Zr2 2.83(2) 78_554 ?
Zr2 Zr2 2.83(2) 84_455 ?
Zr2 Zr2 3.580(8) 6_566 ?
Zr2 Zr2 3.580(8) 12_665 ?
O2 O2 1.78(2) 84_455 ?
O2 O2 1.78(2) 78_554 ?
 
loop_
 _geom_angle_atom_site_label_1
 _geom_angle_atom_site_label_2
 _geom_angle_atom_site_label_3
 _geom_angle
 _geom_angle_site_symmetry_1
 _geom_angle_site_symmetry_3
 _geom_angle_publ_flag
O4 C5 O4 128.5(9) . 37_455 ?
O4 C5 C6 115.8(4) . . ?
O4 C5 C6 115.7(4) 37_455 . ?
C5 O4 Zr2 121.8(7) . . ?
C5 O4 Zr1 137.8(6) . . ?
Zr1 O3 Zr1 116.6(3) . 12_665 ?
Zr1 O3 Zr1 116.6(3) . 6_566 ?
Zr1 O3 Zr1 116.6(3) 12_665 6_566 ?
Zr1 O3 Zr2 109.2(5) . 12_665 ?
Zr1 O3 Zr2 19.74(18) 12_665 12_665 ?
Zr1 O3 Zr2 109.2(5) 6_566 12_665 ?
Zr2 O3 Zr2 96.6(6) . 12_665 ?
Zr1 O3 Zr2 109.2(5) . 6_566 ?
Zr1 O3 Zr2 109.2(5) 12_665 6_566 ?
Zr1 O3 Zr2 19.74(18) 6_566 6_566 ?
Zr2 O3 Zr2 96.6(6) . 6_566 ?
Zr2 O3 Zr2 96.6(6) 12_665 6_566 ?
C6 C7 C8 125.4(12) . . ?
C6 C7 H7 117.3 . . ?
C8 C7 H7 117.3 . . ?
C7 C6 C7 119.3(11) 37_455 . ?
C7 C6 C5 120.3(5) 37_455 . ?
C7 C6 C5 120.3(5) . . ?
C8 C9 C8 118.8(12) . 37_455 ?
C8 C9 C10 120.6(6) . . ?
C8 C9 C10 120.6(6) 37_455 . ?
C7 C8 C9 115.6(13) . . ?
C7 C8 H8 122.2 . . ?
C9 C8 H8 122.2 . . ?
O17 C16 Fe15 180.0 . . ?
Fe15 Fe15 C16 180.0 37_455 . ?
Fe15 Fe15 N14 72.5(4) 37_455 38_665 ?
C16 Fe15 N14 107.5(4) . 38_665 ?
Fe15 Fe15 N14 72.5(4) 37_455 37_455 ?
C16 Fe15 N14 107.5(4) . 37_455 ?
N14 Fe15 N14 145.0(9) 38_665 37_455 ?
Fe15 Fe15 N14 71.5(4) 37_455 2_675 ?
C16 Fe15 N14 108.5(4) . 2_675 ?
N14 Fe15 N14 84.53(10) 38_665 2_675 ?
N14 Fe15 N14 84.53(10) 37_455 2_675 ?
Fe15 Fe15 N14 71.5(4) 37_455 . ?
C16 Fe15 N14 108.5(4) . . ?
N14 Fe15 N14 84.53(10) 38_665 . ?
N14 Fe15 N14 84.53(10) 37_455 . ?
N14 Fe15 N14 143.1(9) 2_675 . ?
C11 C10 C11 122.3(8) . 37_455 ?
C11 C10 C9 118.8(4) . . ?
C11 C10 C9 118.8(4) 37_455 . ?
N14 C11 C10 125.7(6) . . ?
N14 C11 C12 111.6(6) . . ?
C10 C11 C12 122.7(6) . . ?
C12 C12 C11 106.5(4) 51_575 . ?
C12 C12 H12 126.7 51_575 . ?
C11 C12 H12 126.7 . . ?
C11 N14 C11 103.8(7) . 51_575 ?
C11 N14 Fe15 126.0(5) . 37_455 ?
C11 N14 Fe15 126.0(5) 51_575 37_455 ?
C11 N14 Fe15 125.9(5) . . ?
C11 N14 Fe15 125.9(5) 51_575 . ?
Fe15 N14 Fe15 36.0(3) 37_455 . ?
O3 Zr1 O1 68.4(3) . . ?
O3 Zr1 O1 68.4(3) . 12_665 ?
O1 Zr1 O1 125.5(8) . 12_665 ?
O3 Zr1 O7 90.8(9) . . ?
O1 Zr1 O7 77.0(8) . . ?
O1 Zr1 O7 134.5(8) 12_665 . ?
O3 Zr1 O7 90.8(9) . 72 ?
O1 Zr1 O7 134.5(8) . 72 ?
O1 Zr1 O7 77.0(8) 12_665 72 ?
O7 Zr1 O7 62.8(11) . 72 ?
O3 Zr1 O4 141.6(3) . . ?
O1 Zr1 O4 73.3(4) . . ?
O1 Zr1 O4 137.5(7) 12_665 . ?
O7 Zr1 O4 83.5(7) . . ?
O7 Zr1 O4 119.2(7) 72 . ?
O3 Zr1 O4 141.6(3) . 72 ?
O1 Zr1 O4 137.5(7) . 72 ?
O1 Zr1 O4 73.3(4) 12_665 72 ?
O7 Zr1 O4 119.2(7) . 72 ?
O7 Zr1 O4 83.5(7) 72 72 ?
O4 Zr1 O4 70.4(4) . 72 ?
O3 Zr1 Zr1 31.69(16) . 6_566 ?
O1 Zr1 Zr1 36.7(3) . 6_566 ?
O1 Zr1 Zr1 95.0(3) 12_665 6_566 ?
O7 Zr1 Zr1 83.7(7) . 6_566 ?
O7 Zr1 Zr1 114.2(6) 72 6_566 ?
O4 Zr1 Zr1 109.92(16) . 6_566 ?
O4 Zr1 Zr1 156.5(4) 72 6_566 ?
O3 Zr1 Zr1 31.69(16) . 12_665 ?
O1 Zr1 Zr1 95.0(3) . 12_665 ?
O1 Zr1 Zr1 36.7(3) 12_665 12_665 ?
O7 Zr1 Zr1 114.2(6) . 12_665 ?
O7 Zr1 Zr1 83.7(7) 72 12_665 ?
O4 Zr1 Zr1 156.5(4) . 12_665 ?
O4 Zr1 Zr1 109.93(16) 72 12_665 ?
Zr1 Zr1 Zr1 60.000(1) 6_566 12_665 ?
Zr1 O1 Zr1 106.6(6) 6_566 . ?
O2 Zr2 O2 60.0(10) 78_554 . ?
O2 Zr2 O2 60.0(10) 78_554 12_665 ?
O2 Zr2 O2 92.9(9) . 12_665 ?
O2 Zr2 O4 101.7(10) 78_554 . ?
O2 Zr2 O4 90.3(5) . . ?
O2 Zr2 O4 155.8(10) 12_665 . ?
O2 Zr2 O4 101.7(10) 78_554 72 ?
O2 Zr2 O4 155.8(10) . 72 ?
O2 Zr2 O4 90.3(5) 12_665 72 ?
O4 Zr2 O4 77.4(3) . 72 ?
O2 Zr2 O8 142.2(6) 78_554 . ?
O2 Zr2 O8 83.6(9) . . ?
O2 Zr2 O8 138.1(9) 12_665 . ?
O4 Zr2 O8 66.1(7) . . ?
O4 Zr2 O8 109.4(6) 72 . ?
O2 Zr2 O8 142.2(6) 78_554 72 ?
O2 Zr2 O8 138.1(9) . 72 ?
O2 Zr2 O8 83.6(9) 12_665 72 ?
O4 Zr2 O8 109.4(6) . 72 ?
O4 Zr2 O8 66.1(7) 72 72 ?
O8 Zr2 O8 72.4(11) . 72 ?
O2 Zr2 O3 103.9(8) 78_554 . ?
O2 Zr2 O3 70.1(6) . . ?
O2 Zr2 O3 70.1(6) 12_665 . ?
O4 Zr2 O3 133.0(5) . . ?
O4 Zr2 O3 133.0(5) 72 . ?
O8 Zr2 O3 69.5(6) . . ?
O8 Zr2 O3 69.5(6) 72 . ?
O2 Zr2 Zr2 40.7(4) 78_554 78_554 ?
O2 Zr2 Zr2 90.3(7) . 78_554 ?
O2 Zr2 Zr2 24.2(7) 12_665 78_554 ?
O4 Zr2 Zr2 131.9(9) . 78_554 ?
O4 Zr2 Zr2 82.9(3) 72 78_554 ?
O8 Zr2 Zr2 161.2(6) . 78_554 ?
O8 Zr2 Zr2 101.5(8) 72 78_554 ?
O3 Zr2 Zr2 91.8(2) . 78_554 ?
O4 Zr2 Zr2 82.9(3) . 84_455 ?
O4 Zr2 Zr2 131.9(9) 72 84_455 ?
O3 Zr2 Zr2 91.8(2) . 84_455 ?
O2 Zr2 Zr2 75.7(7) 78_554 6_566 ?
O2 Zr2 Zr2 28.4(6) . 6_566 ?
O2 Zr2 Zr2 81.1(4) 12_665 6_566 ?
O4 Zr2 Zr2 111.26(16) . 6_566 ?
O4 Zr2 Zr2 171.20(17) 72 6_566 ?
O8 Zr2 Zr2 76.3(4) . 6_566 ?
O8 Zr2 Zr2 110.7(5) 72 6_566 ?
O3 Zr2 Zr2 41.7(3) . 6_566 ?
Zr2 Zr2 Zr2 90.005(2) 78_554 6_566 ?
Zr2 Zr2 Zr2 50.7(4) 84_455 6_566 ?
O2 Zr2 Zr2 75.7(7) 78_554 12_665 ?
O2 Zr2 Zr2 81.1(4) . 12_665 ?
O2 Zr2 Zr2 28.4(6) 12_665 12_665 ?
O4 Zr2 Zr2 171.20(17) . 12_665 ?
O4 Zr2 Zr2 111.26(16) 72 12_665 ?
O8 Zr2 Zr2 110.7(5) . 12_665 ?
O8 Zr2 Zr2 76.3(4) 72 12_665 ?
O3 Zr2 Zr2 41.7(3) . 12_665 ?
Zr2 Zr2 Zr2 50.7(4) 78_554 12_665 ?
Zr2 Zr2 Zr2 90.006(1) 84_455 12_665 ?
Zr2 Zr2 Zr2 60.003(2) 6_566 12_665 ?
Zr2 O2 O2 81.5(19) 84_455 84_455 ?
Zr2 O2 O2 81.5(19) 84_455 78_554 ?
O2 O2 O2 111.6(16) 84_455 78_554 ?
Zr2 O2 Zr2 115.0(8) 84_455 . ?
O2 O2 Zr2 132.2(5) 84_455 . ?
O2 O2 Zr2 38.5(11) 78_554 . ?
Zr2 O2 Zr2 115.0(8) 84_455 6_566 ?
O2 O2 Zr2 38.5(11) 84_455 6_566 ?
O2 O2 Zr2 132.3(5) 78_554 6_566 ?
Zr2 O2 Zr2 123.2(13) . 6_566 ?
 
loop_
 _geom_torsion_atom_site_label_1
 _geom_torsion_atom_site_label_2
 _geom_torsion_atom_site_label_3
 _geom_torsion_atom_site_label_4
 _geom_torsion
 _geom_torsion_site_symmetry_1
 _geom_torsion_site_symmetry_2
 _geom_torsion_site_symmetry_3
 _geom_torsion_site_symmetry_4
 _geom_torsion_publ_flag
O4 C5 O4 Zr2 -7.3(4) 37_455 . . . ?
C6 C5 O4 Zr2 172.7(4) . . . . ?
O4 C5 O4 Zr1 10.3(6) 37_455 . . . ?
C6 C5 O4 Zr1 -169.7(6) . . . . ?
C8 C7 C6 C7 -0.3(8) . . . 37_455 ?
C8 C7 C6 C5 179.7(8) . . . . ?
O4 C5 C6 C7 177.0(6) . . . 37_455 ?
O4 C5 C6 C7 -3.0(6) 37_455 . . 37_455 ?
O4 C5 C6 C7 -3.1(6) . . . . ?
O4 C5 C6 C7 177.0(6) 37_455 . . . ?
C6 C7 C8 C9 0.5(14) . . . . ?
C8 C9 C8 C7 -0.2(6) 37_455 . . . ?
C10 C9 C8 C7 179.8(6) . . . . ?
C8 C9 C10 C11 -103.5(8) . . . . ?
C8 C9 C10 C11 76.5(8) 37_455 . . . ?
C8 C9 C10 C11 76.5(8) . . . 37_455 ?
C8 C9 C10 C11 -103.5(8) 37_455 . . 37_455 ?
C11 C10 C11 N14 0.3(10) 37_455 . . . ?
C9 C10 C11 N14 -179.7(10) . . . . ?
C11 C10 C11 C12 -179.4(15) 37_455 . . . ?
C9 C10 C11 C12 0.6(15) . . . . ?
N14 C11 C12 C12 0.8(12) . . . 51_575 ?
C10 C11 C12 C12 -179.5(8) . . . 51_575 ?
C10 C11 N14 C11 179.0(5) . . . 51_575 ?
C12 C11 N14 C11 -1.3(18) . . . 51_575 ?
C10 C11 N14 Fe15 -23.0(19) . . . 37_455 ?
C12 C11 N14 Fe15 156.7(11) . . . 37_455 ?
C10 C11 N14 Fe15 21.8(19) . . . . ?
C12 C11 N14 Fe15 -158.5(11) . . . . ?
 
_refine_diff_density_max    0.734
_refine_diff_density_min   -0.700
_refine_diff_density_rms    0.083

_shelx_res_file
;
TITL shelx_time178d00_a.res in Im-3m
    shelx_time178d00_a_sq.res
    created by SHELXL-2018/3 at 23:50:50 on 19-Dec-2022
REM Old TITL shelx_time178d00 in Im-3m
REM SHELXT solution in Im-3m: R1 0.619, Rweak 0.215, Alpha 0.199
REM <I/s>   0.000 for    0 systematic absences,  Orientation as input
REM Formula found by SHELXT:  C72 N30 O17 Fe3 Zr6
CELL  0.82656  38.8833  38.8833  38.8833   90.000   90.000   90.000
ZERR    4.000   0.0045   0.0045   0.0045    0.000    0.000    0.000
LATT  2
SYMM -X, -Y, Z
SYMM -X, Y, -Z
SYMM X, -Y, -Z
SYMM Z, X, Y
SYMM Z, -X, -Y
SYMM -Z, -X, Y
SYMM -Z, X, -Y
SYMM Y, Z, X
SYMM -Y, Z, -X
SYMM Y, -Z, -X
SYMM -Y, -Z, X
SYMM Y, X, -Z
SYMM -Y, -X, -Z
SYMM Y, -X, Z
SYMM -Y, X, Z
SYMM X, Z, -Y
SYMM -X, Z, Y
SYMM -X, -Z, -Y
SYMM X, -Z, Y
SYMM Z, Y, -X
SYMM Z, -Y, X
SYMM -Z, Y, X
SYMM -Z, -Y, -X
SFAC C H N O FE ZR
DISP $C  0.00511  0.00239 15.74444!source kissel
DISP $H -0.00002  0.00000  0.66615!source kissel
DISP $N  0.00955  0.00480 28.17579!source kissel
DISP $O  0.01604  0.00875 47.81841!source kissel
DISP $Fe  0.35610  1.11842 5271.23871!source kissel
DISP $Zr -1.45491  0.75288 3671.72661!source kissel
UNIT 588 288 48 268 12 48
ACTA
L.S. 5 0  182
BOND $H
FMAP 2
PLAN 20
DFIX 1.71 0.02 Fe15 C16
DFIX 1.1 0.02 C16 O17
DFIX 1.513 0.01 C5 C6
SIMU 0.05
DELU 0.05
ABIN
LIST 4
WGHT    0.200000
EXTI    0.000090
FVAR       0.06286   0.56216
C5    1    0.331250    0.831250    0.250000    10.50000    0.15483    0.15483 =
         0.22776   -0.11221    0.11221   -0.07573
O4    4    0.327307    0.814787    0.278569    11.00000    0.17413    0.19658 =
         0.20484   -0.09750    0.09460   -0.10751
O3    4    0.282361    0.717639    0.282361    10.16667    0.10503    0.10503 =
         0.10503   -0.02621    0.02621   -0.02621
C7    1    0.376020    0.866043    0.277950    11.00000    0.14476    0.12873 =
         0.31351   -0.05306    0.02810   -0.07187
AFIX  43
H7    2    0.370396    0.853570    0.297567    11.00000   -1.20000
AFIX   0
C6    1    0.359104    0.859104    0.250000    10.50000    0.11940    0.11940 =
         0.21684   -0.05973    0.05973   -0.06062
C9    1    0.410163    0.910163    0.250000    10.50000    0.08073    0.08073 =
         0.38944   -0.00436    0.00436   -0.00135
C8    1    0.402417    0.891130    0.281019    11.00000    0.14402    0.15271 =
         0.34880   -0.05435    0.00587   -0.04356
AFIX  43
H8    2    0.413948    0.895054    0.301602    11.00000   -1.20000
AFIX   0
O17   4    0.500000    1.000000    0.162480    10.12500    0.09131    0.12278 =
         0.36564    0.00000    0.00000    0.00000
C16   1    0.500000    1.000000    0.189387    10.12500    0.07851    0.07178 =
         0.29334    0.00000    0.00000    0.00000
FE15  5    0.500000    1.000000    0.233481    10.12500    0.07375    0.07760 =
         0.30815    0.00000    0.00000    0.00000
C10   1    0.436889    0.936889    0.250000    10.50000    0.07396    0.07396 =
         0.42165   -0.00082    0.00082   -0.00109
C11   1    0.426844    0.971581    0.250522    11.00000    0.07632    0.07704 =
         0.42936   -0.00352   -0.00458   -0.00554
C12   1    0.391517    0.982063    0.251391    11.00000    0.07827    0.09105 =
         0.53230   -0.00727   -0.01126    0.00822
AFIX  43
H12   2    0.372355    0.967757    0.251864    11.00000   -1.20000
AFIX   0
N14   3    0.449134    1.000000    0.250458    10.50000    0.08134    0.09477 =
         0.43024    0.00000    0.00468    0.00000
CONF
MERG 2
PART 1
ZR1   6    0.298120    0.766431    0.298120    20.50000    0.13843    0.13357 =
         0.13843   -0.05839    0.05678   -0.05839
O7    4    0.351555    0.746627    0.308856    21.00000    0.15824    0.31515 =
         0.21069    0.00876    0.01691   -0.08259
O1    4    0.317761    0.753793    0.246207    20.50000    0.14795    0.13158 =
         0.13158   -0.03524    0.03072   -0.03072
PART 0
PART 2
ZR2   6    0.286015    0.779087    0.286015   -20.50000    0.12621    0.11856 =
         0.12621   -0.05100    0.04675   -0.05100
O8    4    0.340596    0.754471    0.290474   -21.00000    0.10977    0.18495 =
         0.19167   -0.05168    0.01982   -0.05717
O2    4    0.289673    0.763958    0.236042   -20.50000    0.11880    0.11649 =
         0.11649   -0.00410    0.03163   -0.03163
PART 0
HKLF 4


REM  shelx_time178d00_a.res in Im-3m
REM wR2 = 0.3436, GooF = S = 1.061, Restrained GooF = 1.048 for all data
REM R1 = 0.1105 for 2121 Fo > 4sig(Fo) and 0.1469 for all 4077 data
REM 131 parameters refined using 144 restraints

END

WGHT      0.2000      0.0000

REM Highest difference peak  0.734,  deepest hole -0.700,  1-sigma level  0.083
Q1    1   0.5000  1.0000  0.1767  10.25000  0.05    0.73
Q2    1   0.3563  0.7322  0.2678  10.50000  0.05    0.60
Q3    1   0.4455  1.0000  0.2534  10.50000  0.05    0.51
Q4    1   0.3547  0.7512  0.2971  11.00000  0.05    0.41
Q5    1   0.3175  0.7291  0.3175  10.50000  0.05    0.39
Q6    1   0.3006  0.6994  0.2705  10.50000  0.05    0.38
Q7    1   0.2966  0.8009  0.2656  11.00000  0.05    0.31
Q8    1   0.2738  0.7936  0.2894  11.00000  0.05    0.31
Q9    1   0.4823  1.0187  0.1548  11.00000  0.05    0.30
Q10   1   0.4493  1.0177  0.2170  11.00000  0.05    0.30
Q11   1   0.3901  1.0000  0.2549  10.50000  0.05    0.30
Q12   1   0.4466  1.0000  0.2142  10.50000  0.05    0.30
Q13   1   0.3295  0.7621  0.3295  10.50000  0.05    0.29
Q14   1   0.3699  0.9122  0.2654  11.00000  0.05    0.28
Q15   1   0.3580  1.0000  0.2497  10.50000  0.05    0.28
Q16   1   0.3321  0.7723  0.3155  11.00000  0.05    0.27
Q17   1   0.3692  1.0000  0.2369  10.50000  0.05    0.27
Q18   1   0.3387  0.7589  0.2411  10.50000  0.05    0.27
Q19   1   0.3012  0.7985  0.2416  11.00000  0.05    0.27
Q20   1   0.5000  1.0000  0.1324  10.25000  0.05    0.26
;
_shelx_res_checksum   79625

_shelx_hkl_file
;
   1   1   0  -28.21  103.33
   2   0   0 7005.14  217.44
   2   1   1 2064.54   71.44
   2   2   0 6993.90  168.22
   2   2   2 9999.00 6161.65
   3   1   0  448.80   20.56
   3   1   2  199.28   14.20
   3   2   1  236.34   23.41
   3   3   0  126.56   32.17
   3   3   2  205.37   13.92
   4   0   0 9179.84  263.53
   4   1   1  681.18   36.87
   4   1   3   70.70    5.81
   4   2   0 1309.90   50.70
   4   2   2 1890.15  117.15
   4   3   1   81.58    6.08
   4   3   3  -94.48   18.16
   4   4   0  798.79   93.83
   4   4   2  299.39   34.29
   4   4   4 1815.39  198.18
   5   1   0   13.09    4.15
   5   1   2  -29.96   10.78
   5   1   4  415.43   10.88
   5   2   1  -47.84    2.58
   5   2   3  222.70   10.69
   5   3   0 -183.43    9.31
   5   3   2  248.23   11.61
   5   3   4  -33.46   15.21
   5   4   1  420.50   11.06
   5   4   3  -42.22   10.23
   5   5   0  326.58   31.98
   5   5   2  539.23   33.92
   5   5   4   46.36    6.36
   6   0   0 4022.26  221.13
   6   1   1  949.31   28.02
   6   1   3 -107.20    7.37
   6   1   5  258.09   11.43
   6   2   0  463.64   10.32
   6   2   2  532.40   36.59
   6   2   4  233.85   13.37
   6   3   1 -113.74    6.36
   6   3   3   13.64    2.95
   6   3   5  197.99   13.00
   6   4   0   13.73    4.61
   6   4   2  242.24   12.90
   6   4   4  163.52   12.35
   6   5   1  250.81   10.69
   6   5   3  264.54   15.30
   6   5   5  377.18   26.27
   6   6   0  603.66   49.31
   6   6   2  108.40   10.14
   6   6   4 1073.57   65.35
   6   6   6  558.67   78.35
   7   1   0  -44.34    4.06
   7   1   2   24.24    2.21
   7   1   4   -4.24    2.49
   7   1   6  -42.49    4.33
   7   2   1   22.31    2.12
   7   2   3   48.21    3.23
   7   2   5  179.10   11.06
   7   3   0   98.90    7.37
   7   3   2   46.18    3.59
   7   3   4  144.35   10.88
   7   3   6  895.21   33.09
   7   4   1    0.18    2.77
   7   4   3  137.16   10.23
   7   4   5  286.76   10.88
   7   5   0  355.89   14.56
   7   5   2  239.01   19.82
   7   5   4  317.08   13.73
   7   5   6  127.48   14.84
   7   6   1  -46.46    4.24
   7   6   3  816.12   27.01
   7   6   5  126.19   17.79
   7   7   0 1848.67  110.52
   7   7   2 1530.57   77.70
   7   7   4  656.84   50.60
   7   7   6   70.88    5.53
   8   0   0 3447.27  208.50
   8   1   1  748.46   28.21
   8   1   3  122.59    7.74
   8   1   5  419.49    9.31
   8   1   7   39.17    4.15
   8   2   0 1455.45   74.29
   8   2   2  437.74   23.14
   8   2   4  789.57   64.52
   8   2   6  235.23   24.06
   8   3   1  121.03    4.98
   8   3   3 -164.90    7.37
   8   3   5  202.14   12.35
   8   3   7  559.41   25.99
   8   4   0  454.24   37.61
   8   4   2  795.10   66.18
   8   4   4 1139.38   71.62
   8   4   6   20.56    6.27
   8   5   1  383.45    7.47
   8   5   3  202.60   12.26
   8   5   5  347.50   24.98
   8   5   7  387.60   27.84
   8   6   0   83.14   21.20
   8   6   2  243.53   40.74
   8   6   4   10.32    5.62
   8   6   6  364.28   26.82
   8   7   1   36.32    4.24
   8   7   3  641.54   44.52
   8   7   5  359.67   22.31
   8   7   7  408.89   22.49
   8   8   0  360.96   32.63
   8   8   2  214.86   17.70
   8   8   4  194.58   19.17
   8   8   6  627.99   43.60
   8   8   8  563.74   69.96
   9   1   0  191.54   19.17
   9   1   2  118.45    9.03
   9   1   4  229.33    8.39
   9   1   6   23.41    2.03
   9   1   8   10.42    1.84
   9   2   1  122.59    8.85
   9   2   3  381.97    8.94
   9   2   5  -79.73    4.42
   9   2   7  235.69   11.89
   9   3   0  270.90    6.45
   9   3   2  394.14    8.66
   9   3   4 -144.81    6.27
   9   3   6   66.00    4.06
   9   3   8  232.01   22.77
   9   4   1  226.66    9.86
   9   4   3 -119.00    6.45
   9   4   5   29.77    3.78
   9   4   7  124.53   10.88
   9   5   0   57.89   14.66
   9   5   2  -71.71    5.99
   9   5   4   23.78    3.87
   9   5   6  130.70    8.48
   9   5   8  353.58   18.80
   9   6   1   25.16    2.12
   9   6   3   66.55    5.62
   9   6   5  155.68   10.60
   9   6   7   52.54    5.35
   9   7   0  216.34   13.46
   9   7   2  197.72    7.28
   9   7   4  124.71   10.51
   9   7   6   51.34    9.40
   9   7   8  303.63   19.26
   9   8   1   11.34    1.84
   9   8   3  242.88   23.04
   9   8   5  430.18   48.30
   9   8   7  245.28   16.32
   9   9   0 1184.18   81.58
   9   9   2 1199.66   51.34
   9   9   4  583.10   25.35
   9   9   6  117.06    8.11
   9   9   8   55.12    3.23
  10   0   0 1211.37   99.83
  10   1   1   63.69    9.59
  10   1   3  138.36   10.78
  10   1   5   58.44    1.94
  10   1   7   67.75    6.08
  10   1   9   27.65    5.25
  10   2   0 1627.17   92.73
  10   2   2   81.48   16.68
  10   2   4  505.77   38.07
  10   2   6  356.63   37.61
  10   2   8  198.82   13.83
  10   3   1  144.62    9.95
  10   3   3  207.95   11.71
  10   3   5  158.45    6.82
  10   3   7  254.86   13.73
  10   3   9  172.83    9.13
  10   4   0 1086.93   54.20
  10   4   2  471.57   34.10
  10   4   4  522.82   37.24
  10   4   6    3.59    4.79
  10   4   8    4.06    3.04
  10   5   1   59.82    3.13
  10   5   3  161.86    7.37
  10   5   5  399.95   21.11
  10   5   7  235.60   13.64
  10   5   9  174.40   10.32
  10   6   0  797.13   51.99
  10   6   2  319.02   25.53
  10   6   4    6.18    3.87
  10   6   6   56.32    2.95
  10   6   8   19.54    9.68
  10   7   1   58.81    3.69
  10   7   3  226.20   12.81
  10   7   5  230.07   11.25
  10   7   7  127.66   21.29
  10   7   9  256.16   18.71
  10   8   0  378.29   26.92
  10   8   2  212.10   15.02
  10   8   4    3.59    3.23
  10   8   6   16.04    3.78
  10   8   8   77.98    7.37
  10   9   1   27.84    4.79
  10   9   3  187.58   10.69
  10   9   5  185.27   18.44
  10   9   7  194.67   18.25
  10   9   9   93.28    5.81
  10  10   0  206.01   16.96
  10  10   2  352.20   37.70
  10  10   4   45.72    4.33
  10  10   6  109.04   10.69
  10  10   8   40.56    4.89
  10  10  10  203.98   37.61
  11   1   0   44.34    2.30
  11   1   2   67.38    2.40
  11   1   4   13.09    6.36
  11   1   6   -5.07    1.47
  11   1   8  -33.46    1.94
  11   1  10   29.96    2.30
  11   2   1   62.59    2.03
  11   2   3  187.67    6.36
  11   2   5   28.76    3.41
  11   2   7  212.00    8.94
  11   2   9   39.45    5.53
  11   3   0  394.97   19.36
  11   3   2  190.43    7.47
  11   3   4   16.13    2.40
  11   3   6   30.88    3.69
  11   3   8   -2.40    1.66
  11   3  10   47.75    3.87
  11   4   1    7.47    2.12
  11   4   3   15.95    2.21
  11   4   5   -3.32    2.21
  11   4   7   -8.30    2.67
  11   4   9   50.60    3.59
  11   5   0  144.62    9.13
  11   5   2   24.24    2.21
  11   5   4   -0.09    2.03
  11   5   6   -3.69    6.08
  11   5   8   36.59    4.79
  11   5  10  155.04   22.21
  11   6   1   -4.06    2.58
  11   6   3   29.96    1.84
  11   6   5   -5.53    5.25
  11   6   7   -3.50    1.47
  11   6   9   19.73    2.03
  11   7   0  289.25   11.71
  11   7   2  205.00    7.56
  11   7   4   -2.03    3.32
  11   7   6    0.09    2.12
  11   7   8   67.93    5.62
  11   7  10  108.86    7.47
  11   8   1  -32.08    2.12
  11   8   3    4.89    2.40
  11   8   5   34.84    4.98
  11   8   7   68.03    4.61
  11   8   9   30.60    6.82
  11   9   0   25.07    2.49
  11   9   2   37.33    2.67
  11   9   4   44.43    3.04
  11   9   6   30.97    2.95
  11   9   8   16.22    1.94
  11   9  10   87.11    6.64
  11  10   1   31.52    3.32
  11  10   3   47.65    3.59
  11  10   5  137.25   16.59
  11  10   7  117.52    7.65
  11  10   9   92.45    8.30
  11  11   0  152.73   17.33
  11  11   2  143.33    8.20
  11  11   4  121.12    7.56
  11  11   6  108.12    5.99
  11  11   8   54.20    5.25
  11  11  10  -61.94    5.81
  12   0   0   27.74    4.61
  12   1   1   89.87    4.61
  12   1   3  138.91    5.99
  12   1   5   59.64    1.75
  12   1   7   -0.37    1.66
  12   1   9   15.49    1.29
  12   1  11   15.85    1.47
  12   2   0 1724.88   68.58
  12   2   2  901.84   36.13
  12   2   4  561.16   37.15
  12   2   6  441.24   36.50
  12   2   8   33.37    3.78
  12   2  10    9.86    1.47
  12   3   1  130.34    6.82
  12   3   3  132.09    7.28
  12   3   5  199.56    7.83
  12   3   7  103.14    4.98
  12   3   9   66.92    4.98
  12   3  11   21.11    1.47
  12   4   0   29.86    3.50
  12   4   2  568.54   39.91
  12   4   4  259.93   15.30
  12   4   6   32.45    5.62
  12   4   8   10.14    1.57
  12   4  10    1.38    1.29
  12   5   1   63.42    2.40
  12   5   3  207.49   10.32
  12   5   5  412.30   26.09
  12   5   7  187.85   13.83
  12   5   9   40.19    4.33
  12   5  11  149.23   30.79
  12   6   0  544.76   37.61
  12   6   2  433.69   37.70
  12   6   4   21.66    3.50
  12   6   6    3.04    2.12
  12   6   8   -1.29    2.03
  12   6  10   47.47    6.45
  12   7   1    5.35    1.66
  12   7   3   96.14    4.52
  12   7   5  176.42    9.49
  12   7   7   44.80    4.79
  12   7   9   56.13    4.15
  12   7  11  108.49   11.61
  12   8   0    4.24    2.12
  12   8   2   25.35    2.21
  12   8   4    7.47    1.29
  12   8   6   -1.66    1.47
  12   8   8    5.53    1.57
  12   8  10   16.13    2.30
  12   9   1   19.08    1.20
  12   9   3   84.16    6.36
  12   9   5   32.08    2.21
  12   9   7   58.35    4.24
  12   9   9   22.31    3.59
  12   9  11   -8.48    7.65
  12  10   0   62.13    8.66
  12  10   2    6.54    1.29
  12  10   4    3.41    1.38
  12  10   6   36.69    3.69
  12  10   8   17.97    3.41
  12  10  10  -61.39    7.47
  12  11   1   15.58    1.20
  12  11   3   22.77    1.29
  12  11   5  117.06    8.20
  12  11   7  121.30   23.32
  12  11   9   56.13   21.57
  12  11  11  -51.53    5.90
  12  12   0 1118.09   97.34
  12  12   2  548.44   43.41
  12  12   4  460.51   49.31
  12  12   6  201.13   20.19
  12  12   8   86.09   10.88
  12  12  10  -38.34    4.42
  12  12  12   47.65    7.28
  13   1   0  195.60    5.71
  13   1   2  174.40    8.02
  13   1   4   19.82    3.78
  13   1   6   29.50    2.95
  13   1   8   24.24    1.57
  13   1  10   19.08    1.75
  13   1  12   13.73    1.38
  13   2   1  177.44    5.44
  13   2   3   60.10    3.78
  13   2   5  378.01   12.81
  13   2   7  109.78    4.70
  13   2   9   15.67    1.84
  13   2  11  101.58    5.07
  13   3   0   73.92    3.23
  13   3   2   60.93    3.96
  13   3   4   48.58    2.86
  13   3   6    9.49    1.66
  13   3   8    4.42    3.32
  13   3  10    4.42    1.11
  13   3  12   10.97    1.29
  13   4   1   24.06    4.98
  13   4   3   61.85    4.79
  13   4   5  164.16    7.56
  13   4   7   77.06    4.06
  13   4   9   20.09    1.66
  13   4  11    8.20    1.84
  13   5   0  500.60   22.95
  13   5   2  455.81   22.77
  13   5   4  161.86    7.28
  13   5   6   16.13    1.29
  13   5   8   -0.83    1.20
  13   5  10   16.78    2.49
  13   5  12   25.53    5.35
  13   6   1   26.73    2.58
  13   6   3   10.51    1.20
  13   6   5   13.92    1.57
  13   6   7   10.88    1.47
  13   6   9    0.74    1.29
  13   6  11   10.51    2.58
  13   7   0   70.05    3.69
  13   7   2   99.46    4.06
  13   7   4   81.21    4.24
  13   7   6   15.67    3.04
  13   7   8   -0.09    1.47
  13   7  10    8.39    1.66
  13   7  12  250.81   11.89
  13   8   1   26.73    2.21
  13   8   3   -1.94    1.01
  13   8   5    2.95    1.20
  13   8   7    4.24    1.38
  13   8   9    4.61    1.66
  13   8  11  107.94    9.13
  13   9   0    3.87    1.29
  13   9   2   12.54    1.38
  13   9   4   20.65    2.03
  13   9   6   -0.92    1.57
  13   9   8    2.12    1.38
  13   9  10  -25.16    7.47
  13   9  12   -1.57    3.13
  13  10   1   19.73    1.47
  13  10   3    7.56    1.57
  13  10   5   12.44    1.84
  13  10   7    9.49    2.30
  13  10   9  -35.30    7.83
  13  10  11    1.01    4.33
  13  11   0  207.30   11.34
  13  11   2  110.70    6.27
  13  11   4    7.83    2.12
  13  11   6    7.56    1.94
  13  11   8  105.91    9.59
  13  11  10    3.32    6.73
  13  11  12    0.92    1.47
  13  12   1   17.61    2.86
  13  12   3   12.35    1.20
  13  12   5   40.65   14.29
  13  12   7  245.83   13.83
  13  12   9    2.49    6.08
  13  12  11    0.92    1.38
  13  13   0  645.78   53.65
  13  13   2  402.44   26.92
  13  13   4  182.42    7.37
  13  13   6   35.58    7.19
  13  13   8   41.85    5.71
  13  13  10   91.90    6.27
  13  13  12   33.83    2.95
  14   0   0  904.61   69.78
  14   1   1   20.65    2.03
  14   1   3   91.90    4.70
  14   1   5   14.29    1.84
  14   1   7    8.85    1.29
  14   1   9    6.82    1.20
  14   1  11    5.35    1.47
  14   1  13  151.63    9.86
  14   2   0  950.51   49.04
  14   2   2   52.08    4.52
  14   2   4  761.00   38.16
  14   2   6   36.87    3.23
  14   2   8    4.52    1.29
  14   2  10  232.19   14.38
  14   2  12  903.60   73.28
  14   3   1   91.25    3.78
  14   3   3   89.23    3.78
  14   3   5   95.49    4.42
  14   3   7   69.96    3.41
  14   3   9   16.59    1.47
  14   3  11   -5.25    5.07
  14   3  13   28.21    4.61
  14   4   0  874.47   50.79
  14   4   2  791.69   43.32
  14   4   4  977.89   58.07
  14   4   6   35.67    2.95
  14   4   8    2.77    1.11
  14   4  10   21.02    1.57
  14   4  12  719.15   48.58
  14   5   1   13.83    1.29
  14   5   3   98.07    3.96
  14   5   5  205.55    8.94
  14   5   7  109.60    6.54
  14   5   9    5.62    2.03
  14   5  11  -47.65    6.36
  14   5  13   29.68    7.10
  14   6   0  175.50   11.89
  14   6   2   33.28    2.67
  14   6   4   35.12    2.67
  14   6   6    6.36    1.57
  14   6   8    4.06    1.57
  14   6  10   -8.30    3.04
  14   6  12  389.63   31.71
  14   7   1    4.42    1.20
  14   7   3   72.08    4.33
  14   7   5  104.25    6.18
  14   7   7   57.52    5.53
  14   7   9   32.72    4.79
  14   7  11  201.31   10.42
  14   7  13   87.84    7.28
  14   8   0   99.73    8.02
  14   8   2   20.46   18.80
  14   8   4    4.33    1.20
  14   8   6    1.66    2.30
  14   8   8   -4.06    2.67
  14   8  10  155.78   10.42
  14   8  12  103.70   12.44
  14   9   1    8.02    1.47
  14   9   3   15.76    1.57
  14   9   5    7.83    2.67
  14   9   7   24.43    2.95
  14   9   9  121.95   10.88
  14   9  11   10.14    4.24
  14   9  13   41.39    3.41
  14  10   0  126.19   10.78
  14  10   2  268.60   18.44
  14  10   4   23.69    2.67
  14  10   6    7.10   10.14
  14  10   8  145.36   10.69
  14  10  10    5.16    4.15
  14  10  12   11.71    1.66
  14  11   1    5.07    1.57
  14  11   3   -8.39    0.92
  14  11   5  -54.94    4.98
  14  11   7  192.74   10.51
  14  11   9    9.22    2.86
  14  11  11    8.02    5.53
  14  11  13    1.94    1.29
  14  12   0 1018.35   76.51
  14  12   2  968.30   74.02
  14  12   4  703.39   38.16
  14  12   6  346.95   24.89
  14  12   8   82.22    7.47
  14  12  10    9.22    1.66
  14  12  12   87.75    7.93
  14  13   1  168.04   10.05
  14  13   3   41.11    5.44
  14  13   5   25.81    5.71
  14  13   7   89.78    7.93
  14  13   9   36.32    2.67
  14  13  11    3.50    1.29
  14  13  13    4.33    1.66
  14  14   0  926.36   84.99
  14  14   2 1177.08   74.57
  14  14   4  691.13   43.97
  14  14   6  300.40   26.73
  14  14   8   27.84    3.96
  14  14  10   60.93    8.85
  14  14  12  145.18   15.02
  14  14  14  282.33   27.01
  15   1   0   18.16    1.11
  15   1   2   14.38    1.20
  15   1   4    8.94    1.38
  15   1   6   10.23    1.11
  15   1   8    0.18    1.84
  15   1  10   -8.57    1.20
  15   1  12  123.33   13.00
  15   1  14    3.78    1.38
  15   2   1   14.29    1.01
  15   2   3  789.57   29.96
  15   2   5  162.87    9.13
  15   2   7  358.47   26.18
  15   2   9   10.88    1.84
  15   2  11  450.74   24.52
  15   2  13  580.70   33.46
  15   3   0  681.64   24.15
  15   3   2  720.53   26.55
  15   3   4  549.18   18.99
  15   3   6  284.27   16.50
  15   3   8   61.48    3.13
  15   3  10  -10.88    2.21
  15   3  12  -24.43    5.44
  15   3  14    4.15    1.57
  15   4   1    9.31    1.29
  15   4   3  489.73   19.54
  15   4   5  160.75    9.03
  15   4   7  252.93   11.06
  15   4   9    7.19    1.47
  15   4  11  376.63   13.00
  15   4  13  217.07   10.23
  15   5   0  127.39    8.30
  15   5   2  133.01    6.08
  15   5   4  153.10   11.15
  15   5   6   74.02    5.07
  15   5   8    9.86    1.75
  15   5  10  -27.28    5.07
  15   5  12  -10.88    2.40
  15   5  14   32.54    2.77
  15   6   1   12.26    1.29
  15   6   3  292.20   15.85
  15   6   5   66.00    5.71
  15   6   7  110.70    8.94
  15   6   9  -47.93    5.16
  15   6  11  -29.31    5.53
  15   6  13    6.45    1.20
  15   7   0  323.44   17.51
  15   7   2  355.70   20.28
  15   7   4  273.12   23.41
  15   7   6  109.14    6.45
  15   7   8  -36.22    4.42
  15   7  10   32.63    7.28
  15   7  12   -0.28    1.20
  15   7  14   25.26    3.32
  15   8   1   12.63    8.94
  15   8   3   71.16    3.96
  15   8   5   13.55    2.86
  15   8   7  -34.84    3.87
  15   8   9   89.69    8.39
  15   8  11   -6.18    1.47
  15   8  13   60.93    4.33
  15   9   0   25.44    2.03
  15   9   2   18.34   14.56
  15   9   4    7.83    1.94
  15   9   6  -47.29    6.18
  15   9   8  121.76    9.59
  15   9  10   14.47    2.77
  15   9  12    0.37    1.20
  15   9  14    9.22    1.29
  15  10   1   -8.30    1.47
  15  10   3   -6.27    3.96
  15  10   5  -24.24    5.53
  15  10   7   35.67    7.47
  15  10   9    6.91    1.94
  15  10  11   35.67    3.32
  15  10  13  141.58    9.95
  15  11   0  570.57   31.52
  15  11   2  569.00   41.57
  15  11   4  426.22   14.56
  15  11   6  -37.52    5.16
  15  11   8   -3.69    1.29
  15  11  10   31.98    3.13
  15  11  12   20.65    1.94
  15  11  14    0.46    1.11
  15  12   1  104.53    8.11
  15  12   3  -23.23    4.89
  15  12   5  -13.92    2.03
  15  12   7    0.00    1.47
  15  12   9    1.57    1.20
  15  12  11   29.40    3.04
  15  12  13  114.67   12.44
  15  13   0  823.96   69.68
  15  13   2  726.07   54.29
  15  13   4  191.45    9.03
  15  13   6   11.34    5.71
  15  13   8   59.18    5.16
  15  13  10  184.17   14.20
  15  13  12  124.07   11.98
  15  13  14   15.67    2.30
  15  14   1    3.69    1.20
  15  14   3    4.79    1.66
  15  14   5   30.97    2.58
  15  14   7   18.80    1.84
  15  14   9    9.31    1.47
  15  14  11    2.95    1.20
  15  14  13   20.28    3.04
  15  15   0  350.36   21.75
  15  15   2  303.26   22.49
  15  15   4   97.06    4.42
  15  15   6    0.00    0.83
  15  15   8   63.05    4.89
  15  15  10  209.15   14.38
  15  15  12  208.69   18.80
  15  15  14   41.11    3.59
  16   0   0    5.99    1.75
  16   1   1    4.42    1.20
  16   1   3   64.89    2.67
  16   1   5   11.34    1.11
  16   1   7    3.50    1.29
  16   1   9  -49.77    3.78
  16   1  11  -41.94    5.44
  16   1  13    5.90    1.38
  16   1  15   -0.65    1.11
  16   2   0  715.10   33.74
  16   2   2 1226.39   57.70
  16   2   4  333.03   19.73
  16   2   6 1022.96   68.12
  16   2   8    9.59    2.12
  16   2  10  423.91   21.48
  16   2  12  318.19   30.14
  16   2  14  255.79   23.14
  16   3   1   63.14    2.86
  16   3   3  142.50    5.99
  16   3   5   55.21    2.58
  16   3   7   35.67    1.57
  16   3   9  -64.71    4.61
  16   3  11  -52.17    3.04
  16   3  13    8.76    6.82
  16   3  15    0.28    0.92
  16   4   0   17.97    1.94
  16   4   2  349.81   22.31
  16   4   4   68.58    3.96
  16   4   6  179.93   10.51
  16   4   8   10.42    4.42
  16   4  10  329.71   27.47
  16   4  12  286.67   20.19
  16   4  14  347.32   29.86
  16   5   1   10.97    1.11
  16   5   3   55.95    2.95
  16   5   5   81.94    4.33
  16   5   7  -11.61    2.30
  16   5   9  182.42    8.20
  16   5  11  -10.14    1.38
  16   5  13    3.59    1.38
  16   5  15   18.62    2.49
  16   6   0  561.81   51.07
  16   6   2  903.32   61.30
  16   6   4  192.00   13.64
  16   6   6  509.82   33.92
  16   6   8  128.86    8.39
  16   6  10  -24.61    2.77
  16   6  12   11.61    1.66
  16   6  14   49.68    4.24
  16   7   1    4.15    1.66
  16   7   3   36.13    1.75
  16   7   5  -13.55    2.77
  16   7   7   41.57    6.36
  16   7   9  -49.87    4.89
  16   7  11    4.79    1.47
  16   7  13   18.16    1.57
  16   7  15   36.41    4.61
  16   8   0   66.46    8.20
  16   8   2   14.29    3.04
  16   8   4    2.58    4.33
  16   8   6  149.14    9.22
  16   8   8  -12.81    6.82
  16   8  10    1.11    1.47
  16   8  12    7.47    1.75
  16   8  14    1.84    1.66
  16   9   1  -55.03    3.78
  16   9   3  -76.78    4.61
  16   9   5  167.39    7.93
  16   9   7  -52.26    4.33
  16   9   9    1.94    1.38
  16   9  11    2.40    1.38
  16   9  13   19.17    1.84
  16   9  15   19.54    2.03
  16  10   0  784.97   71.99
  16  10   2  424.84   26.55
  16  10   4  339.21   21.02
  16  10   6  -25.99    2.67
  16  10   8    2.30    1.29
  16  10  10   52.45    4.89
  16  10  12  149.78   18.25
  16  10  14  112.55    9.86
  16  11   1  -33.09    5.90
  16  11   3  -53.46    3.78
  16  11   5  -10.42    1.29
  16  11   7    3.59    1.11
  16  11   9    5.53    1.38
  16  11  11    2.12    1.75
  16  11  13    7.74    1.29
  16  11  15   13.64    1.94
  16  12   0  931.80   79.18
  16  12   2  367.78   31.52
  16  12   4  252.65   18.07
  16  12   6   20.83    3.59
  16  12   8   10.05    1.84
  16  12  10  113.38    9.31
  16  12  12  408.98   27.74
  16  12  14  209.79   26.27
  16  13   1    4.52    1.11
  16  13   3    3.69    1.11
  16  13   5    4.24    0.83
  16  13   7   18.90    2.49
  16  13   9   17.51    1.75
  16  13  11    3.96    1.11
  16  13  13    3.69    1.20
  16  13  15    5.71    1.84
  16  14   0  296.34   20.37
  16  14   2  193.48   16.50
  16  14   4  425.39   50.51
  16  14   6   54.01    6.27
  16  14   8    1.94    1.38
  16  14  10  106.28    9.13
  16  14  12  187.67   17.79
  16  14  14  271.92   27.56
  16  15   1   -0.09    1.01
  16  15   3    1.75    0.92
  16  15   5   16.50    1.38
  16  15   7   38.44    5.62
  16  15   9   17.24    1.75
  16  15  11   10.88    1.47
  16  15  13    3.59    1.57
  16  15  15    3.32    1.11
  16  16   0  893.55   95.40
  16  16   2  577.76   42.77
  16  16   4  618.68   39.17
  16  16   6  171.45   13.00
  16  16   8   11.52    2.12
  16  16  10   28.02    3.32
  16  16  12  209.88   25.16
  16  16  14  108.40   14.01
  16  16  16   87.29   16.87
  17   1   0  274.41   13.46
  17   1   2  223.43   11.06
  17   1   4  122.87    4.61
  17   1   6   47.10    2.95
  17   1   8   44.24    5.71
  17   1  10  -37.42    2.95
  17   1  12    1.38    1.38
  17   1  14    1.38    2.49
  17   1  16    0.37    1.29
  17   2   1  229.52   13.37
  17   2   3  192.46    8.94
  17   2   5  952.08   48.21
  17   2   7  -44.52    5.07
  17   2   9   30.88    6.54
  17   2  11  323.72   23.60
  17   2  13  333.95   30.14
  17   2  15  581.44   37.15
  17   3   0  162.41    7.93
  17   3   2  218.82   14.75
  17   3   4  154.21    8.39
  17   3   6   29.96    3.41
  17   3   8  163.52    7.10
  17   3  10    0.55    1.94
  17   3  12   10.60    1.38
  17   3  14    9.40    1.57
  17   3  16    9.86    1.84
  17   4   1  127.39    5.16
  17   4   3  171.35   12.35
  17   4   5  680.72   30.79
  17   4   7   78.72    4.98
  17   4   9  -52.36    3.23
  17   4  11   89.87    4.98
  17   4  13  127.29    8.85
  17   4  15  262.42   15.58
  17   5   0 1191.27   58.07
  17   5   2 1114.12   62.31
  17   5   4  691.78   32.08
  17   5   6  356.26   26.82
  17   5   8   62.68    7.74
  17   5  10   16.96    1.66
  17   5  12   26.55    2.21
  17   5  14   10.05    1.01
  17   5  16   -1.01    0.74
  17   6   1   45.72    3.32
  17   6   3   37.70    4.52
  17   6   5  388.80   23.97
  17   6   7   58.99    6.82
  17   6   9    0.65    1.57
  17   6  11    2.03    1.66
  17   6  13   12.72    2.58
  17   6  15   34.84    2.21
  17   7   0  -24.24    4.33
  17   7   2  -45.63    7.37
  17   7   4   72.45    4.79
  17   7   6   58.99    5.99
  17   7   8   -5.16    2.49
  17   7  10    0.28    1.01
  17   7  12    4.15    1.01
  17   7  14    5.71    2.77
  17   7  16    5.62    1.01
  17   8   1   52.91    7.28
  17   8   3  172.64    7.19
  17   8   5   65.17    6.82
  17   8   7   -2.67    2.30
  17   8   9   12.90    1.66
  17   8  11   24.52    3.32
  17   8  13   28.21    2.58
  17   8  15   15.67    1.38
  17   9   0  111.62    9.13
  17   9   2   33.46    6.91
  17   9   4  -57.61    2.86
  17   9   6    2.95    4.06
  17   9   8   11.25    1.29
  17   9  10   22.21    3.78
  17   9  12   39.36    3.04
  17   9  14    8.94    1.11
  17   9  16    3.59    1.01
  17  10   1  -35.30    3.13
  17  10   3    3.13    1.84
  17  10   5   23.04    2.49
  17  10   7    2.12    1.66
  17  10   9   22.58    1.84
  17  10  11   59.55    5.90
  17  10  13  102.13    7.37
  17  10  15   96.23    7.93
  17  11   0  419.49   25.81
  17  11   2  315.98   19.63
  17  11   4   92.64    4.42
  17  11   6   -0.46    0.92
  17  11   8   15.85    1.47
  17  11  10   78.07    6.73
  17  11  12   84.71    7.74
  17  11  14   20.46    2.49
  17  11  16    1.75    1.94
  17  12   1    1.84    1.11
  17  12   3   10.60    1.11
  17  12   5   22.68    1.57
  17  12   7    5.81    0.92
  17  12   9   26.73    2.40
  17  12  11   71.53    7.10
  17  12  13  135.87   14.01
  17  12  15  152.46   15.58
  17  13   0  389.26   30.33
  17  13   2  303.63   21.29
  17  13   4  123.15    8.48
  17  13   6    8.76    1.11
  17  13   8   41.66    5.25
  17  13  10  153.38   15.58
  17  13  12  124.34   13.00
  17  13  14   36.59    3.04
  17  13  16    3.59    1.29
  17  14   1   -0.46    1.01
  17  14   3    9.59    1.29
  17  14   5   10.32    1.01
  17  14   7    6.45    2.21
  17  14   9    9.95    1.38
  17  14  11   16.32    1.94
  17  14  13   38.62    3.50
  17  14  15   52.08    6.18
  17  15   0  826.91   53.19
  17  15   2  594.53   30.42
  17  15   4  277.82   17.88
  17  15   6   42.12    3.23
  17  15   8   15.39    1.29
  17  15  10  110.33    7.37
  17  15  12  145.08   11.71
  17  15  14   46.09    4.70
  17  15  16    2.30    1.11
  17  16   1   -0.18    1.20
  17  16   3   15.30    2.77
  17  16   5    0.46    0.92
  17  16   7    5.62    1.01
  17  16   9    2.86    1.20
  17  16  11   -0.74    0.92
  17  16  13   -0.55    0.92
  17  16  15    4.98    1.29
  17  17   0  183.61   18.53
  17  17   2  173.11   18.25
  17  17   4   48.95    4.33
  17  17   6    0.09    0.65
  17  17   8   63.32    4.42
  17  17  10  179.65   11.71
  17  17  12  173.57   17.33
  17  17  14   73.28    7.83
  17  17  16   10.78    1.57
  18   0   0  209.24   24.89
  18   1   1   -4.98    1.01
  18   1   3  -11.52    2.12
  18   1   5  -23.41    4.89
  18   1   7   20.92    5.90
  18   1   9   -8.66    1.29
  18   1  11    2.03    2.40
  18   1  13   -0.09    1.38
  18   1  15   -0.92    1.01
  18   1  17   -1.38    1.11
  18   2   0   53.92    8.57
  18   2   2   15.58    5.35
  18   2   4  232.01   22.12
  18   2   6  199.28    8.39
  18   2   8    4.61   10.69
  18   2  10  281.32   18.80
  18   2  12  119.92    8.85
  18   2  14  301.41   21.38
  18   2  16  113.93    9.40
  18   3   1  -13.83    1.84
  18   3   3  -20.92    4.52
  18   3   5  127.11    5.25
  18   3   7  -53.83    4.70
  18   3   9   12.07    1.94
  18   3  11    5.53    1.20
  18   3  13   14.75    1.94
  18   3  15    8.85    6.27
  18   3  17    3.04    1.11
  18   4   0  630.11   42.86
  18   4   2  244.91   20.92
  18   4   4 1419.69   64.25
  18   4   6   58.25    8.30
  18   4   8  106.46   10.97
  18   4  10    1.38    0.83
  18   4  12    4.06    1.11
  18   4  14  134.58   11.06
  18   4  16   44.43    3.59
  18   5   1  -26.27    4.79
  18   5   3  136.88    5.62
  18   5   5   25.72    3.78
  18   5   7   40.83    3.78
  18   5   9   57.52    3.13
  18   5  11   12.44    1.01
  18   5  13    0.37    0.83
  18   5  15    2.67    1.38
  18   5  17    2.58    0.92
  18   6   0  176.42    8.39
  18   6   2  199.10    8.57
  18   6   4   62.49    6.27
  18   6   6  -14.75    1.38
  18   6   8   20.83    1.75
  18   6  10   -2.86    1.01
  18   6  12    4.61    0.83
  18   6  14   52.08    4.70
  18   6  16   15.21    1.57
  18   7   1   31.80    7.19
  18   7   3  -55.31    3.87
  18   7   5   45.90    3.69
  18   7   7  132.55    7.74
  18   7   9   93.47    9.40
  18   7  11    3.41    1.01
  18   7  13    2.86    0.83
  18   7  15   11.89    1.57
  18   7  17   12.63    2.03
  18   8   0  -43.60    5.62
  18   8   2   12.26    7.93
  18   8   4   82.31    6.64
  18   8   6   20.74    1.66
  18   8   8  215.14   21.85
  18   8  10   90.79    7.28
  18   8  12   91.99    7.28
  18   8  14    6.64    1.11
  18   8  16   18.90    1.66
  18   9   1  -10.51    1.29
  18   9   3   13.27    1.57
  18   9   5   53.83    2.95
  18   9   7  112.18   11.80
  18   9   9   13.27    1.29
  18   9  11    7.10    2.77
  18   9  13   16.04    1.75
  18   9  15   10.42    1.47
  18   9  17   26.64    2.40
  18  10   0  413.13   32.81
  18  10   2  300.86   25.44
  18  10   4    1.66    0.83
  18  10   6   -0.92    1.29
  18  10   8   94.94    7.56
  18  10  10  198.18   14.20
  18  10  12  203.52   19.91
  18  10  14  118.91   12.26
  18  10  16   95.40    9.77
  18  11   1   -0.65    1.29
  18  11   3    6.18    1.11
  18  11   5   14.29    1.11
  18  11   7    2.12    0.83
  18  11   9    6.54    2.12
  18  11  11   23.60    2.21
  18  11  13   11.06    1.84
  18  11  15   21.66    2.12
  18  11  17   10.69    1.75
  18  12   0  100.84    9.77
  18  12   2  124.71   12.07
  18  12   4    3.50    1.11
  18  12   6    4.42    0.92
  18  12   8  108.86   11.06
  18  12  10  201.03   26.82
  18  12  12  355.61   35.30
  18  12  14  130.80   13.46
  18  12  16  146.84   17.88
  18  13   1    2.21    1.01
  18  13   3   13.27    1.57
  18  13   5    3.41    2.49
  18  13   7    1.47    0.92
  18  13   9   15.39    1.57
  18  13  11   13.46    1.38
  18  13  13   20.46    2.40
  18  13  15    5.35    1.11
  18  13  17   10.78    1.38
  18  14   0  395.71   28.48
  18  14   2  373.13   29.13
  18  14   4  156.05   18.16
  18  14   6   56.32    4.24
  18  14   8    8.20    1.29
  18  14  10  121.95   12.07
  18  14  12  165.09   19.54
  18  14  14  181.95   17.05
  18  14  16   95.40   12.44
  18  15   1    0.37    1.29
  18  15   3    0.46    1.01
  18  15   5    3.87    1.66
  18  15   7   11.98    1.20
  18  15   9    9.77    1.29
  18  15  11   21.02    2.30
  18  15  13    6.08    1.29
  18  15  15    6.18    1.66
  18  15  17    1.75    0.92
  18  16   0  137.71   12.07
  18  16   2  156.51   21.11
  18  16   4   45.26    4.42
  18  16   6   18.71    2.30
  18  16   8   23.32    4.15
  18  16  10  104.25   11.25
  18  16  12  144.81   19.63
  18  16  14   85.45   10.60
  18  16  16   42.22    4.89
  18  17   1    0.46    0.92
  18  17   3    2.77    1.20
  18  17   5    9.31    2.12
  18  17   7    9.86    1.20
  18  17   9   30.05    3.04
  18  17  11   11.80    1.29
  18  17  13    9.31    1.84
  18  17  15    1.57    0.83
  18  17  17    0.92    0.83
  18  18   0  513.32   51.89
  18  18   2  407.60   37.79
  18  18   4  187.95   14.66
  18  18   6  143.24   18.62
  18  18   8   41.29    4.70
  18  18  10    2.12    0.83
  18  18  12    1.75    0.83
  18  18  14    1.94    1.01
  18  18  16    1.47    0.83
  18  18  18    5.81    2.40
  19   1   0  178.64    8.76
  19   1   2  163.33    8.11
  19   1   4  -38.44    3.41
  19   1   6  -15.39    1.20
  19   1   8    3.41    0.92
  19   1  10    2.49    1.11
  19   1  12    2.03    1.38
  19   1  14   -0.28    1.11
  19   1  16   -0.18    0.92
  19   1  18    0.28    1.66
  19   2   1  167.94    8.57
  19   2   3  472.40   22.86
  19   2   5    0.37    3.50
  19   2   7  103.61    7.47
  19   2   9   43.05    4.24
  19   2  11   20.00    2.21
  19   2  13  361.05   29.96
  19   2  15  127.85   14.47
  19   2  17  342.52   20.56
  19   3   0  554.25   19.82
  19   3   2  491.29   23.97
  19   3   4  248.32   13.18
  19   3   6   60.65    3.87
  19   3   8   14.66    1.29
  19   3  10    2.86    1.11
  19   3  12    1.11    1.20
  19   3  14   -0.65    0.92
  19   3  16   -0.18    0.92
  19   3  18    6.36    2.95
  19   4   1  -34.57    3.87
  19   4   3  261.23   24.52
  19   4   5    3.96    1.20
  19   4   7   42.77    1.84
  19   4   9   22.21    1.47
  19   4  11    3.41    1.47
  19   4  13  111.44    7.93
  19   4  15   51.25    5.44
  19   4  17  149.97   13.55
  19   5   0  -17.88    3.78
  19   5   2    5.07    4.79
  19   5   4    7.83    4.15
  19   5   6    4.70    0.65
  19   5   8   18.90    1.20
  19   5  10   25.99    1.47
  19   5  12   15.21    1.11
  19   5  14    1.11    1.11
  19   5  16    4.24    0.92
  19   5  18    1.11    1.11
  19   6   1  -12.63    1.20
  19   6   3   69.50    6.36
  19   6   5    5.53    0.74
  19   6   7   14.93    1.66
  19   6   9    4.70    1.29
  19   6  11    2.12    0.74
  19   6  13   16.59    1.75
  19   6  15   -0.83    0.55
  19   6  17   36.13    3.23
  19   7   0  103.14    7.37
  19   7   2  105.26   11.80
  19   7   4   70.70   27.10
  19   7   6   11.25    1.20
  19   7   8   17.61    1.38
  19   7  10   24.06    2.77
  19   7  12   23.04    1.84
  19   7  14   30.69    1.94
  19   7  16   11.89    1.20
  19   7  18    3.04    0.74
  19   8   1    3.78    1.01
  19   8   3   28.21   10.60
  19   8   5   22.03    1.75
  19   8   7   22.12    6.08
  19   8   9    7.56    1.11
  19   8  11   32.45    2.30
  19   8  13   10.88    1.20
  19   8  15   42.49    3.59
  19   8  17   -0.37    0.65
  19   9   0   67.10    4.52
  19   9   2   46.83    2.95
  19   9   4   23.14    1.66
  19   9   6    4.33    1.38
  19   9   8   16.78   12.81
  19   9  10   25.16    2.40
  19   9  12   24.24    1.84
  19   9  14   29.77    3.41
  19   9  16   12.72    1.57
  19   9  18    0.28    0.65
  19  10   1    1.29    1.01
  19  10   3    1.94    0.92
  19  10   5   30.88    1.84
  19  10   7   22.12    2.21
  19  10   9   29.22    3.41
  19  10  11   83.14    5.90
  19  10  13   59.45    4.79
  19  10  15   88.86    5.81
  19  10  17    9.77    1.20
  19  11   0   32.54    4.42
  19  11   2   18.53    1.47
  19  11   4    2.49    0.83
  19  11   6    1.94    0.65
  19  11   8   32.17    2.21
  19  11  10   69.78    4.42
  19  11  12  105.45   11.89
  19  11  14   31.80    3.78
  19  11  16    4.42    1.11
  19  11  18    6.64    1.75
  19  12   1    7.19    1.94
  19  12   3    3.23    1.57
  19  12   5   13.92    1.01
  19  12   7   26.82    2.12
  19  12   9   33.00    3.04
  19  12  11   90.33    7.28
  19  12  13   64.98    9.68
  19  12  15  115.96   11.52
  19  12  17   22.58    3.23
  19  13   0  430.83   35.58
  19  13   2  314.69   29.04
  19  13   4  127.85    8.57
  19  13   6   15.49    1.47
  19  13   8   14.20    2.21
  19  13  10   67.20    4.42
  19  13  12   82.40    6.27
  19  13  14   34.84    3.04
  19  13  16    3.13    0.92
  19  13  18    1.57    0.83
  19  14   1    2.49    1.11
  19  14   3   -0.74    1.01
  19  14   5    0.00    0.74
  19  14   7   28.94    1.94
  19  14   9   23.04    1.66
  19  14  11   28.30    2.86
  19  14  13   44.80    3.96
  19  14  15   58.35    5.71
  19  14  17   10.97    1.66
  19  15   0  164.26   13.00
  19  15   2  126.74   10.97
  19  15   4   48.30    4.79
  19  15   6    0.28    0.65
  19  15   8   38.07    3.13
  19  15  10  111.44    8.66
  19  15  12  120.93   10.32
  19  15  14   54.66    6.64
  19  15  16   10.78    1.57
  19  15  18    2.86    0.74
  19  16   1    0.55    0.92
  19  16   3   -0.28    0.83
  19  16   5    5.62    1.57
  19  16   7   13.37    1.47
  19  16   9   13.09    2.03
  19  16  11    4.15    1.01
  19  16  13    4.42    1.11
  19  16  15    7.65    1.66
  19  16  17    2.03    0.83
  19  17   0  370.82   44.34
  19  17   2  347.22   29.50
  19  17   4  123.33    8.76
  19  17   6   35.58    3.23
  19  17   8    0.37    0.83
  19  17  10    8.48    1.11
  19  17  12   25.53    3.50
  19  17  14    7.65    1.20
  19  17  16    2.21    0.92
  19  17  18    0.74    0.83
  19  18   1    0.65    1.01
  19  18   3    1.20    1.01
  19  18   5    0.83    0.92
  19  18   7    2.86    0.74
  19  18   9    0.74    0.74
  19  18  11    5.16    1.11
  19  18  13    1.94    0.83
  19  18  15    2.95    1.29
  19  18  17    1.11    0.83
  19  19   0   64.15   12.26
  19  19   2   27.10    6.45
  19  19   4    2.77    1.01
  19  19   6   -0.65    1.11
  19  19   8    5.90    1.11
  19  19  10   13.09    1.66
  19  19  12   23.32    3.13
  19  19  14   26.36    4.24
  19  19  16    5.44    1.29
  19  19  18    0.18    0.92
  20   0   0  198.73   38.53
  20   1   1  -10.69    1.20
  20   1   3   -3.50    1.20
  20   1   5    1.84    0.83
  20   1   7   10.97    1.38
  20   1   9    2.67    1.01
  20   1  11   10.05    1.20
  20   1  13    2.58    1.01
  20   1  15   -0.09    0.92
  20   1  17    2.58    1.29
  20   1  19    0.28    2.21
  20   2   0   -5.07    2.86
  20   2   2   69.59    5.81
  20   2   4   27.74    4.70
  20   2   6   26.64    2.30
  20   2   8   74.66    6.54
  20   2  10    1.57    1.11
  20   2  12  140.38   13.18
  20   2  14   17.14    2.12
  20   2  16  135.31   13.27
  20   2  18   11.61    1.66
  20   3   1   -4.42    1.01
  20   3   3    2.95    0.92
  20   3   5   42.31    2.67
  20   3   7   40.93    3.13
  20   3   9   73.37    4.42
  20   3  11   32.08    2.30
  20   3  13   12.81    1.47
  20   3  15   -0.37    0.92
  20   3  17    4.52    1.01
  20   3  19    1.20    0.92
  20   4   0  121.67   10.69
  20   4   2   18.34    1.57
  20   4   4   38.99    2.21
  20   4   6    0.83    0.83
  20   4   8   25.53    2.77
  20   4  10    4.06    1.38
  20   4  12   33.09    3.41
  20   4  14    9.22    1.94
  20   4  16   79.09   10.32
  20   4  18    3.69    1.01
  20   5   1    2.49    0.74
  20   5   3   39.17    2.40
  20   5   5   61.20    2.86
  20   5   7  238.92   12.81
  20   5   9  163.70    8.94
  20   5  11   54.94    3.32
  20   5  13    0.55    0.74
  20   5  15    3.59    1.29
  20   5  17    3.32    0.92
  20   5  19    4.24    0.92
  20   6   0    7.47    1.38
  20   6   2   27.38    2.40
  20   6   4    2.30    0.83
  20   6   6  104.25    7.65
  20   6   8   43.05    3.50
  20   6  10  191.91   15.39
  20   6  12    9.77    1.38
  20   6  14   38.62    3.59
  20   6  16   19.45    2.03
  20   6  18   -1.38    0.92
  20   7   1    9.22    1.38
  20   7   3   41.20    3.04
  20   7   5  271.92   22.03
  20   7   7  234.49   11.98
  20   7   9  172.37   10.78
  20   7  11   18.80    1.84
  20   7  13    0.18    0.55
  20   7  15   11.89    1.29
  20   7  17    9.59    1.01
  20   7  19   10.14    2.12
  20   8   0   91.44    8.11
  20   8   2   87.84    8.48
  20   8   4   20.56    1.75
  20   8   6   41.57    3.96
  20   8   8   95.22    9.31
  20   8  10  149.14   13.09
  20   8  12   53.74    4.70
  20   8  14   41.02    3.96
  20   8  16    0.46    0.74
  20   8  18    1.38    0.55
  20   9   1    2.86    0.92
  20   9   3   79.46    8.20
  20   9   5  171.17   10.32
  20   9   7  185.09   15.39
  20   9   9   54.01    5.25
  20   9  11    2.40    0.83
  20   9  13   18.80    1.75
  20   9  15   19.08    2.12
  20   9  17   19.82    2.30
  20   9  19   10.97    1.57
  20  10   0   15.76    3.50
  20  10   2    2.77    0.92
  20  10   4    2.49    0.92
  20  10   6  166.93   12.81
  20  10   8  171.08   18.99
  20  10  10  320.77   26.09
  20  10  12  162.78   12.44
  20  10  14  166.19   15.12
  20  10  16   -1.84    0.83
  20  10  18   -0.28    0.65
  20  11   1   11.25    2.40
  20  11   3   42.31    8.94
  20  11   5   61.11    3.87
  20  11   7   31.62   18.25
  20  11   9    4.24    1.01
  20  11  11   20.56    1.66
  20  11  13   21.85    2.21
  20  11  15   36.96    3.78
  20  11  17   18.07    2.12
  20  11  19   24.43    4.24
  20  12   0  228.87   20.56
  20  12   2  154.03   14.20
  20  12   4   37.42    4.15
  20  12   6   11.52    1.29
  20  12   8   60.10    5.90
  20  12  10  179.65   18.25
  20  12  12  159.83   13.92
  20  12  14   96.60    9.31
  20  12  16   10.42    1.47
  20  12  18    0.18    0.83
  20  13   1    2.95    0.92
  20  13   3   18.90    2.12
  20  13   5    1.66    0.74
  20  13   7    0.46    0.65
  20  13   9   15.76    1.47
  20  13  11   29.31    3.50
  20  13  13   47.38    4.06
  20  13  15   20.28    2.49
  20  13  17   16.87    1.84
  20  13  19    6.36    1.20
  20  14   0   26.92    3.50
  20  14   2   19.82    4.24
  20  14   4   10.05    2.49
  20  14   6   37.98    5.44
  20  14   8   43.32    4.33
  20  14  10  195.50   23.60
  20  14  12  117.15   12.44
  20  14  14  130.80   14.75
  20  14  16    3.41    0.92
  20  14  18    2.86    0.83
  20  15   1   -1.11    0.92
  20  15   3   -0.09    0.92
  20  15   5    4.06    1.38
  20  15   7   13.55    1.75
  20  15   9   15.95    1.47
  20  15  11   38.90    4.42
  20  15  13   19.54    2.30
  20  15  15   21.11    2.12
  20  15  17    7.83    1.20
  20  15  19    5.99    1.11
  20  16   0  161.95   16.41
  20  16   2  156.42   13.46
  20  16   4   67.93    8.11
  20  16   6   18.34    1.94
  20  16   8    0.00    0.65
  20  16  10    1.57    1.01
  20  16  12   14.29    2.49
  20  16  14    3.87    1.01
  20  16  16    1.94    0.83
  20  16  18   -0.28    0.83
  20  17   1    3.78    1.57
  20  17   3    3.78    0.92
  20  17   5    3.13    1.11
  20  17   7   11.25    1.11
  20  17   9   20.09    2.12
  20  17  11   21.57    3.50
  20  17  13   21.57    3.78
  20  17  15   13.73    2.03
  20  17  17    3.59    0.92
  20  17  19    2.95    1.01
  20  18   0   23.23    3.04
  20  18   2   14.29    2.03
  20  18   4    2.95    0.83
  20  18   6   -2.40    0.83
  20  18   8    0.83    0.55
  20  18  10   -0.83    0.65
  20  18  12    1.47    0.74
  20  18  14    0.46    0.74
  20  18  16    0.65    0.83
  20  18  18    0.74    0.83
  20  19   1   -1.66    1.01
  20  19   3    7.65    7.47
  20  19   5    4.61    1.01
  20  19   7    7.01    1.84
  20  19   9    8.85    1.11
  20  19  11   17.33    2.30
  20  19  13    7.19    1.47
  20  19  15    8.11    1.75
  20  19  17    3.69    0.83
  20  19  19    1.29    0.74
  20  20   0  235.14   38.53
  20  20   2  222.51   25.62
  20  20   4   62.40    6.82
  20  20   6   48.76    6.27
  20  20   8   49.22    7.83
  20  20  10   54.01    5.62
  20  20  12   12.26    2.95
  20  20  14    4.42    1.29
  20  20  16    0.65    0.83
  20  20  18    0.92    0.92
  20  20  20   50.97   19.63
  21   1   0   26.92    3.13
  21   1   2   14.93    1.66
  21   1   4    0.00    0.83
  21   1   6    1.57    0.83
  21   1   8    4.70    0.92
  21   1  10    4.24    1.01
  21   1  12    3.04    0.92
  21   1  14    1.47    0.92
  21   1  16    6.64    2.49
  21   1  18   -3.04    0.92
  21   1  20    0.18    0.92
  21   2   1   12.17    1.38
  21   2   3    1.84    0.83
  21   2   5   30.88    2.03
  21   2   7    9.03    1.29
  21   2   9   31.25    4.79
  21   2  11   50.79    5.16
  21   2  13    3.32    1.20
  21   2  15   67.10    6.73
  21   2  17    9.49    1.47
  21   2  19  134.58   11.52
  21   3   0   -0.18    1.11
  21   3   2    2.30    1.01
  21   3   4    3.23    1.47
  21   3   6   21.11    1.20
  21   3   8   27.38    1.75
  21   3  10   27.10    4.06
  21   3  12   18.34    1.75
  21   3  14    4.24    1.01
  21   3  16    4.42    0.92
  21   3  18    3.59    1.01
  21   3  20    0.65    0.92
  21   4   1    0.83    0.74
  21   4   3    3.59    1.84
  21   4   5    3.78    0.55
  21   4   7   15.67    1.11
  21   4   9    8.30    1.57
  21   4  11   16.87    1.94
  21   4  13    0.92    1.01
  21   4  15   27.74    4.98
  21   4  17    3.78    1.11
  21   4  19   41.11    6.27
  21   5   0   55.12    3.69
  21   5   2   30.97    2.12
  21   5   4    6.36    1.20
  21   5   6   20.74    1.20
  21   5   8   24.61    1.47
  21   5  10   18.25    3.13
  21   5  12    4.42    1.75
  21   5  14    1.01    0.92
  21   5  16    9.31    1.29
  21   5  18    5.53    1.11
  21   5  20    1.94    0.83
  21   6   1    0.55    0.74
  21   6   3   21.02    1.11
  21   6   5   21.29    1.11
  21   6   7   37.61    1.75
  21   6   9    2.40    0.55
  21   6  11    2.40    0.55
  21   6  13   10.69    2.49
  21   6  15    4.61    0.92
  21   6  17   -0.92    0.74
  21   6  19   12.81    1.47
  21   7   0    7.01    1.57
  21   7   2    7.10    1.20
  21   7   4   20.83    1.57
  21   7   6   43.05    1.84
  21   7   8   19.17    1.20
  21   7  10    4.70    0.74
  21   7  12    1.38    0.83
  21   7  14    4.98    0.92
  21   7  16   15.30    1.29
  21   7  18    5.53    0.83
  21   7  20    1.84    1.11
  21   8   1    7.10    2.03
  21   8   3   23.50    1.57
  21   8   5   28.02    1.66
  21   8   7   16.50    1.29
  21   8   9   11.15    1.11
  21   8  11    8.20    1.01
  21   8  13   38.81    3.23
  21   8  15    5.71    0.92
  21   8  17    2.86    0.65
  21   8  19    7.47    0.92
  21   9   0   24.98    2.95
  21   9   2   30.23    3.87
  21   9   4    7.65    0.83
  21   9   6    4.15    1.29
  21   9   8   15.30    1.75
  21   9  10   35.12    2.67
  21   9  12   25.35    2.40
  21   9  14   23.60    2.03
  21   9  16   14.10    1.29
  21   9  18    2.67    0.65
  21   9  20    2.49    0.65
  21  10   1    5.16    1.38
  21  10   3   23.69    1.75
  21  10   5   13.83    2.03
  21  10   7    5.90    0.83
  21  10   9   31.06    2.58
  21  10  11   35.58    3.78
  21  10  13   89.87    8.94
  21  10  15   10.14    1.38
  21  10  17    7.65    1.01
  21  10  19    4.79    0.65
  21  11   0   73.65    5.44
  21  11   2   61.85    5.25
  21  11   4   16.87    1.84
  21  11   6    1.66    0.65
  21  11   8   12.72    4.24
  21  11  10   32.91    2.21
  21  11  12   43.41    4.42
  21  11  14   18.62    1.94
  21  11  16    8.48    1.20
  21  11  18    3.04    0.83
  21  11  20    1.47    0.65
  21  12   1    4.79    1.01
  21  12   3   16.78    2.12
  21  12   5    4.42    1.47
  21  12   7    1.29    0.55
  21  12   9   25.72    2.30
  21  12  11   39.08    3.69
  21  12  13   68.03    6.54
  21  12  15   12.35    1.75
  21  12  17   10.42    1.66
  21  12  19    1.66    1.29
  21  13   0    5.44    1.47
  21  13   2    4.33    1.11
  21  13   4    0.55    0.83
  21  13   6    7.47    0.92
  21  13   8   35.76    3.32
  21  13  10   60.01    4.33
  21  13  12   60.10    4.70
  21  13  14   41.94    3.87
  21  13  16    6.91    1.38
  21  13  18    1.47    0.83
  21  13  20    0.83    0.74
  21  14   1    2.67    1.11
  21  14   3    4.42    0.92
  21  14   5    4.06    2.49
  21  14   7    4.98    0.74
  21  14   9   18.44    1.57
  21  14  11   21.48    2.12
  21  14  13   36.50    3.41
  21  14  15    8.48    1.29
  21  14  17    5.90    0.92
  21  14  19    1.38    0.83
  21  15   0   63.51    5.71
  21  15   2   56.87    6.27
  21  15   4   27.93    2.58
  21  15   6    5.81    0.83
  21  15   8    5.16    0.65
  21  15  10   13.27    1.66
  21  15  12   15.30    1.66
  21  15  14    6.82    1.11
  21  15  16    1.94    0.83
  21  15  18    0.55    0.74
  21  15  20    0.46    0.74
  21  16   1    3.23    1.11
  21  16   3    4.61    1.01
  21  16   5    5.53    1.20
  21  16   7   14.47    1.20
  21  16   9   15.67    1.47
  21  16  11    7.93    1.11
  21  16  13    9.59    1.38
  21  16  15    2.86    0.74
  21  16  17    2.67    0.83
  21  16  19    2.40    0.92
  21  17   0   17.97    2.49
  21  17   2   11.98    2.30
  21  17   4    5.44    1.75
  21  17   6   -0.92    0.83
  21  17   8    3.78    1.01
  21  17  10   10.05    1.57
  21  17  12    8.20    1.57
  21  17  14    5.71    0.92
  21  17  16    2.86    0.83
  21  17  18   -1.29    0.74
  21  17  20   -1.38    0.83
  21  18   1   -2.30    1.01
  21  18   3    3.32    1.01
  21  18   5    3.50    1.01
  21  18   7    6.08    0.92
  21  18   9    3.69    0.92
  21  18  11    3.13    0.74
  21  18  13   -0.09    0.74
  21  18  15    0.74    0.74
  21  18  17    0.74    0.83
  21  18  19    5.07    1.57
  21  19   0  167.11   17.97
  21  19   2  158.17   19.26
  21  19   4   37.88    5.44
  21  19   6   13.27    1.94
  21  19   8    7.19    1.01
  21  19  10    5.35    0.65
  21  19  12   -1.01    0.74
  21  19  14    1.29    0.74
  21  19  16    1.47    0.83
  21  19  18    4.33    1.11
  21  19  20    0.83    1.11
  21  20   1   -1.01    0.83
  21  20   3    1.38    0.92
  21  20   5   -0.09    0.74
  21  20   7    1.20    0.83
  21  20   9    3.13    0.83
  21  20  11    1.01    0.55
  21  20  13    0.92    0.74
  21  20  15    1.47    0.83
  21  20  17    0.92    0.92
  21  20  19    2.30    0.92
  21  21   0   -0.55    1.38
  21  21   2   -1.38    0.92
  21  21   4    2.12    1.11
  21  21   6    4.42    1.01
  21  21   8    1.57    0.74
  21  21  10    0.92    0.55
  21  21  12    1.75    0.65
  21  21  14    2.58    1.29
  21  21  16    4.06    1.11
  21  21  18    9.40    1.75
  21  21  20    8.48    2.12
  22   0   0   14.66    6.18
  22   1   1    1.57    0.92
  22   1   3    8.94    4.70
  22   1   5   12.07    2.67
  22   1   7   21.20    1.66
  22   1   9    6.73    1.11
  22   1  11   14.56    3.04
  22   1  13    3.50    0.92
  22   1  15    0.28    1.01
  22   1  17   -0.65    1.01
  22   1  19   -1.11    0.92
  22   1  21    1.47    0.92
  22   2   0   17.42    2.03
  22   2   2   60.19    6.08
  22   2   4   31.52    4.42
  22   2   6   39.54    3.41
  22   2   8   10.69    1.47
  22   2  10   14.10    1.94
  22   2  12    3.32    2.49
  22   2  14    8.30    1.29
  22   2  16    6.54    1.11
  22   2  18   16.41    2.77
  22   2  20    2.67    0.92
  22   3   1    3.13    0.83
  22   3   3   43.78    3.04
  22   3   5  143.33    9.03
  22   3   7  111.99    6.73
  22   3   9  139.55   13.09
  22   3  11   60.47    6.45
  22   3  13   20.28    4.33
  22   3  15   -0.09    0.92
  22   3  17    2.49    1.11
  22   3  19    3.41    1.11
  22   3  21   -0.28    0.92
  22   4   0   13.64    2.21
  22   4   2   26.92    2.58
  22   4   4    9.68    1.01
  22   4   6   51.89    4.24
  22   4   8   20.65    2.30
  22   4  10    0.18    0.83
  22   4  12   18.25    2.30
  22   4  14    4.89    0.92
  22   4  16    4.42    0.92
  22   4  18   14.10    3.13
  22   4  20    7.83    1.84
  22   5   1    6.73    0.74
  22   5   3  165.36   10.78
  22   5   5  264.27   21.02
  22   5   7  298.65   20.46
  22   5   9  231.91   17.97
  22   5  11  115.22    7.47
  22   5  13    4.79    0.92
  22   5  15    5.44    0.92
  22   5  17    8.39    1.11
  22   5  19    5.62    1.38
  22   5  21    3.04    1.01
  22   6   0   99.37    9.13
  22   6   2   46.27    4.79
  22   6   4   50.60    5.25
  22   6   6    1.94    0.65
  22   6   8   43.32    3.59
  22   6  10   28.85    4.15
  22   6  12   21.29    1.84
  22   6  14    0.83    1.01
  22   6  16    3.59    0.83
  22   6  18    1.20    0.83
  22   6  20    1.75    0.83
  22   7   1   23.60    2.86
  22   7   3  106.83    6.27
  22   7   5  318.01   12.90
  22   7   7  224.26   17.24
  22   7   9  160.11   11.89
  22   7  11   29.77    1.84
  22   7  13    1.75    0.65
  22   7  15   19.91    2.12
  22   7  17    9.86    1.47
  22   7  19    8.30    1.47
  22   7  21    2.03    0.83
  22   8   0   10.97    1.29
  22   8   2    9.40    1.47
  22   8   4   20.37    2.21
  22   8   6   54.75    4.15
  22   8   8  195.04   15.67
  22   8  10  129.78    9.86
  22   8  12  131.72    9.22
  22   8  14   13.00    1.29
  22   8  16    4.89    0.83
  22   8  18   13.73    3.41
  22   8  20    2.95    0.65
  22   9   1    6.36    0.83
  22   9   3  126.93    9.86
  22   9   5  181.59    9.49
  22   9   7  155.96   10.51
  22   9   9   43.88    4.89
  22   9  11    6.82    0.92
  22   9  13   13.37    1.57
  22   9  15   27.38    2.03
  22   9  17   25.90    2.77
  22   9  19    6.18    1.01
  22   9  21    7.47    1.57
  22  10   0   54.20    5.71
  22  10   2   13.92    1.38
  22  10   4   -0.55    0.83
  22  10   6   35.12    4.79
  22  10   8  147.20   12.07
  22  10  10  111.16    9.59
  22  10  12  112.36   11.15
  22  10  14   17.61    3.69
  22  10  16    0.55    0.65
  22  10  18    6.54    1.57
  22  10  20    4.61    1.11
  22  11   1   12.81    1.75
  22  11   3   61.30    4.98
  22  11   5   99.92    8.66
  22  11   7   36.41    3.04
  22  11   9   10.05    1.11
  22  11  11    3.87    0.92
  22  11  13   10.69    1.29
  22  11  15   40.10    5.99
  22  11  17   15.85    2.03
  22  11  19   10.42    1.38
  22  11  21    2.58    0.83
  22  12   0    1.38    1.20
  22  12   2    1.29    0.83
  22  12   4   18.25    2.12
  22  12   6   25.81    3.13
  22  12   8  107.20    8.85
  22  12  10   89.50    7.93
  22  12  12  106.83    9.03
  22  12  14   11.34    1.84
  22  12  16    1.29    0.83
  22  12  18    5.81    1.38
  22  12  20    3.59    0.83
  22  13   1    4.15    1.11
  22  13   3   16.41    1.66
  22  13   5    4.24    1.01
  22  13   7    3.04    0.65
  22  13   9   10.97    1.01
  22  13  11    8.20    1.01
  22  13  13   22.21    2.12
  22  13  15   14.29    2.03
  22  13  17   16.41    2.30
  22  13  19    5.16    1.38
  22  13  21    4.42    1.29
  22  14   0   14.75    2.40
  22  14   2   11.43    3.69
  22  14   4    5.07    0.92
  22  14   6    2.12    0.83
  22  14   8   11.61    1.11
  22  14  10   15.95    2.12
  22  14  12    9.03    1.20
  22  14  14    0.83    0.74
  22  14  16    1.84    0.74
  22  14  18    2.67    0.92
  22  14  20    0.55    1.01
  22  15   1    0.09    1.01
  22  15   3   -1.66    1.01
  22  15   5    3.69    1.01
  22  15   7   15.39    2.03
  22  15   9   24.80    2.30
  22  15  11   30.23    3.41
  22  15  13   16.22    2.12
  22  15  15   22.21    3.13
  22  15  17    8.11    1.20
  22  15  19    4.24    0.92
  22  15  21    0.09    0.83
  22  16   0    7.56    1.29
  22  16   2    6.54    1.47
  22  16   4    1.84    1.01
  22  16   6    2.49    0.92
  22  16   8    4.52    0.74
  22  16  10    1.75    0.65
  22  16  12    2.58    0.74
  22  16  14    1.94    0.92
  22  16  16    2.12    0.83
  22  16  18    7.37    5.71
  22  16  20   -0.83    0.74
  22  17   1   -0.92    1.11
  22  17   3    3.32    0.83
  22  17   5    7.37    1.20
  22  17   7   12.17    2.12
  22  17   9   29.77    3.69
  22  17  11   14.75    1.75
  22  17  13   15.49    2.21
  22  17  15    8.20    1.66
  22  17  17    4.24    1.29
  22  17  19    1.75    0.83
  22  17  21   -0.83    0.83
  22  18   0   60.01    7.93
  22  18   2   18.16    2.67
  22  18   4    6.36    1.11
  22  18   6    1.84    0.92
  22  18   8    9.95    1.75
  22  18  10    4.89    0.92
  22  18  12    5.81    1.47
  22  18  14    1.38    0.83
  22  18  16    0.46    0.74
  22  18  18    9.95    2.58
  22  18  20   16.59    3.59
  22  19   1   -0.28    1.47
  22  19   3    3.78    0.92
  22  19   5    6.36    1.01
  22  19   7    7.10    1.01
  22  19   9    7.65    0.92
  22  19  11    9.22    1.29
  22  19  13    3.96    1.29
  22  19  15    1.94    0.83
  22  19  17    1.75    0.83
  22  19  19    0.37    0.83
  22  19  21    0.55    0.74
  22  20   0    0.18    1.29
  22  20   2    0.83    1.11
  22  20   4    3.04    1.01
  22  20   6    2.03    1.01
  22  20   8    0.74    1.01
  22  20  10    4.79    1.84
  22  20  12    6.36    1.47
  22  20  14    1.01    0.83
  22  20  16    1.20    0.74
  22  20  18   19.73    3.87
  22  20  20   52.17    9.95
  22  21   1    0.37    1.11
  22  21   3   -2.30    1.11
  22  21   5    2.49    0.92
  22  21   7    0.74    0.83
  22  21   9    4.06    1.01
  22  21  11    2.67    0.74
  22  21  13   11.61    5.90
  22  21  15    0.46    0.83
  22  21  17    0.37    0.74
  22  21  19    1.11    0.92
  22  21  21    4.61    1.38
  22  22   0   26.64    5.25
  22  22   2   11.25    2.58
  22  22   4   24.89    4.42
  22  22   6   12.07    2.67
  22  22   8   97.61   15.49
  22  22  10  109.32   16.96
  22  22  12  107.11   10.23
  22  22  14   47.38    7.01
  22  22  16    4.15    1.84
  22  22  18    9.77    3.13
  22  22  20   53.65    9.59
  22  22  22   51.80   14.29
  23   1   0   10.23    9.13
  23   1   2    6.45    2.86
  23   1   4    4.42    1.01
  23   1   6    2.77    0.83
  23   1   8    4.24    1.11
  23   1  10    5.71    1.11
  23   1  12    3.41    2.40
  23   1  14    0.65    0.92
  23   1  16    0.83    0.92
  23   1  18    1.57    0.92
  23   1  20    1.20    0.92
  23   1  22    0.65    0.92
  23   2   1    3.69    2.49
  23   2   3    2.77    0.83
  23   2   5   24.89    1.47
  23   2   7    8.11    0.92
  23   2   9    7.56    0.92
  23   2  11    3.04    0.83
  23   2  13    3.23    1.01
  23   2  15   15.02    2.40
  23   2  17    1.01    0.83
  23   2  19    3.69    0.83
  23   2  21    7.65    1.75
  23   3   0   -0.46    0.83
  23   3   2    3.23    1.29
  23   3   4   17.88    1.38
  23   3   6   43.41    2.30
  23   3   8   58.07    3.87
  23   3  10   46.83    2.77
  23   3  12   12.72    1.38
  23   3  14    1.11    0.92
  23   3  16    2.67    0.92
  23   3  18    4.42    1.11
  23   3  20    3.41    1.01
  23   3  22    2.86    1.01
  23   4   1    1.94    0.74
  23   4   3   19.82    1.47
  23   4   5   43.32    2.30
  23   4   7    2.77    0.65
  23   4   9   13.27    1.20
  23   4  11    1.57    1.66
  23   4  13   -0.28    0.92
  23   4  15    4.24    1.01
  23   4  17   -2.58    0.83
  23   4  19    3.87    1.20
  23   4  21    5.07    1.20
  23   5   0    9.31    1.20
  23   5   2   25.90    1.94
  23   5   4   52.91    3.32
  23   5   6   59.82    3.32
  23   5   8   70.51    4.42
  23   5  10   54.66    3.23
  23   5  12   12.26    1.29
  23   5  14    3.41    1.47
  23   5  16    9.31    3.23
  23   5  18   10.32    2.21
  23   5  20   11.89    1.84
  23   5  22    3.50    1.01
  23   6   1    3.41    1.57
  23   6   3   42.49    1.94
  23   6   5   59.45    2.95
  23   6   7    8.76    0.74
  23   6   9    7.28    0.92
  23   6  11    5.53    1.38
  23   6  13    4.42    0.83
  23   6  15    5.71    1.01
  23   6  17   -0.18    0.83
  23   6  19    2.03    0.83
  23   6  21    7.01    1.57
  23   7   0   22.12    1.38
  23   7   2    7.56    1.01
  23   7   4    2.86    0.65
  23   7   6    8.20    0.65
  23   7   8   18.34    0.92
  23   7  10   11.61    1.29
  23   7  12    1.01    0.74
  23   7  14    2.40    1.01
  23   7  16    4.33    0.92
  23   7  18    7.28    1.20
  23   7  20    4.33    0.92
  23   7  22    0.55    0.83
  23   8   1    7.65    1.47
  23   8   3   58.53    3.50
  23   8   5   78.26    4.15
  23   8   7   19.26    0.92
  23   8   9    1.29    0.65
  23   8  11    7.56    0.74
  23   8  13    3.04    0.55
  23   8  15    6.91    0.74
  23   8  17   -1.75    0.55
  23   8  19    0.55    0.83
  23   8  21   23.97    3.59
  23   9   0    5.35    0.83
  23   9   2    8.20    1.47
  23   9   4   12.54    1.11
  23   9   6    6.54    0.92
  23   9   8    0.46    0.55
  23   9  10    0.55    0.74
  23   9  12    3.78    1.47
  23   9  14    9.49    1.11
  23   9  16    5.99    0.83
  23   9  18    5.81    0.83
  23   9  20    1.75    0.65
  23   9  22   -0.65    0.83
  23  10   1    4.24    1.01
  23  10   3   45.35    3.78
  23  10   5   48.48    3.32
  23  10   7   10.05    1.11
  23  10   9    0.18    0.74
  23  10  11   11.71    1.01
  23  10  13    5.07    0.74
  23  10  15    4.33    0.65
  23  10  17    9.68    6.54
  23  10  19    1.66    0.55
  23  10  21   39.36    4.33
  23  11   0    7.37    2.30
  23  11   2    3.59    0.83
  23  11   4   -2.49    0.83
  23  11   6    3.96    0.83
  23  11   8    6.45    0.74
  23  11  10    9.95    0.92
  23  11  12   19.36    1.75
  23  11  14    8.76    1.11
  23  11  16    6.45    1.11
  23  11  18    1.01    0.55
  23  11  20    0.74    0.55
  23  11  22    1.01    0.65
  23  12   1    0.83    0.92
  23  12   3   12.81    1.57
  23  12   5   13.27    1.20
  23  12   7    0.83    0.65
  23  12   9    1.57    0.65
  23  12  11   16.96    1.84
  23  12  13    2.40    0.83
  23  12  15    2.67    0.74
  23  12  17   -0.09    0.65
  23  12  19    2.30    0.83
  23  12  21   42.68    4.15
  23  13   0    2.40    0.92
  23  13   2    3.13    0.92
  23  13   4   -0.28    0.92
  23  13   6    3.04    0.83
  23  13   8    2.58    0.65
  23  13  10    4.42    0.74
  23  13  12    1.75    0.83
  23  13  14    3.32    0.74
  23  13  16    0.09    0.74
  23  13  18   -0.37    0.74
  23  13  20    0.83    1.47
  23  13  22    0.65    0.55
  23  14   1    1.11    0.92
  23  14   3    3.04    1.20
  23  14   5    3.32    1.75
  23  14   7    2.40    0.74
  23  14   9   10.60    1.11
  23  14  11    9.22    1.20
  23  14  13    3.50    0.74
  23  14  15    0.65    1.11
  23  14  17    2.12    0.74
  23  14  19    0.83    0.65
  23  14  21    5.07    1.11
  23  15   0   19.63    2.58
  23  15   2   16.13    2.21
  23  15   4    8.85    1.66
  23  15   6    4.70    0.83
  23  15   8    4.79    0.65
  23  15  10    4.70    0.74
  23  15  12    1.66    0.74
  23  15  14    0.46    0.74
  23  15  16    0.00    0.74
  23  15  18    0.37    0.74
  23  15  20    0.28    0.74
  23  15  22    1.29    0.55
  23  16   1    0.00    0.92
  23  16   3    2.40    0.92
  23  16   5    4.06    1.01
  23  16   7    4.98    0.83
  23  16   9    5.35    0.74
  23  16  11    4.33    0.74
  23  16  13   -0.83    0.83
  23  16  15   -0.37    0.74
  23  16  17    3.41    0.92
  23  16  19    3.23    1.11
  23  16  21   -0.37    0.74
  23  17   0    1.38    0.92
  23  17   2    1.11    0.92
  23  17   4   -1.01    0.74
  23  17   6   -0.74    0.74
  23  17   8    1.11    0.65
  23  17  10    0.83    0.55
  23  17  12   -0.28    0.65
  23  17  14    1.20    0.74
  23  17  16    5.25    1.11
  23  17  18   11.61    6.27
  23  17  20    0.09    0.74
  23  17  22    0.18    0.74
  23  18   1    2.21    0.92
  23  18   3    5.90    1.20
  23  18   5   15.58    2.58
  23  18   7    8.20    1.01
  23  18   9    5.44    0.83
  23  18  11    1.11    0.55
  23  18  13    0.00    0.74
  23  18  15    3.13    1.66
  23  18  17    3.59    1.75
  23  18  19    5.44    1.66
  23  18  21    2.03    0.83
  23  19   0    2.95    0.92
  23  19   2    3.41    0.92
  23  19   4    4.24    1.01
  23  19   6    1.75    0.83
  23  19   8   -0.18    0.74
  23  19  10    0.55    0.65
  23  19  12    2.67    1.29
  23  19  14    0.74    0.83
  23  19  16    3.13    0.92
  23  19  18    2.49    0.92
  23  19  20    1.57    0.83
  23  19  22    0.28    0.65
  23  20   1    2.86    1.11
  23  20   3    4.89    1.11
  23  20   5   10.51    1.75
  23  20   7    2.58    0.92
  23  20   9    2.30    0.74
  23  20  11    0.46    0.55
  23  20  13    0.46    0.55
  23  20  15    1.47    1.20
  23  20  17    2.03    0.83
  23  20  19    3.78    1.01
  23  20  21    2.95    0.83
  23  21   0   10.51    1.66
  23  21   2    3.69    1.11
  23  21   4    2.77    1.01
  23  21   6    6.64    1.29
  23  21   8   24.89    3.32
  23  21  10   46.36    5.44
  23  21  12   38.90    4.06
  23  21  14    9.31    2.03
  23  21  16    0.92    0.65
  23  21  18    1.38    0.83
  23  21  20    1.20    1.20
  23  21  22    0.65    1.01
  23  22   1    0.74    0.83
  23  22   3    1.57    0.92
  23  22   5   -0.46    0.92
  23  22   7    2.03    1.01
  23  22   9    2.21    1.38
  23  22  11    0.74    0.74
  23  22  13    1.20    0.55
  23  22  15    1.20    0.65
  23  22  17    0.65    0.74
  23  22  19    3.04    0.92
  23  22  21    2.95    1.29
  23  23   0   43.41   10.23
  23  23   2   22.49    4.15
  23  23   4    6.73    2.03
  23  23   6    1.20    1.01
  23  23   8    1.94    0.83
  23  23  10   13.83    4.98
  23  23  12   12.26    1.84
  23  23  14    1.66    0.83
  23  23  16   -0.09    0.65
  23  23  18    2.21    0.92
  23  23  20    3.50    1.29
  23  23  22    2.95    1.38
  24   0   0   48.67    7.83
  24   1   1    3.13    1.01
  24   1   3   12.63    1.75
  24   1   5   19.08    1.57
  24   1   7   27.47    2.12
  24   1   9   13.46    1.38
  24   1  11   10.23    1.20
  24   1  13    1.66    0.92
  24   1  15    1.57    0.92
  24   1  17    0.28    0.92
  24   1  19    1.11    1.01
  24   1  21   -0.92    0.92
  24   1  23   -0.74    0.92
  24   2   0   15.02    1.84
  24   2   2   15.30    2.95
  24   2   4   74.39    7.01
  24   2   6    2.77    0.65
  24   2   8   23.60    2.03
  24   2  10    1.38    1.38
  24   2  12    1.57    0.83
  24   2  14   34.20    7.65
  24   2  16    2.30    1.20
  24   2  18   20.00    2.67
  24   2  20    2.67    0.92
  24   2  22   49.31    7.74
  24   3   1   11.98    1.47
  24   3   3   81.02    8.48
  24   3   5  136.79    8.76
  24   3   7  125.27    6.45
  24   3   9  100.66    7.28
  24   3  11   42.12    3.59
  24   3  13    5.81    1.11
  24   3  15    1.75    0.83
  24   3  17    7.47    1.75
  24   3  19    7.65    1.20
  24   3  21    2.67    0.92
  24   3  23    2.03    1.11
  24   4   0   78.16    7.56
  24   4   2   72.91    6.73
  24   4   4   75.40    6.27
  24   4   6    1.29    1.01
  24   4   8    6.45    1.01
  24   4  10    3.41    0.83
  24   4  12    3.04    1.20
  24   4  14   13.18    5.35
  24   4  16    3.23    1.01
  24   4  18   22.77    3.59
  24   4  20    0.92    1.11
  24   4  22   20.56    4.61
  24   5   1   19.08    1.66
  24   5   3  156.42   17.70
  24   5   5  205.46   17.05
  24   5   7  281.60   18.71
  24   5   9  120.10    8.39
  24   5  11   48.12    4.79
  24   5  13   -1.01    0.83
  24   5  15    2.12    0.92
  24   5  17   14.66    2.12
  24   5  19   22.95    3.69
  24   5  21   13.92    3.04
  24   5  23    1.47    0.92
  24   6   0    5.71    0.83
  24   6   2    1.11    0.65
  24   6   4    0.09    0.55
  24   6   6   29.13    2.49
  24   6   8   10.60    1.84
  24   6  10   36.96    4.42
  24   6  12    6.45    1.01
  24   6  14   11.25    1.66
  24   6  16    1.11    0.83
  24   6  18    0.83    0.83
  24   6  20    2.49    0.92
  24   6  22    0.28    1.01
  24   7   1   30.79    3.32
  24   7   3  130.61    6.73
  24   7   5  267.59   19.63
  24   7   7  215.60   11.06
  24   7   9  127.94    7.74
  24   7  11   23.32    1.84
  24   7  13    0.65    1.11
  24   7  15    8.57    1.11
  24   7  17   14.20    1.66
  24   7  19   15.30    2.03
  24   7  21    8.39    3.04
  24   7  23    0.46    0.92
  24   8   0   17.51    2.30
  24   8   2   21.48    1.75
  24   8   4    8.48    1.29
  24   8   6   11.61    1.38
  24   8   8   33.83    3.23
  24   8  10   46.18    4.24
  24   8  12   15.67    2.49
  24   8  14    3.32    0.74
  24   8  16    1.84    0.74
  24   8  18    0.74    0.65
  24   8  20    7.10    1.57
  24   8  22    3.50    1.38
  24   9   1   11.25    1.20
  24   9   3  104.80    6.64
  24   9   5  127.11    7.74
  24   9   7  132.82    8.02
  24   9   9   55.95    3.69
  24   9  11    7.19    1.01
  24   9  13    1.38    0.55
  24   9  15    5.07    0.65
  24   9  17   13.64    1.66
  24   9  19    8.39    1.75
  24   9  21    1.75    0.92
  24   9  23   -0.28    0.83
  24  10   0    1.20    1.11
  24  10   2    1.94    1.01
  24  10   4    3.96    1.11
  24  10   6   32.26    3.13
  24  10   8   46.73    4.98
  24  10  10   58.81    5.44
  24  10  12    7.83    0.83
  24  10  14    1.29    0.55
  24  10  16    1.01    0.55
  24  10  18    6.45    1.57
  24  10  20   51.99    6.82
  24  10  22   24.80    5.07
  24  11   1   10.23    1.47
  24  11   3   40.46    4.24
  24  11   5   44.71    4.06
  24  11   7   21.57    1.84
  24  11   9    8.02    1.01
  24  11  11   -0.92    0.55
  24  11  13    0.37    0.65
  24  11  15    7.37    1.01
  24  11  17    4.79    0.74
  24  11  19    3.78    0.83
  24  11  21    1.01    0.55
  24  11  23    1.94    0.92
  24  12   0    0.46    2.03
  24  12   2   -0.46    0.92
  24  12   4    2.67    0.92
  24  12   6    6.64    1.29
  24  12   8   12.44    1.38
  24  12  10    6.73    0.92
  24  12  12    0.74    0.65
  24  12  14    9.49    1.47
  24  12  16    3.78    0.92
  24  12  18   10.05    1.66
  24  12  20   70.24    7.47
  24  12  22   37.79    4.79
  24  13   1    2.30    1.01
  24  13   3    5.16    1.01
  24  13   5   -0.65    0.74
  24  13   7    0.92    0.55
  24  13   9    1.11    0.46
  24  13  11    0.09    0.65
  24  13  13    5.53    0.92
  24  13  15    3.04    0.83
  24  13  17    3.23    0.83
  24  13  19    2.58    2.12
  24  13  21    1.20    0.74
  24  13  23    0.74    0.55
  24  14   0   56.96    6.45
  24  14   2   34.93    4.52
  24  14   4   14.20    1.94
  24  14   6   11.34    2.30
  24  14   8    2.86    0.65
  24  14  10    2.67    0.74
  24  14  12    5.35    1.11
  24  14  14   16.41    4.42
  24  14  16    2.49    1.01
  24  14  18    4.52    0.92
  24  14  20   23.14    3.50
  24  14  22   32.08    5.44
  24  15   1    2.12    0.92
  24  15   3    1.01    0.74
  24  15   5    2.86    0.83
  24  15   7    6.82    1.11
  24  15   9    6.18    0.83
  24  15  11   10.14    1.29
  24  15  13    1.11    0.65
  24  15  15    2.67    0.83
  24  15  17    2.86    1.01
  24  15  19    2.95    1.84
  24  15  21   -0.37    0.65
  24  15  23    0.28    0.55
  24  16   0   12.54    1.84
  24  16   2    6.18    1.20
  24  16   4    4.70    1.20
  24  16   6    1.75    1.29
  24  16   8    2.12    0.74
  24  16  10    1.57    1.47
  24  16  12    3.50    1.20
  24  16  14    4.89    1.11
  24  16  16    1.38    0.83
  24  16  18    0.18    0.83
  24  16  20    3.50    3.87
  24  16  22    1.94    1.01
  24  17   1    2.03    1.01
  24  17   3    7.74    1.20
  24  17   5   20.28    2.58
  24  17   7   26.64    3.59
  24  17   9   17.05    2.30
  24  17  11    3.50    0.65
  24  17  13    2.95    0.83
  24  17  15    2.95    0.83
  24  17  17    0.00    0.65
  24  17  19    0.74    0.74
  24  17  21    0.18    0.65
  24  17  23    0.00    0.65
  24  18   0   28.76    3.50
  24  18   2   21.38    3.50
  24  18   4   15.12    3.04
  24  18   6    1.38    1.01
  24  18   8   -0.55    0.65
  24  18  10    5.35    1.29
  24  18  12   10.42    2.12
  24  18  14    3.41    1.38
  24  18  16    1.29    0.74
  24  18  18    1.75    0.92
  24  18  20    3.69    1.47
  24  18  22    8.30    2.40
  24  19   1   -0.55    1.01
  24  19   3   10.05    2.03
  24  19   5   16.78    3.13
  24  19   7   13.09    2.40
  24  19   9   10.42    1.84
  24  19  11    4.70    0.92
  24  19  13    1.29    0.65
  24  19  15    0.92    0.74
  24  19  17    2.03    0.65
  24  19  19    0.37    0.55
  24  19  21    1.20    0.65
  24  19  23   -0.09    0.74
  24  20   0    7.37    1.66
  24  20   2    1.57    0.92
  24  20   4    2.03    0.83
  24  20   6    3.78    1.47
  24  20   8    9.95    2.12
  24  20  10   76.32   11.06
  24  20  12   73.65    7.93
  24  20  14   22.49    3.87
  24  20  16   -1.11    0.65
  24  20  18    6.27    2.21
  24  20  20    8.85    2.95
  24  20  22   22.40    5.07
  24  21   1    0.09    0.83
  24  21   3    0.37    1.11
  24  21   5   11.89    2.95
  24  21   7    7.93    2.03
  24  21   9    4.15    1.11
  24  21  11    1.94    0.74
  24  21  13    1.57    0.55
  24  21  15    1.84    1.29
  24  21  17    0.83    0.65
  24  21  19   -0.83    0.74
  24  21  21    0.37    0.74
  24  21  23    1.94    0.83
  24  22   0   63.32   11.71
  24  22   2   43.41    6.64
  24  22   4   21.38    4.42
  24  22   6    1.47    0.92
  24  22   8    3.96    1.57
  24  22  10   25.16    4.52
  24  22  12   42.03    4.79
  24  22  14   23.69    5.07
  24  22  16   -0.46    0.55
  24  22  18    4.70    1.20
  24  22  20   17.42    3.78
  24  22  22   44.61    8.57
  24  23   1    0.92    0.92
  24  23   3    0.55    1.01
  24  23   5    0.92    1.01
  24  23   7    1.38    0.74
  24  23   9    1.11    0.83
  24  23  11    1.38    0.83
  24  23  13    1.20    0.55
  24  23  15   -0.55    0.55
  24  23  17    0.46    0.55
  24  23  19   -0.74    0.74
  24  23  21    0.46    0.65
  24  23  23    0.28    0.74
  24  24   0    0.28    1.66
  24  24   2    3.23    2.86
  24  24   4    3.32    1.20
  24  24   6   24.06    6.18
  24  24   8   45.81    9.95
  24  24  10   60.56    9.95
  24  24  12   63.88    7.93
  24  24  14   24.61    4.42
  24  24  16    0.09    0.46
  24  24  18    5.81    1.84
  24  24  20   19.26    4.33
  24  24  22   30.88    7.19
  24  24  24   13.09    7.19
  25   1   0   -0.55    0.74
  25   1   2    1.47    0.83
  25   1   4    5.90    0.74
  25   1   6    6.36    1.66
  25   1   8    9.40    0.92
  25   1  10    5.25    0.92
  25   1  12   -0.92    0.83
  25   1  14    0.55    1.38
  25   1  16    0.55    1.01
  25   1  18    0.83    0.83
  25   1  20    2.40    1.01
  25   1  22    1.38    0.92
  25   1  24   -0.37    1.01
  25   2   1    0.74    0.83
  25   2   3   44.98    3.87
  25   2   5    6.54    1.66
  25   2   7   29.22    2.30
  25   2   9    1.29    0.74
  25   2  11   -0.37    0.83
  25   2  13   22.95    2.67
  25   2  15   10.42    1.29
  25   2  17   29.04    3.59
  25   2  19   12.81    1.84
  25   2  21   33.55    4.89
  25   2  23    1.20    1.11
  25   3   0   58.44    6.82
  25   3   2   56.13    8.57
  25   3   4   46.09    3.87
  25   3   6   49.77    3.50
  25   3   8   60.47    3.96
  25   3  10   46.09    3.13
  25   3  12   10.97    1.66
  25   3  14    0.65    1.20
  25   3  16    5.62    0.92
  25   3  18   15.39    2.58
  25   3  20   12.44    2.30
  25   3  22    6.54    1.47
  25   3  24    0.09    0.83
  25   4   1    5.99    1.94
  25   4   3   42.68    3.87
  25   4   5   -0.65    1.11
  25   4   7   24.89    1.84
  25   4   9    2.40    0.65
  25   4  11   -1.47    0.74
  25   4  13   10.88    1.38
  25   4  15    8.66    1.20
  25   4  17   12.17    1.75
  25   4  19    5.99    1.75
  25   4  21   16.59    2.86
  25   4  23    0.28    0.92
  25   5   0    7.65    0.92
  25   5   2    3.59    0.74
  25   5   4    0.37    0.74
  25   5   6   10.51    1.01
  25   5   8   29.77    2.30
  25   5  10   15.85    1.47
  25   5  12    1.29    0.74
  25   5  14    1.47    0.74
  25   5  16   10.14    1.38
  25   5  18   19.08    4.42
  25   5  20   20.65    4.15
  25   5  22    7.74    2.12
  25   5  24    0.92    0.92
  25   6   1    4.15    0.74
  25   6   3   58.44    3.87
  25   6   5   11.52    0.83
  25   6   7   32.08    1.84
  25   6   9    6.45    1.29
  25   6  11   -1.11    0.74
  25   6  13    4.33    0.74
  25   6  15    4.42    0.83
  25   6  17    2.77    0.92
  25   6  19    3.13    0.83
  25   6  21    1.29    0.83
  25   6  23    7.93    1.57
  25   7   0   31.71    3.13
  25   7   2   30.60    2.03
  25   7   4   24.06    1.75
  25   7   6   32.63    1.94
  25   7   8   44.24    2.86
  25   7  10   22.95    2.58
  25   7  12    2.03    0.65
  25   7  14    0.83    0.74
  25   7  16    7.37    1.29
  25   7  18   17.24    2.86
  25   7  20   18.71    3.23
  25   7  22    4.89    1.57
  25   7  24    0.65    0.92
  25   8   1    7.83    0.83
  25   8   3   68.21    4.52
  25   8   5   25.35    1.84
  25   8   7   37.98    2.03
  25   8   9    2.77    0.65
  25   8  11    0.46    0.46
  25   8  13    0.83    0.55
  25   8  15    2.30    0.65
  25   8  17    1.38    0.74
  25   8  19    2.12    0.83
  25   8  21    5.35    1.66
  25   8  23   16.78    3.59
  25   9   0    1.84    0.74
  25   9   2    0.09    0.74
  25   9   4    1.84    0.92
  25   9   6    5.35    0.65
  25   9   8    3.41    0.55
  25   9  10    2.30    0.46
  25   9  12    0.92    0.55
  25   9  14    2.30    0.55
  25   9  16    2.30    0.74
  25   9  18    2.40    0.74
  25   9  20    2.58    0.83
  25   9  22    2.58    1.29
  25   9  24   -0.92    0.74
  25  10   1    4.15    0.92
  25  10   3   33.92    2.40
  25  10   5   18.53    1.57
  25  10   7   17.05    1.47
  25  10   9    3.04    0.65
  25  10  11    0.09    0.55
  25  10  13    1.66    0.46
  25  10  15   -0.37    0.55
  25  10  17    1.01    0.55
  25  10  19   11.06    1.84
  25  10  21   19.91    3.32
  25  10  23   44.06    6.45
  25  11   0   -0.28    0.83
  25  11   2    0.92    0.83
  25  11   4    1.20    1.11
  25  11   6    0.55    0.74
  25  11   8    0.55    0.55
  25  11  10    0.46    0.55
  25  11  12    1.11    0.55
  25  11  14    1.20    0.55
  25  11  16    0.46    0.46
  25  11  18    0.92    0.55
  25  11  20    0.46    0.55
  25  11  22    0.46    0.65
  25  11  24    0.28    0.83
  25  12   1    0.18    0.83
  25  12   3    7.10    1.11
  25  12   5    1.66    0.74
  25  12   7    1.75    0.65
  25  12   9   -0.18    0.46
  25  12  11    0.92    0.65
  25  12  13    1.20    0.74
  25  12  15   -0.65    0.55
  25  12  17    1.57    0.55
  25  12  19   15.58    2.12
  25  12  21   27.93    3.50
  25  12  23   35.49    4.79
  25  13   0   30.23    3.04
  25  13   2   22.86    3.23
  25  13   4   15.21    2.49
  25  13   6    3.23    1.20
  25  13   8    0.28    0.55
  25  13  10    1.57    0.46
  25  13  12    0.37    0.65
  25  13  14    2.12    0.74
  25  13  16    3.13    0.65
  25  13  18    1.11    0.55
  25  13  20    0.65    0.55
  25  13  22   -0.18    0.46
  25  13  24   -0.28    0.55
  25  14   1    1.94    0.92
  25  14   3    0.18    0.83
  25  14   5    1.66    0.83
  25  14   7    0.92    0.65
  25  14   9    2.77    0.55
  25  14  11    0.74    0.55
  25  14  13    0.92    0.65
  25  14  15    0.18    0.74
  25  14  17    0.46    0.74
  25  14  19    3.41    1.11
  25  14  21    7.74    1.11
  25  14  23   11.34    1.66
  25  15   0   10.14    1.66
  25  15   2   12.54    1.57
  25  15   4    8.94    1.75
  25  15   6    2.12    0.83
  25  15   8    2.21    0.65
  25  15  10    0.74    0.55
  25  15  12    1.01    0.65
  25  15  14    0.00    0.65
  25  15  16    0.46    0.65
  25  15  18    1.29    0.65
  25  15  20    1.75    0.55
  25  15  22    0.09    0.46
  25  15  24    0.00    0.55
  25  16   1   -0.18    0.83
  25  16   3    4.89    1.47
  25  16   5    8.02    1.29
  25  16   7    8.66    1.20
  25  16   9    0.83    0.65
  25  16  11    0.37    0.55
  25  16  13    1.47    0.65
  25  16  15    0.09    0.74
  25  16  17   -0.09    0.74
  25  16  19   -0.37    0.65
  25  16  21    0.28    0.55
  25  16  23   -0.28    0.55
  25  17   0   35.49    4.70
  25  17   2   32.26    4.15
  25  17   4   12.63    1.75
  25  17   6    5.81    2.03
  25  17   8    0.55    0.65
  25  17  10    0.46    0.55
  25  17  12    1.84    0.55
  25  17  14    0.00    0.74
  25  17  16    0.28    0.65
  25  17  18    0.28    0.65
  25  17  20    0.83    0.65
  25  17  22   -0.18    0.55
  25  17  24    0.46    0.55
  25  18   1    1.01    0.83
  25  18   3   10.51    2.03
  25  18   5   14.93    2.77
  25  18   7   12.63    2.21
  25  18   9    3.41    0.83
  25  18  11    0.09    0.55
  25  18  13    0.65    0.55
  25  18  15    0.55    0.74
  25  18  17    0.28    0.74
  25  18  19   -0.37    0.65
  25  18  21    1.29    1.75
  25  18  23    1.57    1.01
  25  19   0   20.65    4.98
  25  19   2   14.38    3.41
  25  19   4    9.95    1.94
  25  19   6    1.29    0.83
  25  19   8    1.20    0.83
  25  19  10   13.37    1.75
  25  19  12   15.39    2.03
  25  19  14    5.99    1.29
  25  19  16    0.83    0.65
  25  19  18    1.57    0.83
  25  19  20    1.29    0.83
  25  19  22    0.65    0.83
  25  19  24   -0.18    0.55
  25  20   1    1.20    0.92
  25  20   3   14.93    2.30
  25  20   5   26.18    3.69
  25  20   7   24.43    4.98
  25  20   9    3.04    0.83
  25  20  11    0.37    0.74
  25  20  13    0.09    0.55
  25  20  15   -0.28    0.55
  25  20  17    1.57    0.74
  25  20  19    2.03    0.74
  25  20  21    0.46    0.74
  25  20  23    2.12    0.92
  25  21   0   33.55    4.98
  25  21   2   38.62    7.01
  25  21   4   14.38    2.58
  25  21   6   -0.28    0.83
  25  21   8    4.24    1.11
  25  21  10   27.65    5.99
  25  21  12   21.94    3.04
  25  21  14    4.15    1.01
  25  21  16    0.09    0.65
  25  21  18   -0.18    0.65
  25  21  20    1.01    0.83
  25  21  22    0.37    0.74
  25  21  24    0.28    0.55
  25  22   1    0.09    0.92
  25  22   3    4.33    1.57
  25  22   5    6.08    1.66
  25  22   7    3.13    1.20
  25  22   9    0.28    0.74
  25  22  11   -0.46    0.65
  25  22  13    1.01    0.65
  25  22  15   -0.18    0.65
  25  22  17    0.28    0.55
  25  22  19    0.00    0.74
  25  22  21    2.40    1.47
  25  22  23    4.24    1.20
  25  23   0   -0.46    1.01
  25  23   2    1.75    1.01
  25  23   4    2.49    0.92
  25  23   6   14.01    2.86
  25  23   8   34.01    5.90
  25  23  10   40.37    7.19
  25  23  12   41.76    5.99
  25  23  14   10.05    1.94
  25  23  16    0.46    0.55
  25  23  18    0.28    0.65
  25  23  20   -1.66    0.83
  25  23  22    2.40    1.11
  25  23  24   -0.18    0.74
  25  24   1   -0.55    0.92
  25  24   3    1.66    1.01
  25  24   5    1.11    0.92
  25  24   7    0.09    0.83
  25  24   9   -0.18    0.74
  25  24  11   -0.18    0.74
  25  24  13    0.00    0.55
  25  24  15   -0.65    0.46
  25  24  17    0.00    0.55
  25  24  19    1.11    0.65
  25  24  21    0.74    0.65
  25  24  23    1.75    0.83
  25  25   0    7.37    2.95
  25  25   2    3.50    1.38
  25  25   4    0.28    0.83
  25  25   6    1.47    1.01
  25  25   8    7.83    1.94
  25  25  10   16.13    2.95
  25  25  12    7.01    2.58
  25  25  14    0.92    0.65
  25  25  16   -0.92    0.46
  25  25  18   -0.09    0.55
  25  25  20    3.78    1.29
  25  25  22   -0.92    0.65
  25  25  24   -0.83    0.74
  26   0   0   35.12   13.73
  26   1   1   -1.01    1.47
  26   1   3    4.15    1.01
  26   1   5    6.82    0.92
  26   1   7    8.02    1.01
  26   1   9    1.29    0.65
  26   1  11    0.92    0.74
  26   1  13   -1.20    0.74
  26   1  15    3.41    0.92
  26   1  17   -0.18    0.83
  26   1  19    1.75    0.92
  26   1  21    1.47    0.92
  26   1  23    0.00    0.92
  26   1  25    0.55    0.92
  26   2   0   63.23    6.36
  26   2   2  142.78   14.47
  26   2   4    2.21    0.83
  26   2   6   99.64   10.14
  26   2   8    8.30    0.83
  26   2  10    2.03    0.83
  26   2  12    3.96    0.74
  26   2  14    2.67    0.92
  26   2  16   45.81    7.56
  26   2  18   62.03    7.93
  26   2  20   86.83   15.30
  26   2  22   16.59    4.61
  26   2  24    4.61    2.21
  26   3   1    5.25    0.92
  26   3   3   31.34    2.58
  26   3   5   51.16    4.89
  26   3   7   45.07    3.23
  26   3   9   29.68    2.21
  26   3  11    7.47    1.11
  26   3  13    0.09    0.74
  26   3  15    4.98    0.83
  26   3  17   12.07    1.66
  26   3  19   12.81    2.30
  26   3  21   11.43    2.58
  26   3  23    1.75    1.01
  26   3  25    0.92    0.92
  26   4   0    8.20    1.29
  26   4   2    4.15    0.83
  26   4   4   53.28    5.44
  26   4   6    5.71    0.92
  26   4   8    7.83    1.38
  26   4  10    5.62    1.01
  26   4  12   14.29    2.77
  26   4  14    5.81    1.11
  26   4  16   32.54    4.70
  26   4  18   31.06    4.98
  26   4  20   20.19    4.24
  26   4  22    0.55    0.83
  26   4  24    1.84    1.20
  26   5   1    9.40    2.86
  26   5   3   44.80    5.16
  26   5   5   86.55    8.39
  26   5   7  108.12   10.42
  26   5   9   48.39    3.78
  26   5  11    7.37    1.20
  26   5  13   -0.74    0.65
  26   5  15    5.62    1.11
  26   5  17   21.38    3.23
  26   5  19   33.28    5.44
  26   5  21   13.83    2.77
  26   5  23    2.49    1.11
  26   5  25    0.09    0.83
  26   6   0   81.67    7.65
  26   6   2   86.18    6.91
  26   6   4    3.59    0.83
  26   6   6   47.75    4.24
  26   6   8    1.94    0.65
  26   6  10    0.46    0.65
  26   6  12   -0.37    0.65
  26   6  14    2.30    0.74
  26   6  16    2.58    0.83
  26   6  18    4.98    1.29
  26   6  20    1.57    1.01
  26   6  22    0.55    1.11
  26   6  24    0.55    0.83
  26   7   1    7.28    0.83
  26   7   3   45.26    3.41
  26   7   5  109.32    7.83
  26   7   7  116.88    6.64
  26   7   9   73.28    6.08
  26   7  11    7.28    1.11
  26   7  13    0.18    0.65
  26   7  15    4.98    0.92
  26   7  17   18.71    3.23
  26   7  19   27.65    3.96
  26   7  21    6.36    2.03
  26   7  23    4.06    1.20
  26   7  25    0.18    0.74
  26   8   0    4.89    0.65
  26   8   2    7.56    0.83
  26   8   4    6.91    1.01
  26   8   6    2.58    0.55
  26   8   8    7.65    0.83
  26   8  10    6.82    1.29
  26   8  12    2.40    0.74
  26   8  14   -0.83    0.65
  26   8  16   -0.65    0.74
  26   8  18    5.25    1.29
  26   8  20    4.24    1.57
  26   8  22   16.50    4.06
  26   8  24    4.33    1.57
  26   9   1    2.03    0.65
  26   9   3   28.21    3.23
  26   9   5   47.01    3.96
  26   9   7   72.82    6.18
  26   9   9   28.85    2.67
  26   9  11    3.32    0.55
  26   9  13    1.01    0.55
  26   9  15    0.92    0.83
  26   9  17    5.62    0.92
  26   9  19    4.33    1.11
  26   9  21    5.16    1.47
  26   9  23    2.03    1.01
  26   9  25    0.83    0.65
  26  10   0    2.77    1.01
  26  10   2    3.50    0.92
  26  10   4    4.98    1.01
  26  10   6    1.01    0.74
  26  10   8    5.16    1.01
  26  10  10    0.18    0.46
  26  10  12    5.81    0.83
  26  10  14    3.69    0.65
  26  10  16    8.30    1.38
  26  10  18   14.47    2.49
  26  10  20   29.04    5.62
  26  10  22   27.10    6.73
  26  10  24   12.17    3.13
  26  11   1    2.86    0.74
  26  11   3    5.53    1.11
  26  11   5    5.44    0.74
  26  11   7    4.70    0.74
  26  11   9    3.04    0.55
  26  11  11    2.03    0.55
  26  11  13    2.30    0.55
  26  11  15    0.55    0.46
  26  11  17    1.75    0.55
  26  11  19    1.01    0.65
  26  11  21   -0.65    0.65
  26  11  23    0.18    0.83
  26  11  25   -0.46    0.74
  26  12   0   23.04   10.51
  26  12   2    3.59    0.83
  26  12   4   14.66    2.12
  26  12   6   -1.29    0.65
  26  12   8    1.84    0.55
  26  12  10    5.90    0.74
  26  12  12   18.16    2.49
  26  12  14   33.64    5.81
  26  12  16   27.84    3.78
  26  12  18   51.99    6.27
  26  12  20   54.48    6.36
  26  12  22   39.54    5.81
  26  12  24    9.40    3.04
  26  13   1    0.28    0.74
  26  13   3    0.46    0.74
  26  13   5   -0.28    0.74
  26  13   7    1.38    0.65
  26  13   9    0.28    0.55
  26  13  11    0.83    0.55
  26  13  13    1.38    0.74
  26  13  15    0.92    0.65
  26  13  17    0.83    0.83
  26  13  19    0.46    0.55
  26  13  21   -0.09    0.55
  26  13  23    0.37    0.55
  26  13  25    0.92    0.74
  26  14   0    9.22    1.47
  26  14   2    4.15    1.01
  26  14   4    5.44    1.11
  26  14   6    1.84    0.74
  26  14   8    0.09    1.29
  26  14  10    4.15    0.65
  26  14  12   27.65    4.33
  26  14  14    5.53    1.38
  26  14  16    6.36    1.57
  26  14  18    8.66    1.75
  26  14  20   12.07    1.84
  26  14  22    6.82    1.20
  26  14  24    0.83    0.74
  26  15   1    0.55    0.92
  26  15   3    2.40    0.92
  26  15   5    6.73    1.38
  26  15   7    2.86    1.01
  26  15   9   -0.28    0.55
  26  15  11    1.11    0.55
  26  15  13    1.84    0.65
  26  15  15    0.55    0.65
  26  15  17    0.65    0.74
  26  15  19    0.74    0.55
  26  15  21    1.84    0.92
  26  15  23   -0.55    0.46
  26  15  25    0.28    0.55
  26  16   0   62.68    7.28
  26  16   2   48.85    6.45
  26  16   4   28.48    5.25
  26  16   6    3.23    1.11
  26  16   8   -0.92    0.74
  26  16  10   13.18    1.94
  26  16  12   23.60    3.04
  26  16  14    8.20    1.75
  26  16  16    1.57    0.92
  26  16  18    2.58    0.83
  26  16  20   -0.28    0.74
  26  16  22    0.18    0.55
  26  16  24   -0.09    0.46
  26  17   1    1.66    0.92
  26  17   3   17.24    2.77
  26  17   5   32.91    6.54
  26  17   7   17.97    2.49
  26  17   9   13.09    1.75
  26  17  11    0.46    0.65
  26  17  13    1.38    0.55
  26  17  15   -0.09    0.65
  26  17  17    0.74    0.65
  26  17  19   -0.28    0.65
  26  17  21    0.92    0.55
  26  17  23    0.00    0.46
  26  17  25    0.18    0.46
  26  18   0   63.79    9.95
  26  18   2   77.70   10.97
  26  18   4   31.43    5.53
  26  18   6    5.53    1.20
  26  18   8    0.28    0.83
  26  18  10   19.45    3.13
  26  18  12   46.73    5.53
  26  18  14    6.45    1.75
  26  18  16    1.20    0.74
  26  18  18   -0.92    0.74
  26  18  20    1.11    0.65
  26  18  22    2.30    0.83
  26  18  24    2.30    0.92
  26  19   1    1.47    1.01
  26  19   3   17.24    2.67
  26  19   5   35.86    5.53
  26  19   7   22.12    3.41
  26  19   9    8.85    1.75
  26  19  11    1.57    0.74
  26  19  13    0.09    0.46
  26  19  15    0.18    1.11
  26  19  17   -0.74    0.65
  26  19  19    0.92    0.55
  26  19  21    0.00    0.65
  26  19  23    0.09    0.65
  26  19  25   -0.46    0.55
  26  20   0  126.93   18.34
  26  20   2   84.52   12.07
  26  20   4   24.43    4.06
  26  20   6    3.32    1.29
  26  20   8    4.70    1.84
  26  20  10   16.50    3.50
  26  20  12   47.56    6.36
  26  20  14   10.69    1.94
  26  20  16    2.86    1.01
  26  20  18    0.09    0.65
  26  20  20    1.47    1.01
  26  20  22    6.18    2.30
  26  20  24    7.28    2.03
  26  21   1    1.66    0.92
  26  21   3    7.10    1.75
  26  21   5   18.62    4.15
  26  21   7   15.39    3.59
  26  21   9    9.13    2.58
  26  21  11    1.11    0.74
  26  21  13    0.92    0.55
  26  21  15    1.38    1.29
  26  21  17    0.55    1.01
  26  21  19    0.37    0.65
  26  21  21    1.38    1.20
  26  21  23    0.18    0.65
  26  21  25   -0.37    0.55
  26  22   0    6.36    1.75
  26  22   2    7.56    2.21
  26  22   4    1.57    1.20
  26  22   6   -0.09    0.83
  26  22   8   15.58    4.15
  26  22  10   15.02    2.95
  26  22  12   25.16    4.52
  26  22  14    4.70    1.66
  26  22  16    0.18    0.74
  26  22  18    2.21    1.29
  26  22  20    8.66    2.30
  26  22  22   17.05    4.61
  26  22  24    5.16    2.67
  26  23   1    0.65    1.11
  26  23   3    1.57    1.01
  26  23   5    1.84    1.11
  26  23   7    4.70    1.57
  26  23   9    2.03    0.92
  26  23  11    1.20    0.65
  26  23  13    0.18    0.65
  26  23  15    0.18    0.46
  26  23  17   -0.37    0.55
  26  23  19    0.18    0.65
  26  23  21    0.09    0.65
  26  23  23    0.83    0.74
  26  23  25    0.18    0.74
  26  24   0   14.20    3.41
  26  24   2    6.18    2.03
  26  24   4    0.00    1.01
  26  24   6    0.00    0.92
  26  24   8    1.94    1.47
  26  24  10   12.26    4.24
  26  24  12   21.94    6.45
  26  24  14    2.77    0.83
  26  24  16    0.28    0.46
  26  24  18    0.83    0.65
  26  24  20    6.36    1.84
  26  24  22    9.03    2.95
  26  24  24    5.81    2.40
  26  25   1    0.55    0.92
  26  25   3   -0.37    0.83
  26  25   5   -0.46    0.92
  26  25   7    1.84    0.83
  26  25   9    2.49    1.11
  26  25  11   -0.46    0.83
  26  25  13   -0.37    0.74
  26  25  15    0.37    0.55
  26  25  17    0.18    0.55
  26  25  19   -0.28    0.46
  26  25  21   -0.37    0.55
  26  25  23   -0.18    0.83
  26  26   0    2.40    1.20
  26  26   2    1.47    0.92
  26  26   4   -0.74    1.01
  26  26   6    4.24    1.94
  26  26   8    6.27    1.47
  26  26  10    0.83    1.01
  26  26  12    1.84    0.83
  26  26  14    0.74    0.55
  26  26  16    0.74    0.46
  26  26  18    1.75    0.65
  26  26  20    2.21    0.92
  26  26  22    6.18    3.04
  27   1   0    9.68    1.29
  27   1   2    7.19    1.20
  27   1   4    5.07    1.01
  27   1   6    2.95    0.83
  27   1   8    3.13    0.65
  27   1  10    1.01    0.65
  27   1  12    1.47    1.38
  27   1  14   -0.09    0.74
  27   1  16    0.65    0.83
  27   1  18    1.38    0.92
  27   1  20    3.04    2.40
  27   1  22    1.29    1.01
  27   1  24   -0.46    0.92
  27   1  26   -0.09    0.83
  27   2   1    9.95    1.75
  27   2   3    7.93    1.01
  27   2   5   49.13    4.70
  27   2   7   -0.18    0.65
  27   2   9    4.06    0.74
  27   2  11    1.20    0.74
  27   2  13    3.41    0.74
  27   2  15   45.63    5.62
  27   2  17   58.72    8.66
  27   2  19   46.27    6.36
  27   2  21   21.29    3.13
  27   2  23   11.52    2.40
  27   2  25   -0.74    0.65
  27   3   0    6.54    1.11
  27   3   2    8.39    1.38
  27   3   4    2.49    0.92
  27   3   6   -1.20    0.92
  27   3   8    0.83    0.55
  27   3  10   -0.37    0.55
  27   3  12   -0.37    0.65
  27   3  14    3.13    1.01
  27   3  16   11.89    1.75
  27   3  18   19.36    3.13
  27   3  20   12.72    2.58
  27   3  22    5.62    1.47
  27   3  24    0.37    1.01
  27   3  26   -1.47    0.92
  27   4   1    5.07    1.01
  27   4   3    3.04    0.83
  27   4   5   35.58    3.50
  27   4   7    0.65    1.11
  27   4   9    3.41    1.57
  27   4  11    1.38    0.65
  27   4  13    3.96    0.74
  27   4  15   21.20    2.67
  27   4  17   29.96    5.44
  27   4  19   32.17    7.47
  27   4  21    5.53    1.29
  27   4  23    1.11    1.01
  27   4  25   -0.46    0.83
  27   5   0   69.04    7.56
  27   5   2   59.82    5.44
  27   5   4   40.83    4.70
  27   5   6   45.72    4.24
  27   5   8   43.41    3.78
  27   5  10   14.56    1.57
  27   5  12    4.70    0.83
  27   5  14   -0.74    0.74
  27   5  16   12.90    2.21
  27   5  18   25.26    4.06
  27   5  20   22.86    4.15
  27   5  22   11.89    2.49
  27   5  24    1.47    0.92
  27   5  26   -2.21    0.92
  27   6   1    0.00    0.74
  27   6   3    0.65    0.74
  27   6   5   36.50    3.50
  27   6   7    5.44    0.65
  27   6   9    3.59    0.65
  27   6  11    1.01    0.55
  27   6  13    1.20    0.74
  27   6  15    7.83    1.47
  27   6  17    6.08    1.29
  27   6  19    1.01    0.92
  27   6  21    0.55    0.83
  27   6  23   -0.55    0.83
  27   6  25    1.84    0.83
  27   7   0    0.74    0.65
  27   7   2   -1.11    0.55
  27   7   4    1.47    0.65
  27   7   6    4.33    0.65
  27   7   8    2.86    0.65
  27   7  10    0.00    0.55
  27   7  12    0.83    0.74
  27   7  14    1.11    1.29
  27   7  16    9.22    1.84
  27   7  18   11.52    2.12
  27   7  20   19.45    4.24
  27   7  22    4.89    1.75
  27   7  24    0.28    0.92
  27   7  26    1.01    0.83
  27   8   1    2.67    0.74
  27   8   3    0.83    0.55
  27   8   5   37.42    3.13
  27   8   7    3.50    0.55
  27   8   9    2.40    0.46
  27   8  11    4.42    0.65
  27   8  13   -0.28    0.55
  27   8  15    4.52    3.32
  27   8  17    2.03    0.74
  27   8  19    3.13    0.92
  27   8  21    2.58    0.83
  27   8  23    5.81    1.66
  27   8  25    3.78    1.57
  27   9   0   12.90    2.21
  27   9   2    5.16    0.74
  27   9   4    0.37    0.55
  27   9   6    1.84    0.55
  27   9   8    2.49    0.46
  27   9  10    2.95    0.46
  27   9  12    2.58    0.55
  27   9  14    1.01    0.55
  27   9  16    0.37    0.74
  27   9  18    1.75    0.92
  27   9  20    3.41    1.01
  27   9  22    6.91    2.03
  27   9  24    0.65    0.83
  27   9  26    0.55    0.83
  27  10   1   -0.09    0.55
  27  10   3   -0.55    0.55
  27  10   5   17.24    1.57
  27  10   7    0.65    0.55
  27  10   9    3.41    0.46
  27  10  11    3.50    0.55
  27  10  13   -0.18    0.55
  27  10  15    0.83    0.92
  27  10  17   20.09   13.46
  27  10  19   14.93    2.49
  27  10  21    9.77    2.03
  27  10  23   14.10    4.42
  27  10  25    5.07    1.47
  27  11   0    0.37    0.65
  27  11   2    0.28    0.74
  27  11   4   -0.09    0.55
  27  11   6    0.74    0.55
  27  11   8    4.42    0.55
  27  11  10    5.81    0.74
  27  11  12   11.43    1.38
  27  11  14    7.65    1.01
  27  11  16    3.78    1.38
  27  11  18   -0.09    0.55
  27  11  20    0.18    0.65
  27  11  22   -0.09    0.83
  27  11  24    0.65    0.74
  27  11  26    0.09    0.74
  27  12   1    0.09    0.74
  27  12   3    0.74    0.65
  27  12   5    4.61    0.92
  27  12   7    1.01    0.65
  27  12   9    1.84    0.55
  27  12  11    9.95    1.29
  27  12  13    2.86    0.55
  27  12  15    3.41    0.65
  27  12  17   14.01    1.94
  27  12  19   21.94    3.32
  27  12  21   11.34    3.23
  27  12  23    7.47    1.84
  27  12  25    1.20    0.83
  27  13   0    3.69    0.83
  27  13   2    2.21    0.83
  27  13   4    1.94    0.83
  27  13   6    1.20    0.65
  27  13   8    0.65    0.65
  27  13  10    1.57    0.55
  27  13  12    3.59    0.92
  27  13  14    2.21    0.65
  27  13  16    9.49    7.65
  27  13  18    0.83    0.55
  27  13  20    0.37    0.46
  27  13  22   -0.09    0.55
  27  13  24   -0.09    0.55
  27  13  26    0.00    0.65
  27  14   1   -0.55    0.83
  27  14   3    1.75    0.83
  27  14   5   -0.74    0.74
  27  14   7    0.55    0.65
  27  14   9    0.92    0.65
  27  14  11   12.54    1.66
  27  14  13    2.77    0.65
  27  14  15    4.42    0.92
  27  14  17    8.39    1.84
  27  14  19   10.97    1.66
  27  14  21    3.41    0.74
  27  14  23    2.12    0.74
  27  14  25    0.55    0.74
  27  15   0   45.72    7.56
  27  15   2   49.31    6.82
  27  15   4   29.13    4.06
  27  15   6    4.15    0.92
  27  15   8    2.12    0.83
  27  15  10    0.18    0.65
  27  15  12    3.87    0.74
  27  15  14    4.70    0.92
  27  15  16    0.74    0.74
  27  15  18    0.83    0.55
  27  15  20   -0.37    0.46
  27  15  22    0.37    0.55
  27  15  24    0.46    0.55
  27  15  26    0.37    0.55
  27  16   1    1.57    0.83
  27  16   3   15.02    2.77
  27  16   5   14.56    1.94
  27  16   7    8.39    1.57
  27  16   9    1.20    0.65
  27  16  11    1.94    0.65
  27  16  13    1.66    0.55
  27  16  15    1.47    0.65
  27  16  17    1.57    0.83
  27  16  19    1.47    0.74
  27  16  21    0.65    0.46
  27  16  23   -0.37    0.46
  27  16  25    1.11    0.55
  27  17   0   74.66    9.49
  27  17   2   74.20    9.22
  27  17   4   37.70    8.11
  27  17   6    5.53    1.38
  27  17   8   -0.46    0.83
  27  17  10    4.61    1.11
  27  17  12    7.93    1.38
  27  17  14    5.16    1.01
  27  17  16    1.38    0.83
  27  17  18    0.37    0.83
  27  17  20    0.18    0.55
  27  17  22    0.46    0.55
  27  17  24    0.37    0.37
  27  17  26   -0.55    0.55
  27  18   1   -0.46    1.01
  27  18   3   23.87    4.15
  27  18   5   19.91    3.78
  27  18   7   15.95    2.58
  27  18   9    4.79    2.40
  27  18  11    0.46    0.65
  27  18  13    0.74    0.46
  27  18  15    0.00    0.55
  27  18  17   -0.09    0.55
  27  18  19    0.18    0.65
  27  18  21    1.29    1.29
  27  18  23   -0.09    0.46
  27  18  25    0.92    0.46
  27  19   0   56.50   11.06
  27  19   2   56.23    9.31
  27  19   4   24.33    3.87
  27  19   6    1.66    0.92
  27  19   8   -1.11    0.83
  27  19  10   12.54    2.58
  27  19  12   21.48    2.86
  27  19  14   19.08    3.13
  27  19  16    3.23    0.92
  27  19  18    0.09    0.65
  27  19  20    0.28    0.65
  27  19  22   -0.09    0.55
  27  19  24   -0.18    0.65
  27  19  26   -0.18    0.46
  27  20   1    2.58    2.03
  27  20   3   11.89    3.32
  27  20   5   25.44    4.42
  27  20   7   19.45    5.07
  27  20   9    0.65    0.83
  27  20  11   -0.65    0.65
  27  20  13    0.74    0.55
  27  20  15    0.00    0.46
  27  20  17    0.37    0.92
  27  20  19   -1.47    0.65
  27  20  21    0.00    0.65
  27  20  23    0.46    0.55
  27  20  25    0.28    0.55
  27  21   0   23.32    5.07
  27  21   2   11.43    2.40
  27  21   4    3.69    1.75
  27  21   6    2.67    1.47
  27  21   8    4.98    1.75
  27  21  10    7.37    2.03
  27  21  12    9.77    2.21
  27  21  14    3.41    0.83
  27  21  16    0.65    0.92
  27  21  18   -0.28    0.65
  27  21  20   -0.09    0.74
  27  21  22    1.11    0.74
  27  21  24    0.37    0.55
  27  21  26    1.20    1.47
  27  22   1    0.83    0.92
  27  22   3    5.16    1.38
  27  22   5   14.93    3.50
  27  22   7   15.39    2.67
  27  22   9    5.81    1.84
  27  22  11   -0.28    0.65
  27  22  13    0.28    0.83
  27  22  15   -0.37    0.37
  27  22  17    0.28    0.46
  27  22  19    1.01    0.65
  27  22  21    2.40    1.11
  27  22  23    1.11    0.74
  27  22  25    0.37    0.74
  27  23   0   14.93    3.78
  27  23   2    7.10    1.75
  27  23   4    2.49    0.92
  27  23   6   -0.09    0.83
  27  23   8    3.87    1.57
  27  23  10   14.66    3.04
  27  23  12    5.71    2.49
  27  23  14    1.29    0.92
  27  23  16    0.18    0.46
  27  23  18   -0.46    0.55
  27  23  20    0.65    0.55
  27  23  22   -0.09    0.83
  27  23  24    0.28    0.74
  27  24   1   -1.29    0.92
  27  24   3    1.38    1.20
  27  24   5    2.12    1.20
  27  24   7    1.38    1.01
  27  24   9    2.40    0.92
  27  24  11    0.74    0.74
  27  24  13    1.20    0.65
  27  24  15    0.28    0.55
  27  24  17    0.37    0.46
  27  24  19   -0.37    0.46
  27  24  21   -0.55    0.55
  27  24  23   -0.28    0.74
  27  25   0   -1.66    0.83
  27  25   2    0.83    0.92
  27  25   4    1.20    0.83
  27  25   6    1.47    0.65
  27  25   8    4.24    1.20
  27  25  10    5.62    1.75
  27  25  12    1.29    0.74
  27  25  14   -0.46    0.55
  27  25  16    0.28    0.55
  27  25  18    0.18    0.46
  27  25  20    1.38    0.83
  27  25  22    0.18    1.20
  27  26   1   -0.55    0.83
  27  26   3    2.03    1.20
  27  26   5   -1.20    0.74
  27  26   7    0.74    0.92
  27  26   9   -0.65    1.11
  27  26  11    0.28    0.55
  27  26  13   -0.37    0.55
  27  26  15   -0.92    0.55
  27  26  17    0.28    0.55
  27  26  19   -0.18    0.46
  27  26  21   -0.37    0.55
  27  27   0    3.04    2.30
  27  27   2    5.16    1.38
  27  27   4    1.57    1.75
  27  27   6    0.83    1.38
  27  27   8    0.46    0.92
  27  27  10   -0.09    0.92
  27  27  12    0.37    0.65
  27  27  14   -0.83    0.74
  27  27  16    2.12    1.01
  27  27  18    0.55    0.65
  27  27  20   -0.37    0.74
  28   0   0  155.22   31.43
  28   1   1   -0.09    0.83
  28   1   3    1.75    0.83
  28   1   5    0.83    0.74
  28   1   7    0.37    0.83
  28   1   9    0.55    0.55
  28   1  11    1.20    0.55
  28   1  13   -0.46    0.74
  28   1  15    1.94    0.83
  28   1  17    1.66    1.01
  28   1  19    0.92    0.92
  28   1  21    2.03    0.83
  28   1  23   -0.83    0.92
  28   1  25   -0.28    0.92
  28   1  27    0.37    0.92
  28   2   0   -0.65    0.92
  28   2   2   21.20    3.78
  28   2   4   11.43    2.30
  28   2   6    9.49    1.38
  28   2   8    2.40    0.74
  28   2  10    0.74    0.55
  28   2  12   -1.29    0.65
  28   2  14   35.21    5.07
  28   2  16   36.87    7.83
  28   2  18   82.96   11.80
  28   2  20   75.31   17.51
  28   2  22   31.43    5.71
  28   2  24   -2.21    0.92
  28   2  26    1.84    1.47
  28   3   1    1.94    0.74
  28   3   3    4.33    1.01
  28   3   5    9.13    1.75
  28   3   7    3.50    1.01
  28   3   9    0.28    0.46
  28   3  11    1.94    0.65
  28   3  13    2.03    0.83
  28   3  15   13.46    2.58
  28   3  17   16.50    3.50
  28   3  19   18.62    4.79
  28   3  21    8.66    2.12
  28   3  23    5.16    1.29
  28   3  25    0.37    0.83
  28   3  27    0.65    1.20
  28   4   0   85.91    9.59
  28   4   2   10.51    2.03
  28   4   4   84.71   14.56
  28   4   6    2.95    0.92
  28   4   8   22.31    2.86
  28   4  10   13.64    1.57
  28   4  12   -0.37    0.74
  28   4  14   10.14    1.84
  28   4  16   19.82    2.77
  28   4  18   19.73    4.06
  28   4  20   30.69    6.36
  28   4  22    5.35    1.29
  28   4  24    0.55    0.92
  28   4  26    5.71    2.49
  28   5   1    1.94    0.83
  28   5   3    8.11    1.84
  28   5   5   29.04    4.61
  28   5   7   21.94    2.86
  28   5   9    6.82    1.11
  28   5  11    1.11    0.55
  28   5  13    1.29    0.65
  28   5  15   11.71    2.58
  28   5  17   14.29    2.58
  28   5  19   20.56    3.59
  28   5  21   24.98    4.79
  28   5  23    5.16    1.66
  28   5  25    0.28    0.92
  28   5  27    0.00    0.83
  28   6   0    2.40    0.92
  28   6   2    6.18    1.38
  28   6   4    4.70    0.92
  28   6   6    6.73    1.38
  28   6   8   -0.09    0.55
  28   6  10    0.55    0.55
  28   6  12    0.28    0.65
  28   6  14    3.04    1.01
  28   6  16    1.47    0.92
  28   6  18    6.18    2.40
  28   6  20    2.12    1.29
  28   6  22    0.09    0.92
  28   6  24    0.46    0.83
  28   6  26   -1.75    1.11
  28   7   1   -0.55    0.65
  28   7   3    3.69    0.83
  28   7   5   19.17    2.58
  28   7   7   16.50    2.03
  28   7   9    4.61    0.65
  28   7  11   -0.37    0.55
  28   7  13    1.11    0.74
  28   7  15    6.82    1.29
  28   7  17   10.69    2.21
  28   7  19   22.31    3.59
  28   7  21    6.64    2.40
  28   7  23    4.06    1.84
  28   7  25    0.83    1.11
  28   7  27    1.20    0.83
  28   8   0   34.57    4.24
  28   8   2    4.33    0.65
  28   8   4   17.88    1.84
  28   8   6    0.28    0.55
  28   8   8    2.67    0.65
  28   8  10    6.91    0.92
  28   8  12    0.83    0.55
  28   8  14   -0.92    0.74
  28   8  16    0.83    0.74
  28   8  18    0.28    0.83
  28   8  20   -0.09    0.92
  28   8  22    1.38    0.83
  28   8  24   -1.57    0.83
  28   8  26    1.29    1.11
  28   9   1    1.84    0.55
  28   9   3   -0.74    0.46
  28   9   5    3.87    0.65
  28   9   7    6.54    0.92
  28   9   9    0.83    0.55
  28   9  11    1.66    0.46
  28   9  13    0.28    0.55
  28   9  15   -1.01    0.65
  28   9  17    4.98    1.11
  28   9  19    1.75    1.01
  28   9  21    1.84    1.01
  28   9  23    3.41    1.47
  28   9  25   -0.83    0.83
  28   9  27    0.74    0.83
  28  10   0    9.77    1.29
  28  10   2    0.83    0.55
  28  10   4   12.07    1.47
  28  10   6    1.11    0.55
  28  10   8    6.36    0.92
  28  10  10   19.54    2.12
  28  10  12    7.74    1.11
  28  10  14    9.13    1.57
  28  10  16   35.21    5.35
  28  10  18   27.56    5.62
  28  10  20   12.72    2.49
  28  10  22    2.77    1.66
  28  10  24    1.57    0.83
  28  10  26   -0.37    0.83
  28  11   1    1.38    0.65
  28  11   3    1.66    0.55
  28  11   5    0.37    0.55
  28  11   7   -0.46    0.46
  28  11   9    2.21    0.55
  28  11  11    4.15    0.55
  28  11  13    3.78    0.65
  28  11  15    1.66    0.55
  28  11  17    0.83    0.74
  28  11  19    0.37    0.74
  28  11  21    0.74    0.74
  28  11  23    0.46    0.74
  28  11  25    2.21    0.92
  28  11  27    0.74    0.83
  28  12   0    0.55    0.74
  28  12   2   -1.01    0.65
  28  12   4    0.92    0.65
  28  12   6    2.21    0.92
  28  12   8    0.83    0.55
  28  12  10   10.05    1.29
  28  12  12    4.79    0.65
  28  12  14    8.85    1.38
  28  12  16   25.16    3.50
  28  12  18   14.75    2.49
  28  12  20    1.38    1.11
  28  12  22    3.59    0.92
  28  12  24    0.09    0.65
  28  12  26    1.29    0.65
  28  13   1    0.37    0.74
  28  13   3    3.04    0.83
  28  13   5    0.83    0.74
  28  13   7    0.55    0.65
  28  13   9   -0.28    0.55
  28  13  11    4.79    0.92
  28  13  13    4.42    0.92
  28  13  15    8.48    1.38
  28  13  17    2.21    0.65
  28  13  19    0.37    0.55
  28  13  21    0.37    0.55
  28  13  23   -0.18    0.74
  28  13  25   -0.28    0.65
  28  13  27    0.18    0.83
  28  14   0   32.08    5.53
  28  14   2   29.04    4.79
  28  14   4    2.77    1.01
  28  14   6    5.07    0.92
  28  14   8    0.55    0.65
  28  14  10   11.61    2.30
  28  14  12    8.11    1.57
  28  14  14   14.84    1.84
  28  14  16   28.21    3.59
  28  14  18   31.06    3.87
  28  14  20    5.25    1.20
  28  14  22    1.11    0.74
  28  14  24   -0.18    0.74
  28  14  26   -0.18    0.74
  28  15   1    2.21    0.83
  28  15   3   10.23    2.03
  28  15   5   11.52    2.21
  28  15   7    7.83    3.96
  28  15   9    1.66    0.74
  28  15  11    1.57    0.55
  28  15  13   10.05    1.57
  28  15  15   10.88    1.84
  28  15  17    6.08    1.20
  28  15  19    3.41    0.83
  28  15  21    0.65    0.46
  28  15  23    0.00    0.55
  28  15  25   -0.83    0.65
  28  15  27   -1.11    0.74
  28  16   0   41.39    5.81
  28  16   2   28.11    4.98
  28  16   4   16.04    3.13
  28  16   6    4.61    0.92
  28  16   8    2.12    0.74
  28  16  10   37.05    5.16
  28  16  12   16.32    2.67
  28  16  14   29.77    3.41
  28  16  16   28.21    4.15
  28  16  18   17.88    3.50
  28  16  20    0.46    0.55
  28  16  22    0.65    0.46
  28  16  24   -0.18    0.46
  28  16  26    0.46    0.55
  28  17   1    2.58    0.83
  28  17   3   16.59    2.95
  28  17   5   20.83    4.15
  28  17   7   11.80    2.12
  28  17   9    1.84    1.20
  28  17  11    0.55    0.74
  28  17  13    2.67    0.55
  28  17  15    7.83    1.38
  28  17  17    3.32    0.92
  28  17  19    1.38    0.74
  28  17  21    0.55    0.55
  28  17  23   -0.18    0.37
  28  17  25    0.55    0.46
  28  17  27    0.74    0.55
  28  18   0  136.97   17.24
  28  18   2   93.56   14.01
  28  18   4   38.81    5.71
  28  18   6    4.06    1.11
  28  18   8    0.37    0.83
  28  18  10   24.43    4.24
  28  18  12   19.82    3.04
  28  18  14   30.60    4.70
  28  18  16   18.99    2.86
  28  18  18    9.95    2.40
  28  18  20    1.01    0.55
  28  18  22   -0.09    0.46
  28  18  24    0.74    0.55
  28  18  26    0.00    0.46
  28  19   1    3.41    1.38
  28  19   3   13.92    2.49
  28  19   5   36.22    5.81
  28  19   7   18.62    3.78
  28  19   9    4.52    1.29
  28  19  11   -0.65    0.65
  28  19  13    0.18    0.55
  28  19  15    1.20    0.55
  28  19  17    1.11    0.74
  28  19  19   -0.55    0.74
  28  19  21    0.37    0.55
  28  19  23    1.01    0.55
  28  19  25    0.18    0.46
  28  19  27   -0.28    0.83
  28  20   0   59.27    9.59
  28  20   2   33.74    6.27
  28  20   4   30.69    8.30
  28  20   6    0.55    1.01
  28  20   8   -0.83    0.74
  28  20  10   10.32    2.30
  28  20  12    4.98    1.38
  28  20  14    3.59    1.38
  28  20  16    0.83    0.83
  28  20  18   -0.37    0.55
  28  20  20    0.46    0.65
  28  20  22    1.66    0.83
  28  20  24    3.32    1.01
  28  20  26   -0.55    0.55
  28  21   1    1.29    1.01
  28  21   3    6.54    2.03
  28  21   5   24.43    3.96
  28  21   7    9.77    2.30
  28  21   9    1.84    0.92
  28  21  11   -0.28    0.74
  28  21  13   -1.20    0.55
  28  21  15   -0.18    0.55
  28  21  17    0.74    0.55
  28  21  19   -0.55    0.65
  28  21  21   -1.11    0.55
  28  21  23    0.28    0.65
  28  21  25    0.18    0.55
  28  22   0   34.38   11.61
  28  22   2   21.02    4.61
  28  22   4    9.49    2.67
  28  22   6    1.20    0.83
  28  22   8    0.37    1.11
  28  22  10    4.15    1.66
  28  22  12   -0.09    0.83
  28  22  14    2.49    0.74
  28  22  16   -0.28    0.46
  28  22  18   -0.18    0.55
  28  22  20    0.74    0.65
  28  22  22   -0.28    0.65
  28  22  24    1.11    0.92
  28  23   1    1.57    0.83
  28  23   3    2.21    1.11
  28  23   5    3.32    1.66
  28  23   7    9.59    2.86
  28  23   9    0.92    0.92
  28  23  11    0.83    0.65
  28  23  13    1.29    0.65
  28  23  15    0.46    0.55
  28  23  17   -0.09    0.37
  28  23  19   -0.37    0.65
  28  23  21   -0.28    0.65
  28  23  23    0.00    0.65
  28  24   0    0.83    1.01
  28  24   2    0.18    1.11
  28  24   4    1.75    0.83
  28  24   6    1.29    1.01
  28  24   8   -0.55    0.83
  28  24  10    2.67    1.01
  28  24  12   -0.28    0.74
  28  24  14   -1.20    0.65
  28  24  16   -0.74    0.55
  28  24  18    0.46    0.37
  28  24  20    3.78    1.29
  28  24  22    2.95    1.47
  28  25   1    0.18    0.83
  28  25   3    1.57    0.83
  28  25   5    1.01    0.83
  28  25   7    0.28    0.83
  28  25   9    1.38    0.83
  28  25  11    1.66    1.11
  28  25  13    0.83    0.92
  28  25  15    0.18    0.65
  28  25  17    0.37    0.46
  28  25  19    0.28    0.46
  28  25  21    0.00    0.37
  28  26   0    4.24    1.20
  28  26   2    3.04    1.75
  28  26   4    4.98    2.21
  28  26   6    1.01    1.29
  28  26   8    0.65    0.83
  28  26  10   -0.09    0.92
  28  26  12    1.94    1.75
  28  26  14    0.55    0.83
  28  26  16   -0.09    0.65
  28  26  18   -0.09    0.55
  28  26  20    0.09    0.46
  28  27   1   -0.92    0.83
  28  27   3    1.29    0.74
  28  27   5   -0.74    0.74
  28  27   7   -0.46    0.74
  28  27   9   -0.74    0.74
  28  27  11    0.46    0.74
  28  27  13    1.57    0.83
  28  27  15    0.46    0.65
  28  27  17    0.00    0.65
  28  27  19    0.83    0.83
  28  28   0   41.66   11.61
  28  28   2   32.91    8.85
  28  28   4   14.75    4.52
  28  28   6    2.49    1.66
  28  28   8    0.74    1.11
  28  28  10    0.74    0.92
  28  28  12    5.62    2.49
  28  28  14   19.63    4.89
  28  28  16    0.09    1.29
  28  28  18   -1.66    1.11
  29   1   0   10.78    2.40
  29   1   2    5.81    1.11
  29   1   4    3.87    0.92
  29   1   6    0.92    0.83
  29   1   8    4.06    0.74
  29   1  10    0.74    0.55
  29   1  12    3.13    0.65
  29   1  14    2.86    1.01
  29   1  16    4.70    3.59
  29   1  18    0.55    0.92
  29   1  20    2.49    1.11
  29   1  22   -0.46    1.01
  29   1  24    0.55    0.83
  29   1  26   -1.01    0.92
  29   1  28   -0.83    0.83
  29   2   1    2.21    1.01
  29   2   3   13.09    2.58
  29   2   5    2.03    0.74
  29   2   7   10.78    2.12
  29   2   9    4.33    0.65
  29   2  11    0.28    0.55
  29   2  13    7.01    1.20
  29   2  15    6.45    1.01
  29   2  17   84.62   11.71
  29   2  19   28.11    5.99
  29   2  21   33.18    8.85
  29   2  23    1.57    1.01
  29   2  25    0.46    0.83
  29   2  27   21.94    6.54
  29   3   0   13.00    2.49
  29   3   2    6.91    1.57
  29   3   4    7.56    1.29
  29   3   6    5.53    1.11
  29   3   8    3.32    0.74
  29   3  10    0.18    0.55
  29   3  12    2.03    0.65
  29   3  14    3.13    0.92
  29   3  16    9.03    1.66
  29   3  18    8.57    2.21
  29   3  20    7.93    1.75
  29   3  22    3.41    1.57
  29   3  24    0.37    0.74
  29   3  26   -2.21    1.01
  29   3  28    0.83    1.01
  29   4   1    2.86    0.83
  29   4   3    6.36    1.38
  29   4   5   -0.46    0.83
  29   4   7   12.81    2.12
  29   4   9    6.45    0.92
  29   4  11   -0.37    0.55
  29   4  13    3.32    0.83
  29   4  15    3.87    1.11
  29   4  17   27.28    4.52
  29   4  19   11.43    2.40
  29   4  21    4.52    1.84
  29   4  23    0.37    0.74
  29   4  25   -1.11    0.92
  29   4  27    7.74    3.04
  29   5   0    1.94    0.83
  29   5   2    0.92    0.92
  29   5   4    0.37    0.74
  29   5   6    2.95    1.47
  29   5   8    0.83    0.65
  29   5  10    1.47    0.55
  29   5  12    1.84    0.65
  29   5  14   10.05    1.66
  29   5  16   15.85    2.67
  29   5  18   23.60    4.24
  29   5  20   26.36    4.06
  29   5  22    4.98    1.84
  29   5  24    0.46    0.83
  29   5  26    0.46    1.11
  29   5  28   -0.09    0.74
  29   6   1    3.41    0.83
  29   6   3    3.50    0.92
  29   6   5   -0.18    0.74
  29   6   7    4.42    0.83
  29   6   9    3.50    0.74
  29   6  11    0.55    0.46
  29   6  13    1.29    0.65
  29   6  15    2.30    1.11
  29   6  17    5.71    1.38
  29   6  19   -0.28    0.74
  29   6  21    1.20    0.83
  29   6  23   -0.18    0.74
  29   6  25    0.09    0.92
  29   6  27    0.65    0.92
  29   7   0   12.07    1.66
  29   7   2   14.84    2.30
  29   7   4   14.56    1.84
  29   7   6    3.87    0.92
  29   7   8    1.20    0.74
  29   7  10    0.92    0.55
  29   7  12    1.29    0.55
  29   7  14    1.57    0.65
  29   7  16    5.62    1.20
  29   7  18    5.16    1.29
  29   7  20    9.40    2.30
  29   7  22    6.18    2.30
  29   7  24    0.18    1.11
  29   7  26    1.20    0.92
  29   7  28    1.29    0.92
  29   8   1    2.86    0.65
  29   8   3    3.69    0.74
  29   8   5    0.74    0.74
  29   8   7    2.03    0.55
  29   8   9    1.01    0.65
  29   8  11    1.11    0.46
  29   8  13    1.20    0.55
  29   8  15    0.46    0.74
  29   8  17    0.46    0.65
  29   8  19    0.09    0.65
  29   8  21    1.66    0.83
  29   8  23    0.55    0.83
  29   8  25    0.74    0.92
  29   8  27    0.74    1.01
  29   9   0    3.23    0.65
  29   9   2    3.78    0.74
  29   9   4    6.08    1.11
  29   9   6    2.86    0.65
  29   9   8    2.03    0.65
  29   9  10    3.13    0.65
  29   9  12    1.57    0.65
  29   9  14    1.01    0.65
  29   9  16    0.37    0.65
  29   9  18    2.95    1.94
  29   9  20    1.84    0.92
  29   9  22    1.57    1.01
  29   9  24    2.58    1.01
  29   9  26    0.55    0.83
  29   9  28    1.29    0.83
  29  10   1    5.81    5.35
  29  10   3    0.18    0.55
  29  10   5    1.20    0.55
  29  10   7    1.75    0.83
  29  10   9    2.40    0.55
  29  10  11    0.46    0.46
  29  10  13    0.09    0.55
  29  10  15    4.79    1.01
  29  10  17    3.13    0.92
  29  10  19    2.30    1.01
  29  10  21    4.06    1.29
  29  10  23   -0.65    0.74
  29  10  25   -0.37    0.83
  29  10  27    0.83    1.01
  29  11   0   -0.46    0.55
  29  11   2    0.28    0.65
  29  11   4    0.37    0.55
  29  11   6    0.18    0.55
  29  11   8    0.09    0.46
  29  11  10    0.83    0.46
  29  11  12    1.38    0.46
  29  11  14    0.74    0.55
  29  11  16    0.83    0.65
  29  11  18    0.65    0.74
  29  11  20    1.94    1.11
  29  11  22    2.86    1.11
  29  11  24    0.92    1.11
  29  11  26    1.66    0.83
  29  11  28    0.09    1.01
  29  12   1    0.83    0.65
  29  12   3   -0.55    0.55
  29  12   5    2.40    0.65
  29  12   7   -0.09    0.55
  29  12   9    2.77    0.74
  29  12  11    1.57    0.46
  29  12  13    3.32    0.55
  29  12  15   16.32    2.03
  29  12  17    8.76    1.94
  29  12  19    5.16    1.47
  29  12  21    1.20    0.83
  29  12  23   -0.37    0.74
  29  12  25    0.83    0.74
  29  12  27    0.74    1.11
  29  13   0    6.64    1.38
  29  13   2    5.81    1.11
  29  13   4    4.06    1.11
  29  13   6    1.84    0.74
  29  13   8    1.29    0.55
  29  13  10    0.37    0.65
  29  13  12    2.95    0.65
  29  13  14    4.79    0.83
  29  13  16    4.33    1.01
  29  13  18    1.38    0.65
  29  13  20    3.23    2.30
  29  13  22   -0.74    0.65
  29  13  24    1.01    0.74
  29  13  26    0.37    0.83
  29  13  28    0.83    0.83
  29  14   1    2.49    0.83
  29  14   3    5.53    0.92
  29  14   5    6.73    1.47
  29  14   7    1.47    0.65
  29  14   9    0.28    0.55
  29  14  11    0.55    0.74
  29  14  13    4.61    0.83
  29  14  15   18.34    2.30
  29  14  17   21.57    2.58
  29  14  19    4.15    1.38
  29  14  21    2.77    1.29
  29  14  23    0.65    0.65
  29  14  25   -0.37    0.65
  29  14  27    3.04    1.84
  29  15   0   12.54    1.84
  29  15   2    6.73    1.75
  29  15   4    5.44    1.38
  29  15   6    0.46    0.65
  29  15   8    0.65    0.65
  29  15  10    4.24    0.92
  29  15  12   16.50    2.21
  29  15  14   17.97    2.12
  29  15  16   13.73    2.21
  29  15  18    3.87    0.83
  29  15  20    0.55    0.55
  29  15  22    0.18    0.55
  29  15  24   -0.28    0.55
  29  15  26    0.92    0.74
  29  15  28   -0.18    0.92
  29  16   1    0.83    0.92
  29  16   3    8.48    1.75
  29  16   5   18.80    3.13
  29  16   7    8.30    1.66
  29  16   9    0.83    0.65
  29  16  11    1.38    0.83
  29  16  13    2.77    0.92
  29  16  15   11.61    1.84
  29  16  17   15.95    2.40
  29  16  19    3.41    0.83
  29  16  21    1.11    0.65
  29  16  23   -0.83    0.55
  29  16  25   -0.09    0.65
  29  16  27    0.55    1.29
  29  17   0  125.64   20.74
  29  17   2   65.91    9.13
  29  17   4   25.44    4.24
  29  17   6    2.30    0.92
  29  17   8    0.74    0.74
  29  17  10    4.06    1.01
  29  17  12    8.57    2.30
  29  17  14   19.63    2.58
  29  17  16   10.05    2.03
  29  17  18    7.10    1.47
  29  17  20    0.37    0.46
  29  17  22    0.46    0.46
  29  17  24    0.28    0.55
  29  17  26   -0.37    0.55
  29  18   1    0.00    0.92
  29  18   3   16.04    3.69
  29  18   5   21.20    3.50
  29  18   7    8.85    2.12
  29  18   9    5.16    4.89
  29  18  11    0.46    0.65
  29  18  13    1.11    0.55
  29  18  15    2.30    0.74
  29  18  17    5.25    1.11
  29  18  19   -0.37    0.55
  29  18  21   -1.01    0.46
  29  18  23    0.28    0.46
  29  18  25    0.09    0.46
  29  18  27    0.46    0.92
  29  19   0   43.88    7.47
  29  19   2   35.21    7.47
  29  19   4   16.68    3.50
  29  19   6    2.03    0.92
  29  19   8    0.92    0.65
  29  19  10    3.13    1.29
  29  19  12    2.30    1.11
  29  19  14    4.15    0.92
  29  19  16    4.70    0.92
  29  19  18    1.11    0.65
  29  19  20   -0.09    0.46
  29  19  22    0.37    0.55
  29  19  24   -0.09    0.55
  29  19  26   -0.55    0.92
  29  20   1    0.18    1.01
  29  20   3    8.66    1.94
  29  20   5   17.42    4.24
  29  20   7   16.59    3.13
  29  20   9    3.50    0.83
  29  20  11    2.12    0.74
  29  20  13    0.18    0.65
  29  20  15    1.11    0.74
  29  20  17    0.55    0.55
  29  20  19    0.37    0.55
  29  20  21   -0.28    0.55
  29  20  23   -0.37    0.55
  29  20  25    0.18    0.46
  29  21   0   33.64    7.28
  29  21   2   22.21    4.79
  29  21   4    6.73    2.03
  29  21   6    0.92    0.74
  29  21   8    0.65    0.74
  29  21  10    1.20    1.01
  29  21  12    1.20    0.92
  29  21  14    6.82    2.12
  29  21  16    2.21    0.74
  29  21  18    0.65    0.46
  29  21  20   -0.37    0.65
  29  21  22    0.55    1.11
  29  21  24    0.83    0.74
  29  22   1   -1.38    0.92
  29  22   3    2.86    1.38
  29  22   5    9.31    3.50
  29  22   7    2.21    1.38
  29  22   9    3.23    1.01
  29  22  11    3.96    1.57
  29  22  13   -0.18    0.65
  29  22  15   -0.74    0.55
  29  22  17   -0.46    0.37
  29  22  19   -0.28    0.46
  29  22  21    0.92    0.65
  29  22  23    0.37    0.55
  29  23   0    4.06    1.75
  29  23   2    2.95    1.01
  29  23   4    2.12    0.83
  29  23   6    0.18    0.83
  29  23   8   -1.29    0.83
  29  23  10    0.28    0.65
  29  23  12    0.37    0.74
  29  23  14    0.18    0.65
  29  23  16    1.01    0.92
  29  23  18    0.09    0.37
  29  23  20    0.09    0.55
  29  23  22   -1.84    0.74
  29  24   1   -0.46    0.92
  29  24   3    1.29    0.83
  29  24   5   -0.37    0.92
  29  24   7    1.94    1.47
  29  24   9    3.23    1.20
  29  24  11    1.11    1.01
  29  24  13    0.37    0.83
  29  24  15    2.12    2.30
  29  24  17   -0.18    0.55
  29  24  19    0.46    0.37
  29  24  21    0.00    0.83
  29  25   0   -0.18    0.92
  29  25   2   -0.46    0.92
  29  25   4    0.28    0.92
  29  25   6    1.11    0.83
  29  25   8    0.37    0.83
  29  25  10    0.09    0.92
  29  25  12   -0.18    0.74
  29  25  14    0.65    0.74
  29  25  16    0.37    0.65
  29  25  18   -0.18    0.46
  29  25  20    0.18    0.55
  29  26   1    0.55    1.29
  29  26   3    0.28    0.83
  29  26   5   -0.09    0.83
  29  26   7    1.11    0.83
  29  26   9    0.92    0.83
  29  26  11    1.01    1.29
  29  26  13   -1.57    0.92
  29  26  15    0.55    0.65
  29  26  17    1.11    0.74
  29  26  19   -1.66    0.74
  29  27   0   28.30    6.64
  29  27   2   14.20    4.52
  29  27   4    5.44    3.59
  29  27   6    1.84    0.83
  29  27   8    1.11    0.83
  29  27  10   -1.20    0.92
  29  27  12   -0.46    1.11
  29  27  14    1.66    2.12
  29  27  16    3.96    3.32
  29  27  18   -1.01    0.92
  29  28   1    0.28    0.92
  29  28   3    0.37    0.92
  29  28   5    0.46    0.92
  29  28   7   -0.92    1.11
  29  28   9   -1.29    0.92
  29  28  11    1.47    1.01
  29  28  13    1.57    1.01
  29  28  15    0.28    0.83
  29  29   0   15.67    8.02
  29  29   2   17.42    6.08
  29  29   4    9.77    3.78
  29  29   6    1.47    1.01
  29  29   8    0.55    0.65
  29  29  10    5.53    3.13
  29  29  12    7.47    3.41
  29  29  14   18.80   14.01
  30   0   0   37.05   13.64
  30   1   1   -0.55    0.92
  30   1   3    1.84    0.83
  30   1   5    1.11    0.83
  30   1   7    0.18    0.74
  30   1   9   -0.18    0.65
  30   1  11    0.09    0.55
  30   1  13    1.47    0.65
  30   1  15    0.55    0.74
  30   1  17    1.01    0.83
  30   1  19    0.55    0.83
  30   1  21    0.00    0.74
  30   1  23   -0.09    0.74
  30   1  25    0.83    0.83
  30   1  27    2.12    1.20
  30   1  29    0.00    1.11
  30   2   0    0.74    1.01
  30   2   2   25.44    3.96
  30   2   4    5.16    3.50
  30   2   6    8.39    1.75
  30   2   8   12.81    2.86
  30   2  10    6.54    1.11
  30   2  12    0.74    0.55
  30   2  14    1.20    0.83
  30   2  16   71.07   10.32
  30   2  18   32.81    6.54
  30   2  20   99.00   16.41
  30   2  22   13.83    5.07
  30   2  24    1.20    0.83
  30   2  26   33.18    8.20
  30   2  28   26.45    8.11
  30   3   1    2.21    0.92
  30   3   3    0.65    0.92
  30   3   5    1.66    0.83
  30   3   7    0.46    0.74
  30   3   9   -0.18    0.65
  30   3  11    1.84    0.55
  30   3  13    3.69    0.83
  30   3  15    7.56    1.66
  30   3  17    7.37    2.12
  30   3  19    3.96    1.66
  30   3  21    1.29    0.92
  30   3  23   -1.11    1.29
  30   3  25   -0.65    0.92
  30   3  27    0.46    1.01
  30   3  29    0.18    0.83
  30   4   0   15.76    3.04
  30   4   2    4.61    2.03
  30   4   4    1.38    0.83
  30   4   6    1.29    0.83
  30   4   8    1.01    0.74
  30   4  10    1.11    0.55
  30   4  12    0.28    0.74
  30   4  14    0.55    0.74
  30   4  16   54.84    9.86
  30   4  18    9.22    2.77
  30   4  20   22.58    5.62
  30   4  22    3.96    1.47
  30   4  24    1.20    1.11
  30   4  26    4.33    1.94
  30   4  28   15.95    6.18
  30   5   1   -0.65    0.83
  30   5   3   -0.65    0.74
  30   5   5   -0.92    0.83
  30   5   7   -0.74    0.65
  30   5   9   -0.28    0.65
  30   5  11    1.38    0.46
  30   5  13    8.94    1.75
  30   5  15   12.90    2.67
  30   5  17   13.18    2.86
  30   5  19   10.05    2.95
  30   5  21    3.87    1.94
  30   5  23    0.18    0.92
  30   5  25    0.55    0.83
  30   5  27   -0.28    1.01
  30   5  29    0.00    1.20
  30   6   0   -0.46    0.83
  30   6   2    9.31    1.84
  30   6   4    1.29    0.74
  30   6   6    2.40    1.11
  30   6   8    6.54    1.38
  30   6  10    0.18    0.65
  30   6  12    1.29    0.55
  30   6  14   -0.74    0.65
  30   6  16    6.64    1.84
  30   6  18    1.84    0.83
  30   6  20    4.15    1.57
  30   6  22    0.37    0.83
  30   6  24    1.47    0.74
  30   6  26   -1.11    1.01
  30   6  28   -0.28    0.83
  30   7   1   -0.83    0.74
  30   7   3   -1.11    0.74
  30   7   5   -0.28    0.65
  30   7   7    0.92    0.74
  30   7   9   -0.74    0.65
  30   7  11    0.28    0.46
  30   7  13    1.20    0.65
  30   7  15    4.52    1.01
  30   7  17    4.06    1.47
  30   7  19    3.87    1.47
  30   7  21    1.29    1.01
  30   7  23    1.29    0.92
  30   7  25    1.84    0.83
  30   7  27   -0.55    0.83
  30   7  29   -1.57    1.01
  30   8   0    1.01    0.74
  30   8   2    9.68    3.32
  30   8   4    0.65    0.74
  30   8   6    7.01    1.47
  30   8   8    6.27    1.75
  30   8  10    0.28    0.55
  30   8  12    1.29    0.55
  30   8  14    6.54    1.29
  30   8  16   -0.09    0.83
  30   8  18    2.86    1.20
  30   8  20   -0.37    0.74
  30   8  22   -0.37    0.83
  30   8  24   -0.09    0.92
  30   8  26   -1.29    0.83
  30   8  28    0.00    1.01
  30   9   1   -0.55    0.55
  30   9   3   -0.37    0.55
  30   9   5    1.84    0.55
  30   9   7    0.65    0.65
  30   9   9    0.09    0.65
  30   9  11    0.74    0.55
  30   9  13   -0.55    0.55
  30   9  15   -0.55    0.65
  30   9  17    0.55    0.65
  30   9  19    1.47    1.29
  30   9  21    3.96    1.29
  30   9  23    0.92    1.01
  30   9  25   -0.74    0.83
  30   9  27    0.83    0.92
  30   9  29   -1.75    1.11
  30  10   0    0.55    0.65
  30  10   2    4.52    0.92
  30  10   4    1.01    0.55
  30  10   6   -0.09    0.55
  30  10   8    0.83    0.55
  30  10  10    3.23    1.20
  30  10  12    0.46    0.46
  30  10  14   -0.09    0.74
  30  10  16    1.38    0.65
  30  10  18    1.47    0.74
  30  10  20    1.01    0.65
  30  10  22   -0.55    0.65
  30  10  24    0.83    0.92
  30  10  26   -0.46    0.83
  30  10  28    2.95    3.04
  30  11   1    0.00    0.55
  30  11   3    1.01    0.55
  30  11   5    2.03    0.55
  30  11   7    0.28    0.46
  30  11   9    0.55    0.55
  30  11  11    5.35    0.83
  30  11  13    6.18    0.92
  30  11  15    3.13    1.01
  30  11  17    0.92    0.83
  30  11  19   -0.28    0.65
  30  11  21    2.49    1.29
  30  11  23    4.98    1.57
  30  11  25    3.13    1.38
  30  11  27    0.00    0.92
  30  11  29   -1.38    1.47
  30  12   0    1.47    0.55
  30  12   2    0.37    0.55
  30  12   4    0.92    0.55
  30  12   6    0.55    0.65
  30  12   8    1.11    0.55
  30  12  10   -0.55    0.46
  30  12  12    3.96    0.65
  30  12  14   22.68    2.49
  30  12  16   13.73    2.40
  30  12  18    8.76    2.03
  30  12  20    5.62    1.47
  30  12  22   -0.55    0.83
  30  12  24    1.38    0.83
  30  12  26    3.69    2.67
  30  12  28    6.18    3.13
  30  13   1    0.37    0.65
  30  13   3    5.07    0.83
  30  13   5    6.45    1.20
  30  13   7    1.75    0.74
  30  13   9    0.65    0.65
  30  13  11    7.28    1.01
  30  13  13   14.38    1.57
  30  13  15   10.42    1.66
  30  13  17    6.45    1.38
  30  13  19    1.57    0.74
  30  13  21    0.09    0.65
  30  13  23   -0.55    0.65
  30  13  25    0.74    0.92
  30  13  27    1.66    1.57
  30  14   0    5.90    1.29
  30  14   2    1.94    0.83
  30  14   4    1.38    0.65
  30  14   6    0.46    0.55
  30  14   8    6.64    1.75
  30  14  10    2.12    0.74
  30  14  12   22.77    2.86
  30  14  14   47.75    4.79
  30  14  16   31.06    3.13
  30  14  18   15.76    2.58
  30  14  20    3.41    1.29
  30  14  22   -0.09    0.55
  30  14  24    0.18    0.65
  30  14  26    4.89    2.30
  30  14  28    0.09    1.57
  30  15   1    2.67    0.83
  30  15   3   10.23    1.84
  30  15   5   20.56    3.59
  30  15   7    7.19    1.38
  30  15   9    0.18    0.65
  30  15  11    1.66    0.74
  30  15  13   16.13    2.03
  30  15  15   32.45    3.50
  30  15  17   22.77    2.77
  30  15  19    4.33    1.38
  30  15  21   -0.83    0.55
  30  15  23    0.37    0.55
  30  15  25   -0.09    0.65
  30  15  27   -0.18    0.83
  30  16   0   86.09   11.34
  30  16   2   64.06   10.14
  30  16   4   41.76    5.90
  30  16   6    2.77    1.66
  30  16   8    0.55    1.01
  30  16  10    0.37    0.74
  30  16  12    8.30    1.66
  30  16  14   26.09    2.95
  30  16  16   33.37    4.42
  30  16  18    9.95    1.84
  30  16  20    4.61    1.11
  30  16  22   -0.37    0.55
  30  16  24   -1.11    0.55
  30  16  26    2.40    1.47
  30  17   1   -1.01    1.01
  30  17   3    7.56    2.21
  30  17   5    9.59    2.40
  30  17   7    7.01    1.57
  30  17   9    0.83    0.74
  30  17  11    0.18    0.65
  30  17  13    8.11    1.75
  30  17  15   19.82    2.58
  30  17  17   10.23    2.03
  30  17  19    3.96    0.83
  30  17  21   -0.37    0.46
  30  17  23    0.28    0.46
  30  17  25    0.18    0.55
  30  18   0   35.40    6.08
  30  18   2   37.42    8.20
  30  18   4    9.59    2.86
  30  18   6    1.57    1.01
  30  18   8    1.11    0.74
  30  18  10    1.20    1.20
  30  18  12    9.49    2.12
  30  18  14   20.09    2.86
  30  18  16   13.00    1.84
  30  18  18    2.49    0.83
  30  18  20    0.46    0.46
  30  18  22   -0.18    0.46
  30  18  24    0.18    0.55
  30  18  26   -7.10    1.94
  30  19   1    1.75    0.83
  30  19   3    6.27    1.38
  30  19   5   10.97    2.12
  30  19   7    5.90    1.47
  30  19   9    0.18    0.74
  30  19  11    0.55    0.65
  30  19  13    0.28    0.74
  30  19  15    6.82    1.38
  30  19  17    6.64    1.47
  30  19  19    2.95    1.01
  30  19  21    0.37    0.55
  30  19  23   -0.28    0.46
  30  19  25   -0.92    1.57
  30  20   0   56.23    9.95
  30  20   2   70.61   16.13
  30  20   4   17.33    4.70
  30  20   6    3.13    1.38
  30  20   8    0.55    0.83
  30  20  10    0.65    0.65
  30  20  12    2.95    1.20
  30  20  14    5.71    1.47
  30  20  16    8.20    1.57
  30  20  18    0.09    0.55
  30  20  20    0.65    0.55
  30  20  22   -0.55    0.46
  30  20  24   -0.74    0.55
  30  21   1    0.18    0.83
  30  21   3    2.95    1.11
  30  21   5    8.66    2.86
  30  21   7    6.27    2.12
  30  21   9    0.09    0.92
  30  21  11    0.55    0.74
  30  21  13   -0.09    0.55
  30  21  15    0.09    0.55
  30  21  17    0.00    0.37
  30  21  19    0.18    0.46
  30  21  21   -0.55    0.55
  30  21  23   -0.65    0.74
  30  22   0   15.49    3.69
  30  22   2   15.67    3.87
  30  22   4    2.49    1.01
  30  22   6    0.92    0.92
  30  22   8   -1.01    0.65
  30  22  10    0.46    0.65
  30  22  12    0.09    0.65
  30  22  14    0.28    0.65
  30  22  16    0.18    0.65
  30  22  18    0.28    0.37
  30  22  20   -0.18    0.46
  30  22  22    0.18    0.74
  30  23   1    0.09    0.92
  30  23   3    1.11    0.83
  30  23   5    1.94    1.57
  30  23   7    2.30    1.20
  30  23   9    4.61    1.75
  30  23  11    0.65    1.29
  30  23  13   -2.12    0.74
  30  23  15    0.37    0.55
  30  23  17   -0.18    0.55
  30  23  19    0.37    0.46
  30  23  21   -0.37    0.65
  30  24   0    0.28    0.83
  30  24   2    1.38    1.01
  30  24   4   -0.37    0.74
  30  24   6   -0.46    0.92
  30  24   8    0.46    0.83
  30  24  10    0.55    0.83
  30  24  12    0.55    0.74
  30  24  14   -1.20    0.74
  30  24  16   -0.09    0.74
  30  24  18    0.28    0.65
  30  24  20   -0.09    0.55
  30  25   1    1.20    0.83
  30  25   3   -0.18    1.01
  30  25   5   -0.46    1.01
  30  25   7    1.47    1.01
  30  25   9    2.40    1.57
  30  25  11    4.06    1.84
  30  25  13    2.58    1.20
  30  25  15    0.55    0.83
  30  25  17   -0.28    0.74
  30  25  19    0.18    0.74
  30  26   0   28.57   12.17
  30  26   2   19.82    6.73
  30  26   4   18.62    9.22
  30  26   6    1.20    0.83
  30  26   8    1.29    1.01
  30  26  10    5.81    2.95
  30  26  12    5.44    2.30
  30  26  14    4.24    2.12
  30  26  16    1.94    1.47
  30  27   1   -0.55    0.83
  30  27   3    2.30    0.92
  30  27   5   -1.11    1.01
  30  27   7    0.18    1.11
  30  27   9    4.98    3.78
  30  27  11    1.01    1.01
  30  27  13   -0.09    0.92
  30  27  15    2.03    1.38
  30  28   0   37.05   12.72
  30  28   2   47.56   11.61
  30  28   4   17.24    4.98
  30  28   6    0.92    0.92
  30  28   8   -0.46    0.74
  30  28  10   14.84    5.81
  30  28  12   15.85    7.74
  30  28  14   -1.11    1.29
  30  29   1    1.29    0.74
  30  29   3   -0.37    0.92
  30  29   5    0.00    0.92
  30  29   7   -1.57    0.83
  30  29   9    0.18    1.11
  30  29  11    0.00    0.74
  30  30   0   88.21   18.90
  30  30   2   87.01   21.75
  30  30   4   37.52   12.44
  30  30   6   -1.11    1.11
  30  30   8    0.09    0.65
  30  30  10    0.83    0.92
  31   1   0    3.23    1.66
  31   1   2    4.89    1.29
  31   1   4    1.11    1.01
  31   1   6   -0.18    0.74
  31   1   8   -0.92    0.65
  31   1  10    0.65    1.11
  31   1  12   -0.37    0.55
  31   1  14    0.09    0.65
  31   1  16   -0.09    0.83
  31   1  18    1.01    0.83
  31   1  20   -0.28    0.74
  31   1  22   -0.09    0.74
  31   1  24    0.55    0.83
  31   1  26    0.65    0.92
  31   1  28    0.00    1.01
  31   1  30    1.47    1.57
  31   2   1    4.24    1.11
  31   2   3    0.74    0.83
  31   2   5    4.06    1.38
  31   2   7    5.44    1.38
  31   2   9    1.75    0.83
  31   2  11    0.18    0.55
  31   2  13   -0.37    0.65
  31   2  15   28.48    5.25
  31   2  17    2.49    1.38
  31   2  19   29.50    4.70
  31   2  21    6.64    2.03
  31   2  23    0.55    1.11
  31   2  25    5.53    2.30
  31   2  27   14.29    7.01
  31   2  29   36.04   11.34
  31   3   0    0.55    0.92
  31   3   2   -1.01    0.92
  31   3   4    0.18    0.92
  31   3   6    1.11    0.83
  31   3   8    1.38    0.83
  31   3  10    2.49    0.74
  31   3  12    5.62    1.01
  31   3  14    5.44    1.11
  31   3  16    4.98    1.29
  31   3  18    2.40    1.01
  31   3  20    3.13    2.40
  31   3  22   -0.46    0.83
  31   3  24    0.28    0.83
  31   3  26   -0.74    1.01
  31   3  28    0.74    1.20
  31   3  30    0.09    0.92
  31   4   1    1.20    0.83
  31   4   3    1.01    0.83
  31   4   5    2.30    0.83
  31   4   7    3.87    0.92
  31   4   9    1.75    0.83
  31   4  11    0.46    0.55
  31   4  13    0.37    0.55
  31   4  15   13.37    2.95
  31   4  17   -0.37    0.65
  31   4  19    4.79    2.03
  31   4  21    1.47    1.29
  31   4  23    0.55    0.92
  31   4  25    2.12    1.29
  31   4  27   10.69    5.35
  31   4  29   12.81    4.98
  31   5   0    3.41    1.38
  31   5   2    2.30    0.83
  31   5   4    0.37    0.83
  31   5   6    0.18    0.74
  31   5   8    0.74    0.83
  31   5  10    1.38    0.65
  31   5  12    3.23    0.74
  31   5  14    4.89    1.20
  31   5  16    4.06    1.11
  31   5  18    3.78    1.38
  31   5  20    3.04    1.11
  31   5  22    0.37    1.01
  31   5  24    0.65    1.01
  31   5  26   -1.84    1.11
  31   5  28    1.01    0.65
  31   5  30   -1.57    0.55
  31   6   1   -0.18    0.83
  31   6   3    0.83    0.74
  31   6   5    0.00    0.74
  31   6   7    0.46    0.83
  31   6   9   -0.37    0.74
  31   6  11    0.83    1.01
  31   6  13    0.37    0.55
  31   6  15    4.06    1.47
  31   6  17   -1.29    0.74
  31   6  19    0.65    0.83
  31   6  21    1.20    0.83
  31   6  23    0.92    0.92
  31   6  25    0.55    0.92
  31   6  27    0.92    0.74
  31   6  29    1.66    2.49
  31   7   0    1.57    0.92
  31   7   2    3.13    1.20
  31   7   4    4.15    1.11
  31   7   6    2.03    0.74
  31   7   8    1.38    0.83
  31   7  10   -0.09    0.74
  31   7  12    0.09    0.55
  31   7  14    1.57    0.83
  31   7  16    0.55    0.74
  31   7  18    1.66    0.83
  31   7  20    1.01    0.83
  31   7  22   -0.18    0.74
  31   7  24   -0.83    0.74
  31   7  26    0.18    0.92
  31   7  28    0.18    0.83
  31   8   1   -1.20    0.74
  31   8   3    1.94    0.74
  31   8   5    0.28    0.74
  31   8   7    0.55    0.65
  31   8   9    1.38    0.65
  31   8  11   -0.09    0.55
  31   8  13   -0.18    0.46
  31   8  15    0.92    0.65
  31   8  17    1.01    0.83
  31   8  19    0.46    0.74
  31   8  21    0.74    0.74
  31   8  23    1.29    0.92
  31   8  25    0.46    0.83
  31   8  27   -1.75    1.75
  31   8  29   -0.74    1.20
  31   9   0    1.57    0.74
  31   9   2    1.47    0.74
  31   9   4   -0.37    0.74
  31   9   6    0.09    0.74
  31   9   8   -0.65    0.74
  31   9  10    0.00    0.65
  31   9  12    1.29    0.55
  31   9  14    0.92    0.65
  31   9  16   -0.46    0.65
  31   9  18    1.75    0.92
  31   9  20    5.81    1.57
  31   9  22    2.40    1.11
  31   9  24    0.83    0.83
  31   9  26    0.09    0.83
  31   9  28    0.09    1.01
  31  10   1   -0.55    0.65
  31  10   3    1.66    0.65
  31  10   5    1.01    0.55
  31  10   7    1.75    0.92
  31  10   9    0.00    0.65
  31  10  11    0.09    0.55
  31  10  13    4.33    0.74
  31  10  15    1.29    0.55
  31  10  17    0.28    0.83
  31  10  19    0.65    0.65
  31  10  21   -0.37    0.55
  31  10  23    0.46    0.83
  31  10  25    1.11    1.11
  31  10  27    2.67    1.47
  31  10  29   -1.11    0.55
  31  11   0    0.46    0.55
  31  11   2   -0.37    0.55
  31  11   4    1.01    0.55
  31  11   6    1.01    0.55
  31  11   8    0.00    0.55
  31  11  10    0.18    0.55
  31  11  12    0.55    0.55
  31  11  14    0.83    0.55
  31  11  16    0.46    0.55
  31  11  18    0.00    0.65
  31  11  20    0.55    0.65
  31  11  22   -0.55    0.83
  31  11  24   -0.74    0.83
  31  11  26    1.75    0.92
  31  11  28   -2.30    0.92
  31  12   1   -0.09    0.55
  31  12   3    3.50    0.74
  31  12   5    3.78    0.83
  31  12   7   -0.18    0.46
  31  12   9    1.57    0.83
  31  12  11    2.12    2.30
  31  12  13    7.19    1.20
  31  12  15    3.59    0.83
  31  12  17    6.73    1.84
  31  12  19    2.58    0.92
  31  12  21    0.28    0.74
  31  12  23    0.28    0.74
  31  12  25    0.92    1.38
  31  12  27    8.39    5.25
  31  13   0    1.01    0.55
  31  13   2   -0.18    0.55
  31  13   4    0.55    0.55
  31  13   6    0.37    0.55
  31  13   8    0.55    0.46
  31  13  10    1.11    0.55
  31  13  12    4.61    1.01
  31  13  14   10.42    1.47
  31  13  16    8.39    2.12
  31  13  18    4.15    1.75
  31  13  20   -0.37    0.55
  31  13  22    0.46    0.74
  31  13  24    2.67    0.83
  31  13  26    2.12    0.92
  31  14   1    1.11    0.65
  31  14   3    7.83    1.75
  31  14   5    5.44    1.29
  31  14   7    1.01    0.65
  31  14   9    1.47    0.83
  31  14  11   -0.18    0.46
  31  14  13    7.47    1.29
  31  14  15   20.83    2.30
  31  14  17   19.36    2.86
  31  14  19    5.35    1.75
  31  14  21    3.04    1.11
  31  14  23   -0.18    0.74
  31  14  25   -0.37    0.65
  31  14  27   -1.47    1.01
  31  15   0   25.16    4.24
  31  15   2   21.29    4.15
  31  15   4   10.88    2.30
  31  15   6    2.95    0.83
  31  15   8    1.01    0.83
  31  15  10    0.46    0.55
  31  15  12    4.06    1.01
  31  15  14   16.41    2.30
  31  15  16   22.58    2.67
  31  15  18   12.90    2.86
  31  15  20    2.30    1.47
  31  15  22    0.83    0.55
  31  15  24    1.01    0.74
  31  15  26   -1.29    1.01
  31  16   1    0.46    0.74
  31  16   3    2.12    1.11
  31  16   5    4.79    1.20
  31  16   7    0.83    0.65
  31  16   9    1.57    0.92
  31  16  11   -0.37    0.55
  31  16  13    8.48    1.94
  31  16  15   23.69    2.58
  31  16  17   18.16    2.40
  31  16  19    6.64    1.38
  31  16  21    0.18    0.55
  31  16  23    0.00    0.65
  31  16  25    1.57    0.92
  31  17   0    2.49    1.01
  31  17   2    8.57    3.04
  31  17   4    2.12    0.83
  31  17   6    0.46    0.65
  31  17   8    0.55    0.65
  31  17  10    1.29    0.83
  31  17  12    2.58    1.29
  31  17  14   19.17    3.23
  31  17  16   19.54    2.40
  31  17  18    3.87    1.11
  31  17  20    1.01    0.46
  31  17  22   -0.55    0.55
  31  17  24   -0.09    0.65
  31  18   1    0.09    0.83
  31  18   3    4.42    1.47
  31  18   5    3.69    1.11
  31  18   7    0.74    0.65
  31  18   9    1.29    1.20
  31  18  11   -0.18    0.65
  31  18  13    2.40    0.83
  31  18  15    8.57    1.66
  31  18  17    8.11    1.20
  31  18  19    5.90    1.20
  31  18  21    0.28    0.46
  31  18  23    0.00    0.55
  31  19   0   47.38    8.02
  31  19   2   39.91    7.28
  31  19   4    8.39    2.95
  31  19   6    1.75    1.11
  31  19   8    0.37    0.74
  31  19  10    1.66    0.83
  31  19  12    1.47    0.74
  31  19  14    8.11    2.12
  31  19  16    4.33    1.29
  31  19  18    2.30    0.74
  31  19  20   -0.46    0.46
  31  19  22   -0.65    0.46
  31  20   1    0.37    0.83
  31  20   3    1.57    1.01
  31  20   5    3.04    1.20
  31  20   7    1.29    0.83
  31  20   9    3.04    1.20
  31  20  11    0.00    0.74
  31  20  13   -0.55    0.55
  31  20  15    2.03    0.83
  31  20  17    1.20    0.55
  31  20  19   -0.37    0.46
  31  20  21   -0.83    0.37
  31  20  23   -1.47    1.11
  31  21   0   10.69    3.04
  31  21   2    2.21    1.84
  31  21   4    4.06    1.47
  31  21   6   -0.37    0.83
  31  21   8    0.74    0.83
  31  21  10    0.92    0.74
  31  21  12    1.01    1.29
  31  21  14    0.46    0.65
  31  21  16    0.28    0.74
  31  21  18   -0.28    0.46
  31  21  20    0.09    0.46
  31  21  22    1.94    1.47
  31  22   1    0.00    0.83
  31  22   3    0.00    1.01
  31  22   5    1.57    1.01
  31  22   7    1.01    0.92
  31  22   9    1.11    0.74
  31  22  11   -0.46    0.74
  31  22  13    0.28    0.65
  31  22  15   -0.37    0.55
  31  22  17    0.74    0.55
  31  22  19   -0.09    0.46
  31  22  21   -0.46    0.74
  31  23   0    2.12    1.11
  31  23   2   -0.37    1.20
  31  23   4   -0.74    0.92
  31  23   6   -0.28    0.83
  31  23   8    0.46    0.92
  31  23  10   -0.37    0.74
  31  23  12    0.83    0.83
  31  23  14    0.55    0.65
  31  23  16   -1.11    0.65
  31  23  18   -0.09    0.46
  31  23  20    0.55    0.83
  31  24   1    1.01    0.74
  31  24   3   -0.37    0.74
  31  24   5   -0.55    1.01
  31  24   7    3.59    2.95
  31  24   9    1.57    1.11
  31  24  11    1.47    0.92
  31  24  13    0.28    0.83
  31  24  15    1.11    1.01
  31  24  17    1.01    0.83
  31  24  19    0.09    1.20
  31  25   0   10.60    3.96
  31  25   2    6.08    3.50
  31  25   4    0.18    1.01
  31  25   6    0.74    0.83
  31  25   8    0.28    0.92
  31  25  10   -0.28    0.74
  31  25  12   -0.37    1.01
  31  25  14    1.47    1.11
  31  25  16   -0.09    0.83
  31  26   1   -0.65    0.83
  31  26   3   -0.28    1.11
  31  26   5    0.00    0.65
  31  26   7   -2.12    0.83
  31  26   9    1.47    0.83
  31  26  11   -0.83    0.92
  31  26  13    3.69    1.47
  31  26  15   -0.09    1.84
  31  27   0   13.55    7.37
  31  27   2    7.47    2.77
  31  27   4    4.33    2.12
  31  27   6   -0.74    0.83
  31  27   8    0.74    1.01
  31  27  10    7.65    3.87
  31  27  12    1.57    2.67
  31  27  14    0.55    0.74
  31  28   1    0.37    1.11
  31  28   3   -0.74    0.92
  31  28   5   -0.46    0.92
  31  28   7   -0.83    1.11
  31  28   9    0.28    1.38
  31  28  11   -0.74    0.92
  31  29   0   69.78   18.71
  31  29   2   54.75   14.66
  31  29   4    5.99    2.58
  31  29   6    0.55    0.55
  31  29   8    0.37    1.38
  31  30   1   -2.21    1.11
  31  30   3    0.28    1.01
  31  30   5    1.47    3.13
  32   0   0    0.55    1.38
  32   1   1   -1.20    1.01
  32   1   3    0.28    0.83
  32   1   5    0.83    0.92
  32   1   7    1.47    0.92
  32   1   9   -0.74    0.74
  32   1  11    0.28    0.65
  32   1  13    0.28    0.55
  32   1  15   -0.18    0.65
  32   1  17    0.18    0.65
  32   1  19   -0.65    0.65
  32   1  21    0.55    0.83
  32   1  23    0.74    0.92
  32   1  25   -0.28    0.92
  32   1  27    0.37    1.29
  32   1  29   -0.83    0.92
  32   2   0    5.35    1.84
  32   2   2   14.93    5.25
  32   2   4    1.11    0.83
  32   2   6    0.28    0.92
  32   2   8   -0.83    0.74
  32   2  10    0.37    0.65
  32   2  12    2.40    0.83
  32   2  14   23.04    4.15
  32   2  16    0.92    0.83
  32   2  18   41.20    8.02
  32   2  20   10.32    3.23
  32   2  22    8.02    2.40
  32   2  24    8.11    4.24
  32   2  26    1.47    1.29
  32   2  28   30.14   12.35
  32   3   1    0.74    0.83
  32   3   3   -0.28    0.92
  32   3   5    2.58    2.86
  32   3   7    1.20    0.92
  32   3   9    0.55    0.83
  32   3  11    4.89    1.47
  32   3  13    3.13    1.01
  32   3  15    3.59    0.74
  32   3  17    5.99    4.33
  32   3  19   -0.74    0.74
  32   3  21    0.55    0.74
  32   3  23    1.01    0.83
  32   3  25    0.37    0.92
  32   3  27    0.74    1.11
  32   3  29   -1.38    1.94
  32   4   0    4.42    1.47
  32   4   2    1.57    1.11
  32   4   4    0.55    1.11
  32   4   6    1.84    1.01
  32   4   8    0.46    0.65
  32   4  10    1.38    0.74
  32   4  12    1.47    0.65
  32   4  14   10.60    2.30
  32   4  16    1.11    0.65
  32   4  18   10.97    3.41
  32   4  20    3.04    1.47
  32   4  22    2.03    1.75
  32   4  24    0.37    0.83
  32   4  26    0.74    1.20
  32   4  28   23.78    7.65
  32   5   1    0.83    1.01
  32   5   3    0.55    1.01
  32   5   5    4.24    1.47
  32   5   7    3.96    1.11
  32   5   9    2.03    1.11
  32   5  11    6.91    1.38
  32   5  13   13.27    2.40
  32   5  15    3.32    1.11
  32   5  17    2.77    1.47
  32   5  19    1.84    0.83
  32   5  21   -1.01    0.74
  32   5  23   -0.18    0.83
  32   5  25    0.55    0.92
  32   5  27   -0.74    0.83
  32   6   0    2.95    1.29
  32   6   2    0.92    0.74
  32   6   4    3.96    1.01
  32   6   6   10.69    3.59
  32   6   8    0.92    0.92
  32   6  10    3.23    0.83
  32   6  12    1.84    0.83
  32   6  14    0.74    0.74
  32   6  16    0.83    0.74
  32   6  18    2.12    0.83
  32   6  20    0.55    0.83
  32   6  22    1.47    1.11
  32   6  24   -1.11    0.83
  32   6  26   -1.29    0.92
  32   6  28    0.55    0.92
  32   7   1    0.18    0.83
  32   7   3    0.28    0.92
  32   7   5    3.50    0.83
  32   7   7    0.65    0.83
  32   7   9    2.03    1.20
  32   7  11    2.12    0.74
  32   7  13    3.78    0.83
  32   7  15    2.95    1.11
  32   7  17   -0.55    0.74
  32   7  19    0.83    0.74
  32   7  21    0.00    0.83
  32   7  23    0.28    0.83
  32   7  25   -1.29    0.92
  32   7  27    4.70    3.32
  32   8   0    4.33    1.66
  32   8   2    1.75    0.74
  32   8   4    0.46    0.83
  32   8   6    0.92    0.83
  32   8   8    2.58    1.11
  32   8  10   -0.09    0.74
  32   8  12    0.37    0.55
  32   8  14    2.58    0.65
  32   8  16   -0.28    0.55
  32   8  18   -0.18    0.65
  32   8  20    1.29    0.83
  32   8  22    0.92    1.01
  32   8  24    0.09    1.11
  32   8  26    1.94    1.47
  32   8  28   -0.09    1.57
  32   9   1    0.83    0.83
  32   9   3    1.75    0.74
  32   9   5    1.75    0.83
  32   9   7    1.38    1.75
  32   9   9    0.74    0.65
  32   9  11    1.29    0.65
  32   9  13   -0.28    0.46
  32   9  15   -0.28    0.55
  32   9  17    1.75    0.92
  32   9  19    0.37    0.65
  32   9  21    0.00    0.92
  32   9  23    1.38    1.29
  32   9  25   -1.01    1.11
  32   9  27   -0.28    1.11
  32  10   0    2.40    0.83
  32  10   2    0.83    0.74
  32  10   4    1.20    0.83
  32  10   6    4.70    1.66
  32  10   8    0.65    0.65
  32  10  10    0.65    0.65
  32  10  12    0.18    0.55
  32  10  14   -0.28    0.46
  32  10  16    4.61    1.38
  32  10  18    1.01    0.74
  32  10  20    0.18    0.65
  32  10  22   -0.83    0.92
  32  10  24    0.55    1.01
  32  10  26   16.50    8.66
  32  11   1   -0.18    0.65
  32  11   3    2.40    0.83
  32  11   5    5.62    1.75
  32  11   7    1.94    0.74
  32  11   9    0.28    0.55
  32  11  11    0.18    0.55
  32  11  13    1.84    0.65
  32  11  15    2.12    0.65
  32  11  17    0.83    0.83
  32  11  19    0.55    0.74
  32  11  21   -0.09    0.55
  32  11  23    0.28    0.74
  32  11  25    0.00    1.38
  32  11  27   -1.11    1.20
  32  12   0    2.86    0.92
  32  12   2    1.57    0.74
  32  12   4    1.84    0.74
  32  12   6    5.07    1.38
  32  12   8   -0.09    0.55
  32  12  10    0.28    0.55
  32  12  12   13.09    2.86
  32  12  14    2.77    0.92
  32  12  16   10.32    1.94
  32  12  18    0.92    1.01
  32  12  20   -0.55    0.74
  32  12  22   -0.46    0.65
  32  12  24    0.37    0.83
  32  12  26   11.71    5.81
  32  13   1   -0.46    0.55
  32  13   3    3.78    0.92
  32  13   5   16.59    2.21
  32  13   7    3.78    1.01
  32  13   9   -0.18    0.46
  32  13  11    2.21    0.83
  32  13  13    4.42    1.11
  32  13  15   22.86    3.04
  32  13  17    7.37    1.94
  32  13  19    2.86    0.83
  32  13  21    0.18    0.74
  32  13  23   -0.46    0.65
  32  13  25    0.55    0.92
  32  14   0   15.76    2.49
  32  14   2   21.57    3.69
  32  14   4    8.66    1.84
  32  14   6    0.83    0.83
  32  14   8    1.11    0.55
  32  14  10    0.92    0.46
  32  14  12    4.70    1.29
  32  14  14    8.02    1.38
  32  14  16   20.74    3.04
  32  14  18    9.95    2.03
  32  14  20    1.75    0.83
  32  14  22    1.47    0.83
  32  14  24   -0.09    0.83
  32  14  26   -0.18    0.46
  32  15   1    2.77    1.20
  32  15   3    2.58    0.83
  32  15   5    4.06    1.01
  32  15   7    2.58    1.11
  32  15   9   -0.28    0.46
  32  15  11    1.66    0.55
  32  15  13   20.65    2.86
  32  15  15   31.43    3.04
  32  15  17   25.16    3.23
  32  15  19   12.07    2.30
  32  15  21    0.00    0.74
  32  15  23    0.83    0.74
  32  15  25   -2.40    0.65
  32  16   0    2.40    0.92
  32  16   2   -0.18    0.65
  32  16   4    0.46    0.65
  32  16   6    0.28    0.65
  32  16   8   -0.09    0.55
  32  16  10    4.42    1.29
  32  16  12   11.34    2.40
  32  16  14   14.01    2.03
  32  16  16   16.22    2.21
  32  16  18    7.28    1.47
  32  16  20    0.55    0.74
  32  16  22   -0.55    0.65
  32  16  24   -1.11    0.74
  32  17   1    0.28    0.74
  32  17   3    1.01    0.74
  32  17   5    1.75    1.20
  32  17   7    0.46    0.74
  32  17   9    0.46    0.55
  32  17  11    0.65    0.65
  32  17  13   10.42    2.40
  32  17  15   23.60    3.23
  32  17  17   18.16    2.21
  32  17  19    4.24    0.83
  32  17  21   -0.18    0.46
  32  17  23   -0.55    0.74
  32  18   0   42.77    7.74
  32  18   2   45.90    9.03
  32  18   4   17.88    4.33
  32  18   6    3.78    1.01
  32  18   8    2.95    1.47
  32  18  10    1.11    0.65
  32  18  12    1.57    1.11
  32  18  14    5.62    1.47
  32  18  16   10.78    1.75
  32  18  18    5.16    1.01
  32  18  20    0.37    0.46
  32  18  22   -0.09    0.55
  32  19   1   -1.11    0.74
  32  19   3   -1.29    0.74
  32  19   5    2.30    0.92
  32  19   7    1.01    0.74
  32  19   9   -1.01    0.65
  32  19  11    0.00    0.74
  32  19  13    1.84    0.92
  32  19  15    5.44    1.66
  32  19  17    3.87    1.11
  32  19  19    0.37    0.46
  32  19  21    0.37    0.46
  32  20   0   10.23    2.58
  32  20   2   10.88    3.23
  32  20   4    2.40    1.11
  32  20   6   -0.83    0.83
  32  20   8   -0.46    0.74
  32  20  10   -0.83    0.83
  32  20  12   -0.37    0.74
  32  20  14    0.83    0.83
  32  20  16    1.66    0.55
  32  20  18    0.09    0.46
  32  20  20    0.18    0.46
  32  21   1    0.09    0.74
  32  21   3   -1.20    0.74
  32  21   5    0.55    0.74
  32  21   7    0.00    0.83
  32  21   9    0.65    0.65
  32  21  11   -0.09    0.74
  32  21  13   -0.55    0.65
  32  21  15    0.46    0.55
  32  21  17    0.55    0.55
  32  21  19   -0.09    0.37
  32  22   0   12.90    2.86
  32  22   2    5.62    2.30
  32  22   4    8.30    3.23
  32  22   6    0.65    0.83
  32  22   8    1.29    1.11
  32  22  10    0.74    0.74
  32  22  12   -0.18    0.65
  32  22  14    0.55    0.65
  32  22  16    0.46    0.55
  32  22  18    0.18    0.55
  32  23   1   -0.92    0.74
  32  23   3   -1.47    1.01
  32  23   5    0.74    0.83
  32  23   7   -0.37    0.83
  32  23   9   -0.18    0.92
  32  23  11    1.57    0.83
  32  23  13    0.28    0.74
  32  23  15   -0.09    1.20
  32  23  17   -0.65    0.65
  32  24   0   11.89    3.13
  32  24   2    7.56    2.49
  32  24   4    1.20    1.29
  32  24   6    0.74    1.01
  32  24   8   -0.09    1.11
  32  24  10   -1.57    0.92
  32  24  12    1.01    1.29
  32  24  14   -0.74    0.83
  32  24  16    1.38    1.20
  32  25   1   -0.37    0.83
  32  25   3    2.12    0.92
  32  25   5    0.18    0.83
  32  25   7    0.37    0.92
  32  25   9   -1.47    1.11
  32  25  11    1.11    0.83
  32  25  13   -0.18    1.29
  32  25  15   -0.65    1.01
  32  26   0    9.68    3.23
  32  26   2    5.53    2.67
  32  26   4    0.55    0.92
  32  26   6    0.18    0.92
  32  26   8    1.84    2.21
  32  26  10   13.09    5.81
  32  26  12   12.44    5.53
  32  27   1   -1.01    0.83
  32  27   3   -1.66    1.01
  32  27   5    5.62    5.44
  32  27   7    0.37    1.01
  32  27   9    0.55    0.83
  32  27  11    0.28    1.66
  32  28   0   83.97   41.29
  32  28   2   44.71   16.04
  32  28   4   23.23    9.40
  32  28   6   -1.20    0.92
  32  28   8   -0.55    1.11
  32  29   1   -0.18    1.11
  32  29   3    0.28    1.94
  32  29   5   -1.47    1.01
  33   1   0    1.66    1.01
  33   1   2    0.83    0.92
  33   1   4    1.84    1.01
  33   1   6    1.38    1.57
  33   1   8   -1.47    1.01
  33   1  10    2.21    0.92
  33   1  12    0.37    0.74
  33   1  14   -0.37    0.46
  33   1  16   -0.92    0.55
  33   1  18   -0.28    0.65
  33   1  20   -0.28    0.65
  33   1  22    0.65    0.74
  33   1  24   -0.65    0.83
  33   1  26    0.46    1.11
  33   1  28   -1.66    1.01
  33   2   1    1.29    0.83
  33   2   3    1.20    1.01
  33   2   5    1.38    0.83
  33   2   7   -0.55    0.74
  33   2   9    2.03    0.83
  33   2  11    1.01    0.74
  33   2  13    0.46    0.65
  33   2  15    0.55    0.65
  33   2  17   10.05    3.04
  33   2  19    1.38    0.83
  33   2  21    4.33    2.12
  33   2  23    0.55    0.92
  33   2  25    0.00    0.74
  33   2  27    8.76    3.78
  33   3   0    3.04    1.20
  33   3   2    2.49    1.94
  33   3   4    0.37    1.01
  33   3   6   -0.46    1.01
  33   3   8    1.38    0.83
  33   3  10    0.09    0.83
  33   3  12    3.59    1.29
  33   3  14    0.55    0.55
  33   3  16    2.03    0.92
  33   3  18    0.65    1.20
  33   3  20   -0.28    0.83
  33   3  22    0.46    0.83
  33   3  24    0.28    0.92
  33   3  26    1.57    1.01
  33   3  28   -0.74    0.83
  33   4   1    1.57    0.83
  33   4   3    1.29    0.92
  33   4   5   -0.37    0.92
  33   4   7    0.65    0.83
  33   4   9    0.18    0.74
  33   4  11   -0.28    0.65
  33   4  13    2.95    1.01
  33   4  15    0.46    0.55
  33   4  17    6.27    1.75
  33   4  19    1.01    0.83
  33   4  21    8.02    2.77
  33   4  23    0.37    0.83
  33   4  25   -0.37    1.29
  33   4  27    2.95    2.40
  33   5   0    2.12    1.01
  33   5   2   -1.29    1.11
  33   5   4   -0.46    0.83
  33   5   6   -1.11    0.74
  33   5   8   -0.55    0.83
  33   5  10    0.92    0.74
  33   5  12    2.77    0.92
  33   5  14    0.37    0.55
  33   5  16    1.20    0.55
  33   5  18    0.74    0.92
  33   5  20    0.18    0.74
  33   5  22   -0.18    0.83
  33   5  24    0.18    1.11
  33   5  26    0.74    1.01
  33   5  28   -1.94    2.03
  33   6   1   -0.46    0.92
  33   6   3   -0.55    0.83
  33   6   5   -0.92    0.83
  33   6   7    0.55    0.83
  33   6   9   -0.09    0.74
  33   6  11    0.28    0.65
  33   6  13    0.74    0.55
  33   6  15   -0.46    0.55
  33   6  17    1.29    1.11
  33   6  19    0.09    0.74
  33   6  21    1.57    1.20
  33   6  23   -1.47    0.92
  33   6  25    1.20    1.66
  33   6  27    0.65    1.20
  33   7   0    1.11    0.74
  33   7   2    0.74    0.83
  33   7   4    0.37    0.83
  33   7   6   -0.28    0.83
  33   7   8    1.84    1.84
  33   7  10    8.39    1.75
  33   7  12   10.51    1.94
  33   7  14    3.50    1.11
  33   7  16    2.67    1.11
  33   7  18    0.55    0.83
  33   7  20   -0.09    0.74
  33   7  22   -0.74    0.83
  33   7  24    1.38    0.92
  33   7  26    1.75    0.92
  33   8   1    0.83    0.92
  33   8   3    0.46    0.83
  33   8   5    0.18    0.83
  33   8   7    2.12    0.74
  33   8   9    0.65    1.29
  33   8  11    0.28    0.92
  33   8  13    0.28    0.55
  33   8  15    1.94    0.65
  33   8  17    1.01    0.55
  33   8  19    0.09    0.74
  33   8  21    2.95    1.20
  33   8  23    0.00    0.74
  33   8  25    0.74    1.01
  33   8  27   -0.92    0.74
  33   9   0    1.75    1.01
  33   9   2    0.55    0.83
  33   9   4    0.74    0.74
  33   9   6    1.20    0.74
  33   9   8    0.55    0.65
  33   9  10    0.18    0.74
  33   9  12    0.18    0.74
  33   9  14    0.83    0.46
  33   9  16   -0.37    0.46
  33   9  18   -0.28    0.65
  33   9  20    1.66    2.03
  33   9  22    0.83    0.74
  33   9  24   -0.28    0.83
  33   9  26    0.83    1.11
  33  10   1    1.01    0.83
  33  10   3    0.46    0.83
  33  10   5    0.92    0.83
  33  10   7    3.96    1.47
  33  10   9    1.11    0.74
  33  10  11   -0.37    0.65
  33  10  13   -0.74    0.55
  33  10  15    2.67    0.83
  33  10  17   -0.37    0.55
  33  10  19    0.74    0.65
  33  10  21    0.09    0.83
  33  10  23    1.11    0.83
  33  10  25    5.44    3.23
  33  11   0    2.21    0.92
  33  11   2    3.04    1.01
  33  11   4    1.57    0.65
  33  11   6    0.65    0.65
  33  11   8    0.83    0.65
  33  11  10    0.09    0.65
  33  11  12   -0.09    0.55
  33  11  14   -0.92    0.55
  33  11  16    1.57    0.65
  33  11  18    0.55    0.55
  33  11  20    0.92    0.65
  33  11  22   -0.55    0.74
  33  11  24    0.37    0.92
  33  11  26   -2.12    2.67
  33  12   1    0.37    0.92
  33  12   3    2.30    1.11
  33  12   5    3.50    1.11
  33  12   7    7.74    1.75
  33  12   9    0.00    0.65
  33  12  11   -0.74    0.55
  33  12  13   -0.18    0.65
  33  12  15    3.04    0.92
  33  12  17    1.57    0.74
  33  12  19    0.65    0.74
  33  12  21   -0.65    0.74
  33  12  23    1.01    0.92
  33  12  25    5.62    3.69
  33  13   0    2.40    0.74
  33  13   2    6.27    1.47
  33  13   4    3.96    1.11
  33  13   6    0.37    0.65
  33  13   8    1.11    0.55
  33  13  10   -0.18    0.46
  33  13  12    0.37    0.55
  33  13  14    3.59    0.92
  33  13  16    4.79    0.83
  33  13  18    2.49    0.83
  33  13  20   -0.92    0.65
  33  13  22    0.18    0.65
  33  13  24   -1.84    0.74
  33  14   1    0.28    0.55
  33  14   3    1.20    0.83
  33  14   5    2.12    0.74
  33  14   7    5.35    1.20
  33  14   9    0.37    0.46
  33  14  11    0.65    0.55
  33  14  13    3.50    1.11
  33  14  15   13.18    2.40
  33  14  17    3.78    1.11
  33  14  19    2.30    1.11
  33  14  21    1.66    0.83
  33  14  23    1.57    0.65
  33  15   0    1.20    0.74
  33  15   2    1.47    0.55
  33  15   4    0.74    0.55
  33  15   6   -0.09    0.46
  33  15   8    0.28    0.46
  33  15  10    1.11    0.65
  33  15  12    4.52    1.29
  33  15  14   14.29    3.04
  33  15  16    9.68    1.66
  33  15  18    3.13    1.01
  33  15  20    1.11    0.65
  33  15  22   -0.92    0.83
  33  15  24    3.69    0.18
  33  16   1    2.30    2.49
  33  16   3    0.74    0.65
  33  16   5   -0.46    0.55
  33  16   7    1.47    0.65
  33  16   9    1.11    0.55
  33  16  11    1.01    0.65
  33  16  13    5.99    1.38
  33  16  15   11.61    1.75
  33  16  17    7.37    1.57
  33  16  19    2.95    1.11
  33  16  21    0.00    0.55
  33  16  23    0.65    1.11
  33  17   0   14.10    4.15
  33  17   2   14.84    3.78
  33  17   4    7.56    2.12
  33  17   6    1.84    0.83
  33  17   8    0.92    1.20
  33  17  10    0.65    0.55
  33  17  12   -0.18    0.55
  33  17  14    4.70    1.11
  33  17  16    6.64    1.11
  33  17  18    4.15    1.01
  33  17  20    0.18    0.46
  33  17  22   -0.65    0.55
  33  18   1   -0.28    0.74
  33  18   3   -0.92    0.83
  33  18   5    0.46    0.74
  33  18   7    2.12    1.01
  33  18   9    0.92    0.55
  33  18  11    0.18    0.65
  33  18  13    1.29    0.83
  33  18  15    3.13    1.01
  33  18  17    3.96    1.11
  33  18  19    1.38    0.65
  33  18  21   -0.46    0.55
  33  19   0    1.75    0.83
  33  19   2    1.47    0.92
  33  19   4   -0.28    0.83
  33  19   6    1.29    0.83
  33  19   8   -0.92    0.55
  33  19  10   -0.18    0.55
  33  19  12    0.65    0.74
  33  19  14    3.59    1.20
  33  19  16    1.66    0.83
  33  19  18    1.01    0.65
  33  19  20    0.18    0.37
  33  20   1    1.11    0.83
  33  20   3    0.46    0.74
  33  20   5    0.74    0.74
  33  20   7    1.66    0.74
  33  20   9    0.83    0.74
  33  20  11   -1.01    0.65
  33  20  13    1.11    0.74
  33  20  15    1.66    0.65
  33  20  17    0.83    0.55
  33  20  19    0.28    0.37
  33  21   0   13.09    3.87
  33  21   2    2.21    1.94
  33  21   4    3.87    1.94
  33  21   6    1.01    1.01
  33  21   8    1.38    0.92
  33  21  10    1.29    0.92
  33  21  12    0.74    0.65
  33  21  14   -0.46    0.74
  33  21  16    0.46    0.55
  33  21  18    0.65    0.55
  33  22   1   -0.09    0.74
  33  22   3   -0.18    0.65
  33  22   5    0.00    0.83
  33  22   7    0.92    0.65
  33  22   9    0.28    0.74
  33  22  11    0.09    0.65
  33  22  13    1.38    0.83
  33  22  15    0.83    0.74
  33  22  17   -0.55    0.74
  33  23   0    1.11    0.92
  33  23   2    2.30    1.20
  33  23   4    0.00    0.65
  33  23   6   -0.55    0.74
  33  23   8   -0.55    0.92
  33  23  10   -0.55    0.83
  33  23  12    0.28    0.74
  33  23  14   -1.01    0.74
  33  23  16    0.00    0.92
  33  24   1   -0.37    1.01
  33  24   3   -0.09    0.83
  33  24   5   -0.55    0.92
  33  24   7   -0.46    0.92
  33  24   9   -1.11    0.92
  33  24  11    0.37    0.65
  33  24  13    0.46    1.66
  33  24  15   -2.30    1.38
  33  25   0   -1.20    1.38
  33  25   2   -0.83    1.01
  33  25   4    1.11    1.29
  33  25   6    0.55    1.38
  33  25   8    3.96    2.77
  33  25  10   18.90    5.81
  33  25  12    1.29    1.94
  33  26   1    0.65    0.92
  33  26   3   -1.11    0.83
  33  26   5    0.37    1.29
  33  26   7    0.28    0.83
  33  26   9   -0.09    1.01
  33  26  11   -1.84    1.84
  33  27   0   20.00    8.02
  33  27   2    9.03    5.44
  33  27   4    3.96    3.69
  33  27   6   -0.65    1.11
  33  27   8   -1.84    1.01
  33  28   1   -0.09    1.20
  33  28   3   -4.15    0.65
  34   0   0   48.12   19.82
  34   1   1   -0.28    0.92
  34   1   3    1.57    1.01
  34   1   5    0.65    0.74
  34   1   7    1.84    0.92
  34   1   9    0.65    0.83
  34   1  11    0.83    0.74
  34   1  13    0.09    0.55
  34   1  15    0.09    0.55
  34   1  17    0.00    0.55
  34   1  19    0.00    0.83
  34   1  21   -0.28    0.65
  34   1  23   -0.65    1.01
  34   1  25   -0.83    0.83
  34   1  27    2.21    3.04
  34   2   0    4.42    1.84
  34   2   2    8.30    3.41
  34   2   4    0.55    1.01
  34   2   6    0.55    0.83
  34   2   8   -0.09    0.92
  34   2  10    2.49    1.84
  34   2  12    0.83    0.83
  34   2  14    5.16    1.75
  34   2  16    8.02    2.21
  34   2  18    0.83    0.65
  34   2  20   12.07    4.33
  34   2  22    0.83    0.92
  34   2  24    0.74    0.74
  34   2  26   12.26    5.16
  34   3   1   -2.03    0.92
  34   3   3    0.09    0.92
  34   3   5    0.46    0.83
  34   3   7    0.09    0.83
  34   3   9    3.23    1.01
  34   3  11    6.64    1.94
  34   3  13    2.30    0.83
  34   3  15    0.37    0.55
  34   3  17   -0.65    0.55
  34   3  19   -0.37    0.65
  34   3  21    0.18    0.74
  34   3  23    0.83    1.20
  34   3  25    1.20    1.29
  34   4   0   10.60    3.41
  34   4   2    0.92    2.30
  34   4   4    1.75    0.92
  34   4   6   -0.18    0.83
  34   4   8    0.18    0.83
  34   4  10    1.38    1.01
  34   4  12    0.09    0.65
  34   4  14    7.28    1.84
  34   4  16    3.23    1.01
  34   4  18   -0.74    0.55
  34   4  20    0.65    1.11
  34   4  22   -0.83    0.83
  34   4  24    1.29    0.92
  34   4  26    1.29    0.92
  34   5   1   -1.29    0.92
  34   5   3    0.46    1.01
  34   5   5    1.11    0.92
  34   5   7    1.01    0.83
  34   5   9    4.06    1.94
  34   5  11    3.41    1.11
  34   5  13    4.98    1.57
  34   5  15    0.37    0.55
  34   5  17    0.74    1.38
  34   5  19   -0.37    0.55
  34   5  21    0.83    0.83
  34   5  23    1.57    1.11
  34   5  25   -0.09    1.11
  34   6   0   -0.18    0.92
  34   6   2    0.55    0.92
  34   6   4   -0.46    0.92
  34   6   6    2.40    0.92
  34   6   8   -1.66    0.83
  34   6  10   -1.11    0.83
  34   6  12    4.06    1.20
  34   6  14    0.28    0.55
  34   6  16    3.50    1.11
  34   6  18    0.74    0.55
  34   6  20    7.37    2.12
  34   6  22    1.47    0.74
  34   6  24    2.40    1.47
  34   6  26    1.11    0.83
  34   7   1    1.11    1.47
  34   7   3    1.75    0.92
  34   7   5   -0.37    0.83
  34   7   7    1.01    0.92
  34   7   9    7.56    2.12
  34   7  11    4.42    1.47
  34   7  13    2.67    0.83
  34   7  15    0.92    0.55
  34   7  17    0.55    0.65
  34   7  19    0.28    0.74
  34   7  21    0.83    0.74
  34   7  23   -0.83    0.74
  34   7  25   -0.46    1.11
  34   8   0   -0.28    0.83
  34   8   2    4.06    1.57
  34   8   4   -0.28    0.83
  34   8   6    1.20    0.65
  34   8   8   -0.92    0.74
  34   8  10   -1.75    0.83
  34   8  12   -0.09    0.55
  34   8  14    1.29    0.83
  34   8  16    0.09    0.46
  34   8  18   -0.83    0.65
  34   8  20    0.28    0.55
  34   8  22   -0.55    0.74
  34   8  24    6.18    3.23
  34   8  26   -0.37    1.11
  34   9   1    1.11    0.83
  34   9   3    2.58    1.01
  34   9   5    3.13    1.57
  34   9   7    3.69    2.03
  34   9   9    5.44    2.21
  34   9  11    1.84    0.92
  34   9  13    0.92    0.55
  34   9  15   -0.46    0.55
  34   9  17    0.18    0.65
  34   9  19    0.09    0.55
  34   9  21    1.11    0.74
  34   9  23   -0.46    0.83
  34   9  25   -0.92    1.11
  34  10   0    2.12    0.83
  34  10   2    2.86    1.38
  34  10   4    1.29    0.74
  34  10   6    1.57    0.65
  34  10   8   -0.74    0.74
  34  10  10    1.01    0.74
  34  10  12   -0.09    0.65
  34  10  14    2.12    0.74
  34  10  16   -0.09    0.46
  34  10  18    0.65    0.55
  34  10  20   -0.18    0.65
  34  10  22    0.37    0.83
  34  10  24   13.92    5.53
  34  11   1    0.28    0.83
  34  11   3    3.87    1.47
  34  11   5    5.07    1.94
  34  11   7    9.40    1.94
  34  11   9    1.20    0.83
  34  11  11    1.11    0.65
  34  11  13    0.83    0.65
  34  11  15    1.38    0.74
  34  11  17    1.01    0.46
  34  11  19    2.40    0.74
  34  11  21    0.18    0.74
  34  11  23    0.55    0.83
  34  12   0    4.52    1.20
  34  12   2    1.94    1.11
  34  12   4    1.01    0.65
  34  12   6    1.47    0.83
  34  12   8    0.92    0.65
  34  12  10    0.18    0.55
  34  12  12    1.38    0.65
  34  12  14    3.04    1.47
  34  12  16   -0.37    0.46
  34  12  18    1.38    0.74
  34  12  20   -0.18    0.55
  34  12  22   -0.18    0.74
  34  12  24    0.74    1.11
  34  13   1   -0.83    0.55
  34  13   3    0.18    0.65
  34  13   5    1.84    0.83
  34  13   7    2.67    1.11
  34  13   9    0.37    0.55
  34  13  11    2.40    1.38
  34  13  13    4.61    1.66
  34  13  15    5.90    1.75
  34  13  17    7.37    1.57
  34  13  19    5.62    1.38
  34  13  21   -1.01    0.65
  34  13  23   -2.03    0.65
  34  14   0    1.84    0.83
  34  14   2    9.40    2.58
  34  14   4    4.98    1.20
  34  14   6    0.92    0.65
  34  14   8    3.59    1.11
  34  14  10   -0.09    0.55
  34  14  12    2.86    1.47
  34  14  14   10.69    2.67
  34  14  16    4.33    1.38
  34  14  18    1.57    0.74
  34  14  20    0.37    0.55
  34  14  22   -0.28    0.74
  34  15   1    0.18    0.74
  34  15   3    1.38    0.65
  34  15   5    0.55    0.65
  34  15   7    1.57    0.65
  34  15   9    0.18    0.46
  34  15  11    0.74    0.65
  34  15  13    7.74    1.94
  34  15  15   10.78    2.30
  34  15  17   10.05    2.12
  34  15  19    1.11    0.65
  34  15  21   -0.46    0.55
  34  16   0   21.20    4.70
  34  16   2   10.14    2.12
  34  16   4    3.23    1.20
  34  16   6    2.49    0.83
  34  16   8    0.37    0.46
  34  16  10    0.28    0.46
  34  16  12    0.83    0.55
  34  16  14    3.13    1.29
  34  16  16    1.11    1.01
  34  16  18    1.20    0.65
  34  16  20    0.55    0.55
  34  16  22    0.55    1.11
  34  17   1    0.18    0.65
  34  17   3    0.92    0.65
  34  17   5   -0.09    0.55
  34  17   7   -1.38    0.55
  34  17   9   -0.09    0.55
  34  17  11    1.84    0.83
  34  17  13    3.04    0.83
  34  17  15    8.94    2.03
  34  17  17    4.89    1.47
  34  17  19    2.03    1.01
  34  17  21    0.55    0.74
  34  18   0   -0.46    0.65
  34  18   2    1.38    0.83
  34  18   4    0.00    0.74
  34  18   6   -0.74    0.55
  34  18   8    0.09    0.65
  34  18  10   -0.37    0.55
  34  18  12    2.40    0.83
  34  18  14    3.69    1.29
  34  18  16    1.66    0.74
  34  18  18   -0.28    0.46
  34  18  20   -0.37    0.74
  34  19   1    0.37    0.83
  34  19   3    0.18    0.83
  34  19   5    1.01    0.74
  34  19   7    0.18    0.55
  34  19   9   -0.09    0.55
  34  19  11    2.12    0.83
  34  19  13    2.30    1.11
  34  19  15    2.49    0.83
  34  19  17    2.77    0.92
  34  19  19    0.65    0.65
  34  20   0   11.71    2.95
  34  20   2    6.27    3.59
  34  20   4    1.29    0.92
  34  20   6    0.74    1.11
  34  20   8    0.65    0.65
  34  20  10    0.92    0.65
  34  20  12   -0.92    0.65
  34  20  14   -0.28    0.55
  34  20  16    0.18    0.55
  34  20  18   -1.11    0.46
  34  21   1   -1.38    0.92
  34  21   3   -0.18    0.65
  34  21   5   -0.18    0.74
  34  21   7    0.83    0.74
  34  21   9    1.01    0.65
  34  21  11    0.46    0.74
  34  21  13    0.55    0.65
  34  21  15    0.37    0.65
  34  21  17   -0.46    1.47
  34  22   0   -1.11    0.83
  34  22   2    0.74    0.83
  34  22   4    0.65    0.74
  34  22   6    0.18    0.74
  34  22   8   -0.83    0.65
  34  22  10    0.00    0.74
  34  22  12   -0.18    0.65
  34  22  14    0.46    0.65
  34  22  16   -1.75    2.58
  34  23   1    0.83    0.92
  34  23   3    1.66    1.11
  34  23   5   -0.74    1.01
  34  23   7   -0.55    1.11
  34  23   9    0.37    0.83
  34  23  11    1.11    0.83
  34  23  13   -0.18    0.74
  34  24   0    2.30    0.83
  34  24   2    0.00    0.83
  34  24   4    1.38    0.74
  34  24   6    3.69    2.40
  34  24   8    5.16    3.04
  34  24  10   15.21    7.10
  34  24  12   -2.21    1.20
  34  25   1    0.46    1.11
  34  25   3    1.66    1.20
  34  25   5    1.84    1.20
  34  25   7   -0.46    0.92
  34  25   9   -0.09    1.01
  34  26   0    2.86    2.30
  34  26   2    7.10    3.23
  34  26   4    0.46    1.01
  34  26   6   -3.96    1.29
  34  27   1   -1.38    2.86
  35   1   0    0.37    1.20
  35   1   2    1.84    1.11
  35   1   4   -0.46    0.83
  35   1   6    0.28    0.92
  35   1   8   -0.09    0.83
  35   1  10   -0.18    1.01
  35   1  12    0.46    0.74
  35   1  14    0.83    0.65
  35   1  16   -0.28    0.37
  35   1  18   -0.55    0.65
  35   1  20   -0.65    0.83
  35   1  22    1.57    0.92
  35   1  24   -0.09    1.20
  35   2   1    1.84    1.11
  35   2   3    2.95    2.95
  35   2   5    0.83    0.83
  35   2   7    0.65    1.01
  35   2   9    0.09    0.74
  35   2  11   -0.46    0.74
  35   2  13    6.64    1.84
  35   2  15    0.55    0.55
  35   2  17    0.09    0.55
  35   2  19    3.59    1.20
  35   2  21    0.00    0.83
  35   2  23    0.37    0.92
  35   2  25    1.11    1.47
  35   3   0    0.55    0.92
  35   3   2   -0.92    0.92
  35   3   4   -0.28    0.83
  35   3   6    0.46    1.01
  35   3   8    0.37    0.92
  35   3  10    1.94    1.29
  35   3  12    1.75    0.92
  35   3  14    1.47    0.74
  35   3  16    0.65    0.46
  35   3  18    0.00    0.55
  35   3  20    0.55    0.74
  35   3  22    1.20    0.92
  35   3  24    4.52    2.77
  35   3  26   -1.20    0.18
  35   4   1    0.09    1.01
  35   4   3   -0.92    0.92
  35   4   5   -1.11    0.74
  35   4   7    0.46    1.01
  35   4   9   -0.28    0.83
  35   4  11   -0.37    0.74
  35   4  13    4.70    1.57
  35   4  15    2.12    0.83
  35   4  17    0.37    0.55
  35   4  19    0.65    0.83
  35   4  21   -0.09    0.74
  35   4  23   -0.28    1.11
  35   4  25   -1.66    1.29
  35   5   0    4.15    2.12
  35   5   2   -0.18    0.92
  35   5   4    0.28    0.83
  35   5   6    0.18    0.74
  35   5   8    1.38    0.92
  35   5  10   10.88    2.95
  35   5  12    3.13    1.47
  35   5  14    0.83    0.74
  35   5  16   -0.28    0.46
  35   5  18    0.65    0.65
  35   5  20    0.55    0.74
  35   5  22    0.37    1.01
  35   5  24    0.00    1.11
  35   6   1   -0.37    0.83
  35   6   3   -0.37    1.20
  35   6   5    0.74    0.92
  35   6   7   -0.46    0.83
  35   6   9   -0.18    0.74
  35   6  11   -0.09    0.83
  35   6  13    1.38    1.01
  35   6  15    0.28    0.65
  35   6  17   -0.65    0.46
  35   6  19    2.21    0.55
  35   6  21    0.55    0.74
  35   6  23    4.06    2.21
  35   6  25    0.55    1.94
  35   7   0    0.55    0.92
  35   7   2    0.65    0.83
  35   7   4    0.37    0.83
  35   7   6    0.09    0.74
  35   7   8    1.84    0.92
  35   7  10    3.78    1.11
  35   7  12    8.94    2.58
  35   7  14    4.33    1.11
  35   7  16   -0.46    0.46
  35   7  18   -0.28    0.55
  35   7  20   -0.37    0.74
  35   7  22   -0.46    0.83
  35   7  24   -0.09    0.83
  35   8   1    0.55    0.83
  35   8   3    0.92    0.92
  35   8   5   -1.57    0.92
  35   8   7    0.37    0.83
  35   8   9    0.18    0.83
  35   8  11   -1.01    0.74
  35   8  13    0.37    0.74
  35   8  15    0.18    0.74
  35   8  17   -0.18    0.65
  35   8  19   -0.74    0.55
  35   8  21    0.74    0.65
  35   8  23    0.83    1.01
  35   9   0    0.46    0.74
  35   9   2   -0.37    0.92
  35   9   4    0.65    0.74
  35   9   6   -0.28    0.74
  35   9   8    0.65    0.74
  35   9  10    0.09    0.83
  35   9  12    0.74    0.83
  35   9  14    0.83    0.65
  35   9  16    0.09    0.55
  35   9  18   -0.09    0.46
  35   9  20    0.92    0.65
  35   9  22    0.92    0.83
  35   9  24   -3.78    1.84
  35  10   1    0.74    0.83
  35  10   3    1.01    1.11
  35  10   5    4.70    2.12
  35  10   7    4.06    1.38
  35  10   9    1.47    1.01
  35  10  11    1.57    0.74
  35  10  13   -0.37    0.65
  35  10  15   -0.18    0.55
  35  10  17    1.75    1.01
  35  10  19   -0.46    0.55
  35  10  21    0.55    0.65
  35  10  23    1.20    0.74
  35  11   0    1.29    0.74
  35  11   2   -0.37    0.74
  35  11   4    0.00    0.74
  35  11   6    1.66    1.01
  35  11   8    0.37    0.74
  35  11  10    1.84    1.01
  35  11  12   -1.38    0.74
  35  11  14    0.65    0.65
  35  11  16    0.55    0.55
  35  11  18    0.09    0.46
  35  11  20    0.55    0.55
  35  11  22    1.01    0.74
  35  12   1   -1.20    0.74
  35  12   3    1.20    0.83
  35  12   5    2.67    1.11
  35  12   7    3.69    1.38
  35  12   9    0.65    0.83
  35  12  11    0.18    0.65
  35  12  13    0.37    0.74
  35  12  15    0.83    0.65
  35  12  17    4.06    1.11
  35  12  19    0.83    0.65
  35  12  21   -0.09    0.65
  35  13   0   16.78    3.59
  35  13   2   10.51    2.77
  35  13   4    3.78    1.29
  35  13   6    1.57    0.92
  35  13   8    1.84    0.83
  35  13  10    0.09    0.74
  35  13  12    1.66    1.11
  35  13  14    0.37    1.11
  35  13  16    0.74    0.92
  35  13  18    3.32    0.83
  35  13  20    0.74    0.65
  35  13  22   -2.40    1.84
  35  14   1    0.37    0.55
  35  14   3    0.83    0.65
  35  14   5    2.12    0.83
  35  14   7    2.67    1.01
  35  14   9    1.29    0.55
  35  14  11   -0.74    0.55
  35  14  13    0.83    1.01
  35  14  15    0.65    0.65
  35  14  17    1.01    1.11
  35  14  19    0.74    0.37
  35  14  21   -0.65    0.83
  35  15   0    2.58    0.92
  35  15   2    1.20    0.74
  35  15   4    3.59    1.11
  35  15   6    2.21    0.74
  35  15   8    0.37    0.65
  35  15  10    0.46    0.55
  35  15  12    0.00    0.55
  35  15  14    0.09    0.65
  35  15  16    1.29    0.92
  35  15  18   -0.55    0.55
  35  15  20   -0.83    0.55
  35  16   1    0.37    0.46
  35  16   3   -0.28    0.46
  35  16   5   -0.18    0.46
  35  16   7    0.46    0.55
  35  16   9    0.00    0.46
  35  16  11   -0.28    0.55
  35  16  13    1.94    0.83
  35  16  15    0.37    1.01
  35  16  17    1.01    1.01
  35  16  19   -0.28    0.55
  35  17   0    1.11    0.55
  35  17   2   -0.46    0.46
  35  17   4    0.00    0.46
  35  17   6   -0.09    0.46
  35  17   8    0.74    0.55
  35  17  10    0.00    0.46
  35  17  12    0.46    0.65
  35  17  14    3.41    1.11
  35  17  16    0.74    0.65
  35  17  18   -0.55    0.65
  35  18   1   -0.74    0.55
  35  18   3   -0.18    0.65
  35  18   5    0.55    0.55
  35  18   7   -0.09    0.46
  35  18   9    0.09    0.65
  35  18  11    0.55    0.55
  35  18  13    0.83    0.55
  35  18  15    1.01    0.74
  35  18  17    1.29    0.74
  35  19   0    0.46    0.92
  35  19   2    0.28    0.74
  35  19   4    0.55    0.74
  35  19   6    0.92    0.55
  35  19   8    0.55    0.55
  35  19  10   -0.92    0.46
  35  19  12   -0.55    0.46
  35  19  14    0.74    0.46
  35  19  16    0.00    0.55
  35  20   1   -0.09    0.65
  35  20   3    1.20    0.83
  35  20   5   -0.55    0.74
  35  20   7   -0.09    0.83
  35  20   9   -0.18    0.65
  35  20  11   -0.28    0.65
  35  20  13   -0.46    0.46
  35  20  15   -0.09    0.55
  35  21   0   -0.09    0.74
  35  21   2   -0.09    0.74
  35  21   4    0.92    0.83
  35  21   6    0.00    0.92
  35  21   8    1.47    0.83
  35  21  10    0.37    0.65
  35  21  12    0.83    0.55
  35  21  14    0.00    0.65
  35  22   1   -0.74    0.65
  35  22   3    0.74    0.65
  35  22   5    0.09    0.74
  35  22   7    3.23    1.29
  35  22   9    0.74    0.83
  35  22  11    0.55    0.74
  35  22  13   -1.20    0.92
  35  23   0    0.83    1.38
  35  23   2   -1.01    0.92
  35  23   4    4.79    2.12
  35  23   6   -0.55    1.38
  35  23   8   -0.83    0.74
  35  23  10    5.35    3.23
  35  23  12    2.77    1.11
  35  24   1    0.83    0.83
  35  24   3   -0.83    0.83
  35  24   5    3.96    1.66
  35  24   7    1.57    0.92
  35  24   9   -1.29    1.20
  35  25   0    0.83    1.20
  35  25   2   -1.01    1.11
  35  25   4    1.75    1.01
  35  25   6   -0.28    0.65
  36   0   0    9.95    7.65
  36   1   1    0.83    1.11
  36   1   3    0.00    0.92
  36   1   5   -0.83    1.01
  36   1   7    0.46    0.83
  36   1   9    0.92    0.74
  36   1  11    1.20    0.65
  36   1  13   -0.09    0.74
  36   1  15    1.20    1.01
  36   1  17    0.83    0.46
  36   1  19    0.46    0.55
  36   1  21   -0.18    0.74
  36   1  23   -0.28    0.92
  36   2   0    4.33    1.38
  36   2   2   17.33    5.44
  36   2   4    2.67    1.47
  36   2   6   11.98    4.24
  36   2   8    0.09    0.83
  36   2  10   -1.01    0.83
  36   2  12   -0.18    0.83
  36   2  14    3.87    1.29
  36   2  16    0.92    0.55
  36   2  18   -0.37    0.55
  36   2  20    0.55    0.65
  36   2  22    0.28    0.92
  36   2  24   -1.47    0.46
  36   3   1    0.18    0.92
  36   3   3    0.46    0.92
  36   3   5    0.37    0.92
  36   3   7    1.84    1.01
  36   3   9    2.67    1.20
  36   3  11    0.65    0.92
  36   3  13   -1.11    0.65
  36   3  15    0.46    0.83
  36   3  17   -0.65    0.46
  36   3  19    0.37    0.55
  36   3  21    1.57    0.92
  36   3  23    0.09    0.92
  36   4   0   18.34    5.07
  36   4   2    0.92    0.92
  36   4   4    1.20    1.11
  36   4   6   -0.46    0.83
  36   4   8   -0.83    0.83
  36   4  10    0.65    0.74
  36   4  12    2.86    1.66
  36   4  14    0.83    0.74
  36   4  16    0.65    0.55
  36   4  18    0.55    0.55
  36   4  20    0.37    0.65
  36   4  22    0.74    1.47
  36   4  24   -9.13    0.83
  36   5   1   -0.46    1.11
  36   5   3    0.92    0.83
  36   5   5    0.74    1.01
  36   5   7    3.96    1.66
  36   5   9    5.35    1.94
  36   5  11    2.03    1.47
  36   5  13    0.09    0.83
  36   5  15    0.37    0.65
  36   5  17    0.37    0.46
  36   5  19    0.28    0.55
  36   5  21    2.12    1.01
  36   5  23   -0.92    1.38
  36   6   0   -0.28    1.01
  36   6   2    4.79    2.86
  36   6   4   -0.37    1.01
  36   6   6    5.62    2.30
  36   6   8    0.09    0.83
  36   6  10    4.61    2.03
  36   6  12    0.09    0.74
  36   6  14    1.75    1.29
  36   6  16    1.20    0.74
  36   6  18   -0.18    0.46
  36   6  20    0.18    0.55
  36   6  22   -1.11    0.74
  36   7   1   -0.46    0.92
  36   7   3    0.28    1.01
  36   7   5   -0.65    0.92
  36   7   7    0.37    1.29
  36   7   9    9.95    2.67
  36   7  11    6.91    2.03
  36   7  13   -0.09    0.92
  36   7  15    2.58    0.83
  36   7  17   -0.65    0.46
  36   7  19    1.94    0.92
  36   7  21    0.28    0.83
  36   7  23   -0.37    1.29
  36   8   0    2.03    1.11
  36   8   2    0.18    1.01
  36   8   4    0.18    0.83
  36   8   6    1.94    1.01
  36   8   8   -0.92    0.65
  36   8  10    1.29    0.74
  36   8  12    0.46    0.65
  36   8  14   -0.18    0.74
  36   8  16   -0.37    0.65
  36   8  18   -0.37    0.37
  36   8  20   -0.09    0.74
  36   8  22    1.75    1.47
  36   9   1    2.30    0.83
  36   9   3    1.57    0.92
  36   9   5    4.33    1.66
  36   9   7    0.55    1.38
  36   9   9    8.02    3.13
  36   9  11    4.52    2.03
  36   9  13    1.29    0.92
  36   9  15    1.11    0.55
  36   9  17    0.28    0.55
  36   9  19    2.12    0.92
  36   9  21    0.55    0.92
  36  10   0    0.46    1.11
  36  10   2    0.55    1.11
  36  10   4   -0.46    0.74
  36  10   6    0.65    0.92
  36  10   8   -0.55    0.83
  36  10  10    0.18    0.83
  36  10  12    0.18    0.74
  36  10  14    0.28    0.83
  36  10  16    0.92    0.74
  36  10  18    0.83    0.55
  36  10  20    0.09    0.65
  36  10  22    1.29    1.20
  36  11   1    0.18    0.74
  36  11   3    1.94    1.47
  36  11   5    1.47    1.84
  36  11   7    5.16    2.03
  36  11   9   -1.01    0.83
  36  11  11    0.65    0.74
  36  11  13    1.47    0.83
  36  11  15   -0.09    1.20
  36  11  17   -0.37    0.55
  36  11  19   -0.83    0.37
  36  11  21    3.04    1.29
  36  12   0    7.74    3.13
  36  12   2    3.78    1.57
  36  12   4    0.92    1.01
  36  12   6   -0.28    0.65
  36  12   8    0.46    0.83
  36  12  10   -0.37    0.65
  36  12  12    0.65    0.83
  36  12  14    0.74    0.55
  36  12  16    2.12    1.57
  36  12  18    1.11    0.55
  36  12  20   -0.28    0.37
  36  13   1    0.37    0.74
  36  13   3    1.94    1.11
  36  13   5    2.95    1.38
  36  13   7    0.55    0.65
  36  13   9    0.65    0.83
  36  13  11    0.83    0.74
  36  13  13    0.00    0.74
  36  13  15    1.01    0.74
  36  13  17    1.11    1.01
  36  13  19   -0.46    0.55
  36  14   0    1.11    0.74
  36  14   2    2.86    1.29
  36  14   4    3.50    1.47
  36  14   6    3.87    1.20
  36  14   8    0.55    0.92
  36  14  10    0.09    0.74
  36  14  12    1.01    0.74
  36  14  14   -0.65    0.74
  36  14  16    0.83    0.83
  36  14  18    0.37    0.55
  36  14  20   -0.55    0.92
  36  15   1   -0.09    0.55
  36  15   3    0.83    0.65
  36  15   5   -0.09    0.55
  36  15   7    0.46    0.65
  36  15   9    0.09    0.55
  36  15  11    0.09    0.83
  36  15  13    2.03    1.38
  36  15  15   -0.37    0.65
  36  15  17    2.40    1.57
  36  15  19   -0.83    0.55
  36  16   0    0.65    0.55
  36  16   2   -0.37    0.55
  36  16   4    0.46    0.55
  36  16   6    0.55    0.55
  36  16   8    0.09    0.55
  36  16  10    0.46    0.74
  36  16  12   -0.28    0.65
  36  16  14    0.74    1.11
  36  16  16    1.11    1.01
  36  16  18    0.92    0.74
  36  17   1   -0.92    0.37
  36  17   3    0.18    0.46
  36  17   5   -0.37    0.46
  36  17   7    0.37    0.46
  36  17   9    0.55    0.46
  36  17  11    1.20    0.55
  36  17  13    2.21    1.29
  36  17  15    4.79    2.86
  36  17  17    0.00    0.74
  36  18   0    0.28    0.46
  36  18   2    0.74    0.65
  36  18   4    0.74    0.55
  36  18   6    0.18    0.55
  36  18   8   -0.37    0.46
  36  18  10    0.46    0.55
  36  18  12   -0.28    0.55
  36  18  14    0.55    0.55
  36  18  16    0.28    0.65
  36  19   1    1.01    0.65
  36  19   3    0.37    0.65
  36  19   5    1.47    0.65
  36  19   7   -0.37    0.55
  36  19   9    1.29    0.92
  36  19  11   -0.55    0.65
  36  19  13    2.77    1.11
  36  19  15   -0.46    1.01
  36  20   0    1.66    0.55
  36  20   2    0.92    0.55
  36  20   4    0.28    0.65
  36  20   6    0.37    0.65
  36  20   8    0.28    0.65
  36  20  10    0.37    0.55
  36  20  12   -0.83    0.46
  36  20  14   -0.55    0.46
  36  21   1   -0.55    0.83
  36  21   3    1.57    1.11
  36  21   5    2.95    1.84
  36  21   7   -0.46    1.01
  36  21   9    3.59    1.75
  36  21  11   -1.38    0.83
  36  21  13   -3.13    1.11
  36  22   0   -0.37    0.74
  36  22   2    0.92    1.20
  36  22   4   -0.18    0.74
  36  22   6    0.65    0.83
  36  22   8    2.03    1.01
  36  22  10   -0.92    0.92
  36  23   1    0.55    0.83
  36  23   3   -0.55    1.01
  36  23   5   -1.57    1.11
  36  23   7    0.18    0.37
  36  24   0    0.83    1.66
  36  24   2    1.20    1.75
  36  24   4    8.39    6.54
  37   1   0    0.00    1.29
  37   1   2    0.18    1.11
  37   1   4   -0.18    0.92
  37   1   6    1.66    1.01
  37   1   8    0.28    1.01
  37   1  10    0.18    0.74
  37   1  12    0.55    0.83
  37   1  14   -0.09    0.65
  37   1  16    0.00    0.65
  37   1  18   -0.28    0.46
  37   1  20   -0.83    0.65
  37   1  22    0.74    1.01
  37   2   1    0.00    1.01
  37   2   3    0.83    1.01
  37   2   5    0.09    0.92
  37   2   7    0.18    1.01
  37   2   9   -0.18    0.74
  37   2  11    2.30    1.47
  37   2  13   -0.09    0.74
  37   2  15    6.18    4.24
  37   2  17   -0.09    0.65
  37   2  19    0.37    0.55
  37   2  21   -0.28    0.74
  37   3   0   -0.28    1.01
  37   3   2   -0.18    0.92
  37   3   4    0.83    1.11
  37   3   6    1.11    0.83
  37   3   8    1.29    0.83
  37   3  10    0.92    1.01
  37   3  12    2.30    1.01
  37   3  14   -0.46    0.83
  37   3  16   -0.28    0.74
  37   3  18   -0.37    0.46
  37   3  20    0.55    0.65
  37   3  22    1.94    0.92
  37   4   1   -1.38    0.92
  37   4   3    0.28    1.01
  37   4   5    1.29    0.92
  37   4   7    0.55    0.83
  37   4   9   -0.74    0.83
  37   4  11   -1.01    0.83
  37   4  13   -0.65    0.83
  37   4  15    0.00    0.74
  37   4  17   -0.37    0.46
  37   4  19    0.37    0.46
  37   4  21   -0.37    0.65
  37   5   0   -0.28    1.01
  37   5   2    2.30    0.92
  37   5   4    2.12    1.29
  37   5   6    4.89    2.30
  37   5   8    4.61    2.67
  37   5  10    3.04    2.21
  37   5  12    6.36    2.40
  37   5  14    2.30    1.29
  37   5  16    0.18    0.65
  37   5  18    0.46    0.46
  37   5  20    0.09    1.20
  37   5  22   -0.65    1.11
  37   6   1    0.46    1.01
  37   6   3    0.55    0.83
  37   6   5    4.24    2.30
  37   6   7   -0.55    0.83
  37   6   9    0.37    0.92
  37   6  11    0.18    0.83
  37   6  13   -0.55    0.74
  37   6  15   -0.37    0.65
  37   6  17   -0.65    0.55
  37   6  19   -0.09    0.37
  37   6  21   -0.18    0.83
  37   7   0    0.74    0.74
  37   7   2    0.09    0.74
  37   7   4    1.94    1.47
  37   7   6    0.74    0.92
  37   7   8    1.66    0.92
  37   7  10    3.13    2.12
  37   7  12    0.18    0.83
  37   7  14   -0.09    0.65
  37   7  16   -0.18    0.55
  37   7  18    1.84    0.65
  37   7  20    3.32    1.57
  37   8   1   -1.38    1.11
  37   8   3    0.00    0.83
  37   8   5   10.51    3.69
  37   8   7    2.12    1.29
  37   8   9    2.40    1.66
  37   8  11    1.47    0.83
  37   8  13   -0.37    0.83
  37   8  15   -0.09    0.55
  37   8  17    0.09    0.55
  37   8  19    0.37    0.55
  37   8  21   -0.92    0.83
  37   9   0    0.18    0.92
  37   9   2   -0.65    0.83
  37   9   4   -0.55    0.83
  37   9   6   -1.20    0.83
  37   9   8    3.69    1.75
  37   9  10    0.55    1.01
  37   9  12    1.20    1.01
  37   9  14    0.18    0.83
  37   9  16    0.46    0.74
  37   9  18    0.18    0.74
  37   9  20    2.03    1.11
  37  10   1    0.09    1.11
  37  10   3   -0.65    0.83
  37  10   5    6.73    2.77
  37  10   7    0.83    1.01
  37  10   9    2.49    1.47
  37  10  11   -0.74    0.83
  37  10  13   -0.37    0.74
  37  10  15    0.09    0.83
  37  10  17    0.00    0.55
  37  10  19   -0.55    0.46
  37  11   0   -0.65    0.92
  37  11   2    1.75    1.01
  37  11   4   -0.37    1.01
  37  11   6    0.09    0.83
  37  11   8   -0.46    0.83
  37  11  10    0.65    0.92
  37  11  12    0.37    0.74
  37  11  14   -0.18    0.74
  37  11  16    0.00    0.74
  37  11  18    0.09    0.65
  37  11  20   -0.28    1.11
  37  12   1   -0.09    0.83
  37  12   3    0.18    0.65
  37  12   5   -0.55    1.20
  37  12   7    1.29    1.01
  37  12   9   -0.83    0.65
  37  12  11    0.74    0.83
  37  12  13    0.00    0.74
  37  12  15   -0.55    0.83
  37  12  17   -0.65    0.65
  37  12  19   -0.55    0.55
  37  13   0   -0.18    0.65
  37  13   2    0.74    0.83
  37  13   4    0.37    0.65
  37  13   6    0.46    0.83
  37  13   8    0.46    0.83
  37  13  10   -0.92    0.65
  37  13  12   -0.09    0.83
  37  13  14    3.87    3.13
  37  13  16   -0.46    0.74
  37  13  18    0.55    1.20
  37  14   1   -0.55    0.83
  37  14   3    0.46    0.74
  37  14   5    2.03    1.29
  37  14   7    0.83    0.92
  37  14   9    0.00    0.65
  37  14  11   -0.65    0.83
  37  14  13    0.28    0.55
  37  14  15   -0.37    0.83
  37  14  17    0.37    0.65
  37  15   0    2.77    1.20
  37  15   2    1.94    1.47
  37  15   4    1.20    1.29
  37  15   6   -0.65    0.65
  37  15   8   -0.65    0.74
  37  15  10    0.46    0.92
  37  15  12   -0.55    0.74
  37  15  14    0.55    0.92
  37  15  16    0.09    1.11
  37  16   1    0.74    0.55
  37  16   3    0.18    0.55
  37  16   5    0.00    0.55
  37  16   7   -0.09    0.65
  37  16   9    0.55    0.65
  37  16  11    0.46    0.74
  37  16  13   -0.09    0.92
  37  16  15    0.37    0.83
  37  17   0    0.65    0.55
  37  17   2    0.00    0.55
  37  17   4   -0.18    0.46
  37  17   6    0.09    0.55
  37  17   8    0.37    0.55
  37  17  10   -1.11    0.55
  37  17  12   -0.37    0.65
  37  17  14   -0.18    0.92
  37  18   1    0.00    0.46
  37  18   3    0.46    0.55
  37  18   5    0.46    0.55
  37  18   7   -0.55    0.55
  37  18   9    0.09    0.55
  37  18  11   -0.18    0.74
  37  18  13   -0.55    0.74
  37  19   0   -0.18    0.55
  37  19   2   -0.46    0.55
  37  19   4    0.65    0.55
  37  19   6    0.28    0.55
  37  19   8   -0.09    0.46
  37  19  10   -0.92    0.55
  37  19  12    0.37    0.74
  37  20   1   -0.46    0.55
  37  20   3    1.01    0.74
  37  20   5    1.57    1.11
  37  20   7    3.41    1.29
  37  20   9   -0.28    0.55
  37  20  11    0.92    1.01
  37  21   0   -1.11    0.74
  37  21   2   -0.74    0.65
  37  21   4    0.09    0.74
  37  21   6   -0.18    0.65
  37  21   8    0.28    0.55
  37  22   1    0.37    0.74
  37  22   3   -1.20    0.92
  37  22   5    0.18    1.47
  38   0   0   19.08   16.87
  38   1   1    0.74    1.01
  38   1   3   -0.18    0.92
  38   1   5   -2.03    0.83
  38   1   7   -0.28    1.01
  38   1   9    2.12    1.38
  38   1  11   -0.74    0.83
  38   1  13   -0.37    0.74
  38   1  15    0.55    0.74
  38   1  17    0.92    1.01
  38   1  19    0.09    0.55
  38   1  21    1.94    2.12
  38   2   0   -0.83    1.20
  38   2   2    9.86    3.59
  38   2   4   -1.57    1.11
  38   2   6    0.92    1.66
  38   2   8   -1.11    0.83
  38   2  10    2.40    1.84
  38   2  12    0.09    0.92
  38   2  14    5.44    1.94
  38   2  16    1.47    1.01
  38   2  18    6.27    1.84
  38   2  20   -0.18    0.65
  38   3   1    0.83    0.92
  38   3   3   -1.20    0.83
  38   3   5   -0.46    1.01
  38   3   7   -0.09    0.83
  38   3   9    1.84    0.92
  38   3  11   -0.83    0.92
  38   3  13    1.20    0.92
  38   3  15    0.92    0.92
  38   3  17    2.12    0.65
  38   3  19    0.92    0.55
  38   3  21   -1.94    1.38
  38   4   0    6.73    3.78
  38   4   2   -0.09    0.92
  38   4   4   11.43    4.42
  38   4   6   -0.28    1.11
  38   4   8   13.92    6.27
  38   4  10   -0.83    0.92
  38   4  12    3.41    2.12
  38   4  14   -0.83    0.92
  38   4  16    0.37    0.65
  38   4  18   -0.18    0.74
  38   4  20    0.37    0.46
  38   5   1    0.46    1.20
  38   5   3    0.83    0.92
  38   5   5    0.09    1.11
  38   5   7    1.38    0.92
  38   5   9    3.69    1.75
  38   5  11    5.25    2.95
  38   5  13    0.46    0.92
  38   5  15    0.18    0.55
  38   5  17   -0.18    0.65
  38   5  19    0.65    0.74
  38   6   0   -2.12    1.01
  38   6   2    5.35    2.12
  38   6   4    0.09    0.92
  38   6   6    0.74    1.01
  38   6   8   -0.55    0.92
  38   6  10   -0.46    1.11
  38   6  12    0.83    1.01
  38   6  14   -0.55    0.83
  38   6  16    0.18    0.74
  38   6  18    1.11    0.92
  38   6  20   -0.55    0.83
  38   7   1    0.09    1.01
  38   7   3    0.92    1.11
  38   7   5    1.01    1.57
  38   7   7    4.79    2.86
  38   7   9    4.06    1.84
  38   7  11    0.46    1.47
  38   7  13   -0.28    0.83
  38   7  15   -0.55    0.92
  38   7  17   -0.83    0.55
  38   7  19   -0.65    0.74
  38   8   0   -0.92    1.11
  38   8   2    0.65    0.83
  38   8   4    9.31    3.69
  38   8   6    0.28    0.92
  38   8   8   12.07    4.98
  38   8  10   -0.83    0.83
  38   8  12    0.28    0.74
  38   8  14   -0.18    0.74
  38   8  16   -0.28    0.55
  38   8  18    1.57    1.01
  38   9   1    1.20    0.92
  38   9   3   -0.55    0.74
  38   9   5    3.32    1.75
  38   9   7   -0.18    1.01
  38   9   9    8.76    2.77
  38   9  11    3.59    2.40
  38   9  13   -0.46    1.29
  38   9  15    0.28    1.01
  38   9  17   -0.65    0.74
  38   9  19    8.48    5.16
  38  10   0    1.94    1.01
  38  10   2   -0.37    1.11
  38  10   4   -0.18    0.83
  38  10   6   -0.83    1.01
  38  10   8    1.47    1.66
  38  10  10   -0.18    0.83
  38  10  12    0.09    1.11
  38  10  14    0.00    0.92
  38  10  16   -0.18    0.83
  38  10  18    0.09    1.38
  38  11   1   -0.09    0.83
  38  11   3    0.55    1.20
  38  11   5    0.65    1.11
  38  11   7    0.00    0.74
  38  11   9    2.86    1.47
  38  11  11    0.09    1.20
  38  11  13   -1.20    1.01
  38  11  15   -0.46    0.83
  38  11  17    1.47    1.29
  38  12   0    1.20    0.83
  38  12   2    0.09    0.83
  38  12   4    3.32    2.12
  38  12   6   -1.29    0.92
  38  12   8   -1.38    0.83
  38  12  10    0.55    1.01
  38  12  12   -0.37    0.92
  38  12  14    0.46    0.92
  38  12  16    0.46    1.01
  38  13   1   -0.92    0.74
  38  13   3    1.94    0.92
  38  13   5    0.09    0.83
  38  13   7    0.09    1.01
  38  13   9   -0.92    0.83
  38  13  11    0.18    0.92
  38  13  13   -0.74    0.92
  38  13  15   -1.84    0.83
  38  14   0    3.69    1.94
  38  14   2    4.24    1.75
  38  14   4   -0.55    0.83
  38  14   6    1.11    0.92
  38  14   8   -0.28    0.65
  38  14  10    0.74    1.11
  38  14  12    0.18    0.74
  38  14  14   -0.83    0.65
  38  15   1    0.09    0.74
  38  15   3    1.84    2.03
  38  15   5   -0.46    0.92
  38  15   7    0.83    1.01
  38  15   9    1.38    0.83
  38  15  11   -0.28    0.83
  38  15  13   -1.75    1.29
  38  15  15   -0.18    1.20
  38  16   0    1.47    1.75
  38  16   2   -1.29    0.65
  38  16   4   -0.28    0.55
  38  16   6   -0.28    0.83
  38  16   8   -1.57    0.92
  38  16  10   -0.55    0.55
  38  16  12    0.09    0.83
  38  16  14   -1.01    3.04
  38  17   1    1.20    0.65
  38  17   3   -0.37    0.55
  38  17   5   -1.57    0.65
  38  17   7    1.20    0.83
  38  17   9    0.28    0.65
  38  17  11    0.18    0.74
  38  18   0    2.67    1.20
  38  18   2    3.32    1.01
  38  18   4    0.83    0.83
  38  18   6    0.55    0.65
  38  18   8    1.38    1.11
  38  18  10   -0.65    0.83
  38  19   1    0.37    0.55
  38  19   3   -0.37    0.55
  38  19   5    1.47    1.38
  38  19   7    2.12    1.47
  38  19   9   -0.65    0.92
  38  20   0   -0.28    0.55
  38  20   2    0.46    0.46
  38  20   4   -1.01    0.55
  38  20   6   -0.18    0.92
  38  21   1   -0.55    0.83
  38  21   3   -1.29    0.92
  39   1   0    0.09    1.11
  39   1   2   -0.46    1.29
  39   1   4    0.65    0.92
  39   1   6   -0.37    1.20
  39   1   8    0.74    1.20
  39   1  10    1.47    0.83
  39   1  12    0.55    1.01
  39   1  14   -1.29    0.92
  39   1  16    0.65    1.01
  39   1  18    0.74    0.65
  39   2   1    2.40    1.66
  39   2   3    0.46    1.38
  39   2   5    2.30    1.11
  39   2   7    0.18    1.01
  39   2   9    0.37    0.83
  39   2  11    0.28    1.20
  39   2  13    0.65    0.92
  39   2  15    1.75    0.74
  39   2  17    0.37    0.92
  39   2  19   -0.74    0.92
  39   3   0   -0.65    1.11
  39   3   2   -0.46    1.29
  39   3   4    1.20    1.11
  39   3   6   -0.37    1.38
  39   3   8    2.77    2.03
  39   3  10    0.83    1.20
  39   3  12    1.11    1.11
  39   3  14    0.00    1.01
  39   3  16    0.28    0.74
  39   3  18   -0.46    0.92
  39   4   1   -0.37    1.11
  39   4   3    2.03    1.01
  39   4   5   -0.37    1.11
  39   4   7    1.75    1.01
  39   4   9    0.46    1.01
  39   4  11    0.74    0.83
  39   4  13    0.46    0.83
  39   4  15    0.55    0.83
  39   4  17    2.03    0.74
  39   4  19    0.09    1.01
  39   5   0    0.28    1.29
  39   5   2   -0.37    0.92
  39   5   4   -0.18    1.01
  39   5   6   -0.09    0.92
  39   5   8    0.18    1.01
  39   5  10   -1.01    0.92
  39   5  12   -0.65    0.83
  39   5  14   -1.29    0.83
  39   5  16   -0.09    1.01
  39   5  18    0.28    0.92
  39   6   1    0.28    1.20
  39   6   3   -0.09    1.11
  39   6   5   -0.55    0.92
  39   6   7    1.66    1.20
  39   6   9    0.18    1.11
  39   6  11    1.11    0.92
  39   6  13   -0.28    1.01
  39   6  15    0.92    1.11
  39   6  17   -0.92    0.74
  39   7   0    1.47    1.38
  39   7   2    1.94    3.87
  39   7   4    0.92    1.01
  39   7   6   -1.47    1.01
  39   7   8    0.83    1.11
  39   7  10    3.78    1.75
  39   7  12    1.20    1.57
  39   7  14    0.37    0.83
  39   7  16   -0.18    0.92
  39   7  18    0.83    1.20
  39   8   1    0.00    0.92
  39   8   3   -0.65    1.29
  39   8   5   -0.37    1.01
  39   8   7   -0.09    1.38
  39   8   9   -0.18    0.83
  39   8  11   -0.83    0.83
  39   8  13    0.65    1.01
  39   8  15   -1.38    1.01
  39   8  17   -0.09    0.92
  39   9   0    1.01    1.11
  39   9   2    0.37    0.92
  39   9   4    0.37    0.92
  39   9   6    0.92    1.11
  39   9   8    1.29    1.11
  39   9  10   -0.09    1.11
  39   9  12   -0.09    1.01
  39   9  14   -1.75    0.83
  39   9  16   -0.28    1.29
  39  10   1   -0.46    1.20
  39  10   3    3.78    2.40
  39  10   5    1.66    0.74
  39  10   7    2.40    2.30
  39  10   9    1.20    1.20
  39  10  11    0.09    0.83
  39  10  13    0.55    0.74
  39  10  15   -0.46    1.11
  39  11   0    1.01    0.92
  39  11   2    0.92    0.92
  39  11   4    0.18    0.92
  39  11   6    0.18    1.11
  39  11   8   -0.18    1.01
  39  11  10   -0.92    0.92
  39  11  12   -1.01    0.83
  39  11  14    2.12    0.92
  39  12   1   -0.74    0.92
  39  12   3   -1.20    1.01
  39  12   5    0.74    0.74
  39  12   7    0.65    1.20
  39  12   9   -0.18    1.01
  39  12  11   -0.28    1.01
  39  12  13    0.46    0.83
  39  12  15   -1.75    1.38
  39  13   0    3.41    2.95
  39  13   2    0.74    1.20
  39  13   4   -1.66    0.83
  39  13   6    0.55    0.74
  39  13   8    0.28    0.74
  39  13  10   -0.83    0.83
  39  13  12   -0.28    0.83
  39  13  14   -0.74    1.47
  39  14   1    0.09    0.74
  39  14   3    1.29    2.21
  39  14   5   -0.46    0.83
  39  14   7    1.11    0.92
  39  14   9    0.18    1.01
  39  14  11   -0.09    0.92
  39  15   0    1.29    1.01
  39  15   2   -0.09    0.83
  39  15   4   -0.09    0.92
  39  15   6   -1.11    1.01
  39  15   8    0.37    0.83
  39  15  10    0.83    1.01
  39  15  12   -4.61    1.66
  39  16   1    0.28    0.83
  39  16   3   -0.46    0.83
  39  16   5   -0.74    0.92
  39  16   7    0.37    1.20
  39  16   9   -3.41    1.47
  39  17   0    7.83    9.22
  39  17   2   11.61   11.15
  39  17   4    0.55    0.92
  39  17   6    0.18    0.83
  39  17   8    0.46    1.29
  39  18   1   -0.09    0.74
  39  18   3   -0.65    0.65
  39  18   5   -2.49    1.38
  39  18   7    3.41    2.67
  39  19   0   -0.37    0.83
  39  19   2    0.37    0.83
  39  19   4   -0.37    0.55
  40   0   0   -0.46    2.21
  40   1   1   -1.01    1.20
  40   1   3    1.57    1.20
  40   1   5   -0.37    0.92
  40   1   7   -0.09    1.11
  40   1   9    0.37    1.11
  40   1  11   -1.01    1.38
  40   1  13    0.83    1.01
  40   1  15   -1.29    1.11
  40   1  17    1.11    1.29
  40   2   0    0.00    1.01
  40   2   2    0.92    2.12
  40   2   4    0.28    1.20
  40   2   6    1.94    1.57
  40   2   8    1.94    1.20
  40   2  10    1.20    1.01
  40   2  12   -1.11    1.29
  40   2  14   -0.92    1.38
  40   2  16   -0.65    1.29
  40   3   1   -0.18    0.92
  40   3   3   -0.55    1.11
  40   3   5    0.83    1.11
  40   3   7   -0.09    1.01
  40   3   9    0.00    1.01
  40   3  11    0.55    1.01
  40   3  13    0.83    1.29
  40   3  15   -1.20    1.01
  40   4   0    2.40    2.77
  40   4   2   -0.55    1.01
  40   4   4   -0.28    1.38
  40   4   6   -0.18    1.11
  40   4   8    1.11    1.29
  40   4  10    0.74    0.92
  40   4  12   -0.92    0.65
  40   4  14   -0.65    0.83
  40   4  16    0.92    2.30
  40   5   1    0.37    1.01
  40   5   3   -1.01    1.11
  40   5   5    0.55    1.11
  40   5   7    3.32    1.57
  40   5   9   -0.83    1.01
  40   5  11    1.01    1.57
  40   5  13    0.74    1.11
  40   5  15   -0.55    0.65
  40   6   0    0.83    1.29
  40   6   2    1.38    1.01
  40   6   4   -1.01    1.11
  40   6   6    3.78    2.49
  40   6   8    2.12    1.66
  40   6  10    1.01    1.47
  40   6  12    2.12    0.92
  40   6  14    0.18    1.29
  40   7   1   -0.09    1.38
  40   7   3   -1.01    1.38
  40   7   5    2.21    1.47
  40   7   7    3.59    2.03
  40   7   9    0.83    1.11
  40   7  11    0.83    1.01
  40   7  13   -0.37    0.74
  40   7  15    0.74    1.01
  40   8   0    1.01    1.01
  40   8   2   -1.38    0.83
  40   8   4   -0.55    1.01
  40   8   6   -1.20    1.20
  40   8   8    0.09    1.20
  40   8  10    0.83    1.20
  40   8  12    1.29    0.83
  40   8  14   -0.55    0.83
  40   9   1   -0.09    1.11
  40   9   3   -0.92    1.20
  40   9   5   -0.46    1.11
  40   9   7    1.20    1.20
  40   9   9    0.46    0.92
  40   9  11   -0.18    1.20
  40   9  13   -3.41    1.66
  40  10   0   -1.75    1.01
  40  10   2   -1.11    1.01
  40  10   4   -0.55    1.01
  40  10   6    7.01    3.41
  40  10   8   -0.18    1.29
  40  10  10   -0.65    0.83
  40  10  12    0.46    0.92
  40  11   1   -1.11    1.20
  40  11   3    0.83    1.11
  40  11   5    1.20    0.83
  40  11   7   -0.18    1.11
  40  11   9    0.28    0.92
  40  11  11    0.18    0.92
  40  11  13   -0.74    0.74
  40  12   0    3.78    1.94
  40  12   2   -1.20    0.92
  40  12   4    0.28    0.92
  40  12   6    0.09    1.01
  40  12   8   -0.46    0.92
  40  12  10    0.18    1.29
  40  12  12   -4.33    1.20
  40  13   1    0.83    0.92
  40  13   3   -1.11    0.92
  40  13   5    0.18    0.83
  40  13   7    1.20    1.01
  40  13   9    0.37    1.57
  40  13  11   -0.37    0.37
  40  14   0    0.74    1.11
  40  14   2   -1.75    0.83
  40  14   4    1.11    1.01
  40  14   6   -0.18    0.83
  40  14   8   -0.83    0.83
  40  15   1    1.29    0.74
  40  15   3   -0.55    1.20
  40  15   5   -0.92    1.20
  40  15   7   -3.23    3.32
  40  16   0   12.44    4.98
  40  16   2   -0.46    1.47
  40  16   4   -1.57    0.92
  40  17   1   -1.84    0.46
  41   1   0    0.83    1.29
  41   1   2   -0.83    0.83
  41   1   4   -0.46    0.92
  41   1   6    1.57    1.11
  41   1   8    0.37    1.01
  41   1  10   -0.46    1.11
  41   1  12   -1.84    1.47
  41   1  14    1.29    0.74
  41   2   1   -0.92    1.29
  41   2   3    1.29    1.20
  41   2   5   -2.86    1.29
  41   2   7    2.21    1.01
  41   2   9    0.46    0.92
  41   2  11    0.65    0.92
  41   2  13   -0.46    1.38
  41   3   0   -0.74    1.84
  41   3   2    0.65    1.11
  41   3   4   -0.09    0.92
  41   3   6   -0.09    0.83
  41   3   8   -1.29    1.66
  41   3  10    1.11    0.92
  41   3  12    0.55    1.57
  41   4   1   -2.86    1.11
  41   4   3   -1.01    1.29
  41   4   5    0.74    1.20
  41   4   7   -0.65    1.38
  41   4   9    0.55    1.20
  41   4  11   -0.46    1.01
  41   4  13    1.20    1.47
  41   5   0   -1.29    1.20
  41   5   2   -1.94    1.57
  41   5   4   -0.28    1.47
  41   5   6    0.65    1.11
  41   5   8   -1.11    1.11
  41   5  10    3.32    2.40
  41   5  12    1.11    1.84
  41   6   1    1.01    1.29
  41   6   3    0.65    1.01
  41   6   5   -0.37    1.29
  41   6   7    0.46    1.01
  41   6   9    0.18    1.20
  41   6  11    0.83    1.01
  41   7   0    2.95    2.30
  41   7   2    0.55    1.66
  41   7   4   -2.49    1.29
  41   7   6    1.38    1.29
  41   7   8    0.37    0.83
  41   7  10    1.75    1.20
  41   7  12   -1.11    1.57
  41   8   1   -1.29    0.92
  41   8   3   -0.18    0.92
  41   8   5    7.93    4.98
  41   8   7   -1.11    1.01
  41   8   9   -0.46    1.11
  41   8  11   -1.57    1.38
  41   9   0    0.92    1.38
  41   9   2    1.29    1.57
  41   9   4   -0.37    0.92
  41   9   6   -1.47    1.11
  41   9   8    1.57    0.92
  41   9  10   -1.20    0.83
  41  10   1   -1.20    0.65
  41  10   3    0.37    1.29
  41  10   5    1.84    1.38
  41  10   7    0.46    1.20
  41  10   9   -0.18    1.11
  41  11   0    0.00    1.38
  41  11   2   -1.01    1.11
  41  11   4   -0.28    1.11
  41  11   6   -1.94    1.11
  41  11   8   -0.55    0.28
  41  12   1   -1.47    0.92
  41  12   3    0.00    1.57
  41  12   5   -0.65    0.74
  41  12   7   -1.75    1.66
  41  13   0   -0.28    1.29
  41  13   2   -1.38    0.92
  41  13   4   -1.01    1.20
  41  14   1    1.84    1.38
  41  14   3    3.87    3.96
  42   0   0   -2.86    2.21
  42   1   1    0.00    1.75
  42   1   3   -0.46    1.20
  42   1   5   -2.30    2.03
  42   1   7    1.84    1.29
  42   1   9    0.55    1.47
  42   2   0    0.55    1.66
  42   2   2   11.52    8.11
  42   2   4    4.42    2.21
  42   2   6    0.00    2.67
  42   2   8   -0.09    0.92
  42   2  10   -0.18    2.86
  42   3   1   -1.20    0.74
  42   3   3    1.66    1.01
  42   3   5    2.77    1.57
  42   3   7    0.55    1.66
  42   3   9   -1.29    1.75
  42   4   0    1.84    2.03
  42   4   2    1.84    1.20
  42   4   4    0.37    1.75
  42   4   6   -1.29    0.92
  42   4   8   -3.23    1.75
  42   4  10    0.74    1.20
  42   5   1    1.57    0.92
  42   5   3   -1.75    1.11
  42   5   5   -2.21    1.57
  42   5   7    1.94    1.29
  42   5   9   -0.28    0.65
  42   6   0    0.92    1.01
  42   6   2    0.00    1.38
  42   6   4    1.94    1.11
  42   6   6    0.37    1.47
  42   6   8   -1.66    1.57
  42   7   1   -1.47    1.47
  42   7   3   -1.84    0.92
  42   7   5    0.28    1.57
  42   7   7    0.92    1.20
  42   8   0    0.18    0.92
  42   8   2   -2.03    1.01
  42   8   4   -0.65    0.92
  42   8   6   -0.65    1.94
  42   8   8   -1.01    0.83
  42   9   1    0.46    1.38
  42   9   3   -1.66    1.20
  42   9   5   -0.37    1.75
  42   9   7   -1.01    1.20
  42  10   0    0.83    1.38
  42  10   2    1.57    3.50
  42  10   4    0.74    1.94
  43   1   0    0.65    1.57
  43   1   2   -1.84    3.13
  43   1   4    0.55    2.12
  43   1   6    3.23    3.59
  43   2   1    2.03    1.38
  43   2   3    0.00    1.29
  43   2   5   -3.23    0.46
  43   3   0    1.66    1.84
  43   3   2    1.66    2.12
  43   3   4    0.92    2.12
  43   4   1   -0.37    1.11
  43   4   3   -1.57    2.12
  43   5   0   -0.46    2.12
  43   5   2   -2.86    1.84
  43   5   4   -1.20    0.55
   0   0   0    0.00    0.00

_computing_structure_solution     'SHELXT 2018/2 (Sheldrick, 2018)'
;
_shelx_hkl_checksum   92069

_shelx_fab_file
;
    0    1    1   1147.66      0.00
    0    0    2   1572.62      0.00
    1    1    2   -380.17      0.00
    0    2    2   -162.13      0.00
    2    2    2   1633.80      0.00
    0    1    3   -105.92      0.00
    1    2    3     13.57      0.00
    0    3    3    268.05      0.00
    2    3    3    -28.89      0.00
    0    0    4   -455.14      0.00
    1    1    4    394.56      0.00
    1    3    4     26.52      0.00
    0    2    4   -458.21      0.00
    2    2    4   -262.38      0.00
    3    3    4     11.04      0.00
    0    4    4    204.41      0.00
    2    4    4    283.93      0.00
    4    4    4     37.80      0.00
    0    1    5   -134.12      0.00
    1    2    5    221.59      0.00
    1    4    5     27.06      0.00
    2    3    5    108.38      0.00
    0    3    5     48.49      0.00
    3    4    5    158.48      0.00
    0    5    5    256.24      0.00
    2    5    5     -3.71      0.00
    4    5    5      8.04      0.00
    0    0    6    -58.43      0.00
    1    1    6    -94.44      0.00
    1    3    6   -109.52      0.00
    1    5    6    -34.31      0.00
    0    2    6     97.27      0.00
    2    2    6   -292.91      0.00
    2    4    6    -10.93      0.00
    3    3    6    136.98      0.00
    3    5    6     67.87      0.00
    0    4    6   -331.24      0.00
    4    4    6     66.96      0.00
    5    5    6     78.51      0.00
    0    6    6   -247.64      0.00
    2    6    6   -144.66      0.00
    4    6    6     48.36      0.00
    6    6    6    -86.84      0.00
    0    1    7    199.62      0.00
    1    2    7    -90.31      0.00
    1    4    7     76.03      0.00
    1    6    7    -46.44      0.00
    2    3    7    -36.26      0.00
    2    5    7    107.21      0.00
    0    3    7   -132.85      0.00
    3    4    7    -37.53      0.00
    3    6    7    -86.15      0.00
    4    5    7     98.01      0.00
    0    5    7    -58.41      0.00
    5    6    7     33.64      0.00
    0    7    7    -70.50      0.00
    2    7    7     15.49      0.00
    4    7    7    -63.64      0.00
    6    7    7    -11.13      0.00
    0    0    8    -46.98      0.00
    1    1    8    -86.72      0.00
    1    3    8     53.34      0.00
    1    5    8    122.94      0.00
    1    7    8     23.46      0.00
    0    2    8    136.36      0.00
    2    2    8    -19.02      0.00
    2    4    8    -19.29      0.00
    2    6    8     25.70      0.00
    3    3    8   -203.97      0.00
    3    5    8    -56.33      0.00
    3    7    8      3.54      0.00
    0    4    8      7.86      0.00
    4    4    8    -65.78      0.00
    4    6    8     49.76      0.00
    5    5    8    -66.56      0.00
    5    7    8    -75.41      0.00
    0    6    8   -159.75      0.00
    6    6    8     -9.27      0.00
    7    7    8     51.03      0.00
    0    8    8    184.51      0.00
    2    8    8    -54.38      0.00
    4    8    8     31.54      0.00
    6    8    8    -51.12      0.00
    8    8    8    -31.53      0.00
    0    1    9    106.84      0.00
    1    2    9    -83.71      0.00
    1    4    9    -96.23      0.00
    1    6    9     35.11      0.00
    1    8    9    -20.23      0.00
    2    3    9   -218.06      0.00
    2    5    9   -107.14      0.00
    2    7    9    -17.51      0.00
    0    3    9    160.00      0.00
    3    4    9    -34.41      0.00
    3    6    9     80.83      0.00
    3    8    9    -35.26      0.00
    4    5    9     34.80      0.00
    4    7    9     36.97      0.00
    0    5    9     83.70      0.00
    5    6    9      5.99      0.00
    5    8    9     41.06      0.00
    6    7    9     28.06      0.00
    0    7    9     41.84      0.00
    7    8    9     11.49      0.00
    0    9    9     36.23      0.00
    2    9    9     18.42      0.00
    4    9    9     -7.14      0.00
    6    9    9     25.95      0.00
    8    9    9     14.68      0.00
    0    0   10      6.96      0.00
    1    1   10    -78.12      0.00
    1    3   10    -80.58      0.00
    1    5   10    -23.47      0.00
    1    7   10     -3.42      0.00
    1    9   10     11.19      0.00
    0    2   10      3.33      0.00
    2    2   10    -35.62      0.00
    2    4   10    -51.10      0.00
    2    6   10     59.84      0.00
    2    8   10    -40.56      0.00
    3    3   10     29.14      0.00
    3    5   10    -12.67      0.00
    3    7   10     34.21      0.00
    3    9   10    -38.82      0.00
    0    4   10     89.41      0.00
    4    4   10    170.76      0.00
    4    6   10    -56.19      0.00
    4    8   10     21.72      0.00
    5    5   10     -5.48      0.00
    5    7   10     31.19      0.00
    5    9   10     -8.86      0.00
    0    6   10    -40.36      0.00
    6    6   10    -73.88      0.00
    6    8   10     19.85      0.00
    7    7   10    -28.87      0.00
    7    9   10    -18.96      0.00
    0    8   10     -5.02      0.00
    8    8   10    -19.35      0.00
    9    9   10     23.05      0.00
    0   10   10      7.26      0.00
    2   10   10     27.08      0.00
    4   10   10    -25.92      0.00
    6   10   10     42.02      0.00
    8   10   10      7.24      0.00
   10   10   10    -19.15      0.00
    0    1   11    -16.96      0.00
    1    2   11     33.73      0.00
    1    4   11     -1.82      0.00
    1    6   11      8.95      0.00
    1    8   11     27.03      0.00
    1   10   11     -5.64      0.00
    2    3   11    -13.40      0.00
    2    5   11     27.54      0.00
    2    7   11     24.57      0.00
    2    9   11    -28.22      0.00
    0    3   11     -6.83      0.00
    3    4   11     12.44      0.00
    3    6   11     40.20      0.00
    3    8   11    -16.76      0.00
    3   10   11    -10.49      0.00
    4    5   11    -63.32      0.00
    4    7   11     33.33      0.00
    4    9   11     39.87      0.00
    0    5   11    -23.53      0.00
    5    6   11     -8.08      0.00
    5    8   11     14.78      0.00
    5   10   11    -11.05      0.00
    6    7   11     35.11      0.00
    6    9   11    -22.43      0.00
    0    7   11      6.56      0.00
    7    8   11    -11.37      0.00
    7   10   11     23.09      0.00
    8    9   11    -22.25      0.00
    0    9   11     -5.05      0.00
    9   10   11     -9.27      0.00
    0   11   11     49.49      0.00
    2   11   11    -30.31      0.00
    4   11   11    -24.71      0.00
    6   11   11    -15.10      0.00
    8   11   11     23.38      0.00
   10   11   11    -21.01      0.00
    0    0   12     -8.33      0.00
    1    1   12    -11.31      0.00
    1    3   12     11.12      0.00
    1    5   12     80.26      0.00
    1    7   12     22.77      0.00
    1    9   12     24.61      0.00
    1   11   12      6.67      0.00
    0    2   12     19.94      0.00
    2    2   12     24.40      0.00
    2    4   12     31.27      0.00
    2    6   12    -10.08      0.00
    2    8   12    -12.53      0.00
    2   10   12    -11.85      0.00
    3    3   12     -5.09      0.00
    3    5   12    -20.94      0.00
    3    7   12     -4.36      0.00
    3    9   12      8.32      0.00
    3   11   12     10.50      0.00
    0    4   12     63.78      0.00
    4    4   12    -37.91      0.00
    4    6   12     20.05      0.00
    4    8   12     23.12      0.00
    4   10   12     46.04      0.00
    5    5   12    -26.11      0.00
    5    7   12      2.58      0.00
    5    9   12    -23.10      0.00
    5   11   12     13.51      0.00
    0    6   12     -6.29      0.00
    6    6   12      2.98      0.00
    6    8   12    -15.18      0.00
    6   10   12      7.19      0.00
    7    7   12     24.84      0.00
    7    9   12     21.48      0.00
    7   11   12     -7.49      0.00
    0    8   12     30.48      0.00
    8    8   12     18.02      0.00
    8   10   12    -18.38      0.00
    9    9   12    -26.49      0.00
    9   11   12     80.64      0.00
    0   10   12    -12.95      0.00
   10   10   12    -25.18      0.00
   11   11   12    -39.99      0.00
    0   12   12    -32.72      0.00
    2   12   12    -30.52      0.00
    4   12   12      8.94      0.00
    6   12   12    -12.34      0.00
    8   12   12     16.44      0.00
   10   12   12    -18.11      0.00
   12   12   12    -29.09      0.00
    0    1   13    -30.29      0.00
    1    2   13     43.18      0.00
    1    4   13     25.37      0.00
    1    6   13      7.64      0.00
    1    8   13      2.93      0.00
    1   10   13      8.37      0.00
    1   12   13    -18.62      0.00
    2    3   13     -8.48      0.00
    2    5   13      0.30      0.00
    2    7   13    -11.25      0.00
    2    9   13      8.32      0.00
    2   11   13     16.01      0.00
    0    3   13     54.56      0.00
    3    4   13     -0.77      0.00
    3    6   13      8.16      0.00
    3    8   13    -13.71      0.00
    3   10   13    -10.83      0.00
    3   12   13      8.77      0.00
    4    5   13     19.96      0.00
    4    7   13      7.82      0.00
    4    9   13    -13.38      0.00
    4   11   13     -1.64      0.00
    0    5   13     22.77      0.00
    5    6   13    -12.39      0.00
    5    8   13     -9.63      0.00
    5   10   13    -14.16      0.00
    5   12   13    -33.74      0.00
    6    7   13      1.88      0.00
    6    9   13     -7.41      0.00
    6   11   13     16.73      0.00
    0    7   13     -3.61      0.00
    7    8   13     27.59      0.00
    7   10   13    -24.29      0.00
    7   12   13    -94.41      0.00
    8    9   13     -2.27      0.00
    8   11   13     21.84      0.00
    0    9   13     12.02      0.00
    9   10   13     -0.61      0.00
    9   12   13    -51.40      0.00
   10   11   13     79.71      0.00
    0   11   13    -39.76      0.00
   11   12   13    -34.94      0.00
    0   13   13     58.99      0.00
    2   13   13     31.38      0.00
    4   13   13      5.61      0.00
    6   13   13    -29.35      0.00
    8   13   13     14.14      0.00
   10   13   13    -17.36      0.00
   12   13   13     -5.91      0.00
    0    0   14    -64.34      0.00
    1    1   14      7.19      0.00
    1    3   14      5.77      0.00
    1    5   14    -16.54      0.00
    1    7   14      1.27      0.00
    1    9   14    -14.10      0.00
    1   11   14     16.58      0.00
    1   13   14    126.36      0.00
    0    2   14      6.28      0.00
    2    2   14    -67.81      0.00
    2    4   14     27.33      0.00
    2    6   14    -51.65      0.00
    2    8   14    -12.81      0.00
    2   10   14     16.50      0.00
    2   12   14    -16.96      0.00
    3    3   14     26.52      0.00
    3    5   14      0.78      0.00
    3    7   14     -4.91      0.00
    3    9   14     -8.15      0.00
    3   11   14     -5.75      0.00
    3   13   14     48.86      0.00
    0    4   14    -78.13      0.00
    4    4   14    -10.92      0.00
    4    6   14     62.44      0.00
    4    8   14     -0.19      0.00
    4   10   14      0.91      0.00
    4   12   14    -17.39      0.00
    5    5   14    -16.09      0.00
    5    7   14     15.81      0.00
    5    9   14    -18.30      0.00
    5   11   14    -41.32      0.00
    5   13   14      8.07      0.00
    0    6   14     25.62      0.00
    6    6   14    -32.40      0.00
    6    8   14     61.60      0.00
    6   10   14     40.46      0.00
    6   12   14     -9.58      0.00
    7    7   14    -43.40      0.00
    7    9   14      4.02      0.00
    7   11   14   -110.49      0.00
    7   13   14      6.45      0.00
    0    8   14    -11.42      0.00
    8    8   14    -44.39      0.00
    8   10   14   -139.26      0.00
    8   12   14    -35.14      0.00
    9    9   14    -90.69      0.00
    9   11   14    -35.44      0.00
    9   13   14    -15.76      0.00
    0   10   14      5.91      0.00
   10   10   14    -15.70      0.00
   10   12   14      2.67      0.00
   11   11   14    -16.55      0.00
   11   13   14     11.15      0.00
    0   12   14     -9.12      0.00
   12   12   14     14.90      0.00
   13   13   14     26.51      0.00
    0   14   14     64.53      0.00
    2   14   14     10.46      0.00
    4   14   14      4.73      0.00
    6   14   14     -0.61      0.00
    8   14   14     48.68      0.00
   10   14   14      5.37      0.00
   12   14   14      5.18      0.00
   14   14   14    -27.73      0.00
    0    1   15     47.36      0.00
    1    2   15    -22.00      0.00
    1    4   15     12.92      0.00
    1    6   15    -17.77      0.00
    1    8   15      8.45      0.00
    1   10   15    -38.39      0.00
    1   12   15    -91.86      0.00
    1   14   15      0.44      0.00
    2    3   15     -9.80      0.00
    2    5   15      7.88      0.00
    2    7   15     -0.55      0.00
    2    9   15      3.41      0.00
    2   11   15     17.87      0.00
    2   13   15     -4.58      0.00
    0    3   15     15.80      0.00
    3    4   15      5.75      0.00
    3    6   15     20.07      0.00
    3    8   15     23.08      0.00
    3   10   15    -55.73      0.00
    3   12   15     12.90      0.00
    3   14   15    -13.12      0.00
    4    5   15    -22.15      0.00
    4    7   15     -6.18      0.00
    4    9   15      3.99      0.00
    4   11   15     44.59      0.00
    4   13   15     12.79      0.00
    0    5   15    -11.83      0.00
    5    6   15     20.98      0.00
    5    8   15     11.79      0.00
    5   10   15    -14.24      0.00
    5   12   15     52.11      0.00
    5   14   15     23.27      0.00
    6    7   15    -22.68      0.00
    6    9   15     61.36      0.00
    6   11   15     92.26      0.00
    6   13   15     -1.23      0.00
    0    7   15     17.34      0.00
    7    8   15    103.89      0.00
    7   10   15     37.96      0.00
    7   12   15      7.98      0.00
    7   14   15    -11.85      0.00
    8    9   15     85.68      0.00
    8   11   15     15.62      0.00
    8   13   15     -1.68      0.00
    0    9   15     25.59      0.00
    9   10   15     -2.69      0.00
    9   12   15    -12.12      0.00
    9   14   15      5.98      0.00
   10   11   15      5.90      0.00
   10   13   15      7.85      0.00
    0   11   15    -58.16      0.00
   11   12   15     -5.78      0.00
   11   14   15     18.87      0.00
   12   13   15     -5.83      0.00
    0   13   15    -21.26      0.00
   13   14   15     11.89      0.00
    0   15   15      2.19      0.00
    2   15   15    -21.45      0.00
    4   15   15    -24.92      0.00
    6   15   15     -0.44      0.00
    8   15   15     11.30      0.00
   10   15   15    -10.80      0.00
   12   15   15    -16.68      0.00
   14   15   15     -3.45      0.00
    0    0   16     -1.78      0.00
    1    1   16    -22.09      0.00
    1    3   16    -14.50      0.00
    1    5   16    -12.42      0.00
    1    7   16     -0.16      0.00
    1    9   16    -22.86      0.00
    1   11   16     -2.45      0.00
    1   13   16     18.03      0.00
    1   15   16     21.13      0.00
    0    2   16     35.99      0.00
    2    2   16    -16.25      0.00
    2    4   16     40.46      0.00
    2    6   16    -45.03      0.00
    2    8   16     16.97      0.00
    2   10   16     37.14      0.00
    2   12   16      5.41      0.00
    2   14   16    -25.83      0.00
    3    3   16     29.18      0.00
    3    5   16      4.06      0.00
    3    7   16     15.33      0.00
    3    9   16     11.62      0.00
    3   11   16     40.46      0.00
    3   13   16      3.39      0.00
    3   15   16     10.28      0.00
    0    4   16      1.58      0.00
    4    4   16    -11.07      0.00
    4    6   16    -19.67      0.00
    4    8   16    -37.27      0.00
    4   10   16    -19.99      0.00
    4   12   16      0.32      0.00
    4   14   16    -19.94      0.00
    5    5   16     33.44      0.00
    5    7   16     44.71      0.00
    5    9   16   -144.30      0.00
    5   11   16    -19.27      0.00
    5   13   16    -12.84      0.00
    5   15   16     -3.35      0.00
    0    6   16     46.34      0.00
    6    6   16    -10.66      0.00
    6    8   16     33.28      0.00
    6   10   16    -21.89      0.00
    6   12   16      9.14      0.00
    6   14   16     -6.23      0.00
    7    7   16    -59.12      0.00
    7    9   16    -31.08      0.00
    7   11   16      7.56      0.00
    7   13   16      0.75      0.00
    7   15   16     18.67      0.00
    0    8   16    -25.92      0.00
    8    8   16     88.64      0.00
    8   10   16    -19.34      0.00
    8   12   16     -9.07      0.00
    8   14   16     -0.37      0.00
    9    9   16     -1.12      0.00
    9   11   16     14.04      0.00
    9   13   16      0.01      0.00
    9   15   16      8.41      0.00
    0   10   16    -13.92      0.00
   10   10   16     -8.43      0.00
   10   12   16     -0.54      0.00
   10   14   16      4.79      0.00
   11   11   16    -19.95      0.00
   11   13   16     -9.05      0.00
   11   15   16      0.74      0.00
    0   12   16     28.56      0.00
   12   12   16    -33.73      0.00
   12   14   16    -21.26      0.00
   13   13   16     -2.69      0.00
   13   15   16     23.60      0.00
    0   14   16    -27.20      0.00
   14   14   16      1.03      0.00
   15   15   16    -20.10      0.00
    0   16   16     16.40      0.00
    2   16   16     20.38      0.00
    4   16   16      8.48      0.00
    6   16   16      0.72      0.00
    8   16   16      9.22      0.00
   10   16   16     -1.00      0.00
   12   16   16    -23.30      0.00
   14   16   16     -0.45      0.00
   16   16   16    -14.89      0.00
    0    1   17    -25.41      0.00
    1    2   17     14.91      0.00
    1    4   17    -26.65      0.00
    1    6   17    -11.06      0.00
    1    8   17    -25.32      0.00
    1   10   17    -31.24      0.00
    1   12   17    -21.13      0.00
    1   14   17    -10.28      0.00
    1   16   17     -2.28      0.00
    2    3   17    -34.92      0.00
    2    5   17    -13.68      0.00
    2    7   17     20.88      0.00
    2    9   17      7.58      0.00
    2   11   17     11.37      0.00
    2   13   17     -1.99      0.00
    2   15   17    -16.97      0.00
    0    3   17     16.23      0.00
    3    4   17     13.44      0.00
    3    6   17     17.93      0.00
    3    8   17    153.54      0.00
    3   10   17    -27.09      0.00
    3   12   17     -8.05      0.00
    3   14   17     -2.75      0.00
    3   16   17    -19.44      0.00
    4    5   17     28.27      0.00
    4    7   17     80.99      0.00
    4    9   17    -32.15      0.00
    4   11   17     -0.78      0.00
    4   13   17      4.76      0.00
    4   15   17     16.49      0.00
    0    5   17     29.75      0.00
    5    6   17    -27.93      0.00
    5    8   17     36.26      0.00
    5   10   17    -19.50      0.00
    5   12   17    -10.89      0.00
    5   14   17      9.25      0.00
    5   16   17     -8.59      0.00
    6    7   17    -36.05      0.00
    6    9   17     -9.35      0.00
    6   11   17      5.32      0.00
    6   13   17     -7.29      0.00
    6   15   17     -6.34      0.00
    0    7   17    -27.67      0.00
    7    8   17    -37.47      0.00
    7   10   17     12.07      0.00
    7   12   17     10.90      0.00
    7   14   17    -20.50      0.00
    7   16   17     -5.21      0.00
    8    9   17     -0.88      0.00
    8   11   17     -9.36      0.00
    8   13   17     -0.17      0.00
    8   15   17      3.28      0.00
    0    9   17     23.89      0.00
    9   10   17     -1.29      0.00
    9   12   17     -1.61      0.00
    9   14   17     -5.85      0.00
    9   16   17     -3.55      0.00
   10   11   17     -8.76      0.00
   10   13   17      4.56      0.00
   10   15   17     -0.89      0.00
    0   11   17     13.08      0.00
   11   12   17     10.34      0.00
   11   14   17     17.63      0.00
   11   16   17     -5.57      0.00
   12   13   17    -10.87      0.00
   12   15   17     13.25      0.00
    0   13   17     19.34      0.00
   13   14   17     -3.06      0.00
   13   16   17    -13.52      0.00
   14   15   17      5.93      0.00
    0   15   17     -1.25      0.00
   15   16   17     -3.26      0.00
    0   17   17    -20.11      0.00
    2   17   17    -14.96      0.00
    4   17   17      4.55      0.00
    6   17   17    -10.18      0.00
    8   17   17      6.87      0.00
   10   17   17      0.26      0.00
   12   17   17     10.00      0.00
   14   17   17    -12.66      0.00
   16   17   17     11.49      0.00
    0    0   18     65.45      0.00
    1    1   18     -4.50      0.00
    1    3   18    -45.84      0.00
    1    5   18     31.56      0.00
    1    7   18    -60.99      0.00
    1    9   18     -7.55      0.00
    1   11   18     15.61      0.00
    1   13   18    -25.86      0.00
    1   15   18    -11.54      0.00
    1   17   18     21.32      0.00
    0    2   18    -42.23      0.00
    2    2   18    -10.29      0.00
    2    4   18     29.11      0.00
    2    6   18    -89.60      0.00
    2    8   18    -29.60      0.00
    2   10   18     -3.94      0.00
    2   12   18      0.20      0.00
    2   14   18     31.93      0.00
    2   16   18     -2.06      0.00
    3    3   18     80.96      0.00
    3    5   18    106.18      0.00
    3    7   18    -17.01      0.00
    3    9   18      8.66      0.00
    3   11   18    -18.29      0.00
    3   13   18    -18.56      0.00
    3   15   18     13.75      0.00
    3   17   18     -1.64      0.00
    0    4   18     43.07      0.00
    4    4   18    110.95      0.00
    4    6   18    -12.66      0.00
    4    8   18     15.59      0.00
    4   10   18     -2.02      0.00
    4   12   18    -11.29      0.00
    4   14   18     -5.04      0.00
    4   16   18     14.32      0.00
    5    5   18    -50.49      0.00
    5    7   18    -15.88      0.00
    5    9   18    -10.27      0.00
    5   11   18     10.54      0.00
    5   13   18     25.87      0.00
    5   15   18     13.46      0.00
    5   17   18     -0.64      0.00
    0    6   18     76.26      0.00
    6    6   18     27.59      0.00
    6    8   18     16.02      0.00
    6   10   18    -20.00      0.00
    6   12   18      8.99      0.00
    6   14   18    -12.30      0.00
    6   16   18     -7.59      0.00
    7    7   18     -8.75      0.00
    7    9   18      1.68      0.00
    7   11   18     -4.52      0.00
    7   13   18     -2.75      0.00
    7   15   18      1.70      0.00
    7   17   18      0.30      0.00
    0    8   18     48.70      0.00
    8    8   18      5.38      0.00
    8   10   18      4.59      0.00
    8   12   18      6.61      0.00
    8   14   18     14.19      0.00
    8   16   18      5.98      0.00
    9    9   18     -4.88      0.00
    9   11   18     18.72      0.00
    9   13   18      0.64      0.00
    9   15   18    -15.12      0.00
    9   17   18     -6.48      0.00
    0   10   18     15.15      0.00
   10   10   18     14.23      0.00
   10   12   18     -3.40      0.00
   10   14   18     -1.51      0.00
   10   16   18    -11.54      0.00
   11   11   18      8.57      0.00
   11   13   18     -5.29      0.00
   11   15   18      1.23      0.00
   11   17   18      4.94      0.00
    0   12   18     43.26      0.00
   12   12   18      8.34      0.00
   12   14   18      9.94      0.00
   12   16   18      3.43      0.00
   13   13   18      5.07      0.00
   13   15   18      2.50      0.00
   13   17   18      4.92      0.00
    0   14   18     13.96      0.00
   14   14   18      7.91      0.00
   14   16   18     -5.39      0.00
   15   15   18      1.71      0.00
   15   17   18     -2.28      0.00
    0   16   18      8.21      0.00
   16   16   18     -5.92      0.00
   17   17   18     -7.82      0.00
    0   18   18      9.13      0.00
    2   18   18    -14.89      0.00
    4   18   18     -1.29      0.00
    6   18   18    -13.22      0.00
    8   18   18      4.92      0.00
   10   18   18    -12.03      0.00
   12   18   18      7.55      0.00
   14   18   18     -4.86      0.00
   16   18   18     -6.54      0.00
   18   18   18     -5.31      0.00
    0    1   19    140.73      0.00
    1    2   19   -121.26      0.00
    1    4   19    -41.16      0.00
    1    6   19     31.23      0.00
    1    8   19    -31.15      0.00
    1   10   19      0.98      0.00
    1   12   19      1.99      0.00
    1   14   19      4.69      0.00
    1   16   19     -0.62      0.00
    1   18   19     -6.97      0.00
    2    3   19     -3.40      0.00
    2    5   19     29.45      0.00
    2    7   19     -3.41      0.00
    2    9   19    -17.30      0.00
    2   11   19      0.52      0.00
    2   13   19     15.31      0.00
    2   15   19     -4.73      0.00
    2   17   19     14.45      0.00
    0    3   19    -11.83      0.00
    3    4   19     10.38      0.00
    3    6   19     -9.35      0.00
    3    8   19      5.74      0.00
    3   10   19      4.66      0.00
    3   12   19     16.22      0.00
    3   14   19      4.05      0.00
    3   16   19     11.54      0.00
    3   18   19     20.04      0.00
    4    5   19     -0.13      0.00
    4    7   19     10.21      0.00
    4    9   19      0.18      0.00
    4   11   19     -0.67      0.00
    4   13   19     -3.36      0.00
    4   15   19     -0.28      0.00
    4   17   19      7.13      0.00
    0    5   19    -52.97      0.00
    5    6   19    -44.98      0.00
    5    8   19      0.20      0.00
    5   10   19     25.59      0.00
    5   12   19    -11.78      0.00
    5   14   19    -14.91      0.00
    5   16   19     26.50      0.00
    5   18   19     -2.16      0.00
    6    7   19    -14.53      0.00
    6    9   19    -10.69      0.00
    6   11   19     -2.95      0.00
    6   13   19      9.66      0.00
    6   15   19      0.25      0.00
    6   17   19      1.60      0.00
    0    7   19     20.88      0.00
    7    8   19      0.00      0.00
    7   10   19      8.96      0.00
    7   12   19     -9.79      0.00
    7   14   19      8.54      0.00
    7   16   19     -4.80      0.00
    7   18   19    -12.70      0.00
    8    9   19     10.10      0.00
    8   11   19     17.83      0.00
    8   13   19     -8.57      0.00
    8   15   19      2.44      0.00
    8   17   19     -1.18      0.00
    0    9   19     36.60      0.00
    9   10   19    -11.42      0.00
    9   12   19     -4.08      0.00
    9   14   19      4.46      0.00
    9   16   19      2.15      0.00
    9   18   19    -10.41      0.00
   10   11   19     -1.85      0.00
   10   13   19     -5.06      0.00
   10   15   19     -5.98      0.00
   10   17   19     -1.16      0.00
    0   11   19     -9.77      0.00
   11   12   19    -20.20      0.00
   11   14   19     -9.80      0.00
   11   16   19      4.89      0.00
   11   18   19     -2.96      0.00
   12   13   19      8.82      0.00
   12   15   19     -7.12      0.00
   12   17   19      6.09      0.00
    0   13   19    -20.31      0.00
   13   14   19      3.45      0.00
   13   16   19    -10.27      0.00
   13   18   19      1.14      0.00
   14   15   19     -7.86      0.00
   14   17   19      8.21      0.00
    0   15   19      1.72      0.00
   15   16   19      2.74      0.00
   15   18   19    -13.42      0.00
   16   17   19      4.28      0.00
    0   17   19     16.06      0.00
   17   18   19      2.10      0.00
    0   19   19     21.47      0.00
    2   19   19      0.32      0.00
    4   19   19      9.71      0.00
    6   19   19    -15.21      0.00
    8   19   19      7.29      0.00
   10   19   19     -5.84      0.00
   12   19   19     11.33      0.00
   14   19   19     11.95      0.00
   16   19   19     -6.78      0.00
   18   19   19     -0.56      0.00
    0    0   20    126.46      0.00
    1    1   20     -1.43      0.00
    1    3   20     -3.52      0.00
    1    5   20    -14.09      0.00
    1    7   20      2.68      0.00
    1    9   20     -8.06      0.00
    1   11   20      5.92      0.00
    1   13   20      0.48      0.00
    1   15   20      8.60      0.00
    1   17   20      8.73      0.00
    1   19   20     -6.40      0.00
    0    2   20    -34.18      0.00
    2    2   20    -20.84      0.00
    2    4   20      0.35      0.00
    2    6   20     -1.95      0.00
    2    8   20     10.50      0.00
    2   10   20      7.83      0.00
    2   12   20    -24.74      0.00
    2   14   20      4.76      0.00
    2   16   20     -7.24      0.00
    2   18   20      1.92      0.00
    3    3   20     -7.04      0.00
    3    5   20     22.65      0.00
    3    7   20     12.54      0.00
    3    9   20     -2.07      0.00
    3   11   20      6.13      0.00
    3   13   20     -0.45      0.00
    3   15   20     -3.97      0.00
    3   17   20    -11.70      0.00
    3   19   20     -4.66      0.00
    0    4   20     38.31      0.00
    4    4   20    -28.90      0.00
    4    6   20     -3.31      0.00
    4    8   20     -2.48      0.00
    4   10   20    -14.69      0.00
    4   12   20     12.66      0.00
    4   14   20     11.37      0.00
    4   16   20      2.76      0.00
    4   18   20      3.38      0.00
    5    5   20     16.23      0.00
    5    7   20     28.87      0.00
    5    9   20     -1.63      0.00
    5   11   20    -11.38      0.00
    5   13   20     -7.09      0.00
    5   15   20    -18.42      0.00
    5   17   20     -2.93      0.00
    5   19   20     -9.81      0.00
    0    6   20      6.49      0.00
    6    6   20     22.37      0.00
    6    8   20    -13.97      0.00
    6   10   20     -6.61      0.00
    6   12   20     -1.04      0.00
    6   14   20    -20.97      0.00
    6   16   20     -4.67      0.00
    6   18   20     -8.45      0.00
    7    7   20     -2.46      0.00
    7    9   20      3.98      0.00
    7   11   20      3.03      0.00
    7   13   20      2.78      0.00
    7   15   20    -10.02      0.00
    7   17   20     -9.15      0.00
    7   19   20      3.45      0.00
    0    8   20    -21.05      0.00
    8    8   20     -2.14      0.00
    8   10   20      7.01      0.00
    8   12   20      7.02      0.00
    8   14   20     -1.47      0.00
    8   16   20     -1.65      0.00
    8   18   20     -4.03      0.00
    9    9   20     -5.15      0.00
    9   11   20     -0.51      0.00
    9   13   20      0.25      0.00
    9   15   20      2.01      0.00
    9   17   20     -1.36      0.00
    9   19   20     -1.29      0.00
    0   10   20    -13.69      0.00
   10   10   20      1.19      0.00
   10   12   20     11.60      0.00
   10   14   20     -8.90      0.00
   10   16   20     -5.39      0.00
   10   18   20      4.16      0.00
   11   11   20      4.90      0.00
   11   13   20     -1.11      0.00
   11   15   20     -0.94      0.00
   11   17   20     -5.66      0.00
   11   19   20      0.52      0.00
    0   12   20     16.96      0.00
   12   12   20      8.88      0.00
   12   14   20     -8.12      0.00
   12   16   20      5.58      0.00
   12   18   20      9.48      0.00
   13   13   20     -2.41      0.00
   13   15   20     -4.98      0.00
   13   17   20     -0.38      0.00
   13   19   20     -2.48      0.00
    0   14   20    -10.34      0.00
   14   14   20      1.26      0.00
   14   16   20     -6.14      0.00
   14   18   20     -3.92      0.00
   15   15   20      9.66      0.00
   15   17   20    -10.41      0.00
   15   19   20      3.14      0.00
    0   16   20     -2.05      0.00
   16   16   20    -13.72      0.00
   16   18   20     -3.11      0.00
   17   17   20     -4.22      0.00
   17   19   20      1.13      0.00
    0   18   20      2.87      0.00
   18   18   20      9.29      0.00
   19   19   20     10.11      0.00
    0   20   20     22.85      0.00
    2   20   20    -21.69      0.00
    4   20   20     -3.32      0.00
    6   20   20     -3.13      0.00
    8   20   20     12.19      0.00
   10   20   20      0.35      0.00
   12   20   20     -5.52      0.00
   14   20   20     11.46      0.00
   16   20   20      4.61      0.00
   18   20   20    -13.90      0.00
   20   20   20    -24.15      0.00
    0    1   21     -8.85      0.00
    1    2   21     -6.03      0.00
    1    4   21     -2.09      0.00
    1    6   21     -0.38      0.00
    1    8   21      7.43      0.00
    1   10   21      0.24      0.00
    1   12   21      1.42      0.00
    1   14   21    -11.19      0.00
    1   16   21    -17.91      0.00
    1   18   21    -10.43      0.00
    1   20   21      6.19      0.00
    2    3   21     -3.46      0.00
    2    5   21     -5.46      0.00
    2    7   21    -16.46      0.00
    2    9   21     12.49      0.00
    2   11   21      0.01      0.00
    2   13   21      2.07      0.00
    2   15   21    -13.14      0.00
    2   17   21     -6.38      0.00
    2   19   21      7.93      0.00
    0    3   21    -24.10      0.00
    3    4   21    -14.35      0.00
    3    6   21    -12.35      0.00
    3    8   21      6.19      0.00
    3   10   21    -10.60      0.00
    3   12   21     -4.71      0.00
    3   14   21      3.38      0.00
    3   16   21     10.64      0.00
    3   18   21     16.47      0.00
    3   20   21      0.03      0.00
    4    5   21     -1.03      0.00
    4    7   21     18.56      0.00
    4    9   21     -1.75      0.00
    4   11   21      8.66      0.00
    4   13   21     10.71      0.00
    4   15   21     11.18      0.00
    4   17   21     -0.22      0.00
    4   19   21      9.73      0.00
    0    5   21     15.51      0.00
    5    6   21    -26.37      0.00
    5    8   21      7.37      0.00
    5   10   21    -14.08      0.00
    5   12   21      7.02      0.00
    5   14   21      8.85      0.00
    5   16   21     -2.01      0.00
    5   18   21      1.85      0.00
    5   20   21     -8.53      0.00
    6    7   21     -3.71      0.00
    6    9   21      5.19      0.00
    6   11   21      1.92      0.00
    6   13   21     -4.58      0.00
    6   15   21      1.80      0.00
    6   17   21      2.40      0.00
    6   19   21     -9.43      0.00
    0    7   21     -2.71      0.00
    7    8   21      4.36      0.00
    7   10   21      2.18      0.00
    7   12   21    -19.00      0.00
    7   14   21      1.58      0.00
    7   16   21      7.03      0.00
    7   18   21     -3.01      0.00
    7   20   21    -11.12      0.00
    8    9   21     -7.31      0.00
    8   11   21     -0.81      0.00
    8   13   21      2.31      0.00
    8   15   21     11.99      0.00
    8   17   21     -4.41      0.00
    8   19   21      4.43      0.00
    0    9   21      3.02      0.00
    9   10   21      5.40      0.00
    9   12   21      1.63      0.00
    9   14   21     -2.07      0.00
    9   16   21      2.98      0.00
    9   18   21      2.25      0.00
    9   20   21      0.55      0.00
   10   11   21      1.80      0.00
   10   13   21    -10.14      0.00
   10   15   21     -2.09      0.00
   10   17   21      0.16      0.00
   10   19   21      4.68      0.00
    0   11   21     -9.52      0.00
   11   12   21      5.98      0.00
   11   14   21     -0.80      0.00
   11   16   21     -7.30      0.00
   11   18   21     -2.22      0.00
   11   20   21      3.12      0.00
   12   13   21      0.04      0.00
   12   15   21      7.46      0.00
   12   17   21     -6.30      0.00
   12   19   21      4.86      0.00
    0   13   21      4.69      0.00
   13   14   21      7.62      0.00
   13   16   21     -0.37      0.00
   13   18   21      6.17      0.00
   13   20   21     -8.21      0.00
   14   15   21     -6.21      0.00
   14   17   21      3.79      0.00
   14   19   21      1.73      0.00
    0   15   21     13.85      0.00
   15   16   21      4.50      0.00
   15   18   21      3.57      0.00
   15   20   21      7.80      0.00
   16   17   21     -4.65      0.00
   16   19   21     -6.56      0.00
    0   17   21     10.78      0.00
   17   18   21      2.62      0.00
   17   20   21     -2.06      0.00
   18   19   21     -3.49      0.00
    0   19   21      0.45      0.00
   19   20   21     -1.68      0.00
    0   21   21     -7.29      0.00
    2   21   21     -5.06      0.00
    4   21   21      3.41      0.00
    6   21   21     -8.31      0.00
    8   21   21      0.51      0.00
   10   21   21      5.59      0.00
   12   21   21      1.49      0.00
   14   21   21    -10.90      0.00
   16   21   21      7.14      0.00
   18   21   21      2.50      0.00
   20   21   21     -5.07      0.00
    0    0   22    -54.18      0.00
    1    1   22     15.31      0.00
    1    3   22      9.86      0.00
    1    5   22    -10.20      0.00
    1    7   22      1.67      0.00
    1    9   22      3.39      0.00
    1   11   22     10.19      0.00
    1   13   22      0.34      0.00
    1   15   22     -5.06      0.00
    1   17   22     13.37      0.00
    1   19   22     -4.32      0.00
    1   21   22     -6.42      0.00
    0    2   22    -16.06      0.00
    2    2   22      9.58      0.00
    2    4   22      7.09      0.00
    2    6   22      9.28      0.00
    2    8   22    -14.72      0.00
    2   10   22      1.47      0.00
    2   12   22     -2.09      0.00
    2   14   22      7.67      0.00
    2   16   22    -10.02      0.00
    2   18   22      4.43      0.00
    2   20   22      1.21      0.00
    3    3   22      1.01      0.00
    3    5   22     -2.64      0.00
    3    7   22     -7.25      0.00
    3    9   22      4.72      0.00
    3   11   22      1.35      0.00
    3   13   22      0.33      0.00
    3   15   22     21.91      0.00
    3   17   22     -1.09      0.00
    3   19   22     -5.78      0.00
    3   21   22     -0.55      0.00
    0    4   22     -3.45      0.00
    4    4   22     -0.81      0.00
    4    6   22     29.60      0.00
    4    8   22     -6.97      0.00
    4   10   22     -5.98      0.00
    4   12   22      1.15      0.00
    4   14   22     -4.02      0.00
    4   16   22      3.64      0.00
    4   18   22     -7.33      0.00
    4   20   22      8.32      0.00
    5    5   22     -1.02      0.00
    5    7   22      3.05      0.00
    5    9   22     -4.18      0.00
    5   11   22     -0.99      0.00
    5   13   22      3.52      0.00
    5   15   22      9.05      0.00
    5   17   22      5.08      0.00
    5   19   22      5.54      0.00
    5   21   22      0.02      0.00
    0    6   22     16.38      0.00
    6    6   22     -7.05      0.00
    6    8   22     -5.71      0.00
    6   10   22      5.17      0.00
    6   12   22     15.79      0.00
    6   14   22     -4.33      0.00
    6   16   22     -8.02      0.00
    6   18   22     -1.08      0.00
    6   20   22     -1.25      0.00
    7    7   22      3.29      0.00
    7    9   22     -2.69      0.00
    7   11   22     -1.96      0.00
    7   13   22     21.82      0.00
    7   15   22     13.80      0.00
    7   17   22     -1.78      0.00
    7   19   22     -5.16      0.00
    7   21   22     -5.00      0.00
    0    8   22     10.54      0.00
    8    8   22      5.01      0.00
    8   10   22    -18.05      0.00
    8   12   22      2.35      0.00
    8   14   22     -7.20      0.00
    8   16   22     -0.43      0.00
    8   18   22      9.77      0.00
    8   20   22      0.57      0.00
    9    9   22      4.08      0.00
    9   11   22      5.88      0.00
    9   13   22     -3.08      0.00
    9   15   22      6.72      0.00
    9   17   22     -6.44      0.00
    9   19   22     -2.32      0.00
    9   21   22      1.72      0.00
    0   10   22    -20.36      0.00
   10   10   22     -8.51      0.00
   10   12   22     -4.38      0.00
   10   14   22     -1.39      0.00
   10   16   22     -6.20      0.00
   10   18   22     -3.52      0.00
   10   20   22     -6.59      0.00
   11   11   22     -9.27      0.00
   11   13   22      1.91      0.00
   11   15   22      2.46      0.00
   11   17   22      1.92      0.00
   11   19   22     -0.79      0.00
   11   21   22     -4.17      0.00
    0   12   22      5.44      0.00
   12   12   22    -12.30      0.00
   12   14   22      0.58      0.00
   12   16   22     -2.07      0.00
   12   18   22     -0.85      0.00
   12   20   22      6.11      0.00
   13   13   22      6.45      0.00
   13   15   22     -4.26      0.00
   13   17   22     -4.10      0.00
   13   19   22      3.62      0.00
   13   21   22    -11.50      0.00
    0   14   22      2.49      0.00
   14   14   22      8.51      0.00
   14   16   22      3.28      0.00
   14   18   22     -7.89      0.00
   14   20   22     -8.11      0.00
   15   15   22    -10.25      0.00
   15   17   22      3.64      0.00
   15   19   22      2.67      0.00
   15   21   22    -12.07      0.00
    0   16   22      4.12      0.00
   16   16   22     -9.00      0.00
   16   18   22     -7.96      0.00
   16   20   22      1.98      0.00
   17   17   22      6.28      0.00
   17   19   22    -10.75      0.00
   17   21   22      7.56      0.00
    0   18   22     16.55      0.00
   18   18   22     -2.87      0.00
   18   20   22      1.16      0.00
   19   19   22      3.65      0.00
   19   21   22     -2.32      0.00
    0   20   22     -4.99      0.00
   20   20   22     10.42      0.00
   21   21   22      3.29      0.00
    0   22   22     -8.04      0.00
    2   22   22      3.92      0.00
    4   22   22      3.33      0.00
    6   22   22     15.08      0.00
    8   22   22     14.50      0.00
   10   22   22     -8.54      0.00
   12   22   22      5.25      0.00
   14   22   22      2.14      0.00
   16   22   22     -3.83      0.00
   18   22   22     -2.77      0.00
   20   22   22    -14.21      0.00
   22   22   22     19.22      0.00
    0    1   23    -15.14      0.00
    1    2   23      0.74      0.00
    1    4   23     14.28      0.00
    1    6   23     -2.18      0.00
    1    8   23     -1.60      0.00
    1   10   23     -3.69      0.00
    1   12   23      4.75      0.00
    1   14   23      5.65      0.00
    1   16   23     -6.13      0.00
    1   18   23      4.56      0.00
    1   20   23     -5.81      0.00
    1   22   23     -1.50      0.00
    2    3   23     -4.84      0.00
    2    5   23     -2.10      0.00
    2    7   23      3.49      0.00
    2    9   23    -12.41      0.00
    2   11   23      0.27      0.00
    2   13   23      8.33      0.00
    2   15   23     -1.39      0.00
    2   17   23    -23.91      0.00
    2   19   23      5.54      0.00
    2   21   23    -12.65      0.00
    0    3   23     -9.68      0.00
    3    4   23     -8.26      0.00
    3    6   23      0.53      0.00
    3    8   23     -7.42      0.00
    3   10   23      6.94      0.00
    3   12   23     -7.96      0.00
    3   14   23     -8.08      0.00
    3   16   23     -9.36      0.00
    3   18   23    -13.65      0.00
    3   20   23      2.03      0.00
    3   22   23     10.66      0.00
    4    5   23      4.52      0.00
    4    7   23      2.18      0.00
    4    9   23      0.70      0.00
    4   11   23      7.13      0.00
    4   13   23     -4.63      0.00
    4   15   23      4.01      0.00
    4   17   23     11.00      0.00
    4   19   23     -0.48      0.00
    4   21   23      8.08      0.00
    0    5   23     -5.71      0.00
    5    6   23      5.18      0.00
    5    8   23     11.48      0.00
    5   10   23     -5.86      0.00
    5   12   23     -4.86      0.00
    5   14   23    -12.08      0.00
    5   16   23     -8.39      0.00
    5   18   23      6.20      0.00
    5   20   23    -10.82      0.00
    5   22   23     -3.30      0.00
    6    7   23    -11.76      0.00
    6    9   23      6.85      0.00
    6   11   23     -1.59      0.00
    6   13   23     -9.41      0.00
    6   15   23     -4.36      0.00
    6   17   23      4.19      0.00
    6   19   23      8.18      0.00
    6   21   23     -4.98      0.00
    0    7   23      4.92      0.00
    7    8   23      5.59      0.00
    7   10   23      1.71      0.00
    7   12   23     14.80      0.00
    7   14   23    -12.11      0.00
    7   16   23      2.90      0.00
    7   18   23      7.59      0.00
    7   20   23     -4.15      0.00
    7   22   23     17.85      0.00
    8    9   23      7.79      0.00
    8   11   23     -1.24      0.00
    8   13   23      4.47      0.00
    8   15   23     -2.22      0.00
    8   17   23      1.24      0.00
    8   19   23     -0.04      0.00
    8   21   23      2.72      0.00
    0    9   23      2.97      0.00
    9   10   23      2.82      0.00
    9   12   23     -8.28      0.00
    9   14   23     -8.34      0.00
    9   16   23     -5.46      0.00
    9   18   23      2.70      0.00
    9   20   23     -2.86      0.00
    9   22   23    -10.67      0.00
   10   11   23     -3.70      0.00
   10   13   23     -4.08      0.00
   10   15   23      0.95      0.00
   10   17   23     -3.71      0.00
   10   19   23     -8.02      0.00
   10   21   23     -7.79      0.00
    0   11   23      3.51      0.00
   11   12   23      4.65      0.00
   11   14   23     -3.37      0.00
   11   16   23     -3.68      0.00
   11   18   23     -5.21      0.00
   11   20   23     -7.97      0.00
   11   22   23      0.64      0.00
   12   13   23     -5.65      0.00
   12   15   23     -6.63      0.00
   12   17   23     -0.28      0.00
   12   19   23     16.48      0.00
   12   21   23     -2.26      0.00
    0   13   23     -3.10      0.00
   13   14   23     -9.42      0.00
   13   16   23     -0.03      0.00
   13   18   23     -0.83      0.00
   13   20   23     -4.20      0.00
   13   22   23      1.72      0.00
   14   15   23     -0.77      0.00
   14   17   23     -0.59      0.00
   14   19   23      2.43      0.00
   14   21   23    -11.54      0.00
    0   15   23      5.62      0.00
   15   16   23      5.47      0.00
   15   18   23     18.39      0.00
   15   20   23      2.09      0.00
   15   22   23     -8.37      0.00
   16   17   23     -2.55      0.00
   16   19   23      1.71      0.00
   16   21   23      1.28      0.00
    0   17   23     36.47      0.00
   17   18   23      2.35      0.00
   17   20   23     -5.88      0.00
   17   22   23      1.10      0.00
   18   19   23     -3.54      0.00
   18   21   23     -1.94      0.00
    0   19   23     -5.29      0.00
   19   20   23      2.16      0.00
   19   22   23     -1.26      0.00
   20   21   23      1.41      0.00
    0   21   23      6.01      0.00
   21   22   23     -0.55      0.00
    0   23   23     -1.34      0.00
    2   23   23    -11.96      0.00
    4   23   23     15.74      0.00
    6   23   23    -30.01      0.00
    8   23   23      0.91      0.00
   10   23   23      1.34      0.00
   12   23   23     -8.22      0.00
   14   23   23     11.62      0.00
   16   23   23     -2.41      0.00
   18   23   23      4.12      0.00
   20   23   23     -3.64      0.00
   22   23   23      4.02      0.00
    0    0   24    -25.86      0.00
    1    1   24     -7.48      0.00
    1    3   24     -3.38      0.00
    1    5   24      5.71      0.00
    1    7   24     -8.32      0.00
    1    9   24      0.25      0.00
    1   11   24     -8.25      0.00
    1   13   24     -3.26      0.00
    1   15   24    -13.42      0.00
    1   17   24      0.30      0.00
    1   19   24      7.17      0.00
    1   21   24     -6.18      0.00
    1   23   24     -8.45      0.00
    0    2   24     28.66      0.00
    2    2   24     -5.34      0.00
    2    4   24     -5.98      0.00
    2    6   24    -16.10      0.00
    2    8   24      9.35      0.00
    2   10   24     -6.09      0.00
    2   12   24      0.39      0.00
    2   14   24     -5.83      0.00
    2   16   24     -4.88      0.00
    2   18   24      1.63      0.00
    2   20   24      2.85      0.00
    2   22   24     -6.05      0.00
    3    3   24     -5.89      0.00
    3    5   24     -1.18      0.00
    3    7   24      1.94      0.00
    3    9   24     -8.22      0.00
    3   11   24     -9.05      0.00
    3   13   24     -5.71      0.00
    3   15   24      0.29      0.00
    3   17   24      2.36      0.00
    3   19   24      0.83      0.00
    3   21   24      5.10      0.00
    3   23   24      4.69      0.00
    0    4   24     -4.23      0.00
    4    4   24      1.83      0.00
    4    6   24     14.11      0.00
    4    8   24     11.32      0.00
    4   10   24      6.73      0.00
    4   12   24     -2.97      0.00
    4   14   24      1.45      0.00
    4   16   24     11.94      0.00
    4   18   24      5.97      0.00
    4   20   24      9.27      0.00
    4   22   24      5.31      0.00
    5    5   24    -18.09      0.00
    5    7   24     13.20      0.00
    5    9   24      2.97      0.00
    5   11   24      6.52      0.00
    5   13   24      9.51      0.00
    5   15   24      7.30      0.00
    5   17   24      2.29      0.00
    5   19   24     -9.18      0.00
    5   21   24      9.01      0.00
    5   23   24      2.03      0.00
    0    6   24     21.60      0.00
    6    6   24     -0.52      0.00
    6    8   24      1.93      0.00
    6   10   24     -6.42      0.00
    6   12   24     -8.75      0.00
    6   14   24     -0.42      0.00
    6   16   24     -3.19      0.00
    6   18   24     -0.86      0.00
    6   20   24     -4.15      0.00
    6   22   24     -1.85      0.00
    7    7   24     -1.19      0.00
    7    9   24     -2.05      0.00
    7   11   24      0.85      0.00
    7   13   24      7.31      0.00
    7   15   24    -12.06      0.00
    7   17   24      3.08      0.00
    7   19   24     -0.14      0.00
    7   21   24     -2.74      0.00
    7   23   24     -4.92      0.00
    0    8   24     11.94      0.00
    8    8   24     -7.73      0.00
    8   10   24     13.08      0.00
    8   12   24      5.87      0.00
    8   14   24     -0.31      0.00
    8   16   24     -3.51      0.00
    8   18   24      0.75      0.00
    8   20   24    -10.44      0.00
    8   22   24      7.86      0.00
    9    9   24     -9.41      0.00
    9   11   24      1.04      0.00
    9   13   24    -10.82      0.00
    9   15   24     10.73      0.00
    9   17   24     -5.72      0.00
    9   19   24     -2.40      0.00
    9   21   24     -2.27      0.00
    9   23   24      0.90      0.00
    0   10   24    -14.51      0.00
   10   10   24    -10.22      0.00
   10   12   24     -6.07      0.00
   10   14   24      3.67      0.00
   10   16   24      1.47      0.00
   10   18   24     -3.06      0.00
   10   20   24     -8.39      0.00
   10   22   24    -11.44      0.00
   11   11   24      5.22      0.00
   11   13   24      5.11      0.00
   11   15   24     -2.48      0.00
   11   17   24      5.83      0.00
   11   19   24      4.90      0.00
   11   21   24      0.03      0.00
   11   23   24      5.50      0.00
    0   12   24     12.13      0.00
   12   12   24     13.84      0.00
   12   14   24      1.68      0.00
   12   16   24     -6.58      0.00
   12   18   24      2.70      0.00
   12   20   24     18.41      0.00
   12   22   24     -0.76      0.00
   13   13   24      3.89      0.00
   13   15   24      6.26      0.00
   13   17   24     -4.36      0.00
   13   19   24      2.16      0.00
   13   21   24      2.26      0.00
   13   23   24     -1.74      0.00
    0   14   24     13.43      0.00
   14   14   24      5.38      0.00
   14   16   24      5.38      0.00
   14   18   24     -3.93      0.00
   14   20   24      1.33      0.00
   14   22   24      9.69      0.00
   15   15   24     -0.77      0.00
   15   17   24     -3.32      0.00
   15   19   24      0.59      0.00
   15   21   24      6.07      0.00
   15   23   24     -1.93      0.00
    0   16   24     -8.01      0.00
   16   16   24     -7.67      0.00
   16   18   24     -5.82      0.00
   16   20   24     -8.87      0.00
   16   22   24     -3.47      0.00
   17   17   24    -18.08      0.00
   17   19   24     -2.80      0.00
   17   21   24     -1.78      0.00
   17   23   24      4.05      0.00
    0   18   24     -0.32      0.00
   18   18   24     12.80      0.00
   18   20   24     -5.06      0.00
   18   22   24      5.52      0.00
   19   19   24      2.26      0.00
   19   21   24      7.30      0.00
   19   23   24     13.00      0.00
    0   20   24     -8.22      0.00
   20   20   24     18.80      0.00
   20   22   24     -8.66      0.00
   21   21   24      6.95      0.00
   21   23   24      3.76      0.00
    0   22   24      7.46      0.00
   22   22   24    -18.80      0.00
   23   23   24      7.12      0.00
    0   24   24      9.97      0.00
    2   24   24     -5.06      0.00
    4   24   24      0.50      0.00
    6   24   24    -13.65      0.00
    8   24   24     18.97      0.00
   10   24   24      5.07      0.00
   12   24   24     10.87      0.00
   14   24   24     -3.07      0.00
   16   24   24    -12.79      0.00
   18   24   24      2.48      0.00
   20   24   24     -3.28      0.00
   22   24   24     12.63      0.00
   24   24   24      3.96      0.00
    0    1   25     -2.15      0.00
    1    2   25     -5.76      0.00
    1    4   25      6.08      0.00
    1    6   25      8.94      0.00
    1    8   25     -4.89      0.00
    1   10   25      8.28      0.00
    1   12   25    -16.03      0.00
    1   14   25    -11.67      0.00
    1   16   25      7.28      0.00
    1   18   25     -3.81      0.00
    1   20   25     -1.34      0.00
    1   22   25      3.85      0.00
    1   24   25      3.09      0.00
    2    3   25      5.12      0.00
    2    5   25      3.03      0.00
    2    7   25      7.76      0.00
    2    9   25     -2.85      0.00
    2   11   25     -5.56      0.00
    2   13   25     -9.55      0.00
    2   15   25      4.89      0.00
    2   17   25     -7.54      0.00
    2   19   25     14.21      0.00
    2   21   25     -2.22      0.00
    2   23   25      6.15      0.00
    0    3   25     -9.49      0.00
    3    4   25      3.16      0.00
    3    6   25     -8.75      0.00
    3    8   25     -7.27      0.00
    3   10   25      1.24      0.00
    3   12   25     -1.17      0.00
    3   14   25    -10.51      0.00
    3   16   25      3.53      0.00
    3   18   25      8.96      0.00
    3   20   25     -7.13      0.00
    3   22   25      1.57      0.00
    3   24   25      5.70      0.00
    4    5   25      6.87      0.00
    4    7   25      3.99      0.00
    4    9   25      6.82      0.00
    4   11   25      0.48      0.00
    4   13   25     11.05      0.00
    4   15   25     -4.58      0.00
    4   17   25      3.51      0.00
    4   19   25    -18.18      0.00
    4   21   25     -0.84      0.00
    4   23   25      2.28      0.00
    0    5   25      1.58      0.00
    5    6   25     -4.55      0.00
    5    8   25      5.65      0.00
    5   10   25     -0.98      0.00
    5   12   25     -0.99      0.00
    5   14   25     -1.73      0.00
    5   16   25     -4.05      0.00
    5   18   25      4.52      0.00
    5   20   25     -4.48      0.00
    5   22   25     -3.85      0.00
    5   24   25     -5.95      0.00
    6    7   25      1.32      0.00
    6    9   25     -3.19      0.00
    6   11   25     -1.89      0.00
    6   13   25     -2.99      0.00
    6   15   25      9.88      0.00
    6   17   25     -2.86      0.00
    6   19   25     -2.16      0.00
    6   21   25     -1.31      0.00
    6   23   25     -0.11      0.00
    0    7   25      6.24      0.00
    7    8   25    -10.58      0.00
    7   10   25     -3.39      0.00
    7   12   25      2.90      0.00
    7   14   25      4.67      0.00
    7   16   25      2.25      0.00
    7   18   25     -0.73      0.00
    7   20   25      2.04      0.00
    7   22   25     11.68      0.00
    7   24   25     -2.31      0.00
    8    9   25     -5.62      0.00
    8   11   25     -2.91      0.00
    8   13   25     -3.46      0.00
    8   15   25     -1.37      0.00
    8   17   25     -4.48      0.00
    8   19   25      0.59      0.00
    8   21   25     -0.98      0.00
    8   23   25      1.00      0.00
    0    9   25      4.02      0.00
    9   10   25     -1.55      0.00
    9   12   25    -11.31      0.00
    9   14   25      7.27      0.00
    9   16   25      0.54      0.00
    9   18   25     -0.95      0.00
    9   20   25      1.36      0.00
    9   22   25      0.20      0.00
    9   24   25      3.29      0.00
   10   11   25     -6.11      0.00
   10   13   25     -6.96      0.00
   10   15   25     -5.37      0.00
   10   17   25     -8.39      0.00
   10   19   25     -2.04      0.00
   10   21   25     -1.86      0.00
   10   23   25      5.35      0.00
    0   11   25      7.36      0.00
   11   12   25     -5.70      0.00
   11   14   25      4.29      0.00
   11   16   25     -0.67      0.00
   11   18   25     -2.91      0.00
   11   20   25     -4.95      0.00
   11   22   25     -2.11      0.00
   11   24   25     -0.60      0.00
   12   13   25      0.70      0.00
   12   15   25     -8.73      0.00
   12   17   25      6.70      0.00
   12   19   25      0.03      0.00
   12   21   25      3.77      0.00
   12   23   25     -8.65      0.00
    0   13   25     -2.37      0.00
   13   14   25     -0.72      0.00
   13   16   25      0.42      0.00
   13   18   25     -1.04      0.00
   13   20   25      4.47      0.00
   13   22   25     -2.43      0.00
   13   24   25     -6.60      0.00
   14   15   25      4.33      0.00
   14   17   25      2.30      0.00
   14   19   25     -6.76      0.00
   14   21   25      9.63      0.00
   14   23   25      2.83      0.00
    0   15   25    -12.93      0.00
   15   16   25    -15.54      0.00
   15   18   25      1.20      0.00
   15   20   25      1.16      0.00
   15   22   25      1.83      0.00
   15   24   25     -1.13      0.00
   16   17   25      8.90      0.00
   16   19   25     -5.96      0.00
   16   21   25     -6.65      0.00
   16   23   25     -2.15      0.00
    0   17   25      8.81      0.00
   17   18   25     -5.52      0.00
   17   20   25     -1.11      0.00
   17   22   25     -2.04      0.00
   17   24   25     -3.42      0.00
   18   19   25      2.25      0.00
   18   21   25     -4.63      0.00
   18   23   25      2.35      0.00
    0   19   25     -4.71      0.00
   19   20   25      0.00      0.00
   19   22   25      9.82      0.00
   19   24   25     -1.04      0.00
   20   21   25      2.97      0.00
   20   23   25     -5.94      0.00
    0   21   25     14.48      0.00
   21   22   25      0.23      0.00
   21   24   25      0.64      0.00
   22   23   25    -11.41      0.00
    0   23   25      4.91      0.00
   23   24   25      1.71      0.00
    0   25   25      2.20      0.00
    2   25   25     -7.82      0.00
    4   25   25      2.34      0.00
    6   25   25      5.48      0.00
    8   25   25      1.14      0.00
   10   25   25    -18.88      0.00
   12   25   25     -0.62      0.00
   14   25   25      3.92      0.00
   16   25   25      6.65      0.00
   18   25   25    -13.37      0.00
   20   25   25    -11.77      0.00
   22   25   25    -13.34      0.00
   24   25   25      8.74      0.00
    0    0   26     -4.40      0.00
    1    1   26    -21.76      0.00
    1    3   26     -2.17      0.00
    1    5   26     -3.07      0.00
    1    7   26      4.24      0.00
    1    9   26     -2.11      0.00
    1   11   26     -4.70      0.00
    1   13   26     -5.22      0.00
    1   15   26     16.12      0.00
    1   17   26      4.79      0.00
    1   19   26     -5.91      0.00
    1   21   26     -3.66      0.00
    1   23   26     -1.08      0.00
    1   25   26     -6.07      0.00
    0    2   26      2.59      0.00
    2    2   26     -9.45      0.00
    2    4   26     19.22      0.00
    2    6   26    -10.44      0.00
    2    8   26      6.88      0.00
    2   10   26     -1.66      0.00
    2   12   26      6.02      0.00
    2   14   26     -8.90      0.00
    2   16   26      3.16      0.00
    2   18   26      2.34      0.00
    2   20   26     -8.48      0.00
    2   22   26      0.91      0.00
    2   24   26      9.34      0.00
    3    3   26     -1.05      0.00
    3    5   26     11.94      0.00
    3    7   26     -4.25      0.00
    3    9   26      7.80      0.00
    3   11   26      7.99      0.00
    3   13   26     -3.94      0.00
    3   15   26     -1.29      0.00
    3   17   26     -1.93      0.00
    3   19   26      1.20      0.00
    3   21   26      3.66      0.00
    3   23   26      5.97      0.00
    3   25   26     -2.35      0.00
    0    4   26     13.52      0.00
    4    4   26      1.50      0.00
    4    6   26     -1.34      0.00
    4    8   26     -0.30      0.00
    4   10   26     -1.30      0.00
    4   12   26      4.67      0.00
    4   14   26     10.53      0.00
    4   16   26      9.79      0.00
    4   18   26      9.24      0.00
    4   20   26     -5.87      0.00
    4   22   26      4.16      0.00
    4   24   26     -7.83      0.00
    5    5   26      6.32      0.00
    5    7   26      0.37      0.00
    5    9   26      1.47      0.00
    5   11   26     -0.15      0.00
    5   13   26      7.78      0.00
    5   15   26     -1.81      0.00
    5   17   26     -4.04      0.00
    5   19   26      3.53      0.00
    5   21   26      2.07      0.00
    5   23   26     -9.37      0.00
    5   25   26      4.23      0.00
    0    6   26      7.16      0.00
    6    6   26    -23.43      0.00
    6    8   26      5.30      0.00
    6   10   26    -16.27      0.00
    6   12   26      9.68      0.00
    6   14   26      7.58      0.00
    6   16   26      1.76      0.00
    6   18   26     -4.32      0.00
    6   20   26     -0.60      0.00
    6   22   26     -1.08      0.00
    6   24   26     -4.54      0.00
    7    7   26      7.28      0.00
    7    9   26    -11.77      0.00
    7   11   26     -2.79      0.00
    7   13   26      8.65      0.00
    7   15   26      4.48      0.00
    7   17   26     -3.18      0.00
    7   19   26     -0.33      0.00
    7   21   26     -3.43      0.00
    7   23   26      0.55      0.00
    7   25   26      4.16      0.00
    0    8   26     -9.40      0.00
    8    8   26     10.11      0.00
    8   10   26     -1.39      0.00
    8   12   26      9.37      0.00
    8   14   26     15.93      0.00
    8   16   26      3.79      0.00
    8   18   26      4.49      0.00
    8   20   26      6.70      0.00
    8   22   26      7.47      0.00
    8   24   26      5.69      0.00
    9    9   26      0.63      0.00
    9   11   26      2.19      0.00
    9   13   26     -9.35      0.00
    9   15   26     -3.63      0.00
    9   17   26      2.26      0.00
    9   19   26     -5.54      0.00
    9   21   26     -8.12      0.00
    9   23   26      4.72      0.00
    9   25   26     -6.27      0.00
    0   10   26    -13.53      0.00
   10   10   26    -10.04      0.00
   10   12   26      7.78      0.00
   10   14   26     -3.75      0.00
   10   16   26      0.38      0.00
   10   18   26      6.38      0.00
   10   20   26     -2.67      0.00
   10   22   26      9.31      0.00
   10   24   26      5.54      0.00
   11   11   26      7.01      0.00
   11   13   26     -4.30      0.00
   11   15   26     -6.33      0.00
   11   17   26      5.22      0.00
   11   19   26     -3.85      0.00
   11   21   26      1.11      0.00
   11   23   26     -3.67      0.00
   11   25   26     -4.60      0.00
    0   12   26     19.32      0.00
   12   12   26      1.93      0.00
   12   14   26      7.33      0.00
   12   16   26     -5.58      0.00
   12   18   26     12.39      0.00
   12   20   26    -12.56      0.00
   12   22   26      3.80      0.00
   12   24   26     -8.40      0.00
   13   13   26     -0.77      0.00
   13   15   26      1.80      0.00
   13   17   26     13.03      0.00
   13   19   26      1.38      0.00
   13   21   26     -5.57      0.00
   13   23   26      0.02      0.00
   13   25   26     -0.06      0.00
    0   14   26      1.44      0.00
   14   14   26     20.31      0.00
   14   16   26     -2.06      0.00
   14   18   26      9.03      0.00
   14   20   26      1.83      0.00
   14   22   26      4.06      0.00
   14   24   26     -4.96      0.00
   15   15   26     -5.90      0.00
   15   17   26     -1.54      0.00
   15   19   26     -5.93      0.00
   15   21   26     11.99      0.00
   15   23   26      7.72      0.00
   15   25   26      3.20      0.00
    0   16   26     -7.64      0.00
   16   16   26     20.18      0.00
   16   18   26     -4.66      0.00
   16   20   26      5.84      0.00
   16   22   26     -0.01      0.00
   16   24   26      4.89      0.00
   17   17   26      8.03      0.00
   17   19   26      4.49      0.00
   17   21   26    -11.36      0.00
   17   23   26     -2.39      0.00
   17   25   26     -1.78      0.00
    0   18   26     15.35      0.00
   18   18   26     -6.58      0.00
   18   20   26     -1.44      0.00
   18   22   26     -7.94      0.00
   18   24   26      3.48      0.00
   19   19   26      9.08      0.00
   19   21   26      2.03      0.00
   19   23   26      3.79      0.00
   19   25   26      1.79      0.00
    0   20   26     26.12      0.00
   20   20   26     -6.72      0.00
   20   22   26      2.14      0.00
   20   24   26      1.73      0.00
   21   21   26      8.42      0.00
   21   23   26     -0.18      0.00
   21   25   26     -2.64      0.00
    0   22   26      7.13      0.00
   22   22   26     10.17      0.00
   22   24   26      2.51      0.00
   23   23   26      6.83      0.00
   23   25   26      1.81      0.00
    0   24   26     -4.27      0.00
   24   24   26      2.87      0.00
    0   26   26     -0.74      0.00
    2   26   26     -0.68      0.00
    4   26   26    -10.42      0.00
    6   26   26     -4.63      0.00
    8   26   26      5.50      0.00
   10   26   26     10.65      0.00
   12   26   26     -2.37      0.00
   14   26   26     -7.30      0.00
   16   26   26     -7.86      0.00
   18   26   26     -3.92      0.00
   20   26   26      1.54      0.00
   22   26   26      6.34      0.00
    0    1   27     -5.75      0.00
    1    2   27      1.35      0.00
    1    4   27      2.51      0.00
    1    6   27    -16.31      0.00
    1    8   27      4.18      0.00
    1   10   27    -10.49      0.00
    1   12   27      0.96      0.00
    1   14   27     -4.88      0.00
    1   16   27      0.14      0.00
    1   18   27     10.74      0.00
    1   20   27      2.85      0.00
    1   22   27     -3.59      0.00
    1   24   27     -5.67      0.00
    1   26   27      0.09      0.00
    2    3   27     -9.87      0.00
    2    5   27     -9.88      0.00
    2    7   27     -2.93      0.00
    2    9   27     -0.41      0.00
    2   11   27      0.16      0.00
    2   13   27     -3.66      0.00
    2   15   27      5.16      0.00
    2   17   27    -10.77      0.00
    2   19   27     -8.74      0.00
    2   21   27      2.78      0.00
    2   23   27     -2.53      0.00
    2   25   27    -11.81      0.00
    0    3   27     10.96      0.00
    3    4   27      6.14      0.00
    3    6   27     -3.18      0.00
    3    8   27      5.00      0.00
    3   10   27     -3.48      0.00
    3   12   27     -1.29      0.00
    3   14   27     -2.76      0.00
    3   16   27     -4.20      0.00
    3   18   27      3.70      0.00
    3   20   27     -2.39      0.00
    3   22   27     -1.74      0.00
    3   24   27      3.15      0.00
    3   26   27      8.65      0.00
    4    5   27      8.80      0.00
    4    7   27      7.85      0.00
    4    9   27      0.53      0.00
    4   11   27     -5.49      0.00
    4   13   27     -3.74      0.00
    4   15   27      1.95      0.00
    4   17   27      4.69      0.00
    4   19   27     -0.14      0.00
    4   21   27     -3.47      0.00
    4   23   27     -3.39      0.00
    4   25   27     -0.22      0.00
    0    5   27      1.75      0.00
    5    6   27    -16.01      0.00
    5    8   27     -5.89      0.00
    5   10   27      4.69      0.00
    5   12   27      1.25      0.00
    5   14   27      2.19      0.00
    5   16   27      5.64      0.00
    5   18   27      1.00      0.00
    5   20   27      0.98      0.00
    5   22   27     -0.44      0.00
    5   24   27     -2.07      0.00
    5   26   27      1.48      0.00
    6    7   27     -3.34      0.00
    6    9   27     -9.38      0.00
    6   11   27      2.23      0.00
    6   13   27     -1.93      0.00
    6   15   27     -4.67      0.00
    6   17   27      2.97      0.00
    6   19   27     -4.68      0.00
    6   21   27     -8.23      0.00
    6   23   27     15.07      0.00
    6   25   27     -1.16      0.00
    0    7   27     -2.06      0.00
    7    8   27      2.43      0.00
    7   10   27     -0.70      0.00
    7   12   27    -16.15      0.00
    7   14   27     -9.88      0.00
    7   16   27      8.48      0.00
    7   18   27     -6.38      0.00
    7   20   27     -7.71      0.00
    7   22   27      0.19      0.00
    7   24   27     12.12      0.00
    7   26   27      9.66      0.00
    8    9   27      0.54      0.00
    8   11   27      2.23      0.00
    8   13   27      0.97      0.00
    8   15   27     -8.37      0.00
    8   17   27    -12.95      0.00
    8   19   27     -2.77      0.00
    8   21   27      2.50      0.00
    8   23   27     -3.54      0.00
    8   25   27      1.99      0.00
    0    9   27     -9.24      0.00
    9   10   27      4.63      0.00
    9   12   27      5.77      0.00
    9   14   27      0.54      0.00
    9   16   27     -2.61      0.00
    9   18   27      1.33      0.00
    9   20   27     -5.83      0.00
    9   22   27     -4.79      0.00
    9   24   27     -2.09      0.00
    9   26   27     -2.42      0.00
   10   11   27      2.90      0.00
   10   13   27     -3.63      0.00
   10   15   27     -1.16      0.00
   10   17   27      0.23      0.00
   10   19   27     -5.13      0.00
   10   21   27     -9.74      0.00
   10   23   27    -10.65      0.00
   10   25   27      3.95      0.00
    0   11   27     14.58      0.00
   11   12   27      0.57      0.00
   11   14   27     -0.49      0.00
   11   16   27     -3.88      0.00
   11   18   27     14.30      0.00
   11   20   27     -1.65      0.00
   11   22   27     -5.33      0.00
   11   24   27     -7.32      0.00
   11   26   27      5.68      0.00
   12   13   27      0.23      0.00
   12   15   27      4.80      0.00
   12   17   27      0.33      0.00
   12   19   27      9.71      0.00
   12   21   27      3.96      0.00
   12   23   27      0.58      0.00
   12   25   27      3.97      0.00
    0   13   27     18.72      0.00
   13   14   27     -3.29      0.00
   13   16   27     -6.32      0.00
   13   18   27      9.81      0.00
   13   20   27      4.78      0.00
   13   22   27      2.64      0.00
   13   24   27      3.44      0.00
   13   26   27      0.78      0.00
   14   15   27     -4.54      0.00
   14   17   27     -5.67      0.00
   14   19   27     -4.72      0.00
   14   21   27     -3.32      0.00
   14   23   27      1.70      0.00
   14   25   27      3.61      0.00
    0   15   27      8.24      0.00
   15   16   27     -6.03      0.00
   15   18   27      2.45      0.00
   15   20   27     -3.33      0.00
   15   22   27      1.05      0.00
   15   24   27     -5.33      0.00
   15   26   27     -3.45      0.00
   16   17   27      9.82      0.00
   16   19   27    -11.30      0.00
   16   21   27      0.15      0.00
   16   23   27     -1.75      0.00
   16   25   27      0.63      0.00
    0   17   27     14.15      0.00
   17   18   27     -7.06      0.00
   17   20   27    -11.45      0.00
   17   22   27     -2.36      0.00
   17   24   27      3.23      0.00
   17   26   27     -2.65      0.00
   18   19   27     13.59      0.00
   18   21   27      0.74      0.00
   18   23   27     -8.24      0.00
   18   25   27      3.30      0.00
    0   19   27     17.79      0.00
   19   20   27      0.19      0.00
   19   22   27      2.82      0.00
   19   24   27      4.26      0.00
   19   26   27      0.37      0.00
   20   21   27    -10.60      0.00
   20   23   27      1.34      0.00
   20   25   27     -2.32      0.00
    0   21   27      9.20      0.00
   21   22   27     -5.70      0.00
   21   24   27     -5.44      0.00
   21   26   27      0.11      0.00
   22   23   27     -1.58      0.00
   22   25   27      4.06      0.00
    0   23   27      4.90      0.00
   23   24   27      2.91      0.00
    0   25   27      9.40      0.00
    0   27   27     -0.04      0.00
    2   27   27      0.34      0.00
    4   27   27     -4.58      0.00
    6   27   27      7.99      0.00
    8   27   27     -6.05      0.00
   10   27   27     15.15      0.00
   12   27   27     -7.27      0.00
   14   27   27     -9.95      0.00
   16   27   27    -10.11      0.00
   18   27   27      5.19      0.00
   20   27   27      7.41      0.00
    0    0   28     36.30      0.00
    1    1   28     19.03      0.00
    1    3   28     16.87      0.00
    1    5   28     -7.54      0.00
    1    7   28      2.31      0.00
    1    9   28      7.77      0.00
    1   11   28     -6.13      0.00
    1   13   28    -13.29      0.00
    1   15   28     -1.52      0.00
    1   17   28     -0.68      0.00
    1   19   28     -0.67      0.00
    1   21   28      1.56      0.00
    1   23   28     -5.53      0.00
    1   25   28    -10.02      0.00
    1   27   28     -7.55      0.00
    0    2   28     13.37      0.00
    2    2   28     -8.35      0.00
    2    4   28      3.96      0.00
    2    6   28      9.73      0.00
    2    8   28      2.40      0.00
    2   10   28    -10.44      0.00
    2   12   28    -11.83      0.00
    2   14   28      6.90      0.00
    2   16   28    -11.28      0.00
    2   18   28      3.54      0.00
    2   20   28     -7.51      0.00
    2   22   28      4.95      0.00
    2   24   28     -2.54      0.00
    2   26   28    -13.86      0.00
    3    3   28      8.15      0.00
    3    5   28     -7.71      0.00
    3    7   28     -4.28      0.00
    3    9   28     -1.07      0.00
    3   11   28     11.21      0.00
    3   13   28      0.08      0.00
    3   15   28      6.90      0.00
    3   17   28     -2.89      0.00
    3   19   28      4.77      0.00
    3   21   28      1.68      0.00
    3   23   28      0.98      0.00
    3   25   28     -4.04      0.00
    3   27   28     12.14      0.00
    0    4   28     -1.65      0.00
    4    4   28      3.72      0.00
    4    6   28      3.63      0.00
    4    8   28      6.04      0.00
    4   10   28     -8.94      0.00
    4   12   28     -0.44      0.00
    4   14   28      0.30      0.00
    4   16   28    -11.90      0.00
    4   18   28    -13.53      0.00
    4   20   28     -4.28      0.00
    4   22   28     -7.52      0.00
    4   24   28     -7.39      0.00
    4   26   28     -3.76      0.00
    5    5   28     -1.22      0.00
    5    7   28     -5.15      0.00
    5    9   28      2.21      0.00
    5   11   28      0.22      0.00
    5   13   28     -3.60      0.00
    5   15   28     -0.86      0.00
    5   17   28     -2.36      0.00
    5   19   28     -5.02      0.00
    5   21   28     13.25      0.00
    5   23   28     -0.73      0.00
    5   25   28      0.83      0.00
    5   27   28      6.29      0.00
    0    6   28     -8.71      0.00
    6    6   28      8.96      0.00
    6    8   28      6.19      0.00
    6   10   28    -12.93      0.00
    6   12   28     -6.72      0.00
    6   14   28      6.71      0.00
    6   16   28     -2.73      0.00
    6   18   28      2.46      0.00
    6   20   28    -11.05      0.00
    6   22   28      1.02      0.00
    6   24   28    -10.91      0.00
    6   26   28    -18.05      0.00
    7    7   28     -4.66      0.00
    7    9   28     -0.31      0.00
    7   11   28     13.09      0.00
    7   13   28     -1.32      0.00
    7   15   28      0.76      0.00
    7   17   28      4.94      0.00
    7   19   28      3.11      0.00
    7   21   28      3.09      0.00
    7   23   28      4.96      0.00
    7   25   28      1.10      0.00
    7   27   28      5.49      0.00
    0    8   28      6.25      0.00
    8    8   28     -0.50      0.00
    8   10   28     -2.63      0.00
    8   12   28      1.80      0.00
    8   14   28      4.75      0.00
    8   16   28     -8.21      0.00
    8   18   28     19.04      0.00
    8   20   28    -12.83      0.00
    8   22   28      4.52      0.00
    8   24   28     -7.20      0.00
    8   26   28     -3.18      0.00
    9    9   28     19.91      0.00
    9   11   28      0.01      0.00
    9   13   28      2.89      0.00
    9   15   28     -6.27      0.00
    9   17   28      2.56      0.00
    9   19   28      0.32      0.00
    9   21   28     -9.80      0.00
    9   23   28     -0.79      0.00
    9   25   28     -2.26      0.00
    9   27   28     -4.52      0.00
    0   10   28     -8.81      0.00
   10   10   28      2.09      0.00
   10   12   28     -2.54      0.00
   10   14   28      8.12      0.00
   10   16   28     -6.13      0.00
   10   18   28      8.88      0.00
   10   20   28      0.86      0.00
   10   22   28     -5.22      0.00
   10   24   28     -4.46      0.00
   10   26   28      2.71      0.00
   11   11   28      6.58      0.00
   11   13   28     -8.30      0.00
   11   15   28     -6.28      0.00
   11   17   28      0.92      0.00
   11   19   28      2.21      0.00
   11   21   28      0.98      0.00
   11   23   28     -5.05      0.00
   11   25   28    -10.74      0.00
   11   27   28      2.90      0.00
    0   12   28      1.32      0.00
   12   12   28     -2.88      0.00
   12   14   28      9.59      0.00
   12   16   28     -2.07      0.00
   12   18   28     -0.87      0.00
   12   20   28    -12.26      0.00
   12   22   28      4.72      0.00
   12   24   28     -0.55      0.00
   12   26   28      6.24      0.00
   13   13   28     12.35      0.00
   13   15   28     -3.59      0.00
   13   17   28      6.59      0.00
   13   19   28     -0.35      0.00
   13   21   28      2.02      0.00
   13   23   28      0.69      0.00
   13   25   28     -8.02      0.00
   13   27   28     -7.19      0.00
    0   14   28      1.95      0.00
   14   14   28     -3.30      0.00
   14   16   28     -0.84      0.00
   14   18   28     10.33      0.00
   14   20   28      2.60      0.00
   14   22   28     -1.53      0.00
   14   24   28      2.26      0.00
   14   26   28      4.12      0.00
   15   15   28      4.58      0.00
   15   17   28      0.73      0.00
   15   19   28     -5.45      0.00
   15   21   28      4.59      0.00
   15   23   28     -5.13      0.00
   15   25   28      3.31      0.00
   15   27   28      0.95      0.00
    0   16   28      2.73      0.00
   16   16   28      3.05      0.00
   16   18   28     -2.56      0.00
   16   20   28     -3.90      0.00
   16   22   28      2.77      0.00
   16   24   28      7.56      0.00
   16   26   28      1.27      0.00
   17   17   28      5.05      0.00
   17   19   28     -7.59      0.00
   17   21   28     -4.78      0.00
   17   23   28      3.38      0.00
   17   25   28      2.87      0.00
   17   27   28     -6.48      0.00
    0   18   28     10.83      0.00
   18   18   28      2.31      0.00
   18   20   28     -0.38      0.00
   18   22   28      2.08      0.00
   18   24   28      2.58      0.00
   18   26   28      5.02      0.00
   19   19   28     12.92      0.00
   19   21   28     -3.09      0.00
   19   23   28      4.17      0.00
   19   25   28     -1.20      0.00
   19   27   28      1.08      0.00
    0   20   28      3.47      0.00
   20   20   28      7.81      0.00
   20   22   28     -0.49      0.00
   20   24   28     -6.93      0.00
   20   26   28     -6.76      0.00
   21   21   28      4.64      0.00
   21   23   28      4.90      0.00
   21   25   28     -7.01      0.00
    0   22   28     -4.29      0.00
   22   22   28     16.47      0.00
   22   24   28      4.49      0.00
   23   23   28      0.67      0.00
    0   24   28     -1.24      0.00
    0   26   28     10.77      0.00
    0   28   28     -1.87      0.00
    2   28   28      6.76      0.00
    4   28   28     -6.88      0.00
    6   28   28      8.04      0.00
    8   28   28     12.12      0.00
   10   28   28      0.63      0.00
   12   28   28     -6.30      0.00
   14   28   28     37.50      0.00
   16   28   28     14.12      0.00
   18   28   28     -8.53      0.00
    0    1   29      4.51      0.00
    1    2   29    -14.64      0.00
    1    4   29      7.60      0.00
    1    6   29     -3.74      0.00
    1    8   29     -4.00      0.00
    1   10   29     -6.87      0.00
    1   12   29     -1.50      0.00
    1   14   29      5.79      0.00
    1   16   29      4.78      0.00
    1   18   29     -9.02      0.00
    1   20   29     -6.33      0.00
    1   22   29     -4.83      0.00
    1   24   29     -1.47      0.00
    1   26   29      5.24      0.00
    1   28   29      3.78      0.00
    2    3   29     -7.86      0.00
    2    5   29     12.41      0.00
    2    7   29     -4.27      0.00
    2    9   29     -2.58      0.00
    2   11   29     -5.77      0.00
    2   13   29     -1.28      0.00
    2   15   29     -0.35      0.00
    2   17   29      7.81      0.00
    2   19   29     -9.25      0.00
    2   21   29      2.17      0.00
    2   23   29      0.45      0.00
    2   25   29     -1.38      0.00
    2   27   29     -1.58      0.00
    0    3   29     -1.72      0.00
    3    4   29     12.43      0.00
    3    6   29     -4.14      0.00
    3    8   29    -10.17      0.00
    3   10   29     -3.07      0.00
    3   12   29     12.77      0.00
    3   14   29    -10.72      0.00
    3   16   29      0.49      0.00
    3   18   29      0.95      0.00
    3   20   29      0.21      0.00
    3   22   29      0.55      0.00
    3   24   29      0.17      0.00
    3   26   29     -0.70      0.00
    3   28   29     -8.46      0.00
    4    5   29     -0.45      0.00
    4    7   29      3.83      0.00
    4    9   29     -0.80      0.00
    4   11   29     12.43      0.00
    4   13   29     -3.39      0.00
    4   15   29      3.82      0.00
    4   17   29     -0.24      0.00
    4   19   29      2.20      0.00
    4   21   29      1.53      0.00
    4   23   29      1.56      0.00
    4   25   29     -7.14      0.00
    4   27   29      2.04      0.00
    0    5   29      2.13      0.00
    5    6   29     -8.39      0.00
    5    8   29     -1.73      0.00
    5   10   29      0.41      0.00
    5   12   29      5.12      0.00
    5   14   29      0.78      0.00
    5   16   29      1.86      0.00
    5   18   29      6.01      0.00
    5   20   29    -20.86      0.00
    5   22   29      3.68      0.00
    5   24   29      9.43      0.00
    5   26   29     -1.11      0.00
    5   28   29      2.20      0.00
    6    7   29     -0.71      0.00
    6    9   29      0.56      0.00
    6   11   29      3.91      0.00
    6   13   29     -3.13      0.00
    6   15   29     -7.74      0.00
    6   17   29     -2.58      0.00
    6   19   29      6.89      0.00
    6   21   29      8.27      0.00
    6   23   29      0.73      0.00
    6   25   29      0.42      0.00
    6   27   29     -0.32      0.00
    0    7   29      4.11      0.00
    7    8   29     -2.91      0.00
    7   10   29      2.16      0.00
    7   12   29     -2.17      0.00
    7   14   29     -6.06      0.00
    7   16   29      1.70      0.00
    7   18   29     11.01      0.00
    7   20   29      4.47      0.00
    7   22   29      7.37      0.00
    7   24   29     -7.42      0.00
    7   26   29     -4.98      0.00
    7   28   29      6.78      0.00
    8    9   29     -2.87      0.00
    8   11   29      3.40      0.00
    8   13   29     -4.03      0.00
    8   15   29      5.53      0.00
    8   17   29      4.74      0.00
    8   19   29      0.56      0.00
    8   21   29      4.06      0.00
    8   23   29      2.12      0.00
    8   25   29      0.29      0.00
    8   27   29     -9.89      0.00
    0    9   29     17.57      0.00
    9   10   29      2.78      0.00
    9   12   29    -10.82      0.00
    9   14   29      0.92      0.00
    9   16   29     -4.55      0.00
    9   18   29     14.83      0.00
    9   20   29     -7.35      0.00
    9   22   29     -4.43      0.00
    9   24   29     -6.34      0.00
    9   26   29      2.42      0.00
    9   28   29     -8.73      0.00
   10   11   29      8.49      0.00
   10   13   29      3.77      0.00
   10   15   29     -7.99      0.00
   10   17   29     -1.07      0.00
   10   19   29     -4.78      0.00
   10   21   29     -1.28      0.00
   10   23   29     -7.03      0.00
   10   25   29     -1.77      0.00
   10   27   29     -1.09      0.00
    0   11   29      2.62      0.00
   11   12   29      2.08      0.00
   11   14   29     -1.22      0.00
   11   16   29    -11.31      0.00
   11   18   29     17.94      0.00
   11   20   29      8.03      0.00
   11   22   29     -4.66      0.00
   11   24   29     -1.53      0.00
   11   26   29     -1.20      0.00
   11   28   29      7.00      0.00
   12   13   29     -1.79      0.00
   12   15   29     -0.69      0.00
   12   17   29     -2.47      0.00
   12   19   29      5.26      0.00
   12   21   29     -6.99      0.00
   12   23   29      2.66      0.00
   12   25   29     -3.79      0.00
   12   27   29     -9.52      0.00
    0   13   29      9.40      0.00
   13   14   29      3.74      0.00
   13   16   29     -3.64      0.00
   13   18   29      5.43      0.00
   13   20   29      1.84      0.00
   13   22   29     -4.51      0.00
   13   24   29     -4.56      0.00
   13   26   29     -7.05      0.00
   13   28   29    -12.35      0.00
   14   15   29     -2.66      0.00
   14   17   29     -6.88      0.00
   14   19   29     -4.03      0.00
   14   21   29     -3.85      0.00
   14   23   29      2.18      0.00
   14   25   29      1.64      0.00
   14   27   29     -1.16      0.00
    0   15   29      0.85      0.00
   15   16   29      3.55      0.00
   15   18   29     -6.29      0.00
   15   20   29     -0.34      0.00
   15   22   29      0.81      0.00
   15   24   29     -1.08      0.00
   15   26   29     -4.39      0.00
   15   28   29     -0.15      0.00
   16   17   29     -5.62      0.00
   16   19   29     -0.90      0.00
   16   21   29     -5.39      0.00
   16   23   29     -4.53      0.00
   16   25   29     -0.98      0.00
   16   27   29     -1.48      0.00
    0   17   29    -30.03      0.00
   17   18   29      4.81      0.00
   17   20   29     -5.58      0.00
   17   22   29     -5.28      0.00
   17   24   29     -0.12      0.00
   17   26   29      3.32      0.00
   18   19   29     -6.60      0.00
   18   21   29      3.41      0.00
   18   23   29      1.87      0.00
   18   25   29     -4.76      0.00
   18   27   29      6.99      0.00
    0   19   29      9.24      0.00
   19   20   29     -0.69      0.00
   19   22   29     12.81      0.00
   19   24   29     -1.73      0.00
   19   26   29      6.86      0.00
   20   21   29     -4.81      0.00
   20   23   29     -4.52      0.00
   20   25   29     -1.73      0.00
    0   21   29      0.62      0.00
   21   22   29     10.46      0.00
   21   24   29     -3.14      0.00
   22   23   29      0.68      0.00
    0   23   29     -0.80      0.00
    0   25   29    -11.63      0.00
    0   27   29     -4.63      0.00
    0   29   29    -10.25      0.00
    2   29   29     -9.06      0.00
    4   29   29      6.33      0.00
    6   29   29     -7.40      0.00
    8   29   29      3.49      0.00
   10   29   29      5.97      0.00
   12   29   29     -8.20      0.00
   14   29   29     33.33      0.00
    0    0   30     19.44      0.00
    1    1   30    -15.55      0.00
    1    3   30    -17.29      0.00
    1    5   30     10.07      0.00
    1    7   30      2.54      0.00
    1    9   30      6.98      0.00
    1   11   30     -2.70      0.00
    1   13   30     -0.78      0.00
    1   15   30      6.04      0.00
    1   17   30      5.98      0.00
    1   19   30      8.19      0.00
    1   21   30      7.89      0.00
    1   23   30     -1.99      0.00
    1   25   30     -9.59      0.00
    1   27   30    -10.35      0.00
    1   29   30     -9.87      0.00
    0    2   30     22.81      0.00
    2    2   30      5.12      0.00
    2    4   30      8.69      0.00
    2    6   30      4.62      0.00
    2    8   30      4.08      0.00
    2   10   30     -0.68      0.00
    2   12   30     -9.11      0.00
    2   14   30     -1.34      0.00
    2   16   30     -6.84      0.00
    2   18   30      8.36      0.00
    2   20   30    -29.77      0.00
    2   22   30      0.97      0.00
    2   24   30     -8.49      0.00
    2   26   30     -6.38      0.00
    2   28   30     15.49      0.00
    3    3   30     -6.64      0.00
    3    5   30      2.82      0.00
    3    7   30     13.39      0.00
    3    9   30    -11.49      0.00
    3   11   30      0.78      0.00
    3   13   30      1.44      0.00
    3   15   30      2.96      0.00
    3   17   30      0.05      0.00
    3   19   30     -3.53      0.00
    3   21   30     -2.28      0.00
    3   23   30      7.39      0.00
    3   25   30     -4.13      0.00
    3   27   30     14.59      0.00
    3   29   30     -0.52      0.00
    0    4   30      7.36      0.00
    4    4   30      2.53      0.00
    4    6   30     -8.24      0.00
    4    8   30      0.41      0.00
    4   10   30    -19.43      0.00
    4   12   30     -2.26      0.00
    4   14   30     -1.88      0.00
    4   16   30     18.84      0.00
    4   18   30      7.93      0.00
    4   20   30      3.16      0.00
    4   22   30      6.98      0.00
    4   24   30     -9.11      0.00
    4   26   30    -10.65      0.00
    4   28   30     -6.58      0.00
    5    5   30     -2.15      0.00
    5    7   30     -0.38      0.00
    5    9   30      0.29      0.00
    5   11   30      1.78      0.00
    5   13   30     -0.49      0.00
    5   15   30      8.30      0.00
    5   17   30     -4.23      0.00
    5   19   30      6.26      0.00
    5   21   30     -0.80      0.00
    5   23   30     -1.90      0.00
    5   25   30      1.92      0.00
    5   27   30     -2.98      0.00
    5   29   30      1.53      0.00
    0    6   30    -10.69      0.00
    6    6   30     -1.46      0.00
    6    8   30      1.42      0.00
    6   10   30     -2.69      0.00
    6   12   30    -19.04      0.00
    6   14   30     -0.31      0.00
    6   16   30     -0.47      0.00
    6   18   30      3.94      0.00
    6   20   30     -1.86      0.00
    6   22   30    -15.91      0.00
    6   24   30     -6.59      0.00
    6   26   30      8.51      0.00
    6   28   30     -8.62      0.00
    7    7   30     -3.15      0.00
    7    9   30      1.92      0.00
    7   11   30      1.37      0.00
    7   13   30     -5.90      0.00
    7   15   30      1.50      0.00
    7   17   30      1.09      0.00
    7   19   30      3.96      0.00
    7   21   30      0.12      0.00
    7   23   30     -0.44      0.00
    7   25   30      8.72      0.00
    7   27   30     -1.31      0.00
    7   29   30      1.03      0.00
    0    8   30     24.97      0.00
    8    8   30     10.51      0.00
    8   10   30     -3.60      0.00
    8   12   30      1.09      0.00
    8   14   30      0.91      0.00
    8   16   30      2.77      0.00
    8   18   30     -5.25      0.00
    8   20   30     -2.82      0.00
    8   22   30     -0.66      0.00
    8   24   30    -10.87      0.00
    8   26   30     -7.87      0.00
    8   28   30    -17.55      0.00
    9    9   30     -5.18      0.00
    9   11   30     -0.30      0.00
    9   13   30      5.77      0.00
    9   15   30     -2.44      0.00
    9   17   30      5.34      0.00
    9   19   30     -2.63      0.00
    9   21   30      6.83      0.00
    9   23   30      7.05      0.00
    9   25   30      7.49      0.00
    9   27   30     13.16      0.00
    9   29   30      0.18      0.00
    0   10   30     -6.95      0.00
   10   10   30     20.08      0.00
   10   12   30      1.21      0.00
   10   14   30     12.52      0.00
   10   16   30     -7.56      0.00
   10   18   30      1.38      0.00
   10   20   30      2.14      0.00
   10   22   30      1.81      0.00
   10   24   30      2.79      0.00
   10   26   30     -8.76      0.00
   10   28   30     -7.01      0.00
   11   11   30     -0.37      0.00
   11   13   30     -2.26      0.00
   11   15   30      2.38      0.00
   11   17   30     10.93      0.00
   11   19   30      2.45      0.00
   11   21   30      4.27      0.00
   11   23   30     -8.23      0.00
   11   25   30      7.69      0.00
   11   27   30      4.22      0.00
   11   29   30     -2.45      0.00
    0   12   30     -9.75      0.00
   12   12   30     -5.94      0.00
   12   14   30     -0.29      0.00
   12   16   30     -0.29      0.00
   12   18   30      3.17      0.00
   12   20   30     -2.05      0.00
   12   22   30     -5.48      0.00
   12   24   30      3.42      0.00
   12   26   30     -7.95      0.00
   12   28   30      3.49      0.00
   13   13   30     11.76      0.00
   13   15   30      6.34      0.00
   13   17   30     -8.07      0.00
   13   19   30      6.40      0.00
   13   21   30      0.46      0.00
   13   23   30     -7.02      0.00
   13   25   30     -1.33      0.00
   13   27   30     -6.25      0.00
    0   14   30     -7.22      0.00
   14   14   30    -12.55      0.00
   14   16   30      1.11      0.00
   14   18   30    -10.06      0.00
   14   20   30      2.64      0.00
   14   22   30      0.06      0.00
   14   24   30      4.07      0.00
   14   26   30      7.69      0.00
   14   28   30     30.97      0.00
   15   15   30     12.16      0.00
   15   17   30     -8.41      0.00
   15   19   30      1.56      0.00
   15   21   30      3.02      0.00
   15   23   30     -4.07      0.00
   15   25   30     -6.00      0.00
   15   27   30     -0.62      0.00
    0   16   30      3.76      0.00
   16   16   30     -7.16      0.00
   16   18   30     -3.23      0.00
   16   20   30     -0.60      0.00
   16   22   30     -2.59      0.00
   16   24   30     -1.04      0.00
   16   26   30     -9.46      0.00
   17   17   30     -0.67      0.00
   17   19   30     -0.10      0.00
   17   21   30     -6.80      0.00
   17   23   30     -0.02      0.00
   17   25   30      8.08      0.00
    0   18   30     -7.79      0.00
   18   18   30      4.93      0.00
   18   20   30    -14.45      0.00
   18   22   30     -5.79      0.00
   18   24   30     -5.03      0.00
   18   26   30     -9.04      0.00
   19   19   30      3.05      0.00
   19   21   30      0.83      0.00
   19   23   30     -1.22      0.00
   19   25   30     -2.39      0.00
    0   20   30     -4.92      0.00
   20   20   30      3.54      0.00
   20   22   30     -0.64      0.00
   20   24   30      0.18      0.00
   21   21   30     -0.91      0.00
   21   23   30     -4.07      0.00
    0   22   30    -10.29      0.00
   22   22   30      1.96      0.00
    0   24   30      2.63      0.00
    0   26   30     -6.99      0.00
    0   28   30    -10.84      0.00
    0   30   30     27.46      0.00
    2   30   30    -35.56      0.00
    4   30   30     15.66      0.00
    6   30   30     31.97      0.00
    8   30   30     -0.28      0.00
   10   30   30    -15.44      0.00
    0    1   31      4.10      0.00
    1    2   31     -1.56      0.00
    1    4   31      5.61      0.00
    1    6   31     -9.20      0.00
    1    8   31      4.97      0.00
    1   10   31      3.99      0.00
    1   12   31     -8.03      0.00
    1   14   31      0.79      0.00
    1   16   31     -9.72      0.00
    1   18   31      3.97      0.00
    1   20   31     -8.07      0.00
    1   22   31      9.22      0.00
    1   24   31      9.57      0.00
    1   26   31      3.47      0.00
    1   28   31     -1.44      0.00
    1   30   31      4.00      0.00
    2    3   31      0.97      0.00
    2    5   31      0.36      0.00
    2    7   31      3.05      0.00
    2    9   31     -4.52      0.00
    2   11   31      2.62      0.00
    2   13   31     -3.05      0.00
    2   15   31      0.56      0.00
    2   17   31     -1.66      0.00
    2   19   31      2.26      0.00
    2   21   31      5.81      0.00
    2   23   31    -19.18      0.00
    2   25   31     -3.55      0.00
    2   27   31     -1.70      0.00
    2   29   31     14.79      0.00
    0    3   31      8.27      0.00
    3    4   31     -3.85      0.00
    3    6   31     -2.23      0.00
    3    8   31     -0.58      0.00
    3   10   31      0.00      0.00
    3   12   31      1.19      0.00
    3   14   31     -4.59      0.00
    3   16   31      1.96      0.00
    3   18   31      3.87      0.00
    3   20   31     -6.87      0.00
    3   22   31     -5.52      0.00
    3   24   31     -2.55      0.00
    3   26   31      6.79      0.00
    3   28   31     -5.31      0.00
    3   30   31     -2.12      0.00
    4    5   31     -5.81      0.00
    4    7   31     -7.00      0.00
    4    9   31     -2.69      0.00
    4   11   31      4.49      0.00
    4   13   31     -2.25      0.00
    4   15   31      0.57      0.00
    4   17   31     -0.43      0.00
    4   19   31      8.92      0.00
    4   21   31      3.29      0.00
    4   23   31      7.65      0.00
    4   25   31      7.29      0.00
    4   27   31     13.50      0.00
    4   29   31     13.07      0.00
    0    5   31    -12.29      0.00
    5    6   31      8.96      0.00
    5    8   31     -2.30      0.00
    5   10   31     -2.03      0.00
    5   12   31     -1.74      0.00
    5   14   31      4.55      0.00
    5   16   31     -4.83      0.00
    5   18   31      7.47      0.00
    5   20   31      0.69      0.00
    5   22   31      1.26      0.00
    5   24   31     -2.28      0.00
    5   26   31      0.23      0.00
    5   28   31     -6.57      0.00
    5   30   31      2.31      0.00
    6    7   31      3.59      0.00
    6    9   31      7.73      0.00
    6   11   31      8.28      0.00
    6   13   31      6.87      0.00
    6   15   31     -2.91      0.00
    6   17   31     -8.31      0.00
    6   19   31     -5.35      0.00
    6   21   31     -0.02      0.00
    6   23   31     -3.61      0.00
    6   25   31      1.98      0.00
    6   27   31     -5.57      0.00
    6   29   31    -11.36      0.00
    0    7   31     -7.62      0.00
    7    8   31     -5.48      0.00
    7   10   31      3.71      0.00
    7   12   31      3.16      0.00
    7   14   31      1.55      0.00
    7   16   31      2.38      0.00
    7   18   31     -1.18      0.00
    7   20   31      5.86      0.00
    7   22   31     -3.15      0.00
    7   24   31      4.66      0.00
    7   26   31      2.29      0.00
    7   28   31     -3.50      0.00
    8    9   31     -1.12      0.00
    8   11   31     -0.85      0.00
    8   13   31     -0.91      0.00
    8   15   31     -3.21      0.00
    8   17   31      3.78      0.00
    8   19   31     -6.36      0.00
    8   21   31      4.32      0.00
    8   23   31     -0.90      0.00
    8   25   31      4.62      0.00
    8   27   31      9.22      0.00
    8   29   31     -3.12      0.00
    0    9   31     -2.65      0.00
    9   10   31      7.68      0.00
    9   12   31      0.92      0.00
    9   14   31      7.11      0.00
    9   16   31     -9.57      0.00
    9   18   31      0.59      0.00
    9   20   31      5.88      0.00
    9   22   31      4.83      0.00
    9   24   31     -7.01      0.00
    9   26   31     -2.04      0.00
    9   28   31     -1.61      0.00
   10   11   31     -1.17      0.00
   10   13   31      0.10      0.00
   10   15   31     -9.24      0.00
   10   17   31    -13.24      0.00
   10   19   31     -6.87      0.00
   10   21   31      5.55      0.00
   10   23   31    -11.42      0.00
   10   25   31      6.34      0.00
   10   27   31      0.93      0.00
   10   29   31     22.29      0.00
    0   11   31      9.34      0.00
   11   12   31      5.95      0.00
   11   14   31      4.37      0.00
   11   16   31     -8.55      0.00
   11   18   31      8.67      0.00
   11   20   31     -3.09      0.00
   11   22   31     -8.81      0.00
   11   24   31      8.52      0.00
   11   26   31     -2.32      0.00
   11   28   31     10.76      0.00
   12   13   31      1.96      0.00
   12   15   31     -2.54      0.00
   12   17   31      7.86      0.00
   12   19   31     -3.15      0.00
   12   21   31     -4.04      0.00
   12   23   31     -0.86      0.00
   12   25   31     -9.29      0.00
   12   27   31      2.20      0.00
    0   13   31     -4.72      0.00
   13   14   31     -3.71      0.00
   13   16   31     -1.45      0.00
   13   18   31     -0.66      0.00
   13   20   31      7.45      0.00
   13   22   31     -4.56      0.00
   13   24   31      1.90      0.00
   13   26   31     -4.42      0.00
   14   15   31     -8.99      0.00
   14   17   31     12.94      0.00
   14   19   31     -5.39      0.00
   14   21   31      9.04      0.00
   14   23   31      5.69      0.00
   14   25   31      3.37      0.00
   14   27   31    -18.10      0.00
    0   15   31      8.43      0.00
   15   16   31     12.02      0.00
   15   18   31     -5.44      0.00
   15   20   31      3.41      0.00
   15   22   31     -4.65      0.00
   15   24   31     -6.19      0.00
   15   26   31    -11.45      0.00
   16   17   31    -12.42      0.00
   16   19   31     -2.38      0.00
   16   21   31      3.44      0.00
   16   23   31     -4.43      0.00
   16   25   31      2.73      0.00
    0   17   31     -7.76      0.00
   17   18   31      1.08      0.00
   17   20   31     -3.97      0.00
   17   22   31      8.48      0.00
   17   24   31     -2.99      0.00
   18   19   31      0.75      0.00
   18   21   31     -3.19      0.00
   18   23   31      4.91      0.00
    0   19   31     -5.44      0.00
   19   20   31    -11.85      0.00
   19   22   31      0.22      0.00
   20   21   31     -0.06      0.00
   20   23   31      3.47      0.00
    0   21   31      5.21      0.00
   21   22   31      9.31      0.00
    0   23   31      8.88      0.00
   19   24   31      0.92      0.00
    0   25   31     -1.79      0.00
    0   27   31     10.62      0.00
    0   29   31    -28.60      0.00
    0    0   32    -22.62      0.00
    1    1   32     14.87      0.00
    1    3   32      4.92      0.00
    1    5   32    -10.02      0.00
    1    7   32      8.16      0.00
    1    9   32      8.36      0.00
    1   11   32     -0.40      0.00
    1   13   32     -6.63      0.00
    1   15   32     -2.50      0.00
    1   17   32     -0.02      0.00
    1   19   32      1.06      0.00
    1   21   32      1.55      0.00
    1   23   32      7.70      0.00
    1   25   32      1.46      0.00
    1   27   32     -9.34      0.00
    1   29   32      2.83      0.00
    0    2   32      9.84      0.00
    2    2   32     -7.90      0.00
    2    4   32      9.27      0.00
    2    6   32      5.93      0.00
    2    8   32     15.37      0.00
    2   10   32      2.41      0.00
    2   12   32     -5.24      0.00
    2   14   32     -4.96      0.00
    2   16   32    -11.76      0.00
    2   18   32    -14.04      0.00
    2   20   32      7.94      0.00
    2   22   32      3.04      0.00
    2   24   32    -10.24      0.00
    2   26   32    -11.70      0.00
    2   28   32     -5.55      0.00
    3    3   32      5.62      0.00
    3    5   32     -7.48      0.00
    3    7   32     -2.61      0.00
    3    9   32     -0.55      0.00
    3   11   32      2.05      0.00
    3   13   32      2.04      0.00
    3   15   32      1.72      0.00
    3   17   32     -1.08      0.00
    3   19   32     -4.05      0.00
    3   21   32     -1.79      0.00
    3   23   32    -11.28      0.00
    3   25   32     10.35      0.00
    3   27   32      4.01      0.00
    3   29   32     -1.27      0.00
    0    4   32     16.74      0.00
    4    4   32      2.79      0.00
    4    6   32      6.71      0.00
    4    8   32     -0.29      0.00
    4   10   32     -1.54      0.00
    4   12   32      5.39      0.00
    4   14   32      7.00      0.00
    4   16   32     -3.78      0.00
    4   18   32     -6.73      0.00
    4   20   32      7.19      0.00
    4   22   32     -1.57      0.00
    4   24   32     -0.38      0.00
    4   26   32      4.68      0.00
    4   28   32     17.05      0.00
    5    5   32     -1.10      0.00
    5    7   32     -5.24      0.00
    5    9   32     -9.47      0.00
    5   11   32      3.99      0.00
    5   13   32     11.68      0.00
    5   15   32      3.63      0.00
    5   17   32      0.11      0.00
    5   19   32     -2.85      0.00
    5   21   32     -2.02      0.00
    5   23   32      7.89      0.00
    5   25   32     -0.26      0.00
    5   27   32     -1.80      0.00
    0    6   32      4.00      0.00
    6    6   32      3.77      0.00
    6    8   32     -1.76      0.00
    6   10   32      2.17      0.00
    6   12   32     -3.41      0.00
    6   14   32      1.67      0.00
    6   16   32      4.48      0.00
    6   18   32     -7.29      0.00
    6   20   32     -5.74      0.00
    6   22   32      6.95      0.00
    6   24   32     -3.17      0.00
    6   26   32     -4.79      0.00
    6   28   32     27.21      0.00
    7    7   32     -7.72      0.00
    7    9   32     -3.33      0.00
    7   11   32     -6.53      0.00
    7   13   32      3.03      0.00
    7   15   32      1.06      0.00
    7   17   32     12.03      0.00
    7   19   32     -3.14      0.00
    7   21   32      5.57      0.00
    7   23   32     -4.61      0.00
    7   25   32     -5.04      0.00
    7   27   32     14.39      0.00
    0    8   32     12.87      0.00
    8    8   32      8.17      0.00
    8   10   32     -4.82      0.00
    8   12   32      1.57      0.00
    8   14   32     -3.58      0.00
    8   16   32     -2.99      0.00
    8   18   32     -2.54      0.00
    8   20   32      7.66      0.00
    8   22   32     -7.59      0.00
    8   24   32      8.15      0.00
    8   26   32     -3.03      0.00
    8   28   32     11.43      0.00
    9    9   32    -13.98      0.00
    9   11   32     -1.98      0.00
    9   13   32     -8.89      0.00
    9   15   32      4.15      0.00
    9   17   32      8.17      0.00
    9   19   32      1.14      0.00
    9   21   32     -4.65      0.00
    9   23   32      5.68      0.00
    9   25   32     -6.70      0.00
    9   27   32      1.07      0.00
    0   10   32      0.73      0.00
   10   10   32      8.42      0.00
   10   12   32      7.07      0.00
   10   14   32      9.14      0.00
   10   16   32      0.85      0.00
   10   18   32     10.40      0.00
   10   20   32      4.97      0.00
   10   22   32      5.80      0.00
   10   24   32     -6.76      0.00
   10   26   32    -20.93      0.00
   11   11   32      0.76      0.00
   11   13   32      0.86      0.00
   11   15   32      1.86      0.00
   11   17   32     -7.70      0.00
   11   19   32      0.10      0.00
   11   21   32      3.23      0.00
   11   23   32     -1.13      0.00
   11   25   32      4.47      0.00
   11   27   32    -12.05      0.00
    0   12   32      1.35      0.00
   12   12   32     17.17      0.00
   12   14   32     11.69      0.00
   12   16   32      3.88      0.00
   12   18   32      0.49      0.00
   12   20   32     -8.49      0.00
   12   22   32     -6.68      0.00
   12   24   32      3.31      0.00
   12   26   32     14.33      0.00
   13   13   32      8.16      0.00
   13   15   32     10.78      0.00
   13   17   32      4.92      0.00
   13   19   32      2.23      0.00
   13   21   32      3.97      0.00
   13   23   32      5.37      0.00
   13   25   32     -7.27      0.00
    0   14   32     -8.88      0.00
   14   14   32     -5.88      0.00
   14   16   32     -1.62      0.00
   14   18   32      1.80      0.00
   14   20   32     -2.40      0.00
   14   22   32      8.17      0.00
   14   24   32     -7.11      0.00
   14   26   32     22.15      0.00
   15   15   32    -10.52      0.00
   15   17   32     12.09      0.00
   15   19   32     -8.04      0.00
   15   21   32     -1.73      0.00
   15   23   32      3.89      0.00
   15   25   32     12.00      0.00
    0   16   32     -0.61      0.00
   16   16   32      6.97      0.00
   16   18   32     -6.33      0.00
   16   20   32      0.80      0.00
   16   22   32     -0.83      0.00
   16   24   32      0.62      0.00
   17   17   32    -12.60      0.00
   17   19   32      1.93      0.00
   17   21   32      4.99      0.00
   17   23   32      5.75      0.00
    0   18   32     -6.52      0.00
   18   18   32      1.82      0.00
   18   20   32      7.97      0.00
   18   22   32    -13.12      0.00
   19   19   32      7.81      0.00
   19   21   32     -1.66      0.00
    0   20   32     12.04      0.00
   20   20   32     -1.18      0.00
    0   22   32     -1.25      0.00
    0   24   32     14.84      0.00
    0   26   32     -0.94      0.00
    0   28   32     38.33      0.00
    5   29   32      1.95      0.00
    0    1   33     -4.75      0.00
    1    2   33     -1.06      0.00
    1    4   33     -4.88      0.00
    1    6   33     -4.77      0.00
    1    8   33      1.39      0.00
    1   10   33      2.96      0.00
    1   12   33      7.78      0.00
    1   14   33    -11.07      0.00
    1   16   33      1.73      0.00
    1   18   33      0.73      0.00
    1   20   33      4.25      0.00
    1   22   33     -4.01      0.00
    1   24   33     -2.93      0.00
    1   26   33     -6.41      0.00
    1   28   33     -3.47      0.00
    2    3   33      1.22      0.00
    2    5   33     -9.74      0.00
    2    7   33     -4.82      0.00
    2    9   33      4.10      0.00
    2   11   33     -3.36      0.00
    2   13   33     -4.28      0.00
    2   15   33     -1.32      0.00
    2   17   33     -0.27      0.00
    2   19   33      3.20      0.00
    2   21   33    -10.55      0.00
    2   23   33      0.97      0.00
    2   25   33     14.87      0.00
    2   27   33    -11.74      0.00
    0    3   33      1.70      0.00
    3    4   33     -3.37      0.00
    3    6   33     -1.09      0.00
    3    8   33      7.92      0.00
    3   10   33      9.31      0.00
    3   12   33     -1.34      0.00
    3   14   33      8.68      0.00
    3   16   33      1.77      0.00
    3   18   33     -1.91      0.00
    3   20   33      2.67      0.00
    3   22   33      3.24      0.00
    3   24   33      1.83      0.00
    3   26   33     -0.25      0.00
    3   28   33     10.59      0.00
    4    5   33     -2.00      0.00
    4    7   33     -5.98      0.00
    4    9   33     -0.49      0.00
    4   11   33     -5.54      0.00
    4   13   33      3.08      0.00
    4   15   33     -0.22      0.00
    4   17   33      1.89      0.00
    4   19   33     -3.98      0.00
    4   21   33     -4.01      0.00
    4   23   33      3.02      0.00
    4   25   33     -6.82      0.00
    4   27   33      5.24      0.00
    0    5   33      4.63      0.00
    5    6   33      2.12      0.00
    5    8   33     -2.33      0.00
    5   10   33     -1.99      0.00
    5   12   33     -2.22      0.00
    5   14   33     -1.93      0.00
    5   16   33     -1.16      0.00
    5   18   33      6.64      0.00
    5   20   33      2.23      0.00
    5   22   33      2.37      0.00
    5   24   33     -8.59      0.00
    5   26   33      0.35      0.00
    5   28   33     -8.13      0.00
    6    7   33      8.45      0.00
    6    9   33      0.85      0.00
    6   11   33      5.35      0.00
    6   13   33     -7.38      0.00
    6   15   33    -15.64      0.00
    6   17   33      0.21      0.00
    6   19   33     -4.69      0.00
    6   21   33      0.64      0.00
    6   23   33      5.00      0.00
    6   25   33     -0.56      0.00
    6   27   33     -9.28      0.00
    0    7   33      1.96      0.00
    7    8   33      2.69      0.00
    7   10   33     -6.83      0.00
    7   12   33      2.32      0.00
    7   14   33     -1.26      0.00
    7   16   33     -2.40      0.00
    7   18   33     -2.97      0.00
    7   20   33      2.15      0.00
    7   22   33     -4.72      0.00
    7   24   33    -10.16      0.00
    7   26   33    -15.80      0.00
    8    9   33      2.93      0.00
    8   11   33     -7.50      0.00
    8   13   33      5.46      0.00
    8   15   33     -1.32      0.00
    8   17   33     -2.72      0.00
    8   19   33      1.00      0.00
    8   21   33      1.39      0.00
    8   23   33     -7.70      0.00
    8   25   33      7.20      0.00
    8   27   33    -11.46      0.00
    0    9   33    -11.71      0.00
    9   10   33      6.34      0.00
    9   12   33      8.76      0.00
    9   14   33      0.66      0.00
    9   16   33     10.88      0.00
    9   18   33     -9.16      0.00
    9   20   33     10.24      0.00
    9   22   33      4.35      0.00
    9   24   33      3.29      0.00
    9   26   33     -1.33      0.00
   10   11   33     -0.58      0.00
   10   13   33     -3.03      0.00
   10   15   33      4.62      0.00
   10   17   33     -9.25      0.00
   10   19   33      1.44      0.00
   10   21   33     -1.76      0.00
   10   23   33      4.26      0.00
   10   25   33     17.30      0.00
    0   11   33     13.22      0.00
   11   12   33      3.55      0.00
   11   14   33     -5.69      0.00
   11   16   33     -6.62      0.00
   11   18   33      2.23      0.00
   11   20   33     -5.84      0.00
   11   22   33     10.83      0.00
   11   24   33     -4.21      0.00
   11   26   33     16.64      0.00
   12   13   33     -5.93      0.00
   12   15   33      1.86      0.00
   12   17   33     -3.18      0.00
   12   19   33      4.75      0.00
   12   21   33     -5.35      0.00
   12   23   33      3.52      0.00
   12   25   33      2.11      0.00
    0   13   33      7.33      0.00
   13   14   33      2.18      0.00
   13   16   33      1.66      0.00
   13   18   33     -0.05      0.00
   13   20   33     -6.00      0.00
   13   22   33     11.83      0.00
   13   24   33      6.74      0.00
   14   15   33      8.20      0.00
   14   17   33      2.55      0.00
   14   19   33      4.13      0.00
   14   21   33     -3.37      0.00
   14   23   33     -9.31      0.00
    0   15   33      4.98      0.00
   15   16   33     -5.15      0.00
   15   18   33     -1.46      0.00
   15   20   33     -4.21      0.00
   15   22   33     -6.09      0.00
   15   24   33     14.61      0.00
   16   17   33      3.12      0.00
   16   19   33     -1.91      0.00
   16   21   33     -3.59      0.00
   16   23   33      3.60      0.00
    0   17   33      6.00      0.00
   17   18   33     -4.16      0.00
   17   20   33     -2.00      0.00
   17   22   33     -0.69      0.00
   18   19   33      0.63      0.00
   18   21   33      2.74      0.00
    0   19   33     -7.63      0.00
   19   20   33      0.52      0.00
    0   21   33     -0.35      0.00
    0   23   33      1.61      0.00
    0   25   33    -16.97      0.00
    0   27   33     -0.07      0.00
    0    0   34     32.83      0.00
    1    1   34     -2.06      0.00
    1    3   34    -13.51      0.00
    1    5   34     -2.66      0.00
    1    7   34     12.22      0.00
    1    9   34     -4.59      0.00
    1   11   34      1.56      0.00
    1   13   34      5.80      0.00
    1   15   34     -1.85      0.00
    1   17   34     -6.16      0.00
    1   19   34      2.19      0.00
    1   21   34     -3.46      0.00
    1   23   34     -1.57      0.00
    1   25   34     -3.55      0.00
    1   27   34     -4.20      0.00
    0    2   34     -4.54      0.00
    2    2   34    -27.34      0.00
    2    4   34     -2.31      0.00
    2    6   34     -2.12      0.00
    2    8   34     -4.27      0.00
    2   10   34     -3.01      0.00
    2   12   34     -1.83      0.00
    2   14   34     -8.08      0.00
    2   16   34      2.90      0.00
    2   18   34     -1.16      0.00
    2   20   34     -3.64      0.00
    2   22   34     -5.48      0.00
    2   24   34     -5.25      0.00
    2   26   34      0.11      0.00
    3    3   34     -2.36      0.00
    3    5   34      3.53      0.00
    3    7   34     -0.12      0.00
    3    9   34      3.45      0.00
    3   11   34     -4.98      0.00
    3   13   34     -5.77      0.00
    3   15   34     -0.17      0.00
    3   17   34      5.17      0.00
    3   19   34     -7.84      0.00
    3   21   34      0.62      0.00
    3   23   34      6.67      0.00
    3   25   34     -4.53      0.00
    0    4   34      2.80      0.00
    4    4   34     -5.73      0.00
    4    6   34      3.08      0.00
    4    8   34      4.66      0.00
    4   10   34     11.10      0.00
    4   12   34     -3.70      0.00
    4   14   34      8.78      0.00
    4   16   34     -3.75      0.00
    4   18   34     12.52      0.00
    4   20   34     -5.01      0.00
    4   22   34      3.06      0.00
    4   24   34      9.57      0.00
    4   26   34     -7.07      0.00
    5    5   34      4.64      0.00
    5    7   34     -5.20      0.00
    5    9   34     -2.23      0.00
    5   11   34     -7.73      0.00
    5   13   34      3.05      0.00
    5   15   34     -1.52      0.00
    5   17   34     -1.88      0.00
    5   19   34     -5.05      0.00
    5   21   34     -2.75      0.00
    5   23   34      6.04      0.00
    5   25   34     -3.96      0.00
    0    6   34     10.85      0.00
    6    6   34      4.08      0.00
    6    8   34     10.13      0.00
    6   10   34      6.71      0.00
    6   12   34     -2.68      0.00
    6   14   34     -4.43      0.00
    6   16   34      0.71      0.00
    6   18   34      0.48      0.00
    6   20   34     -7.13      0.00
    6   22   34      6.61      0.00
    6   24   34     -4.19      0.00
    6   26   34      9.40      0.00
    7    7   34      2.85      0.00
    7    9   34     10.90      0.00
    7   11   34     -4.75      0.00
    7   13   34     -2.87      0.00
    7   15   34      1.21      0.00
    7   17   34     -2.84      0.00
    7   19   34     -5.74      0.00
    7   21   34    -10.84      0.00
    7   23   34     -9.24      0.00
    7   25   34      8.91      0.00
    0    8   34      2.07      0.00
    8    8   34      3.38      0.00
    8   10   34      5.24      0.00
    8   12   34     -5.59      0.00
    8   14   34     10.25      0.00
    8   16   34     -4.62      0.00
    8   18   34     -6.00      0.00
    8   20   34     -2.24      0.00
    8   22   34      3.01      0.00
    8   24   34     11.08      0.00
    8   26   34     15.04      0.00
    9    9   34     -9.57      0.00
    9   11   34     -7.78      0.00
    9   13   34      1.09      0.00
    9   15   34     -0.81      0.00
    9   17   34     -2.45      0.00
    9   19   34      6.11      0.00
    9   21   34     15.02      0.00
    9   23   34      0.29      0.00
    9   25   34      1.10      0.00
    0   10   34     11.04      0.00
   10   10   34     14.28      0.00
   10   12   34     -0.76      0.00
   10   14   34      2.21      0.00
   10   16   34      5.91      0.00
   10   18   34      0.55      0.00
   10   20   34     -2.88      0.00
   10   22   34     -3.85      0.00
   10   24   34    -26.93      0.00
   11   11   34     -4.45      0.00
   11   13   34     -4.40      0.00
   11   15   34     -1.40      0.00
   11   17   34      1.21      0.00
   11   19   34      6.59      0.00
   11   21   34     -1.25      0.00
   11   23   34    -13.03      0.00
    0   12   34     -3.33      0.00
   12   12   34    -12.12      0.00
   12   14   34     -7.71      0.00
   12   16   34      9.36      0.00
   12   18   34      0.57      0.00
   12   20   34      6.63      0.00
   12   22   34     -0.47      0.00
   12   24   34    -12.11      0.00
   13   13   34     -1.68      0.00
   13   15   34      4.08      0.00
   13   17   34     -4.15      0.00
   13   19   34     -8.06      0.00
   13   21   34     -2.16      0.00
   13   23   34     -4.59      0.00
    0   14   34      1.50      0.00
   14   14   34     -7.73      0.00
   14   16   34     -1.43      0.00
   14   18   34     -0.36      0.00
   14   20   34     -1.28      0.00
   14   22   34      4.95      0.00
   15   15   34      2.95      0.00
   15   17   34     -5.17      0.00
   15   19   34     -5.01      0.00
   15   21   34     -1.06      0.00
    0   16   34     15.10      0.00
   16   16   34      5.61      0.00
   16   18   34      1.48      0.00
   16   20   34      0.66      0.00
   16   22   34     -5.75      0.00
   17   17   34      0.60      0.00
   17   19   34     -4.03      0.00
   17   21   34      1.03      0.00
    0   18   34     19.29      0.00
   18   18   34     10.25      0.00
   18   20   34     -6.25      0.00
   19   19   34     -0.74      0.00
    0   20   34      0.32      0.00
    0   22   34     -6.42      0.00
    0   24   34    -16.82      0.00
    0   26   34    -27.89      0.00
    0    1   35     17.28      0.00
    1    2   35     -3.33      0.00
    1    4   35     10.68      0.00
    1    6   35     -6.15      0.00
    1    8   35      0.99      0.00
    1   10   35     -6.57      0.00
    1   12   35      5.75      0.00
    1   14   35    -11.05      0.00
    1   16   35     -1.31      0.00
    1   18   35     -1.60      0.00
    1   20   35      4.32      0.00
    1   22   35      5.57      0.00
    1   24   35     -2.60      0.00
    2    3   35     -6.03      0.00
    2    5   35     -5.00      0.00
    2    7   35    -12.36      0.00
    2    9   35     -5.96      0.00
    2   11   35     -2.62      0.00
    2   13   35      4.51      0.00
    2   15   35    -11.94      0.00
    2   17   35     -3.54      0.00
    2   19   35     -3.88      0.00
    2   21   35     -3.67      0.00
    2   23   35     -6.56      0.00
    2   25   35    -17.96      0.00
    0    3   35      6.36      0.00
    3    4   35     14.40      0.00
    3    6   35     -5.00      0.00
    3    8   35      7.10      0.00
    3   10   35     -8.71      0.00
    3   12   35      4.83      0.00
    3   14   35      2.42      0.00
    3   16   35     -3.92      0.00
    3   18   35      6.05      0.00
    3   20   35      3.54      0.00
    3   22   35      0.34      0.00
    3   24   35     -3.45      0.00
    3   26   35     10.10      0.00
    4    5   35      5.55      0.00
    4    7   35      0.51      0.00
    4    9   35      4.72      0.00
    4   11   35      3.94      0.00
    4   13   35     -3.21      0.00
    4   15   35     -5.81      0.00
    4   17   35     -0.19      0.00
    4   19   35     -0.41      0.00
    4   21   35     -5.41      0.00
    4   23   35     -6.83      0.00
    4   25   35     -4.75      0.00
    0    5   35     -6.53      0.00
    5    6   35     -9.82      0.00
    5    8   35     -6.02      0.00
    5   10   35     -9.43      0.00
    5   12   35      1.46      0.00
    5   14   35     -1.08      0.00
    5   16   35     -7.52      0.00
    5   18   35     -8.99      0.00
    5   20   35      3.23      0.00
    5   22   35     -5.96      0.00
    5   24   35     -3.75      0.00
    6    7   35     -5.36      0.00
    6    9   35      2.86      0.00
    6   11   35      2.47      0.00
    6   13   35      2.76      0.00
    6   15   35     -0.83      0.00
    6   17   35     -0.35      0.00
    6   19   35      4.29      0.00
    6   21   35     -4.19      0.00
    6   23   35     -4.56      0.00
    6   25   35      3.96      0.00
    0    7   35      4.89      0.00
    7    8   35     -0.86      0.00
    7   10   35     -0.99      0.00
    7   12   35     -5.15      0.00
    7   14   35     11.32      0.00
    7   16   35      1.87      0.00
    7   18   35      7.59      0.00
    7   20   35     -8.23      0.00
    7   22   35      2.91      0.00
    7   24   35     -0.86      0.00
    8    9   35      0.92      0.00
    8   11   35      4.71      0.00
    8   13   35     -9.56      0.00
    8   15   35      4.84      0.00
    8   17   35     -2.18      0.00
    8   19   35      1.40      0.00
    8   21   35      9.22      0.00
    8   23   35     14.60      0.00
    0    9   35      6.96      0.00
    9   10   35      4.68      0.00
    9   12   35      0.33      0.00
    9   14   35     -3.91      0.00
    9   16   35     -0.56      0.00
    9   18   35     -2.69      0.00
    9   20   35     -0.65      0.00
    9   22   35      3.94      0.00
    9   24   35      2.57      0.00
   10   11   35      8.35      0.00
   10   13   35     -5.65      0.00
   10   15   35     -1.13      0.00
   10   17   35     -2.16      0.00
   10   19   35     -2.94      0.00
   10   21   35     -7.69      0.00
   10   23   35     -0.26      0.00
    0   11   35     13.19      0.00
   11   12   35     -1.30      0.00
   11   14   35     -1.89      0.00
   11   16   35     -3.75      0.00
   11   18   35      9.28      0.00
   11   20   35     -6.05      0.00
   11   22   35     -3.36      0.00
   12   13   35      2.67      0.00
   12   15   35     -0.05      0.00
   12   17   35     -6.24      0.00
   12   19   35      0.78      0.00
   12   21   35     -8.55      0.00
    0   13   35    -12.01      0.00
   13   14   35     -5.47      0.00
   13   16   35      0.46      0.00
   13   18   35      5.48      0.00
   13   20   35      3.44      0.00
   13   22   35     -0.12      0.00
   14   15   35      6.81      0.00
   14   17   35      5.85      0.00
   14   19   35     -3.86      0.00
   14   21   35     -1.54      0.00
    0   15   35     -1.31      0.00
   15   16   35     -4.70      0.00
   15   18   35      6.10      0.00
   15   20   35     -3.54      0.00
   16   17   35      4.81      0.00
   16   19   35    -11.33      0.00
    0   17   35     -5.68      0.00
   17   18   35     -2.02      0.00
    0   19   35     12.95      0.00
    0   21   35      5.55      0.00
    0   23   35     -6.18      0.00
   12   23   35     -9.14      0.00
    0   25   35     21.02      0.00
    0    0   36     29.91      0.00
    1    1   36      9.17      0.00
    1    3   36      8.24      0.00
    1    5   36      0.32      0.00
    1    7   36      5.78      0.00
    1    9   36      5.82      0.00
    1   11   36     -4.10      0.00
    1   13   36     -0.61      0.00
    1   15   36     -0.52      0.00
    1   17   36     -5.47      0.00
    1   19   36      7.27      0.00
    1   21   36      2.92      0.00
    1   23   36      1.73      0.00
    0    2   36     13.96      0.00
    2    2   36     -6.15      0.00
    2    4   36      8.51      0.00
    2    6   36    -12.86      0.00
    2    8   36     -5.47      0.00
    2   10   36      3.47      0.00
    2   12   36      7.27      0.00
    2   14   36     -8.56      0.00
    2   16   36      4.98      0.00
    2   18   36      2.70      0.00
    2   20   36     -3.57      0.00
    2   22   36     -3.75      0.00
    2   24   36     13.15      0.00
    3    3   36      4.12      0.00
    3    5   36    -10.15      0.00
    3    7   36      1.53      0.00
    3    9   36      1.90      0.00
    3   11   36     -1.42      0.00
    3   13   36      0.09      0.00
    3   15   36      7.63      0.00
    3   17   36     -1.74      0.00
    3   19   36      4.79      0.00
    3   21   36      2.91      0.00
    3   23   36     13.72      0.00
    0    4   36     34.96      0.00
    4    4   36      5.18      0.00
    4    6   36    -10.27      0.00
    4    8   36     -0.38      0.00
    4   10   36      2.67      0.00
    4   12   36     -0.35      0.00
    4   14   36      6.82      0.00
    4   16   36      2.91      0.00
    4   18   36      3.07      0.00
    4   20   36      3.41      0.00
    4   22   36     -5.66      0.00
    4   24   36      3.35      0.00
    5    5   36    -11.27      0.00
    5    7   36     -6.64      0.00
    5    9   36      9.39      0.00
    5   11   36      3.15      0.00
    5   13   36     -1.69      0.00
    5   15   36      2.37      0.00
    5   17   36     -5.29      0.00
    5   19   36      5.62      0.00
    5   21   36     -4.28      0.00
    5   23   36    -16.96      0.00
    0    6   36     -4.82      0.00
    6    6   36     -2.41      0.00
    6    8   36      0.33      0.00
    6   10   36     -5.85      0.00
    6   12   36     -3.92      0.00
    6   14   36     -2.81      0.00
    6   16   36     -6.66      0.00
    6   18   36     -1.25      0.00
    6   20   36     -3.09      0.00
    6   22   36      3.11      0.00
    7    7   36    -17.48      0.00
    7    9   36     -1.29      0.00
    7   11   36     11.44      0.00
    7   13   36     10.72      0.00
    7   15   36      6.99      0.00
    7   17   36      2.14      0.00
    7   19   36      0.35      0.00
    7   21   36    -17.60      0.00
    7   23   36     13.58      0.00
    0    8   36     -2.74      0.00
    8    8   36      2.69      0.00
    8   10   36      5.32      0.00
    8   12   36      5.48      0.00
    8   14   36     -4.69      0.00
    8   16   36     -4.05      0.00
    8   18   36      1.36      0.00
    8   20   36      2.82      0.00
    8   22   36      9.35      0.00
    9    9   36      6.21      0.00
    9   11   36      5.33      0.00
    9   13   36      1.21      0.00
    9   15   36     -9.69      0.00
    9   17   36     -4.43      0.00
    9   19   36      3.15      0.00
    9   21   36     -2.15      0.00
    0   10   36      0.51      0.00
   10   10   36      1.59      0.00
   10   12   36      3.43      0.00
   10   14   36     -3.64      0.00
   10   16   36      5.02      0.00
   10   18   36      4.26      0.00
   10   20   36      4.30      0.00
   10   22   36     -0.31      0.00
   11   11   36      5.03      0.00
   11   13   36     10.14      0.00
   11   15   36     14.24      0.00
   11   17   36     -3.12      0.00
   11   19   36     14.21      0.00
   11   21   36     -0.31      0.00
    0   12   36      1.88      0.00
   12   12   36     -0.02      0.00
   12   14   36     -4.01      0.00
   12   16   36     -9.14      0.00
   12   18   36     -2.07      0.00
   12   20   36     -2.47      0.00
   13   13   36     10.06      0.00
   13   15   36     -3.56      0.00
   13   17   36     -1.45      0.00
   13   19   36      1.02      0.00
    0   14   36     -2.30      0.00
   14   14   36     -7.88      0.00
   14   16   36      1.24      0.00
   14   18   36      5.16      0.00
   14   20   36     -3.00      0.00
   15   15   36     20.13      0.00
   15   17   36      5.50      0.00
   15   19   36     11.56      0.00
    0   16   36    -12.85      0.00
   16   16   36      6.26      0.00
   16   18   36     -5.23      0.00
   17   17   36     12.68      0.00
    0   18   36     -3.78      0.00
    0   20   36     13.01      0.00
   13   21   36      6.20      0.00
    0   22   36     -8.04      0.00
    0   24   36    -10.41      0.00
    0    1   37     14.36      0.00
    1    2   37    -12.36      0.00
    1    4   37     11.58      0.00
    1    6   37      1.53      0.00
    1    8   37      7.32      0.00
    1   10   37     -6.52      0.00
    1   12   37      3.10      0.00
    1   14   37     -4.94      0.00
    1   16   37     -6.95      0.00
    1   18   37      2.60      0.00
    1   20   37     -5.24      0.00
    1   22   37     -4.44      0.00
    2    3   37    -12.67      0.00
    2    5   37     -0.81      0.00
    2    7   37     -9.60      0.00
    2    9   37     -2.39      0.00
    2   11   37     -2.18      0.00
    2   13   37      5.95      0.00
    2   15   37     -3.25      0.00
    2   17   37      6.68      0.00
    2   19   37     -8.07      0.00
    2   21   37     -1.30      0.00
    0    3   37     14.47      0.00
    3    4   37      5.55      0.00
    3    6   37     -8.06      0.00
    3    8   37      0.15      0.00
    3   10   37      2.87      0.00
    3   12   37      5.47      0.00
    3   14   37      1.04      0.00
    3   16   37     -6.32      0.00
    3   18   37     -2.34      0.00
    3   20   37     -3.61      0.00
    3   22   37      1.00      0.00
    4    5   37     -9.17      0.00
    4    7   37     -5.94      0.00
    4    9   37      2.65      0.00
    4   11   37     10.30      0.00
    4   13   37      1.66      0.00
    4   15   37      9.53      0.00
    4   17   37     -2.21      0.00
    4   19   37     -2.12      0.00
    4   21   37      6.13      0.00
    0    5   37     15.05      0.00
    5    6   37      6.58      0.00
    5    8   37     -7.61      0.00
    5   10   37      2.13      0.00
    5   12   37      2.89      0.00
    5   14   37      2.48      0.00
    5   16   37      7.86      0.00
    5   18   37     -0.68      0.00
    5   20   37     -5.84      0.00
    5   22   37     16.20      0.00
    6    7   37     -1.35      0.00
    6    9   37    -10.16      0.00
    6   11   37     -3.80      0.00
    6   13   37     -3.07      0.00
    6   15   37     -7.73      0.00
    6   17   37      3.40      0.00
    6   19   37     -1.48      0.00
    6   21   37     -0.23      0.00
    0    7   37      0.30      0.00
    7    8   37      5.69      0.00
    7   10   37     -5.57      0.00
    7   12   37     -2.94      0.00
    7   14   37      3.78      0.00
    7   16   37      0.51      0.00
    7   18   37      0.60      0.00
    7   20   37     -7.90      0.00
    8    9   37     -7.72      0.00
    8   11   37      5.88      0.00
    8   13   37      4.73      0.00
    8   15   37      7.19      0.00
    8   17   37      4.71      0.00
    8   19   37      2.83      0.00
    8   21   37      7.87      0.00
    0    9   37      4.98      0.00
    9   10   37      1.40      0.00
    9   12   37      6.97      0.00
    9   14   37     -6.62      0.00
    9   16   37      6.78      0.00
    9   18   37      9.31      0.00
    9   20   37    -11.66      0.00
   10   11   37     -2.46      0.00
   10   13   37     -3.63      0.00
   10   15   37     -3.11      0.00
   10   17   37      4.38      0.00
   10   19   37     -5.81      0.00
    0   11   37     18.74      0.00
   11   12   37      4.22      0.00
   11   14   37      3.50      0.00
   11   16   37     -1.75      0.00
   11   18   37     -8.37      0.00
   11   20   37      4.35      0.00
   12   13   37      3.18      0.00
   12   15   37      7.82      0.00
   12   17   37     -4.66      0.00
   12   19   37     -0.48      0.00
    0   13   37      0.06      0.00
   13   14   37     -9.93      0.00
   13   16   37     -5.49      0.00
   13   18   37      2.97      0.00
   14   15   37     -4.16      0.00
   14   17   37      0.60      0.00
    0   15   37      6.29      0.00
   15   16   37      0.94      0.00
    0   17   37      7.73      0.00
    0   19   37     14.65      0.00
    0   21   37      3.91      0.00
    0    0   38     21.99      0.00
    1    1   38     20.42      0.00
    1    3   38     -4.75      0.00
    1    5   38      1.90      0.00
    1    7   38     -4.64      0.00
    1    9   38    -12.47      0.00
    1   11   38     -1.08      0.00
    1   13   38      2.04      0.00
    1   15   38      6.18      0.00
    1   17   38     12.10      0.00
    1   19   38     -0.99      0.00
    1   21   38      1.30      0.00
    0    2   38     -4.64      0.00
    2    2   38    -25.38      0.00
    2    4   38      9.78      0.00
    2    6   38     -5.46      0.00
    2    8   38     -0.27      0.00
    2   10   38      4.68      0.00
    2   12   38      1.92      0.00
    2   14   38     -8.15      0.00
    2   16   38      1.74      0.00
    2   18   38    -12.08      0.00
    2   20   38      1.47      0.00
    3    3   38      0.31      0.00
    3    5   38      5.33      0.00
    3    7   38      1.62      0.00
    3    9   38      2.43      0.00
    3   11   38      8.42      0.00
    3   13   38     10.57      0.00
    3   15   38    -10.80      0.00
    3   17   38     -9.31      0.00
    3   19   38     -0.63      0.00
    3   21   38     13.48      0.00
    0    4   38     12.99      0.00
    4    4   38     13.96      0.00
    4    6   38      3.79      0.00
    4    8   38     21.59      0.00
    4   10   38      9.93      0.00
    4   12   38     10.20      0.00
    4   14   38     -5.79      0.00
    4   16   38      5.51      0.00
    4   18   38     -9.15      0.00
    4   20   38      1.91      0.00
    5    5   38     21.51      0.00
    5    7   38      0.76      0.00
    5    9   38     -8.34      0.00
    5   11   38      4.43      0.00
    5   13   38      7.61      0.00
    5   15   38      3.70      0.00
    5   17   38     -6.33      0.00
    5   19   38      3.67      0.00
    0    6   38    -10.43      0.00
    6    6   38     -8.65      0.00
    6    8   38      4.18      0.00
    6   10   38     -2.39      0.00
    6   12   38     -2.95      0.00
    6   14   38     -6.11      0.00
    6   16   38     -3.26      0.00
    6   18   38     -0.80      0.00
    6   20   38     -8.02      0.00
    7    7   38     -5.85      0.00
    7    9   38     -4.37      0.00
    7   11   38     15.77      0.00
    7   13   38     -7.30      0.00
    7   15   38     -2.63      0.00
    7   17   38      4.69      0.00
    7   19   38    -10.33      0.00
    0    8   38    -11.15      0.00
    8    8   38     27.76      0.00
    8   10   38      3.94      0.00
    8   12   38     -9.74      0.00
    8   14   38     -0.32      0.00
    8   16   38      0.65      0.00
    8   18   38      3.97      0.00
    9    9   38    -20.28      0.00
    9   11   38     12.56      0.00
    9   13   38      9.76      0.00
    9   15   38     16.47      0.00
    9   17   38     -4.35      0.00
    9   19   38      9.01      0.00
    0   10   38      0.59      0.00
   10   10   38     -4.39      0.00
   10   12   38     -4.95      0.00
   10   14   38     -3.59      0.00
   10   16   38     -4.90      0.00
   10   18   38      6.59      0.00
   11   11   38      9.41      0.00
   11   13   38      0.54      0.00
   11   15   38     -0.10      0.00
   11   17   38     -3.15      0.00
    0   12   38     15.47      0.00
   12   12   38     -3.72      0.00
   12   14   38      1.88      0.00
   12   16   38     -3.77      0.00
   13   13   38      0.66      0.00
   13   15   38      6.05      0.00
    0   14   38      0.97      0.00
   14   14   38      2.39      0.00
   15   15   38     -2.57      0.00
    0   16   38     -5.15      0.00
   14   16   38     -2.31      0.00
    0   18   38     -1.52      0.00
    0   20   38      3.23      0.00
    0    1   39      7.94      0.00
    1    2   39      1.67      0.00
    1    4   39     -2.62      0.00
    1    6   39      2.59      0.00
    1    8   39     -8.42      0.00
    1   10   39     -8.28      0.00
    1   12   39      2.09      0.00
    1   14   39     -0.79      0.00
    1   16   39      9.19      0.00
    1   18   39      5.84      0.00
    2    3   39     -1.23      0.00
    2    5   39     -2.46      0.00
    2    7   39     -1.70      0.00
    2    9   39     -1.36      0.00
    2   11   39      6.68      0.00
    2   13   39     -0.86      0.00
    2   15   39     -6.18      0.00
    2   17   39     -7.90      0.00
    2   19   39      1.86      0.00
    0    3   39     12.11      0.00
    3    4   39     -7.60      0.00
    3    6   39    -15.51      0.00
    3    8   39      7.67      0.00
    3   10   39      2.82      0.00
    3   12   39      6.14      0.00
    3   14   39     -2.79      0.00
    3   16   39      4.41      0.00
    3   18   39      6.59      0.00
    4    5   39      8.15      0.00
    4    7   39     -3.29      0.00
    4    9   39     -3.26      0.00
    4   11   39     -5.21      0.00
    4   13   39     -0.25      0.00
    4   15   39      0.21      0.00
    4   17   39     -2.19      0.00
    4   19   39     -7.11      0.00
    0    5   39     11.27      0.00
    5    6   39      3.69      0.00
    5    8   39     -5.29      0.00
    5   10   39     -8.08      0.00
    5   12   39      2.56      0.00
    5   14   39      3.34      0.00
    5   16   39      5.14      0.00
    5   18   39    -10.55      0.00
    6    7   39     -7.19      0.00
    6    9   39     -5.00      0.00
    6   11   39      2.79      0.00
    6   13   39      5.65      0.00
    6   15   39     -3.75      0.00
    6   17   39    -10.13      0.00
    0    7   39     -2.77      0.00
    7    8   39     13.24      0.00
    7   10   39      8.88      0.00
    7   12   39      1.25      0.00
    7   14   39      4.13      0.00
    7   16   39      0.12      0.00
    7   18   39     -2.07      0.00
    8    9   39     -0.65      0.00
    8   11   39      7.63      0.00
    8   13   39      7.95      0.00
    8   15   39      3.75      0.00
    8   17   39      6.00      0.00
    0    9   39     -2.95      0.00
    9   10   39      1.23      0.00
    9   12   39     -7.88      0.00
    9   14   39      6.47      0.00
    9   16   39      4.42      0.00
   10   11   39     -7.01      0.00
   10   13   39     -2.71      0.00
   10   15   39      7.46      0.00
    0   11   39     15.26      0.00
   11   12   39      7.40      0.00
   11   14   39     10.90      0.00
   12   13   39      1.58      0.00
   12   15   39     -0.46      0.00
    0   13   39     -6.94      0.00
   13   14   39      3.61      0.00
    0   15   39      6.11      0.00
    0   17   39    -17.70      0.00
    0   19   39     -6.64      0.00
    0    0   40     -9.30      0.00
    1    1   40     -6.13      0.00
    1    3   40      5.37      0.00
    1    5   40     -0.06      0.00
    1    7   40      0.72      0.00
    1    9   40      2.10      0.00
    1   11   40      1.61      0.00
    1   13   40     10.09      0.00
    1   15   40     13.71      0.00
    1   17   40     -2.08      0.00
    0    2   40      5.78      0.00
    2    2   40      2.99      0.00
    2    4   40      1.57      0.00
    2    6   40     -4.24      0.00
    2    8   40     -4.29      0.00
    2   10   40      2.88      0.00
    2   12   40      4.74      0.00
    2   14   40    -10.77      0.00
    2   16   40     23.13      0.00
    3    3   40     -0.70      0.00
    3    5   40     11.86      0.00
    3    7   40     -6.29      0.00
    3    9   40      3.83      0.00
    3   11   40      4.87      0.00
    3   13   40      0.57      0.00
    3   15   40     -0.48      0.00
    0    4   40     -0.11      0.00
    4    4   40    -15.94      0.00
    4    6   40     -5.94      0.00
    4    8   40     -2.47      0.00
    4   10   40      1.13      0.00
    4   12   40      2.21      0.00
    4   14   40     -0.39      0.00
    4   16   40    -11.68      0.00
    5    5   40     -2.68      0.00
    5    7   40     -9.13      0.00
    5    9   40    -13.43      0.00
    5   11   40     -6.39      0.00
    5   13   40     -0.04      0.00
    5   15   40     -3.96      0.00
    0    6   40      3.72      0.00
    6    6   40     -6.18      0.00
    6    8   40      1.17      0.00
    6   10   40     -7.24      0.00
    6   12   40      5.76      0.00
    6   14   40      6.62      0.00
    7    7   40      8.02      0.00
    7    9   40     -2.63      0.00
    7   11   40     -5.26      0.00
    7   13   40     -1.28      0.00
    7   15   40     -8.49      0.00
    0    8   40     -2.83      0.00
    8    8   40     -2.46      0.00
    8   10   40     -0.23      0.00
    8   12   40     -4.25      0.00
    8   14   40      1.09      0.00
    9    9   40     -3.44      0.00
    9   11   40      5.07      0.00
    9   13   40     -3.03      0.00
    0   10   40     -2.20      0.00
   10   10   40     12.69      0.00
   10   12   40      0.13      0.00
   11   11   40     -2.58      0.00
   11   13   40      5.31      0.00
    0   12   40     13.10      0.00
   12   12   40      8.22      0.00
    0   14   40     -0.79      0.00
    0   16   40     26.81      0.00
    0    1   41     -5.35      0.00
    1    2   41     -7.12      0.00
    1    4   41      6.79      0.00
    1    6   41     12.19      0.00
    1    8   41      0.60      0.00
    1   10   41     -7.44      0.00
    1   12   41      6.18      0.00
    1   14   41     15.97      0.00
    2    3   41      2.68      0.00
    2    5   41     -7.44      0.00
    2    7   41      7.44      0.00
    2    9   41      1.62      0.00
    2   11   41      2.58      0.00
    2   13   41      2.90      0.00
    0    3   41     12.95      0.00
    3    4   41      3.97      0.00
    3    6   41      5.13      0.00
    3    8   41     -0.47      0.00
    3   10   41     -9.66      0.00
    3   12   41      1.76      0.00
    4    5   41      2.44      0.00
    4    7   41      2.86      0.00
    4    9   41      4.27      0.00
    4   11   41     -0.14      0.00
    4   13   41     -6.15      0.00
    0    5   41      0.60      0.00
    5    6   41     -4.34      0.00
    5    8   41     -2.17      0.00
    5   10   41     11.40      0.00
    5   12   41      3.71      0.00
    6    7   41     13.06      0.00
    6    9   41     -5.52      0.00
    6   11   41     -3.16      0.00
    0    7   41     -9.67      0.00
    7    8   41      5.01      0.00
    7   10   41    -12.73      0.00
    7   12   41     -2.08      0.00
    8    9   41     -4.90      0.00
    8   11   41     -3.92      0.00
    0    9   41     -2.58      0.00
    9   10   41     -8.92      0.00
    0   11   41      5.05      0.00
    0   13   41     -3.10      0.00
    3   14   41     24.94      0.00
    0    0   42    -22.85      0.00
    1    1   42      5.85      0.00
    1    3   42      1.01      0.00
    1    5   42    -14.31      0.00
    1    7   42     11.25      0.00
    1    9   42     -8.16      0.00
    0    2   42    -13.69      0.00
    2    2   42    -31.46      0.00
    2    4   42    -23.67      0.00
    2    6   42     16.57      0.00
    2    8   42      5.92      0.00
    2   10   42      0.13      0.00
    3    3   42    -18.14      0.00
    3    5   42      9.28      0.00
    3    7   42     -2.14      0.00
    3    9   42     -5.64      0.00
    0    4   42      5.80      0.00
    4    4   42      1.87      0.00
    4    6   42     11.16      0.00
    4    8   42     -8.58      0.00
    4   10   42    -11.42      0.00
    5    5   42      6.06      0.00
    5    7   42      9.67      0.00
    5    9   42      9.06      0.00
    0    6   42     12.88      0.00
    6    6   42      1.01      0.00
    6    8   42      4.18      0.00
    7    7   42     -8.93      0.00
    0    8   42     -8.25      0.00
    8    8   42    -10.84      0.00
    7    9   42     -6.46      0.00
    0   10   42      9.76      0.00
    0    1   43     -0.68      0.00
    1    2   43      5.16      0.00
    1    4   43      2.46      0.00
    1    6   43     18.04      0.00
    2    3   43      0.98      0.00
    2    5   43     -6.66      0.00
    0    3   43    -10.47      0.00
    3    4   43     -1.39      0.00
    0    5   43      8.71      0.00
    4    5   43      0.86      0.00
   25   25   26      0.96      0.00
   24   26   26     34.47      0.00
   26   26   26     -5.31      0.00
   24   25   27     17.99      0.00
   23   26   27     13.13      0.00
   25   26   27      8.42      0.00
   22   27   27     34.57      0.00
   24   27   27     -1.58      0.00
   26   27   27     -1.91      0.00
   24   24   28     11.80      0.00
   23   25   28    -13.14      0.00
   25   25   28     -2.61      0.00
   22   26   28     14.65      0.00
   24   26   28      8.31      0.00
   26   26   28     -7.02      0.00
   21   27   28      2.42      0.00
   23   27   28     -4.78      0.00
   25   27   28     -5.55      0.00
   27   27   28     10.86      0.00
   20   28   28      8.06      0.00
   22   28   28      8.32      0.00
   24   28   28      2.79      0.00
   26   28   28     11.75      0.00
   28   28   28    -24.10      0.00
   23   24   29      8.45      0.00
   22   25   29      5.23      0.00
   24   25   29      5.66      0.00
   21   26   29      7.40      0.00
   23   26   29      1.14      0.00
   25   26   29    -13.95      0.00
   20   27   29     10.08      0.00
   22   27   29     -2.55      0.00
   24   27   29      0.20      0.00
   26   27   29      1.83      0.00
   17   28   29     14.78      0.00
   19   28   29      7.18      0.00
   21   28   29      4.97      0.00
   23   28   29     -6.82      0.00
   25   28   29     -0.40      0.00
   27   28   29      1.27      0.00
   16   29   29    -12.47      0.00
   18   29   29      8.26      0.00
   20   29   29     -1.87      0.00
   22   29   29     -5.09      0.00
   24   29   29    -10.86      0.00
   26   29   29      1.64      0.00
   28   29   29      3.70      0.00
   23   23   30      3.74      0.00
   22   24   30     -9.15      0.00
   24   24   30      8.76      0.00
   21   25   30      4.04      0.00
   23   25   30     -0.53      0.00
   25   25   30     -8.26      0.00
   20   26   30    -16.94      0.00
   22   26   30      8.71      0.00
   24   26   30     -8.35      0.00
   26   26   30     -4.98      0.00
   17   27   30     -3.07      0.00
   19   27   30    -19.20      0.00
   21   27   30     -6.06      0.00
   23   27   30      1.36      0.00
   25   27   30     -1.72      0.00
   27   27   30      6.23      0.00
   16   28   30     20.28      0.00
   18   28   30      3.20      0.00
   20   28   30      6.81      0.00
   22   28   30     -2.17      0.00
   24   28   30     -2.83      0.00
   26   28   30      2.36      0.00
   28   28   30     -6.98      0.00
   13   29   30     -8.53      0.00
   15   29   30     -4.56      0.00
   17   29   30     -8.91      0.00
   19   29   30    -14.92      0.00
   21   29   30     -4.85      0.00
   23   29   30      1.06      0.00
   25   29   30      8.12      0.00
   27   29   30     -5.62      0.00
   29   29   30      3.54      0.00
   12   30   30     12.39      0.00
   14   30   30      0.47      0.00
   16   30   30     18.40      0.00
   18   30   30     11.47      0.00
   20   30   30     -3.19      0.00
   22   30   30     -0.36      0.00
   24   30   30     -4.59      0.00
   26   30   30     -4.09      0.00
   22   23   31     -7.67      0.00
   21   24   31     25.82      0.00
   23   24   31      4.08      0.00
   18   25   31     -1.92      0.00
   20   25   31    -15.41      0.00
   22   25   31    -10.50      0.00
   24   25   31     -3.28      0.00
   17   26   31    -10.23      0.00
   19   26   31      2.41      0.00
   21   26   31      3.46      0.00
   23   26   31    -12.23      0.00
   25   26   31      8.48      0.00
   16   27   31      1.72      0.00
   18   27   31     -4.55      0.00
   20   27   31      0.88      0.00
   22   27   31     -0.51      0.00
   24   27   31      3.73      0.00
   26   27   31      3.76      0.00
   13   28   31     -4.95      0.00
   15   28   31    -12.35      0.00
   17   28   31      4.29      0.00
   19   28   31      7.49      0.00
   21   28   31     -1.79      0.00
   23   28   31      2.80      0.00
   25   28   31      0.60      0.00
   27   28   31     -6.39      0.00
   12   29   31     23.37      0.00
   14   29   31      5.67      0.00
   16   29   31     -5.87      0.00
   18   29   31     -2.91      0.00
   20   29   31     -7.60      0.00
   22   29   31      4.87      0.00
   24   29   31      0.51      0.00
   26   29   31      5.68      0.00
    7   30   31     -5.89      0.00
    9   30   31      8.04      0.00
   11   30   31     -6.01      0.00
   13   30   31      6.61      0.00
   15   30   31    -12.08      0.00
   17   30   31     -1.04      0.00
   19   30   31     12.59      0.00
   21   30   31      5.17      0.00
   23   30   31      1.15      0.00
   25   30   31     -3.08      0.00
    0   31   31      2.00      0.00
    2   31   31     18.02      0.00
    4   31   31      7.26      0.00
    6   31   31    -15.19      0.00
    8   31   31     19.28      0.00
   10   31   31      3.74      0.00
   12   31   31     12.44      0.00
   14   31   31      1.01      0.00
   16   31   31      5.22      0.00
   18   31   31    -10.20      0.00
   20   31   31      3.55      0.00
   22   31   31      0.40      0.00
   24   31   31     -0.23      0.00
   21   21   32      3.61      0.00
   20   22   32     -9.36      0.00
   22   22   32     -0.90      0.00
   19   23   32     -2.67      0.00
   21   23   32      1.40      0.00
   23   23   32      0.42      0.00
   18   24   32     -5.95      0.00
   20   24   32     -3.49      0.00
   22   24   32    -11.50      0.00
   24   24   32     -3.33      0.00
   17   25   32      7.99      0.00
   19   25   32     10.98      0.00
   21   25   32      2.24      0.00
   23   25   32      6.18      0.00
   25   25   32      8.18      0.00
   16   26   32     -9.84      0.00
   18   26   32      0.71      0.00
   20   26   32     -5.33      0.00
   22   26   32     -1.56      0.00
   24   26   32     -4.80      0.00
   26   26   32      9.75      0.00
   13   27   32     -0.96      0.00
   15   27   32      8.06      0.00
   17   27   32      6.66      0.00
   19   27   32     15.12      0.00
   21   27   32     13.29      0.00
   23   27   32      5.06      0.00
   25   27   32      0.02      0.00
   27   27   32     -4.24      0.00
   10   28   32    -13.33      0.00
   12   28   32      6.85      0.00
   14   28   32      2.48      0.00
   16   28   32    -11.04      0.00
   18   28   32     -7.88      0.00
   20   28   32     -9.49      0.00
   22   28   32     -7.11      0.00
   24   28   32      3.23      0.00
   26   28   32      2.01      0.00
    7   29   32     20.26      0.00
    9   29   32     16.98      0.00
   11   29   32      2.70      0.00
   13   29   32     -0.88      0.00
   15   29   32     11.41      0.00
   17   29   32      5.55      0.00
   19   29   32      2.29      0.00
   21   29   32      0.53      0.00
   23   29   32      2.20      0.00
   25   29   32      5.29      0.00
    0   30   32     41.54      0.00
    2   30   32    -26.63      0.00
    4   30   32     12.74      0.00
    6   30   32     22.90      0.00
    8   30   32    -11.10      0.00
   10   30   32     17.69      0.00
   12   30   32      8.39      0.00
   14   30   32    -17.47      0.00
   16   30   32     -9.91      0.00
   18   30   32      8.42      0.00
   20   30   32     -3.31      0.00
   22   30   32     -3.59      0.00
   24   30   32     -8.14      0.00
    1   31   32      8.95      0.00
    3   31   32     -0.45      0.00
    5   31   32    -14.19      0.00
    7   31   32    -10.91      0.00
    9   31   32     -6.05      0.00
   11   31   32     -5.04      0.00
   13   31   32     -9.42      0.00
   15   31   32      8.12      0.00
   17   31   32      6.04      0.00
   19   31   32     -4.07      0.00
   21   31   32      0.66      0.00
   23   31   32     -6.69      0.00
    0   32   32    -37.12      0.00
    2   32   32     -6.38      0.00
    4   32   32     14.72      0.00
    6   32   32     -0.76      0.00
    8   32   32     -6.48      0.00
   10   32   32      3.53      0.00
   12   32   32      5.11      0.00
   14   32   32      7.24      0.00
   16   32   32     -6.45      0.00
   18   32   32      1.18      0.00
   20   32   32     -4.44      0.00
   22   32   32      6.81      0.00
   20   21   33     12.93      0.00
   19   22   33     13.01      0.00
   21   22   33     -1.75      0.00
   18   23   33      4.15      0.00
   20   23   33      1.58      0.00
   22   23   33     -0.39      0.00
   17   24   33     -1.80      0.00
   19   24   33     -1.93      0.00
   21   24   33      2.78      0.00
   23   24   33      3.58      0.00
   14   25   33      7.41      0.00
   16   25   33     -4.24      0.00
   18   25   33      6.57      0.00
   20   25   33     -2.89      0.00
   22   25   33      0.93      0.00
   24   25   33      0.68      0.00
   13   26   33     13.21      0.00
   15   26   33     13.72      0.00
   17   26   33     -6.84      0.00
   19   26   33     -4.94      0.00
   21   26   33      7.81      0.00
   23   26   33     -2.24      0.00
   25   26   33     -0.42      0.00
   10   27   33    -16.37      0.00
   12   27   33     14.64      0.00
   14   27   33      0.13      0.00
   16   27   33     -3.15      0.00
   18   27   33      7.37      0.00
   20   27   33     -0.09      0.00
   22   27   33     -0.63      0.00
   24   27   33     -4.34      0.00
   26   27   33     -7.66      0.00
    7   28   33      1.13      0.00
    9   28   33    -19.93      0.00
   11   28   33     11.10      0.00
   13   28   33     -7.93      0.00
   15   28   33     -5.84      0.00
   17   28   33     -6.76      0.00
   19   28   33      0.96      0.00
   21   28   33      4.74      0.00
   23   28   33     -4.11      0.00
   25   28   33     -9.10      0.00
    0   29   33     10.66      0.00
    2   29   33     -1.27      0.00
    4   29   33     12.47      0.00
    6   29   33    -11.73      0.00
    8   29   33    -11.17      0.00
   10   29   33      9.31      0.00
   12   29   33     -5.43      0.00
   14   29   33      0.95      0.00
   16   29   33     -0.52      0.00
   18   29   33      5.32      0.00
   20   29   33     -0.34      0.00
   22   29   33      9.63      0.00
   24   29   33     -0.10      0.00
    1   30   33     -4.70      0.00
    3   30   33    -10.24      0.00
    5   30   33     -8.75      0.00
    7   30   33    -14.54      0.00
    9   30   33      4.75      0.00
   11   30   33     -9.72      0.00
   13   30   33      5.34      0.00
   15   30   33      2.43      0.00
   17   30   33     -3.62      0.00
   19   30   33     -8.74      0.00
   21   30   33     -6.48      0.00
   23   30   33     -3.84      0.00
    0   31   33     23.33      0.00
    2   31   33    -23.49      0.00
    4   31   33      4.15      0.00
    6   31   33     -3.89      0.00
    8   31   33     23.05      0.00
   10   31   33     -5.94      0.00
   12   31   33    -16.33      0.00
   14   31   33     -4.19      0.00
   16   31   33      5.16      0.00
   18   31   33     -2.71      0.00
   20   31   33      0.02      0.00
   22   31   33      1.13      0.00
    1   32   33     13.66      0.00
    3   32   33     -0.06      0.00
    5   32   33      7.93      0.00
    7   32   33     -5.90      0.00
    9   32   33      0.51      0.00
   11   32   33      2.55      0.00
   13   32   33      5.63      0.00
   15   32   33      0.71      0.00
   17   32   33     -0.58      0.00
   19   32   33      1.72      0.00
   21   32   33     -3.78      0.00
    0   33   33     15.81      0.00
    2   33   33      0.79      0.00
    4   33   33      1.03      0.00
    6   33   33     12.28      0.00
    8   33   33     11.13      0.00
   10   33   33     -3.73      0.00
   12   33   33      7.38      0.00
   14   33   33     13.61      0.00
   16   33   33      7.32      0.00
   18   33   33     -6.52      0.00
   20   33   33     -3.55      0.00
   20   20   34     -3.31      0.00
   19   21   34      3.07      0.00
   21   21   34     -8.33      0.00
   18   22   34     -1.23      0.00
   20   22   34      5.87      0.00
   22   22   34    -17.95      0.00
   15   23   34     -7.27      0.00
   17   23   34      2.51      0.00
   19   23   34      8.55      0.00
   21   23   34      3.19      0.00
   23   23   34     -0.71      0.00
   14   24   34     -5.71      0.00
   16   24   34      5.40      0.00
   18   24   34     -6.15      0.00
   20   24   34    -15.28      0.00
   22   24   34      3.96      0.00
   24   24   34     -7.19      0.00
   11   25   34     -3.39      0.00
   13   25   34    -13.98      0.00
   15   25   34      8.69      0.00
   17   25   34      6.03      0.00
   19   25   34     -5.12      0.00
   21   25   34      3.46      0.00
   23   25   34      2.00      0.00
   25   25   34      6.75      0.00
   10   26   34     22.70      0.00
   12   26   34     -0.43      0.00
   14   26   34     -2.33      0.00
   16   26   34     -8.71      0.00
   18   26   34      1.87      0.00
   20   26   34     -4.54      0.00
   22   26   34     -0.88      0.00
   24   26   34     -2.75      0.00
   26   26   34      1.39      0.00
    3   27   34    -15.04      0.00
    5   27   34     -5.09      0.00
    7   27   34    -21.38      0.00
    9   27   34     -1.67      0.00
   11   27   34    -18.37      0.00
   13   27   34     -4.40      0.00
   15   27   34     -1.91      0.00
   17   27   34      2.60      0.00
   19   27   34     -1.55      0.00
   21   27   34      1.47      0.00
   23   27   34     -5.48      0.00
   25   27   34      0.12      0.00
    0   28   34     -6.99      0.00
    2   28   34     -5.55      0.00
    4   28   34      2.11      0.00
    6   28   34    -11.48      0.00
    8   28   34     -9.70      0.00
   10   28   34     -4.53      0.00
   12   28   34      4.63      0.00
   14   28   34      2.74      0.00
   16   28   34      3.05      0.00
   18   28   34     -5.67      0.00
   20   28   34      1.85      0.00
   22   28   34     -5.04      0.00
   24   28   34      3.02      0.00
    1   29   34    -10.78      0.00
    3   29   34     -7.66      0.00
    5   29   34     12.75      0.00
    7   29   34      4.54      0.00
    9   29   34     10.12      0.00
   11   29   34      0.19      0.00
   13   29   34     -3.25      0.00
   15   29   34      5.15      0.00
   17   29   34      1.50      0.00
   19   29   34      7.01      0.00
   21   29   34      4.56      0.00
   23   29   34      7.73      0.00
    0   30   34      5.45      0.00
    2   30   34     18.85      0.00
    4   30   34     21.71      0.00
    6   30   34      1.17      0.00
    8   30   34     -3.01      0.00
   10   30   34      6.76      0.00
   12   30   34     -4.44      0.00
   14   30   34     -1.37      0.00
   16   30   34     -2.00      0.00
   18   30   34    -14.19      0.00
   20   30   34      3.98      0.00
   22   30   34     -8.96      0.00
    1   31   34     -4.61      0.00
    3   31   34     -1.53      0.00
    5   31   34    -10.40      0.00
    7   31   34      9.75      0.00
    9   31   34     -2.75      0.00
   11   31   34      9.08      0.00
   13   31   34     -3.66      0.00
   15   31   34      4.48      0.00
   17   31   34      9.17      0.00
   19   31   34     -0.84      0.00
   21   31   34      4.40      0.00
    0   32   34    -16.61      0.00
    2   32   34      3.03      0.00
    4   32   34      5.61      0.00
    6   32   34    -17.62      0.00
    8   32   34     10.14      0.00
   10   32   34    -13.40      0.00
   12   32   34      3.54      0.00
   14   32   34     -5.46      0.00
   16   32   34     -9.89      0.00
   18   32   34     -2.33      0.00
   20   32   34     15.30      0.00
    1   33   34      2.80      0.00
    3   33   34      6.60      0.00
    5   33   34     -1.77      0.00
    7   33   34     -4.57      0.00
    9   33   34      2.49      0.00
   11   33   34      9.16      0.00
   13   33   34      4.51      0.00
   15   33   34    -10.74      0.00
   17   33   34      0.24      0.00
    0   34   34      0.07      0.00
    2   34   34    -22.08      0.00
    4   34   34     -4.92      0.00
    6   34   34     -4.02      0.00
    8   34   34     -6.12      0.00
   10   34   34    -12.35      0.00
   12   34   34     -0.57      0.00
   14   34   34     10.41      0.00
   16   34   34      3.53      0.00
   18   19   35      4.24      0.00
   17   20   35     -0.46      0.00
   19   20   35     -2.16      0.00
   16   21   35     -8.11      0.00
   18   21   35      0.74      0.00
   20   21   35      2.19      0.00
   15   22   35     -5.00      0.00
   17   22   35     -4.32      0.00
   19   22   35     -1.14      0.00
   21   22   35     -5.86      0.00
   14   23   35    -16.66      0.00
   16   23   35      6.07      0.00
   18   23   35      2.67      0.00
   20   23   35      1.81      0.00
   22   23   35      0.65      0.00
   11   24   35    -14.85      0.00
   13   24   35      6.25      0.00
   15   24   35     19.35      0.00
   17   24   35     -0.19      0.00
   19   24   35     -2.09      0.00
   21   24   35      7.32      0.00
   23   24   35    -10.19      0.00
    8   25   35     17.00      0.00
   10   25   35     -7.46      0.00
   12   25   35    -10.56      0.00
   14   25   35      6.61      0.00
   16   25   35     -2.61      0.00
   18   25   35    -10.16      0.00
   20   25   35      0.59      0.00
   22   25   35      3.97      0.00
   24   25   35     -0.50      0.00
    1   26   35      5.76      0.00
[truncated: 54,378 more chars]
