# Supplementary material for: Dynamic three-dimensional structures of a metal–organic framework captured with femtosecond serial crystallography
Source: Nat Chem. 2024 Mar 25;16(5):693–9. doi: 10.1038/s41557-024-01460-w (PMC11087265; doi:10.1038/s41557-024-01460-w)
Supplement: Supplementary file 32 — Crystallographic structure factors for PCN–224(Fe)–CO at 316 ps; CCDC reference number 2308057. [file 41557_2024_1460_MOESM32_ESM.cif]

 
data_time316d10
# start Validation Reply Form
_vrf_THETM01_time316d10
;
PROBLEM: The value of sine(theta_max)/wavelength is less than 0.575
RESPONSE: To prevent the intensities of the Bragg spots in the 
low-resolution region from exceeding the detector's saturation limit, 
the X-ray flux had to be limited. Consequently, the intensity of the 
Bragg spots in the high-resolution region was insufficient for detection, 
resulting in the limited resolution.
;
# end Validation Reply Form

_audit_creation_method            'SHELXL-2018/3'
_shelx_SHELXL_version_number      '2018/3'
_chemical_name_systematic         ?
_chemical_name_common             ?
_chemical_melting_point           ?
_chemical_formula_moiety          'C147 H72 Fe3 N12 O67 Zr12' 
_chemical_formula_sum
 'C147 H72 Fe3 N12 O67 Zr12' 
_chemical_formula_weight          4340.35

loop_
 _atom_type_symbol
 _atom_type_description
 _atom_type_scat_dispersion_real
 _atom_type_scat_dispersion_imag
 _atom_type_scat_source
 'C'  'C'   0.0051   0.0024
 'International Tables Vol C Tables 4.2.6.8 and 6.1.1.4'
 'H'  'H'   0.0000   0.0000
 'International Tables Vol C Tables 4.2.6.8 and 6.1.1.4'
 'N'  'N'   0.0096   0.0048
 'International Tables Vol C Tables 4.2.6.8 and 6.1.1.4'
 'O'  'O'   0.0160   0.0088
 'International Tables Vol C Tables 4.2.6.8 and 6.1.1.4'
 'Fe'  'Fe'   0.3561   1.1184
 'International Tables Vol C Tables 4.2.6.8 and 6.1.1.4'
 'Zr'  'Zr'  -1.4549   0.7529
 'International Tables Vol C Tables 4.2.6.8 and 6.1.1.4'
 
_space_group_crystal_system       cubic
_space_group_IT_number            229
_space_group_name_H-M_alt         'I m -3 m'
_space_group_name_Hall            '-I 4 2 3'
 
_shelx_space_group_comment
;
The symmetry employed for this shelxl refinement is uniquely defined
by the following loop, which should always be used as a source of
symmetry information in preference to the above space-group names.
They are only intended as comments.
;
 
loop_
 _space_group_symop_operation_xyz
 'x, y, z'
 '-x, -y, z'
 '-x, y, -z'
 'x, -y, -z'
 'z, x, y'
 'z, -x, -y'
 '-z, -x, y'
 '-z, x, -y'
 'y, z, x'
 '-y, z, -x'
 'y, -z, -x'
 '-y, -z, x'
 'y, x, -z'
 '-y, -x, -z'
 'y, -x, z'
 '-y, x, z'
 'x, z, -y'
 '-x, z, y'
 '-x, -z, -y'
 'x, -z, y'
 'z, y, -x'
 'z, -y, x'
 '-z, y, x'
 '-z, -y, -x'
 'x+1/2, y+1/2, z+1/2'
 '-x+1/2, -y+1/2, z+1/2'
 '-x+1/2, y+1/2, -z+1/2'
 'x+1/2, -y+1/2, -z+1/2'
 'z+1/2, x+1/2, y+1/2'
 'z+1/2, -x+1/2, -y+1/2'
 '-z+1/2, -x+1/2, y+1/2'
 '-z+1/2, x+1/2, -y+1/2'
 'y+1/2, z+1/2, x+1/2'
 '-y+1/2, z+1/2, -x+1/2'
 'y+1/2, -z+1/2, -x+1/2'
 '-y+1/2, -z+1/2, x+1/2'
 'y+1/2, x+1/2, -z+1/2'
 '-y+1/2, -x+1/2, -z+1/2'
 'y+1/2, -x+1/2, z+1/2'
 '-y+1/2, x+1/2, z+1/2'
 'x+1/2, z+1/2, -y+1/2'
 '-x+1/2, z+1/2, y+1/2'
 '-x+1/2, -z+1/2, -y+1/2'
 'x+1/2, -z+1/2, y+1/2'
 'z+1/2, y+1/2, -x+1/2'
 'z+1/2, -y+1/2, x+1/2'
 '-z+1/2, y+1/2, x+1/2'
 '-z+1/2, -y+1/2, -x+1/2'
 '-x, -y, -z'
 'x, y, -z'
 'x, -y, z'
 '-x, y, z'
 '-z, -x, -y'
 '-z, x, y'
 'z, x, -y'
 'z, -x, y'
 '-y, -z, -x'
 'y, -z, x'
 '-y, z, x'
 'y, z, -x'
 '-y, -x, z'
 'y, x, z'
 '-y, x, -z'
 'y, -x, -z'
 '-x, -z, y'
 'x, -z, -y'
 'x, z, y'
 '-x, z, -y'
 '-z, -y, x'
 '-z, y, -x'
 'z, -y, -x'
 'z, y, x'
 '-x+1/2, -y+1/2, -z+1/2'
 'x+1/2, y+1/2, -z+1/2'
 'x+1/2, -y+1/2, z+1/2'
 '-x+1/2, y+1/2, z+1/2'
 '-z+1/2, -x+1/2, -y+1/2'
 '-z+1/2, x+1/2, y+1/2'
 'z+1/2, x+1/2, -y+1/2'
 'z+1/2, -x+1/2, y+1/2'
 '-y+1/2, -z+1/2, -x+1/2'
 'y+1/2, -z+1/2, x+1/2'
 '-y+1/2, z+1/2, x+1/2'
 'y+1/2, z+1/2, -x+1/2'
 '-y+1/2, -x+1/2, z+1/2'
 'y+1/2, x+1/2, z+1/2'
 '-y+1/2, x+1/2, -z+1/2'
 'y+1/2, -x+1/2, -z+1/2'
 '-x+1/2, -z+1/2, y+1/2'
 'x+1/2, -z+1/2, -y+1/2'
 'x+1/2, z+1/2, y+1/2'
 '-x+1/2, z+1/2, -y+1/2'
 '-z+1/2, -y+1/2, x+1/2'
 '-z+1/2, y+1/2, -x+1/2'
 'z+1/2, -y+1/2, -x+1/2'
 'z+1/2, y+1/2, x+1/2'
 
_cell_length_a                    38.887(5)
_cell_length_b                    38.887(5)
_cell_length_c                    38.887(5)
_cell_angle_alpha                 90
_cell_angle_beta                  90
_cell_angle_gamma                 90
_cell_volume                      58804(20)
_cell_formula_units_Z             4
_cell_measurement_temperature     293(2)
_cell_measurement_reflns_used     1915595
_cell_measurement_theta_min       0.87
_cell_measurement_theta_max       27.87
 
_exptl_crystal_description        cubic
_exptl_crystal_colour             black
_exptl_crystal_density_meas       ?
_exptl_crystal_density_method     ?
_exptl_crystal_density_diffrn     0.490          
_exptl_crystal_F_000              8528
_exptl_transmission_factor_min    ?
_exptl_transmission_factor_max    ?
_exptl_crystal_size_max           ?
_exptl_crystal_size_mid           ?
_exptl_crystal_size_min           ?
_exptl_absorpt_coefficient_mu     0.447
_shelx_estimated_absorpt_T_min    ?
_shelx_estimated_absorpt_T_max    ?
_exptl_absorpt_correction_type    ?
_exptl_absorpt_correction_T_min   ?
_exptl_absorpt_correction_T_max   ?
_exptl_absorpt_process_details    ?
_exptl_absorpt_special_details    ?
_diffrn_ambient_temperature       293(2)
_diffrn_radiation_wavelength      0.82656
_diffrn_radiation_type            'synchrotron'
_diffrn_source                    'PAL-XFEL'
_diffrn_measurement_device_type   'SFX measurement MX-225HS'
_diffrn_measurement_method        'Fixed-target system'
_diffrn_detector_area_resol_mean  ?
_diffrn_reflns_number             7251
_diffrn_reflns_av_unetI/netI      0.1116
_diffrn_reflns_av_R_equivalents   0.0837
_diffrn_reflns_limit_h_min        1
_diffrn_reflns_limit_h_max        43
_diffrn_reflns_limit_k_min        0
_diffrn_reflns_limit_k_max        30
_diffrn_reflns_limit_l_min        0
_diffrn_reflns_limit_l_max        30
_diffrn_reflns_theta_min          0.861
_diffrn_reflns_theta_max          27.676
_diffrn_reflns_theta_full         27.676
_diffrn_measured_fraction_theta_max   0.992
_diffrn_measured_fraction_theta_full  0.992
_diffrn_reflns_Laue_measured_fraction_max    0.992
_diffrn_reflns_Laue_measured_fraction_full   0.992
_diffrn_reflns_point_group_measured_fraction_max   0.992
_diffrn_reflns_point_group_measured_fraction_full  0.992
_reflns_number_total              4086
_reflns_number_gt                 2060
_reflns_threshold_expression      'I > 2\s(I)'
_reflns_Friedel_coverage          0.000
_reflns_Friedel_fraction_max      .
_reflns_Friedel_fraction_full     .
 
_reflns_special_details
;
 Reflections were merged by SHELXL according to the crystal
 class for the calculation of statistics and refinement.
 
 Structure factors included contributions from the .fab file.
 
 _reflns_Friedel_fraction is defined as the number of unique
 Friedel pairs measured divided by the number that would be
 possible theoretically, ignoring centric projections and
 systematic absences.
;
 
_computing_data_collection        ?
_computing_cell_refinement        ?
_computing_data_reduction         'CrystFEL (J. Appl. Cryst. 2012) and XPREP (Bruker, 2004)'
_computing_structure_solution     'SHELXT 2018/2 (Sheldrick, 2018)'
_computing_structure_refinement 'SHELXL-2018/3 (Sheldrick, 2018)'
_computing_molecular_graphics     ?
_computing_publication_material   ?
_refine_special_details           ?
_refine_ls_structure_factor_coef  Fsqd
_refine_ls_matrix_type            full
_refine_ls_weighting_scheme       calc
_refine_ls_weighting_details
'w=1/[\s^2^(Fo^2^)+(0.2000P)^2^] where P=(Fo^2^+2Fc^2^)/3'
_atom_sites_solution_primary      ?
_atom_sites_solution_secondary    ?
_atom_sites_solution_hydrogens    geom
_refine_ls_hydrogen_treatment     constr
_refine_ls_extinction_method      'SHELXL-2018/3 (Sheldrick 2018)'
_refine_ls_extinction_coef        0.00010(3)
_refine_ls_extinction_expression
 'Fc^*^=kFc[1+0.001xFc^2^\l^3^/sin(2\q)]^-1/4^'
_refine_ls_number_reflns          4086
_refine_ls_number_parameters      131
_refine_ls_number_restraints      144
_refine_ls_R_factor_all           0.1480
_refine_ls_R_factor_gt            0.1118
_refine_ls_wR_factor_ref          0.3441
_refine_ls_wR_factor_gt           0.2912
_refine_ls_goodness_of_fit_ref    1.052
_refine_ls_restrained_S_all       1.041
_refine_ls_shift/su_max           0.000
_refine_ls_shift/su_mean          0.000
 
loop_
 _atom_site_label
 _atom_site_type_symbol
 _atom_site_fract_x
 _atom_site_fract_y
 _atom_site_fract_z
 _atom_site_U_iso_or_equiv
 _atom_site_adp_type
 _atom_site_occupancy
 _atom_site_site_symmetry_order  
 _atom_site_calc_flag
 _atom_site_refinement_flags_posn
 _atom_site_refinement_flags_adp
 _atom_site_refinement_flags_occupancy
 _atom_site_disorder_assembly
 _atom_site_disorder_group
O3 O 0.28222(18) 0.71778(18) 0.28222(18) 0.115(3) Uani 1 6 d S TU P . .
O4 O 0.27871(18) 0.67263(16) 0.18513(18) 0.193(3) Uani 1 1 d . U . . .
C6 C 0.250000 0.64119(14) 0.14119(14) 0.160(5) Uani 1 2 d DS TU P . .
C5 C 0.250000 0.66904(15) 0.16904(15) 0.191(6) Uani 1 2 d DS TU P . .
C7 C 0.2233(4) 0.6337(2) 0.1241(2) 0.199(4) Uani 1 1 d . U . . .
H7 H 0.203619 0.646199 0.129678 0.239 Uiso 1 1 calc R U . . .
C9 C 0.250000 0.5899(2) 0.0899(2) 0.174(6) Uani 1 2 d S TU P . .
C8 C 0.2192(4) 0.6089(3) 0.0975(3) 0.211(5) Uani 1 1 d . U . . .
H8 H 0.198521 0.605290 0.086024 0.253 Uiso 1 1 calc R U . . .
C10 C 0.250000 0.56332(16) 0.06332(16) 0.190(6) Uani 1 2 d S TU P . .
C11 C 0.2507(3) 0.57339(16) 0.02840(15) 0.197(5) Uani 1 1 d . U . . .
C12 C 0.2514(4) 0.60860(16) 0.0182(2) 0.239(6) Uani 1 1 d . U . . .
H12 H 0.251748 0.627710 0.032603 0.287 Uiso 1 1 calc R U . . .
N13 N 0.2508(4) 0.5510(2) 0.000000 0.197(5) Uani 1 2 d S TU P . .
Fe15 Fe 0.23356(15) 0.500000 0.000000 0.153(3) Uani 0.5 4 d DS TU P . .
C16 C 0.1892(5) 0.500000 0.000000 0.138(9) Uani 0.5 4 d DS TU P . .
O17 O 0.1625(7) 0.500000 0.000000 0.204(11) Uani 0.5 4 d DS TU P . .
Zr1 Zr 0.2982(3) 0.7018(3) 0.2334(2) 0.139(2) Uani 0.56(2) 2 d S TU P . 1
O7 O 0.3533(5) 0.6921(7) 0.2552(7) 0.258(10) Uani 0.56(2) 1 d . U P . 1
O1 O 0.3167(5) 0.7537(3) 0.2463(3) 0.132(6) Uani 0.56(2) 2 d S TU P . 1
Zr2 Zr 0.2862(3) 0.7138(3) 0.2213(3) 0.126(3) Uani 0.44(2) 2 d S TU P . 2
O8 O 0.3397(4) 0.7079(6) 0.2451(5) 0.158(7) Uani 0.44(2) 1 d . U P . 2
O2 O 0.2893(5) 0.7638(4) 0.2362(4) 0.121(6) Uani 0.44(2) 2 d S TU P . 2
 
loop_
 _atom_site_aniso_label
 _atom_site_aniso_U_11
 _atom_site_aniso_U_22
 _atom_site_aniso_U_33
 _atom_site_aniso_U_23
 _atom_site_aniso_U_13
 _atom_site_aniso_U_12
O3 0.115(3) 0.115(3) 0.115(3) -0.030(4) 0.030(4) -0.030(4)
O4 0.203(6) 0.175(5) 0.200(5) -0.106(4) 0.094(5) -0.095(5)
C6 0.248(13) 0.117(5) 0.117(5) -0.068(6) 0.064(6) -0.064(6)
C5 0.243(14) 0.165(7) 0.165(7) -0.085(8) 0.118(9) -0.118(9)
C7 0.330(13) 0.133(6) 0.134(6) -0.075(5) 0.031(7) -0.045(7)
C9 0.340(19) 0.091(4) 0.091(4) -0.002(5) 0.011(6) -0.011(6)
C8 0.308(14) 0.181(9) 0.144(7) -0.046(7) 0.002(8) -0.047(9)
C10 0.408(19) 0.082(3) 0.082(3) -0.004(4) -0.007(5) 0.007(5)
C11 0.439(15) 0.079(4) 0.074(4) -0.010(3) -0.004(5) 0.006(5)
C12 0.55(2) 0.065(3) 0.097(4) 0.011(3) 0.004(7) 0.024(6)
N13 0.418(17) 0.080(4) 0.092(5) 0.000 0.000 -0.004(6)
Fe15 0.301(9) 0.080(2) 0.079(2) 0.000 0.000 0.000
C16 0.28(3) 0.073(13) 0.062(11) 0.000 0.000 0.000
O17 0.35(3) 0.114(14) 0.150(18) 0.000 0.000 0.000
Zr1 0.140(3) 0.140(3) 0.137(3) -0.059(2) 0.059(2) -0.053(3)
O7 0.111(10) 0.33(2) 0.33(2) 0.067(17) 0.078(11) 0.009(11)
O1 0.140(13) 0.128(6) 0.128(6) -0.034(6) 0.037(7) -0.037(7)
Zr2 0.126(3) 0.126(3) 0.126(4) -0.055(3) 0.055(3) -0.046(3)
O8 0.094(9) 0.221(16) 0.159(11) -0.037(10) 0.036(8) -0.018(8)
O2 0.109(13) 0.127(7) 0.127(7) 0.006(10) 0.037(8) -0.037(8)
 
_geom_special_details
;
 All esds (except the esd in the dihedral angle between two l.s. planes)
 are estimated using the full covariance matrix.  The cell esds are taken
 into account individually in the estimation of esds in distances, angles
 and torsion angles; correlations between esds in cell parameters are only
 used when they are defined by crystal symmetry.  An approximate (isotropic)
 treatment of cell esds is used for estimating esds involving l.s. planes.
;
 
loop_
 _geom_bond_atom_site_label_1
 _geom_bond_atom_site_label_2
 _geom_bond_distance
 _geom_bond_site_symmetry_2
 _geom_bond_publ_flag
O3 Zr1 2.090(6) . ?
O3 Zr1 2.090(6) 12_665 ?
O3 Zr1 2.090(6) 6_566 ?
O3 Zr2 2.377(12) . ?
O3 Zr2 2.377(12) 12_665 ?
O3 Zr2 2.377(12) 6_566 ?
O4 C5 1.287(8) . ?
O4 Zr2 2.152(6) . ?
O4 Zr1 2.322(9) . ?
C6 C7 1.268(12) . ?
C6 C7 1.268(12) 42_554 ?
C6 C5 1.532(8) . ?
C7 C8 1.425(12) . ?
C7 H7 0.9300 . ?
C9 C8 1.436(14) 42_554 ?
C9 C8 1.436(14) . ?
C9 C10 1.464(15) . ?
C8 H8 0.9300 . ?
C10 C11 1.413(7) 42_554 ?
C10 C11 1.414(7) . ?
C11 N13 1.405(7) . ?
C11 C12 1.425(9) . ?
C12 C12 1.418(15) 50 ?
C12 H12 0.9300 . ?
N13 Fe15 2.077(9) 89_554 ?
N13 Fe15 2.094(9) . ?
Fe15 Fe15 1.279(12) 89_554 ?
Fe15 C16 1.725(19) . ?
C16 O17 1.037(19) . ?
Zr1 O1 2.199(8) 6_566 ?
Zr1 O1 2.199(8) . ?
Zr1 O7 2.33(2) . ?
Zr1 O7 2.33(2) 61_665 ?
Zr1 Zr1 3.560(8) 12_665 ?
Zr1 Zr1 3.560(8) 6_566 ?
Zr2 O2 1.30(3) 84_455 ?
Zr2 O2 2.033(12) 6_566 ?
Zr2 O2 2.033(11) . ?
Zr2 O8 2.288(17) 61_665 ?
Zr2 O8 2.289(17) . ?
Zr2 Zr2 2.85(2) 84_455 ?
Zr2 Zr2 2.85(2) 78_554 ?
Zr2 Zr2 3.567(8) 12_665 ?
Zr2 Zr2 3.567(8) 6_566 ?
O2 O2 1.76(2) 78_554 ?
O2 O2 1.77(2) 84_455 ?
 
loop_
 _geom_angle_atom_site_label_1
 _geom_angle_atom_site_label_2
 _geom_angle_atom_site_label_3
 _geom_angle
 _geom_angle_site_symmetry_1
 _geom_angle_site_symmetry_3
 _geom_angle_publ_flag
Zr1 O3 Zr1 116.8(3) . 12_665 ?
Zr1 O3 Zr1 116.8(3) . 6_566 ?
Zr1 O3 Zr1 116.8(3) 12_665 6_566 ?
Zr1 O3 Zr2 109.6(5) . 12_665 ?
Zr1 O3 Zr2 19.52(19) 12_665 12_665 ?
Zr1 O3 Zr2 109.6(5) 6_566 12_665 ?
Zr2 O3 Zr2 97.2(6) . 12_665 ?
Zr1 O3 Zr2 109.6(5) . 6_566 ?
Zr1 O3 Zr2 109.6(5) 12_665 6_566 ?
Zr1 O3 Zr2 19.52(19) 6_566 6_566 ?
Zr2 O3 Zr2 97.2(6) . 6_566 ?
Zr2 O3 Zr2 97.2(6) 12_665 6_566 ?
C5 O4 Zr2 121.1(7) . . ?
C5 O4 Zr1 136.8(6) . . ?
C7 C6 C7 115.7(11) . 42_554 ?
C7 C6 C5 122.2(5) . . ?
C7 C6 C5 122.2(5) 42_554 . ?
O4 C5 O4 130.3(9) . 42_554 ?
O4 C5 C6 114.9(4) . . ?
O4 C5 C6 114.9(4) 42_554 . ?
C6 C7 C8 128.8(12) . . ?
C6 C7 H7 115.6 . . ?
C8 C7 H7 115.6 . . ?
C8 C9 C8 119.1(13) 42_554 . ?
C8 C9 C10 120.5(6) 42_554 . ?
C8 C9 C10 120.5(6) . . ?
C7 C8 C9 113.8(13) . . ?
C7 C8 H8 123.1 . . ?
C9 C8 H8 123.1 . . ?
C11 C10 C11 122.2(8) 42_554 . ?
C11 C10 C9 118.9(4) 42_554 . ?
C11 C10 C9 118.9(4) . . ?
N13 C11 C10 125.7(6) . . ?
N13 C11 C12 112.1(6) . . ?
C10 C11 C12 122.2(6) . . ?
C12 C12 C11 106.1(4) 50 . ?
C12 C12 H12 126.9 50 . ?
C11 C12 H12 126.9 . . ?
C11 N13 C11 103.6(7) . 50 ?
C11 N13 Fe15 126.3(5) . 89_554 ?
C11 N13 Fe15 126.3(5) 50 89_554 ?
C11 N13 Fe15 125.8(5) . . ?
C11 N13 Fe15 125.8(5) 50 . ?
Fe15 N13 Fe15 35.7(3) 89_554 . ?
Fe15 Fe15 C16 180.0 89_554 . ?
Fe15 Fe15 N13 72.9(4) 89_554 89_554 ?
C16 Fe15 N13 107.1(4) . 89_554 ?
Fe15 Fe15 N13 72.9(4) 89_554 43 ?
C16 Fe15 N13 107.1(4) . 43 ?
N13 Fe15 N13 145.8(8) 89_554 43 ?
Fe15 Fe15 N13 71.4(4) 89_554 51_565 ?
C16 Fe15 N13 108.6(4) . 51_565 ?
N13 Fe15 N13 84.62(10) 89_554 51_565 ?
N13 Fe15 N13 84.62(10) 43 51_565 ?
Fe15 Fe15 N13 71.4(4) 89_554 . ?
C16 Fe15 N13 108.6(4) . . ?
N13 Fe15 N13 84.62(10) 89_554 . ?
N13 Fe15 N13 84.62(10) 43 . ?
N13 Fe15 N13 142.8(8) 51_565 . ?
O17 C16 Fe15 180.0 . . ?
O3 Zr1 O1 67.6(3) . 6_566 ?
O3 Zr1 O1 67.6(3) . . ?
O1 Zr1 O1 123.4(8) 6_566 . ?
O3 Zr1 O4 141.5(3) . 61_665 ?
O1 Zr1 O4 137.7(7) 6_566 61_665 ?
O1 Zr1 O4 74.0(3) . 61_665 ?
O3 Zr1 O4 141.5(3) . . ?
O1 Zr1 O4 74.0(3) 6_566 . ?
O1 Zr1 O4 137.7(7) . . ?
O4 Zr1 O4 70.4(4) 61_665 . ?
O3 Zr1 O7 89.5(8) . . ?
O1 Zr1 O7 134.9(8) 6_566 . ?
O1 Zr1 O7 76.3(9) . . ?
O4 Zr1 O7 84.1(7) 61_665 . ?
O4 Zr1 O7 120.9(8) . . ?
O3 Zr1 O7 89.5(8) . 61_665 ?
O1 Zr1 O7 76.3(9) 6_566 61_665 ?
O1 Zr1 O7 134.9(8) . 61_665 ?
O4 Zr1 O7 120.9(8) 61_665 61_665 ?
O4 Zr1 O7 84.1(7) . 61_665 ?
O7 Zr1 O7 64.7(12) . 61_665 ?
O3 Zr1 Zr1 31.61(17) . 12_665 ?
O1 Zr1 Zr1 94.1(3) 6_566 12_665 ?
O1 Zr1 Zr1 36.0(3) . 12_665 ?
O4 Zr1 Zr1 109.97(17) 61_665 12_665 ?
O4 Zr1 Zr1 156.6(4) . 12_665 ?
O7 Zr1 Zr1 81.8(7) . 12_665 ?
O7 Zr1 Zr1 113.1(6) 61_665 12_665 ?
O3 Zr1 Zr1 31.61(17) . 6_566 ?
O1 Zr1 Zr1 36.0(3) 6_566 6_566 ?
O1 Zr1 Zr1 94.1(3) . 6_566 ?
O4 Zr1 Zr1 156.6(4) 61_665 6_566 ?
O4 Zr1 Zr1 109.97(17) . 6_566 ?
O7 Zr1 Zr1 113.1(6) . 6_566 ?
O7 Zr1 Zr1 81.8(7) 61_665 6_566 ?
Zr1 Zr1 Zr1 60.001(1) 12_665 6_566 ?
Zr1 O1 Zr1 108.1(6) . 12_665 ?
O2 Zr2 O2 59.2(10) 84_455 6_566 ?
O2 Zr2 O2 59.2(10) 84_455 . ?
O2 Zr2 O2 91.9(9) 6_566 . ?
O2 Zr2 O4 101.5(10) 84_455 61_665 ?
O2 Zr2 O4 154.9(10) 6_566 61_665 ?
O2 Zr2 O4 90.7(5) . 61_665 ?
O2 Zr2 O4 101.5(10) 84_455 . ?
O2 Zr2 O4 90.7(5) 6_566 . ?
O2 Zr2 O4 154.9(10) . . ?
O4 Zr2 O4 76.9(3) 61_665 . ?
O2 Zr2 O8 143.7(5) 84_455 61_665 ?
O2 Zr2 O8 85.9(8) 6_566 61_665 ?
O2 Zr2 O8 138.6(9) . 61_665 ?
O4 Zr2 O8 108.2(6) 61_665 61_665 ?
O4 Zr2 O8 66.5(6) . 61_665 ?
O2 Zr2 O8 143.7(5) 84_455 . ?
O2 Zr2 O8 138.6(9) 6_566 . ?
O2 Zr2 O8 85.9(8) . . ?
O4 Zr2 O8 66.5(6) 61_665 . ?
O4 Zr2 O8 108.2(6) . . ?
O8 Zr2 O8 69.8(10) 61_665 . ?
O2 Zr2 O3 103.3(7) 84_455 . ?
O2 Zr2 O3 70.1(6) 6_566 . ?
O2 Zr2 O3 70.1(6) . . ?
O4 Zr2 O3 133.7(5) 61_665 . ?
O4 Zr2 O3 133.7(5) . . ?
O8 Zr2 O3 70.4(6) 61_665 . ?
O8 Zr2 O3 70.4(6) . . ?
O2 Zr2 Zr2 40.1(4) 84_455 84_455 ?
O2 Zr2 Zr2 24.3(7) 6_566 84_455 ?
O2 Zr2 Zr2 89.4(7) . 84_455 ?
O4 Zr2 Zr2 130.9(9) 61_665 84_455 ?
O4 Zr2 Zr2 82.8(3) . 84_455 ?
O8 Zr2 Zr2 103.6(7) 61_665 84_455 ?
O8 Zr2 Zr2 162.1(6) . 84_455 ?
O3 Zr2 Zr2 91.8(2) . 84_455 ?
O2 Zr2 Zr2 40.1(4) 84_455 78_554 ?
O2 Zr2 Zr2 89.4(7) 6_566 78_554 ?
O2 Zr2 Zr2 24.2(7) . 78_554 ?
O4 Zr2 Zr2 82.8(3) 61_665 78_554 ?
O4 Zr2 Zr2 130.9(9) . 78_554 ?
O8 Zr2 Zr2 162.1(6) 61_665 78_554 ?
O8 Zr2 Zr2 103.6(7) . 78_554 ?
O3 Zr2 Zr2 91.8(2) . 78_554 ?
Zr2 Zr2 Zr2 77.6(8) 84_455 78_554 ?
O2 Zr2 Zr2 75.6(7) 84_455 12_665 ?
O2 Zr2 Zr2 80.9(4) 6_566 12_665 ?
O2 Zr2 Zr2 28.7(6) . 12_665 ?
O4 Zr2 Zr2 111.53(16) 61_665 12_665 ?
O4 Zr2 Zr2 171.41(18) . 12_665 ?
O8 Zr2 Zr2 111.0(4) 61_665 12_665 ?
O8 Zr2 Zr2 77.6(4) . 12_665 ?
O3 Zr2 Zr2 41.4(3) . 12_665 ?
Zr2 Zr2 Zr2 90.003(1) 84_455 12_665 ?
Zr2 Zr2 Zr2 51.2(4) 78_554 12_665 ?
O2 Zr2 Zr2 75.6(7) 84_455 6_566 ?
O2 Zr2 Zr2 28.7(6) 6_566 6_566 ?
O2 Zr2 Zr2 80.9(4) . 6_566 ?
O4 Zr2 Zr2 171.41(18) 61_665 6_566 ?
O4 Zr2 Zr2 111.53(16) . 6_566 ?
O8 Zr2 Zr2 77.6(4) 61_665 6_566 ?
O8 Zr2 Zr2 111.0(4) . 6_566 ?
O3 Zr2 Zr2 41.4(3) . 6_566 ?
Zr2 Zr2 Zr2 51.2(4) 84_455 6_566 ?
Zr2 Zr2 Zr2 90.003(2) 78_554 6_566 ?
Zr2 Zr2 Zr2 60.002(1) 12_665 6_566 ?
Zr2 O2 O2 81.7(19) 78_554 78_554 ?
Zr2 O2 O2 81.7(19) 78_554 84_455 ?
O2 O2 O2 111.7(16) 78_554 84_455 ?
Zr2 O2 Zr2 115.7(8) 78_554 . ?
O2 O2 Zr2 132.5(5) 78_554 . ?
O2 O2 Zr2 39.1(11) 84_455 . ?
Zr2 O2 Zr2 115.7(8) 78_554 12_665 ?
O2 O2 Zr2 39.1(11) 78_554 12_665 ?
O2 O2 Zr2 132.5(5) 84_455 12_665 ?
Zr2 O2 Zr2 122.6(13) . 12_665 ?
 
loop_
 _geom_torsion_atom_site_label_1
 _geom_torsion_atom_site_label_2
 _geom_torsion_atom_site_label_3
 _geom_torsion_atom_site_label_4
 _geom_torsion
 _geom_torsion_site_symmetry_1
 _geom_torsion_site_symmetry_2
 _geom_torsion_site_symmetry_3
 _geom_torsion_site_symmetry_4
 _geom_torsion_publ_flag
Zr2 O4 C5 O4 -6.7(4) . . . 42_554 ?
Zr1 O4 C5 O4 10.1(6) . . . 42_554 ?
Zr2 O4 C5 C6 173.3(4) . . . . ?
Zr1 O4 C5 C6 -169.9(6) . . . . ?
C7 C6 C5 O4 177.2(6) . . . . ?
C7 C6 C5 O4 -2.8(6) 42_554 . . . ?
C7 C6 C5 O4 -2.8(6) . . . 42_554 ?
C7 C6 C5 O4 177.2(6) 42_554 . . 42_554 ?
C7 C6 C7 C8 -0.4(8) 42_554 . . . ?
C5 C6 C7 C8 179.6(8) . . . . ?
C6 C7 C8 C9 0.8(15) . . . . ?
C8 C9 C8 C7 -0.3(6) 42_554 . . . ?
C10 C9 C8 C7 179.7(6) . . . . ?
C8 C9 C10 C11 76.5(8) 42_554 . . 42_554 ?
C8 C9 C10 C11 -103.5(8) . . . 42_554 ?
C8 C9 C10 C11 -103.5(8) 42_554 . . . ?
C8 C9 C10 C11 76.5(8) . . . . ?
C11 C10 C11 N13 0.0(10) 42_554 . . . ?
C9 C10 C11 N13 -180.0(10) . . . . ?
C11 C10 C11 C12 -180.0(15) 42_554 . . . ?
C9 C10 C11 C12 0.0(15) . . . . ?
N13 C11 C12 C12 0.9(12) . . . 50 ?
C10 C11 C12 C12 -179.1(8) . . . 50 ?
C10 C11 N13 C11 178.6(5) . . . 50 ?
C12 C11 N13 C11 -1.4(19) . . . 50 ?
C10 C11 N13 Fe15 -22.5(19) . . . 89_554 ?
C12 C11 N13 Fe15 157.5(11) . . . 89_554 ?
C10 C11 N13 Fe15 22.1(19) . . . . ?
C12 C11 N13 Fe15 -157.9(11) . . . . ?
 
_refine_diff_density_max    0.840
_refine_diff_density_min   -0.648
_refine_diff_density_rms    0.084

_shelx_res_file
;
TITL shelx_time316d00_a.res in Im-3m
    shelx_time316d00_a_sq.res
    created by SHELXL-2018/3 at 14:51:15 on 20-Dec-2022
REM Old TITL shelx_time316d00 in Im-3m
REM SHELXT solution in Im-3m: R1 0.623, Rweak 0.168, Alpha 0.170
REM <I/s>   0.000 for    0 systematic absences,  Orientation as input
REM Formula found by SHELXT:  C136 N75 O34 Fe6 Zr12
CELL  0.82656  38.8867  38.8867  38.8867   90.000   90.000   90.000
ZERR    4.000   0.0045   0.0045   0.0045    0.000    0.000    0.000
LATT  2
SYMM -X, -Y, Z
SYMM -X, Y, -Z
SYMM X, -Y, -Z
SYMM Z, X, Y
SYMM Z, -X, -Y
SYMM -Z, -X, Y
SYMM -Z, X, -Y
SYMM Y, Z, X
SYMM -Y, Z, -X
SYMM Y, -Z, -X
SYMM -Y, -Z, X
SYMM Y, X, -Z
SYMM -Y, -X, -Z
SYMM Y, -X, Z
SYMM -Y, X, Z
SYMM X, Z, -Y
SYMM -X, Z, Y
SYMM -X, -Z, -Y
SYMM X, -Z, Y
SYMM Z, Y, -X
SYMM Z, -Y, X
SYMM -Z, Y, X
SYMM -Z, -Y, -X
SFAC C H N O FE ZR
DISP $C  0.00511  0.00239 15.74444!source kissel
DISP $H -0.00002  0.00000  0.66615!source kissel
DISP $N  0.00955  0.00480 28.17579!source kissel
DISP $O  0.01604  0.00875 47.81841!source kissel
DISP $Fe  0.35610  1.11842 5271.23871!source kissel
DISP $Zr -1.45491  0.75288 3671.72661!source kissel
UNIT 588 288 48 268 12 48
ACTA
LIST 4
L.S. 5 0  183
BOND $H
FMAP 2
PLAN 20
DFIX 1.71 0.02 Fe15 C16
DFIX 1.1 0.02 C16 O17
DFIX 1.513 0.01 C5 C6
SIMU 0.05
DELU 0.05
ABIN
WGHT    0.200000
EXTI    0.000105
FVAR       0.06145   0.55716
O3    4    0.282221    0.717779    0.282221    10.16667    0.11531    0.11531 =
         0.11531   -0.03005    0.03005   -0.03005
O4    4    0.278706    0.672633    0.185131    11.00000    0.20310    0.17536 =
         0.19963   -0.10635    0.09420   -0.09510
C6    1    0.250000    0.641187    0.141187    10.50000    0.24770    0.11680 =
         0.11680   -0.06781    0.06383   -0.06383
C5    1    0.250000    0.669039    0.169039    10.50000    0.24322    0.16491 =
         0.16491   -0.08479    0.11838   -0.11838
C7    1    0.223257    0.633747    0.124087    11.00000    0.33019    0.13335 =
         0.13414   -0.07525    0.03122   -0.04544
AFIX  43
H7    2    0.203619    0.646199    0.129678    11.00000   -1.20000
AFIX   0
C9    1    0.250000    0.589945    0.089945    10.50000    0.34041    0.09096 =
         0.09096   -0.00215    0.01096   -0.01096
C8    1    0.219205    0.608903    0.097473    11.00000    0.30767    0.18051 =
         0.14356   -0.04576    0.00225   -0.04652
AFIX  43
H8    2    0.198521    0.605290    0.086024    11.00000   -1.20000
AFIX   0
C10   1    0.250000    0.563321    0.063321    10.50000    0.40776    0.08166 =
         0.08166   -0.00397   -0.00687    0.00687
C11   1    0.250676    0.573395    0.028401    11.00000    0.43899    0.07886 =
         0.07430   -0.01001   -0.00385    0.00623
C12   1    0.251369    0.608601    0.018228    11.00000    0.55436    0.06504 =
         0.09738    0.01063    0.00370    0.02436
AFIX  43
H12   2    0.251748    0.627710    0.032603    11.00000   -1.20000
AFIX   0
N13   3    0.250753    0.551042    0.000000    10.50000    0.41762    0.08013 =
         0.09183    0.00000    0.00000   -0.00419
FE15  5    0.233560    0.500000    0.000000    10.12500    0.30101    0.08045 =
         0.07904    0.00000    0.00000    0.00000
C16   1    0.189203    0.500000    0.000000    10.12500    0.27937    0.07317 =
         0.06170    0.00000    0.00000    0.00000
O17   4    0.162532    0.500000    0.000000    10.12500    0.34625    0.11439 =
         0.14992    0.00000    0.00000    0.00000
CONF
MERG 2
PART 1
ZR1   6    0.298164    0.701836    0.233430    20.50000    0.13994    0.13994 =
         0.13682   -0.05937    0.05937   -0.05332
O7    4    0.353287    0.692148    0.255172    21.00000    0.11083    0.32848 =
         0.33366    0.06730    0.07818    0.00937
O1    4    0.316749    0.753678    0.246322    20.50000    0.14004    0.12753 =
         0.12753   -0.03425    0.03687   -0.03687
PART 0
PART 2
ZR2   6    0.286200    0.713800    0.221347   -20.50000    0.12623    0.12623 =
         0.12568   -0.05505    0.05505   -0.04556
O8    4    0.339731    0.707879    0.245069   -21.00000    0.09412    0.22097 =
         0.15864   -0.03670    0.03592   -0.01839
O2    4    0.289273    0.763849    0.236151   -20.50000    0.10877    0.12701 =
         0.12701    0.00555    0.03663   -0.03663
PART 0
HKLF 4


REM  shelx_time316d00_a.res in Im-3m
REM wR2 = 0.3441, GooF = S = 1.052, Restrained GooF = 1.041 for all data
REM R1 = 0.1118 for 2060 Fo > 4sig(Fo) and 0.1480 for all 4086 data
REM 131 parameters refined using 144 restraints

END

WGHT      0.2000      0.0000

REM Highest difference peak  0.840,  deepest hole -0.648,  1-sigma level  0.084
Q1    1   0.1772  0.5000  0.0000  10.25000  0.05    0.84
Q2    1   0.3548  0.7379  0.2621  10.50000  0.05    0.58
Q3    1   0.2821  0.7179  0.2148  10.50000  0.05    0.54
Q4    1   0.2525  0.5563  0.0000  10.50000  0.05    0.49
Q5    1   0.3569  0.6991  0.2435  11.00000  0.05    0.46
Q6    1   0.2427  0.5756  0.0278  11.00000  0.05    0.43
Q7    1   0.3505  0.7006  0.2485  11.00000  0.05    0.43
Q8    1   0.3654  0.7015  0.2371  11.00000  0.05    0.42
Q9    1   0.2995  0.7005  0.2703  10.50000  0.05    0.40
Q10   1   0.3192  0.6808  0.2718  10.50000  0.05    0.40
Q11   1   0.2681  0.7062  0.2034  11.00000  0.05    0.39
Q12   1   0.3304  0.6697  0.2446  10.50000  0.05    0.36
Q13   1   0.3330  0.6849  0.2307  11.00000  0.05    0.31
Q14   1   0.2487  0.6428  0.0000  10.50000  0.05    0.31
Q15   1   0.2696  0.6096  0.0000  10.50000  0.05    0.30
Q16   1   0.2142  0.5507  0.0207  11.00000  0.05    0.29
Q17   1   0.2308  0.6138  0.0000  10.50000  0.05    0.28
Q18   1   0.2708  0.7292  0.2708  10.16667  0.05    0.27
Q19   1   0.1311  0.5000  0.0000  10.25000  0.05    0.27
Q20   1   0.2129  0.5533  0.0000  10.50000  0.05    0.26
;
_shelx_res_checksum   50137

_shelx_hkl_file
;
   1   1   0 -123.13   85.09
   2   0   0 6573.63  211.52
   2   1   1 1783.57   64.64
   2   2   0 6872.06  164.38
   2   2   2 9999.00 2385.80
   3   1   0  445.13   23.14
   3   1   2  218.19   18.37
   3   2   1  209.18   22.70
   3   3   0   95.14   25.56
   3   3   2  185.61   12.13
   4   0   0 8914.02 3724.06
   4   1   1  662.20   33.62
   4   1   3   58.14    3.47
   4   2   0 1443.11   54.16
   4   2   2 1938.85  113.95
   4   3   1   68.37    4.85
   4   3   3  -47.75   17.85
   4   4   0  707.52   69.84
   4   4   2  314.64   37.17
   4   4   4 1518.67  187.78
   5   1   0    1.13    7.97
   5   1   2  -39.77    8.15
   5   1   4  398.51   10.31
   5   2   1  -44.02    2.25
   5   2   3  223.04   10.05
   5   3   0 -163.86   12.39
   5   3   2  203.11   11.18
   5   3   4  -44.71   12.22
   5   4   1  392.80   10.05
   5   4   3  -57.10    9.53
   5   5   0  272.61   25.74
   5   5   2  516.54   29.03
   5   5   4   34.40    4.51
   6   0   0 4006.90  214.46
   6   1   1  912.28   26.60
   6   1   3 -102.25    8.32
   6   1   5  247.39   13.34
   6   2   0  450.42   11.52
   6   2   2  409.09   25.56
   6   2   4  233.01   17.24
   6   3   1 -116.72    6.76
   6   3   3   10.22    3.03
   6   3   5  197.39   11.70
   6   4   0   23.66    9.36
   6   4   2  211.61   13.26
   6   4   4  163.69   12.65
   6   5   1  265.16   14.73
   6   5   3  207.97   12.22
   6   5   5  316.54   23.48
   6   6   0  745.30   65.34
   6   6   2  123.05   17.42
   6   6   4  982.21   70.45
   6   6   6  854.57  121.92
   7   1   0  -50.09    4.16
   7   1   2   20.10    2.25
   7   1   4    4.68    4.33
   7   1   6  -44.97    3.99
   7   2   1   25.13    2.43
   7   2   3   43.59    3.21
   7   2   5  211.87   14.38
   7   3   0   87.61    4.51
   7   3   2   42.81    3.29
   7   3   4  128.16    7.80
   7   3   6  812.37   24.09
   7   4   1   16.38   11.35
   7   4   3  122.96    6.24
   7   4   5  266.80   10.57
   7   5   0  322.09   13.43
   7   5   2  213.94   22.18
   7   5   4  285.26   11.00
   7   5   6  150.95   23.40
   7   6   1  -39.86    3.81
   7   6   3  808.99   26.17
   7   6   5  126.86   14.64
   7   7   0 1497.09   79.20
   7   7   2 1423.09   78.42
   7   7   4  519.83   28.94
   7   7   6   73.05    5.37
   8   0   0 3142.45  195.57
   8   1   1  765.40   27.47
   8   1   3  107.88    4.51
   8   1   5  396.52   10.22
   8   1   7   47.14    5.11
   8   2   0 1172.15   58.06
   8   2   2  377.37   20.45
   8   2   4  668.96   55.28
   8   2   6  324.51   57.62
   8   3   1  112.65    5.20
   8   3   3 -131.11    8.23
   8   3   5  183.70   12.39
   8   3   7  577.97   44.45
   8   4   0  430.06   37.78
   8   4   2  644.52   50.00
   8   4   4 1082.29   66.46
   8   4   6    6.24    4.16
   8   5   1  390.54    7.37
   8   5   3  221.22   22.18
   8   5   5  430.92   38.47
   8   5   7  373.04   29.12
   8   6   0   73.22   11.35
   8   6   2  234.83   26.17
   8   6   4   28.94    7.54
   8   6   6  356.23   25.56
   8   7   1   42.98    3.64
   8   7   3  672.08   56.15
   8   7   5  337.94   24.09
   8   7   7  346.87   22.27
   8   8   0  343.14   30.42
   8   8   2  222.52   13.52
   8   8   4  197.83   18.54
   8   8   6  509.26   36.74
   8   8   8  548.16   62.65
   9   1   0  143.58   10.31
   9   1   2  131.37    9.79
   9   1   4  198.78    8.32
   9   1   6   29.64    2.34
   9   1   8   19.58    4.07
   9   2   1  162.21   14.64
   9   2   3  353.63    9.27
   9   2   5  -81.11    3.99
   9   2   7  206.49    9.01
   9   3   0  252.25    6.07
   9   3   2  353.80    8.41
   9   3   4 -118.19   13.26
   9   3   6   59.70    3.81
   9   3   8  220.62   13.34
   9   4   1  225.21   12.91
   9   4   3 -117.24    5.98
   9   4   5   31.54    3.03
   9   4   7   99.56    5.98
   9   5   0   69.76   11.44
   9   5   2  -71.31    5.89
   9   5   4   28.16    3.29
   9   5   6  148.18   15.51
   9   5   8  358.31   24.78
   9   6   1   31.89    2.95
   9   6   3   57.10    3.21
   9   6   5  156.06   13.17
   9   6   7   53.12    8.84
   9   7   0  212.82   12.82
   9   7   2  200.60    8.23
   9   7   4  115.59    9.10
   9   7   6   36.57    3.55
   9   7   8  241.24   14.90
   9   8   1   11.44    1.99
   9   8   3  242.28   19.84
   9   8   5  304.15   14.04
   9   8   7  255.54   14.82
   9   9   0 1116.78   69.06
   9   9   2 1149.53   44.11
   9   9   4  584.30   25.65
   9   9   6   98.70    5.98
   9   9   8   53.38    3.55
  10   0   0 1099.88   82.15
  10   1   1   73.74   10.14
  10   1   3  143.58   14.21
  10   1   5   60.92    2.25
  10   1   7   56.06    3.47
  10   1   9   22.36    2.77
  10   2   0 1432.36   67.94
  10   2   2   87.87   17.85
  10   2   4  528.06   39.51
  10   2   6  235.69   14.30
  10   2   8  186.30   14.99
  10   3   1  162.56   12.39
  10   3   3  176.77    9.45
  10   3   5  164.03   14.82
  10   3   7  250.25   13.95
  10   3   9  169.67   11.35
  10   4   0 1013.57   60.83
  10   4   2  415.33   33.45
  10   4   4  608.30   66.64
  10   4   6    3.64    2.17
  10   4   8    6.76    2.95
  10   5   1   61.26    2.43
  10   5   3  156.93    7.11
  10   5   5  390.54   31.37
  10   5   7  201.21    9.01
  10   5   9  171.75   12.39
  10   6   0  772.16   44.19
  10   6   2  307.36   21.84
  10   6   4   13.69   15.60
  10   6   6   52.42    2.95
  10   6   8   11.00    3.03
  10   7   1   61.61    4.07
  10   7   3  241.33   11.26
  10   7   5  218.28   12.13
  10   7   7  113.08    8.67
  10   7   9  180.67   10.22
  10   8   0  318.97   21.06
  10   8   2  154.93    7.11
  10   8   4    6.67    2.77
  10   8   6   16.29    5.72
  10   8   8   89.25    8.67
  10   9   1   25.56    3.12
  10   9   3  162.04    9.45
  10   9   5  170.79   11.35
  10   9   7  154.67    8.41
  10   9   9  107.80    8.32
  10  10   0  199.39   26.26
  10  10   2  273.82   19.15
  10  10   4   46.71    3.81
  10  10   6  102.34   14.12
  10  10   8   51.38    5.72
  10  10  10  143.32   16.03
  11   1   0   44.63    1.91
  11   1   2   60.57    2.25
  11   1   4    5.55    1.39
  11   1   6   -5.72    1.56
  11   1   8  -27.99    1.91
  11   1  10   28.16    1.99
  11   2   1   59.62    1.82
  11   2   3  167.59    6.15
  11   2   5   22.10    3.12
  11   2   7  183.96    6.50
  11   2   9   35.53    1.99
  11   3   0  349.30   15.34
  11   3   2  167.93    5.55
  11   3   4   19.06    8.15
  11   3   6   30.42    2.17
  11   3   8    3.90    1.99
  11   3  10   43.76    2.77
  11   4   1    4.68    2.08
  11   4   3    9.36    2.69
  11   4   5    2.17    4.85
  11   4   7   -3.90    7.54
  11   4   9   47.40    3.99
  11   5   0  145.84   10.40
  11   5   2   23.66    2.77
  11   5   4   -2.51    2.34
  11   5   6  -11.18    2.95
  11   5   8   29.90    2.77
  11   5  10  125.65   16.72
  11   6   1   -5.03    1.82
  11   6   3   24.52    1.65
  11   6   5  -15.94    2.86
  11   6   7   -2.17    1.65
  11   6   9   24.52    2.43
  11   7   0  267.32   10.83
  11   7   2  198.17    8.84
  11   7   4   -2.86    7.28
  11   7   6   -1.13    1.47
  11   7   8   69.41    6.24
  11   7  10  134.14   15.16
  11   8   1  -26.78    1.99
  11   8   3    0.87    1.99
  11   8   5   27.38    3.99
  11   8   7   68.63    4.68
  11   8   9   17.24    1.82
  11   9   0   27.82    2.60
  11   9   2   35.18    2.34
  11   9   4   38.30    2.43
  11   9   6   26.86    2.86
  11   9   8   19.32    1.82
  11   9  10   77.12    5.55
  11  10   1   28.16    2.25
  11  10   3   43.93    2.51
  11  10   5  136.65   10.74
  11  10   7  110.92    7.11
  11  10   9   75.82    4.68
  11  11   0  146.36   11.61
  11  11   2  161.09   10.14
  11  11   4  136.74    8.93
  11  11   6  105.89    6.15
  11  11   8   37.78    3.12
  11  11  10  -64.64    5.46
  12   0   0   43.15    6.07
  12   1   1   91.59    9.79
  12   1   3  160.22   13.60
  12   1   5   63.34    5.37
  12   1   7    6.24    1.91
  12   1   9   11.96    1.21
  12   1  11   15.25    2.08
  12   2   0 1823.51   75.82
  12   2   2  949.28   44.11
  12   2   4  455.19   24.18
  12   2   6  376.85   31.45
  12   2   8   31.63    3.64
  12   2  10   11.96    2.60
  12   3   1  141.42    9.53
  12   3   3  132.66    8.84
  12   3   5  221.05   16.46
  12   3   7  103.64    6.15
  12   3   9   73.39    4.59
  12   3  11   19.93    1.13
  12   4   0   26.95    3.47
  12   4   2  519.74   33.97
  12   4   4  233.70   12.39
  12   4   6   23.14    3.47
  12   4   8    7.37    1.39
  12   4  10    0.35    1.13
  12   5   1   58.58    1.99
  12   5   3  215.76   10.31
  12   5   5  418.01   25.48
  12   5   7  156.67   12.74
  12   5   9   32.49    2.43
  12   5  11  104.50    8.67
  12   6   0  571.56   43.76
  12   6   2  423.56   36.13
  12   6   4   18.89    4.16
  12   6   6    1.47    2.08
  12   6   8    1.82    1.82
  12   6  10   40.81    5.11
  12   7   1    1.65    1.56
  12   7   3   94.45    4.59
  12   7   5  177.12    9.97
  12   7   7   42.81    4.16
  12   7   9   58.23    5.37
  12   7  11   97.14    9.45
  12   8   0   15.16    7.45
  12   8   2   27.30    2.25
  12   8   4   12.48    3.38
  12   8   6    1.21    1.47
  12   8   8    7.28    1.39
  12   8  10   20.97    3.47
  12   9   1   16.72    1.73
  12   9   3   68.20    4.51
  12   9   5   40.47    3.73
  12   9   7   52.86    4.94
  12   9   9   24.61    4.16
  12   9  11    5.81    8.41
  12  10   0   51.90    3.99
  12  10   2    4.42    1.13
  12  10   4    1.47    1.04
  12  10   6   33.01    2.95
  12  10   8   12.48    2.08
  12  10  10  -52.86    5.98
  12  11   1   13.69    1.30
  12  11   3   20.62    1.39
  12  11   5  124.00   10.92
  12  11   7   76.60    5.03
  12  11   9    2.51    8.67
  12  11  11  -42.63    5.37
  12  12   0 1416.94  119.67
  12  12   2  506.31   33.01
  12  12   4  371.91   34.05
  12  12   6  193.75   17.50
  12  12   8   96.53    9.88
  12  12  10  -37.17    4.33
  12  12  12   42.46    7.54
  13   1   0  194.19    7.37
  13   1   2  155.97    4.25
  13   1   4   16.98    3.99
  13   1   6   28.16    2.34
  13   1   8   25.13    1.73
  13   1  10   15.16    1.30
  13   1  12   12.74    1.47
  13   2   1  160.91    4.77
  13   2   3   54.85    3.29
  13   2   5  393.32   19.67
  13   2   7  100.60    4.85
  13   2   9   13.95    1.39
  13   2  11   95.49    4.59
  13   3   0   71.66    3.03
  13   3   2   56.58    3.81
  13   3   4   52.94    4.94
  13   3   6   14.47    5.46
  13   3   8   -1.13    0.95
  13   3  10    5.98    0.78
  13   3  12   12.48    1.39
  13   4   1   17.16    3.73
  13   4   3   43.67    2.77
  13   4   5  164.12    7.45
  13   4   7   84.75    4.51
  13   4   9   21.84    2.17
  13   4  11    3.64    1.21
  13   5   0  472.26   18.46
  13   5   2  397.82   15.94
  13   5   4  151.90    9.45
  13   5   6   15.25    1.39
  13   5   8    1.65    2.25
  13   5  10   17.59    5.11
  13   5  12   29.55    6.24
  13   6   1   22.96    1.73
  13   6   3    7.71    1.13
  13   6   5   15.16    1.56
  13   6   7    7.80    1.21
  13   6   9    1.91    1.39
  13   6  11    7.02    4.51
  13   7   0   71.83    5.20
  13   7   2   99.91    5.46
  13   7   4   74.52    4.85
  13   7   6    8.67    1.56
  13   7   8    2.95    1.82
  13   7  10    7.45    1.39
  13   7  12  253.55   12.48
  13   8   1   23.48    1.56
  13   8   3   -1.04    1.39
  13   8   5   -0.95    1.13
  13   8   7    0.95    1.39
  13   8   9    1.99    1.47
  13   8  11   89.86    7.89
  13   9   0    6.15    2.34
  13   9   2   20.97    8.67
  13   9   4   19.41    1.65
  13   9   6    6.59    3.73
  13   9   8    0.87    1.56
  13   9  10  -16.29    7.37
  13   9  12   16.29   13.08
  13  10   1   16.20    1.39
  13  10   3    7.63    1.04
  13  10   5   14.47    1.56
  13  10   7    8.84    2.17
  13  10   9  -12.91    8.58
  13  10  11   -2.08    5.46
  13  11   0  204.50   13.43
  13  11   2  107.02    6.85
  13  11   4    5.98    1.04
  13  11   6    7.63    2.25
  13  11   8   90.81    9.36
  13  11  10   -5.98    5.03
  13  11  12    1.99    1.13
  13  12   1   13.08    1.56
  13  12   3   14.47    1.99
  13  12   5   20.97    7.54
  13  12   7  217.93   12.39
  13  12   9    1.82    4.42
  13  12  11   -1.47    1.13
  13  13   0  535.08   36.48
  13  13   2  395.48   34.05
  13  13   4  184.57   10.14
  13  13   6   40.38    7.19
  13  13   8   31.02    5.20
  13  13  10   74.87    5.11
  13  13  12   38.04    4.42
  14   0   0 1002.92   95.40
  14   1   1   19.58    1.56
  14   1   3   95.58    5.29
  14   1   5   14.04    1.21
  14   1   7    4.25    1.13
  14   1   9    8.75    1.99
  14   1  11    5.89    1.21
  14   1  13  148.35    9.62
  14   2   0  928.22   51.38
  14   2   2   62.48   10.22
  14   2   4  808.90   52.42
  14   2   6   28.60    2.08
  14   2   8   24.61   21.23
  14   2  10  311.52   33.88
  14   2  12  851.19   65.68
  14   3   1   89.08    4.77
  14   3   3   83.36    4.16
  14   3   5  107.45   10.05
  14   3   7   64.21    2.86
  14   3   9   15.68    1.73
  14   3  11   -6.93    0.87
  14   3  13   41.33    6.24
  14   4   0  964.27   68.80
  14   4   2  674.59   36.13
  14   4   4  787.50   41.68
  14   4   6   38.56    3.29
  14   4   8    2.08    1.04
  14   4  10   19.58    4.07
  14   4  12  632.30   31.28
  14   5   1   15.51    2.25
  14   5   3  102.34    5.20
  14   5   5  230.24   14.30
  14   5   7   97.40    5.11
  14   5   9    1.65    1.04
  14   5  11  -34.75    6.59
  14   5  13   40.99    8.84
  14   6   0  205.45   27.56
  14   6   2   39.08    3.38
  14   6   4   40.47    3.99
  14   6   6    4.16    1.21
  14   6   8    5.11    2.25
  14   6  10   -5.03    2.60
  14   6  12  425.81   70.71
  14   7   1    7.45    2.08
  14   7   3   59.62    2.69
  14   7   5   87.52    4.07
  14   7   7   53.38    4.59
  14   7   9   26.95    3.47
  14   7  11  169.32   10.31
  14   7  13   78.33    5.55
  14   8   0   76.60    8.23
  14   8   2    4.68    1.04
  14   8   4    3.55    1.30
  14   8   6    2.25    1.56
  14   8   8   -4.25    1.39
  14   8  10  128.94    9.36
  14   8  12   81.37    8.67
  14   9   1    7.97    3.64
  14   9   3   13.95    1.13
  14   9   5    4.68    2.95
  14   9   7   20.10    2.95
  14   9   9  113.17    9.19
  14   9  11   17.50    6.59
  14   9  13   39.08    3.64
  14  10   0  159.87   19.06
  14  10   2  244.88   16.90
  14  10   4   17.85    1.39
  14  10   6   -4.33    3.03
  14  10   8  139.86    9.36
  14  10  10    5.03    3.73
  14  10  12    8.49    1.73
  14  11   1    2.77    1.04
  14  11   3   -6.50    1.39
  14  11   5  -54.07    4.68
  14  11   7  179.80   10.57
  14  11   9   12.74    5.20
  14  11  11    4.33    1.30
  14  11  13    5.37    1.13
  14  12   0 1050.83   88.13
  14  12   2  970.68   81.28
  14  12   4  685.85   38.65
  14  12   6  375.90   38.82
  14  12   8   76.34    8.49
  14  12  10    6.33    1.56
  14  12  12   85.35    9.19
  14  13   1  132.14    9.36
  14  13   3   45.58   17.07
  14  13   5   27.99    7.11
  14  13   7   85.61    7.54
  14  13   9   39.08    3.21
  14  13  11    2.43    1.04
  14  13  13    2.25    1.13
  14  14   0  728.57   70.28
  14  14   2 1126.66   83.71
  14  14   4  618.44   42.03
  14  14   6  237.69   23.66
  14  14   8   19.15    2.17
  14  14  10   55.98    5.89
  14  14  12  190.12   23.40
  14  14  14  280.75   45.75
  15   1   0   17.94    1.04
  15   1   2   14.12    1.47
  15   1   4    8.15    1.56
  15   1   6   11.96    1.13
  15   1   8    0.09    1.21
  15   1  10   -4.77    3.29
  15   1  12   87.09    7.89
  15   1  14    8.58    3.64
  15   2   1   31.37   16.38
  15   2   3  665.32   20.28
  15   2   5  124.35    4.85
  15   2   7  359.78   17.24
  15   2   9    5.03    1.30
  15   2  11  410.56   21.23
  15   2  13  705.18   60.57
  15   3   0  712.80   34.40
  15   3   2  735.94   27.64
  15   3   4  482.39   18.89
  15   3   6  261.52   11.52
  15   3   8   60.05    2.95
  15   3  10  -15.77    1.99
  15   3  12  -17.16    5.29
  15   3  14    0.95    0.87
  15   4   1    9.01    1.21
  15   4   3  514.37   19.84
  15   4   5  145.32    9.01
  15   4   7  255.97   13.08
  15   4   9    7.28    1.30
  15   4  11  353.80   11.35
  15   4  13  193.06   10.40
  15   5   0  113.34    6.41
  15   5   2  134.31    6.50
  15   5   4  155.80   10.22
  15   5   6   69.76    3.81
  15   5   8   11.78    2.34
  15   5  10  -20.10    5.89
  15   5  12  -10.40    1.99
  15   5  14   28.42    1.82
  15   6   1   11.44    1.39
  15   6   3  271.74   12.48
  15   6   5   66.64    4.07
  15   6   7  112.13    6.41
  15   6   9  -24.00    4.85
  15   6  11  -35.61    5.29
  15   6  13    6.33    0.95
  15   7   0  323.91   18.20
  15   7   2  327.20   14.99
  15   7   4  250.34   13.78
  15   7   6   98.09    5.63
  15   7   8  -28.16    3.90
  15   7  10   39.69    7.80
  15   7  12   -0.69    1.13
  15   7  14   23.66    1.99
  15   8   1   -0.43    1.13
  15   8   3   66.46    3.21
  15   8   5    7.97    1.56
  15   8   7  -26.86    4.33
  15   8   9  116.72   11.18
  15   8  11   -6.24    1.65
  15   8  13   55.54    9.10
  15   9   0   24.70    1.99
  15   9   2    6.50    2.43
  15   9   4    8.49    1.56
  15   9   6  -36.57    4.85
  15   9   8  109.01    8.93
  15   9  10    9.45    1.82
  15   9  12    3.64    1.30
  15   9  14    9.88    1.30
  15  10   1   -7.28    2.25
  15  10   3  -13.52    2.17
  15  10   5  -17.42    5.29
  15  10   7   41.42    7.45
  15  10   9   10.57    2.08
  15  10  11   29.64    3.99
  15  10  13  151.73   11.00
  15  11   0  564.11   34.05
  15  11   2  421.30   18.98
  15  11   4  369.75   10.74
  15  11   6  -11.00    7.97
  15  11   8   -5.89    1.73
  15  11  10   34.40    3.64
  15  11  12   24.87    2.17
  15  11  14    2.95    2.43
  15  12   1   77.12    7.89
  15  12   3  -19.84    5.20
  15  12   5  -10.66    1.82
  15  12   7    0.43    1.21
  15  12   9    1.99    1.21
  15  12  11   28.60    4.77
  15  12  13  120.01    9.27
  15  13   0  828.57   50.17
  15  13   2  577.37   36.65
  15  13   4  199.04   10.83
  15  13   6    7.02    1.04
  15  13   8   44.37    3.47
  15  13  10  160.48   12.13
  15  13  12  126.17   16.38
  15  13  14   19.24    3.29
  15  14   1    5.03    1.39
  15  14   3    1.30    1.04
  15  14   5   29.98    2.69
  15  14   7   23.74    3.38
  15  14   9    5.29    1.21
  15  14  11    1.30    1.04
  15  14  13   24.18    3.03
  15  15   0  382.14   40.38
  15  15   2  264.64   16.12
  15  15   4  102.68    7.63
  15  15   6    1.65    0.78
  15  15   8   67.07    5.89
  15  15  10  184.31   13.00
  15  15  12  192.46   19.24
  15  15  14   41.85    5.37
  16   0   0    5.72    2.51
  16   1   1    5.72    0.95
  16   1   3   55.46    2.43
  16   1   5   12.56    2.25
  16   1   7    3.64    1.04
  16   1   9  -41.07    3.03
  16   1  11  -25.30    5.03
  16   1  13    5.46    1.13
  16   1  15    2.43    0.95
  16   2   0  657.52   40.55
  16   2   2 1060.89   49.31
  16   2   4  359.52   30.93
  16   2   6  800.06   54.33
  16   2   8   19.41    5.55
  16   2  10  393.49   22.79
  16   2  12  277.03   24.70
  16   2  14  218.88   14.21
  16   3   1   55.89    2.08
  16   3   3  117.76    3.64
  16   3   5   53.03    2.95
  16   3   7   34.40    1.65
  16   3   9  -63.95    4.07
  16   3  11  -41.68    3.29
  16   3  13    4.33    0.87
  16   3  15    2.25    0.95
  16   4   0   15.77    1.56
  16   4   2  366.45   34.23
  16   4   4   63.60    4.68
  16   4   6  167.59   11.18
  16   4   8   17.85   17.33
  16   4  10  311.52   22.62
  16   4  12  242.02   15.08
  16   4  14  361.25   36.31
  16   5   1   19.32    4.42
  16   5   3   52.34    2.69
  16   5   5   75.65    4.33
  16   5   7  -13.69    1.65
  16   5   9  156.32    7.80
  16   5  11   -8.58    1.47
  16   5  13    3.73    0.78
  16   5  15   16.12    1.30
  16   6   0  535.43   37.09
  16   6   2  853.18   52.77
  16   6   4  174.69   13.86
  16   6   6  437.33   41.16
  16   6   8  140.03    7.54
  16   6  10  -22.18    2.60
  16   6  12   14.73    1.73
  16   6  14   47.75    3.99
  16   7   1    4.51    1.91
  16   7   3   29.81    1.47
  16   7   5  -11.70    2.60
  16   7   7   53.38    7.11
  16   7   9  -56.24    4.33
  16   7  11    1.91    1.13
  16   7  13   14.04    1.65
  16   7  15   38.39    3.21
  16   8   0   39.17    2.95
  16   8   2   15.34    3.38
  16   8   4    0.61    4.51
  16   8   6  153.89    9.71
  16   8   8   -7.19    6.67
  16   8  10    4.85    2.25
  16   8  12    6.50    1.56
  16   8  14    0.78    1.91
  16   9   1  -42.89    5.89
  16   9   3  -54.76    4.85
  16   9   5  157.10    7.63
  16   9   7  -49.31    4.25
  16   9   9    3.81    1.39
  16   9  11    4.59    1.04
  16   9  13   19.67    2.43
  16   9  15   18.11    1.65
  16  10   0  532.48   30.33
  16  10   2  390.80   20.54
  16  10   4  295.40   17.33
  16  10   6  -18.46    2.43
  16  10   8    8.06    3.81
  16  10  10   55.46    6.33
  16  10  12  117.41   15.42
  16  10  14  112.82   18.80
  16  11   1  -32.93    5.29
  16  11   3  -46.19    3.29
  16  11   5   -8.58    1.73
  16  11   7    3.73    1.13
  16  11   9    4.16    1.13
  16  11  11    5.46    1.13
  16  11  13    3.90    1.04
  16  11  15    7.97    1.21
  16  12   0  745.47   55.89
  16  12   2  341.15   30.76
  16  12   4  244.88   16.46
  16  12   6   14.30    1.65
  16  12   8    4.85    1.39
  16  12  10  151.73   23.22
  16  12  12  299.90   34.75
  16  12  14  192.37   18.46
  16  13   1    5.37    1.39
  16  13   3    2.86    1.04
  16  13   5    7.71    1.30
  16  13   7   22.53    2.86
  16  13   9   19.41    1.73
  16  13  11    2.17    1.13
  16  13  13    1.99    1.04
  16  13  15    5.29    2.17
  16  14   0  226.34   18.80
  16  14   2  207.97   16.20
  16  14   4  274.00   21.14
  16  14   6   54.94    4.94
  16  14   8    1.39    1.30
  16  14  10  121.49   13.95
  16  14  12  253.46   26.78
  16  14  14  229.20   20.28
  16  15   1    2.77    1.13
  16  15   3    3.38    1.30
  16  15   5   17.85    1.47
  16  15   7   36.05    3.21
  16  15   9   15.08    2.08
  16  15  11    8.93    1.13
  16  15  13    1.30    1.04
  16  15  15    1.47    2.34
  16  16   0  830.56   82.23
  16  16   2  580.57   40.47
  16  16   4  478.84   31.37
  16  16   6  171.75   11.61
  16  16   8    8.67    1.56
  16  16  10   28.34    2.86
  16  16  12  133.79   12.04
  16  16  14  126.34   16.55
  16  16  16   37.95    7.02
  17   1   0  260.56   15.77
  17   1   2  190.29    9.53
  17   1   4  131.89    7.97
  17   1   6   52.08    3.81
  17   1   8   58.58    6.15
  17   1  10  -31.63    3.29
  17   1  12   -0.87    1.04
  17   1  14    0.52    1.04
  17   1  16    1.21    2.69
  17   2   1  212.30   16.81
  17   2   3  182.23    8.67
  17   2   5  860.89   31.54
  17   2   7  -40.29    4.42
  17   2   9   31.97    6.15
  17   2  11  304.84   21.32
  17   2  13  305.28   21.23
  17   2  15  544.87   36.57
  17   3   0  163.95    8.15
  17   3   2  195.40   18.54
  17   3   4  140.38    6.07
  17   3   6   39.25    6.15
  17   3   8  168.28    7.37
  17   3  10    3.12    1.65
  17   3  12   11.52    1.21
  17   3  14   12.13    1.56
  17   3  16    7.89    1.13
  17   4   1  124.69    7.71
  17   4   3  136.56    5.81
  17   4   5  683.51   31.71
  17   4   7   75.39    5.55
  17   4   9  -50.09    2.60
  17   4  11   96.79    7.11
  17   4  13  127.73    7.89
  17   4  15  266.37   15.60
  17   5   0 1154.12   65.60
  17   5   2  884.29   36.65
  17   5   4  756.56   40.38
  17   5   6  330.75   17.50
  17   5   8   58.40    6.24
  17   5  10   19.06    2.34
  17   5  12   21.32    1.65
  17   5  14   10.14    1.04
  17   5  16    1.13    0.69
  17   6   1   60.83    7.28
  17   6   3   25.30    3.55
  17   6   5  317.49   24.35
  17   6   7   67.85    6.85
  17   6   9    0.87    1.39
  17   6  11   -0.43    0.87
  17   6  13    8.49    0.95
  17   6  15   34.49    2.08
  17   7   0  -14.30    5.11
  17   7   2  -38.47    4.59
  17   7   4   81.54    5.72
  17   7   6   57.10    6.67
  17   7   8    3.12    9.88
  17   7  10    1.30    0.95
  17   7  12    3.99    0.87
  17   7  14    3.90    1.13
  17   7  16    5.11    0.95
  17   8   1   39.25    5.81
  17   8   3  157.79    6.85
  17   8   5   74.52   10.57
  17   8   7   -6.67    1.39
  17   8   9   15.08    1.91
  17   8  11   19.06    2.17
  17   8  13   26.78    2.25
  17   8  15   17.42    1.73
  17   9   0   99.91    8.41
  17   9   2   33.36    6.07
  17   9   4  -48.96    2.60
  17   9   6   -1.47    1.30
  17   9   8   11.26    1.47
  17   9  10   23.48    2.43
  17   9  12   27.82    2.34
  17   9  14    9.79    1.21
  17   9  16    2.86    1.30
  17  10   1  -30.50    2.95
  17  10   3   -2.69    1.56
  17  10   5   18.98    1.99
  17  10   7    0.95    1.04
  17  10   9   22.18    2.77
  17  10  11   61.96    4.77
  17  10  13  114.21    8.23
  17  10  15  105.20    7.37
  17  11   0  377.37   30.33
  17  11   2  306.49   22.10
  17  11   4   89.86    4.25
  17  11   6    0.61    0.87
  17  11   8   20.88    2.34
  17  11  10   51.64    4.16
  17  11  12   64.73    5.72
  17  11  14   17.33    1.82
  17  11  16   -0.52    0.95
  17  12   1    1.21    1.04
  17  12   3   12.13    1.47
  17  12   5   24.52    1.99
  17  12   7    4.42    0.95
  17  12   9   37.69    8.58
  17  12  11   78.68    9.10
  17  12  13   98.78    7.45
  17  12  15  117.93   11.26
  17  13   0  406.83   31.63
  17  13   2  309.87   17.50
  17  13   4  112.30    6.33
  17  13   6    8.49    0.95
  17  13   8   26.34    1.99
  17  13  10   98.87    8.23
  17  13  12  118.19    9.97
  17  13  14   32.67    3.55
  17  13  16    1.39    0.95
  17  14   1    0.35    1.04
  17  14   3    7.11    1.39
  17  14   5    8.75    0.78
  17  14   7    3.29    0.95
  17  14   9    8.15    1.04
  17  14  11   16.72    1.39
  17  14  13   34.40    3.99
  17  14  15   49.22   11.35
  17  15   0  744.26   44.28
  17  15   2  602.93   38.56
  17  15   4  275.12   19.50
  17  15   6   33.62    1.91
  17  15   8   12.13    1.21
  17  15  10   92.98    7.89
  17  15  12  121.66    7.71
  17  15  14   50.86    4.77
  17  15  16    4.42    1.56
  17  16   1    5.72    5.89
  17  16   3    7.89    1.30
  17  16   5   -0.17    0.69
  17  16   7    4.33    1.65
  17  16   9    2.86    0.87
  17  16  11   -0.43    0.87
  17  16  13    2.51    1.04
  17  16  15    2.51    1.13
  17  17   0  215.16   23.22
  17  17   2  174.95   18.02
  17  17   4   48.01    4.16
  17  17   6   -1.21    0.61
  17  17   8   49.22    3.55
  17  17  10  148.87   11.09
  17  17  12  149.56   14.21
  17  17  14  105.11   11.26
  17  17  16    9.36    1.91
  18   0   0  210.74   20.10
  18   1   1   -5.29    1.65
  18   1   3  -15.51    1.91
  18   1   5  -21.84    3.99
  18   1   7   24.00    5.72
  18   1   9  -11.09    1.39
  18   1  11   -0.87    1.21
  18   1  13    0.69    1.04
  18   1  15    0.35    0.95
  18   1  17    0.09    0.87
  18   2   0   46.01    4.07
  18   2   2   16.03    5.29
  18   2   4  232.92   17.68
  18   2   6  181.88    8.32
  18   2   8   11.87    5.11
  18   2  10  271.66   19.93
  18   2  12  114.47   10.57
  18   2  14  364.11   34.05
  18   2  16  110.57   10.57
  18   3   1   -8.58    3.64
  18   3   3  -22.62    3.55
  18   3   5  134.40    5.63
  18   3   7  -53.38    4.16
  18   3   9   16.12    1.73
  18   3  11    5.81    1.21
  18   3  13   14.38    1.39
  18   3  15    1.21    0.78
  18   3  17    1.82    1.04
  18   4   0  545.91   34.92
  18   4   2  250.17   18.20
  18   4   4 1359.84   63.78
  18   4   6   41.33    6.15
  18   4   8   88.39    7.63
  18   4  10    2.25    1.04
  18   4  12    6.33    1.21
  18   4  14  115.51    8.15
  18   4  16   33.27    2.95
  18   5   1  -26.08    4.59
  18   5   3  135.09    5.72
  18   5   5   19.84    4.33
  18   5   7   44.71    4.33
  18   5   9   59.70    3.47
  18   5  11   15.68    1.73
  18   5  13    0.78    0.69
  18   5  15    0.69    0.78
  18   5  17    6.93    1.65
  18   6   0  160.22    8.15
  18   6   2  180.76    8.15
  18   6   4   42.98    4.77
  18   6   6  -13.52    1.65
  18   6   8   15.77    1.73
  18   6  10   -1.82    0.69
  18   6  12    4.68    0.95
  18   6  14   45.93    4.16
  18   6  16   16.98    1.73
  18   7   1   28.51    5.98
  18   7   3  -54.85    3.99
  18   7   5   42.55    3.90
  18   7   7  137.52    7.80
  18   7   9   92.80    6.24
  18   7  11    3.64    0.87
  18   7  13    3.38    1.21
  18   7  15    9.01    1.04
  18   7  17   10.05    1.13
  18   8   0  -40.55    4.33
  18   8   2    2.95    3.21
  18   8   4   79.89    6.15
  18   8   6   16.12    1.39
  18   8   8  182.14   13.00
  18   8  10   81.11    5.72
  18   8  12   89.77    6.76
  18   8  14    9.19    1.21
  18   8  16   18.80    1.65
  18   9   1   -4.68    2.43
  18   9   3   13.34    1.47
  18   9   5   59.44    3.64
  18   9   7  107.54    9.53
  18   9   9   14.99    1.65
  18   9  11    3.90    1.82
  18   9  13   12.82    1.39
  18   9  15    9.71    1.47
  18   9  17   20.80    1.91
  18  10   0  418.53   50.78
  18  10   2  287.69   20.54
  18  10   4    0.09    0.78
  18  10   6   -0.17    0.87
  18  10   8  136.30   15.25
  18  10  10  209.09   21.84
  18  10  12  148.61   14.04
  18  10  14  126.34   14.99
  18  10  16   70.10    6.50
  18  11   1   -2.34    1.04
  18  11   3    7.54    1.82
  18  11   5   16.46    1.82
  18  11   7    4.68    1.13
  18  11   9    4.42    0.87
  18  11  11   19.93    2.25
  18  11  13   10.57    1.30
  18  11  15   14.38    1.65
  18  11  17   10.31    1.30
  18  12   0  106.41    8.32
  18  12   2  118.37    7.71
  18  12   4    5.55    1.47
  18  12   6    4.33    1.13
  18  12   8  107.19    9.45
  18  12  10  269.23   53.46
  18  12  12  298.52   27.64
  18  12  14  129.11   10.74
  18  12  16  115.25   12.65
  18  13   1    3.29    0.95
  18  13   3   11.18    1.21
  18  13   5    3.38    1.13
  18  13   7    1.65    0.78
  18  13   9   18.28    2.17
  18  13  11   11.00    1.39
  18  13  13   18.37    2.43
  18  13  15    3.64    1.13
  18  13  17    9.01    1.39
  18  14   0  374.95   28.51
  18  14   2  430.92   29.64
  18  14   4  109.62    8.49
  18  14   6   53.64    4.07
  18  14   8    5.89    1.13
  18  14  10   86.65    7.97
  18  14  12  169.41   17.94
  18  14  14  139.08   13.69
  18  14  16   75.13    7.19
  18  15   1    1.47    1.04
  18  15   3    1.73    0.87
  18  15   5    2.60    0.78
  18  15   7    8.15    0.87
  18  15   9    7.89    1.13
  18  15  11   24.09    3.38
  18  15  13    5.11    1.04
  18  15  15    4.42    1.30
  18  15  17    2.34    0.95
  18  16   0  157.88   19.15
  18  16   2   92.20    9.19
  18  16   4   43.07    4.07
  18  16   6   16.46    1.47
  18  16   8   16.03    1.56
  18  16  10   74.17    7.11
  18  16  12  118.97   18.46
  18  16  14   82.15    9.79
  18  16  16   39.95    5.20
  18  17   1    0.35    0.95
  18  17   3    3.12    0.95
  18  17   5    7.63    1.56
  18  17   7   13.34    2.17
  18  17   9   23.74    1.99
  18  17  11   11.61    1.73
  18  17  13   15.42    1.82
  18  17  15    1.91    0.87
  18  17  17    0.95    0.95
  18  18   0  509.78   65.42
  18  18   2  375.90   28.34
  18  18   4  200.17   22.62
  18  18   6  119.67    8.58
  18  18   8   42.11    4.85
  18  18  10    1.04    0.78
  18  18  12    3.47    0.95
  18  18  14    0.69    0.95
  18  18  16   -1.04    0.78
  18  18  18    7.28    3.90
  19   1   0  160.39    8.32
  19   1   2  161.95    8.23
  19   1   4  -36.39    3.47
  19   1   6  -14.64    1.21
  19   1   8    3.29    0.95
  19   1  10    2.77    1.04
  19   1  12    4.25    1.39
  19   1  14   -0.35    0.78
  19   1  16   -2.51    1.65
  19   1  18    1.73    0.95
  19   2   1  167.76    8.49
  19   2   3  438.63   23.14
  19   2   5    6.67    3.55
  19   2   7   79.63    4.51
  19   2   9   42.20    3.21
  19   2  11   13.95    1.65
  19   2  13  285.35   18.63
  19   2  15  161.17   16.29
  19   2  17  279.97   18.80
  19   3   0  536.21   20.28
  19   3   2  420.61   17.68
  19   3   4  206.32   12.65
  19   3   6   61.70    3.55
  19   3   8   16.29    2.25
  19   3  10    2.95    0.87
  19   3  12    1.47    1.04
  19   3  14   -0.69    0.87
  19   3  16    0.43    0.95
  19   3  18    3.99    1.21
  19   4   1  -34.05    3.03
  19   4   3  212.91   13.60
  19   4   5    2.08    1.13
  19   4   7   53.55    6.15
  19   4   9   20.97    1.56
  19   4  11    2.69    0.78
  19   4  13  133.70    9.62
  19   4  15   46.27    4.42
  19   4  17  149.22   13.78
  19   5   0  -12.30    4.77
  19   5   2   14.90    3.99
  19   5   4    2.17    1.13
  19   5   6    8.32    2.17
  19   5   8   20.02    1.39
  19   5  10   21.75    1.39
  19   5  12   14.73    1.13
  19   5  14    2.77    2.51
  19   5  16    2.95    0.87
  19   5  18    3.55    0.87
  19   6   1  -13.69    1.21
  19   6   3   53.20    4.85
  19   6   5    4.68    0.61
  19   6   7   16.46    2.43
  19   6   9    2.08    0.69
  19   6  11    1.47    0.61
  19   6  13   16.29    1.65
  19   6  15    0.43    0.69
  19   6  17   36.22    4.07
  19   7   0  102.42    7.97
  19   7   2   83.01    5.03
  19   7   4   40.73    2.08
  19   7   6   11.87    1.13
  19   7   8   13.86    1.39
  19   7  10   19.06    1.65
  19   7  12   22.96    1.91
  19   7  14   29.98    2.08
  19   7  16   10.74    0.95
  19   7  18    3.55    0.69
  19   8   1    2.69    0.95
  19   8   3   15.60    1.39
  19   8   5   19.41    1.30
  19   8   7   19.93    4.16
  19   8   9    6.76    0.95
  19   8  11   33.45    2.43
  19   8  13    9.53    0.95
  19   8  15   32.41    2.51
  19   8  17    0.69    2.08
  19   9   0   60.83    4.33
  19   9   2   38.73    3.99
  19   9   4   18.11    1.56
  19   9   6    2.60    0.69
  19   9   8    6.24    1.04
  19   9  10   21.14    1.82
  19   9  12   26.43    2.08
  19   9  14   20.62    1.82
  19   9  16   10.14    1.21
  19   9  18    0.26    0.69
  19  10   1    3.21    1.04
  19  10   3    2.51    0.87
  19  10   5   25.91    1.30
  19  10   7   16.81    1.47
  19  10   9   22.01    1.82
  19  10  11   72.70    6.93
  19  10  13   64.90    5.11
  19  10  15  127.03   12.56
  19  10  17   14.47    3.99
  19  11   0   28.42    2.69
  19  11   2   22.79    3.29
  19  11   4    1.13    0.78
  19  11   6    2.51    0.69
  19  11   8   34.23    3.90
  19  11  10   78.25    5.55
  19  11  12   68.28    5.20
  19  11  14   26.86    2.69
  19  11  16    3.73    0.95
  19  11  18    4.07    1.04
  19  12   1    3.99    1.04
  19  12   3   -0.17    1.04
  19  12   5   13.34    1.04
  19  12   7   25.39    2.25
  19  12   9   23.48    1.99
  19  12  11   54.76    5.29
  19  12  13   77.64    6.24
  19  12  15  117.50   10.05
  19  12  17   15.16    1.47
  19  13   0  387.08   28.16
  19  13   2  288.12   18.98
  19  13   4  147.05   17.07
  19  13   6   15.51    1.21
  19  13   8   10.22    1.21
  19  13  10   61.78    5.89
  19  13  12   62.74    4.94
  19  13  14   30.67    2.69
  19  13  16    2.60    0.95
  19  13  18    1.39    1.04
  19  14   1    1.82    0.95
  19  14   3    2.95    4.25
  19  14   5    3.38    1.82
  19  14   7   30.85    2.17
  19  14   9   26.00    1.99
  19  14  11   28.60    2.77
  19  14  13   38.30    2.95
  19  14  15   52.60    5.29
  19  14  17    9.79    1.30
  19  15   0  170.71   15.68
  19  15   2  134.05   14.73
  19  15   4   42.03    3.47
  19  15   6   -0.35    0.78
  19  15   8   29.64    1.99
  19  15  10  120.01    9.88
  19  15  12  107.36   11.52
  19  15  14   64.30    8.58
  19  15  16    7.02    1.21
  19  15  18    1.04    0.78
  19  16   1   -0.61    0.95
  19  16   3    0.09    0.87
  19  16   5    3.73    0.95
  19  16   7   12.48    1.13
  19  16   9   11.09    1.13
  19  16  11    2.86    1.04
  19  16  13    1.65    0.95
  19  16  15   11.87    1.65
  19  16  17    1.99    0.95
  19  17   0  368.27   24.87
  19  17   2  257.36   19.06
  19  17   4  105.89    8.15
  19  17   6   33.53    2.95
  19  17   8   -0.17    0.61
  19  17  10    9.71    1.30
  19  17  12   22.01    2.34
  19  17  14    8.93    1.30
  19  17  16    1.65    0.78
  19  17  18   -1.30    0.87
  19  18   1    0.00    1.21
  19  18   3   12.74    9.88
  19  18   5    3.29    0.78
  19  18   7    2.69    0.61
  19  18   9    1.30    0.61
  19  18  11    5.03    0.95
  19  18  13    1.91    0.78
  19  18  15    2.25    0.87
  19  18  17    0.61    0.87
  19  19   0   52.25    7.63
  19  19   2   27.56    3.64
  19  19   4    5.55    1.73
  19  19   6    0.78    0.78
  19  19   8    6.07    0.87
  19  19  10   19.24    2.69
  19  19  12   24.00    4.16
  19  19  14   16.46    2.25
  19  19  16    1.39    0.87
  19  19  18    0.17    0.78
  20   0   0  138.73   20.10
  20   1   1  -10.66    1.56
  20   1   3   -3.81    1.39
  20   1   5    1.73    0.69
  20   1   7   13.52    1.39
  20   1   9    4.42    1.65
  20   1  11    9.97    1.30
  20   1  13    3.64    1.73
  20   1  15    0.26    0.87
  20   1  17    3.03    1.04
  20   1  19   -2.17    1.04
  20   2   0   -7.28    1.13
  20   2   2   55.28    5.81
  20   2   4   21.23    2.95
  20   2   6   27.12    1.99
  20   2   8   89.69    8.23
  20   2  10    3.90    2.77
  20   2  12  162.04   18.02
  20   2  14   20.28    6.07
  20   2  16  153.29   13.52
  20   2  18   12.22    1.82
  20   3   1   -0.17    2.51
  20   3   3    1.82    0.78
  20   3   5   37.00    2.25
  20   3   7   52.94    5.63
  20   3   9   75.99    5.29
  20   3  11   31.02    2.77
  20   3  13   15.16    1.47
  20   3  15   -0.69    0.87
  20   3  17    3.90    1.04
  20   3  19    1.73    1.73
  20   4   0  122.09   13.00
  20   4   2   21.23    2.86
  20   4   4   37.00    2.69
  20   4   6    2.25    0.78
  20   4   8   19.06    1.39
  20   4  10    2.77    0.78
  20   4  12   35.01    3.29
  20   4  14    7.63    1.99
  20   4  16   75.04    8.06
  20   4  18    2.34    0.78
  20   5   1    1.39    1.04
  20   5   3   41.94    2.77
  20   5   5   63.60    2.77
  20   5   7  193.58   11.35
  20   5   9  147.40    7.37
  20   5  11   62.13    5.81
  20   5  13    3.21    2.08
  20   5  15    3.55    0.69
  20   5  17    3.21    0.95
  20   5  19    2.77    1.39
  20   6   0   14.82    8.06
  20   6   2   23.57    2.17
  20   6   4    2.95    0.78
  20   6   6   89.60    5.89
  20   6   8   35.35    2.69
  20   6  10  158.49   12.65
  20   6  12    8.75    1.04
  20   6  14   39.95    4.94
  20   6  16   15.25    1.82
  20   6  18   -0.95    0.78
  20   7   1   10.92    1.21
  20   7   3   39.69    2.34
  20   7   5  207.62   10.22
  20   7   7  191.07   10.31
  20   7   9  193.93   16.29
  20   7  11   19.06    1.99
  20   7  13    2.51    2.17
  20   7  15    9.97    1.04
  20   7  17    8.93    1.21
  20   7  19    7.19    1.21
  20   8   0   85.44    6.85
  20   8   2   74.69    8.84
  20   8   4   28.25    4.85
  20   8   6   37.09    3.12
  20   8   8   83.19    5.98
  20   8  10  127.90   11.44
  20   8  12   57.45    4.77
  20   8  14   42.46    6.93
  20   8  16    0.26    0.61
  20   8  18   -0.26    0.61
  20   9   1    3.47    0.95
  20   9   3   78.42    5.29
  20   9   5  139.25    8.06
  20   9   7  167.59   12.74
  20   9   9   38.21    2.69
  20   9  11    7.11    1.91
  20   9  13   17.50    1.56
  20   9  15   16.98    1.99
  20   9  17   22.10    2.34
  20   9  19    9.01    1.04
  20  10   0   13.00    1.65
  20  10   2    6.41    2.51
  20  10   4    5.11    2.77
  20  10   6  175.82   19.06
  20  10   8  134.14   15.25
  20  10  10  381.01   57.71
  20  10  12  161.35   14.73
  20  10  14  163.17   21.49
  20  10  16   -0.69    0.78
  20  10  18    0.69    0.61
  20  11   1   11.44    2.25
  20  11   3   29.03    2.08
  20  11   5   57.45    3.99
  20  11   7   15.86    2.08
  20  11   9    4.77    0.95
  20  11  11   18.46    1.91
  20  11  13   22.27    3.21
  20  11  15   51.47    5.98
  20  11  17   13.34    1.91
  20  11  19   14.04    1.99
  20  12   0  223.04   24.00
  20  12   2  122.87   11.00
  20  12   4   33.10    3.90
  20  12   6    9.45    1.13
  20  12   8   53.98   10.14
  20  12  10  184.05   20.02
  20  12  12  166.37   14.30
  20  12  14  118.28   13.95
  20  12  16    8.32    1.21
  20  12  18    0.69    0.69
  20  13   1    4.33    0.95
  20  13   3   13.95    1.30
  20  13   5    1.04    0.78
  20  13   7    1.65    0.87
  20  13   9   19.41    2.25
  20  13  11   22.27    2.86
  20  13  13   27.82    2.51
  20  13  15   14.30    1.65
  20  13  17   25.13    4.16
  20  13  19    9.36    1.99
  20  14   0   29.12    3.03
  20  14   2   12.65    2.77
  20  14   4    8.84    1.21
  20  14   6   28.94    2.86
  20  14   8   32.06    3.12
  20  14  10  151.21   12.04
  20  14  12  113.51   10.83
  20  14  14  124.87   13.69
  20  14  16    2.51    1.04
  20  14  18    1.30    0.78
  20  15   1   -0.61    1.04
  20  15   3    0.95    0.78
  20  15   5    1.99    0.78
  20  15   7   12.91    1.65
  20  15   9   14.04    1.39
  20  15  11   34.49    3.12
  20  15  13   16.12    1.99
  20  15  15   25.65    2.95
  20  15  17    5.81    1.04
  20  15  19    3.55    0.95
  20  16   0  139.94   14.56
  20  16   2  150.17   15.08
  20  16   4   60.40    6.41
  20  16   6   12.13    1.30
  20  16   8   -0.17    0.78
  20  16  10    0.26    0.78
  20  16  12   11.26    1.30
  20  16  14    2.60    0.95
  20  16  16    1.39    0.78
  20  16  18    0.69    0.78
  20  17   1    2.08    1.21
  20  17   3    5.46    1.99
  20  17   5    2.43    0.87
  20  17   7    9.10    1.04
  20  17   9   18.98    1.91
  20  17  11   15.08    1.65
  20  17  13   17.50    2.77
  20  17  15    7.11    1.30
  20  17  17    4.59    1.04
  20  17  19    3.73    1.04
  20  18   0   21.40    2.51
  20  18   2   11.18    1.65
  20  18   4    3.21    1.56
  20  18   6   -0.26    0.78
  20  18   8   -0.17    0.52
  20  18  10   -0.52    0.61
  20  18  12    0.87    0.69
  20  18  14    1.56    0.87
  20  18  16   -0.35    0.78
  20  18  18    1.39    0.87
  20  19   1   -0.95    0.87
  20  19   3    0.52    0.87
  20  19   5    1.99    0.95
  20  19   7    8.58    1.39
  20  19   9    9.10    1.13
  20  19  11   12.13    1.73
  20  19  13    7.28    1.30
  20  19  15    5.55    1.13
  20  19  17    1.91    0.95
  20  19  19   -0.43    0.78
  20  20   0  171.31   17.94
  20  20   2  238.90   24.00
  20  20   4   52.34    7.11
  20  20   6   37.87    5.11
  20  20   8   37.78    5.29
  20  20  10   53.38    5.20
  20  20  12    9.79    1.73
  20  20  14    7.28    1.56
  20  20  16    0.35    0.87
  20  20  18    0.87    0.69
  20  20  20   27.04    7.11
  21   1   0   19.67    1.47
  21   1   2   14.47    1.73
  21   1   4    0.26    1.13
  21   1   6    0.95    0.78
  21   1   8    3.55    0.87
  21   1  10    5.98    2.34
  21   1  12    2.17    0.95
  21   1  14    2.51    1.13
  21   1  16    4.25    0.95
  21   1  18   -1.82    0.95
  21   1  20   -0.87    0.95
  21   2   1   13.52    1.47
  21   2   3    0.09    0.78
  21   2   5   27.12    1.82
  21   2   7    5.98    0.78
  21   2   9   19.93    2.08
  21   2  11   36.91    3.03
  21   2  13    4.59    1.39
  21   2  15   65.77    6.59
  21   2  17    7.63    1.13
  21   2  19  110.22   11.00
  21   3   0   -0.35    0.95
  21   3   2    2.51    1.56
  21   3   4    0.78    0.61
  21   3   6   20.02    1.04
  21   3   8   22.10    1.65
  21   3  10   21.66    2.17
  21   3  12   15.25    1.47
  21   3  14    9.36    3.55
  21   3  16    4.94    1.39
  21   3  18    6.24    1.30
  21   3  20    0.69    0.87
  21   4   1    2.51    1.99
  21   4   3    0.61    0.61
  21   4   5    4.85    0.69
  21   4   7   18.37    1.56
  21   4   9    5.63    0.87
  21   4  11   14.64    1.65
  21   4  13    0.26    0.87
  21   4  15   20.19    1.91
  21   4  17    2.25    0.95
  21   4  19   43.50    4.68
  21   5   0   50.43    4.16
  21   5   2   30.33    2.34
  21   5   4    4.85    0.78
  21   5   6   19.15    1.04
  21   5   8   23.31    1.39
  21   5  10   10.40    0.95
  21   5  12    3.64    0.78
  21   5  14    5.29    4.42
  21   5  16    7.19    1.13
  21   5  18    4.59    1.13
  21   5  20    0.43    0.78
  21   6   1    1.82    0.69
  21   6   3   20.54    1.30
  21   6   5   20.88    1.21
  21   6   7   41.25    4.33
  21   6   9    1.73    0.52
  21   6  11    2.51    0.52
  21   6  13    7.02    1.04
  21   6  15    6.59    0.78
  21   6  17   -1.30    0.69
  21   6  19   16.29    2.34
  21   7   0    4.77    0.78
  21   7   2    6.07    0.95
  21   7   4   19.06    1.65
  21   7   6   35.87    1.82
  21   7   8   14.30    1.73
  21   7  10    3.73    0.69
  21   7  12    0.35    0.52
  21   7  14    6.24    1.65
  21   7  16   14.30    1.30
  21   7  18    4.85    0.95
  21   7  20    0.43    0.95
  21   8   1    3.81    0.95
  21   8   3   23.92    1.65
  21   8   5   22.88    1.65
  21   8   7   13.52    1.13
  21   8   9   13.26    3.38
  21   8  11    8.49    0.87
  21   8  13   31.45    2.08
  21   8  15    3.55    0.69
  21   8  17    3.29    0.61
  21   8  19    7.80    1.13
  21   9   0   22.53    3.21
  21   9   2   33.53   12.91
  21   9   4    4.94    0.87
  21   9   6    3.47    1.30
  21   9   8   11.35    1.21
  21   9  10   27.82    1.99
  21   9  12   24.96    2.34
  21   9  14   15.51    1.30
  21   9  16   11.61    1.04
  21   9  18    1.39    0.52
  21   9  20    3.99    0.69
  21  10   1    3.64    0.87
  21  10   3   21.84    1.47
  21  10   5   12.82    1.13
  21  10   7    3.99    0.69
  21  10   9   27.99    2.69
  21  10  11   29.64    2.69
  21  10  13   81.19    6.07
  21  10  15   11.18    1.47
  21  10  17    9.19    1.21
  21  10  19    3.47    0.78
  21  11   0   61.52    4.68
  21  11   2   40.29    3.21
  21  11   4   18.28    1.91
  21  11   6    3.29    0.87
  21  11   8    8.06    1.13
  21  11  10   41.33    4.33
  21  11  12   36.05    2.95
  21  11  14   14.30    2.17
  21  11  16    9.53    1.04
  21  11  18    1.30    0.69
  21  11  20    0.78    0.61
  21  12   1    2.17    1.04
  21  12   3   16.20    1.65
  21  12   5    2.08    0.69
  21  12   7    1.21    0.95
  21  12   9   21.92    2.77
  21  12  11   38.82    2.95
  21  12  13   58.58    4.25
  21  12  15   15.86    1.73
  21  12  17    8.75    1.30
  21  12  19   -0.95    0.61
  21  13   0    6.24    1.13
  21  13   2    4.85    1.21
  21  13   4    1.73    0.69
  21  13   6    5.89    0.69
  21  13   8   33.53    2.69
  21  13  10   68.46    7.11
  21  13  12   80.07    8.49
  21  13  14   34.57    3.21
  21  13  16    7.80    1.30
  21  13  18    0.43    0.69
  21  13  20    2.60    0.78
  21  14   1    4.68    2.51
  21  14   3    3.90    0.95
  21  14   5   -0.35    0.87
  21  14   7    4.42    0.78
  21  14   9   19.58    1.82
  21  14  11   13.95    1.56
  21  14  13   31.11    3.29
  21  14  15    6.07    1.21
  21  14  17    4.94    1.13
  21  14  19    0.35    0.69
  21  15   0   59.36    5.63
  21  15   2   60.66    6.67
  21  15   4   21.49    2.25
  21  15   6    6.07    1.21
  21  15   8    4.33    0.52
  21  15  10   10.57    1.30
  21  15  12   12.39    1.47
  21  15  14    7.63    1.13
  21  15  16    3.21    1.04
  21  15  18    0.69    0.78
  21  15  20    2.86    1.30
  21  16   1    2.08    1.04
  21  16   3    4.85    1.04
  21  16   5    6.15    0.95
  21  16   7   12.30    1.21
  21  16   9   12.65    1.21
  21  16  11   10.14    1.04
  21  16  13    8.49    1.21
  21  16  15    2.69    0.69
  21  16  17    2.17    0.87
  21  16  19    2.17    1.04
  21  17   0   16.55    1.99
  21  17   2    9.53    1.30
  21  17   4    1.47    0.95
  21  17   6   -1.39    0.78
  21  17   8    4.16    1.13
  21  17  10    9.62    1.30
  21  17  12    6.24    1.04
  21  17  14    6.85    1.04
  21  17  16    3.47    2.86
  21  17  18    1.73    0.78
  21  17  20   -1.13    0.69
  21  18   1    0.61    2.17
  21  18   3    5.03    1.13
  21  18   5    5.89    1.04
  21  18   7    4.42    0.87
  21  18   9    1.56    0.52
  21  18  11    1.99    0.69
  21  18  13   -0.52    0.78
  21  18  15    0.52    0.78
  21  18  17    0.17    0.78
  21  18  19    3.38    1.39
  21  19   0  152.25   13.60
  21  19   2  117.59   13.00
  21  19   4   51.90    5.89
  21  19   6   13.34    2.25
  21  19   8    7.80    1.21
  21  19  10    3.38    0.61
  21  19  12   -0.35    0.69
  21  19  14   -0.17    0.78
  21  19  16    2.77    0.87
  21  19  18    4.94    1.13
  21  19  20    1.99    0.95
  21  20   1   -1.30    0.87
  21  20   3    1.30    0.87
  21  20   5    1.30    0.78
  21  20   7    2.08    0.69
  21  20   9    2.43    0.78
  21  20  11    1.91    0.61
  21  20  13    2.25    1.04
  21  20  15    2.77    1.13
  21  20  17    0.09    0.78
  21  20  19    1.56    0.69
  21  21   0   -0.35    1.56
  21  21   2    0.61    0.87
  21  21   4    1.82    0.95
  21  21   6    2.43    0.87
  21  21   8    0.52    0.78
  21  21  10    1.65    0.61
  21  21  12    1.21    0.69
  21  21  14    2.51    0.87
  21  21  16    2.86    1.13
  21  21  18    7.97    2.08
  21  21  20    6.24    1.39
  22   0   0    8.49    2.60
  22   1   1    3.03    0.95
  22   1   3    1.99    0.87
  22   1   5    8.41    1.04
  22   1   7   20.19    1.91
  22   1   9    5.72    0.95
  22   1  11   12.48    1.47
  22   1  13    1.82    0.95
  22   1  15   -1.04    1.39
  22   1  17    0.00    1.04
  22   1  19   -0.17    0.87
  22   1  21   -4.07    3.55
  22   2   0   26.43    4.59
  22   2   2   70.54    8.75
  22   2   4   20.36    1.82
  22   2   6   35.44    3.03
  22   2   8    9.71    1.47
  22   2  10   13.95    1.65
  22   2  12    0.95    1.21
  22   2  14    8.06    1.65
  22   2  16    7.80    1.39
  22   2  18   16.64    3.38
  22   2  20    5.29    1.13
  22   3   1    3.99    0.78
  22   3   3   38.30    2.17
  22   3   5  157.79    9.53
  22   3   7   98.52    5.55
  22   3   9  121.75    9.88
  22   3  11   57.19    4.07
  22   3  13   14.99    1.73
  22   3  15    0.95    1.04
  22   3  17    1.39    0.87
  22   3  19    3.38    0.87
  22   3  21   -1.30    0.95
  22   4   0   13.26    1.73
  22   4   2   29.38    3.38
  22   4   4   11.70    1.13
  22   4   6   40.21    3.03
  22   4   8   23.31    2.86
  22   4  10    0.95    0.87
  22   4  12   19.06    2.86
  22   4  14    6.76    1.04
  22   4  16    1.56    0.87
  22   4  18   11.26    1.91
  22   4  20    4.07    1.39
  22   5   1    6.67    0.78
  22   5   3  166.37   10.14
  22   5   5  249.13   11.78
  22   5   7  288.90   15.34
  22   5   9  180.32   12.22
  22   5  11  112.82    8.23
  22   5  13    4.16    0.87
  22   5  15    3.99    0.87
  22   5  17    7.28    1.47
  22   5  19    1.30    0.87
  22   5  21    1.13    0.87
  22   6   0   88.65    6.93
  22   6   2   40.55    3.64
  22   6   4   44.37    4.68
  22   6   6    1.21    0.52
  22   6   8   53.12    4.33
  22   6  10   28.42    3.12
  22   6  12   24.44    3.03
  22   6  14    4.16    1.73
  22   6  16    2.86    0.87
  22   6  18    1.82    0.78
  22   6  20    3.90    0.87
  22   7   1   19.67    1.30
  22   7   3  105.63    6.93
  22   7   5  299.38   18.11
  22   7   7  208.05   10.74
  22   7   9  137.17    7.97
  22   7  11   29.81    2.17
  22   7  13    5.55    2.86
  22   7  15   14.30    1.30
  22   7  17   16.46    3.03
  22   7  19    6.76    1.21
  22   7  21    1.73    0.78
  22   8   0    9.71    1.65
  22   8   2    7.11    1.13
  22   8   4   15.25    1.21
  22   8   6   46.36    3.12
  22   8   8  187.78   13.69
  22   8  10  116.72    9.27
  22   8  12  116.89    9.01
  22   8  14    8.23    0.87
  22   8  16    4.25    0.61
  22   8  18    6.93    1.47
  22   8  20    1.13    0.69
  22   9   1   10.14    1.65
  22   9   3  126.86    9.71
  22   9   5  171.40    9.71
  22   9   7  126.86    7.45
  22   9   9   37.95    3.29
  22   9  11    9.45    1.04
  22   9  13   10.48    1.04
  22   9  15   21.32    1.47
  22   9  17   24.70    2.43
  22   9  19    7.37    0.95
  22   9  21    2.34    0.95
  22  10   0   70.36   10.05
  22  10   2   14.38    1.91
  22  10   4   -0.26    0.78
  22  10   6   26.52    3.55
  22  10   8  102.08    9.53
  22  10  10  124.52   11.52
  22  10  12   89.77    8.67
  22  10  14   19.41    3.38
  22  10  16    0.69    0.61
  22  10  18    3.81    0.61
  22  10  20    5.29    1.13
  22  11   1    8.32    1.04
  22  11   3   58.23    4.42
  22  11   5   84.92    5.29
  22  11   7   40.99    4.16
  22  11   9   10.14    1.39
  22  11  11    2.25    0.78
  22  11  13    9.71    1.21
  22  11  15   35.79    3.73
  22  11  17   16.46    1.82
  22  11  19    8.49    1.04
  22  11  21    3.29    0.69
  22  12   0   -1.30    0.87
  22  12   2    1.30    0.87
  22  12   4   14.30    1.56
  22  12   6   25.48    3.73
  22  12   8   96.18    6.85
  22  12  10  103.98   11.26
  22  12  12   99.65   10.22
  22  12  14    8.32    1.30
  22  12  16    1.73    0.69
  22  12  18    5.29    1.21
  22  12  20    4.94    0.95
  22  13   1    4.51    1.99
  22  13   3   15.16    1.91
  22  13   5    3.12    0.78
  22  13   7    2.25    0.69
  22  13   9   10.31    0.95
  22  13  11    8.15    1.21
  22  13  13   28.60    3.21
  22  13  15   20.02    2.60
  22  13  17   16.03    2.25
  22  13  19    5.03    0.87
  22  13  21    4.77    0.87
  22  14   0   11.52    2.08
  22  14   2    7.28    2.17
  22  14   4    6.85    1.65
  22  14   6    1.56    0.87
  22  14   8   11.00    0.87
  22  14  10   17.76    2.17
  22  14  12   10.74    2.17
  22  14  14    0.09    0.78
  22  14  16    3.12    0.95
  22  14  18    2.60    0.78
  22  14  20    2.08    0.69
  22  15   1    0.26    1.13
  22  15   3   -1.30    0.87
  22  15   5    3.55    0.87
  22  15   7   14.38    1.56
  22  15   9   22.96    1.82
  22  15  11   32.58    3.29
  22  15  13   17.85    2.51
  22  15  15   12.39    1.91
  22  15  17    6.93    1.82
  22  15  19    2.86    1.04
  22  15  21    0.95    0.61
  22  16   0   10.40    1.82
  22  16   2    5.46    1.21
  22  16   4    0.43    1.04
  22  16   6    1.99    0.78
  22  16   8    4.42    0.61
  22  16  10    0.95    0.61
  22  16  12    1.99    0.69
  22  16  14    1.73    0.78
  22  16  16    1.39    0.78
  22  16  18    7.45    5.55
  22  16  20    0.95    0.78
  22  17   1    4.85    2.77
  22  17   3    2.86    1.30
  22  17   5    5.46    0.95
  22  17   7   12.56    1.30
  22  17   9   21.58    1.82
  22  17  11   15.86    1.82
  22  17  13   22.18    3.81
  22  17  15    7.97    1.13
  22  17  17    3.73    1.21
  22  17  19    0.69    0.78
  22  17  21   16.12    9.01
  22  18   0   58.40    6.33
  22  18   2   20.80    3.29
  22  18   4    8.58    1.82
  22  18   6    1.65    0.78
  22  18   8   13.34    2.77
  22  18  10    4.68    0.69
  22  18  12    5.72    1.13
  22  18  14    2.34    0.87
  22  18  16    0.00    0.78
  22  18  18    5.46    1.56
  22  18  20   11.00    2.43
  22  19   1   -1.30    0.87
  22  19   3    3.81    0.95
  22  19   5    3.99    0.95
  22  19   7    6.33    1.04
  22  19   9    5.81    0.78
  22  19  11   12.30    1.65
  22  19  13    3.90    1.04
  22  19  15    9.53    6.33
  22  19  17    1.91    0.87
  22  19  19   -0.52    0.69
  22  19  21    0.95    0.78
  22  20   0    1.82    1.04
  22  20   2    5.46    1.39
  22  20   4    6.15    1.13
  22  20   6    2.51    0.78
  22  20   8    0.00    0.69
  22  20  10    4.68    1.21
  22  20  12    8.84    1.73
  22  20  14    2.51    0.95
  22  20  16   -1.30    0.78
  22  20  18   18.11    3.90
  22  20  20   42.29    7.37
  22  21   1    1.99    1.56
  22  21   3    1.73    1.21
  22  21   5    1.82    1.04
  22  21   7    1.21    0.87
  22  21   9    4.07    0.95
  22  21  11    5.37    1.39
  22  21  13    4.85    1.47
  22  21  15    1.56    0.61
  22  21  17   -0.78    0.69
  22  21  19    0.26    0.69
  22  21  21    1.21    0.87
  22  22   0   32.23    8.32
  22  22   2    5.03    1.30
  22  22   4    9.79    1.47
  22  22   6   14.21    2.86
  22  22   8   70.54   11.00
  22  22  10   77.81    8.23
  22  22  12  116.20   12.91
  22  22  14   54.42    7.63
  22  22  16    5.81    1.91
  22  22  18   10.40    2.34
  22  22  20   38.91    6.59
  22  22  22   38.13   10.83
  23   1   0    1.91    1.04
  23   1   2    1.21    0.87
  23   1   4    3.81    1.30
  23   1   6    1.82    0.61
  23   1   8    5.29    0.78
  23   1  10    5.11    1.39
  23   1  12    0.43    0.87
  23   1  14    0.87    0.95
  23   1  16    1.56    0.95
  23   1  18    1.91    0.87
  23   1  20    1.21    0.95
  23   1  22    0.95    0.95
  23   2   1    2.69    1.04
  23   2   3    3.38    1.30
  23   2   5   18.11    1.30
  23   2   7   10.83    2.25
  23   2   9    5.63    0.78
  23   2  11    3.12    1.04
  23   2  13    1.82    0.87
  23   2  15   13.86    1.99
  23   2  17    1.13    0.95
  23   2  19    3.38    1.13
  23   2  21    2.60    1.04
  23   3   0    0.87    1.13
  23   3   2    2.69    0.78
  23   3   4   16.81    1.21
  23   3   6   42.63    2.43
  23   3   8   57.45    3.90
  23   3  10   49.31    4.59
  23   3  12   13.69    1.73
  23   3  14    1.91    0.78
  23   3  16    2.51    0.78
  23   3  18    4.51    0.95
  23   3  20    3.03    1.04
  23   3  22    0.26    0.95
  23   4   1    3.03    0.78
  23   4   3   16.38    1.13
  23   4   5   45.15    3.03
  23   4   7    3.03    0.61
  23   4   9   13.00    1.21
  23   4  11    0.35    0.69
  23   4  13   -0.52    0.78
  23   4  15    5.29    1.04
  23   4  17    0.17    0.78
  23   4  19    5.81    0.95
  23   4  21    3.47    1.04
  23   5   0   13.34    3.73
  23   5   2   19.76    1.39
  23   5   4   51.38    3.29
  23   5   6   47.66    2.08
  23   5   8   77.38    5.89
  23   5  10   48.70    3.29
  23   5  12   10.48    1.04
  23   5  14    1.13    0.78
  23   5  16    5.89    1.04
  23   5  18   15.60    2.17
  23   5  20   12.30    2.43
  23   5  22    1.82    0.95
  23   6   1    1.65    0.52
  23   6   3   39.51    2.34
  23   6   5   43.59    1.99
  23   6   7    9.10    0.69
  23   6   9    6.07    0.95
  23   6  11    3.29    0.69
  23   6  13    3.38    0.69
  23   6  15    5.55    0.78
  23   6  17    0.26    0.69
  23   6  19    1.65    0.78
  23   6  21    4.94    1.04
  23   7   0   24.35    1.73
  23   7   2    7.63    0.78
  23   7   4    1.65    0.61
  23   7   6    8.67    0.69
  23   7   8   18.02    1.04
  23   7  10    8.84    0.78
  23   7  12    0.43    0.61
  23   7  14    4.07    0.69
  23   7  16    4.07    0.78
  23   7  18    8.32    1.56
  23   7  20    3.03    0.87
  23   7  22   -0.17    0.78
  23   8   1    5.11    0.87
  23   8   3   58.23    4.33
  23   8   5   71.66    4.25
  23   8   7   17.50    1.04
  23   8   9    0.87    0.69
  23   8  11    5.46    0.69
  23   8  13    1.39    0.61
  23   8  15    4.42    0.61
  23   8  17    0.35    0.61
  23   8  19    1.21    0.61
  23   8  21   22.01    3.90
  23   9   0    2.69    0.87
  23   9   2    7.97    2.34
  23   9   4   11.09    0.87
  23   9   6    4.59    0.69
  23   9   8    0.87    0.52
  23   9  10   -0.78    0.69
  23   9  12    2.17    0.61
  23   9  14    8.93    0.87
  23   9  16    6.50    0.78
  23   9  18    4.59    0.78
  23   9  20    1.73    0.69
  23   9  22    0.35    0.69
  23  10   1    3.90    0.95
  23  10   3   40.03    2.86
  23  10   5   50.95    3.21
  23  10   7   10.40    1.04
  23  10   9    0.09    0.61
  23  10  11   10.05    1.13
  23  10  13    3.03    0.69
  23  10  15    3.73    0.61
  23  10  17    1.39    0.52
  23  10  19    0.43    0.52
  23  10  21   35.61    4.16
  23  11   0    5.03    0.87
  23  11   2    3.21    0.95
  23  11   4   -0.52    0.78
  23  11   6    4.59    0.95
  23  11   8    6.15    0.69
  23  11  10   12.22    1.21
  23  11  12   17.24    1.73
  23  11  14    9.88    1.21
  23  11  16    4.07    0.69
  23  11  18    1.21    0.52
  23  11  20    0.26    0.52
  23  11  22    0.69    0.61
  23  12   1    1.56    1.56
  23  12   3   16.46    3.21
  23  12   5   12.04    1.21
  23  12   7    1.04    0.69
  23  12   9    1.65    0.69
  23  12  11   16.98    1.47
  23  12  13    3.03    0.69
  23  12  15    2.69    0.69
  23  12  17    0.17    0.69
  23  12  19    1.47    0.61
  23  12  21   40.73    4.25
  23  13   0    3.64    0.87
  23  13   2    2.25    1.04
  23  13   4   -0.17    0.78
  23  13   6    3.47    0.78
  23  13   8    1.82    0.52
  23  13  10    3.64    0.78
  23  13  12    0.17    0.69
  23  13  14    1.30    0.69
  23  13  16    1.82    0.78
  23  13  18    0.26    0.69
  23  13  20    1.99    0.69
  23  13  22    0.43    0.52
  23  14   1    0.00    0.95
  23  14   3    5.11    2.08
  23  14   5    0.35    0.87
  23  14   7    2.34    0.78
  23  14   9   10.66    0.87
  23  14  11   10.31    1.21
  23  14  13    2.17    0.78
  23  14  15    1.04    0.78
  23  14  17    0.78    0.69
  23  14  19    0.95    0.69
  23  14  21    8.58    1.56
  23  15   0   19.41    2.17
  23  15   2   14.38    1.56
  23  15   4   10.22    4.33
  23  15   6    5.20    0.78
  23  15   8    5.55    0.78
  23  15  10    3.03    0.69
  23  15  12    2.77    0.78
  23  15  14    2.17    0.69
  23  15  16    0.43    0.78
  23  15  18    0.35    0.78
  23  15  20    0.26    0.69
  23  15  22    0.61    1.04
  23  16   1    0.95    1.47
  23  16   3    2.69    1.21
  23  16   5    6.41    0.95
  23  16   7    6.07    0.78
  23  16   9    7.28    1.39
  23  16  11    4.25    0.69
  23  16  13    0.35    0.78
  23  16  15    0.35    0.78
  23  16  17    4.16    0.95
  23  16  19    0.61    0.78
  23  16  21    0.69    0.61
  23  17   0    1.39    0.87
  23  17   2    0.52    0.87
  23  17   4   -0.87    0.95
  23  17   6   -0.35    0.69
  23  17   8    0.61    0.61
  23  17  10    1.91    0.52
  23  17  12   -0.78    0.61
  23  17  14    2.08    0.78
  23  17  16    3.64    0.87
  23  17  18    4.33    1.91
  23  17  20    1.65    0.78
  23  17  22    4.07    2.43
  23  18   1    1.04    0.95
  23  18   3    5.89    1.13
  23  18   5   12.91    1.99
  23  18   7    7.89    1.13
  23  18   9    5.11    0.78
  23  18  11    0.69    0.52
  23  18  13    0.87    0.61
  23  18  15   -0.09    0.69
  23  18  17    2.43    0.87
  23  18  19    5.46    1.30
  23  18  21    0.26    0.78
  23  19   0    4.07    0.95
  23  19   2    3.73    1.04
  23  19   4    4.51    1.04
  23  19   6    1.39    0.95
  23  19   8   -0.52    0.69
  23  19  10    1.13    0.52
  23  19  12    0.17    0.61
  23  19  14    0.95    0.61
  23  19  16    1.99    0.87
  23  19  18    5.20    1.99
  23  19  20    0.26    0.78
  23  19  22    0.87    0.69
  23  20   1    0.61    1.30
  23  20   3    3.64    0.95
  23  20   5   10.05    1.91
  23  20   7    2.08    0.95
  23  20   9    1.91    0.69
  23  20  11    1.13    0.61
  23  20  13    0.52    0.61
  23  20  15    0.52    0.69
  23  20  17    1.73    0.78
  23  20  19    2.51    1.04
  23  20  21    1.13    0.78
  23  21   0    9.27    2.51
  23  21   2    8.32    1.39
  23  21   4    4.07    1.04
  23  21   6    6.59    1.56
  23  21   8   25.56    3.64
  23  21  10   35.09    4.25
  23  21  12   40.47    3.99
  23  21  14    7.97    1.39
  23  21  16    0.78    0.69
  23  21  18    6.07    3.81
  23  21  20    0.69    0.69
  23  21  22    3.03    0.95
  23  22   1    0.87    0.87
  23  22   3    0.95    0.95
  23  22   5    2.34    0.87
  23  22   7    0.87    0.78
  23  22   9   -3.03    2.34
  23  22  11    0.09    0.61
  23  22  13    0.61    0.52
  23  22  15    0.69    0.87
  23  22  17    3.29    3.03
  23  22  19    1.82    1.13
  23  22  21   -0.17    0.78
  23  23   0   40.12   13.17
  23  23   2   26.34    3.81
  23  23   4    8.93    2.77
  23  23   6    0.26    0.78
  23  23   8    1.13    0.78
  23  23  10   10.05    2.51
  23  23  12   15.68    2.17
  23  23  14    3.55    1.13
  23  23  16    0.52    0.61
  23  23  18    2.25    1.04
  23  23  20   15.08    6.85
  23  23  22    1.04    0.87
  24   0   0   73.91   22.18
  24   1   1    2.95    0.87
  24   1   3   11.87    1.30
  24   1   5   15.68    1.56
  24   1   7   34.75    4.51
  24   1   9   13.69    1.47
  24   1  11   11.18    1.65
  24   1  13    1.99    1.13
  24   1  15    1.30    0.95
  24   1  17   -0.09    0.87
  24   1  19    0.61    0.95
  24   1  21    0.95    0.95
  24   1  23   -0.61    0.78
  24   2   0   16.72    2.86
  24   2   2   10.31    1.47
  24   2   4   58.58    4.77
  24   2   6    1.47    0.52
  24   2   8   20.19    2.34
  24   2  10    0.78    0.78
  24   2  12   -0.35    0.95
  24   2  14   27.64    3.38
  24   2  16    7.45    3.81
  24   2  18   27.56    4.85
  24   2  20    3.21    1.04
  24   2  22   57.62   10.66
  24   3   1   10.92    2.08
  24   3   3   66.90    4.94
  24   3   5  158.40   11.09
  24   3   7  124.43    6.41
  24   3   9  120.97    9.79
  24   3  11   52.34    7.97
  24   3  13    6.33    1.21
  24   3  15    1.47    0.78
  24   3  17    6.93    1.21
  24   3  19    8.41    1.30
  24   3  21    3.64    1.39
  24   3  23    1.30    1.04
  24   4   0   66.20    6.67
  24   4   2   58.66    5.89
  24   4   4   75.73    6.67
  24   4   6    1.73    0.52
  24   4   8    5.37    0.78
  24   4  10    1.73    0.78
  24   4  12    1.99    0.78
  24   4  14   14.12    2.17
  24   4  16    1.56    1.04
  24   4  18   13.86    2.08
  24   4  20    0.26    0.95
  24   4  22   15.68    3.12
  24   5   1   15.77    1.56
  24   5   3  152.68    9.79
  24   5   5  204.33   14.12
  24   5   7  222.96   13.69
  24   5   9  136.74    8.49
  24   5  11   61.18    6.07
  24   5  13    0.00    0.69
  24   5  15    3.55    0.95
  24   5  17   13.26    2.08
  24   5  19   13.17    2.34
  24   5  21    6.50    1.30
  24   5  23    2.34    1.04
  24   6   0    6.24    0.95
  24   6   2    1.13    0.61
  24   6   4    1.30    1.04
  24   6   6   25.65    2.17
  24   6   8    7.45    0.95
  24   6  10   34.23    3.47
  24   6  12    8.49    1.82
  24   6  14   13.34    2.17
  24   6  16    1.73    0.69
  24   6  18    1.73    0.87
  24   6  20    2.43    1.04
  24   6  22    1.04    0.78
  24   7   1   30.67    2.60
  24   7   3  147.05   10.40
  24   7   5  224.26   11.96
  24   7   7  180.93    9.36
  24   7   9  141.16    9.01
  24   7  11   24.00    2.34
  24   7  13    0.52    0.61
  24   7  15    7.45    1.04
  24   7  17   10.14    1.56
  24   7  19    9.71    1.99
  24   7  21    4.68    1.65
  24   7  23    0.87    0.87
  24   8   0   14.73    1.47
  24   8   2   17.85    1.65
  24   8   4    4.85    0.87
  24   8   6   13.26    1.99
  24   8   8   35.09    2.69
  24   8  10   38.99    5.20
  24   8  12   16.81    3.38
  24   8  14    1.65    0.61
  24   8  16    1.99    0.69
  24   8  18    1.04    0.61
  24   8  20    6.50    1.82
  24   8  22    1.47    1.04
  24   9   1   17.85    2.08
  24   9   3  103.38    7.54
  24   9   5  142.63    9.62
  24   9   7  116.89    6.76
  24   9   9   45.93    3.81
  24   9  11    7.63    0.78
  24   9  13    0.61    0.52
  24   9  15    5.55    0.78
  24   9  17   13.00    1.73
  24   9  19    6.50    1.47
  24   9  21    3.38    1.13
  24   9  23    0.43    0.69
  24  10   0   -1.13    0.69
  24  10   2    0.78    0.87
  24  10   4    3.21    1.21
  24  10   6   37.09    7.19
  24  10   8   38.30    3.12
  24  10  10   59.10    5.37
  24  10  12    8.15    1.30
  24  10  14    1.21    0.52
  24  10  16    1.56    0.52
  24  10  18    5.03    0.78
  24  10  20   44.71    6.85
  24  10  22   26.08    4.59
  24  11   1    7.97    1.04
  24  11   3   40.55    5.20
  24  11   5   58.23    5.46
  24  11   7   18.89    1.47
  24  11   9    7.89    0.95
  24  11  11   -0.17    0.52
  24  11  13    0.78    0.52
  24  11  15    5.98    0.87
  24  11  17    4.59    0.87
  24  11  19    4.85    0.95
  24  11  21    0.78    0.61
  24  11  23    2.43    0.78
  24  12   0    2.95    1.99
  24  12   2    3.29    4.33
  24  12   4    1.91    0.78
  24  12   6    7.19    1.39
  24  12   8   15.60    2.08
  24  12  10    8.84    0.95
  24  12  12   -0.52    0.61
  24  12  14    6.67    1.21
  24  12  16    1.47    0.78
  24  12  18    7.02    1.47
  24  12  20   62.74    7.63
  24  12  22   54.42   10.74
  24  13   1    0.43    0.95
  24  13   3    2.69    1.04
  24  13   5   -0.52    0.69
  24  13   7    0.78    0.61
  24  13   9    0.61    0.52
  24  13  11   -0.35    0.61
  24  13  13    3.81    0.87
  24  13  15    2.25    0.69
  24  13  17    3.55    0.78
  24  13  19    1.56    0.61
  24  13  21    0.95    0.61
  24  13  23    0.09    0.52
  24  14   0   57.45    8.67
  24  14   2   32.06    3.81
  24  14   4   16.46    2.51
  24  14   6   11.18    1.56
  24  14   8    3.03    0.69
  24  14  10    2.25    0.78
  24  14  12    4.85    0.95
  24  14  14    9.79    1.99
  24  14  16    3.73    0.95
  24  14  18    8.75    1.73
  24  14  20   19.67    3.12
  24  14  22   21.32    3.55
  24  15   1    0.09    0.78
  24  15   3    1.04    0.78
  24  15   5    3.81    0.78
  24  15   7    7.89    1.21
  24  15   9    5.46    0.78
  24  15  11   11.18    1.47
  24  15  13    4.07    0.78
  24  15  15    1.73    0.78
  24  15  17    2.95    0.78
  24  15  19    0.43    0.61
  24  15  21    0.95    0.52
  24  15  23    0.00    0.52
  24  16   0    8.32    1.73
  24  16   2    3.55    0.87
  24  16   4    5.81    1.04
  24  16   6    0.09    0.69
  24  16   8    2.51    0.69
  24  16  10   -0.17    0.43
  24  16  12    3.64    0.95
  24  16  14    6.33    1.47
  24  16  16    0.26    0.87
  24  16  18    1.21    0.87
  24  16  20   -0.17    0.61
  24  16  22    0.26    0.61
  24  17   1    1.91    0.87
  24  17   3    7.63    1.21
  24  17   5   15.86    2.95
  24  17   7   14.21    1.65
  24  17   9   18.54    2.60
  24  17  11    3.81    0.69
  24  17  13    4.25    1.04
  24  17  15    1.04    0.69
  24  17  17    2.25    0.78
  24  17  19   -0.43    0.69
  24  17  21    0.61    1.04
  24  17  23    0.00    0.61
  24  18   0   47.57    5.81
  24  18   2   27.82    3.64
  24  18   4   17.85    2.95
  24  18   6    2.86    0.78
  24  18   8    0.17    0.69
  24  18  10    4.07    0.78
  24  18  12    9.45    1.56
  24  18  14    4.51    1.39
  24  18  16    2.51    1.04
  24  18  18    3.81    0.95
  24  18  20    5.29    1.47
  24  18  22    5.63    1.30
  24  19   1    0.35    0.95
  24  19   3    8.75    1.73
  24  19   5   25.22    4.85
  24  19   7   14.99    2.34
  24  19   9    8.15    1.47
  24  19  11    6.76    1.21
  24  19  13    0.43    0.61
  24  19  15    0.35    0.61
  24  19  17    0.87    0.61
  24  19  19   -0.09    0.69
  24  19  21   -0.17    0.61
  24  19  23    1.30    0.61
  24  20   0    6.41    2.17
  24  20   2    0.35    0.95
  24  20   4    1.39    0.87
  24  20   6    1.30    0.95
  24  20   8   15.51    3.21
  24  20  10   63.43    8.32
  24  20  12   66.90    7.54
  24  20  14   14.73    2.51
  24  20  16    0.26    0.61
  24  20  18    4.42    1.39
  24  20  20   29.98    5.46
  24  20  22   22.96    4.59
  24  21   1    0.69    0.95
  24  21   3    6.24    2.34
  24  21   5    6.59    1.30
  24  21   7    4.33    1.30
  24  21   9    3.64    1.04
  24  21  11    1.47    0.78
  24  21  13    0.69    0.52
  24  21  15    0.95    0.69
  24  21  17    0.78    0.61
  24  21  19   -0.35    0.61
  24  21  21    2.34    1.04
  24  21  23    0.43    0.69
  24  22   0   88.21   13.52
  24  22   2   52.60    9.36
  24  22   4   26.34    5.20
  24  22   6    2.95    2.08
  24  22   8    2.34    1.04
  24  22  10   25.30    4.25
  24  22  12   46.79    6.33
  24  22  14   23.83    3.55
  24  22  16   -0.52    0.61
  24  22  18    8.49    2.51
  24  22  20   38.21    7.54
  24  22  22   44.19    8.15
  24  23   1   -1.56    0.95
  24  23   3    2.34    1.30
  24  23   5   -1.39    1.91
  24  23   7   -0.78    0.78
  24  23   9    0.26    0.69
  24  23  11    0.78    0.61
  24  23  13   -0.35    0.43
  24  23  15    0.87    0.52
  24  23  17   -0.09    0.52
  24  23  19    0.17    0.61
  24  23  21    1.13    0.69
  24  23  23    1.47    1.04
  24  24   0   -1.91    1.30
  24  24   2    2.77    1.04
  24  24   4    0.00    1.13
  24  24   6   32.06    6.85
  24  24   8   17.76    5.03
  24  24  10   63.00    9.88
  24  24  12   66.98   10.22
  24  24  14   23.57    3.81
  24  24  16   -0.09    0.52
  24  24  18    2.60    1.65
  24  24  20   27.82    5.37
  24  24  22   22.10    5.03
  24  24  24   -1.04    1.91
  25   1   0   -0.61    0.87
  25   1   2    1.21    0.87
  25   1   4    4.94    0.87
  25   1   6    4.25    0.78
  25   1   8    9.45    0.78
  25   1  10    4.51    0.87
  25   1  12   -0.87    0.78
  25   1  14    0.35    0.78
  25   1  16   -0.52    0.69
  25   1  18    1.04    0.95
  25   1  20    0.95    0.95
  25   1  22    0.78    0.78
  25   1  24    1.13    1.30
  25   2   1    0.35    0.78
  25   2   3   40.03    3.03
  25   2   5    4.68    0.78
  25   2   7   27.64    2.17
  25   2   9    0.17    0.69
  25   2  11    2.86    0.87
  25   2  13   16.38    1.73
  25   2  15    8.41    1.39
  25   2  17   27.90    4.16
  25   2  19    9.36    1.91
  25   2  21   22.96    4.25
  25   2  23    1.13    0.87
  25   3   0   45.23    3.64
  25   3   2   45.93    4.42
  25   3   4   32.93    2.60
  25   3   6   56.06    4.68
  25   3   8   68.20    5.20
  25   3  10   43.76    3.64
  25   3  12    7.19    1.04
  25   3  14   -1.04    0.69
  25   3  16    3.55    1.04
  25   3  18   13.86    2.34
  25   3  20   18.28    3.90
  25   3  22    5.72    1.73
  25   3  24    0.17    0.87
  25   4   1    4.25    0.95
  25   4   3   40.99    3.55
  25   4   5   -0.61    0.69
  25   4   7   22.01    1.21
  25   4   9    1.65    0.69
  25   4  11   -0.69    0.69
  25   4  13   12.30    1.65
  25   4  15    5.63    1.13
  25   4  17   13.52    1.73
  25   4  19    2.77    1.13
  25   4  21   11.44    2.69
  25   4  23    0.87    0.95
  25   5   0    7.19    0.78
  25   5   2    3.90    0.69
  25   5   4    0.95    0.69
  25   5   6    8.84    0.87
  25   5   8   25.04    1.73
  25   5  10   16.38    1.47
  25   5  12    1.13    0.69
  25   5  14    0.35    0.69
  25   5  16    8.23    1.47
  25   5  18   24.87    3.55
  25   5  20   17.24    3.29
  25   5  22    4.68    1.39
  25   5  24    0.00    0.87
  25   6   1    2.95    0.78
  25   6   3   45.75    3.21
  25   6   5    9.36    0.87
  25   6   7   30.67    2.69
  25   6   9    6.33    0.61
  25   6  11   -1.47    0.61
  25   6  13    3.29    0.78
  25   6  15    3.64    0.78
  25   6  17    2.77    0.78
  25   6  19    1.73    0.95
  25   6  21    1.56    1.99
  25   6  23    6.07    1.39
  25   7   0   29.29    1.99
  25   7   2   28.34    1.99
  25   7   4   25.65    1.82
  25   7   6   27.99    1.73
  25   7   8   37.17    2.34
  25   7  10   15.16    1.73
  25   7  12    1.04    0.61
  25   7  14    2.25    0.87
  25   7  16    6.33    1.04
  25   7  18   15.77    2.34
  25   7  20   17.24    2.95
  25   7  22    3.90    1.13
  25   7  24    0.87    0.87
  25   8   1    9.88    0.78
  25   8   3   77.81    5.72
  25   8   5   22.44    1.56
  25   8   7   36.83    2.17
  25   8   9    3.03    0.52
  25   8  11    0.87    0.52
  25   8  13    0.43    0.52
  25   8  15    2.69    0.69
  25   8  17   -0.17    0.61
  25   8  19    1.99    0.78
  25   8  21    5.03    1.82
  25   8  23   23.48    4.85
  25   9   0    3.12    1.91
  25   9   2    0.78    0.69
  25   9   4    1.30    0.69
  25   9   6    5.29    0.61
  25   9   8    3.21    0.52
  25   9  10    1.99    0.43
  25   9  12   -0.17    0.52
  25   9  14    2.08    0.52
  25   9  16    1.47    0.52
  25   9  18    2.43    0.78
  25   9  20    2.43    0.78
  25   9  22    0.61    0.69
  25   9  24   -0.61    0.69
  25  10   1    7.19    1.39
  25  10   3   42.63    3.38
  25  10   5   13.69    1.30
  25  10   7   16.20    1.39
  25  10   9    1.91    0.43
  25  10  11    1.73    0.61
  25  10  13    0.17    0.52
  25  10  15    0.43    0.43
  25  10  17    1.47    0.95
  25  10  19   10.57    1.99
  25  10  21   24.61    3.29
  25  10  23   27.73    4.51
  25  11   0    1.56    0.78
  25  11   2    1.30    0.69
  25  11   4    0.09    0.78
  25  11   6   -0.78    0.61
  25  11   8    0.69    0.69
  25  11  10    0.17    0.52
  25  11  12    1.13    0.52
  25  11  14    0.00    0.52
  25  11  16    0.09    0.52
  25  11  18    0.69    0.52
  25  11  20   -0.95    0.61
  25  11  22   -0.26    0.61
  25  11  24    0.52    0.61
  25  12   1    0.61    0.78
  25  12   3    8.06    0.95
  25  12   5    0.95    0.61
  25  12   7    1.65    0.78
  25  12   9    0.00    0.43
  25  12  11    0.95    0.61
  25  12  13    0.17    0.61
  25  12  15    0.61    0.52
  25  12  17    2.86    0.61
  25  12  19   13.17    1.82
  25  12  21   18.72    2.69
  25  12  23   38.73    6.41
  25  13   0   21.84    2.51
  25  13   2   18.02    2.17
  25  13   4   10.74    1.47
  25  13   6    2.77    0.69
  25  13   8    1.13    0.95
  25  13  10    1.21    0.52
  25  13  12    1.13    0.61
  25  13  14    1.47    0.61
  25  13  16    1.73    0.61
  25  13  18    0.78    0.52
  25  13  20    0.26    0.52
  25  13  22   -0.09    0.43
  25  13  24    0.17    0.52
  25  14   1   -1.21    0.78
  25  14   3    0.26    0.78
  25  14   5    1.04    0.69
  25  14   7    0.26    0.61
  25  14   9    2.17    0.52
  25  14  11    1.21    0.52
  25  14  13    1.21    0.69
  25  14  15    0.09    0.61
  25  14  17    1.21    0.61
  25  14  19    5.63    1.21
  25  14  21    6.93    1.39
  25  14  23    8.93    1.56
  25  15   0   10.83    1.65
  25  15   2    8.58    1.30
  25  15   4    5.89    1.47
  25  15   6    3.03    0.87
  25  15   8    1.56    0.69
  25  15  10    0.09    0.52
  25  15  12    0.35    0.52
  25  15  14    0.17    0.61
  25  15  16   -0.26    0.69
  25  15  18   -0.09    0.61
  25  15  20    1.56    0.69
  25  15  22   -0.43    0.52
  25  15  24    0.17    0.78
  25  16   1   -0.35    0.87
  25  16   3    4.59    0.95
  25  16   5    9.01    1.56
  25  16   7    7.02    1.04
  25  16   9    1.47    0.52
  25  16  11    0.95    0.43
  25  16  13    1.39    0.69
  25  16  15   -0.17    0.61
  25  16  17    0.09    0.87
  25  16  19    0.35    0.61
  25  16  21    0.52    0.61
  25  16  23    0.17    0.52
  25  17   0   31.11    3.21
  25  17   2   34.92    4.94
  25  17   4   19.50    2.43
  25  17   6    3.21    1.04
  25  17   8   -1.13    0.69
  25  17  10    1.82    0.87
  25  17  12    2.08    0.52
  25  17  14    1.73    0.61
  25  17  16    2.60    1.82
  25  17  18    0.61    0.61
  25  17  20    0.43    0.69
  25  17  22   -0.09    0.52
  25  17  24    0.69    0.52
  25  18   1   -0.52    0.87
  25  18   3   13.69    2.69
  25  18   5   22.18    2.60
  25  18   7    4.94    1.73
  25  18   9    2.51    0.69
  25  18  11   -0.43    0.52
  25  18  13    0.69    0.61
  25  18  15    1.13    0.69
  25  18  17    0.35    0.61
  25  18  19    0.78    0.69
  25  18  21   -0.09    0.78
  25  18  23    0.43    0.61
  25  19   0   20.19    3.81
  25  19   2   15.60    2.43
  25  19   4   14.21    2.69
  25  19   6   -0.52    0.78
  25  19   8    0.78    0.78
  25  19  10   13.95    1.99
  25  19  12   15.60    2.17
  25  19  14    4.59    0.95
  25  19  16    1.30    0.61
  25  19  18   -0.35    0.61
  25  19  20    0.43    0.78
  25  19  22    1.13    0.61
  25  19  24    1.13    0.61
  25  20   1   -0.17    0.95
  25  20   3   12.39    2.69
  25  20   5   15.16    3.03
  25  20   7   15.51    3.29
  25  20   9    1.30    0.69
  25  20  11    0.09    0.61
  25  20  13    0.09    0.43
  25  20  15    0.26    0.61
  25  20  17    7.02    4.25
  25  20  19    0.52    0.69
  25  20  21    0.35    0.69
  25  20  23    0.35    0.61
  25  21   0   33.62    6.07
  25  21   2   33.01    6.24
  25  21   4   11.70    2.43
  25  21   6    0.09    0.87
  25  21   8    3.12    1.13
  25  21  10   16.29    2.86
  25  21  12   14.90    2.17
  25  21  14    8.15    1.30
  25  21  16   -0.43    0.61
  25  21  18   -0.35    0.61
  25  21  20    0.69    0.69
  25  21  22    0.61    0.78
  25  21  24    0.09    0.69
  25  22   1    0.26    0.95
  25  22   3    2.95    1.47
  25  22   5    4.51    1.39
  25  22   7    9.27    3.12
  25  22   9    1.39    0.87
  25  22  11    0.26    0.61
  25  22  13    0.87    0.52
  25  22  15    1.04    0.95
  25  22  17    0.69    0.61
  25  22  19   -0.17    0.69
  25  22  21    0.52    0.78
  25  22  23    2.77    1.04
  25  23   0    0.69    1.13
  25  23   2    0.17    0.69
  25  23   4    1.91    2.43
  25  23   6    5.11    1.56
  25  23   8   29.98    5.29
  25  23  10   33.27    6.41
  25  23  12   30.50    4.42
  25  23  14    8.58    1.65
  25  23  16    0.00    0.52
  25  23  18    0.52    0.69
  25  23  20    2.34    1.13
  25  23  22    1.30    0.78
  25  23  24    0.43    0.69
  25  24   1    0.17    0.95
  25  24   3   -0.78    0.78
  25  24   5    2.34    0.95
  25  24   7    1.21    0.95
  25  24   9    2.17    1.30
  25  24  11    0.00    0.61
  25  24  13    0.17    0.52
  25  24  15    1.04    0.87
  25  24  17   -0.09    0.43
  25  24  19   -0.52    0.52
  25  24  21   -0.17    0.61
  25  24  23    0.69    0.78
  25  25   0    1.56    1.30
  25  25   2    3.29    1.13
  25  25   4    0.87    0.78
  25  25   6   -1.21    0.78
  25  25   8    7.45    2.08
  25  25  10    9.19    2.17
  25  25  12    8.49    1.82
  25  25  14    1.56    0.61
  25  25  16    0.52    0.43
  25  25  18    0.87    0.61
  25  25  20    0.69    0.69
  25  25  22   -0.35    0.78
  25  25  24   -0.52    0.69
  26   0   0   24.70    9.19
  26   1   1    1.99    1.04
  26   1   3    4.68    0.95
  26   1   5    7.11    0.87
  26   1   7    8.23    1.04
  26   1   9    2.25    1.13
  26   1  11    0.78    0.61
  26   1  13    0.61    0.69
  26   1  15    3.12    0.95
  26   1  17    2.34    0.87
  26   1  19    2.34    1.65
  26   1  21    1.47    1.04
  26   1  23   -0.09    0.69
  26   1  25    0.52    0.87
  26   2   0   87.35   23.66
  26   2   2  107.02   11.09
  26   2   4    2.86    0.87
  26   2   6   94.28    8.49
  26   2   8    8.84    1.04
  26   2  10    3.38    0.78
  26   2  12    3.99    1.21
  26   2  14    2.08    0.87
  26   2  16   55.89    7.54
  26   2  18   79.11   13.60
  26   2  20   73.13   10.22
  26   2  22    7.63    2.60
  26   2  24    5.11    1.91
  26   3   1    4.07    1.04
  26   3   3   29.98    3.38
  26   3   5   44.71    5.98
  26   3   7   55.98    4.68
  26   3   9   27.99    3.03
  26   3  11    3.47    0.78
  26   3  13    0.09    0.69
  26   3  15    2.08    0.78
  26   3  17    9.01    1.99
  26   3  19   18.54    3.81
  26   3  21    5.03    1.91
  26   3  23    1.82    1.13
  26   3  25    0.26    0.78
  26   4   0   11.00    1.47
  26   4   2    3.81    0.78
  26   4   4   42.63    4.77
  26   4   6    5.37    1.47
  26   4   8    9.97    1.56
  26   4  10    3.73    0.61
  26   4  12   13.43    1.99
  26   4  14    5.37    1.30
  26   4  16   35.96    5.63
  26   4  18   21.66    3.90
  26   4  20   25.65    5.03
  26   4  22   -0.61    0.87
  26   4  24    3.21    1.21
  26   5   1    6.93    1.30
  26   5   3   37.43    3.55
  26   5   5   81.63    6.50
  26   5   7  115.59    9.97
  26   5   9   51.21    4.07
  26   5  11    7.80    0.87
  26   5  13   -1.04    0.69
  26   5  15    5.03    0.95
  26   5  17   25.56    3.81
  26   5  19   26.08    4.25
  26   5  21   13.69    3.64
  26   5  23    5.37    1.39
  26   5  25   -1.04    0.87
  26   6   0   73.83    6.24
  26   6   2   74.26    7.02
  26   6   4    3.64    0.78
  26   6   6   40.38    4.16
  26   6   8    1.65    0.69
  26   6  10    1.82    0.52
  26   6  12   -1.04    0.61
  26   6  14    0.69    0.61
  26   6  16    2.86    0.78
  26   6  18    4.07    1.13
  26   6  20    1.82    1.04
  26   6  22    0.09    0.87
  26   6  24    0.52    0.95
  26   7   1   19.93   10.05
  26   7   3   56.67    4.85
  26   7   5  117.41   10.40
  26   7   7   99.91    6.50
  26   7   9   69.06    6.33
  26   7  11    5.29    0.69
  26   7  13    1.47    0.69
  26   7  15    3.64    0.95
  26   7  17   22.53    3.73
  26   7  19   14.47    2.77
  26   7  21   12.82    3.47
  26   7  23    5.98    2.51
  26   7  25    0.69    1.21
  26   8   0    3.99    0.61
  26   8   2    6.50    0.78
  26   8   4    6.15    1.04
  26   8   6    1.91    0.52
  26   8   8   10.05    1.47
  26   8  10    3.29    0.61
  26   8  12    0.95    0.52
  26   8  14    0.17    0.61
  26   8  16    0.00    0.61
  26   8  18    1.30    0.78
  26   8  20    3.81    0.87
  26   8  22   10.74    3.38
  26   8  24    3.73    1.73
  26   9   1    1.04    0.61
  26   9   3   34.75    2.95
  26   9   5   51.73    6.59
  26   9   7   63.00    5.29
  26   9   9   22.96    1.82
  26   9  11    2.60    0.61
  26   9  13    1.99    0.52
  26   9  15    0.09    0.61
  26   9  17    8.41    1.47
  26   9  19    6.93    1.39
  26   9  21    3.03    0.78
  26   9  23    3.90    0.95
  26   9  25   -1.56    0.78
  26  10   0    2.77    0.95
  26  10   2    2.08    0.69
  26  10   4    5.03    0.78
  26  10   6    0.87    0.61
  26  10   8    8.15    1.47
  26  10  10    1.56    0.43
  26  10  12    4.77    0.61
  26  10  14    4.07    0.69
  26  10  16    8.06    1.21
  26  10  18   16.38    3.99
  26  10  20   28.77    5.46
  26  10  22   21.75    4.25
  26  10  24   16.46    3.55
  26  11   1    1.21    0.69
  26  11   3    4.68    1.13
  26  11   5    5.55    0.78
  26  11   7    5.98    0.87
  26  11   9    4.51    0.69
  26  11  11    2.60    0.52
  26  11  13    0.17    0.52
  26  11  15    0.95    0.52
  26  11  17    0.87    0.52
  26  11  19    1.13    0.61
  26  11  21    1.21    0.69
  26  11  23    1.13    0.78
  26  11  25   -0.17    0.69
  26  12   0    8.15    1.47
  26  12   2    2.08    0.69
  26  12   4   13.60    1.99
  26  12   6    1.13    0.61
  26  12   8    1.30    0.61
  26  12  10    4.33    0.52
  26  12  12   18.37    2.51
  26  12  14   18.63    2.51
  26  12  16   24.96    3.38
  26  12  18   37.00    5.20
  26  12  20   61.26    6.67
  26  12  22   32.15    5.55
  26  12  24   13.52    3.73
  26  13   1   -1.47    0.61
  26  13   3    0.09    0.69
  26  13   5   -0.17    0.61
  26  13   7    0.78    0.61
  26  13   9    0.69    0.52
  26  13  11    0.95    0.43
  26  13  13    0.95    0.69
  26  13  15    0.09    0.69
  26  13  17   -0.52    0.52
  26  13  19    0.17    0.43
  26  13  21    0.43    0.43
  26  13  23    0.69    0.52
  26  13  25   -0.26    0.61
  26  14   0    6.33    1.39
  26  14   2    2.25    0.87
  26  14   4    6.85    1.30
  26  14   6    2.17    0.78
  26  14   8    0.78    0.61
  26  14  10    2.69    0.61
  26  14  12   25.22    3.64
  26  14  14    6.50    1.30
  26  14  16    5.03    1.30
  26  14  18   13.00    2.77
  26  14  20   11.52    1.91
  26  14  22    5.81    1.04
  26  14  24    0.17    0.61
  26  15   1    1.39    1.04
  26  15   3    3.38    0.87
  26  15   5    5.55    1.04
  26  15   7    2.08    0.69
  26  15   9    0.26    0.61
  26  15  11    0.69    0.52
  26  15  13    1.91    0.61
  26  15  15    0.17    0.61
  26  15  17    0.26    0.61
  26  15  19    0.26    0.61
  26  15  21    0.26    0.43
  26  15  23    0.26    0.43
  26  15  25   -0.09    0.52
  26  16   0   48.61    5.81
  26  16   2   62.82    7.89
  26  16   4   21.06    2.95
  26  16   6    1.47    0.95
  26  16   8    0.35    0.61
  26  16  10   11.18    2.17
  26  16  12   29.29    4.25
  26  16  14    3.99    1.04
  26  16  16    1.73    0.78
  26  16  18    2.17    0.69
  26  16  20    1.13    0.78
  26  16  22    0.69    0.52
  26  16  24    4.16    2.51
  26  17   1    1.47    0.78
  26  17   3   11.96    1.73
  26  17   5   20.88    2.60
  26  17   7   16.98    2.51
  26  17   9    6.76    1.82
  26  17  11    0.17    0.52
  26  17  13    0.95    0.61
  26  17  15   -0.52    0.61
  26  17  17    0.69    0.78
  26  17  19    0.61    0.69
  26  17  21   -0.52    0.61
  26  17  23    0.43    0.52
  26  17  25    0.17    0.35
  26  18   0   62.74    8.75
  26  18   2   91.25   12.04
  26  18   4   37.61    6.24
  26  18   6    4.77    1.21
  26  18   8    2.69    1.04
  26  18  10   14.73    2.60
  26  18  12   33.27    4.68
  26  18  14    8.32    1.82
  26  18  16    1.65    1.04
  26  18  18    0.26    0.61
  26  18  20   -0.26    0.61
  26  18  22    2.43    1.21
  26  18  24   -0.17    0.61
  26  19   1    5.37    0.87
  26  19   3   10.83    2.60
  26  19   5   22.70    3.73
  26  19   7   27.30    4.16
  26  19   9    9.79    2.17
  26  19  11    1.21    0.61
  26  19  13    0.52    0.43
  26  19  15    0.26    0.52
  26  19  17    0.00    0.52
  26  19  19    0.26    0.52
  26  19  21   -0.78    0.52
  26  19  23    0.00    0.61
  26  19  25    0.61    0.61
  26  20   0   46.79    7.02
  26  20   2   73.22   12.48
  26  20   4   30.93    6.67
  26  20   6    0.95    0.87
  26  20   8    3.99    1.21
  26  20  10   16.55    3.21
  26  20  12   43.15    5.55
  26  20  14   10.05    1.82
  26  20  16    0.26    0.78
  26  20  18   -1.13    0.69
  26  20  20    1.30    0.69
  26  20  22    9.88    2.17
  26  20  24    3.73    1.39
  26  21   1    0.35    0.95
  26  21   3    3.73    1.30
  26  21   5   18.20    3.29
  26  21   7   13.00    2.60
  26  21   9    4.16    1.47
  26  21  11    0.95    0.61
  26  21  13    1.73    1.47
  26  21  15    0.17    0.78
  26  21  17   -0.52    0.61
  26  21  19   -0.09    0.61
  26  21  21    0.78    0.61
  26  21  23    1.04    0.61
  26  21  25   -0.09    0.61
  26  22   0    3.29    1.73
  26  22   2    5.81    1.73
  26  22   4    1.47    0.87
  26  22   6    0.00    0.78
  26  22   8   12.91    3.38
  26  22  10   23.74    4.33
  26  22  12   36.57    5.98
  26  22  14    3.55    0.95
  26  22  16    0.09    0.52
  26  22  18    5.11    1.65
  26  22  20   12.56    2.86
  26  22  22   20.62    5.37
  26  22  24    6.41    2.34
  26  23   1   -0.35    0.87
  26  23   3    1.65    0.95
  26  23   5    2.95    1.21
  26  23   7    7.63    1.99
  26  23   9    1.65    0.87
  26  23  11    0.26    0.61
  26  23  13    0.17    0.52
  26  23  15    0.26    0.43
  26  23  17    0.09    0.87
  26  23  19   -0.43    0.52
  26  23  21    0.26    0.69
  26  23  23    1.73    1.65
  26  23  25   -0.17    0.52
  26  24   0   16.55    4.33
  26  24   2    1.30    1.30
  26  24   4   -0.17    0.78
  26  24   6    0.87    1.13
  26  24   8    0.95    1.13
  26  24  10   10.92    2.69
  26  24  12   13.95    2.77
  26  24  14    0.95    0.87
  26  24  16   -0.78    0.43
  26  24  18    1.13    0.69
  26  24  20    6.93    2.60
  26  24  22   13.86    5.37
  26  24  24    5.20    2.25
  26  25   1   -0.78    0.87
  26  25   3    2.77    1.91
  26  25   5    0.09    0.78
  26  25   7   -0.09    0.87
  26  25   9    0.17    0.87
  26  25  11    0.69    0.61
  26  25  13    0.26    0.69
  26  25  15    0.00    0.52
  26  25  17   -0.78    0.35
  26  25  19    0.61    0.52
  26  25  21    0.17    0.61
  26  25  23   -0.52    0.61
  26  26   0    0.52    0.95
  26  26   2    0.78    0.87
  26  26   4    1.91    0.95
  26  26   6    0.35    0.87
  26  26   8    3.99    1.65
  26  26  10    0.61    0.87
  26  26  12   -0.09    0.69
  26  26  14   -0.17    0.61
  26  26  16    0.09    0.52
  26  26  18    1.04    0.69
  26  26  20    5.37    1.73
  26  26  22    5.55    2.25
  27   1   0   10.57    1.73
  27   1   2   13.00    2.51
  27   1   4    3.81    1.04
  27   1   6    2.86    0.78
  27   1   8    3.99    1.39
  27   1  10    1.21    0.87
  27   1  12    0.78    0.78
  27   1  14    1.99    1.30
  27   1  16   -0.95    0.87
  27   1  18    3.29    1.04
  27   1  20    1.99    0.95
  27   1  22    0.52    0.87
  27   1  24    0.00    0.95
  27   1  26   -1.04    0.87
  27   2   1    9.71    1.30
  27   2   3    8.32    1.91
  27   2   5   57.88    5.72
  27   2   7    0.87    0.87
  27   2   9    4.68    1.47
  27   2  11    0.52    0.61
  27   2  13    5.63    1.91
  27   2  15   28.42    4.33
  27   2  17   66.38    9.97
  27   2  19   51.90    8.49
  27   2  21   16.46    3.64
  27   2  23    4.25    1.73
  27   2  25    2.17    1.47
  27   3   0    6.50    1.04
  27   3   2    6.93    1.04
  27   3   4    0.35    0.78
  27   3   6   -1.73    0.69
  27   3   8    1.56    0.52
  27   3  10    1.04    0.52
  27   3  12   -0.26    0.61
  27   3  14    2.86    0.87
  27   3  16   15.60    2.34
  27   3  18   11.87    2.34
  27   3  20   13.86    2.60
  27   3  22    2.17    1.47
  27   3  24    0.87    1.04
  27   3  26   -1.04    0.78
  27   4   1    6.85    0.87
  27   4   3    1.82    0.87
  27   4   5   40.64    4.25
  27   4   7    0.35    0.61
  27   4   9    1.13    0.69
  27   4  11    0.43    0.52
  27   4  13    2.08    0.87
  27   4  15   21.23    3.12
  27   4  17   25.48    3.90
  27   4  19   19.15    3.90
  27   4  21    4.59    1.30
  27   4  23    0.87    0.87
  27   4  25    0.09    0.95
  27   5   0   74.95    8.58
  27   5   2   53.90    5.03
  27   5   4   38.13    4.07
  27   5   6   45.06    3.99
  27   5   8   34.83    2.95
  27   5  10   13.17    1.39
  27   5  12    4.42    0.87
  27   5  14   -1.21    0.69
  27   5  16   12.39    2.17
  27   5  18   21.23    4.33
  27   5  20   29.03    4.42
  27   5  22   14.21    4.07
  27   5  24   -0.09    0.87
  27   5  26    0.43    0.87
  27   6   1    2.69    0.69
  27   6   3   -1.13    0.69
  27   6   5   46.19    3.81
  27   6   7    4.07    0.61
  27   6   9    1.91    0.43
  27   6  11    1.65    0.52
  27   6  13    1.13    1.13
  27   6  15    4.16    1.30
  27   6  17    6.67    1.91
  27   6  19    1.91    0.95
  27   6  21    0.00    0.78
  27   6  23    1.65    0.78
  27   6  25    0.69    0.87
  27   7   0    1.39    0.61
  27   7   2   -0.78    0.69
  27   7   4    0.69    1.21
  27   7   6    3.90    0.69
  27   7   8    3.21    0.52
  27   7  10    0.35    0.43
  27   7  12    0.26    0.61
  27   7  14   -0.78    0.61
  27   7  16    6.41    1.47
  27   7  18   16.64    2.95
  27   7  20    9.71    2.43
  27   7  22    9.19    3.21
  27   7  24    1.99    0.95
  27   7  26    0.35    0.78
  27   8   1    2.77    0.61
  27   8   3    0.43    0.52
  27   8   5   35.70    3.90
  27   8   7    2.43    0.52
  27   8   9    4.25    0.78
  27   8  11    3.38    0.69
  27   8  13    0.26    0.52
  27   8  15    0.52    0.87
  27   8  17   -0.09    0.69
  27   8  19    0.61    0.87
  27   8  21    0.17    1.04
  27   8  23    3.12    1.04
  27   8  25    1.73    0.87
  27   9   0    9.53    0.95
  27   9   2    2.77    0.61
  27   9   4    1.30    0.61
  27   9   6    1.82    0.52
  27   9   8    1.91    0.52
  27   9  10    2.08    0.43
  27   9  12    1.65    0.61
  27   9  14    0.17    0.61
  27   9  16    0.61    0.61
  27   9  18    2.43    0.78
  27   9  20    3.99    1.30
  27   9  22    1.65    0.87
  27   9  24    0.35    0.78
  27   9  26    0.61    0.87
  27  10   1    1.65    0.78
  27  10   3   -0.09    0.52
  27  10   5   14.30    1.30
  27  10   7    0.26    0.52
  27  10   9    2.95    0.43
  27  10  11    3.47    0.52
  27  10  13    1.65    0.69
  27  10  15    0.35    0.52
  27  10  17    5.46    0.87
  27  10  19   17.94    2.86
  27  10  21   13.00    3.12
  27  10  23   10.14    2.43
  27  10  25    2.34    1.82
  27  11   0   -0.69    0.69
  27  11   2    0.43    0.52
  27  11   4    1.21    0.69
  27  11   6    1.04    0.69
  27  11   8    3.73    0.61
  27  11  10    3.81    0.61
  27  11  12   10.22    1.56
  27  11  14    9.53    1.47
  27  11  16    2.25    0.69
  27  11  18   -0.78    0.61
  27  11  20    0.43    0.52
  27  11  22   -0.69    0.61
  27  11  24   -0.43    0.69
  27  11  26   -0.43    0.69
  27  12   1   -0.87    0.69
  27  12   3    0.43    0.61
  27  12   5    4.68    0.78
  27  12   7    0.43    0.52
  27  12   9    0.87    0.61
  27  12  11    8.49    0.95
  27  12  13    2.34    0.61
  27  12  15    4.59    1.13
  27  12  17    8.23    1.47
  27  12  19   21.14    2.69
  27  12  21    9.45    1.73
  27  12  23    5.20    1.47
  27  12  25   -0.09    0.78
  27  13   0    3.21    0.87
  27  13   2    3.81    0.69
  27  13   4    2.60    0.69
  27  13   6    0.95    0.69
  27  13   8    0.69    0.52
  27  13  10    1.39    0.52
  27  13  12    2.51    0.61
  27  13  14    2.34    0.61
  27  13  16    1.65    0.52
  27  13  18   -0.09    0.43
  27  13  20   -0.43    0.52
  27  13  22   -0.78    0.52
  27  13  24    0.43    0.52
  27  13  26   -0.69    0.95
  27  14   1    0.52    0.78
  27  14   3    2.43    0.87
  27  14   5    0.87    0.69
  27  14   7    1.82    0.69
  27  14   9    0.52    0.61
  27  14  11    6.59    0.87
  27  14  13    1.39    0.61
  27  14  15    1.21    0.69
  27  14  17    8.15    1.39
  27  14  19   13.78    1.99
  27  14  21    4.16    0.95
  27  14  23    4.16    1.13
  27  14  25    0.09    0.52
  27  15   0   48.09    6.59
  27  15   2   25.82    3.64
  27  15   4   25.39    3.47
  27  15   6    6.15    1.04
  27  15   8    0.09    0.69
  27  15  10    0.43    0.52
  27  15  12    3.47    0.52
  27  15  14    2.95    0.78
  27  15  16    1.91    0.69
  27  15  18    0.00    0.52
  27  15  20    0.00    0.43
  27  15  22    0.35    0.52
  27  15  24    0.52    0.52
  27  15  26   -0.43    0.61
  27  16   1    0.69    0.78
  27  16   3    7.97    1.56
  27  16   5   13.17    1.91
  27  16   7    9.97    1.56
  27  16   9    0.52    0.69
  27  16  11    2.17    0.61
  27  16  13    0.78    0.52
  27  16  15    0.95    0.87
  27  16  17    1.99    0.69
  27  16  19    3.81    1.47
  27  16  21    0.69    0.52
  27  16  23    0.17    0.35
  27  16  25   -0.35    0.52
  27  17   0   61.00    9.45
  27  17   2   46.62    5.98
  27  17   4   26.00    4.59
  27  17   6    5.55    1.30
  27  17   8    1.56    0.69
  27  17  10    5.46    1.04
  27  17  12   10.22    1.47
  27  17  14    6.85    1.21
  27  17  16    3.38    0.69
  27  17  18    0.52    0.69
  27  17  20    0.87    0.52
  27  17  22    0.78    0.43
  27  17  24    0.52    0.43
  27  17  26   -1.04    0.52
  27  18   1    3.21    1.04
  27  18   3   17.33    3.21
  27  18   5   21.84    4.33
  27  18   7   10.83    2.77
  27  18   9    3.29    1.13
  27  18  11    0.78    0.52
  27  18  13    0.17    0.52
  27  18  15    1.47    0.52
  27  18  17    1.82    1.30
  27  18  19    1.04    0.52
  27  18  21   -0.35    0.61
  27  18  23    0.26    0.52
  27  18  25    0.26    0.35
  27  19   0   75.73   11.87
  27  19   2   45.23    5.98
  27  19   4   31.80    5.11
  27  19   6    2.17    0.87
  27  19   8    0.78    0.78
  27  19  10   11.35    2.51
  27  19  12   17.33    2.86
  27  19  14    9.88    1.82
  27  19  16    5.81    1.47
  27  19  18    0.87    0.61
  27  19  20    0.69    0.52
  27  19  22   -0.69    0.61
  27  19  24   -0.43    0.43
  27  19  26    0.00    0.35
  27  20   1    4.16    1.82
  27  20   3   11.44    2.17
  27  20   5   19.24    3.38
  27  20   7   18.11    3.12
  27  20   9    4.25    1.30
  27  20  11    0.17    0.61
  27  20  13    0.43    0.52
  27  20  15    0.26    0.43
  27  20  17    0.26    0.52
  27  20  19   -0.52    0.61
  27  20  21    0.61    0.52
  27  20  23    0.52    0.61
  27  20  25    1.30    0.69
  27  21   0   10.74    2.34
  27  21   2   20.10    4.25
  27  21   4    4.16    1.13
  27  21   6    6.07    5.46
  27  21   8    3.64    1.04
  27  21  10   14.82    3.12
  27  21  12    9.53    2.60
  27  21  14    3.47    1.04
  27  21  16    0.09    0.43
  27  21  18    0.26    0.52
  27  21  20    1.47    0.61
  27  21  22    2.08    0.69
  27  21  24   -1.21    0.52
  27  21  26   -0.35    0.52
  27  22   1   -0.61    0.87
  27  22   3    3.99    1.82
  27  22   5   11.70    2.51
  27  22   7    6.15    1.47
  27  22   9    5.46    1.73
  27  22  11    0.78    0.69
  27  22  13    0.35    0.52
  27  22  15   -0.17    0.43
  27  22  17    2.17    1.04
  27  22  19    1.13    0.78
  27  22  21    0.43    0.61
  27  22  23    0.69    0.78
  27  22  25    0.69    0.69
  27  23   0   11.09    3.03
  27  23   2    9.62    2.25
  27  23   4   -1.13    0.78
  27  23   6    1.04    0.69
  27  23   8    2.86    1.30
  27  23  10    6.33    2.08
  27  23  12    8.93    2.60
  27  23  14    1.21    0.69
  27  23  16    0.35    0.43
  27  23  18   -0.26    0.52
  27  23  20   -0.35    0.61
  27  23  22    0.95    0.69
  27  23  24   -0.78    0.69
  27  24   1   -0.43    0.78
  27  24   3    2.95    0.87
  27  24   5    1.47    1.04
  27  24   7    2.17    0.87
  27  24   9    0.43    0.95
  27  24  11   -0.09    0.61
  27  24  13    1.30    0.69
  27  24  15   -0.26    0.52
  27  24  17    0.00    0.35
  27  24  19   -0.17    0.52
  27  24  21   -0.35    0.61
  27  24  23   -0.26    0.87
  27  25   0    0.95    0.95
  27  25   2   -0.52    1.04
  27  25   4   -0.61    0.95
  27  25   6    2.95    1.21
  27  25   8    1.21    0.78
  27  25  10    5.46    1.39
  27  25  12    0.69    0.61
  27  25  14    0.78    0.69
  27  25  16    0.17    0.52
  27  25  18    0.52    0.43
  27  25  20    0.95    0.69
  27  25  22   -0.26    0.69
  27  26   1    0.17    0.78
  27  26   3   -0.26    0.87
  27  26   5    0.78    0.87
  27  26   7    1.21    0.69
  27  26   9   -0.35    0.87
  27  26  11   -0.87    0.69
  27  26  13    1.47    0.69
  27  26  15    0.35    0.52
  27  26  17    0.35    0.52
  27  26  19    0.78    0.43
  27  26  21    0.61    0.52
  27  27   0    2.69    1.30
  27  27   2    3.03    0.95
  27  27   4    3.12    1.73
  27  27   6    5.03    1.73
  27  27   8    2.95    1.30
  27  27  10    0.35    0.69
  27  27  12    0.78    0.69
  27  27  14    1.21    1.04
  27  27  16    1.30    0.69
  27  27  18    0.09    0.52
  27  27  20   -0.43    0.43
  28   0   0  164.29   27.47
  28   1   1   -0.09    0.95
  28   1   3    0.95    0.78
  28   1   5   -0.17    0.69
  28   1   7    0.61    0.61
  28   1   9   -0.87    0.52
  28   1  11   -0.26    0.87
  28   1  13   -0.35    0.61
  28   1  15    2.60    0.78
  28   1  17    2.08    1.47
  28   1  19    1.39    0.78
  28   1  21    0.17    0.87
  28   1  23   -0.17    0.95
  28   1  25    0.00    0.87
  28   1  27   -0.43    0.78
  28   2   0    2.08    0.95
  28   2   2   27.21    3.55
  28   2   4   13.17    2.51
  28   2   6   10.48    1.73
  28   2   8    4.68    1.65
  28   2  10   -0.43    0.52
  28   2  12    0.35    0.61
  28   2  14   32.58    4.85
  28   2  16   41.33    5.72
  28   2  18   62.13    9.62
  28   2  20   31.02    6.67
  28   2  22   19.06    4.68
  28   2  24    0.35    0.87
  28   2  26    1.39    0.95
  28   3   1    0.35    0.78
  28   3   3    1.30    0.87
  28   3   5    7.54    1.39
  28   3   7    1.73    0.78
  28   3   9    0.61    0.52
  28   3  11    2.51    0.69
  28   3  13    1.91    0.69
  28   3  15   16.72    4.77
  28   3  17   11.44    1.99
  28   3  19   13.60    3.55
  28   3  21   11.44    2.95
  28   3  23    2.60    0.95
  28   3  25   -0.09    0.95
  28   3  27   -0.52    1.04
  28   4   0   92.20   11.96
  28   4   2    5.29    1.13
  28   4   4   91.25   10.14
  28   4   6    2.77    0.78
  28   4   8   20.28    3.21
  28   4  10   15.34    2.60
  28   4  12    0.43    0.69
  28   4  14    4.33    1.04
  28   4  16   13.69    2.34
  28   4  18   41.59    7.80
  28   4  20   23.83    5.29
  28   4  22    4.33    2.08
  28   4  24    0.26    0.78
  28   4  26    2.60    1.39
  28   5   1    2.34    2.77
  28   5   3   10.40    1.82
  28   5   5   27.30    3.38
  28   5   7   18.37    2.17
  28   5   9    5.03    1.04
  28   5  11    0.52    0.52
  28   5  13    0.95    0.69
  28   5  15    8.15    1.73
  28   5  17   24.52    4.42
  28   5  19   22.70    5.29
  28   5  21   16.29    4.42
  28   5  23    7.63    1.73
  28   5  25   -1.04    1.04
  28   5  27    0.09    0.95
  28   6   0    1.13    0.78
  28   6   2    5.81    1.13
  28   6   4    3.90    0.78
  28   6   6    5.63    0.87
  28   6   8   -0.26    0.52
  28   6  10    0.43    0.52
  28   6  12    2.25    0.78
  28   6  14   10.22    2.25
  28   6  16    1.82    1.04
  28   6  18    3.47    1.21
  28   6  20    5.20    2.25
  28   6  22    0.69    0.69
  28   6  24   -0.09    0.95
  28   6  26    1.99    1.13
  28   7   1    0.17    0.61
  28   7   3    3.29    1.82
  28   7   5   24.00    3.03
  28   7   7   14.64    1.82
  28   7   9    6.41    0.87
  28   7  11   -0.26    0.52
  28   7  13    0.26    0.61
  28   7  15    7.19    1.82
  28   7  17    8.49    1.82
  28   7  19   17.68    3.81
  28   7  21   11.18    3.21
  28   7  23    9.45    2.51
  28   7  25    0.26    0.87
  28   7  27    0.09    0.87
  28   8   0   26.95    4.16
  28   8   2    1.56    0.61
  28   8   4   17.94    2.08
  28   8   6    0.52    0.52
  28   8   8    1.65    0.52
  28   8  10    4.85    0.69
  28   8  12    0.26    0.52
  28   8  14    0.17    0.52
  28   8  16    1.21    0.87
  28   8  18    1.65    0.78
  28   8  20    0.52    0.78
  28   8  22    0.43    0.78
  28   8  24    1.47    0.87
  28   8  26   -0.69    0.95
  28   9   1    0.35    0.52
  28   9   3    0.26    0.52
  28   9   5    4.59    0.87
  28   9   7    4.51    0.78
  28   9   9    0.09    0.52
  28   9  11    1.13    0.43
  28   9  13   -0.35    0.52
  28   9  15    0.35    0.52
  28   9  17    6.59    1.73
  28   9  19    3.38    0.87
  28   9  21    4.77    1.21
  28   9  23    3.12    1.39
  28   9  25    0.61    0.69
  28   9  27   -0.95    0.87
  28  10   0    6.50    0.87
  28  10   2    0.78    0.52
  28  10   4   11.18    1.47
  28  10   6    0.87    0.52
  28  10   8    4.59    0.87
  28  10  10   19.50    1.99
  28  10  12    6.59    0.87
  28  10  14   10.48    1.82
  28  10  16   30.24    4.77
  28  10  18   30.59    5.72
  28  10  20   13.60    2.95
  28  10  22   14.56    4.07
  28  10  24   -1.04    0.87
  28  10  26    1.04    0.69
  28  11   1    1.91    0.61
  28  11   3    1.47    0.52
  28  11   5    0.61    0.52
  28  11   7    0.78    0.43
  28  11   9    1.73    0.52
  28  11  11    3.55    0.52
  28  11  13    4.85    0.87
  28  11  15    0.87    0.52
  28  11  17   -1.13    0.52
  28  11  19    0.95    0.61
  28  11  21    1.21    0.61
  28  11  23    0.61    0.87
  28  11  25    0.26    0.69
  28  11  27    0.00    0.52
  28  12   0    3.81    0.87
  28  12   2   -0.78    0.61
  28  12   4    1.39    0.61
  28  12   6    1.30    0.69
  28  12   8    0.43    0.52
  28  12  10    6.93    1.13
  28  12  12    3.90    0.61
  28  12  14    8.32    1.30
  28  12  16   18.54    2.25
  28  12  18   20.88    2.95
  28  12  20    5.81    1.56
  28  12  22    3.38    1.13
  28  12  24    0.26    0.61
  28  12  26    0.09    0.61
  28  13   1    0.09    0.69
  28  13   3    1.65    0.87
  28  13   5    1.82    0.69
  28  13   7    0.43    0.61
  28  13   9    1.21    0.61
  28  13  11    4.59    0.61
  28  13  13   12.22    2.43
  28  13  15    6.93    1.21
  28  13  17    2.25    0.61
  28  13  19    1.04    0.52
  28  13  21   -0.43    0.52
  28  13  23    0.78    0.61
  28  13  25    0.61    0.69
  28  13  27    1.04    0.69
  28  14   0   17.76    2.69
  28  14   2   37.52    5.37
  28  14   4    4.68    1.04
  28  14   6    6.41    1.21
  28  14   8    0.17    0.78
  28  14  10    7.80    1.47
  28  14  12   10.05    1.30
  28  14  14   11.35    1.65
  28  14  16   27.30    3.29
  28  14  18   25.22    3.64
  28  14  20    4.68    1.39
  28  14  22    1.99    0.78
  28  14  24    0.78    0.61
  28  14  26    0.26    0.69
  28  15   1    1.04    0.87
  28  15   3    9.88    1.99
  28  15   5   11.96    1.99
  28  15   7    9.10    2.86
  28  15   9    1.65    0.61
  28  15  11    2.34    0.87
  28  15  13    5.11    0.87
  28  15  15    9.79    1.73
  28  15  17    2.77    0.78
  28  15  19    0.78    0.52
  28  15  21   -0.43    0.43
  28  15  23   -0.35    0.52
  28  15  25   -0.52    0.61
  28  15  27   -0.09    0.61
  28  16   0   35.44    6.15
  28  16   2   46.79    8.06
  28  16   4    9.36    1.56
  28  16   6    3.38    1.04
  28  16   8    3.38    2.43
  28  16  10   28.16    4.07
  28  16  12   20.45    2.77
  28  16  14   29.12    3.38
  28  16  16   25.22    3.29
  28  16  18   18.54    3.47
  28  16  20    0.17    0.43
  28  16  22   -0.35    0.35
  28  16  24   -0.09    0.52
  28  16  26    0.78    0.61
  28  17   1    1.73    0.87
  28  17   3   21.14    3.47
  28  17   5   23.31    4.07
  28  17   7   12.82    2.43
  28  17   9    0.26    0.78
  28  17  11   -1.04    0.61
  28  17  13    1.73    0.52
  28  17  15    4.16    1.04
  28  17  17    2.08    0.87
  28  17  19    1.99    0.95
  28  17  21   -0.52    0.43
  28  17  23    0.17    0.35
  28  17  25    0.69    0.52
  28  17  27   -0.26    0.69
  28  18   0  119.93   16.46
  28  18   2   74.43   11.61
  28  18   4   48.27    7.45
  28  18   6    1.65    0.87
  28  18   8    1.39    0.78
  28  18  10   31.11    5.46
  28  18  12   19.24    2.69
  28  18  14   30.07    4.16
  28  18  16   15.86    2.86
  28  18  18    7.19    1.82
  28  18  20    1.04    0.52
  28  18  22   -0.69    0.52
  28  18  24    0.69    0.35
  28  18  26    1.65    0.61
  28  19   1   -0.09    0.87
  28  19   3   14.47    2.95
  28  19   5   41.16    6.50
  28  19   7   16.38    5.20
  28  19   9    3.55    1.13
  28  19  11   -0.61    0.61
  28  19  13    0.43    0.52
  28  19  15    2.69    1.21
  28  19  17    2.25    0.78
  28  19  19    0.87    1.04
  28  19  21    0.61    0.61
  28  19  23   -0.43    0.43
  28  19  25    0.26    0.35
  28  19  27   -0.69    0.61
  28  20   0   65.34   10.74
  28  20   2   39.95    6.93
  28  20   4   24.61    4.33
  28  20   6    1.13    1.04
  28  20   8   -0.35    0.78
  28  20  10   11.52    3.29
  28  20  12    4.51    1.47
  28  20  14    5.98    1.30
  28  20  16    1.30    0.52
  28  20  18   -0.09    0.52
  28  20  20    0.35    0.52
  28  20  22    0.52    0.52
  28  20  24    0.35    0.61
  28  20  26   -0.09    0.61
  28  21   1    0.87    1.04
  28  21   3   11.52    4.59
  28  21   5   14.38    2.86
  28  21   7    9.71    3.21
  28  21   9    3.03    1.47
  28  21  11    0.26    0.61
  28  21  13    0.26    0.61
  28  21  15    0.78    0.43
  28  21  17   -0.26    0.61
  28  21  19    0.00    0.52
  28  21  21    0.61    0.61
  28  21  23    0.26    0.52
  28  21  25   -0.43    0.61
  28  22   0   34.92    7.89
  28  22   2   17.50    3.64
  28  22   4    8.06    2.60
  28  22   6    0.87    0.78
  28  22   8    1.21    0.87
  28  22  10    9.71    2.69
  28  22  12    1.91    0.95
  28  22  14    3.73    1.04
  28  22  16    0.52    0.43
  28  22  18   -0.17    0.43
  28  22  20   -0.61    0.61
  28  22  22    0.87    0.69
  28  22  24    1.13    1.13
  28  23   1    0.95    0.69
  28  23   3    0.17    1.04
  28  23   5    5.37    2.69
  28  23   7    1.21    1.56
  28  23   9    4.42    1.21
  28  23  11    1.13    0.95
  28  23  13    1.13    0.61
  28  23  15   -0.09    0.52
  28  23  17   -0.78    0.35
  28  23  19   -0.35    0.52
  28  23  21    0.26    0.69
  28  23  23    0.43    0.78
  28  24   0   -0.26    0.87
  28  24   2   -0.09    0.95
  28  24   4    0.78    0.95
  28  24   6    0.61    0.78
  28  24   8   -0.09    0.87
  28  24  10    0.17    0.78
  28  24  12   -0.69    0.69
  28  24  14   -0.17    0.52
  28  24  16    0.43    0.52
  28  24  18   -0.17    0.43
  28  24  20   -0.43    0.69
  28  24  22   -0.26    0.69
  28  25   1    0.09    0.78
  28  25   3    0.78    1.04
  28  25   5   -0.09    0.69
  28  25   7    1.39    0.78
  28  25   9   -0.09    0.87
  28  25  11   -0.69    0.69
  28  25  13    0.00    0.87
  28  25  15    0.69    0.61
  28  25  17    0.69    0.43
  28  25  19    0.17    0.43
  28  25  21   -0.26    0.52
  28  26   0    5.89    1.99
  28  26   2    4.42    1.91
  28  26   4    0.17    1.04
  28  26   6    1.73    1.21
  28  26   8    0.17    0.78
  28  26  10    0.52    0.95
  28  26  12    0.26    0.78
  28  26  14   -0.09    0.69
  28  26  16    0.78    0.61
  28  26  18   -0.26    0.52
  28  26  20   -0.95    0.43
  28  27   1    0.61    0.95
  28  27   3    1.13    0.78
  28  27   5    0.43    0.87
  28  27   7    2.34    1.04
  28  27   9    0.17    0.78
  28  27  11   -0.26    0.69
  28  27  13    0.78    0.69
  28  27  15    0.17    0.87
  28  27  17   -0.35    0.69
  28  27  19   -1.04    0.52
  28  28   0   26.78    8.75
  28  28   2   33.97    8.15
  28  28   4    4.25    2.17
  28  28   6    2.34    1.73
  28  28   8    1.91    0.95
  28  28  10    1.21    0.78
  28  28  12    3.81    2.25
  28  28  14    9.88    3.81
  28  28  16    2.69    1.65
  28  28  18   -2.17    1.13
  29   1   0    6.50    1.30
  29   1   2    4.77    1.39
  29   1   4    2.43    0.87
  29   1   6    1.30    0.78
  29   1   8    2.95    0.61
  29   1  10    0.52    0.52
  29   1  12    1.21    0.61
  29   1  14    1.91    0.78
  29   1  16    1.99    0.87
  29   1  18    0.17    0.78
  29   1  20    1.47    0.87
  29   1  22   -0.87    0.87
  29   1  24   -0.26    0.78
  29   1  26    0.43    0.78
  29   1  28   -0.95    0.78
  29   2   1    9.36    1.47
  29   2   3   11.78    1.99
  29   2   5    0.00    0.69
  29   2   7   14.82    2.95
  29   2   9    2.95    0.78
  29   2  11    0.43    0.52
  29   2  13   11.44    3.90
  29   2  15   11.61    2.77
  29   2  17   48.61    7.28
  29   2  19   35.79    7.63
  29   2  21   14.73    2.95
  29   2  23    3.29    1.30
  29   2  25    1.73    1.04
  29   2  27   12.91    4.85
  29   3   0    7.89    1.56
  29   3   2    9.01    1.39
  29   3   4   12.30    1.91
  29   3   6    5.29    0.95
  29   3   8    2.69    0.61
  29   3  10    0.17    1.04
  29   3  12   -0.35    0.61
  29   3  14    3.64    1.13
  29   3  16    8.84    2.25
  29   3  18    9.45    2.25
  29   3  20    9.62    2.08
  29   3  22    1.47    0.95
  29   3  24    0.43    0.95
  29   3  26    0.00    0.78
  29   3  28   -1.04    1.13
  29   4   1    1.39    0.87
  29   4   3    7.54    1.21
  29   4   5    0.61    0.78
  29   4   7   14.04    1.99
  29   4   9    4.25    0.95
  29   4  11    0.26    0.52
  29   4  13    2.77    0.78
  29   4  15    1.91    1.13
  29   4  17   32.32    5.37
  29   4  19   10.40    2.51
  29   4  21    4.51    1.82
  29   4  23    2.43    0.87
  29   4  25   -0.95    0.87
  29   4  27    0.78    1.21
  29   5   0    1.91    0.78
  29   5   2    1.04    0.69
  29   5   4    0.17    0.69
  29   5   6    1.39    0.78
  29   5   8    0.26    0.61
  29   5  10    0.43    0.61
  29   5  12    2.77    0.61
  29   5  14   10.40    1.73
  29   5  16   18.02    3.47
  29   5  18   13.00    3.38
  29   5  20   13.43    3.03
  29   5  22    6.33    2.77
  29   5  24    1.21    0.95
  29   5  26    0.26    0.87
  29   5  28   -1.82    0.69
  29   6   1    1.91    0.87
  29   6   3    4.25    0.87
  29   6   5    1.39    0.61
  29   6   7    3.29    0.78
  29   6   9    2.86    0.61
  29   6  11   -0.43    0.43
  29   6  13    2.08    0.69
  29   6  15    0.35    0.61
  29   6  17    4.25    1.39
  29   6  19    0.52    0.87
  29   6  21    0.35    0.87
  29   6  23   -0.78    0.78
  29   6  25   -0.35    0.95
  29   6  27    0.35    0.87
  29   7   0    7.63    1.21
  29   7   2   13.00    1.65
  29   7   4   14.04    2.25
  29   7   6    7.37    1.04
  29   7   8    1.30    0.61
  29   7  10    0.52    0.52
  29   7  12    1.99    1.47
  29   7  14    0.69    0.61
  29   7  16    7.37    1.47
  29   7  18   12.56    2.95
  29   7  20    9.97    2.77
  29   7  22    4.16    1.39
  29   7  24    0.78    0.87
  29   7  26    0.43    0.87
  29   7  28    1.65    0.69
  29   8   1    2.51    0.61
  29   8   3    2.69    0.69
  29   8   5    0.43    0.61
  29   8   7    0.87    0.61
  29   8   9    0.95    0.52
  29   8  11    0.78    0.43
  29   8  13    0.87    0.52
  29   8  15    0.52    0.61
  29   8  17    0.17    0.61
  29   8  19   -1.21    0.78
  29   8  21    0.17    0.78
  29   8  23   -1.13    0.78
  29   8  25    0.78    0.78
  29   8  27    0.17    0.87
  29   9   0    2.77    0.61
  29   9   2    3.55    0.69
  29   9   4    4.51    0.95
  29   9   6    3.12    0.95
  29   9   8    1.21    0.52
  29   9  10    2.60    0.52
  29   9  12    2.43    0.61
  29   9  14    0.43    0.52
  29   9  16   -0.09    0.61
  29   9  18    1.73    1.21
  29   9  20    1.99    1.47
  29   9  22    1.21    0.78
  29   9  24    0.43    0.78
  29   9  26   -0.61    0.69
  29   9  28    0.09    0.87
  29  10   1    1.56    0.52
  29  10   3    0.26    0.69
  29  10   5    1.04    1.04
  29  10   7    0.00    0.43
  29  10   9    4.16    0.95
  29  10  11    0.17    0.43
  29  10  13    0.09    0.52
  29  10  15    4.51    1.04
  29  10  17    2.95    0.87
  29  10  19    1.30    0.78
  29  10  21    0.95    0.78
  29  10  23    0.35    0.69
  29  10  25   -0.52    0.78
  29  10  27    0.17    0.78
  29  11   0    1.21    0.52
  29  11   2    1.13    0.52
  29  11   4    0.26    0.52
  29  11   6   -0.17    0.52
  29  11   8    0.69    0.43
  29  11  10    0.43    0.43
  29  11  12    0.87    0.35
  29  11  14    1.04    0.43
  29  11  16    0.35    0.61
  29  11  18    0.87    0.52
  29  11  20    1.56    0.78
  29  11  22    1.99    0.95
  29  11  24    0.69    0.78
  29  11  26    1.13    0.78
  29  11  28   -0.17    0.61
  29  12   1    1.56    0.69
  29  12   3   -0.26    0.61
  29  12   5    3.73    0.69
  29  12   7   -0.17    0.52
  29  12   9    3.47    0.61
  29  12  11    0.61    0.43
  29  12  13    3.29    0.61
  29  12  15   17.16    2.17
  29  12  17   10.31    1.99
  29  12  19    6.33    1.47
  29  12  21    4.51    1.21
  29  12  23    0.35    0.69
  29  12  25    0.00    0.61
  29  12  27    0.95    1.13
  29  13   0    9.53    1.47
  29  13   2    5.63    1.04
  29  13   4    3.81    1.04
  29  13   6    0.43    0.61
  29  13   8    0.69    0.52
  29  13  10    0.17    0.52
  29  13  12    4.07    0.69
  29  13  14    6.50    0.95
  29  13  16    2.34    0.69
  29  13  18    0.52    0.52
  29  13  20    0.78    0.61
  29  13  22   -0.26    0.61
  29  13  24    0.78    0.61
  29  13  26    0.43    0.69
  29  13  28    0.52    0.87
  29  14   1    0.87    0.78
  29  14   3    2.17    0.87
  29  14   5    7.45    1.65
  29  14   7    1.21    0.61
  29  14   9    1.82    1.04
  29  14  11    1.13    0.52
  29  14  13    6.50    1.04
  29  14  15   22.79    3.03
  29  14  17   20.45    3.38
  29  14  19    5.29    1.56
  29  14  21    2.43    1.13
  29  14  23   -0.09    0.61
  29  14  25    0.17    0.52
  29  14  27    7.19    2.69
  29  15   0   15.68    3.03
  29  15   2   11.87    2.43
  29  15   4    2.34    0.78
  29  15   6    1.91    0.69
  29  15   8   -0.87    0.69
  29  15  10    5.55    1.30
  29  15  12   14.73    2.60
  29  15  14   16.72    2.08
  29  15  16   11.52    1.73
  29  15  18    4.51    0.95
  29  15  20    0.17    0.43
  29  15  22   -0.95    0.43
  29  15  24   -0.43    0.61
  29  15  26    1.91    0.69
  29  15  28    0.87    0.78
  29  16   1    2.17    0.87
  29  16   3    9.88    1.91
  29  16   5   15.16    3.29
  29  16   7    5.81    1.39
  29  16   9    0.43    0.61
  29  16  11    0.35    0.52
  29  16  13    2.34    0.69
  29  16  15   13.26    1.73
  29  16  17   13.52    1.99
  29  16  19    3.29    0.87
  29  16  21    2.43    0.78
  29  16  23    1.30    0.52
  29  16  25   -0.78    0.52
  29  16  27    2.08    2.95
  29  17   0   70.02    8.67
  29  17   2   58.58    8.32
  29  17   4   35.53    7.37
  29  17   6    5.98    1.56
  29  17   8   -0.17    0.69
  29  17  10    3.99    1.13
  29  17  12   14.30    2.51
  29  17  14   18.54    2.34
  29  17  16   14.99    2.51
  29  17  18    4.94    1.13
  29  17  20    1.13    0.43
  29  17  22    0.35    0.43
  29  17  24    0.09    0.43
  29  17  26   -0.26    0.78
  29  18   1    2.69    1.47
  29  18   3   10.92    2.60
  29  18   5   13.34    3.47
  29  18   7   10.92    2.34
  29  18   9    1.04    0.61
  29  18  11    1.21    0.61
  29  18  13    1.65    0.61
  29  18  15    2.25    0.69
  29  18  17    2.77    0.87
  29  18  19    0.69    0.69
  29  18  21    0.52    0.43
  29  18  23   -0.26    0.35
  29  18  25    0.17    0.52
  29  18  27   -1.04    1.04
  29  19   0   36.57    7.71
  29  19   2   30.24    5.63
  29  19   4   18.72    4.68
  29  19   6    2.43    0.87
  29  19   8    0.61    0.69
  29  19  10    2.08    0.95
  29  19  12    2.86    1.39
  29  19  14    5.81    1.47
  29  19  16    4.85    0.95
  29  19  18    0.78    0.61
  29  19  20   -0.69    0.61
  29  19  22   -0.09    0.43
  29  19  24    0.17    0.43
  29  19  26   -0.09    0.69
  29  20   1    2.95    1.39
  29  20   3    8.84    2.25
  29  20   5    6.93    2.34
  29  20   7   11.26    3.73
  29  20   9    0.61    0.87
  29  20  11    1.13    0.69
  29  20  13   -0.17    0.52
  29  20  15    0.09    0.43
  29  20  17    0.35    0.43
  29  20  19   -0.17    0.43
  29  20  21    0.26    0.52
  29  20  23   -0.17    0.43
  29  20  25   -0.78    0.52
  29  21   0   60.83   11.44
  29  21   2   20.02    3.73
  29  21   4    6.85    2.51
  29  21   6    0.35    0.78
  29  21   8    0.26    0.95
  29  21  10    2.34    0.69
  29  21  12    6.50    1.91
  29  21  14    2.43    1.04
  29  21  16    2.17    0.78
  29  21  18    0.09    0.52
  29  21  20   -0.52    0.52
  29  21  22    0.43    0.69
  29  21  24   -0.69    0.52
  29  22   1    0.09    0.87
  29  22   3    2.51    1.04
  29  22   5    5.03    1.56
  29  22   7    9.36    2.86
  29  22   9    3.90    0.95
  29  22  11    0.26    1.13
  29  22  13    0.17    0.61
  29  22  15    0.78    0.52
  29  22  17   -0.09    0.43
  29  22  19    0.87    0.52
  29  22  21    0.35    0.52
  29  22  23    1.13    0.69
  29  23   0    4.51    1.21
  29  23   2    2.60    1.65
  29  23   4    0.52    1.04
  29  23   6   -0.95    0.69
  29  23   8    0.61    0.69
  29  23  10   -1.47    0.61
  29  23  12   -0.26    0.69
  29  23  14    0.26    0.69
  29  23  16   -0.35    0.52
  29  23  18   -0.17    0.35
  29  23  20   -0.17    0.52
  29  23  22   -0.43    0.69
  29  24   1    0.26    0.78
  29  24   3    1.47    0.87
  29  24   5    1.13    1.30
  29  24   7    1.30    0.87
  29  24   9    0.95    0.87
  29  24  11    1.04    1.04
  29  24  13   -0.17    0.78
  29  24  15   -0.26    0.61
  29  24  17   -0.52    0.52
  29  24  19   -0.09    0.35
  29  24  21   -0.17    0.52
  29  25   0    1.13    0.87
  29  25   2    0.43    0.95
  29  25   4    0.35    0.87
  29  25   6   -0.69    0.78
  29  25   8   -0.52    0.87
  29  25  10    0.52    0.61
  29  25  12   -0.87    0.78
  29  25  14    0.26    1.04
  29  25  16    0.87    0.52
  29  25  18    0.00    0.43
  29  25  20   -0.52    0.61
  29  26   1    0.52    0.78
  29  26   3   -1.56    0.78
  29  26   5    0.35    0.78
  29  26   7    0.26    0.78
  29  26   9    1.04    0.95
  29  26  11    0.61    0.95
  29  26  13    0.87    0.69
  29  26  15    0.78    0.87
  29  26  17   -0.17    0.69
  29  26  19   -0.43    0.61
  29  27   0   14.04    4.68
  29  27   2    9.27    3.55
  29  27   4    1.99    1.99
  29  27   6    1.39    1.30
  29  27   8   -0.26    0.78
  29  27  10    0.87    0.95
  29  27  12    4.16    1.47
  29  27  14   10.83    4.16
  29  27  16    1.99    1.82
  29  27  18    0.95    0.43
  29  28   1    1.56    0.87
  29  28   3   -0.69    0.95
  29  28   5    0.78    1.04
  29  28   7   -0.69    0.78
  29  28   9   -1.04    1.04
  29  28  11    0.35    0.78
  29  28  13   -0.78    0.78
  29  28  15   -0.95    1.65
  29  29   0   26.95   12.91
  29  29   2   18.54    6.76
  29  29   4    3.81    3.47
  29  29   6    0.43    0.61
  29  29   8   -0.87    0.69
  29  29  10    0.00    0.78
  29  29  12    9.53    5.55
  29  29  14    4.51    4.94
  30   0   0   39.51   11.18
  30   1   1    0.26    0.95
  30   1   3    0.69    0.87
  30   1   5   -0.26    0.69
  30   1   7    0.35    0.69
  30   1   9   -0.17    0.61
  30   1  11    0.95    0.52
  30   1  13    0.69    0.61
  30   1  15    0.35    0.78
  30   1  17    0.78    0.87
  30   1  19   -0.35    0.78
  30   1  21    0.78    0.78
  30   1  23   -0.35    0.87
  30   1  25    0.95    0.87
  30   1  27   -0.26    0.69
  30   1  29   -0.35    0.61
  30   2   0    1.39    1.13
  30   2   2   24.00    4.42
  30   2   4    1.47    0.95
  30   2   6   14.38    3.73
  30   2   8   14.90    2.60
  30   2  10    3.64    0.87
  30   2  12    1.04    0.52
  30   2  14    1.47    0.78
  30   2  16   64.47    9.19
  30   2  18   29.90    4.94
  30   2  20   66.46   10.48
  30   2  22    5.98    2.69
  30   2  24   -1.47    0.95
  30   2  26   16.72    6.07
  30   2  28   23.83    8.15
  30   3   1    0.78    0.87
  30   3   3    1.65    0.87
  30   3   5    0.61    0.69
  30   3   7   -0.35    0.69
  30   3   9    1.30    0.69
  30   3  11    1.04    0.52
  30   3  13    2.95    0.95
  30   3  15    6.76    1.39
  30   3  17    5.29    1.56
  30   3  19    4.16    1.73
  30   3  21    1.39    1.13
  30   3  23    0.87    0.78
  30   3  25   -0.35    0.78
  30   3  27   -0.35    0.78
  30   3  29   -1.04    0.87
  30   4   0   13.00    2.69
  30   4   2    3.03    0.78
  30   4   4    0.87    0.78
  30   4   6    0.43    0.87
  30   4   8    1.47    0.61
  30   4  10    0.09    0.52
  30   4  12    0.87    0.52
  30   4  14    1.13    0.69
  30   4  16   47.23    6.85
  30   4  18   18.63    4.42
  30   4  20   27.38    7.02
  30   4  22    1.73    1.30
  30   4  24    0.17    0.78
  30   4  26    8.23    2.86
  30   4  28   17.85    6.50
  30   5   1    0.87    0.78
  30   5   3    0.09    0.78
  30   5   5   -0.87    0.78
  30   5   7   -0.61    0.69
  30   5   9    1.13    0.69
  30   5  11    0.43    0.43
  30   5  13    6.41    1.13
  30   5  15   13.34    2.17
  30   5  17   18.80    3.64
  30   5  19   11.09    1.99
  30   5  21    5.37    1.65
  30   5  23    1.65    1.56
  30   5  25   -0.43    0.78
  30   5  27    0.26    0.87
  30   5  29    0.35    0.87
  30   6   0   -0.61    0.69
  30   6   2   10.74    2.25
  30   6   4    0.61    0.78
  30   6   6    3.03    0.95
  30   6   8    5.63    1.30
  30   6  10    1.13    0.52
  30   6  12    0.00    0.52
  30   6  14   -0.78    0.61
  30   6  16    7.71    1.99
  30   6  18    1.99    0.78
  30   6  20    1.04    0.95
  30   6  22    0.78    0.69
  30   6  24    1.04    1.04
  30   6  26    0.35    0.95
  30   6  28   -2.08    0.95
  30   7   1   -0.43    0.69
  30   7   3   -1.65    0.69
  30   7   5   -0.52    0.78
  30   7   7   -2.08    0.69
  30   7   9    0.69    0.61
  30   7  11    1.21    0.52
  30   7  13    1.65    0.69
  30   7  15    3.03    1.30
  30   7  17    2.77    1.21
  30   7  19    4.25    1.30
  30   7  21    4.33    1.39
  30   7  23    5.46    2.08
  30   7  25   -0.69    0.78
  30   7  27    0.35    0.87
  30   7  29   -0.78    1.04
  30   8   0    0.00    0.69
  30   8   2   11.18    2.34
  30   8   4    1.56    0.69
  30   8   6    4.33    0.95
  30   8   8    7.63    1.73
  30   8  10    1.39    0.52
  30   8  12    1.73    0.78
  30   8  14    4.16    1.21
  30   8  16    0.26    0.69
  30   8  18    0.52    0.78
  30   8  20   -0.35    0.69
  30   8  22    0.09    0.78
  30   8  24    0.35    0.69
  30   8  26    0.95    0.87
  30   8  28    1.65    0.87
  30   9   1   -0.35    0.61
  30   9   3    0.87    0.61
  30   9   5   -0.09    0.61
  30   9   7   -0.17    0.52
  30   9   9   -0.35    0.52
  30   9  11    1.47    0.61
  30   9  13    0.52    0.52
  30   9  15   10.92    7.11
  30   9  17    0.69    0.61
  30   9  19   -0.43    0.69
  30   9  21    0.69    0.78
  30   9  23    2.17    0.95
  30   9  25    0.61    0.95
  30   9  27    0.69    0.87
  30   9  29    0.26    0.95
  30  10   0    0.61    0.52
  30  10   2    5.63    0.95
  30  10   4    0.09    0.52
  30  10   6    0.26    0.52
  30  10   8    0.26    0.61
  30  10  10    1.65    0.61
  30  10  12   -0.26    0.43
  30  10  14    2.25    0.61
  30  10  16    0.09    0.61
  30  10  18    1.39    0.69
  30  10  20   -0.17    0.61
  30  10  22    0.00    0.69
  30  10  24    0.35    0.78
  30  10  26    1.47    1.99
  30  10  28   16.46    5.37
  30  11   1    0.17    0.52
  30  11   3    1.82    0.52
  30  11   5   -0.43    0.43
  30  11   7    0.26    0.52
  30  11   9    1.91    0.52
  30  11  11    7.97    1.47
  30  11  13    2.95    0.69
  30  11  15    0.78    0.52
  30  11  17    0.26    0.61
  30  11  19    1.47    0.78
  30  11  21    0.09    0.61
  30  11  23    1.82    1.04
  30  11  25    1.65    0.95
  30  11  27    0.78    0.95
  30  11  29    0.87    1.30
  30  12   0    0.43    0.52
  30  12   2    0.52    0.52
  30  12   4    0.78    0.52
  30  12   6    0.78    0.52
  30  12   8    1.04    0.52
  30  12  10    0.78    0.43
  30  12  12    2.51    0.69
  30  12  14   20.19    2.43
  30  12  16   12.39    2.43
  30  12  18   11.18    2.17
  30  12  20    3.64    1.47
  30  12  22    0.35    0.69
  30  12  24    0.52    0.69
  30  12  26   11.18    4.33
  30  12  28    3.38    2.08
  30  13   1    1.39    0.61
  30  13   3    3.99    1.13
  30  13   5    4.68    1.04
  30  13   7    2.34    0.61
  30  13   9    0.17    0.52
  30  13  11    3.81    0.78
  30  13  13   12.04    1.82
  30  13  15   21.75    3.55
  30  13  17    8.32    1.56
  30  13  19    1.21    0.69
  30  13  21   -0.52    0.61
  30  13  23   -0.78    0.61
  30  13  25    1.04    0.69
  30  13  27   -0.26    0.69
  30  14   0    1.91    0.78
  30  14   2    1.99    0.69
  30  14   4    0.35    0.69
  30  14   6    1.04    0.61
  30  14   8    4.33    1.56
  30  14  10    0.78    0.69
  30  14  12   13.34    1.91
  30  14  14   32.58    3.21
  30  14  16   30.93    3.81
  30  14  18   10.57    1.91
  30  14  20    4.77    1.39
  30  14  22   -0.17    0.61
  30  14  24    0.09    0.61
  30  14  26    6.15    3.21
  30  14  28   -1.39    1.39
  30  15   1    2.08    0.78
  30  15   3   11.35    2.17
  30  15   5   12.22    2.17
  30  15   7    3.81    1.39
  30  15   9   -0.35    0.52
  30  15  11    1.56    0.61
  30  15  13   19.41    2.43
  30  15  15   27.73    2.69
  30  15  17   25.74    3.38
  30  15  19    7.63    1.39
  30  15  21    0.09    0.52
  30  15  23    0.00    0.52
  30  15  25   -0.17    1.04
  30  15  27   -2.17    0.78
  30  16   0   77.12   11.52
  30  16   2   71.40   10.31
  30  16   4   39.08    5.63
  30  16   6    4.33    1.47
  30  16   8    0.35    0.69
  30  16  10    1.13    0.61
  30  16  12    6.33    1.56
  30  16  14   27.38    3.21
  30  16  16   32.58    3.47
  30  16  18   14.99    2.43
  30  16  20    1.99    0.87
  30  16  22   -0.35    0.52
  30  16  24    0.09    0.52
  30  16  26   -0.87    0.69
  30  17   1    2.86    0.87
  30  17   3   14.38    2.51
  30  17   5   16.29    2.60
  30  17   7    4.94    1.47
  30  17   9   -0.35    0.61
  30  17  11    0.09    0.61
  30  17  13   10.57    2.60
  30  17  15   22.27    2.60
  30  17  17   18.11    3.03
  30  17  19    6.93    1.30
  30  17  21    0.52    0.43
  30  17  23   -0.52    0.43
  30  17  25    0.17    0.69
  30  18   0   29.55    5.29
  30  18   2   24.78    4.68
  30  18   4    7.45    2.08
  30  18   6    1.65    0.69
  30  18   8    1.91    0.78
  30  18  10    0.35    0.61
  30  18  12   11.52    1.99
  30  18  14   15.08    2.25
  30  18  16   13.34    2.08
  30  18  18    3.47    0.95
  30  18  20    1.04    0.43
  30  18  22    0.26    0.35
  30  18  24   -0.69    0.52
  30  19   1    0.69    0.87
  30  19   3    7.11    1.82
  30  19   5    5.11    1.82
  30  19   7    5.72    1.65
  30  19   9    1.47    0.61
  30  19  11   -0.09    0.52
  30  19  13    3.29    1.30
  30  19  15    6.41    1.39
  30  19  17    6.59    1.21
  30  19  19    1.99    0.78
  30  19  21   -0.69    0.43
  30  19  23    0.78    0.35
  30  19  25    0.00    0.69
  30  20   0   68.28   12.04
  30  20   2   34.23    7.02
  30  20   4   18.46    3.73
  30  20   6   -0.09    0.95
  30  20   8   -1.13    0.78
  30  20  10    0.35    0.78
  30  20  12    5.03    2.34
  30  20  14    3.73    1.30
  30  20  16    7.02    1.47
  30  20  18    1.56    0.52
  30  20  20   -0.69    0.43
  30  20  22    0.26    0.43
  30  20  24    0.09    0.43
  30  21   1   -0.17    0.87
  30  21   3    0.35    0.95
  30  21   5    8.32    2.43
  30  21   7    3.73    1.65
  30  21   9    3.21    1.39
  30  21  11    0.43    0.61
  30  21  13   -0.69    0.69
  30  21  15    0.09    0.52
  30  21  17   -0.26    0.35
  30  21  19    0.26    0.35
  30  21  21   -0.78    0.52
  30  21  23   -0.87    0.78
  30  22   0   10.05    2.86
  30  22   2    6.41    1.99
  30  22   4    3.47    1.99
  30  22   6    1.39    1.73
  30  22   8    1.65    0.61
  30  22  10   -0.78    0.69
  30  22  12   -0.17    0.69
  30  22  14    0.17    0.69
  30  22  16    0.35    0.43
  30  22  18    0.35    0.43
  30  22  20   -0.61    0.43
  30  22  22    0.69    0.69
  30  23   1    0.17    0.95
  30  23   3    0.43    0.87
  30  23   5    1.04    0.95
  30  23   7    1.13    1.04
  30  23   9    2.86    1.13
  30  23  11    4.85    1.21
  30  23  13    0.52    0.61
  30  23  15    0.26    0.61
  30  23  17    0.43    0.43
  30  23  19   -0.52    0.35
  30  23  21   -0.35    0.52
  30  24   0    0.52    0.69
  30  24   2   -0.35    0.87
  30  24   4    0.52    0.95
  30  24   6    0.43    0.78
  30  24   8   -0.43    0.69
  30  24  10    0.35    0.78
  30  24  12   -0.43    0.78
  30  24  14    1.30    1.65
  30  24  16   -0.35    0.52
  30  24  18    0.61    0.43
  30  24  20   -0.26    0.52
  30  25   1    0.43    0.87
  30  25   3    0.09    0.87
  30  25   5    1.13    0.87
  30  25   7   -1.21    0.95
  30  25   9    0.17    1.04
  30  25  11    3.29    1.21
  30  25  13    1.13    0.78
  30  25  15    1.47    0.78
  30  25  17    0.61    0.69
  30  25  19   -1.73    0.52
  30  26   0   34.31    8.06
  30  26   2   29.46    7.02
  30  26   4    4.51    2.86
  30  26   6    0.26    1.13
  30  26   8   -0.17    0.95
  30  26  10    6.24    2.77
  30  26  12    3.73    3.03
  30  26  14    6.59    3.73
  30  26  16   -0.69    0.69
  30  26  18    0.09    1.21
  30  27   1   -1.47    0.95
  30  27   3    1.91    1.04
  30  27   5    3.73    4.42
  30  27   7    2.17    1.39
  30  27   9    0.78    0.87
  30  27  11    1.30    1.04
  30  27  13   -0.09    1.47
  30  27  15   -1.56    0.95
  30  28   0   40.64   12.56
  30  28   2   23.22    7.80
  30  28   4   18.80    5.03
  30  28   6    1.47    1.13
  30  28   8    0.43    1.04
  30  28  10    4.94    3.73
  30  28  12   15.60    8.15
  30  28  14   -0.87    1.21
  30  29   1    1.39    0.95
  30  29   3   -1.04    0.95
  30  29   5    2.43    0.95
  30  29   7    0.78    0.87
  30  29   9   -0.78    0.69
  30  29  11   -0.35    0.95
  30  30   0   63.00   32.58
  30  30   2   61.61   17.33
  30  30   4    9.62    7.11
  30  30   6    0.87    1.73
  30  30   8   -0.26    1.47
  31   1   0    1.13    1.13
  31   1   2    2.08    0.95
  31   1   4    0.78    0.78
  31   1   6   -0.61    0.78
  31   1   8    1.73    1.21
  31   1  10   -0.43    0.61
  31   1  12    1.13    0.61
  31   1  14    0.61    0.52
  31   1  16    0.52    0.87
  31   1  18    0.69    0.69
  31   1  20    0.52    1.39
  31   1  22    0.61    0.87
  31   1  24   -0.78    0.87
  31   1  26   -0.69    0.87
  31   1  28    1.04    1.13
  31   1  30    1.47    1.56
  31   2   1    2.95    1.04
  31   2   3    0.87    1.04
  31   2   5    4.51    1.04
  31   2   7    5.29    1.30
  31   2   9    0.09    0.78
  31   2  11    0.09    0.52
  31   2  13    0.69    0.52
  31   2  15   25.22    4.16
  31   2  17    3.29    1.13
  31   2  19   26.60    4.85
  31   2  21    5.37    1.73
  31   2  23   -0.17    1.21
  31   2  25    9.10    3.73
  31   2  27    5.03    2.43
  31   2  29   35.87   12.04
  31   3   0    1.21    0.78
  31   3   2    0.87    0.95
  31   3   4   -0.35    0.87
  31   3   6    0.69    0.87
  31   3   8    0.09    0.69
  31   3  10    0.52    2.51
  31   3  12    2.60    0.61
  31   3  14    4.25    1.30
  31   3  16    2.86    0.87
  31   3  18    2.69    1.47
  31   3  20    3.03    1.21
  31   3  22    0.95    0.78
  31   3  24   -0.61    0.78
  31   3  26    0.09    0.78
  31   3  28    0.26    1.21
  31   3  30   -0.61    1.82
  31   4   1    0.17    0.87
  31   4   3    1.21    0.78
  31   4   5    0.35    1.04
  31   4   7    2.43    1.39
  31   4   9    1.73    1.13
  31   4  11    1.04    0.52
  31   4  13    0.69    0.52
  31   4  15   12.04    2.43
  31   4  17    1.13    0.87
  31   4  19    6.59    2.17
  31   4  21    1.21    1.39
  31   4  23    3.12    1.39
  31   4  25    0.52    0.95
  31   4  27    0.00    1.04
  31   4  29   14.38    6.24
  31   5   0    1.13    0.95
  31   5   2    1.65    0.95
  31   5   4    1.82    0.78
  31   5   6    0.87    0.78
  31   5   8   -0.26    0.78
  31   5  10    3.55    2.34
  31   5  12    1.91    0.78
  31   5  14    4.68    1.30
  31   5  16    5.46    1.56
  31   5  18    8.49    2.17
  31   5  20    3.03    1.39
  31   5  22    0.69    0.87
  31   5  24    0.35    0.69
  31   5  26    0.26    0.95
  31   5  28   -0.78    0.95
  31   6   1   -0.43    0.78
  31   6   3   -2.51    3.55
  31   6   5   -1.82    0.78
  31   6   7    0.69    0.69
  31   6   9   -0.09    0.69
  31   6  11   -0.09    0.52
  31   6  13    0.17    0.52
  31   6  15    3.38    0.95
  31   6  17    0.52    0.61
  31   6  19    0.69    0.95
  31   6  21    0.78    0.69
  31   6  23    1.91    2.17
  31   6  25   -1.04    1.04
  31   6  27   -0.52    1.13
  31   6  29   -1.04    0.87
  31   7   0    2.43    0.87
  31   7   2    5.37    1.47
  31   7   4    4.94    1.82
  31   7   6    1.39    0.69
  31   7   8    1.39    0.78
  31   7  10   -0.17    0.52
  31   7  12    1.39    1.82
  31   7  14    0.95    0.52
  31   7  16    0.52    0.69
  31   7  18   -0.09    0.69
  31   7  20    1.04    0.69
  31   7  22    0.09    0.87
  31   7  24   -0.61    0.69
  31   7  26    0.17    0.87
  31   7  28   -0.69    1.13
  31   8   1    0.09    0.78
  31   8   3    0.43    0.78
  31   8   5    0.61    0.69
  31   8   7   -0.35    0.69
  31   8   9    0.00    0.61
  31   8  11    0.61    0.52
  31   8  13   -0.26    0.43
  31   8  15    1.13    0.61
  31   8  17    0.78    0.61
  31   8  19    1.21    0.61
  31   8  21    1.30    0.69
  31   8  23    0.78    0.95
  31   8  25   -0.52    0.95
  31   8  27   -0.26    0.95
  31   8  29    0.78    1.21
  31   9   0    0.26    0.69
  31   9   2    0.52    0.69
  31   9   4    0.61    0.61
  31   9   6    0.00    0.61
  31   9   8    1.13    0.52
  31   9  10    0.26    0.52
  31   9  12    0.61    0.43
  31   9  14    2.34    0.78
  31   9  16    4.42    1.82
  31   9  18    0.52    0.78
  31   9  20    2.95    1.13
  31   9  22    1.65    1.30
  31   9  24    3.12    1.21
  31   9  26    0.52    0.95
  31   9  28    0.52    1.04
  31  10   1    0.43    0.61
  31  10   3    1.04    0.69
  31  10   5    0.95    0.52
  31  10   7    0.43    0.61
  31  10   9    0.43    0.52
  31  10  11    0.26    0.52
  31  10  13    1.73    0.52
  31  10  15    1.91    0.61
  31  10  17    2.43    0.78
  31  10  19   -0.26    0.78
  31  10  21   -0.69    0.69
  31  10  23    0.43    0.78
  31  10  25    0.78    0.78
  31  10  27    1.56    3.03
  31  11   0    0.95    0.52
  31  11   2    0.35    0.52
  31  11   4   -0.95    0.52
  31  11   6    0.26    0.52
  31  11   8   -1.13    0.52
  31  11  10   -1.21    0.43
  31  11  12    0.69    0.43
  31  11  14    1.47    0.87
  31  11  16    0.87    0.52
  31  11  18   -0.69    0.61
  31  11  20    0.09    0.87
  31  11  22    0.43    0.69
  31  11  24   -0.52    1.13
  31  11  26    2.77    0.69
  31  11  28    0.69    1.04
  31  12   1    0.00    0.52
  31  12   3    3.99    0.87
  31  12   5    3.73    0.69
  31  12   7   -0.17    0.52
  31  12   9    1.13    0.52
  31  12  11    0.35    0.43
  31  12  13    5.63    1.04
  31  12  15    6.33    1.04
  31  12  17    9.01    1.65
  31  12  19    3.21    1.30
  31  12  21    1.82    1.13
  31  12  23   -1.13    0.78
  31  12  25    1.82    1.47
  31  12  27    4.16    2.43
  31  13   0    0.26    0.52
  31  13   2    1.47    0.95
  31  13   4    1.04    0.52
  31  13   6    0.09    0.43
  31  13   8    2.08    0.87
  31  13  10    1.13    0.61
  31  13  12    3.73    0.69
  31  13  14   11.26    1.65
  31  13  16    9.71    1.65
  31  13  18    2.34    0.95
  31  13  20    0.09    0.52
  31  13  22   -1.04    0.61
  31  13  24   -0.17    0.69
  31  13  26   -0.17    1.30
  31  14   1    0.61    0.61
  31  14   3    4.33    1.21
  31  14   5    4.77    1.21
  31  14   7    0.95    0.61
  31  14   9    1.73    0.52
  31  14  11    0.69    0.43
  31  14  13    7.80    1.21
  31  14  15   14.99    1.82
  31  14  17   14.90    2.25
  31  14  19    5.46    1.56
  31  14  21   -0.26    0.69
  31  14  23    0.78    0.61
  31  14  25   -0.35    0.61
  31  14  27    3.81    2.60
  31  15   0   36.31    6.41
  31  15   2   21.49    3.99
  31  15   4    7.45    2.17
  31  15   6    1.30    0.78
  31  15   8    0.52    0.52
  31  15  10   -0.26    0.43
  31  15  12    4.42    0.95
  31  15  14   14.56    1.73
  31  15  16   19.06    2.17
  31  15  18   11.35    1.82
  31  15  20    1.39    0.61
  31  15  22    0.35    0.43
  31  15  24   -0.09    0.78
  31  15  26   -0.87    0.78
  31  16   1    0.61    0.69
  31  16   3    2.08    0.78
  31  16   5    8.58    1.47
  31  16   7    1.30    0.69
  31  16   9   -0.26    0.52
  31  16  11    1.13    0.61
  31  16  13    7.97    1.56
  31  16  15   18.63    1.99
  31  16  17   17.50    2.17
  31  16  19    4.07    0.95
  31  16  21    0.26    0.61
  31  16  23    0.43    0.52
  31  16  25   -0.35    0.69
  31  17   0    6.15    1.56
  31  17   2    8.23    2.69
  31  17   4    2.86    0.87
  31  17   6    0.17    0.61
  31  17   8    0.52    0.61
  31  17  10    1.91    0.95
  31  17  12    5.63    1.56
  31  17  14   14.82    2.34
  31  17  16   16.12    2.08
  31  17  18    5.98    1.13
  31  17  20    0.09    0.52
  31  17  22   -0.17    0.61
  31  17  24   -0.35    0.52
  31  18   1    0.00    0.78
  31  18   3    4.25    1.21
  31  18   5    1.21    1.04
  31  18   7    0.35    0.69
  31  18   9    2.51    0.95
  31  18  11    0.52    0.52
  31  18  13    3.38    1.21
  31  18  15    6.50    1.47
  31  18  17    5.37    1.04
  31  18  19    4.94    1.04
  31  18  21    0.43    0.43
  31  18  23   -0.52    0.52
  31  19   0   47.92   10.48
  31  19   2   36.48    5.89
  31  19   4   10.83    2.86
  31  19   6    1.21    0.87
  31  19   8    0.17    0.69
  31  19  10    0.52    0.61
  31  19  12    1.99    0.78
  31  19  14    7.97    1.82
  31  19  16    7.80    1.47
  31  19  18    1.82    0.69
  31  19  20    0.78    0.52
  31  19  22    0.00    0.43
  31  19  24    2.08    1.47
  31  20   1    1.73    0.87
  31  20   3    1.21    0.95
  31  20   5    4.94    1.47
  31  20   7    1.56    0.78
  31  20   9    2.25    1.39
  31  20  11    0.26    0.61
  31  20  13   -0.17    0.61
  31  20  15   -0.09    0.52
  31  20  17    0.69    0.43
  31  20  19   -0.17    0.43
  31  20  21    0.69    0.43
  31  20  23   -0.87    0.78
  31  21   0    6.59    2.60
  31  21   2    5.63    2.25
  31  21   4    1.65    1.39
  31  21   6   -0.17    0.78
  31  21   8   -0.61    0.69
  31  21  10    0.35    0.61
  31  21  12   -0.09    0.78
  31  21  14    1.39    0.69
  31  21  16    0.26    0.43
  31  21  18   -0.09    0.43
  31  21  20    0.78    0.52
  31  21  22   -0.35    0.87
  31  22   1    0.69    0.78
  31  22   3    0.69    0.87
  31  22   5    0.17    0.78
  31  22   7    0.00    0.69
  31  22   9    2.60    1.04
  31  22  11    1.39    1.56
  31  22  13   -0.09    0.61
  31  22  15    0.43    0.52
  31  22  17   -0.17    0.52
  31  22  19    0.09    0.35
  31  22  21   -0.78    0.61
  31  23   0    1.39    0.95
  31  23   2    1.99    1.04
  31  23   4    0.35    0.87
  31  23   6   -0.09    0.95
  31  23   8    0.00    0.78
  31  23  10   -0.61    0.87
  31  23  12   -0.09    0.69
  31  23  14    0.00    0.61
  31  23  16    0.35    0.61
  31  23  18    0.78    0.52
  31  23  20    0.26    0.87
  31  24   1    0.43    0.61
  31  24   3    1.21    0.95
  31  24   5   -0.35    0.69
  31  24   7   -1.73    1.04
  31  24   9    1.47    0.95
  31  24  11    0.26    0.95
  31  24  13   -0.35    0.61
  31  24  15    0.43    0.78
  31  24  17   -1.39    0.78
  31  24  19    1.91    2.17
  31  25   0    6.93    2.43
  31  25   2    2.69    1.47
  31  25   4    3.03    1.99
  31  25   6    0.17    1.04
  31  25   8   -0.87    0.95
  31  25  10    0.78    0.87
  31  25  12   -0.78    1.13
  31  25  14    0.26    0.95
  31  25  16   -0.09    0.78
  31  26   1    1.65    0.95
  31  26   3   -0.09    0.87
  31  26   5    1.47    1.21
  31  26   7   -0.69    1.04
  31  26   9    1.21    0.78
  31  26  11   -0.17    0.87
  31  26  13    2.17    1.47
  31  26  15   -1.47    1.13
  31  27   0    9.45    4.77
  31  27   2    5.63    3.29
  31  27   4    3.90    1.30
  31  27   6    0.43    0.78
  31  27   8    1.04    0.87
  31  27  10    2.77    1.82
  31  27  12    6.50    2.17
  31  28   1    1.39    1.30
  31  28   3   -0.09    0.69
  31  28   5    0.17    0.95
  31  28   7   -0.78    1.47
  31  28   9    0.26    0.87
  31  28  11   -0.17    1.47
  31  29   0   54.76   29.64
  31  29   2   23.92   11.35
  31  29   4    7.28    4.25
  31  29   6    1.73    1.04
  31  29   8    9.19    5.63
  31  30   1   -0.35    0.78
  31  30   3    0.95    1.39
  31  30   5    0.95    1.73
  32   0   0    1.65    2.69
  32   1   1    0.43    0.87
  32   1   3    1.73    0.95
  32   1   5    0.87    0.87
  32   1   7    0.95    0.69
  32   1   9    0.61    0.69
  32   1  11    0.87    0.61
  32   1  13    0.00    0.52
  32   1  15    0.95    0.69
  32   1  17    0.35    1.30
  32   1  19    0.61    0.78
  32   1  21    0.17    0.69
  32   1  23    1.13    0.87
  32   1  25   -0.69    1.21
  32   1  27   -1.65    0.87
  32   1  29    0.09    1.04
  32   2   0   11.87    4.07
  32   2   2   25.22    5.63
  32   2   4    0.61    0.87
  32   2   6   -0.26    0.95
  32   2   8    0.87    0.78
  32   2  10    0.35    0.52
  32   2  12    0.95    0.52
  32   2  14   20.62    2.86
  32   2  16    2.08    1.39
  32   2  18   31.37    5.46
  32   2  20    5.03    1.65
  32   2  22    5.20    1.91
  32   2  24    5.03    2.34
  32   2  26    4.77    2.60
  32   2  28   14.82    8.84
  32   3   1    1.56    1.65
  32   3   3   -1.30    0.95
  32   3   5    0.43    0.78
  32   3   7    0.35    0.78
  32   3   9    0.26    0.69
  32   3  11    2.43    1.04
  32   3  13    5.29    1.04
  32   3  15    1.30    0.87
  32   3  17    1.30    0.69
  32   3  19   -0.26    0.78
  32   3  21    1.04    1.56
  32   3  23    0.26    0.87
  32   3  25    0.35    0.95
  32   3  27    0.17    1.04
  32   3  29   -0.17    0.43
  32   4   0    0.00    0.87
  32   4   2    0.17    0.95
  32   4   4   -0.43    0.78
  32   4   6    2.08    1.39
  32   4   8    1.73    0.87
  32   4  10    0.87    0.78
  32   4  12    0.69    0.61
  32   4  14    5.11    1.30
  32   4  16   -0.78    0.52
  32   4  18   10.83    3.55
  32   4  20    2.34    1.21
  32   4  22    2.95    1.73
  32   4  24    1.39    1.13
  32   4  26    0.09    1.04
  32   4  28    2.77    2.25
  32   5   1    0.17    0.78
  32   5   3   -0.26    0.78
  32   5   5    1.13    0.95
  32   5   7    1.91    0.95
  32   5   9    4.59    1.21
  32   5  11    8.32    2.25
  32   5  13    9.01    1.73
  32   5  15    3.12    0.95
  32   5  17    2.60    1.13
  32   5  19   -0.26    0.87
  32   5  21   -0.17    0.69
  32   5  23   -0.35    0.61
  32   5  25   -0.69    0.87
  32   5  27   -0.52    1.13
  32   6   0    2.77    1.39
  32   6   2    2.34    1.21
  32   6   4    1.73    1.04
  32   6   6   18.11    3.90
  32   6   8    0.78    0.78
  32   6  10    4.77    1.30
  32   6  12    4.16    1.21
  32   6  14    0.26    0.52
  32   6  16    2.43    0.78
  32   6  18    0.87    0.95
  32   6  20   -1.21    0.69
  32   6  22    0.26    1.21
  32   6  24    0.78    0.87
  32   6  26   -0.43    0.78
  32   6  28   -0.35    0.78
  32   7   1   -0.61    0.87
  32   7   3    0.87    0.95
  32   7   5    1.13    0.69
  32   7   7    0.78    0.69
  32   7   9    0.17    0.69
  32   7  11    2.95    0.87
  32   7  13    3.99    0.87
  32   7  15    4.42    1.30
  32   7  17    0.17    0.87
  32   7  19    0.35    0.61
  32   7  21    1.21    0.87
  32   7  23    1.47    0.52
  32   7  25    0.69    0.87
  32   7  27   -0.78    0.69
  32   8   0    1.30    0.78
  32   8   2    0.61    0.69
  32   8   4    0.78    0.69
  32   8   6    1.47    0.87
  32   8   8    1.99    0.87
  32   8  10    0.43    0.61
  32   8  12    0.17    0.52
  32   8  14    2.17    0.69
  32   8  16    0.43    0.52
  32   8  18    0.52    0.69
  32   8  20   -0.35    0.61
  32   8  22    9.19    3.99
  32   8  24    1.04    0.69
  32   8  26    0.35    1.04
  32   8  28    0.26    1.99
  32   9   1    0.17    0.61
  32   9   3   -0.43    0.69
  32   9   5    1.73    0.78
  32   9   7    0.26    0.61
  32   9   9   -0.61    0.61
  32   9  11    0.61    0.52
  32   9  13    0.17    0.52
  32   9  15    0.17    0.43
  32   9  17    0.61    0.69
  32   9  19    0.26    0.69
  32   9  21    0.95    0.78
  32   9  23   -0.35    0.78
  32   9  25    0.00    0.87
  32   9  27   -0.87    0.78
  32  10   0    2.17    0.87
  32  10   2   -0.09    0.61
  32  10   4    2.25    1.13
  32  10   6    4.51    1.39
  32  10   8    0.61    0.61
  32  10  10    0.87    0.61
  32  10  12    0.35    0.61
  32  10  14   -0.17    0.43
  32  10  16    4.16    1.39
  32  10  18    0.17    0.69
  32  10  20   -1.13    0.69
  32  10  22    1.56    0.87
  32  10  24    3.55    2.69
  32  10  26   11.70    5.11
  32  11   1    0.26    0.52
  32  11   3    1.47    0.78
  32  11   5    4.59    1.21
  32  11   7    1.13    0.69
  32  11   9    0.09    0.52
  32  11  11    0.61    0.61
  32  11  13    0.95    0.61
  32  11  15    1.21    0.61
  32  11  17    1.73    0.61
  32  11  19   -0.09    0.61
  32  11  21    0.69    0.61
  32  11  23    0.95    0.95
  32  11  25    0.17    0.78
  32  11  27    0.26    1.65
  32  12   0    2.51    1.04
  32  12   2    5.46    3.81
  32  12   4    0.69    0.61
  32  12   6    1.39    0.87
  32  12   8    0.35    0.52
  32  12  10    0.87    0.61
  32  12  12    4.25    1.04
  32  12  14    3.03    0.95
  32  12  16   15.42    2.43
  32  12  18    3.90    1.39
  32  12  20    0.69    0.69
  32  12  22    0.43    0.87
  32  12  24    1.39    1.21
  32  12  26    6.07    3.64
  32  13   1    0.17    0.61
  32  13   3    3.55    0.78
  32  13   5   13.17    1.91
  32  13   7    1.99    0.78
  32  13   9    1.04    0.43
  32  13  11    1.65    0.69
  32  13  13    4.51    0.87
  32  13  15   22.18    3.03
  32  13  17   16.03    2.60
  32  13  19    1.82    0.78
  32  13  21    0.17    0.61
  32  13  23    0.26    0.61
  32  13  25    0.52    1.39
  32  14   0   18.63    3.21
  32  14   2   13.17    2.17
  32  14   4    8.49    1.82
  32  14   6    1.13    0.52
  32  14   8    2.77    0.78
  32  14  10    1.39    0.61
  32  14  12    2.51    0.69
  32  14  14    7.19    1.21
  32  14  16   17.16    2.34
  32  14  18    6.85    1.65
  32  14  20    0.52    0.61
  32  14  22    0.00    0.61
  32  14  24   -0.26    1.04
  32  15   1    0.26    0.69
  32  15   3    2.60    1.21
  32  15   5    3.38    1.04
  32  15   7    3.12    0.69
  32  15   9    0.61    0.87
  32  15  11    2.17    0.61
  32  15  13   20.97    2.77
  32  15  15   31.97    3.29
  32  15  17   16.81    2.51
  32  15  19    6.07    1.65
  32  15  21    0.09    0.52
  32  15  23    0.95    0.61
  32  15  25    1.47    0.95
  32  16   0    1.65    0.78
  32  16   2   -0.35    0.61
  32  16   4   -0.78    0.61
  32  16   6    0.17    0.61
  32  16   8    0.78    0.61
  32  16  10    7.63    1.82
  32  16  12    7.45    1.99
  32  16  14   14.30    2.69
  32  16  16   14.56    2.08
  32  16  18    7.63    1.65
  32  16  20    0.26    0.52
  32  16  22    0.52    0.61
  32  16  24   -0.09    1.04
  32  17   1    0.26    0.69
  32  17   3    1.65    0.69
  32  17   5    4.25    1.21
  32  17   7    2.69    0.78
  32  17   9    0.61    0.52
  32  17  11    0.95    0.61
  32  17  13   12.48    2.17
  32  17  15   25.74    2.77
  32  17  17   20.45    2.86
  32  17  19    4.16    1.04
  32  17  21    0.26    0.43
  32  17  23    0.87    0.52
  32  18   0   58.40   10.14
  32  18   2   47.75    8.32
  32  18   4   15.51    3.64
  32  18   6    0.17    0.69
  32  18   8    0.69    0.69
  32  18  10    0.52    0.61
  32  18  12    1.21    0.78
  32  18  14    5.98    1.39
  32  18  16    5.55    1.04
  32  18  18    2.69    0.87
  32  18  20    0.35    0.43
  32  18  22    0.00    0.43
  32  19   1    0.17    0.87
  32  19   3   -0.95    0.69
  32  19   5    0.69    0.78
  32  19   7    0.17    0.61
  32  19   9    0.00    0.61
  32  19  11   -1.21    0.61
  32  19  13    0.35    0.69
  32  19  15    2.25    1.30
  32  19  17    5.98    1.56
  32  19  19    0.52    0.43
  32  19  21   -0.17    0.43
  32  20   0    5.20    2.51
  32  20   2    1.82    1.47
  32  20   4    2.60    0.95
  32  20   6    1.13    1.13
  32  20   8   -0.61    0.69
  32  20  10   -0.35    0.61
  32  20  12    0.69    0.78
  32  20  14    1.21    0.61
  32  20  16    0.09    0.61
  32  20  18    0.78    0.52
  32  20  20   -0.35    0.35
  32  21   1    0.43    0.69
  32  21   3   -1.21    0.87
  32  21   5   -0.26    0.78
  32  21   7    0.00    0.69
  32  21   9    0.00    0.69
  32  21  11   -0.35    0.61
  32  21  13    0.09    0.61
  32  21  15    0.78    0.95
  32  21  17    0.52    0.52
  32  21  19    0.26    0.35
  32  21  21    0.00    0.35
  32  22   0    8.23    3.99
  32  22   2    6.59    2.34
  32  22   4    4.42    2.08
  32  22   6    1.82    1.47
  32  22   8    4.77    2.25
  32  22  10    0.78    0.78
  32  22  12   -0.35    0.69
  32  22  14    1.13    0.52
  32  22  16   -0.87    0.61
  32  22  18   -0.52    0.43
  32  23   1    0.09    0.69
  32  23   3   -0.95    0.95
  32  23   5   -0.09    0.78
  32  23   7   -0.26    0.78
  32  23   9    0.61    1.04
  32  23  11    0.69    0.69
  32  23  13    0.78    0.69
  32  23  15    0.69    0.61
  32  23  17   -0.78    0.78
  32  24   0    3.90    2.25
  32  24   2    5.63    2.86
  32  24   4    1.91    0.87
  32  24   6    0.78    0.95
  32  24   8    0.17    0.78
  32  24  10    1.04    0.78
  32  24  12    0.95    0.95
  32  24  14    0.52    0.78
  32  24  16   -0.52    0.87
  32  25   1    0.35    1.21
  32  25   3    0.78    1.04
  32  25   5   -0.35    1.04
  32  25   7    0.26    1.13
  32  25   9   -0.17    0.78
  32  25  11   -1.13    0.95
  32  25  13    0.61    0.87
  32  25  15   -1.30    0.78
  32  26   0   13.78    4.68
  32  26   2    3.12    1.39
  32  26   4   -0.35    0.95
  32  26   6    0.17    0.78
  32  26   8    3.99    2.60
  32  26  10    7.02    3.03
  32  26  12    8.84    4.77
  32  27   1    0.00    0.78
  32  27   3    1.99    1.13
  32  27   5    0.35    0.95
  32  27   7    0.26    0.69
  32  27   9    0.35    1.21
  32  27  11    3.55    1.91
  32  28   0   20.19    7.89
  32  28   2   55.89   14.30
  32  28   4   20.02    8.58
  32  28   6    0.69    0.95
  32  28   8    1.21    1.21
  32  29   1   -1.39    0.87
  32  29   3   -3.12    1.13
  32  29   5   -0.87    0.09
  33   1   0   -0.52    0.95
  33   1   2    2.60    1.65
  33   1   4    2.77    0.87
  33   1   6    0.09    0.78
  33   1   8    1.39    0.78
  33   1  10   -0.09    0.87
  33   1  12    1.82    0.69
  33   1  14    0.69    0.61
  33   1  16    0.43    0.61
  33   1  18    0.26    0.61
  33   1  20    0.43    0.69
  33   1  22   -0.43    0.69
  33   1  24    0.35    0.95
  33   1  26   -0.52    1.21
  33   1  28   -2.86    0.69
  33   2   1    1.73    1.21
  33   2   3    2.08    0.78
  33   2   5    0.09    0.78
  33   2   7   -0.95    0.78
  33   2   9   -0.17    0.78
  33   2  11    0.95    0.78
  33   2  13    3.55    1.04
  33   2  15    1.56    0.52
  33   2  17    6.07    1.91
  33   2  19    0.35    0.78
  33   2  21    7.19    2.60
  33   2  23    0.95    0.87
  33   2  25   -0.52    1.04
  33   2  27   13.00    4.25
  33   3   0    1.04    1.13
  33   3   2    1.82    1.04
  33   3   4   -0.35    0.87
  33   3   6    0.17    0.87
  33   3   8    0.26    0.69
  33   3  10    1.04    0.78
  33   3  12    2.86    1.13
  33   3  14    1.21    0.52
  33   3  16    0.69    0.61
  33   3  18    1.13    0.69
  33   3  20   -0.09    0.78
  33   3  22   -0.87    0.69
  33   3  24    0.69    1.04
  33   3  26    0.78    0.87
  33   3  28   -1.13    0.17
  33   4   1    1.56    0.78
  33   4   3    0.17    0.78
  33   4   5    1.21    0.69
  33   4   7    1.04    0.87
  33   4   9    0.35    0.61
  33   4  11    0.00    0.78
  33   4  13    2.08    0.78
  33   4  15    0.87    0.52
  33   4  17    4.77    1.21
  33   4  19    0.43    0.87
  33   4  21    3.73    1.73
  33   4  23    0.00    0.95
  33   4  25    0.26    0.95
  33   4  27   -1.65    1.04
  33   5   0    1.99    1.04
  33   5   2    1.30    0.87
  33   5   4    1.13    0.87
  33   5   6    7.37    6.59
  33   5   8   -0.17    0.69
  33   5  10    1.04    0.69
  33   5  12    2.43    0.87
  33   5  14    1.47    0.52
  33   5  16    0.87    0.69
  33   5  18    0.69    0.61
  33   5  20    0.52    0.78
  33   5  22    0.00    0.69
  33   5  24    0.78    0.87
  33   5  26    0.43    0.95
  33   5  28   -2.43    0.09
  33   6   1    1.13    0.95
  33   6   3   -0.61    0.87
  33   6   5    0.00    0.78
  33   6   7    0.52    0.78
  33   6   9    0.95    0.78
  33   6  11    0.69    0.61
  33   6  13    2.95    1.65
  33   6  15    1.21    0.52
  33   6  17    2.34    0.69
  33   6  19    0.61    0.52
  33   6  21    4.33    1.65
  33   6  23   -0.17    0.69
  33   6  25    0.95    1.65
  33   6  27    3.55    2.77
  33   7   0   -0.17    0.87
  33   7   2   -0.09    0.87
  33   7   4    2.95    1.04
  33   7   6    2.08    1.21
  33   7   8    0.52    0.69
  33   7  10    7.28    2.08
  33   7  12    9.27    2.34
  33   7  14    6.67    1.47
  33   7  16    1.56    0.78
  33   7  18    0.52    0.78
  33   7  20    1.30    0.78
  33   7  22   -0.61    0.78
  33   7  24   -1.73    0.95
  33   7  26    0.52    0.95
  33   8   1   -0.35    0.78
  33   8   3    0.26    0.87
  33   8   5    2.77    2.34
  33   8   7    1.21    0.78
  33   8   9   -0.95    0.61
  33   8  11    0.78    0.61
  33   8  13   -0.17    0.52
  33   8  15    0.35    0.52
  33   8  17   -0.35    0.52
  33   8  19   -0.87    0.69
  33   8  21    0.09    0.69
  33   8  23    0.26    0.87
  33   8  25    3.47    2.25
  33   8  27   -2.43    1.30
  33   9   0    2.77    1.13
  33   9   2    1.91    0.87
  33   9   4    0.09    0.69
  33   9   6   -0.35    0.69
  33   9   8   -0.35    0.61
  33   9  10   -0.43    0.61
  33   9  12    1.91    0.61
  33   9  14    0.69    0.61
  33   9  16    0.35    0.43
  33   9  18    0.26    0.52
  33   9  20   -0.09    0.52
  33   9  22    0.35    0.78
  33   9  24   -1.21    0.78
  33   9  26   -0.35    0.78
  33  10   1    0.52    0.78
  33  10   3    1.47    0.69
  33  10   5   -0.87    0.69
  33  10   7    6.59    2.17
  33  10   9    0.35    0.61
  33  10  11   -0.61    0.69
  33  10  13    0.61    0.69
  33  10  15    1.82    0.78
  33  10  17   -0.35    0.52
  33  10  19    0.52    0.52
  33  10  21    0.43    0.78
  33  10  23    1.73    0.95
  33  10  25    8.58    6.41
  33  11   0    2.08    0.69
  33  11   2    2.17    1.47
  33  11   4    0.09    0.69
  33  11   6    0.00    0.61
  33  11   8   -0.35    0.61
  33  11  10    0.17    0.61
  33  11  12    0.00    0.43
  33  11  14    1.30    0.61
  33  11  16   -0.26    0.43
  33  11  18   -0.35    0.52
  33  11  20    0.35    0.69
  33  11  22    0.09    0.78
  33  11  24    0.61    0.78
  33  11  26    0.17    1.56
  33  12   1    1.99    0.69
  33  12   3    0.17    0.69
  33  12   5    4.16    1.39
  33  12   7    7.11    1.56
  33  12   9   -0.35    0.52
  33  12  11   -0.09    0.69
  33  12  13    0.69    0.61
  33  12  15    4.33    1.21
  33  12  17    0.61    0.43
  33  12  19    0.78    0.69
  33  12  21    0.95    0.78
  33  12  23   -0.69    0.78
  33  12  25    1.99    2.17
  33  13   0    1.21    0.69
  33  13   2    1.30    0.78
  33  13   4    2.60    0.78
  33  13   6    1.21    0.61
  33  13   8   -0.61    0.52
  33  13  10    0.87    0.61
  33  13  12    0.26    0.52
  33  13  14    4.07    1.13
  33  13  16    4.33    1.13
  33  13  18    2.51    0.78
  33  13  20    0.61    0.61
  33  13  22    0.35    0.78
  33  13  24    0.26    0.78
  33  14   1    0.17    0.52
  33  14   3    0.87    0.52
  33  14   5    1.65    0.61
  33  14   7    5.37    1.39
  33  14   9    0.17    0.43
  33  14  11    0.17    0.43
  33  14  13    2.95    0.87
  33  14  15   15.68    3.03
  33  14  17    4.42    1.04
  33  14  19    2.25    0.87
  33  14  21    0.26    0.52
  33  14  23    0.43    1.04
  33  15   0    1.47    0.69
  33  15   2    1.13    0.52
  33  15   4    0.95    0.52
  33  15   6    0.26    0.52
  33  15   8    0.00    0.52
  33  15  10    2.34    0.69
  33  15  12    3.55    0.95
  33  15  14    8.06    1.47
  33  15  16    8.58    1.65
  33  15  18    3.81    1.04
  33  15  20    2.08    0.78
  33  15  22    0.35    0.61
  33  15  24   -0.26    0.78
  33  16   1    1.39    0.61
  33  16   3    0.35    0.61
  33  16   5    0.69    0.69
  33  16   7    2.43    1.56
  33  16   9   -0.87    0.52
  33  16  11    1.30    1.47
  33  16  13    2.86    0.87
  33  16  15   12.39    1.91
  33  16  17    3.64    1.04
  33  16  19    2.77    0.78
  33  16  21    1.21    0.43
  33  16  23    0.87    1.04
  33  17   0   10.22    3.29
  33  17   2   13.60    2.86
  33  17   4    1.99    0.95
  33  17   6    0.87    0.78
  33  17   8    1.39    0.78
  33  17  10    0.09    0.52
  33  17  12    1.73    0.78
  33  17  14    5.37    1.39
  33  17  16    7.37    1.47
  33  17  18    1.13    0.61
  33  17  20    0.00    0.52
  33  17  22   -1.39    0.52
  33  18   1   -0.69    0.61
  33  18   3    1.13    1.04
  33  18   5   -1.39    0.52
  33  18   7    0.61    0.69
  33  18   9   -0.52    0.52
  33  18  11   -0.17    0.52
  33  18  13    2.60    1.13
  33  18  15    4.85    1.04
  33  18  17    2.17    0.69
  33  18  19    0.87    0.61
  33  18  21   -0.78    0.35
  33  19   0    2.60    0.87
  33  19   2    0.78    0.78
  33  19   4   -0.09    0.61
  33  19   6    1.73    1.47
  33  19   8    0.35    0.52
  33  19  10    0.52    0.52
  33  19  12    0.61    0.52
  33  19  14    2.69    1.04
  33  19  16    5.72    1.56
  33  19  18    3.21    0.78
  33  19  20    0.26    0.35
  33  20   1    0.09    0.69
  33  20   3   -0.09    0.69
  33  20   5   -0.61    0.61
  33  20   7    0.61    0.69
  33  20   9    0.78    0.69
  33  20  11    0.43    0.52
  33  20  13   -0.43    0.52
  33  20  15    0.95    0.69
  33  20  17    0.17    0.43
  33  20  19    0.00    0.35
  33  21   0   15.77    3.73
  33  21   2    3.47    1.39
  33  21   4    2.08    0.95
  33  21   6    2.77    1.73
  33  21   8   -0.09    0.78
  33  21  10   -0.69    0.87
  33  21  12   -0.26    0.52
  33  21  14    0.26    0.61
  33  21  16    1.04    0.52
  33  21  18   -0.43    0.43
  33  22   1    0.43    0.69
  33  22   3    0.43    0.78
  33  22   5   -1.04    0.78
  33  22   7    1.82    1.30
  33  22   9    0.69    0.78
  33  22  11    1.04    0.69
  33  22  13    0.43    0.61
  33  22  15   -0.95    0.61
  33  22  17    0.35    0.52
  33  23   0    1.47    1.39
  33  23   2    1.65    0.87
  33  23   4    0.35    0.78
  33  23   6    0.43    0.78
  33  23   8   -0.95    0.95
  33  23  10    0.87    0.95
  33  23  12    0.69    0.87
  33  23  14   -0.17    0.61
  33  23  16   -0.17    0.78
  33  24   1   -1.04    0.87
  33  24   3    1.04    0.78
  33  24   5    1.39    0.95
  33  24   7   -0.35    1.21
  33  24   9   -0.87    0.87
  33  24  11    0.52    0.78
  33  24  13    0.78    0.52
  33  24  15   -1.04    1.73
  33  25   0   -1.39    0.87
  33  25   2    0.17    0.87
  33  25   4   -1.04    0.95
  33  25   6    0.35    0.78
  33  25   8    4.59    2.25
  33  25  10   12.65    5.11
  33  25  12    6.93    3.12
  33  26   1   -0.43    0.69
  33  26   3    0.35    1.13
  33  26   5    0.69    0.95
  33  26   7   -0.78    0.87
  33  26   9    0.61    0.95
  33  26  11   -3.64    1.13
  33  27   0    0.17    1.30
  33  27   2    5.20    2.95
  33  27   4    0.87    0.95
  33  27   6    0.69    1.21
  33  28   1    0.17    0.78
  33  28   3   -1.30    1.13
  34   0   0   39.17   15.08
  34   1   1    0.95    0.95
  34   1   3   -0.35    0.87
  34   1   5    1.30    1.04
  34   1   7   -0.09    0.87
  34   1   9    0.52    0.69
  34   1  11    0.95    0.95
  34   1  13    0.52    0.52
  34   1  15   -0.26    0.43
  34   1  17   -0.09    1.30
  34   1  19   -1.82    0.52
  34   1  21   -0.35    0.69
  34   1  23    2.08    1.04
  34   1  25   -0.69    1.30
  34   1  27   -0.52    1.30
  34   2   0    5.20    2.25
  34   2   2    1.56    1.39
  34   2   4    1.91    0.95
  34   2   6   -0.69    1.04
  34   2   8    1.21    0.87
  34   2  10    2.69    1.30
  34   2  12    1.13    0.61
  34   2  14    2.95    1.04
  34   2  16   10.22    2.34
  34   2  18   -0.69    0.69
  34   2  20    6.76    2.51
  34   2  22   -0.52    0.78
  34   2  24    0.61    0.95
  34   2  26    9.45    5.81
  34   3   1    0.09    0.87
  34   3   3   -0.26    0.87
  34   3   5    0.26    0.78
  34   3   7    0.78    0.78
  34   3   9    2.51    1.04
  34   3  11    2.86    1.73
  34   3  13    5.03    1.47
  34   3  15    1.39    0.87
  34   3  17    0.00    0.52
  34   3  19   -0.35    0.61
  34   3  21    0.00    0.52
  34   3  23   -0.61    1.13
  34   3  25    1.04    1.13
  34   3  27   -1.82    1.39
  34   4   0   10.92    3.12
  34   4   2   -0.78    1.13
  34   4   4    0.26    1.30
  34   4   6    1.04    0.87
  34   4   8    1.04    0.78
  34   4  10    1.04    0.87
  34   4  12    0.52    0.61
  34   4  14    5.11    1.39
  34   4  16    3.55    1.04
  34   4  18    0.00    0.61
  34   4  20    2.17    1.04
  34   4  22   -0.26    0.69
  34   4  24   -0.26    1.13
  34   4  26    1.47    0.95
  34   5   1   -0.17    0.87
  34   5   3   -0.52    0.78
  34   5   5    1.65    0.87
  34   5   7    1.56    0.78
  34   5   9    6.67    1.99
  34   5  11   10.83    2.69
  34   5  13    5.89    1.82
  34   5  15    0.78    0.61
  34   5  17   -0.43    0.52
  34   5  19    0.52    0.61
  34   5  21   -0.17    0.87
  34   5  23    0.52    0.78
  34   5  25    0.78    1.13
  34   5  27    0.00    0.52
  34   6   0    1.65    1.21
  34   6   2    1.56    1.30
  34   6   4   -0.78    0.87
  34   6   6    0.87    0.87
  34   6   8    0.17    0.69
  34   6  10    0.87    0.78
  34   6  12    0.52    0.78
  34   6  14    0.35    0.52
  34   6  16    4.16    1.65
  34   6  18    0.52    0.69
  34   6  20    3.12    1.39
  34   6  22   -0.78    0.61
  34   6  24    4.07    2.34
  34   6  26    0.35    1.65
  34   7   1   -0.09    0.87
  34   7   3    1.47    0.87
  34   7   5    0.09    0.87
  34   7   7    0.00    0.87
  34   7   9    1.99    1.13
  34   7  11    3.03    1.30
  34   7  13    5.29    1.56
  34   7  15    1.21    0.52
  34   7  17   -0.52    0.43
  34   7  19    0.61    0.52
  34   7  21   -0.52    0.52
  34   7  23    1.56    0.87
  34   7  25    0.09    1.04
  34   8   0    0.35    0.78
  34   8   2    1.91    1.04
  34   8   4    0.00    0.87
  34   8   6    0.43    0.87
  34   8   8    1.65    0.69
  34   8  10   -0.26    0.78
  34   8  12   -0.09    0.69
  34   8  14    1.65    0.87
  34   8  16    1.13    0.61
  34   8  18   -0.26    0.61
  34   8  20    2.17    2.43
  34   8  22    0.69    0.95
  34   8  24    5.03    2.69
  34   9   1    0.26    0.69
  34   9   3   -0.35    0.78
  34   9   5    3.21    1.47
  34   9   7    0.00    0.78
  34   9   9    2.34    1.04
  34   9  11    2.17    0.78
  34   9  13    0.09    0.61
  34   9  15    0.69    0.69
  34   9  17    0.87    1.47
  34   9  19    0.95    0.61
  34   9  21    0.78    0.61
  34   9  23   -0.52    0.78
  34   9  25   -0.43    0.52
  34  10   0    0.52    0.69
  34  10   2    4.16    1.47
  34  10   4    1.82    1.39
  34  10   6    1.13    0.69
  34  10   8    1.04    0.69
  34  10  10    0.26    0.61
  34  10  12   -0.43    0.61
  34  10  14    3.21    1.39
  34  10  16   -0.09    0.35
  34  10  18   -0.43    0.52
  34  10  20    0.52    0.61
  34  10  22   -0.26    0.69
  34  10  24    6.93    5.37
  34  11   1   -0.61    0.61
  34  11   3    4.07    1.56
  34  11   5   10.31    2.51
  34  11   7    3.21    1.39
  34  11   9    3.03    0.95
  34  11  11   -0.52    0.61
  34  11  13    0.09    0.52
  34  11  15    1.13    0.61
  34  11  17    0.43    0.61
  34  11  19   -0.52    0.52
  34  11  21   -0.09    0.61
  34  11  23    0.17    0.61
  34  12   0    2.43    1.04
  34  12   2    0.69    0.69
  34  12   4   -0.87    0.69
  34  12   6    2.43    1.04
  34  12   8    0.52    0.61
  34  12  10   -0.43    0.52
  34  12  12    0.87    0.52
  34  12  14    1.13    0.87
  34  12  16   -0.09    0.43
  34  12  18    2.86    0.95
  34  12  20    0.17    0.69
  34  12  22   -0.09    0.69
  34  12  24   -1.13    0.69
  34  13   1   -0.17    0.52
  34  13   3    0.61    0.78
  34  13   5    3.73    1.04
  34  13   7    3.73    0.95
  34  13   9    0.95    0.61
  34  13  11    0.43    0.52
  34  13  13    3.55    1.39
  34  13  15    4.42    1.47
  34  13  17    6.07    1.30
  34  13  19    4.16    1.21
  34  13  21   -0.35    0.61
  34  13  23   -0.61    0.95
  34  14   0    1.56    0.87
  34  14   2    8.23    2.60
  34  14   4    2.95    1.13
  34  14   6    0.78    0.61
  34  14   8    2.17    0.69
  34  14  10    1.04    0.69
  34  14  12    3.03    1.04
  34  14  14    9.53    2.43
  34  14  16    2.34    0.87
  34  14  18    2.25    0.87
  34  14  20   -0.43    0.52
  34  14  22   -0.35    0.61
  34  15   1   -0.35    0.52
  34  15   3    1.65    0.69
  34  15   5    1.04    0.61
  34  15   7    0.69    0.52
  34  15   9    0.43    0.43
  34  15  11    0.35    0.61
  34  15  13    5.72    1.47
  34  15  15    7.28    1.73
  34  15  17    9.53    2.17
  34  15  19    2.69    0.87
  34  15  21    0.00    0.52
  34  16   0   19.76    3.21
  34  16   2   12.13    2.60
  34  16   4    6.67    1.99
  34  16   6    4.59    1.21
  34  16   8   -0.17    0.43
  34  16  10   -0.17    0.52
  34  16  12    1.13    0.52
  34  16  14    6.24    1.47
  34  16  16    1.99    1.21
  34  16  18    0.35    0.61
  34  16  20    0.17    0.43
  34  17   1    0.43    0.61
  34  17   3   -0.78    0.52
  34  17   5    1.91    1.21
  34  17   7   -0.69    0.52
  34  17   9    0.17    0.43
  34  17  11    1.21    0.61
  34  17  13    3.47    1.13
  34  17  15    8.32    1.65
  34  17  17    3.55    1.04
  34  17  19    0.17    0.61
  34  17  21   -0.26    0.61
  34  18   0    1.21    0.61
  34  18   2    0.26    0.69
  34  18   4    0.17    0.61
  34  18   6    0.26    0.61
  34  18   8    0.52    0.52
  34  18  10    0.09    0.52
  34  18  12    0.61    0.52
  34  18  14    0.78    0.61
  34  18  16    0.87    0.87
  34  18  18    0.35    0.52
  34  18  20   -0.52    0.61
  34  19   1    0.09    0.61
  34  19   3    0.35    0.52
  34  19   5   -0.78    0.61
  34  19   7   -0.78    0.69
  34  19   9   -0.95    0.52
  34  19  11   -0.17    0.52
  34  19  13    4.42    1.21
  34  19  15    1.39    0.69
  34  19  17    1.47    0.69
  34  19  19    0.69    0.95
  34  20   0    8.32    2.69
  34  20   2    6.76    2.77
  34  20   4    7.28    2.43
  34  20   6    2.25    1.21
  34  20   8    1.21    0.78
  34  20  10    0.61    0.52
  34  20  12    0.00    0.52
  34  20  14    0.17    0.52
  34  20  16   -0.35    0.43
  34  20  18   -0.26    0.52
  34  21   1    0.61    0.78
  34  21   3    0.61    0.69
  34  21   5    0.52    0.78
  34  21   7   -0.17    0.78
  34  21   9    0.09    0.52
  34  21  11   -0.52    0.52
  34  21  13    0.69    0.69
  34  21  15   -0.26    0.52
  34  21  17   -0.69    0.61
  34  22   0    1.91    0.78
  34  22   2   -0.17    0.61
  34  22   4   -0.52    0.78
  34  22   6    0.17    0.87
  34  22   8    0.17    0.78
  34  22  10    0.09    0.61
  34  22  12   -0.09    0.61
  34  22  14   -0.35    0.78
  34  22  16   -0.87    1.47
  34  23   1   -0.26    0.78
  34  23   3    1.47    1.13
  34  23   5   -0.09    0.95
  34  23   7   -0.17    0.78
  34  23   9    1.04    0.87
  34  23  11    0.43    0.87
  34  23  13    0.78    0.87
  34  24   0    0.09    1.04
  34  24   2   -0.52    1.04
  34  24   4   -0.43    0.78
  34  24   6    5.46    3.29
  34  24   8    3.29    2.17
  34  24  10    3.64    2.86
  34  24  12   -0.61    0.87
  34  25   1    0.87    0.87
  34  25   3   -0.87    0.95
  34  25   5    0.78    1.56
  34  25   7   -0.52    0.87
  34  25   9    0.69    0.87
  34  25  11   -9.71    9.19
  34  26   0   13.95    7.45
  34  26   2    4.68    3.64
  34  26   4   -0.17    1.47
  34  26   6    3.29    1.30
  34  26   8    0.17    2.17
  34  27   1    1.65    0.78
  35   1   0    0.35    0.95
  35   1   2    0.95    1.04
  35   1   4    0.26    1.04
  35   1   6    0.78    1.04
  35   1   8    0.26    0.78
  35   1  10   -0.35    0.78
  35   1  12   -0.09    1.21
  35   1  14   -0.17    0.52
  35   1  16   -0.61    0.43
  35   1  18    0.00    0.52
  35   1  20   -0.26    0.61
  35   1  22   -1.21    0.69
  35   1  24   -0.09    0.78
  35   2   1    0.78    1.04
  35   2   3    0.35    1.04
  35   2   5    1.30    1.13
  35   2   7    0.26    0.78
  35   2   9    0.78    0.78
  35   2  11    0.17    0.69
  35   2  13    4.33    1.47
  35   2  15    2.95    0.87
  35   2  17    0.17    0.52
  35   2  19   -0.17    0.61
  35   2  21   -0.69    0.78
  35   2  23    0.43    0.69
  35   2  25   -0.17    1.13
  35   3   0    1.47    1.04
  35   3   2    1.30    1.13
  35   3   4    1.39    1.04
  35   3   6   -1.65    0.87
  35   3   8    1.30    0.87
  35   3  10    1.30    0.95
  35   3  12    0.61    0.61
  35   3  14    1.73    0.69
  35   3  16    0.09    0.43
  35   3  18    0.26    0.52
  35   3  20    0.43    0.69
  35   3  22   -0.35    0.95
  35   3  24    1.04    1.04
  35   4   1    1.47    1.13
  35   4   3    0.26    0.78
  35   4   5   -1.04    0.87
  35   4   7    1.13    0.78
  35   4   9   -0.35    0.69
  35   4  11    1.04    0.61
  35   4  13    2.86    1.13
  35   4  15    0.26    0.61
  35   4  17    1.21    1.13
  35   4  19   -0.09    0.69
  35   4  21   -0.35    0.78
  35   4  23    0.43    0.78
  35   4  25    0.69    1.21
  35   5   0   -0.43    0.78
  35   5   2   -1.30    0.78
  35   5   4    0.43    0.87
  35   5   6    0.35    0.78
  35   5   8    1.47    0.95
  35   5  10    6.59    2.17
  35   5  12    5.55    1.65
  35   5  14    1.39    0.78
  35   5  16    0.69    0.43
  35   5  18    0.95    0.69
  35   5  20    0.35    0.52
  35   5  22    0.87    0.78
  35   5  24    0.35    1.04
  35   6   1   -0.43    0.95
  35   6   3    0.95    0.87
  35   6   5   -1.13    0.95
  35   6   7    1.21    0.87
  35   6   9    0.26    0.69
  35   6  11   -0.87    0.69
  35   6  13    1.91    0.95
  35   6  15    0.35    0.69
  35   6  17   -0.52    0.43
  35   6  19   -0.09    0.61
  35   6  21    0.35    0.69
  35   6  23    0.26    0.78
  35   6  25   -6.85    1.65
  35   7   0    0.17    0.78
  35   7   2    0.00    0.78
  35   7   4    0.43    0.87
  35   7   6    1.47    0.95
  35   7   8   -0.52    0.95
  35   7  10    1.04    0.95
  35   7  12    3.64    1.47
  35   7  14    1.65    0.95
  35   7  16    0.43    0.43
  35   7  18    0.69    0.43
  35   7  20    0.61    0.61
  35   7  22    3.03    1.47
  35   7  24    0.52    0.87
  35   8   1   -0.95    0.87
  35   8   3   -1.47    1.04
  35   8   5    0.95    0.95
  35   8   7    1.21    0.87
  35   8   9    0.35    0.78
  35   8  11    0.09    0.69
  35   8  13    0.78    0.69
  35   8  15   -0.35    0.52
  35   8  17   -0.26    0.43
  35   8  19    0.69    0.61
  35   8  21   -0.78    0.69
  35   8  23    2.69    1.47
  35   9   0   -1.21    0.78
  35   9   2   -0.26    0.78
  35   9   4   -0.26    0.78
  35   9   6   -0.61    0.69
  35   9   8   -1.13    0.78
  35   9  10    3.03    1.39
  35   9  12    2.34    0.78
  35   9  14    0.61    0.69
  35   9  16    0.61    0.43
  35   9  18    0.61    0.52
  35   9  20   -0.17    0.61
  35   9  22    0.78    0.78
  35   9  24    1.30    0.09
  35  10   1    0.09    0.69
  35  10   3    2.60    1.04
  35  10   5    4.33    1.56
  35  10   7    4.07    1.73
  35  10   9    0.17    0.87
  35  10  11    0.00    0.78
  35  10  13    0.95    0.52
  35  10  15   -0.09    0.52
  35  10  17    0.61    0.43
  35  10  19   -0.61    0.52
  35  10  21   -0.43    0.61
  35  10  23    2.08    2.08
  35  11   0   -1.39    0.69
  35  11   2    0.35    0.69
  35  11   4    0.35    0.69
  35  11   6    0.52    0.69
  35  11   8   -0.61    0.69
  35  11  10    0.52    0.69
  35  11  12   -0.17    0.61
  35  11  14    0.09    0.61
  35  11  16    0.26    0.52
  35  11  18    0.09    0.43
  35  11  20    0.78    0.61
  35  11  22    0.69    0.78
  35  12   1   -0.43    0.69
  35  12   3    2.51    1.04
  35  12   5   14.12    3.64
  35  12   7    4.16    1.39
  35  12   9    0.17    0.69
  35  12  11   -0.09    0.61
  35  12  13    2.17    1.04
  35  12  15   -0.43    0.61
  35  12  17    0.78    0.52
  35  12  19   -0.78    0.52
  35  12  21   -0.61    0.69
  35  12  23    0.35    1.04
  35  13   0    8.93    2.17
  35  13   2    5.72    1.73
  35  13   4    1.82    0.78
  35  13   6    0.26    0.61
  35  13   8    3.21    1.82
  35  13  10    1.13    0.69
  35  13  12    2.51    1.04
  35  13  14    1.65    1.13
  35  13  16    1.13    0.78
  35  13  18    2.25    0.78
  35  13  20    0.78    0.52
  35  13  22   -1.56    0.87
  35  14   1    0.09    0.52
  35  14   3    0.69    0.52
  35  14   5    3.47    1.30
  35  14   7    1.99    0.87
  35  14   9    0.00    0.61
  35  14  11   -0.26    0.61
  35  14  13    0.69    0.78
  35  14  15    0.95    0.52
  35  14  17    2.86    0.95
  35  14  19    0.00    0.35
  35  14  21    0.00    0.43
  35  15   0    3.12    0.95
  35  15   2   -0.26    0.52
  35  15   4    2.17    0.52
  35  15   6    0.17    0.61
  35  15   8   -0.09    0.52
  35  15  10    1.21    0.52
  35  15  12   -0.35    0.52
  35  15  14    1.21    0.69
  35  15  16    0.78    0.69
  35  15  18    0.17    0.61
  35  15  20    0.00    0.43
  35  16   1    0.35    0.52
  35  16   3   -1.21    0.43
  35  16   5   -0.35    0.52
  35  16   7   -0.87    0.43
  35  16   9    0.52    0.43
  35  16  11   -0.35    0.52
  35  16  13    4.51    2.08
  35  16  15    0.95    0.78
  35  16  17    1.30    0.95
  35  16  19    0.43    0.43
  35  17   0   -0.09    0.52
  35  17   2   -0.61    0.43
  35  17   4   -0.17    0.43
  35  17   6    0.09    0.43
  35  17   8   -0.17    0.43
  35  17  10    0.26    0.52
  35  17  12    0.95    0.52
  35  17  14    2.69    0.95
  35  17  16   -0.43    0.69
  35  17  18   -0.35    0.52
  35  18   1   -0.17    0.52
  35  18   3    0.17    0.52
  35  18   5   -0.35    0.52
  35  18   7   -0.35    0.43
  35  18   9   -0.61    0.43
  35  18  11    0.61    0.61
  35  18  13    1.04    0.61
  35  18  15    0.43    0.52
  35  18  17    0.78    0.87
  35  19   0    1.65    0.78
  35  19   2    0.35    0.78
  35  19   4    0.87    0.69
  35  19   6    0.69    0.61
  35  19   8    0.78    0.52
  35  19  10    0.78    0.52
  35  19  12   -0.95    0.43
  35  19  14    0.35    0.52
  35  19  16   -0.87    0.43
  35  20   1   -0.61    0.69
  35  20   3    0.78    0.61
  35  20   5   -0.61    0.69
  35  20   7    0.09    0.61
  35  20   9    0.95    0.52
  35  20  11    2.77    1.39
  35  20  13    0.00    0.43
  35  20  15    0.17    0.43
  35  21   0   -0.95    0.87
  35  21   2    0.17    0.52
  35  21   4   -0.61    0.69
  35  21   6    0.00    0.52
  35  21   8    0.61    0.69
  35  21  10   -0.43    0.61
  35  21  12   -1.04    0.78
  35  21  14    0.26    0.52
  35  22   1    1.65    0.87
  35  22   3    0.43    0.95
  35  22   5    0.78    0.69
  35  22   7   -0.09    0.69
  35  22   9   -0.17    0.69
  35  22  11    0.69    0.69
  35  22  13   -3.64    2.08
  35  23   0    0.69    0.78
  35  23   2   -0.17    0.87
  35  23   4    0.09    0.87
  35  23   6   -0.69    0.87
  35  23   8    3.73    2.43
  35  23  10    2.60    2.08
  35  24   1   -0.09    0.87
  35  24   3    1.30    0.95
  35  24   5   -0.35    1.04
  35  24   7    0.87    0.69
  35  24   9    0.09    1.30
  35  25   0    1.73    1.65
  35  25   2   -1.65    1.39
  35  25   4   -0.95    0.61
  35  25   6    0.52    0.52
  36   0   0   16.12   10.22
  36   1   1    0.17    0.95
  36   1   3    0.95    0.95
  36   1   5   -1.65    0.87
  36   1   7    0.00    0.95
  36   1   9   -0.35    0.87
  36   1  11    0.17    0.69
  36   1  13    0.00    0.61
  36   1  15   -0.26    0.52
  36   1  17   -0.69    0.43
  36   1  19   -1.04    0.61
  36   1  21    0.43    0.61
  36   1  23   -0.78    0.69
  36   2   0    6.93    2.86
  36   2   2   15.94    5.63
  36   2   4    0.17    0.87
  36   2   6   12.56    5.89
  36   2   8    0.35    0.78
  36   2  10    1.30    0.95
  36   2  12    3.73    1.47
  36   2  14    2.25    1.39
  36   2  16   -0.61    0.43
  36   2  18    0.17    0.43
  36   2  20    0.87    0.69
  36   2  22    0.52    0.78
  36   2  24   -0.61    0.87
  36   3   1    0.00    1.04
  36   3   3    0.09    0.87
  36   3   5   -0.09    0.95
  36   3   7    0.61    0.78
  36   3   9    0.26    0.78
  36   3  11    4.16    1.91
  36   3  13   -0.35    0.69
  36   3  15    1.99    1.47
  36   3  17    0.00    0.43
  36   3  19    0.95    0.61
  36   3  21    0.35    0.95
  36   3  23   -0.35    1.04
  36   4   0    0.26    1.47
  36   4   2    3.03    1.21
  36   4   4    4.16    1.91
  36   4   6    1.99    0.87
  36   4   8    0.09    0.95
  36   4  10    1.04    0.61
  36   4  12    0.43    1.04
  36   4  14    1.47    0.78
  36   4  16   -0.09    0.43
  36   4  18    0.87    0.69
  36   4  20   -0.61    0.69
  36   4  22   -0.43    0.78
  36   5   1    0.52    1.04
  36   5   3    0.35    1.04
  36   5   5    0.09    0.87
  36   5   7   -1.04    0.95
  36   5   9    3.73    1.73
  36   5  11    3.90    1.39
  36   5  13    1.65    0.69
  36   5  15    0.69    0.52
  36   5  17   -0.35    0.43
  36   5  19    0.69    0.52
  36   5  21   -0.09    0.69
  36   5  23   -1.91    1.47
  36   6   0    1.13    0.87
  36   6   2    5.72    2.43
  36   6   4    0.52    0.78
  36   6   6    4.85    2.69
  36   6   8   -0.52    0.87
  36   6  10    1.04    0.78
  36   6  12   -0.61    0.61
  36   6  14    1.65    1.04
  36   6  16   -0.09    0.52
  36   6  18   -0.26    0.43
  36   6  20   -1.13    0.52
  36   6  22    0.17    0.61
  36   7   1    0.26    0.95
  36   7   3    0.95    1.04
  36   7   5    0.61    1.04
  36   7   7    9.62    2.77
  36   7   9    1.82    1.99
  36   7  11   12.04    3.21
  36   7  13    0.95    1.04
  36   7  15    3.03    0.95
  36   7  17    0.26    0.43
  36   7  19    1.30    0.61
  36   7  21    0.00    0.78
  36   7  23   -0.17    0.69
  36   8   0    1.73    1.30
  36   8   2    0.43    0.95
  36   8   4    0.35    1.04
  36   8   6    0.69    0.78
  36   8   8    0.43    0.87
  36   8  10    1.21    0.78
  36   8  12    0.69    0.69
  36   8  14   -1.13    0.52
  36   8  16    0.43    0.52
  36   8  18   -0.17    0.35
  36   8  20    0.69    0.52
  36   8  22    0.09    0.95
  36   9   1   -0.26    0.78
  36   9   3    1.04    1.30
  36   9   5    0.00    1.30
  36   9   7    2.43    1.73
  36   9   9    6.15    2.43
  36   9  11    0.52    0.61
  36   9  13    0.52    0.78
  36   9  15    0.00    0.69
  36   9  17    0.35    0.43
  36   9  19    0.43    0.52
  36   9  21    1.56    1.13
  36  10   0    1.13    0.95
  36  10   2    0.35    0.78
  36  10   4    0.69    0.87
  36  10   6    1.21    1.39
  36  10   8    0.52    1.04
  36  10  10    0.69    1.04
  36  10  12   -0.95    0.69
  36  10  14    0.52    0.61
  36  10  16    1.13    0.69
  36  10  18   -0.26    0.52
  36  10  20   -0.78    0.43
  36  10  22   -1.47    1.21
  36  11   1    0.69    0.69
  36  11   3   -0.26    0.78
  36  11   5    6.15    2.08
  36  11   7    7.54    2.08
  36  11   9    1.91    0.87
  36  11  11    1.73    1.21
  36  11  13    0.35    0.69
  36  11  15   -0.35    0.61
  36  11  17    0.87    0.78
  36  11  19    2.77    1.04
  36  11  21   -0.78    0.87
  36  12   0   25.30    6.76
  36  12   2    0.26    0.87
  36  12   4    3.21    1.04
  36  12   6   -0.09    0.61
  36  12   8    0.26    0.69
  36  12  10    1.21    0.61
  36  12  12    0.26    0.78
  36  12  14   -0.09    0.78
  36  12  16    0.95    0.61
  36  12  18    0.00    0.43
  36  12  20   -0.17    0.43
  36  13   1    0.43    0.61
  36  13   3    1.65    1.13
  36  13   5    1.91    1.13
  36  13   7   -0.52    0.61
  36  13   9    0.52    0.78
  36  13  11    0.35    0.69
  36  13  13    0.95    1.21
  36  13  15    0.52    0.78
  36  13  17    0.35    0.78
  36  13  19    1.65    0.87
  36  14   0    1.04    0.61
  36  14   2    2.60    1.04
  36  14   4    1.47    0.52
  36  14   6    3.55    1.39
  36  14   8    0.09    0.61
  36  14  10   -0.26    0.61
  36  14  12    0.95    0.69
  36  14  14    1.56    0.87
  36  14  16    2.77    1.13
  36  14  18    0.09    0.52
  36  14  20    0.35    0.78
  36  15   1    0.26    0.52
  36  15   3   -0.09    0.43
  36  15   5    0.61    0.61
  36  15   7    0.43    0.78
  36  15   9   -0.43    0.52
  36  15  11    0.52    0.52
  36  15  13    0.61    0.69
  36  15  15   -0.87    0.87
  36  15  17    1.04    0.69
  36  15  19   -0.17    0.78
  36  16   0    1.13    0.52
  36  16   2   -0.52    0.43
  36  16   4    0.35    0.43
  36  16   6    0.69    0.52
  36  16   8   -0.35    0.52
  36  16  10    0.35    0.61
  36  16  12    1.73    0.78
  36  16  14   -0.52    0.61
  36  16  16    0.35    0.69
  36  16  18   -1.82    0.78
  36  17   1    0.00    0.35
  36  17   3    0.09    0.43
  36  17   5   -0.09    0.43
  36  17   7    0.35    0.52
  36  17   9   -0.09    0.43
  36  17  11    0.52    0.69
  36  17  13    1.91    1.21
  36  17  15    0.09    0.61
  36  17  17   -0.26    0.78
  36  18   0   -0.35    0.52
  36  18   2    1.65    0.61
  36  18   4    0.17    0.43
  36  18   6   -0.69    0.43
  36  18   8   -0.26    0.43
  36  18  10    0.17    0.52
  36  18  12   -0.87    0.43
  36  18  14   -0.52    0.61
  36  18  16    1.13    0.69
  36  19   1    0.26    0.61
  36  19   3    0.35    0.61
  36  19   5    0.26    0.52
  36  19   7   -0.35    0.52
  36  19   9    0.95    0.78
  36  19  11    0.61    0.52
  36  19  13    0.26    0.52
  36  19  15   -0.26    0.78
  36  20   0    0.52    0.52
  36  20   2    1.04    0.52
  36  20   4    0.35    0.61
  36  20   6   -0.69    0.61
  36  20   8   -0.17    0.69
  36  20  10    0.09    0.52
  36  20  12    0.17    0.52
  36  20  14    0.00    1.30
  36  21   1   -0.78    0.61
  36  21   3   -0.35    0.78
  36  21   5    0.95    1.04
  36  21   7    2.25    1.21
  36  21   9    1.47    0.78
  36  21  11    0.69    0.95
  36  22   0    0.35    0.61
  36  22   2   -0.43    0.69
  36  22   4   -0.78    1.21
  36  22   6    1.04    1.30
  36  22   8   -0.26    0.87
  36  22  10   -0.69    0.61
  36  23   1   -0.17    0.78
  36  23   3   -0.09    0.95
  36  23   5    3.29    2.77
  36  23   7    1.30    2.43
  36  24   0   -0.78    0.87
  36  24   2   -0.26    0.35
  36  24   4    2.34    1.04
  37   1   0   -1.04    0.87
  37   1   2    0.52    1.21
  37   1   4   -1.04    0.78
  37   1   6    1.13    0.78
  37   1   8   -0.09    0.95
  37   1  10   -0.09    0.87
  37   1  12   -0.17    0.69
  37   1  14    1.39    0.78
  37   1  16    0.17    0.52
  37   1  18   -0.09    0.43
  37   1  20    0.09    0.52
  37   1  22    0.17    0.78
  37   2   1    2.51    2.86
  37   2   3    1.13    0.95
  37   2   5    2.08    1.21
  37   2   7    0.17    0.95
  37   2   9   -0.52    0.78
  37   2  11    3.90    1.56
  37   2  13    0.61    0.69
  37   2  15    0.95    0.52
  37   2  17   -0.09    0.43
  37   2  19   -0.17    0.43
  37   2  21    0.52    0.69
  37   3   0   -0.26    1.04
  37   3   2    1.04    1.04
  37   3   4    0.00    0.87
  37   3   6   -0.95    1.04
  37   3   8    0.52    0.95
  37   3  10    0.69    0.78
  37   3  12    0.87    0.78
  37   3  14   -0.78    0.78
  37   3  16    0.61    0.52
  37   3  18    0.35    0.43
  37   3  20    0.69    0.78
  37   3  22   -0.17    1.13
  37   4   1    1.21    1.04
  37   4   3    5.89    3.47
  37   4   5    1.21    1.04
  37   4   7    0.09    0.61
  37   4   9    1.21    0.95
  37   4  11    0.43    0.69
  37   4  13    1.21    0.78
  37   4  15   -0.52    0.52
  37   4  17    0.35    0.52
  37   4  19    0.17    0.52
  37   4  21    0.09    0.61
  37   5   0    1.13    1.13
  37   5   2    0.52    0.95
  37   5   4    0.43    1.04
  37   5   6    7.19    2.86
  37   5   8    6.85    2.51
  37   5  10    1.65    1.65
  37   5  12    2.60    1.65
  37   5  14    0.61    0.95
  37   5  16   -1.04    0.52
  37   5  18    0.35    0.52
  37   5  20    1.21    0.61
  37   5  22    0.26    0.87
  37   6   1    0.95    1.04
  37   6   3    0.09    0.87
  37   6   5    1.47    1.56
  37   6   7    0.87    0.78
  37   6   9    2.08    0.95
  37   6  11    0.26    0.69
  37   6  13    2.77    1.82
  37   6  15    0.87    0.69
  37   6  17    0.00    0.52
  37   6  19    0.17    0.43
  37   6  21    0.35    0.61
  37   7   0    0.09    1.04
  37   7   2   -0.26    0.69
  37   7   4    0.95    1.13
  37   7   6    0.95    0.87
  37   7   8   -0.35    0.95
  37   7  10    2.17    1.65
  37   7  12    2.51    1.04
  37   7  14   -0.69    0.69
  37   7  16    0.43    0.61
  37   7  18    1.21    0.78
  37   7  20   -0.09    0.78
  37   8   1    0.00    0.87
  37   8   3   -0.69    0.95
  37   8   5    7.54    2.86
  37   8   7   -0.95    0.78
  37   8   9   -2.17    1.47
  37   8  11   -1.65    0.69
  37   8  13    0.17    0.52
  37   8  15   -1.04    0.61
  37   8  17    0.17    0.52
  37   8  19   -0.17    0.43
  37   8  21   -0.52    0.78
  37   9   0    0.17    0.78
  37   9   2    0.69    0.78
  37   9   4   -0.52    0.78
  37   9   6   -2.17    0.87
  37   9   8    1.30    1.47
  37   9  10    2.17    1.04
  37   9  12    1.82    0.87
  37   9  14    0.00    0.87
  37   9  16   -1.13    0.78
  37   9  18    0.61    0.52
  37   9  20    2.34    1.39
  37  10   1    2.25    0.78
  37  10   3    0.26    0.78
  37  10   5    8.49    2.60
  37  10   7    1.91    1.30
  37  10   9    1.13    1.21
  37  10  11   -1.82    0.87
  37  10  13   -0.52    0.61
  37  10  15    0.26    0.69
  37  10  17   -0.09    0.52
  37  10  19   -0.43    0.61
  37  11   0    4.07    1.47
  37  11   2    2.17    1.39
  37  11   4    1.13    1.73
  37  11   6    0.95    0.69
  37  11   8   -1.04    0.69
  37  11  10   -0.87    0.78
  37  11  12   -0.69    0.78
  37  11  14    1.13    0.69
  37  11  16    0.43    0.52
  37  11  18    0.43    0.69
  37  11  20    0.09    0.26
  37  12   1    0.35    0.69
  37  12   3    0.52    1.04
  37  12   5    8.15    2.86
  37  12   7    2.51    1.13
  37  12   9    0.35    0.78
  37  12  11    0.52    0.78
  37  12  13   -0.43    0.69
  37  12  15    0.69    0.69
  37  12  17    0.17    0.87
  37  12  19   -0.61    0.52
  37  13   0    0.78    0.61
  37  13   2    0.26    0.69
  37  13   4    0.78    0.69
  37  13   6    0.35    0.78
  37  13   8   -1.30    0.78
  37  13  10   -0.26    0.61
  37  13  12    0.17    0.78
  37  13  14    0.52    0.78
  37  13  16    0.87    0.87
  37  13  18   -0.43    0.52
  37  14   1    0.87    0.78
  37  14   3    0.17    0.61
  37  14   5    0.26    0.87
  37  14   7    0.95    0.78
  37  14   9   -0.52    0.61
  37  14  11    0.26    0.69
  37  14  13    1.47    1.30
  37  14  15    1.56    0.78
  37  14  17    0.69    0.78
  37  15   0    1.21    0.87
  37  15   2    0.52    0.69
  37  15   4   -0.35    0.61
  37  15   6    0.17    0.61
  37  15   8    0.17    0.52
  37  15  10   -0.26    0.61
  37  15  12    0.26    0.78
  37  15  14   -0.78    0.95
  37  15  16    1.30    0.78
  37  16   1   -0.52    0.52
  37  16   3    0.35    0.61
  37  16   5   -0.17    0.52
  37  16   7   -0.09    0.61
  37  16   9   -0.09    0.69
  37  16  11    0.00    0.69
  37  16  13   -0.78    0.61
  37  16  15    0.35    0.87
  37  17   0    0.35    0.52
  37  17   2    0.26    0.35
  37  17   4    0.00    0.52
  37  17   6    0.61    0.52
  37  17   8    1.47    0.52
  37  17  10   -0.87    0.61
  37  17  12    0.00    0.52
  37  17  14   -0.17    0.61
  37  18   1    0.00    0.43
  37  18   3    0.17    0.52
  37  18   5   -0.35    0.52
  37  18   7   -0.35    0.52
  37  18   9    1.30    0.52
  37  18  11    0.09    0.43
  37  18  13   -1.73    0.78
  37  19   0    0.09    0.52
  37  19   2   -0.09    0.43
  37  19   4    0.61    0.52
  37  19   6   -0.69    0.43
  37  19   8    0.26    0.43
  37  19  10   -0.26    0.43
  37  19  12   -0.17    0.52
  37  20   1   -0.61    0.43
  37  20   3    0.61    0.69
  37  20   5    2.60    1.13
  37  20   7    3.12    1.39
  37  20   9    0.78    0.78
  37  20  11    0.43    0.78
  37  21   0    0.69    1.39
  37  21   2   -0.09    0.61
  37  21   4   -0.35    0.52
  37  21   6   -0.52    0.78
  37  21   8   -0.26    0.69
  37  22   1   -2.25    1.04
  37  22   3    0.35    0.78
  37  22   5   -0.69    1.13
  37  23   0    0.61    1.47
  38   0   0    6.93    5.89
  38   1   1    2.17    1.04
  38   1   3    0.61    0.78
  38   1   5    1.82    0.87
  38   1   7    0.17    0.87
  38   1   9    0.35    0.78
  38   1  11    0.87    0.87
  38   1  13    0.78    0.69
  38   1  15    0.43    0.61
  38   1  17    0.09    0.61
  38   1  19    0.00    0.43
  38   1  21   -0.52    1.04
  38   2   0    1.30    3.03
  38   2   2    5.46    2.86
  38   2   4    1.30    1.13
  38   2   6    6.85    2.95
  38   2   8    0.09    0.95
  38   2  10   -0.87    1.04
  38   2  12    1.56    0.69
  38   2  14    2.43    1.73
  38   2  16    1.56    1.39
  38   2  18    3.21    1.39
  38   2  20   -0.17    0.52
  38   3   1    0.43    0.95
  38   3   3   -1.39    0.87
  38   3   5   -1.21    0.95
  38   3   7    0.78    0.78
  38   3   9   -0.17    0.78
  38   3  11    0.69    0.78
  38   3  13   -1.21    0.87
  38   3  15    0.26    0.69
  38   3  17    0.35    0.61
  38   3  19   -0.52    0.61
  38   3  21   -1.47    1.30
  38   4   0    8.41    5.20
  38   4   2    0.09    1.04
  38   4   4   18.63    8.32
  38   4   6   -0.17    1.13
  38   4   8    4.94    2.25
  38   4  10   -0.35    0.87
  38   4  12    1.73    1.47
  38   4  14   -2.08    0.87
  38   4  16   -1.39    0.69
  38   4  18   -0.09    0.61
  38   4  20   -0.78    0.52
  38   5   1    2.17    0.95
  38   5   3    0.52    0.87
  38   5   5    0.35    0.87
  38   5   7    0.00    0.95
  38   5   9    0.87    1.30
  38   5  11    1.56    1.39
  38   5  13    0.26    0.87
  38   5  15    0.17    0.61
  38   5  17    0.26    0.52
  38   5  19    2.25    1.30
  38   6   0   -0.87    0.87
  38   6   2    2.34    1.73
  38   6   4    0.17    1.04
  38   6   6   -0.35    0.95
  38   6   8    2.08    1.04
  38   6  10   -0.52    0.87
  38   6  12    0.61    0.69
  38   6  14    0.35    0.61
  38   6  16   -1.21    0.61
  38   6  18    2.17    1.13
  38   6  20   -0.35    1.21
  38   7   1    1.04    0.87
  38   7   3    2.43    0.87
  38   7   5    1.56    1.13
  38   7   7    2.34    0.95
  38   7   9    2.08    1.39
  38   7  11    4.25    1.56
  38   7  13    2.43    0.95
  38   7  15   -0.35    0.61
  38   7  17   -0.43    0.78
  38   7  19    6.93    2.51
  38   8   0    0.87    1.21
  38   8   2   -0.17    0.87
  38   8   4    3.47    3.03
  38   8   6   -0.35    0.78
  38   8   8    1.30    1.56
  38   8  10    0.26    0.87
  38   8  12    1.56    1.04
  38   8  14    1.04    0.69
  38   8  16    0.09    0.52
  38   8  18    1.47    1.04
  38   8  20   -0.95    0.09
  38   9   1    0.17    0.87
  38   9   3    0.09    0.95
  38   9   5   -0.52    1.30
  38   9   7    1.47    2.43
  38   9   9    0.52    1.47
  38   9  11   -0.26    1.39
  38   9  13    1.91    1.30
  38   9  15    1.04    0.87
  38   9  17   -0.78    0.78
  38   9  19   -4.77    3.90
  38  10   0    0.87    0.78
  38  10   2   -1.91    1.04
  38  10   4   -0.17    0.95
  38  10   6   -0.26    0.69
  38  10   8   -0.52    1.04
  38  10  10   -0.52    0.69
  38  10  12    0.00    0.78
  38  10  14    0.52    0.69
  38  10  16    0.00    0.69
  38  10  18    0.69    0.78
  38  11   1    1.04    0.78
  38  11   3    1.65    0.87
  38  11   5    0.09    1.30
  38  11   7    1.30    1.91
  38  11   9    0.35    1.30
  38  11  11    0.17    0.87
  38  11  13    0.09    0.78
  38  11  15   -0.09    0.69
  38  11  17    1.04    1.04
  38  12   0    0.52    0.69
  38  12   2    1.65    0.87
  38  12   4    0.52    1.04
  38  12   6    0.69    0.69
  38  12   8   -0.69    0.78
  38  12  10    0.26    0.69
  38  12  12    0.35    0.69
  38  12  14   -0.78    0.61
  38  12  16    1.47    1.13
  38  13   1    0.09    0.87
  38  13   3    0.69    0.78
  38  13   5    0.87    0.95
  38  13   7    0.35    0.78
  38  13   9   -0.43    0.69
  38  13  11   -0.09    0.78
  38  13  13   -0.78    0.78
  38  13  15    0.26    1.04
  38  13  17   -1.39    1.04
  38  14   0   -1.39    0.78
  38  14   2    4.25    1.91
  38  14   4    0.00    0.87
  38  14   6    1.99    0.95
  38  14   8    0.00    0.69
  38  14  10   -0.26    0.78
  38  14  12   -0.78    1.13
  38  14  14    0.35    0.61
  38  14  16   -0.26    0.43
  38  15   1    0.69    0.78
  38  15   3    0.52    0.61
  38  15   5    0.00    0.43
  38  15   7   -0.26    0.52
  38  15   9    1.30    0.78
  38  15  11    0.09    0.69
  38  15  13    0.00    0.78
  38  16   0    0.35    0.61
  38  16   2    0.87    0.61
  38  16   4    0.09    0.61
  38  16   6   -0.52    0.61
  38  16   8    0.78    0.61
  38  16  10    0.35    0.69
  38  16  12    0.09    0.78
  38  16  14    0.52    0.61
  38  17   1    0.43    0.61
  38  17   3    0.17    0.61
  38  17   5   -0.43    0.61
  38  17   7   -0.09    0.61
  38  17   9   -0.35    0.69
  38  17  11    2.25    1.21
  38  18   0    1.39    0.78
  38  18   2    1.65    1.04
  38  18   4    0.35    0.69
  38  18   6    2.43    1.13
  38  18   8    1.39    1.21
  38  18  10    0.17    0.69
  38  19   1    0.35    0.43
  38  19   3    0.87    0.61
  38  19   5    3.21    1.47
  38  19   7    4.77    2.43
  38  19   9   -2.51    2.17
  38  20   0    0.00    0.52
  38  20   2   -1.13    0.61
  38  20   4   -0.09    0.52
  38  20   6    0.09    0.78
  38  21   1    2.60    0.69
  38  21   3   -1.82    0.95
  38  21   5   -0.26    0.09
  39   1   0    2.08    1.04
  39   1   2   -0.09    0.95
  39   1   4    0.78    0.78
  39   1   6   -0.26    0.95
  39   1   8    0.09    1.04
  39   1  10   -0.78    0.78
  39   1  12    0.09    0.87
  39   1  14   -0.17    0.52
  39   1  16    0.26    0.95
  39   1  18    0.35    0.95
  39   2   1    0.61    1.04
  39   2   3    0.52    0.78
  39   2   5    0.09    1.04
  39   2   7    1.30    1.21
  39   2   9   -0.09    1.04
  39   2  11    0.43    0.69
  39   2  13    0.69    0.87
  39   2  15   -0.61    0.69
  39   2  17   -0.17    0.78
  39   2  19   -0.17    0.61
  39   3   0   -1.39    1.21
  39   3   2   -0.43    0.78
  39   3   4    0.17    1.04
  39   3   6   -0.61    0.78
  39   3   8    2.17    1.39
  39   3  10    0.69    1.56
  39   3  12    0.35    1.04
  39   3  14    1.04    0.78
  39   3  16   -0.95    0.95
  39   3  18    0.17    0.69
  39   4   1    0.17    1.04
  39   4   3   -1.30    1.21
  39   4   5    1.47    0.95
  39   4   7    0.09    0.87
  39   4   9   -1.13    0.87
  39   4  11   -0.26    0.78
  39   4  13    0.52    1.04
  39   4  15   -0.26    0.87
  39   4  17    0.17    0.87
  39   5   0   -0.17    1.30
  39   5   2   -0.35    1.13
  39   5   4   -0.87    1.04
  39   5   6    0.78    0.87
  39   5   8   -1.65    0.69
  39   5  10    0.52    0.87
  39   5  12   -0.61    1.13
  39   5  14   -1.91    1.21
  39   5  16    1.04    0.69
  39   5  18    1.13    1.30
  39   6   1   -0.61    0.78
  39   6   3    0.69    1.21
  39   6   5    0.52    0.87
  39   6   7    2.51    1.21
  39   6   9   -1.73    0.87
  39   6  11    0.09    0.78
  39   6  13   -0.17    0.87
  39   6  15    0.78    0.69
  39   6  17    1.82    0.87
  39   7   0    0.52    1.39
  39   7   2   -0.61    0.78
  39   7   4   -0.43    1.30
  39   7   6   -0.43    0.95
  39   7   8    0.09    1.13
  39   7  10   -2.17    1.13
  39   7  12    0.87    0.78
  39   7  14    0.17    0.78
  39   7  16    0.35    0.78
  39   7  18   -0.26    0.95
  39   8   1   -0.17    1.04
  39   8   3    0.78    1.30
  39   8   5   -0.61    0.87
  39   8   7    0.95    1.47
  39   8   9   -0.95    0.95
  39   8  11    0.00    0.87
  39   8  13    0.69    0.69
  39   8  15   -0.26    0.61
  39   8  17   -0.69    0.69
  39   9   0   -0.78    0.95
  39   9   2    0.61    0.87
  39   9   4   -0.09    1.47
  39   9   6   -0.78    0.69
  39   9   8   -1.56    1.04
  39   9  10    0.52    0.87
  39   9  12    0.95    0.78
  39   9  14   -0.78    0.78
  39   9  16   -1.39    0.61
  39  10   1   -2.77    1.13
  39  10   3    7.28    3.29
  39  10   5   -1.47    0.87
  39  10   7    1.30    1.30
  39  10   9   10.74    2.95
  39  10  11    1.13    1.04
  39  10  13    1.65    1.04
  39  10  15    0.52    0.87
  39  11   0   -0.61    0.87
  39  11   2   -1.04    0.87
  39  11   4   -0.43    1.21
  39  11   6    0.78    0.87
  39  11   8    1.39    0.95
  39  11  10    1.30    2.43
  39  11  12    0.78    0.95
  39  11  14   -0.52    0.69
  39  11  16    4.51    1.13
  39  12   1    0.43    0.78
  39  12   3    2.60    1.65
  39  12   5   15.25    5.89
  39  12   7    3.38    2.43
  39  12   9    1.56    1.13
  39  12  11    0.17    0.61
  39  12  13   -0.95    0.95
  39  12  15    4.25    2.34
  39  13   0    1.47    0.69
  39  13   2   -0.87    1.04
  39  13   4    1.99    1.04
  39  13   6    0.26    0.78
  39  13   8   -1.04    0.87
  39  13  10   -0.43    0.87
  39  13  12   -1.73    1.04
  39  13  14    1.47    0.43
  39  14   1   -0.52    0.69
  39  14   3    0.26    1.13
  39  14   5    1.30    0.78
  39  14   7    1.13    0.95
  39  14   9   -0.35    1.04
  39  14  11    1.13    1.04
  39  14  13    0.09    0.35
  39  15   0   -0.09    0.78
  39  15   2    0.09    0.78
  39  15   4    0.17    0.69
  39  15   6   -0.52    0.87
  39  15   8    0.61    1.04
  39  15  10    0.00    0.87
  39  15  12   -0.52    0.95
  39  16   1   -0.69    0.78
  39  16   3    0.78    0.87
  39  16   5   -0.87    0.61
  39  16   7    1.65    1.39
  39  16   9    0.09    0.69
  39  16  11   -3.55    1.39
  39  17   0    1.65    1.47
  39  17   2    2.60    1.73
  39  17   4   -0.87    1.04
  39  17   6    1.47    1.04
  39  17   8   -0.52    1.13
  39  18   1   -0.61    0.61
  39  18   3   -0.61    0.61
  39  18   5   -0.95    0.95
  39  18   7   -0.35    1.30
  39  19   0   -0.35    1.04
  39  19   2   -0.43    0.52
  39  19   4   -3.64    1.56
  40   0   0   -0.61    1.91
  40   1   1   -0.61    1.39
  40   1   3    1.04    1.04
  40   1   5    0.35    1.39
  40   1   7   -1.56    1.04
  40   1   9   -1.30    0.95
  40   1  11   -0.52    0.69
  40   1  13   -0.35    0.87
  40   1  15   -0.17    0.78
  40   1  17    0.43    0.95
  40   2   0   -0.35    0.87
  40   2   2    0.17    0.95
  40   2   4   -0.26    0.87
  40   2   6    5.89    2.69
  40   2   8   -0.17    1.21
  40   2  10   -0.78    1.13
  40   2  12    1.30    1.04
  40   2  14   -0.17    1.04
  40   2  16   -0.52    1.21
  40   3   1    0.00    1.13
  40   3   3    0.52    1.04
  40   3   5   -0.69    1.04
  40   3   7   -0.61    0.87
  40   3   9    0.43    1.04
  40   3  11    0.78    1.13
  40   3  13    0.61    0.78
  40   3  15    0.87    0.87
  40   4   0    2.77    1.56
  40   4   2    1.82    1.21
  40   4   4    1.56    1.99
  40   4   6   -1.30    1.13
  40   4   8    0.26    1.30
  40   4  10   -0.61    0.78
  40   4  12    0.26    1.21
  40   4  14   -0.26    0.87
  40   4  16    2.43    3.81
  40   5   1   -0.87    1.04
  40   5   3    0.52    0.87
  40   5   5   -0.17    1.30
  40   5   7   -0.43    1.13
  40   5   9    3.81    1.65
  40   5  11    4.85    3.03
  40   5  13    0.69    1.13
  40   5  15   -1.21    1.04
  40   6   0   -0.43    1.30
  40   6   2   -1.73    1.04
  40   6   4    0.87    1.13
  40   6   6   10.66    4.33
  40   6   8    0.87    0.87
  40   6  10   -1.04    0.87
  40   6  12   -0.26    1.21
  40   6  14    1.13    0.95
  40   7   1    0.61    1.04
  40   7   3    0.09    1.04
  40   7   5   -0.17    1.13
  40   7   7   -0.35    0.87
  40   7   9    1.04    1.04
  40   7  11    0.95    1.04
  40   7  13   -0.87    1.21
  40   7  15   -0.78    1.21
  40   8   0   -1.39    1.04
  40   8   2    0.87    1.13
  40   8   4    0.69    0.78
  40   8   6   -0.61    0.95
  40   8   8   -1.04    0.87
  40   8  10    1.21    1.56
  40   8  12   -1.73    0.87
  40   8  14   -0.52    0.87
  40   9   1   -0.69    0.87
  40   9   3   -1.04    0.78
  40   9   5    1.39    1.04
  40   9   7    1.30    1.65
  40   9   9    1.04    1.39
  40   9  11    0.69    0.95
  40   9  13    0.95    0.95
  40  10   0   -0.17    0.95
  40  10   2   -1.56    1.21
  40  10   4   -1.04    0.87
  40  10   6    2.86    2.95
  40  10   8    0.95    0.69
  40  10  10    0.17    1.21
  40  10  12    1.47    0.87
  40  11   1   -0.52    0.78
  40  11   3    0.09    0.87
  40  11   5    1.04    1.39
  40  11   7    0.43    1.47
  40  11   9   -0.61    0.78
  40  11  11   -0.87    1.56
  40  11  13    0.61    0.43
  40  12   0    0.43    1.39
  40  12   2   -0.09    0.95
  40  12   4    1.30    1.04
  40  12   6    1.65    1.21
  40  12   8    0.95    1.47
  40  12  10   -2.17    1.13
  40  12  12    0.43    1.65
  40  13   1   -0.17    0.78
  40  13   3    1.39    1.30
  40  13   5    1.39    0.78
  40  13   7   -0.26    0.95
  40  13   9    1.21    2.77
  40  13  11   -1.21    0.17
  40  14   0    0.26    0.61
  40  14   2    0.35    1.13
  40  14   4    0.52    0.69
  40  14   6   -0.09    0.78
  40  14   8    0.52    0.61
  40  15   1   -0.26    0.43
  40  15   3   -1.39    1.04
  40  15   5   -1.73    0.87
  40  15   7   -1.47    1.91
  40  16   0   -0.69    1.47
  40  16   2   -0.26    0.61
  40  16   4    1.39    0.78
  40  16   6    1.04    0.52
  40  17   1    1.39    0.78
  40  17   3   -0.69    0.52
  41   1   0    0.09    1.21
  41   1   2   -0.61    1.21
  41   1   4   -0.95    1.30
  41   1   6   -0.43    1.56
  41   1   8    0.69    0.87
  41   1  10   -0.87    1.21
  41   1  12    0.69    1.73
  41   1  14    1.91    0.87
  41   2   1   -1.82    1.21
  41   2   3    1.04    0.87
  41   2   5    0.52    0.78
  41   2   7    0.35    0.95
  41   2   9    0.17    0.78
  41   2  11   -0.35    1.04
  41   2  13   -0.78    1.13
  41   3   0    0.26    0.95
  41   3   2    0.35    1.04
  41   3   4   -0.26    0.69
  41   3   6    0.00    1.47
  41   3   8   -0.61    1.13
  41   3  10   -1.04    1.47
  41   3  12    0.78    1.30
  41   3  14   -1.82    4.07
  41   4   1    1.21    1.04
  41   4   3    0.26    1.04
  41   4   5    0.95    0.95
  41   4   7   -0.52    1.21
  41   4   9    0.52    0.78
  41   4  11   -0.87    1.30
  41   4  13   -0.95    1.56
  41   5   0    0.78    1.13
  41   5   2    0.17    1.13
  41   5   4   -0.95    0.61
  41   5   6    0.09    1.21
  41   5   8    1.21    1.04
  41   5  10    2.25    2.34
  41   5  12    0.87    1.65
  41   6   1   -0.09    0.78
  41   6   3    0.43    1.82
  41   6   5   -0.17    0.69
  41   6   7   -0.87    0.95
  41   6   9    0.52    1.39
  41   6  11    1.21    0.69
  41   7   0   -0.09    1.04
  41   7   2    1.21    1.13
  41   7   4    0.52    1.04
  41   7   6    0.95    0.69
  41   7   8    1.04    1.04
  41   7  10   -1.04    1.65
  41   7  12    2.08    0.09
  41   8   1   -1.39    0.87
  41   8   3   -0.35    1.30
  41   8   5    3.55    1.65
  41   8   7   -1.21    0.87
  41   8   9   -1.04    1.04
  41   8  11    0.09    1.65
  41   9   0    0.26    0.95
  41   9   2    0.78    1.04
  41   9   4   -0.35    1.30
  41   9   6    1.39    1.04
  41   9   8    1.04    1.30
  41   9  10   -1.30    1.21
  41  10   1   -0.52    1.39
  41  10   3   -0.87    1.13
  41  10   5    0.69    1.04
  41  10   7    2.08    2.60
  41  10   9   -0.09    0.78
  41  11   0   -0.61    1.13
  41  11   2   -1.47    1.13
  41  11   4   -0.17    1.04
  41  11   6    0.26    0.69
  41  11   8   -0.09    3.03
  41  12   1    0.61    0.95
  41  12   3   -0.09    2.34
  41  12   5   -1.91    1.04
  41  12   7    0.00    1.04
  41  13   0   -0.87    1.04
  41  13   2    1.99    0.78
  41  13   4   -1.56    1.39
  41  13   6   -1.47    1.21
  41  14   1    1.04    0.69
  41  14   3   -0.09    2.17
  42   0   0   11.44    8.58
  42   1   1   -0.43    1.39
  42   1   3   -0.95    2.08
  42   1   5   -0.52    1.13
  42   1   7   -2.43    1.47
  42   1   9    1.65    1.13
  42   1  11    0.61    0.87
  42   2   0    0.52    0.95
  42   2   2    2.51    1.73
  42   2   4   -1.47    0.87
  42   2   6   -0.43    1.56
  42   2   8    0.95    1.04
  42   2  10   -0.09    1.13
  42   3   1    1.91    1.21
  42   3   3   -0.69    2.25
  42   3   5    2.08    1.47
  42   3   7    0.09    0.69
  42   3   9   -1.99    1.56
  42   3  11   -1.73    1.13
  42   4   0    1.82    1.13
  42   4   2   -0.52    1.04
  42   4   4   -0.52    0.95
  42   4   6   -0.69    1.04
  42   4   8    0.00    0.95
  42   4  10   -1.82    0.78
  42   5   1   -1.91    1.13
  42   5   3    1.13    2.17
  42   5   5   -1.39    0.61
  42   5   7   -0.09    0.78
  42   5   9   -0.87    1.30
  42   6   0    0.69    0.87
  42   6   2    1.04    1.21
  42   6   4    0.26    1.21
  42   6   6   -1.21    0.69
  42   6   8    1.65    1.99
  42   7   1    0.69    0.87
  42   7   3   -0.43    1.73
  42   7   5    0.78    0.78
  42   7   7    1.21    1.65
  42   7   9   -1.56    1.30
  42   8   0    0.26    1.13
  42   8   2    0.17    0.69
  42   8   4   -0.35    0.95
  42   8   6    0.43    1.39
  42   9   1    0.95    1.65
  42   9   3    1.21    1.39
  42   9   5   -0.43    0.69
  42   9   7    2.43    1.73
  42  10   0    0.17    1.73
  42  10   2    1.39    2.17
  42  10   4    0.35    1.13
  43   1   0   -0.61    2.17
  43   1   2    1.39    1.13
  43   1   4   -0.52    0.87
  43   2   1   -2.95    1.99
  43   2   3    1.47    0.61
  43   2   5    1.99    0.43
  43   3   0    0.78    1.39
  43   3   2    2.69    1.65
  43   3   4   -0.87    1.65
  43   3   6    0.35    0.09
  43   4   1   -1.04    1.56
  43   4   3   -0.87    0.78
  43   4   5    1.73    1.39
  43   5   0    0.35    2.17
  43   5   2    1.65    0.87
  43   5   4   -4.51    2.95
  43   6   1    3.47    1.47
  43   6   3   -3.55    0.52
  43   7   0    0.35    0.52
   0   0   0    0.00    0.00

_computing_structure_solution     'SHELXT 2018/2 (Sheldrick, 2018)'
;
_shelx_hkl_checksum   83987

_shelx_fab_file
;
    0    1    1   1123.46      0.00
    0    0    2   1597.15      0.00
    1    1    2   -402.08      0.00
    0    2    2   -173.95      0.00
    2    2    2   1598.57      0.00
    0    1    3   -108.42      0.00
    1    2    3     21.63      0.00
    0    3    3    267.27      0.00
    2    3    3    -33.76      0.00
    0    0    4   -484.78      0.00
    1    1    4    384.29      0.00
    1    3    4     36.40      0.00
    0    2    4   -463.47      0.00
    2    2    4   -249.13      0.00
    3    3    4      7.66      0.00
    0    4    4    196.83      0.00
    2    4    4    261.23      0.00
    4    4    4     22.08      0.00
    0    1    5   -192.44      0.00
    1    2    5    210.50      0.00
    1    4    5     24.27      0.00
    2    3    5    114.55      0.00
    0    3    5     39.75      0.00
    3    4    5    147.04      0.00
    0    5    5    259.79      0.00
    2    5    5     16.46      0.00
    4    5    5     -8.74      0.00
    0    0    6    -59.09      0.00
    1    1    6    -98.15      0.00
    1    3    6   -105.49      0.00
    1    5    6    -37.76      0.00
    0    2    6     92.02      0.00
    2    2    6   -252.10      0.00
    2    4    6    -18.34      0.00
    3    3    6    135.12      0.00
    3    5    6     57.50      0.00
    0    4    6   -345.33      0.00
    4    4    6     71.63      0.00
    5    5    6     98.28      0.00
    0    6    6   -279.75      0.00
    2    6    6   -131.69      0.00
    4    6    6     31.00      0.00
    6    6    6   -173.15      0.00
    0    1    7    193.99      0.00
    1    2    7    -86.70      0.00
    1    4    7     51.06      0.00
    1    6    7    -53.71      0.00
    2    3    7    -34.31      0.00
    2    5    7     86.14      0.00
    0    3    7   -129.34      0.00
    3    4    7    -44.02      0.00
    3    6    7    -77.27      0.00
    4    5    7     92.60      0.00
    0    5    7    -67.38      0.00
    5    6    7     41.79      0.00
    0    7    7    -18.87      0.00
    2    7    7      7.14      0.00
    4    7    7    -36.13      0.00
    6    7    7    -18.48      0.00
    0    0    8    -97.46      0.00
    1    1    8    -94.34      0.00
    1    3    8     55.66      0.00
    1    5    8    119.38      0.00
    1    7    8     20.03      0.00
    0    2    8    105.05      0.00
    2    2    8    -11.27      0.00
    2    4    8    -37.02      0.00
    2    6    8     20.57      0.00
    3    3    8   -209.58      0.00
    3    5    8    -57.58      0.00
    3    7    8     18.71      0.00
    0    4    8     11.99      0.00
    4    4    8    -69.66      0.00
    4    6    8     48.56      0.00
    5    5    8    -23.55      0.00
    5    7    8    -75.80      0.00
    0    6    8   -164.14      0.00
    6    6    8     -5.81      0.00
    7    7    8     33.29      0.00
    0    8    8    173.29      0.00
    2    8    8    -61.20      0.00
    4    8    8     34.12      0.00
    6    8    8    -20.54      0.00
    8    8    8      1.30      0.00
    0    1    9    131.21      0.00
    1    2    9    -66.59      0.00
    1    4    9    -98.58      0.00
    1    6    9     45.19      0.00
    1    8    9    -17.14      0.00
    2    3    9   -210.85      0.00
    2    5    9   -100.17      0.00
    2    7    9    -26.98      0.00
    0    3    9    155.79      0.00
    3    4    9    -26.53      0.00
    3    6    9     68.52      0.00
    3    8    9    -26.78      0.00
    4    5    9     38.91      0.00
    4    7    9     33.44      0.00
    0    5    9     80.94      0.00
    5    6    9    -12.53      0.00
    5    8    9     25.87      0.00
    6    7    9     26.22      0.00
    0    7    9     47.84      0.00
    7    8    9      3.27      0.00
    0    9    9     31.32      0.00
    2    9    9     24.01      0.00
    4    9    9    -19.01      0.00
    6    9    9     23.74      0.00
    8    9    9     15.71      0.00
    0    0   10     19.83      0.00
    1    1   10    -74.50      0.00
    1    3   10    -60.30      0.00
    1    5   10    -24.75      0.00
    1    7   10     -1.49      0.00
    1    9   10     19.71      0.00
    0    2   10     18.05      0.00
    2    2   10    -40.00      0.00
    2    4   10    -59.03      0.00
    2    6   10     40.90      0.00
    2    8   10    -24.71      0.00
    3    3   10     48.80      0.00
    3    5   10    -18.14      0.00
    3    7   10     21.54      0.00
    3    9   10    -47.56      0.00
    0    4   10     78.26      0.00
    4    4   10    196.14      0.00
    4    6   10    -51.32      0.00
    4    8   10     30.27      0.00
    5    5   10      1.44      0.00
    5    7   10     29.76      0.00
    5    9   10    -10.76      0.00
    0    6   10    -55.82      0.00
    6    6   10    -74.39      0.00
    6    8   10     11.84      0.00
    7    7   10    -26.01      0.00
    7    9   10    -35.54      0.00
    0    8   10     -9.55      0.00
    8    8   10    -37.90      0.00
    9    9   10      8.74      0.00
    0   10   10      1.02      0.00
    2   10   10     43.43      0.00
    4   10   10    -14.89      0.00
    6   10   10     35.31      0.00
    8   10   10     15.79      0.00
   10   10   10      0.76      0.00
    0    1   11    -22.01      0.00
    1    2   11     36.17      0.00
    1    4   11      9.34      0.00
    1    6   11      9.54      0.00
    1    8   11     22.20      0.00
    1   10   11     -6.87      0.00
    2    3   11    -25.89      0.00
    2    5   11     24.32      0.00
    2    7   11     19.66      0.00
    2    9   11    -19.35      0.00
    0    3   11      2.78      0.00
    3    4   11     20.68      0.00
    3    6   11     46.15      0.00
    3    8   11     -9.74      0.00
    3   10   11     -3.93      0.00
    4    5   11    -62.89      0.00
    4    7   11     28.39      0.00
    4    9   11     30.65      0.00
    0    5   11    -13.91      0.00
    5    6   11    -14.08      0.00
    5    8   11     19.16      0.00
    5   10   11    -11.86      0.00
    6    7   11     42.15      0.00
    6    9   11    -31.04      0.00
    0    7   11      5.00      0.00
    7    8   11     -0.33      0.00
    7   10   11     17.95      0.00
    8    9   11    -23.60      0.00
    0    9   11     -3.23      0.00
    9   10   11    -10.94      0.00
    0   11   11     52.85      0.00
    2   11   11    -19.52      0.00
    4   11   11    -30.71      0.00
    6   11   11    -10.99      0.00
    8   11   11     23.79      0.00
   10   11   11    -20.39      0.00
    0    0   12    -15.89      0.00
    1    1   12    -11.74      0.00
    1    3   12     -3.76      0.00
    1    5   12     74.63      0.00
    1    7   12     19.72      0.00
    1    9   12     14.97      0.00
    1   11   12      9.00      0.00
    0    2   12     39.16      0.00
    2    2   12     10.82      0.00
    2    4   12     20.24      0.00
    2    6   12     -6.96      0.00
    2    8   12     -9.96      0.00
    2   10   12    -11.75      0.00
    3    3   12     -3.56      0.00
    3    5   12    -25.07      0.00
    3    7   12     -1.97      0.00
    3    9   12      4.97      0.00
    3   11   12      4.58      0.00
    0    4   12     68.97      0.00
    4    4   12    -40.32      0.00
    4    6   12     17.43      0.00
    4    8   12     18.76      0.00
    4   10   12     46.47      0.00
    5    5   12    -28.59      0.00
    5    7   12      4.30      0.00
    5    9   12     -8.49      0.00
    5   11   12     10.26      0.00
    0    6   12     14.18      0.00
    6    6   12    -17.85      0.00
    6    8   12    -21.33      0.00
    6   10   12      7.84      0.00
    7    7   12     22.02      0.00
    7    9   12     12.71      0.00
    7   11   12    -25.17      0.00
    0    8   12      8.80      0.00
    8    8   12     23.28      0.00
    8   10   12    -10.22      0.00
    9    9   12    -30.30      0.00
    9   11   12    102.53      0.00
    0   10   12      1.66      0.00
   10   10   12    -24.36      0.00
   11   11   12    -35.92      0.00
    0   12   12     28.56      0.00
    2   12   12    -25.18      0.00
    4   12   12    -11.93      0.00
    6   12   12    -11.26      0.00
    8   12   12     29.42      0.00
   10   12   12    -17.56      0.00
   12   12   12    -31.06      0.00
    0    1   13    -41.99      0.00
    1    2   13     38.70      0.00
    1    4   13     28.36      0.00
    1    6   13      6.26      0.00
    1    8   13     -0.17      0.00
    1   10   13     -0.26      0.00
    1   12   13    -13.33      0.00
    2    3   13     -9.54      0.00
    2    5   13      3.57      0.00
    2    7   13     -6.64      0.00
    2    9   13      2.91      0.00
    2   11   13     13.70      0.00
    0    3   13     64.21      0.00
    3    4   13     -5.22      0.00
    3    6   13      2.78      0.00
    3    8   13    -19.92      0.00
    3   10   13     -1.98      0.00
    3   12   13     11.07      0.00
    4    5   13     20.21      0.00
    4    7   13     11.02      0.00
    4    9   13    -10.77      0.00
    4   11   13      6.72      0.00
    0    5   13     21.69      0.00
    5    6   13     -7.13      0.00
    5    8   13     -1.81      0.00
    5   10   13    -19.43      0.00
    5   12   13    -36.68      0.00
    6    7   13      6.11      0.00
    6    9   13      6.27      0.00
    6   11   13     21.55      0.00
    0    7   13     -7.45      0.00
    7    8   13     23.98      0.00
    7   10   13    -27.44      0.00
    7   12   13    -95.99      0.00
    8    9   13     10.21      0.00
    8   11   13     19.52      0.00
    0    9   13     16.52      0.00
    9   10   13      0.57      0.00
    9   12   13    -26.58      0.00
   10   11   13     90.26      0.00
    0   11   13    -47.01      0.00
   11   12   13    -34.86      0.00
    0   13   13     29.53      0.00
    2   13   13     27.11      0.00
    4   13   13      7.23      0.00
    6   13   13    -38.48      0.00
    8   13   13     15.06      0.00
   10   13   13    -15.91      0.00
   12   13   13    -10.38      0.00
    0    0   14    -36.30      0.00
    1    1   14     11.37      0.00
    1    3   14      2.55      0.00
    1    5   14    -18.74      0.00
    1    7   14     -6.27      0.00
    1    9   14    -19.59      0.00
    1   11   14     19.88      0.00
    1   13   14    113.64      0.00
    0    2   14     11.74      0.00
    2    2   14    -61.87      0.00
    2    4   14     34.67      0.00
    2    6   14    -51.89      0.00
    2    8   14    -12.76      0.00
    2   10   14      8.75      0.00
    2   12   14     -8.57      0.00
    3    3   14     31.89      0.00
    3    5   14      6.49      0.00
    3    7   14      5.57      0.00
    3    9   14     -8.28      0.00
    3   11   14    -14.56      0.00
    3   13   14     51.73      0.00
    0    4   14    -48.72      0.00
    4    4   14    -40.85      0.00
    4    6   14     52.82      0.00
    4    8   14     -2.29      0.00
    4   10   14     -3.60      0.00
    4   12   14    -14.52      0.00
    5    5   14    -38.05      0.00
    5    7   14      3.42      0.00
    5    9   14     -7.93      0.00
    5   11   14    -39.35      0.00
    5   13   14      3.83      0.00
    0    6   14     16.15      0.00
    6    6   14    -35.45      0.00
    6    8   14     65.43      0.00
    6   10   14     46.98      0.00
    6   12   14      8.26      0.00
    7    7   14    -39.56      0.00
    7    9   14      6.50      0.00
    7   11   14   -104.48      0.00
    7   13   14     10.33      0.00
    0    8   14    -31.14      0.00
    8    8   14    -41.39      0.00
    8   10   14   -140.04      0.00
    8   12   14    -29.22      0.00
    9    9   14    -89.19      0.00
    9   11   14    -22.58      0.00
    9   13   14    -19.75      0.00
    0   10   14     26.49      0.00
   10   10   14    -11.81      0.00
   10   12   14      7.35      0.00
   11   11   14      0.86      0.00
   11   13   14     12.26      0.00
    0   12   14    -29.79      0.00
   12   12   14     11.94      0.00
   13   13   14     10.43      0.00
    0   14   14     42.07      0.00
    2   14   14      6.53      0.00
    4   14   14      5.73      0.00
    6   14   14     12.54      0.00
    8   14   14     34.73      0.00
   10   14   14      6.67      0.00
   12   14   14     -7.80      0.00
   14   14   14    -15.12      0.00
    0    1   15     47.58      0.00
    1    2   15    -24.09      0.00
    1    4   15     12.39      0.00
    1    6   15    -18.44      0.00
    1    8   15     -3.33      0.00
    1   10   15    -36.70      0.00
    1   12   15    -77.93      0.00
    1   14   15      3.65      0.00
    2    3   15     -8.86      0.00
    2    5   15     17.98      0.00
    2    7   15     -3.18      0.00
    2    9   15     -6.74      0.00
    2   11   15     25.85      0.00
    2   13   15      5.43      0.00
    0    3   15     -2.48      0.00
    3    4   15     -0.29      0.00
    3    6   15     14.43      0.00
    3    8   15     14.76      0.00
    3   10   15    -52.87      0.00
    3   12   15     13.73      0.00
    3   14   15      5.54      0.00
    4    5   15    -20.69      0.00
    4    7   15     -5.51      0.00
    4    9   15      2.54      0.00
    4   11   15     42.99      0.00
    4   13   15     10.39      0.00
    0    5   15    -18.69      0.00
    5    6   15     23.46      0.00
    5    8   15     10.25      0.00
    5   10   15     -8.07      0.00
    5   12   15     51.96      0.00
    5   14   15     15.15      0.00
    6    7   15    -22.98      0.00
    6    9   15     61.55      0.00
    6   11   15     92.37      0.00
    6   13   15     -6.24      0.00
    0    7   15      6.46      0.00
    7    8   15     99.27      0.00
    7   10   15     48.99      0.00
    7   12   15     11.70      0.00
    7   14   15    -17.82      0.00
    8    9   15     89.86      0.00
    8   11   15     15.15      0.00
    8   13   15     -8.85      0.00
    0    9   15     23.65      0.00
    9   10   15     -0.64      0.00
    9   12   15      0.58      0.00
    9   14   15      4.09      0.00
   10   11   15      8.33      0.00
   10   13   15      0.27      0.00
    0   11   15    -48.92      0.00
   11   12   15    -11.81      0.00
   11   14   15     11.32      0.00
   12   13   15      5.13      0.00
    0   13   15    -25.65      0.00
   13   14   15     -2.09      0.00
    0   15   15      6.54      0.00
    2   15   15     -3.39      0.00
    4   15   15    -22.84      0.00
    6   15   15    -11.22      0.00
    8   15   15     -2.49      0.00
   10   15   15    -13.18      0.00
   12   15   15    -11.36      0.00
   14   15   15      1.21      0.00
    0    0   16      5.89      0.00
    1    1   16    -31.80      0.00
    1    3   16     -3.25      0.00
    1    5   16     -2.54      0.00
    1    7   16      3.89      0.00
    1    9   16    -28.65      0.00
    1   11   16      3.64      0.00
    1   13   16     17.82      0.00
    1   15   16      2.04      0.00
    0    2   16     28.15      0.00
    2    2   16      2.20      0.00
    2    4   16     45.78      0.00
    2    6   16    -32.05      0.00
    2    8   16      4.55      0.00
    2   10   16     35.97      0.00
    2   12   16      5.74      0.00
    2   14   16    -24.17      0.00
    3    3   16     12.52      0.00
    3    5   16      8.24      0.00
    3    7   16     17.42      0.00
    3    9   16      6.43      0.00
    3   11   16     46.91      0.00
    3   13   16      6.15      0.00
    3   15   16     13.38      0.00
    0    4   16      8.67      0.00
    4    4   16    -10.60      0.00
    4    6   16    -15.74      0.00
    4    8   16    -52.45      0.00
    4   10   16    -19.58      0.00
    4   12   16     -4.48      0.00
    4   14   16     -6.34      0.00
    5    5   16     30.67      0.00
    5    7   16     39.70      0.00
    5    9   16   -133.40      0.00
    5   11   16    -20.14      0.00
    5   13   16     -4.08      0.00
    5   15   16      0.00      0.00
    0    6   16     39.79      0.00
    6    6   16     -8.40      0.00
    6    8   16     40.92      0.00
    6   10   16    -21.56      0.00
    6   12   16      5.24      0.00
    6   14   16      3.58      0.00
    7    7   16    -62.69      0.00
    7    9   16    -30.64      0.00
    7   11   16      0.69      0.00
    7   13   16     -1.48      0.00
    7   15   16     19.07      0.00
    0    8   16    -42.43      0.00
    8    8   16     85.92      0.00
    8   10   16    -31.94      0.00
    8   12   16      3.94      0.00
    8   14   16      4.98      0.00
    9    9   16      8.01      0.00
    9   11   16      8.06      0.00
    9   13   16     -0.45      0.00
    9   15   16     10.02      0.00
    0   10   16     38.66      0.00
   10   10   16    -18.43      0.00
   10   12   16     10.17      0.00
   10   14   16     -6.71      0.00
   11   11   16     -3.52      0.00
   11   13   16      4.48      0.00
   11   15   16      0.48      0.00
    0   12   16     -2.51      0.00
   12   12   16     -7.74      0.00
   12   14   16    -12.42      0.00
   13   13   16      2.23      0.00
   13   15   16     17.41      0.00
    0   14   16     -9.49      0.00
   14   14   16     12.22      0.00
   15   15   16    -11.97      0.00
    0   16   16     20.52      0.00
    2   16   16     10.79      0.00
    4   16   16    -20.31      0.00
    6   16   16    -10.96      0.00
    8   16   16      0.05      0.00
   10   16   16     -4.49      0.00
   12   16   16      5.97      0.00
   14   16   16     18.39      0.00
   16   16   16      9.06      0.00
    0    1   17    -25.23      0.00
    1    2   17      9.32      0.00
    1    4   17    -31.81      0.00
    1    6   17      2.52      0.00
    1    8   17    -39.92      0.00
    1   10   17    -20.98      0.00
    1   12   17    -15.30      0.00
    1   14   17     -4.94      0.00
    1   16   17      9.30      0.00
    2    3   17    -34.04      0.00
    2    5   17    -29.50      0.00
    2    7   17     20.70      0.00
    2    9   17      6.90      0.00
    2   11   17     12.34      0.00
    2   13   17     -2.95      0.00
    2   15   17    -19.27      0.00
    0    3   17      7.85      0.00
    3    4   17     11.10      0.00
    3    6   17     20.79      0.00
    3    8   17    152.55      0.00
    3   10   17    -31.44      0.00
    3   12   17    -12.34      0.00
    3   14   17      0.94      0.00
    3   16   17     -7.39      0.00
    4    5   17      0.71      0.00
    4    7   17     77.59      0.00
    4    9   17    -27.09      0.00
    4   11   17     -6.16      0.00
    4   13   17      5.20      0.00
    4   15   17     13.45      0.00
    0    5   17     19.85      0.00
    5    6   17    -33.38      0.00
    5    8   17     38.61      0.00
    5   10   17    -17.53      0.00
    5   12   17    -13.19      0.00
    5   14   17      9.65      0.00
    5   16   17     -5.43      0.00
    6    7   17    -41.63      0.00
    6    9   17    -18.52      0.00
    6   11   17      2.09      0.00
    6   13   17     -4.82      0.00
    6   15   17    -10.42      0.00
    0    7   17    -31.45      0.00
    7    8   17    -25.96      0.00
    7   10   17     17.36      0.00
    7   12   17     10.74      0.00
    7   14   17    -17.94      0.00
    7   16   17      0.38      0.00
    8    9   17     -7.40      0.00
    8   11   17     -4.96      0.00
    8   13   17      2.46      0.00
    8   15   17      4.79      0.00
    0    9   17     28.60      0.00
    9   10   17      3.59      0.00
    9   12   17      1.94      0.00
    9   14   17     -6.16      0.00
    9   16   17     -5.00      0.00
   10   11   17     -1.23      0.00
   10   13   17      3.13      0.00
   10   15   17     -5.95      0.00
    0   11   17     13.88      0.00
   11   12   17      9.79      0.00
   11   14   17     19.85      0.00
   11   16   17      3.79      0.00
   12   13   17     -4.02      0.00
   12   15   17     -0.20      0.00
    0   13   17     28.52      0.00
   13   14   17     -4.49      0.00
   13   16   17    -12.23      0.00
   14   15   17     -0.58      0.00
    0   15   17      8.88      0.00
   15   16   17      2.50      0.00
    0   17   17      4.39      0.00
    2   17   17    -13.18      0.00
    4   17   17      0.98      0.00
    6   17   17     -4.32      0.00
    8   17   17     20.09      0.00
   10   17   17     -3.02      0.00
   12   17   17     17.28      0.00
   14   17   17      6.00      0.00
   16   17   17     13.39      0.00
    0    0   18     73.08      0.00
    1    1   18     -1.31      0.00
    1    3   18    -43.59      0.00
    1    5   18     18.06      0.00
    1    7   18    -58.88      0.00
    1    9   18     -9.17      0.00
    1   11   18     20.41      0.00
    1   13   18    -21.55      0.00
    1   15   18    -17.95      0.00
    1   17   18     10.68      0.00
    0    2   18    -42.06      0.00
    2    2   18     -8.96      0.00
    2    4   18     23.98      0.00
    2    6   18    -84.80      0.00
    2    8   18    -28.60      0.00
    2   10   18    -13.94      0.00
    2   12   18     11.03      0.00
    2   14   18     -2.62      0.00
    2   16   18    -15.44      0.00
    3    3   18     77.96      0.00
    3    5   18    103.73      0.00
    3    7   18    -15.70      0.00
    3    9   18      6.10      0.00
    3   11   18    -16.19      0.00
    3   13   18    -25.03      0.00
    3   15   18     14.98      0.00
    3   17   18     -1.60      0.00
    0    4   18     40.44      0.00
    4    4   18    121.64      0.00
    4    6   18      1.59      0.00
    4    8   18     15.20      0.00
    4   10   18     -0.45      0.00
    4   12   18    -20.24      0.00
    4   14   18    -13.23      0.00
    4   16   18     17.76      0.00
    5    5   18    -39.64      0.00
    5    7   18    -13.95      0.00
    5    9   18    -10.05      0.00
    5   11   18      8.21      0.00
    5   13   18     30.37      0.00
    5   15   18      7.43      0.00
    5   17   18     -3.93      0.00
    0    6   18     75.22      0.00
    6    6   18     32.01      0.00
    6    8   18     19.50      0.00
    6   10   18    -19.46      0.00
    6   12   18      5.80      0.00
    6   14   18    -12.78      0.00
    6   16   18     -6.65      0.00
    7    7   18     -3.39      0.00
    7    9   18     -0.84      0.00
    7   11   18      4.67      0.00
    7   13   18      2.23      0.00
    7   15   18      8.59      0.00
    7   17   18      1.47      0.00
    0    8   18     50.80      0.00
    8    8   18      4.65      0.00
    8   10   18      0.97      0.00
    8   12   18      1.41      0.00
    8   14   18     12.26      0.00
    8   16   18      3.87      0.00
    9    9   18      0.90      0.00
    9   11   18     20.79      0.00
    9   13   18      3.76      0.00
    9   15   18    -14.75      0.00
    9   17   18     -5.88      0.00
    0   10   18     26.29      0.00
   10   10   18     19.11      0.00
   10   12   18      9.39      0.00
   10   14   18     -7.40      0.00
   10   16   18      2.96      0.00
   11   11   18      7.67      0.00
   11   13   18    -10.64      0.00
   11   15   18      4.81      0.00
   11   17   18      2.01      0.00
    0   12   18     39.22      0.00
   12   12   18      2.13      0.00
   12   14   18      5.32      0.00
   12   16   18     -3.42      0.00
   13   13   18     -0.15      0.00
   13   15   18     -0.64      0.00
   13   17   18     -0.46      0.00
    0   14   18      8.33      0.00
   14   14   18      4.43      0.00
   14   16   18     -6.01      0.00
   15   15   18     -3.12      0.00
   15   17   18      2.00      0.00
    0   16   18     -4.60      0.00
   16   16   18      1.29      0.00
   17   17   18     -9.88      0.00
    0   18   18     12.32      0.00
    2   18   18    -19.05      0.00
    4   18   18     10.04      0.00
    6   18   18     -8.99      0.00
    8   18   18     15.60      0.00
   10   18   18     -5.27      0.00
   12   18   18      5.89      0.00
   14   18   18      2.76      0.00
   16   18   18     -0.31      0.00
   18   18   18      1.06      0.00
    0    1   19    130.46      0.00
    1    2   19   -122.74      0.00
    1    4   19    -45.82      0.00
    1    6   19     27.67      0.00
    1    8   19    -28.29      0.00
    1   10   19      9.38      0.00
    1   12   19     -0.06      0.00
    1   14   19      0.85      0.00
    1   16   19     -6.36      0.00
    1   18   19     16.72      0.00
    2    3   19    -12.05      0.00
    2    5   19      1.51      0.00
    2    7   19    -14.49      0.00
    2    9   19    -18.58      0.00
    2   11   19      2.70      0.00
    2   13   19      2.67      0.00
    2   15   19    -18.88      0.00
    2   17   19     -1.98      0.00
    0    3   19    -14.26      0.00
    3    4   19     17.89      0.00
    3    6   19     -7.72      0.00
    3    8   19      2.01      0.00
    3   10   19      5.39      0.00
    3   12   19      4.38      0.00
    3   14   19      7.23      0.00
    3   16   19      1.35      0.00
    3   18   19     27.30      0.00
    4    5   19      1.75      0.00
    4    7   19      4.74      0.00
    4    9   19      5.88      0.00
    4   11   19     -5.37      0.00
    4   13   19    -14.87      0.00
    4   15   19     -2.89      0.00
    4   17   19      9.79      0.00
    0    5   19    -47.98      0.00
    5    6   19      5.92      0.00
    5    8   19     -4.16      0.00
    5   10   19     25.41      0.00
    5   12   19    -11.99      0.00
    5   14   19     11.01      0.00
    5   16   19     24.00      0.00
    5   18   19     10.19      0.00
    6    7   19    -10.00      0.00
    6    9   19    -13.89      0.00
    6   11   19     -5.39      0.00
    6   13   19     10.81      0.00
    6   15   19      0.47      0.00
    6   17   19      0.58      0.00
    0    7   19     12.38      0.00
    7    8   19      2.64      0.00
    7   10   19     -2.01      0.00
    7   12   19    -10.83      0.00
    7   14   19     16.96      0.00
    7   16   19     -5.77      0.00
    7   18   19    -15.49      0.00
    8    9   19     10.70      0.00
    8   11   19     14.94      0.00
    8   13   19    -10.47      0.00
    8   15   19      8.99      0.00
    8   17   19     -4.97      0.00
    0    9   19     27.90      0.00
    9   10   19     -9.49      0.00
    9   12   19     -7.12      0.00
    9   14   19     -2.33      0.00
    9   16   19      5.87      0.00
    9   18   19     -4.61      0.00
   10   11   19      7.33      0.00
   10   13   19     -2.80      0.00
   10   15   19     11.38      0.00
   10   17   19     -2.29      0.00
    0   11   19     -6.88      0.00
   11   12   19     -0.85      0.00
   11   14   19     -7.85      0.00
   11   16   19      3.79      0.00
   11   18   19      2.68      0.00
   12   13   19      6.76      0.00
   12   15   19     -3.18      0.00
   12   17   19      1.48      0.00
    0   13   19    -12.85      0.00
   13   14   19      1.06      0.00
   13   16   19    -19.83      0.00
   13   18   19      1.66      0.00
   14   15   19     -6.61      0.00
   14   17   19      5.28      0.00
    0   15   19      5.34      0.00
   15   16   19      6.82      0.00
   15   18   19    -12.16      0.00
   16   17   19      4.17      0.00
    0   17   19      2.58      0.00
   17   18   19     -4.14      0.00
    0   19   19     21.15      0.00
    2   19   19     -7.39      0.00
    4   19   19     20.01      0.00
    6   19   19      1.60      0.00
    8   19   19      7.45      0.00
   10   19   19      4.20      0.00
   12   19   19     -0.07      0.00
   14   19   19      2.56      0.00
   16   19   19      9.45      0.00
   18   19   19     -5.10      0.00
    0    0   20    103.91      0.00
    1    1   20     -7.40      0.00
    1    3   20     -3.99      0.00
    1    5   20     -6.74      0.00
    1    7   20      6.29      0.00
    1    9   20     -8.27      0.00
    1   11   20      6.48      0.00
    1   13   20     -1.03      0.00
    1   15   20     11.27      0.00
    1   17   20      6.87      0.00
    1   19   20     -3.76      0.00
    0    2   20    -27.27      0.00
    2    2   20    -17.96      0.00
    2    4   20     -1.27      0.00
    2    6   20     -0.77      0.00
    2    8   20      3.09      0.00
    2   10   20     -3.40      0.00
    2   12   20    -24.77      0.00
    2   14   20     -4.82      0.00
    2   16   20    -14.64      0.00
    2   18   20      4.33      0.00
    3    3   20      2.04      0.00
    3    5   20     19.22      0.00
    3    7   20      7.94      0.00
    3    9   20     -4.58      0.00
    3   11   20     11.18      0.00
    3   13   20      3.01      0.00
    3   15   20    -12.62      0.00
    3   17   20    -17.76      0.00
    3   19   20     -7.63      0.00
    0    4   20     37.16      0.00
    4    4   20    -35.84      0.00
    4    6   20      1.62      0.00
    4    8   20     -3.77      0.00
    4   10   20     -9.53      0.00
    4   12   20      8.87      0.00
    4   14   20     14.37      0.00
    4   16   20      3.70      0.00
    4   18   20      5.87      0.00
    5    5   20      9.42      0.00
    5    7   20     18.62      0.00
    5    9   20     -0.76      0.00
    5   11   20     -7.12      0.00
    5   13   20     -6.18      0.00
    5   15   20    -18.82      0.00
    5   17   20     -0.17      0.00
    5   19   20     -4.68      0.00
    0    6   20     17.19      0.00
    6    6   20     25.84      0.00
    6    8   20    -13.67      0.00
    6   10   20     -4.92      0.00
    6   12   20     -2.14      0.00
    6   14   20    -12.59      0.00
    6   16   20      2.16      0.00
    6   18   20     -4.07      0.00
    7    7   20      7.08      0.00
    7    9   20     12.14      0.00
    7   11   20      3.11      0.00
    7   13   20    -18.73      0.00
    7   15   20    -12.09      0.00
    7   17   20     -5.94      0.00
    7   19   20      1.70      0.00
    0    8   20    -15.65      0.00
    8    8   20     -1.20      0.00
    8   10   20     -0.68      0.00
    8   12   20     11.14      0.00
    8   14   20     -0.37      0.00
    8   16   20     -5.36      0.00
    8   18   20     15.50      0.00
    9    9   20      3.00      0.00
    9   11   20     -1.14      0.00
    9   13   20      5.00      0.00
    9   15   20      0.79      0.00
    9   17   20      2.68      0.00
    9   19   20     -4.20      0.00
    0   10   20    -12.34      0.00
   10   10   20    -23.54      0.00
   10   12   20     18.10      0.00
   10   14   20     -8.46      0.00
   10   16   20     -5.84      0.00
   10   18   20      7.29      0.00
   11   11   20      5.37      0.00
   11   13   20     -3.78      0.00
   11   15   20     10.62      0.00
   11   17   20     -2.07      0.00
   11   19   20     -7.69      0.00
    0   12   20     12.17      0.00
   12   12   20     -0.10      0.00
   12   14   20      2.98      0.00
   12   16   20     -3.62      0.00
   12   18   20     -9.00      0.00
   13   13   20    -19.78      0.00
   13   15   20      4.95      0.00
   13   17   20      4.07      0.00
   13   19   20     -4.96      0.00
    0   14   20     -5.75      0.00
   14   14   20     -2.29      0.00
   14   16   20     -1.26      0.00
   14   18   20     -9.36      0.00
   15   15   20     19.38      0.00
   15   17   20     -3.69      0.00
   15   19   20     -2.21      0.00
    0   16   20     -8.13      0.00
   16   16   20      5.52      0.00
   16   18   20      5.62      0.00
   17   17   20      4.59      0.00
   17   19   20     -1.48      0.00
    0   18   20      3.78      0.00
   18   18   20     10.90      0.00
   19   19   20      0.97      0.00
    0   20   20     -1.79      0.00
    2   20   20    -36.95      0.00
    4   20   20     -7.65      0.00
    6   20   20      0.07      0.00
    8   20   20     14.95      0.00
   10   20   20     -7.89      0.00
   12   20   20     -9.85      0.00
   14   20   20     11.09      0.00
   16   20   20     -4.75      0.00
   18   20   20     -8.68      0.00
   20   20   20     -5.93      0.00
    0    1   21     -2.85      0.00
    1    2   21      3.25      0.00
    1    4   21     -4.34      0.00
    1    6   21     -1.01      0.00
    1    8   21      4.21      0.00
    1   10   21      0.88      0.00
    1   12   21     -2.78      0.00
    1   14   21    -18.74      0.00
    1   16   21    -13.35      0.00
    1   18   21     -3.71      0.00
    1   20   21      7.19      0.00
    2    3   21      0.90      0.00
    2    5   21     -9.56      0.00
    2    7   21    -19.80      0.00
    2    9   21     -2.09      0.00
    2   11   21    -12.07      0.00
    2   13   21     -3.28      0.00
    2   15   21     -7.15      0.00
    2   17   21     -5.69      0.00
    2   19   21     -5.42      0.00
    0    3   21    -37.45      0.00
    3    4   21      4.03      0.00
    3    6   21    -12.25      0.00
    3    8   21     10.98      0.00
    3   10   21    -14.61      0.00
    3   12   21     -1.81      0.00
    3   14   21      7.60      0.00
    3   16   21     13.33      0.00
    3   18   21      8.84      0.00
    3   20   21     -0.68      0.00
    4    5   21     -4.78      0.00
    4    7   21     14.41      0.00
    4    9   21      5.34      0.00
    4   11   21      9.17      0.00
    4   13   21      9.42      0.00
    4   15   21     13.43      0.00
    4   17   21     -7.22      0.00
    4   19   21      2.27      0.00
    0    5   21     19.64      0.00
    5    6   21    -21.45      0.00
    5    8   21      6.70      0.00
    5   10   21     -9.00      0.00
    5   12   21      7.68      0.00
    5   14   21      1.25      0.00
    5   16   21      1.10      0.00
    5   18   21      1.97      0.00
    5   20   21     -8.66      0.00
    6    7   21     -7.20      0.00
    6    9   21      3.03      0.00
    6   11   21      1.64      0.00
    6   13   21     -8.69      0.00
    6   15   21      5.73      0.00
    6   17   21     -4.74      0.00
    6   19   21     -4.60      0.00
    0    7   21      1.00      0.00
    7    8   21      9.95      0.00
    7   10   21      3.92      0.00
    7   12   21    -13.45      0.00
    7   14   21     -2.73      0.00
    7   16   21      9.37      0.00
    7   18   21      0.38      0.00
    7   20   21    -10.82      0.00
    8    9   21     -8.21      0.00
    8   11   21     -0.51      0.00
    8   13   21      2.43      0.00
    8   15   21      9.68      0.00
    8   17   21     -4.51      0.00
    8   19   21     -1.08      0.00
    0    9   21      0.02      0.00
    9   10   21      3.24      0.00
    9   12   21      1.89      0.00
    9   14   21     -1.07      0.00
    9   16   21     -0.20      0.00
    9   18   21     -1.01      0.00
    9   20   21      3.97      0.00
   10   11   21     -0.87      0.00
   10   13   21      1.84      0.00
   10   15   21     -1.87      0.00
   10   17   21      1.62      0.00
   10   19   21      3.42      0.00
    0   11   21      0.91      0.00
   11   12   21      5.58      0.00
   11   14   21      8.60      0.00
   11   16   21      0.19      0.00
   11   18   21      3.88      0.00
   11   20   21      1.85      0.00
   12   13   21     -3.25      0.00
   12   15   21      5.75      0.00
   12   17   21      2.88      0.00
   12   19   21     -4.59      0.00
    0   13   21      5.46      0.00
   13   14   21      3.85      0.00
   13   16   21      2.91      0.00
   13   18   21     -0.91      0.00
   13   20   21      0.92      0.00
   14   15   21     -9.59      0.00
   14   17   21      4.42      0.00
   14   19   21      9.53      0.00
    0   15   21     13.17      0.00
   15   16   21      8.53      0.00
   15   18   21      3.11      0.00
   15   20   21     -5.55      0.00
   16   17   21     -0.96      0.00
   16   19   21      2.86      0.00
    0   17   21      7.99      0.00
   17   18   21     10.72      0.00
   17   20   21    -10.51      0.00
   18   19   21     -6.58      0.00
    0   19   21     -3.69      0.00
   19   20   21     -4.48      0.00
    0   21   21     -3.11      0.00
    2   21   21     -4.51      0.00
    4   21   21      7.68      0.00
    6   21   21    -15.40      0.00
    8   21   21      4.74      0.00
   10   21   21     10.81      0.00
   12   21   21     -0.17      0.00
   14   21   21     -5.91      0.00
   16   21   21      9.69      0.00
   18   21   21      4.62      0.00
   20   21   21      3.41      0.00
    0    0   22    -31.55      0.00
    1    1   22     25.05      0.00
    1    3   22     11.86      0.00
    1    5   22    -10.57      0.00
    1    7   22      8.48      0.00
    1    9   22      3.73      0.00
    1   11   22     11.25      0.00
    1   13   22     -4.52      0.00
    1   15   22     -4.93      0.00
    1   17   22      4.62      0.00
    1   19   22     -7.90      0.00
    1   21   22     -6.87      0.00
    0    2   22     -7.33      0.00
    2    2   22     -4.88      0.00
    2    4   22      4.38      0.00
    2    6   22      7.47      0.00
    2    8   22    -13.77      0.00
    2   10   22      2.63      0.00
    2   12   22     -1.46      0.00
    2   14   22     11.40      0.00
    2   16   22    -12.91      0.00
    2   18   22     -1.24      0.00
    2   20   22     -0.29      0.00
    3    3   22     -9.62      0.00
    3    5   22    -11.25      0.00
    3    7   22    -12.02      0.00
    3    9   22      6.64      0.00
    3   11   22     -1.15      0.00
    3   13   22      2.63      0.00
    3   15   22     23.62      0.00
    3   17   22     -4.04      0.00
    3   19   22    -10.42      0.00
    3   21   22      7.67      0.00
    0    4   22     -3.41      0.00
    4    4   22     -7.95      0.00
    4    6   22     24.94      0.00
    4    8   22    -10.43      0.00
    4   10   22    -16.38      0.00
    4   12   22     -0.76      0.00
    4   14   22      5.05      0.00
    4   16   22     -9.83      0.00
    4   18   22     -5.41      0.00
    4   20   22      3.66      0.00
    5    5   22     -0.11      0.00
    5    7   22      0.49      0.00
    5    9   22     -1.89      0.00
    5   11   22      9.12      0.00
    5   13   22     -4.92      0.00
    5   15   22     11.11      0.00
    5   17   22      9.63      0.00
    5   19   22      0.45      0.00
    5   21   22      5.00      0.00
    0    6   22     11.33      0.00
    6    6   22     -6.34      0.00
    6    8   22    -12.49      0.00
    6   10   22      1.17      0.00
    6   12   22      4.16      0.00
    6   14   22     -1.62      0.00
    6   16   22     -7.75      0.00
    6   18   22     -3.09      0.00
    6   20   22      0.18      0.00
    7    7   22     10.12      0.00
    7    9   22      4.39      0.00
    7   11   22      3.62      0.00
    7   13   22    -10.67      0.00
    7   15   22     13.65      0.00
    7   17   22      8.82      0.00
    7   19   22     -8.80      0.00
    7   21   22     -2.64      0.00
    0    8   22      8.31      0.00
    8    8   22     10.44      0.00
    8   10   22     -9.85      0.00
    8   12   22     -4.71      0.00
    8   14   22     -4.45      0.00
    8   16   22     -0.87      0.00
    8   18   22      5.53      0.00
    8   20   22      4.42      0.00
    9    9   22      6.26      0.00
    9   11   22      6.33      0.00
    9   13   22     -7.18      0.00
    9   15   22      2.12      0.00
    9   17   22     -0.45      0.00
    9   19   22     -0.09      0.00
    9   21   22      6.64      0.00
    0   10   22      1.74      0.00
   10   10   22     -7.09      0.00
   10   12   22     -7.23      0.00
   10   14   22      2.54      0.00
   10   16   22     -3.07      0.00
   10   18   22     -0.96      0.00
   10   20   22     -1.89      0.00
   11   11   22      1.15      0.00
   11   13   22      6.24      0.00
   11   15   22     -1.91      0.00
   11   17   22      2.88      0.00
   11   19   22      0.03      0.00
   11   21   22      0.79      0.00
    0   12   22      6.23      0.00
   12   12   22    -16.42      0.00
   12   14   22      4.43      0.00
   12   16   22     -1.84      0.00
   12   18   22     -7.52      0.00
   12   20   22      3.64      0.00
   13   13   22     -9.56      0.00
   13   15   22      1.66      0.00
   13   17   22     -7.91      0.00
   13   19   22      2.09      0.00
   13   21   22     -9.32      0.00
    0   14   22     -2.42      0.00
   14   14   22      2.01      0.00
   14   16   22      5.21      0.00
   14   18   22     -0.77      0.00
   14   20   22     -6.71      0.00
   15   15   22      7.59      0.00
   15   17   22      3.04      0.00
   15   19   22      4.62      0.00
   15   21   22     -0.10      0.00
    0   16   22     10.54      0.00
   16   16   22     -5.65      0.00
   16   18   22      4.25      0.00
   16   20   22      0.96      0.00
   17   17   22      4.89      0.00
   17   19   22     -7.21      0.00
   17   21   22      3.05      0.00
    0   18   22     16.28      0.00
   18   18   22    -10.40      0.00
   18   20   22      7.68      0.00
   19   19   22     13.02      0.00
   19   21   22      0.11      0.00
    0   20   22     -0.71      0.00
   20   20   22      2.65      0.00
   21   21   22    -13.73      0.00
    0   22   22      6.70      0.00
    2   22   22     10.03      0.00
    4   22   22    -14.92      0.00
    6   22   22      3.37      0.00
    8   22   22      8.17      0.00
   10   22   22      2.74      0.00
   12   22   22     16.05      0.00
   14   22   22     -2.51      0.00
   16   22   22     -1.65      0.00
   18   22   22     -0.69      0.00
   20   22   22     -3.54      0.00
   22   22   22     13.12      0.00
    0    1   23      4.99      0.00
    1    2   23     -7.60      0.00
    1    4   23      9.73      0.00
    1    6   23     -8.45      0.00
    1    8   23     -4.20      0.00
    1   10   23     -5.41      0.00
    1   12   23     11.15      0.00
    1   14   23     -7.18      0.00
    1   16   23      0.27      0.00
    1   18   23      4.76      0.00
    1   20   23    -16.14      0.00
    1   22   23     -1.18      0.00
    2    3   23     -6.51      0.00
    2    5   23     -3.20      0.00
    2    7   23      7.54      0.00
    2    9   23    -11.03      0.00
    2   11   23      1.75      0.00
    2   13   23      1.95      0.00
    2   15   23      1.69      0.00
    2   17   23     -9.59      0.00
    2   19   23      6.66      0.00
    2   21   23     -8.35      0.00
    0    3   23      7.58      0.00
    3    4   23    -11.96      0.00
    3    6   23     -2.57      0.00
    3    8   23     -3.32      0.00
    3   10   23      9.91      0.00
    3   12   23     -7.84      0.00
    3   14   23    -15.25      0.00
    3   16   23     -6.67      0.00
    3   18   23     -7.86      0.00
    3   20   23      4.49      0.00
    3   22   23      2.52      0.00
    4    5   23     -0.57      0.00
    4    7   23     -0.54      0.00
    4    9   23     -3.57      0.00
    4   11   23     10.57      0.00
    4   13   23      2.37      0.00
    4   15   23      5.34      0.00
    4   17   23     15.71      0.00
    4   19   23     -6.48      0.00
    4   21   23      6.69      0.00
    0    5   23    -18.67      0.00
    5    6   23     -5.48      0.00
    5    8   23      4.66      0.00
    5   10   23     -3.05      0.00
    5   12   23     -3.60      0.00
    5   14   23     -0.50      0.00
    5   16   23     -7.46      0.00
    5   18   23      3.99      0.00
    5   20   23     -3.96      0.00
    5   22   23     -7.53      0.00
    6    7   23    -12.74      0.00
    6    9   23      0.82      0.00
    6   11   23      3.68      0.00
    6   13   23     -7.57      0.00
    6   15   23     -0.74      0.00
    6   17   23     -2.42      0.00
    6   19   23      1.38      0.00
    6   21   23    -12.74      0.00
    0    7   23     -1.69      0.00
    7    8   23      8.62      0.00
    7   10   23      0.53      0.00
    7   12   23      7.47      0.00
    7   14   23     -8.37      0.00
    7   16   23      0.43      0.00
    7   18   23     13.53      0.00
    7   20   23     -1.39      0.00
    7   22   23      8.45      0.00
    8    9   23      3.73      0.00
    8   11   23      0.39      0.00
    8   13   23      0.09      0.00
    8   15   23     -0.39      0.00
    8   17   23      4.70      0.00
    8   19   23    -10.05      0.00
    8   21   23      1.14      0.00
    0    9   23     10.77      0.00
    9   10   23     -0.09      0.00
    9   12   23     -7.18      0.00
    9   14   23     -6.29      0.00
    9   16   23     -0.33      0.00
    9   18   23     -2.32      0.00
    9   20   23     -2.24      0.00
    9   22   23     -6.57      0.00
   10   11   23      1.92      0.00
   10   13   23     -1.17      0.00
   10   15   23     -0.54      0.00
   10   17   23     -7.91      0.00
   10   19   23     -5.28      0.00
   10   21   23     -7.85      0.00
    0   11   23      7.44      0.00
   11   12   23      1.88      0.00
   11   14   23     -1.44      0.00
   11   16   23      0.37      0.00
   11   18   23     -3.87      0.00
   11   20   23    -13.06      0.00
   11   22   23      6.93      0.00
   12   13   23     -6.00      0.00
   12   15   23     -7.98      0.00
   12   17   23      1.54      0.00
   12   19   23      9.92      0.00
   12   21   23     -4.76      0.00
    0   13   23    -18.67      0.00
   13   14   23      0.06      0.00
   13   16   23     13.48      0.00
   13   18   23    -10.66      0.00
   13   20   23    -10.09      0.00
   13   22   23     -3.23      0.00
   14   15   23      5.83      0.00
   14   17   23     -4.48      0.00
   14   19   23      6.15      0.00
   14   21   23     -9.21      0.00
    0   15   23      2.37      0.00
   15   16   23     -2.80      0.00
   15   18   23     -1.95      0.00
   15   20   23      1.83      0.00
   15   22   23     -7.07      0.00
   16   17   23      1.83      0.00
   16   19   23      1.80      0.00
   16   21   23      0.56      0.00
    0   17   23     41.43      0.00
   17   18   23      6.90      0.00
   17   20   23      2.05      0.00
   17   22   23    -15.17      0.00
   18   19   23      5.98      0.00
   18   21   23     -4.25      0.00
    0   19   23     -0.10      0.00
   19   20   23      5.82      0.00
   19   22   23     -1.99      0.00
   20   21   23     -5.24      0.00
    0   21   23      7.50      0.00
   21   22   23      0.96      0.00
    0   23   23     -1.24      0.00
    2   23   23     -8.96      0.00
    4   23   23     14.83      0.00
    6   23   23    -19.48      0.00
    8   23   23     -6.11      0.00
   10   23   23      2.68      0.00
   12   23   23      2.09      0.00
   14   23   23      1.62      0.00
   16   23   23     -5.17      0.00
   18   23   23      0.12      0.00
   20   23   23    -30.24      0.00
   22   23   23     -8.58      0.00
    0    0   24     -0.05      0.00
    1    1   24     -5.05      0.00
    1    3   24     -6.23      0.00
    1    5   24      9.11      0.00
    1    7   24     -4.14      0.00
    1    9   24     -3.35      0.00
    1   11   24     -3.68      0.00
    1   13   24      6.62      0.00
    1   15   24     -7.51      0.00
    1   17   24      3.35      0.00
    1   19   24      4.26      0.00
    1   21   24      4.29      0.00
    1   23   24      0.47      0.00
    0    2   24     24.41      0.00
    2    2   24    -13.56      0.00
    2    4   24      3.79      0.00
    2    6   24    -13.77      0.00
    2    8   24     12.83      0.00
    2   10   24     -7.16      0.00
    2   12   24     15.76      0.00
    2   14   24     -4.61      0.00
    2   16   24     -4.77      0.00
    2   18   24     -9.16      0.00
    2   20   24      2.16      0.00
    2   22   24    -15.56      0.00
    3    3   24      7.70      0.00
    3    5   24     10.47      0.00
    3    7   24     -0.47      0.00
    3    9   24     -7.40      0.00
    3   11   24    -10.22      0.00
    3   13   24     -4.48      0.00
    3   15   24     -0.01      0.00
    3   17   24      1.47      0.00
    3   19   24      1.75      0.00
    3   21   24     -2.03      0.00
    3   23   24      5.40      0.00
    0    4   24     -4.58      0.00
    4    4   24      8.19      0.00
    4    6   24      2.12      0.00
    4    8   24     11.34      0.00
    4   10   24      5.07      0.00
    4   12   24      3.61      0.00
    4   14   24      3.07      0.00
    4   16   24      3.46      0.00
    4   18   24     -3.31      0.00
    4   20   24     12.93      0.00
    4   22   24     -1.77      0.00
    5    5   24    -20.42      0.00
    5    7   24      1.27      0.00
    5    9   24     -7.50      0.00
    5   11   24     14.44      0.00
    5   13   24      8.73      0.00
    5   15   24      4.23      0.00
    5   17   24      1.53      0.00
    5   19   24     -7.44      0.00
    5   21   24      1.48      0.00
    5   23   24      0.08      0.00
    0    6   24     25.97      0.00
    6    6   24     -4.10      0.00
    6    8   24     -2.69      0.00
    6   10   24     -9.24      0.00
    6   12   24     -6.47      0.00
    6   14   24     -3.35      0.00
    6   16   24      0.68      0.00
    6   18   24     -7.62      0.00
    6   20   24     -2.74      0.00
    6   22   24     -3.24      0.00
    7    7   24     -2.02      0.00
    7    9   24      0.86      0.00
    7   11   24      3.29      0.00
    7   13   24      8.69      0.00
    7   15   24     -8.97      0.00
    7   17   24      3.03      0.00
    7   19   24      1.66      0.00
    7   21   24      6.75      0.00
    7   23   24    -10.66      0.00
    0    8   24     16.97      0.00
    8    8   24      0.27      0.00
    8   10   24      9.61      0.00
    8   12   24      3.69      0.00
    8   14   24     -2.51      0.00
    8   16   24     -6.76      0.00
    8   18   24     -6.23      0.00
    8   20   24     -2.82      0.00
    8   22   24      8.80      0.00
    9    9   24     -7.15      0.00
    9   11   24     -3.31      0.00
    9   13   24    -12.96      0.00
    9   15   24     11.18      0.00
    9   17   24     -1.31      0.00
    9   19   24     -0.43      0.00
    9   21   24      1.14      0.00
    9   23   24      2.17      0.00
    0   10   24     -6.10      0.00
   10   10   24    -10.04      0.00
   10   12   24     -5.39      0.00
   10   14   24      5.68      0.00
   10   16   24     -2.38      0.00
   10   18   24     -4.19      0.00
   10   20   24     -5.84      0.00
   10   22   24     -6.76      0.00
   11   11   24     -0.82      0.00
   11   13   24      5.00      0.00
   11   15   24     -4.51      0.00
   11   17   24     11.51      0.00
   11   19   24      6.16      0.00
   11   21   24      3.51      0.00
   11   23   24     10.06      0.00
    0   12   24     20.17      0.00
   12   12   24     17.87      0.00
   12   14   24     -0.59      0.00
   12   16   24    -10.05      0.00
   12   18   24      7.55      0.00
   12   20   24     11.25      0.00
   12   22   24    -13.41      0.00
   13   13   24     -0.26      0.00
   13   15   24      3.65      0.00
   13   17   24     -4.38      0.00
   13   19   24      7.72      0.00
   13   21   24     -1.63      0.00
   13   23   24      9.55      0.00
    0   14   24     11.88      0.00
   14   14   24     -0.60      0.00
   14   16   24     -0.73      0.00
   14   18   24      2.44      0.00
   14   20   24     14.06      0.00
   14   22   24      1.58      0.00
   15   15   24     -5.16      0.00
   15   17   24      2.12      0.00
   15   19   24    -10.45      0.00
   15   21   24     -0.18      0.00
   15   23   24      5.67      0.00
    0   16   24      4.97      0.00
   16   16   24     -1.39      0.00
   16   18   24      6.47      0.00
   16   20   24      1.25      0.00
   16   22   24      0.39      0.00
   17   17   24      1.57      0.00
   17   19   24      4.35      0.00
   17   21   24      1.85      0.00
   17   23   24     -7.24      0.00
    0   18   24      9.77      0.00
   18   18   24      1.72      0.00
   18   20   24     -3.41      0.00
   18   22   24      7.76      0.00
   19   19   24     -6.46      0.00
   19   21   24     -3.30      0.00
   19   23   24     -1.66      0.00
    0   20   24      1.38      0.00
   20   20   24    -14.54      0.00
   20   22   24      1.35      0.00
   21   21   24     -9.40      0.00
   21   23   24      0.64      0.00
    0   22   24     23.38      0.00
   22   22   24    -19.15      0.00
   23   23   24     -2.07      0.00
    0   24   24     27.97      0.00
    2   24   24    -11.14      0.00
    4   24   24    -18.19      0.00
    6   24   24    -33.63      0.00
    8   24   24    -11.40      0.00
   10   24   24     -6.47      0.00
   12   24   24     15.06      0.00
   14   24   24      0.84      0.00
   16   24   24    -10.73      0.00
   18   24   24     -7.36      0.00
   20   24   24    -17.13      0.00
   22   24   24      3.86      0.00
   24   24   24     57.03      0.00
    0    1   25     -1.78      0.00
    1    2   25     -3.60      0.00
    1    4   25      4.67      0.00
    1    6   25     13.68      0.00
    1    8   25     -0.43      0.00
    1   10   25      7.46      0.00
    1   12   25    -32.85      0.00
    1   14   25      0.26      0.00
    1   16   25      5.62      0.00
    1   18   25     -3.23      0.00
    1   20   25      6.23      0.00
    1   22   25      4.77      0.00
    1   24   25    -14.17      0.00
    2    3   25      3.88      0.00
    2    5   25      7.71      0.00
    2    7   25      8.88      0.00
    2    9   25     -0.14      0.00
    2   11   25    -14.68      0.00
    2   13   25    -12.20      0.00
    2   15   25      8.17      0.00
    2   17   25     -4.13      0.00
    2   19   25     13.20      0.00
    2   21   25    -13.08      0.00
    2   23   25     -8.83      0.00
    0    3   25      1.14      0.00
    3    4   25      6.53      0.00
    3    6   25    -10.97      0.00
    3    8   25    -15.73      0.00
    3   10   25      8.91      0.00
    3   12   25      0.53      0.00
    3   14   25     -4.02      0.00
    3   16   25     -2.89      0.00
    3   18   25      3.31      0.00
    3   20   25     -3.57      0.00
    3   22   25     -0.36      0.00
    3   24   25     -1.47      0.00
    4    5   25     12.76      0.00
    4    7   25      0.47      0.00
    4    9   25      2.99      0.00
    4   11   25     -5.37      0.00
    4   13   25      3.33      0.00
    4   15   25     -8.97      0.00
    4   17   25     -0.85      0.00
    4   19   25    -10.16      0.00
    4   21   25      6.07      0.00
    4   23   25      3.14      0.00
    0    5   25     -2.97      0.00
    5    6   25     -3.32      0.00
    5    8   25      1.21      0.00
    5   10   25      1.07      0.00
    5   12   25     -1.31      0.00
    5   14   25     -3.40      0.00
    5   16   25     -5.72      0.00
    5   18   25     13.45      0.00
    5   20   25     -0.55      0.00
    5   22   25     -8.53      0.00
    5   24   25     -7.92      0.00
    6    7   25      4.53      0.00
    6    9   25     -5.28      0.00
    6   11   25      2.37      0.00
    6   13   25     -6.24      0.00
    6   15   25      2.37      0.00
    6   17   25     -2.49      0.00
    6   19   25      7.98      0.00
    6   21   25     -2.37      0.00
    6   23   25     -5.92      0.00
    0    7   25     -2.65      0.00
    7    8   25    -10.12      0.00
    7   10   25     -5.07      0.00
    7   12   25      4.58      0.00
    7   14   25      4.91      0.00
    7   16   25     -0.35      0.00
    7   18   25      4.70      0.00
    7   20   25     -4.15      0.00
    7   22   25      3.37      0.00
    7   24   25      3.50      0.00
    8    9   25     -7.70      0.00
    8   11   25     -5.10      0.00
    8   13   25     -8.64      0.00
    8   15   25      1.01      0.00
    8   17   25      9.44      0.00
    8   19   25      1.21      0.00
    8   21   25     -0.40      0.00
    8   23   25     -6.02      0.00
    0    9   25      8.14      0.00
    9   10   25      2.73      0.00
    9   12   25     -1.77      0.00
    9   14   25      0.91      0.00
    9   16   25      1.20      0.00
    9   18   25      1.94      0.00
    9   20   25      4.32      0.00
    9   22   25     -1.84      0.00
    9   24   25     -7.63      0.00
   10   11   25      2.09      0.00
   10   13   25      0.69      0.00
   10   15   25     -2.07      0.00
   10   17   25    -13.64      0.00
   10   19   25     -0.13      0.00
   10   21   25     -5.12      0.00
   10   23   25     -1.29      0.00
    0   11   25     -7.61      0.00
   11   12   25     -7.26      0.00
   11   14   25      4.10      0.00
   11   16   25     -3.78      0.00
   11   18   25     -2.41      0.00
   11   20   25     -6.90      0.00
   11   22   25     -4.47      0.00
   11   24   25     -4.60      0.00
   12   13   25     -0.59      0.00
   12   15   25     -6.53      0.00
   12   17   25      6.33      0.00
   12   19   25      0.77      0.00
   12   21   25     -5.73      0.00
   12   23   25    -10.50      0.00
    0   13   25      6.43      0.00
   13   14   25     -4.26      0.00
   13   16   25     -2.81      0.00
   13   18   25      0.55      0.00
   13   20   25     -1.40      0.00
   13   22   25      2.70      0.00
   13   24   25     -0.26      0.00
   14   15   25      8.22      0.00
   14   17   25     -3.91      0.00
   14   19   25     -7.01      0.00
   14   21   25      5.17      0.00
   14   23   25     -1.40      0.00
    0   15   25      2.65      0.00
   15   16   25    -11.16      0.00
   15   18   25      0.58      0.00
   15   20   25      0.99      0.00
   15   22   25     -0.72      0.00
   15   24   25      4.78      0.00
   16   17   25     13.04      0.00
   16   19   25     -5.14      0.00
   16   21   25     -7.95      0.00
   16   23   25      2.52      0.00
    0   17   25      4.37      0.00
   17   18   25     -1.81      0.00
   17   20   25     -4.97      0.00
   17   22   25     -0.43      0.00
   17   24   25     -0.05      0.00
   18   19   25      6.37      0.00
   18   21   25     -6.48      0.00
   18   23   25      3.65      0.00
    0   19   25     -3.06      0.00
   19   20   25     -8.41      0.00
   19   22   25      3.86      0.00
   19   24   25     -2.83      0.00
   20   21   25      3.12      0.00
   20   23   25     -2.86      0.00
    0   21   25     13.17      0.00
   21   22   25     -0.59      0.00
   21   24   25      8.17      0.00
   22   23   25     -7.03      0.00
    0   23   25      7.21      0.00
   23   24   25      1.76      0.00
    0   25   25     26.97      0.00
    2   25   25     -2.63      0.00
    4   25   25     -8.18      0.00
    6   25   25     29.57      0.00
    8   25   25      2.13      0.00
   10   25   25     -4.56      0.00
   12   25   25      9.70      0.00
   14   25   25     -2.32      0.00
   16   25   25     -2.49      0.00
   18   25   25     -1.82      0.00
   20   25   25      6.19      0.00
   22   25   25    -14.72      0.00
   24   25   25      8.03      0.00
    0    0   26     -0.93      0.00
    1    1   26      0.71      0.00
    1    3   26     -5.81      0.00
    1    5   26      1.55      0.00
    1    7   26      3.69      0.00
    1    9   26     -7.76      0.00
    1   11   26     -2.54      0.00
    1   13   26     -9.14      0.00
    1   15   26     11.45      0.00
    1   17   26      1.43      0.00
    1   19   26      3.89      0.00
    1   21   26      4.30      0.00
    1   23   26     -4.81      0.00
    1   25   26     -1.51      0.00
    0    2   26     28.95      0.00
    2    2   26     14.15      0.00
    2    4   26     17.57      0.00
    2    6   26    -12.33      0.00
    2    8   26      7.18      0.00
    2   10   26      0.14      0.00
    2   12   26      9.09      0.00
    2   14   26    -11.77      0.00
    2   16   26     -6.18      0.00
    2   18   26     19.88      0.00
    2   20   26     -3.17      0.00
    2   22   26     -9.74      0.00
    2   24   26      9.57      0.00
    3    3   26     -0.76      0.00
    3    5   26     17.03      0.00
    3    7   26      5.30      0.00
    3    9   26      2.86      0.00
    3   11   26     -5.83      0.00
    3   13   26      3.91      0.00
    3   15   26      1.81      0.00
    3   17   26     -7.83      0.00
    3   19   26     -1.74      0.00
    3   21   26     -7.97      0.00
    3   23   26      4.47      0.00
    3   25   26      4.42      0.00
    0    4   26     16.16      0.00
    4    4   26     -6.67      0.00
    4    6   26      1.49      0.00
    4    8   26      2.48      0.00
    4   10   26      3.88      0.00
    4   12   26      0.61      0.00
    4   14   26      9.19      0.00
    4   16   26      3.54      0.00
    4   18   26     12.24      0.00
    4   20   26      4.85      0.00
    4   22   26      9.02      0.00
    4   24   26      2.14      0.00
    5    5   26      1.01      0.00
    5    7   26    -10.75      0.00
    5    9   26      6.04      0.00
    5   11   26      5.68      0.00
    5   13   26      8.81      0.00
    5   15   26     -2.19      0.00
    5   17   26     -5.30      0.00
    5   19   26     -5.75      0.00
    5   21   26     -2.94      0.00
    5   23   26     -3.09      0.00
    5   25   26      5.40      0.00
    0    6   26      3.49      0.00
    6    6   26    -16.08      0.00
    6    8   26      3.55      0.00
    6   10   26      2.46      0.00
    6   12   26      0.36      0.00
    6   14   26      4.67      0.00
    6   16   26      3.13      0.00
    6   18   26     -7.32      0.00
    6   20   26      8.78      0.00
    6   22   26      1.12      0.00
    6   24   26      2.76      0.00
    7    7   26      0.04      0.00
    7    9   26     -3.91      0.00
    7   11   26     -4.19      0.00
    7   13   26      5.58      0.00
    7   15   26      9.51      0.00
    7   17   26      1.95      0.00
    7   19   26      2.56      0.00
    7   21   26      5.79      0.00
    7   23   26     -9.80      0.00
    7   25   26     -2.93      0.00
    0    8   26     -6.69      0.00
    8    8   26     11.83      0.00
    8   10   26      4.05      0.00
    8   12   26      3.37      0.00
    8   14   26     25.39      0.00
    8   16   26      8.72      0.00
    8   18   26     -0.88      0.00
    8   20   26      9.18      0.00
    8   22   26      1.64      0.00
    8   24   26      8.34      0.00
    9    9   26     -4.83      0.00
    9   11   26      2.29      0.00
    9   13   26    -15.45      0.00
    9   15   26     -6.04      0.00
    9   17   26      2.74      0.00
    9   19   26     -2.57      0.00
    9   21   26      0.95      0.00
    9   23   26      8.04      0.00
    9   25   26      4.64      0.00
    0   10   26     -9.66      0.00
   10   10   26      3.90      0.00
   10   12   26      6.74      0.00
   10   14   26     -1.73      0.00
   10   16   26     -1.60      0.00
   10   18   26      4.63      0.00
   10   20   26     -4.93      0.00
   10   22   26      3.97      0.00
   10   24   26      6.96      0.00
   11   11   26     12.92      0.00
   11   13   26     -0.29      0.00
   11   15   26    -10.85      0.00
   11   17   26     -1.71      0.00
   11   19   26     -0.26      0.00
   11   21   26      7.88      0.00
   11   23   26     -4.90      0.00
   11   25   26      3.80      0.00
    0   12   26      8.83      0.00
   12   12   26     -7.42      0.00
   12   14   26      3.92      0.00
   12   16   26     -9.92      0.00
   12   18   26      0.14      0.00
   12   20   26    -10.46      0.00
   12   22   26      5.71      0.00
   12   24   26     -6.25      0.00
   13   13   26     -0.08      0.00
   13   15   26     -0.89      0.00
   13   17   26      8.04      0.00
   13   19   26     -0.10      0.00
   13   21   26    -10.93      0.00
   13   23   26      2.44      0.00
   13   25   26      1.95      0.00
    0   14   26      8.20      0.00
   14   14   26     13.38      0.00
   14   16   26     -9.51      0.00
   14   18   26      0.91      0.00
   14   20   26     -1.16      0.00
   14   22   26      7.99      0.00
   14   24   26    -15.00      0.00
   15   15   26     -8.79      0.00
   15   17   26     -2.23      0.00
   15   19   26     -0.76      0.00
   15   21   26      1.39      0.00
   15   23   26      3.37      0.00
   15   25   26     -0.33      0.00
    0   16   26    -17.45      0.00
   16   16   26     16.19      0.00
   16   18   26     -3.40      0.00
   16   20   26      9.61      0.00
   16   22   26      2.13      0.00
   16   24   26      5.93      0.00
   17   17   26      7.84      0.00
   17   19   26      3.33      0.00
   17   21   26     -0.69      0.00
   17   23   26      6.78      0.00
   17   25   26     -2.49      0.00
    0   18   26      9.13      0.00
   18   18   26    -16.70      0.00
   18   20   26      8.85      0.00
   18   22   26     -3.67      0.00
   18   24   26     14.26      0.00
   19   19   26      1.37      0.00
   19   21   26     10.45      0.00
   19   23   26      0.07      0.00
   19   25   26     -6.45      0.00
    0   20   26    -24.08      0.00
   20   20   26     -7.54      0.00
   20   22   26     -6.16      0.00
   20   24   26     -5.92      0.00
   21   21   26      3.80      0.00
   21   23   26     -7.30      0.00
   21   25   26      0.15      0.00
    0   22   26     13.24      0.00
   22   22   26     16.09      0.00
   22   24   26     -1.36      0.00
   23   23   26     13.47      0.00
   23   25   26      4.72      0.00
    0   24   26      6.54      0.00
   24   24   26      3.62      0.00
    0   26   26    -23.80      0.00
    2   26   26     -2.91      0.00
    4   26   26     10.14      0.00
    6   26   26      5.47      0.00
    8   26   26      5.99      0.00
   10   26   26      9.88      0.00
   12   26   26    -22.34      0.00
   14   26   26     -1.39      0.00
   16   26   26     -1.34      0.00
   18   26   26     -8.63      0.00
   20   26   26    -12.37      0.00
   22   26   26      7.66      0.00
    0    1   27     -5.91      0.00
    1    2   27      5.94      0.00
    1    4   27      4.67      0.00
    1    6   27    -14.40      0.00
    1    8   27      5.73      0.00
    1   10   27     -2.56      0.00
    1   12   27      5.32      0.00
    1   14   27    -16.01      0.00
    1   16   27     -8.71      0.00
    1   18   27     -2.60      0.00
    1   20   27      3.33      0.00
    1   22   27      6.85      0.00
    1   24   27     -0.73      0.00
    1   26   27     -2.09      0.00
    2    3   27    -11.27      0.00
    2    5   27     -7.18      0.00
    2    7   27     -5.88      0.00
    2    9   27     -4.49      0.00
    2   11   27      0.40      0.00
    2   13   27    -13.20      0.00
    2   15   27    -12.75      0.00
    2   17   27     -6.45      0.00
    2   19   27     -5.55      0.00
    2   21   27     -3.34      0.00
    2   23   27     -5.88      0.00
    2   25   27    -11.50      0.00
    0    3   27      9.17      0.00
    3    4   27     11.82      0.00
    3    6   27      4.40      0.00
    3    8   27      4.71      0.00
    3   10   27     -7.56      0.00
    3   12   27      4.22      0.00
    3   14   27      0.34      0.00
    3   16   27     -0.94      0.00
    3   18   27     -1.01      0.00
    3   20   27     -2.60      0.00
    3   22   27     -5.19      0.00
    3   24   27     -7.23      0.00
    3   26   27     -0.10      0.00
    4    5   27      9.18      0.00
    4    7   27      1.16      0.00
    4    9   27     -0.59      0.00
    4   11   27     -6.35      0.00
    4   13   27     -3.33      0.00
    4   15   27     -1.33      0.00
    4   17   27     -4.47      0.00
    4   19   27     -4.54      0.00
    4   21   27     -7.06      0.00
    4   23   27      7.11      0.00
    4   25   27      1.60      0.00
    0    5   27     -5.98      0.00
    5    6   27     -7.75      0.00
    5    8   27      2.04      0.00
    5   10   27     -0.82      0.00
    5   12   27     -2.95      0.00
    5   14   27     -7.09      0.00
    5   16   27      5.75      0.00
    5   18   27      2.70      0.00
    5   20   27      5.93      0.00
    5   22   27      1.64      0.00
    5   24   27    -10.52      0.00
    5   26   27     -5.38      0.00
    6    7   27     -5.07      0.00
    6    9   27     -8.53      0.00
    6   11   27      2.04      0.00
    6   13   27     -3.00      0.00
    6   15   27     -2.25      0.00
    6   17   27      5.16      0.00
    6   19   27     -3.27      0.00
    6   21   27     -1.29      0.00
    6   23   27     -7.02      0.00
    6   25   27      4.18      0.00
    0    7   27      6.24      0.00
    7    8   27      1.62      0.00
    7   10   27     -2.17      0.00
    7   12   27     -9.67      0.00
    7   14   27     -4.89      0.00
    7   16   27      6.12      0.00
    7   18   27     -1.99      0.00
    7   20   27      0.26      0.00
    7   22   27     -2.54      0.00
    7   24   27      4.96      0.00
    7   26   27      8.41      0.00
    8    9   27     -2.93      0.00
    8   11   27     -2.01      0.00
    8   13   27     -7.94      0.00
    8   15   27      4.11      0.00
    8   17   27    -12.42      0.00
    8   19   27     -9.96      0.00
    8   21   27      2.44      0.00
    8   23   27    -10.20      0.00
    8   25   27      5.09      0.00
    0    9   27     -5.38      0.00
    9   10   27      4.20      0.00
    9   12   27      6.36      0.00
    9   14   27     -4.66      0.00
    9   16   27     -6.43      0.00
    9   18   27      1.46      0.00
    9   20   27      3.11      0.00
    9   22   27      4.94      0.00
    9   24   27     -6.10      0.00
    9   26   27     -0.92      0.00
   10   11   27      6.65      0.00
   10   13   27     -1.64      0.00
   10   15   27      1.67      0.00
   10   17   27      2.50      0.00
   10   19   27     -3.00      0.00
   10   21   27      2.72      0.00
   10   23   27     -0.69      0.00
   10   25   27      9.51      0.00
    0   11   27      9.16      0.00
   11   12   27      1.62      0.00
   11   14   27      3.21      0.00
   11   16   27     -1.52      0.00
   11   18   27      3.01      0.00
   11   20   27      1.76      0.00
   11   22   27      3.30      0.00
   11   24   27      2.92      0.00
   11   26   27     -2.11      0.00
   12   13   27      1.28      0.00
   12   15   27      4.88      0.00
   12   17   27     -0.22      0.00
   12   19   27      5.19      0.00
   12   21   27      3.77      0.00
   12   23   27      2.39      0.00
   12   25   27      6.12      0.00
    0   13   27     10.56      0.00
   13   14   27     -4.62      0.00
   13   16   27     -2.61      0.00
   13   18   27      1.50      0.00
   13   20   27     -8.56      0.00
   13   22   27      2.96      0.00
   13   24   27      7.19      0.00
   13   26   27     -7.56      0.00
   14   15   27      2.29      0.00
   14   17   27     -4.39      0.00
   14   19   27     -0.51      0.00
   14   21   27     -2.34      0.00
   14   23   27     -3.17      0.00
   14   25   27      9.41      0.00
    0   15   27     -1.51      0.00
   15   16   27     -1.87      0.00
   15   18   27      1.05      0.00
   15   20   27      0.98      0.00
   15   22   27      1.95      0.00
   15   24   27     -3.60      0.00
   15   26   27      5.39      0.00
   16   17   27      6.06      0.00
   16   19   27     -8.96      0.00
   16   21   27      6.31      0.00
   16   23   27     -1.88      0.00
   16   25   27    -13.27      0.00
    0   17   27      3.35      0.00
   17   18   27      2.19      0.00
   17   20   27    -13.87      0.00
   17   22   27     -6.71      0.00
   17   24   27     -1.04      0.00
   17   26   27      1.29      0.00
   18   19   27      4.80      0.00
   18   21   27      8.63      0.00
   18   23   27     -1.47      0.00
   18   25   27      3.13      0.00
    0   19   27     -1.51      0.00
   19   20   27      3.57      0.00
   19   22   27      1.77      0.00
   19   24   27      3.86      0.00
   19   26   27      6.50      0.00
   20   21   27      4.48      0.00
   20   23   27      5.14      0.00
   20   25   27      3.34      0.00
    0   21   27    -19.90      0.00
   21   22   27     -5.95      0.00
   21   24   27     -8.85      0.00
   21   26   27     -1.13      0.00
   22   23   27      4.20      0.00
   22   25   27      5.34      0.00
    0   23   27      8.06      0.00
   23   24   27      4.61      0.00
    0   25   27     13.27      0.00
    0   27   27     -5.61      0.00
    2   27   27      2.54      0.00
    4   27   27      0.81      0.00
    6   27   27     -8.14      0.00
    8   27   27      8.34      0.00
   10   27   27      2.63      0.00
   12   27   27    -12.89      0.00
   14   27   27      4.48      0.00
   16   27   27     -6.10      0.00
   18   27   27     -3.36      0.00
   20   27   27      5.07      0.00
    0    0   28     42.99      0.00
    1    1   28     20.63      0.00
    1    3   28     10.77      0.00
    1    5   28      4.46      0.00
    1    7   28      1.39      0.00
    1    9   28      1.79      0.00
    1   11   28     -2.84      0.00
    1   13   28     -9.05      0.00
    1   15   28     -2.39      0.00
    1   17   28     -0.50      0.00
    1   19   28      7.04      0.00
    1   21   28     -4.81      0.00
    1   23   28     -7.19      0.00
    1   25   28     -9.35      0.00
    1   27   28      5.04      0.00
    0    2   28     29.62      0.00
    2    2   28    -11.83      0.00
    2    4   28     10.00      0.00
    2    6   28     14.82      0.00
    2    8   28      5.24      0.00
    2   10   28      1.01      0.00
    2   12   28     -5.50      0.00
    2   14   28     -2.57      0.00
    2   16   28      0.39      0.00
    2   18   28     10.34      0.00
    2   20   28     -5.28      0.00
    2   22   28      5.61      0.00
    2   24   28      0.87      0.00
    2   26   28    -14.64      0.00
    3    3   28     15.83      0.00
    3    5   28     -2.51      0.00
    3    7   28      3.91      0.00
    3    9   28      3.59      0.00
    3   11   28     12.19      0.00
    3   13   28      1.84      0.00
    3   15   28      5.71      0.00
    3   17   28      2.19      0.00
    3   19   28      0.64      0.00
    3   21   28     -8.89      0.00
    3   23   28     -6.15      0.00
    3   25   28      1.63      0.00
    3   27   28      9.63      0.00
    0    4   28      5.68      0.00
    4    4   28      9.88      0.00
    4    6   28      2.15      0.00
    4    8   28      6.09      0.00
    4   10   28     -9.31      0.00
    4   12   28      3.94      0.00
    4   14   28     -6.33      0.00
    4   16   28      1.64      0.00
    4   18   28     10.36      0.00
    4   20   28     -0.85      0.00
    4   22   28     -5.82      0.00
    4   24   28     -0.26      0.00
    4   26   28     13.29      0.00
    5    5   28     -1.40      0.00
    5    7   28     -1.54      0.00
    5    9   28      0.66      0.00
    5   11   28     -1.48      0.00
    5   13   28      0.15      0.00
    5   15   28      4.18      0.00
    5   17   28     10.96      0.00
    5   19   28    -13.53      0.00
    5   21   28     -0.36      0.00
    5   23   28     -8.94      0.00
    5   25   28    -13.18      0.00
    5   27   28     -5.62      0.00
    0    6   28      0.57      0.00
    6    6   28      7.58      0.00
    6    8   28      7.37      0.00
    6   10   28     -6.89      0.00
    6   12   28     -4.30      0.00
    6   14   28     -2.40      0.00
    6   16   28     -7.19      0.00
    6   18   28      7.23      0.00
    6   20   28     -2.63      0.00
    6   22   28     -1.86      0.00
    6   24   28     -3.52      0.00
    6   26   28     -4.47      0.00
    7    7   28      3.79      0.00
    7    9   28     -7.81      0.00
    7   11   28      5.39      0.00
    7   13   28      1.18      0.00
    7   15   28      4.34      0.00
    7   17   28      3.64      0.00
    7   19   28      0.73      0.00
    7   21   28      0.15      0.00
    7   23   28      3.55      0.00
    7   25   28     -1.86      0.00
    7   27   28     12.24      0.00
    0    8   28     -0.10      0.00
    8    8   28      4.92      0.00
    8   10   28     -1.46      0.00
    8   12   28      0.63      0.00
    8   14   28      0.87      0.00
    8   16   28     -6.24      0.00
    8   18   28      9.30      0.00
    8   20   28     -6.41      0.00
    8   22   28      2.92      0.00
    8   24   28      5.58      0.00
    8   26   28      9.63      0.00
    9    9   28     25.27      0.00
    9   11   28     -1.66      0.00
    9   13   28     -3.12      0.00
    9   15   28     -6.53      0.00
    9   17   28     -0.42      0.00
    9   19   28      0.38      0.00
    9   21   28      1.76      0.00
    9   23   28     -9.06      0.00
    9   25   28     -7.13      0.00
    9   27   28     -1.16      0.00
    0   10   28     -0.17      0.00
   10   10   28      8.04      0.00
   10   12   28      1.05      0.00
   10   14   28      2.36      0.00
   10   16   28      0.83      0.00
   10   18   28     12.56      0.00
   10   20   28     -1.07      0.00
   10   22   28     12.45      0.00
   10   24   28     11.34      0.00
   10   26   28     11.28      0.00
   11   11   28      4.67      0.00
   11   13   28     -3.99      0.00
   11   15   28     -3.27      0.00
   11   17   28     -9.88      0.00
   11   19   28      1.59      0.00
   11   21   28      0.49      0.00
   11   23   28     -0.20      0.00
   11   25   28      5.45      0.00
   11   27   28     -4.72      0.00
    0   12   28      2.42      0.00
   12   12   28     -3.24      0.00
   12   14   28      1.96      0.00
   12   16   28     -2.06      0.00
   12   18   28     -3.62      0.00
   12   20   28     -6.99      0.00
   12   22   28      2.07      0.00
   12   24   28      0.49      0.00
   12   26   28     -0.58      0.00
   13   13   28     -4.63      0.00
   13   15   28    -12.38      0.00
   13   17   28      8.50      0.00
   13   19   28      3.36      0.00
   13   21   28      3.22      0.00
   13   23   28     -5.46      0.00
   13   25   28     -6.55      0.00
   13   27   28     -9.84      0.00
    0   14   28    -14.58      0.00
   14   14   28     -6.26      0.00
   14   16   28     -3.86      0.00
   14   18   28      8.75      0.00
   14   20   28      0.07      0.00
   14   22   28      0.20      0.00
   14   24   28     -3.45      0.00
   14   26   28      5.03      0.00
   15   15   28      8.30      0.00
   15   17   28    -11.04      0.00
   15   19   28      2.70      0.00
   15   21   28      2.48      0.00
   15   23   28     -8.82      0.00
   15   25   28     -1.08      0.00
   15   27   28     -2.32      0.00
    0   16   28     10.17      0.00
   16   16   28      1.02      0.00
   16   18   28     -3.35      0.00
   16   20   28     -0.96      0.00
   16   22   28      5.42      0.00
   16   24   28      5.47      0.00
   16   26   28      5.97      0.00
   17   17   28      8.70      0.00
   17   19   28     -3.93      0.00
   17   21   28      5.19      0.00
   17   23   28      5.99      0.00
   17   25   28      3.35      0.00
   17   27   28     -0.29      0.00
    0   18   28      9.69      0.00
   18   18   28      0.84      0.00
   18   20   28     -0.18      0.00
   18   22   28     -0.35      0.00
   18   24   28      0.74      0.00
   18   26   28     -4.87      0.00
   19   19   28      3.45      0.00
   19   21   28     -5.72      0.00
   19   23   28     -2.63      0.00
   19   25   28     -3.64      0.00
   19   27   28     -3.26      0.00
    0   20   28    -14.50      0.00
   20   20   28      7.93      0.00
   20   22   28     -8.22      0.00
   20   24   28     14.50      0.00
   20   26   28     -8.92      0.00
   21   21   28     -6.81      0.00
   21   23   28      5.97      0.00
   21   25   28     -3.97      0.00
    0   22   28     14.73      0.00
   22   22   28      3.22      0.00
   22   24   28     -9.53      0.00
   23   23   28     12.15      0.00
    0   24   28      8.43      0.00
    0   26   28      7.35      0.00
    0   28   28     -6.73      0.00
    2   28   28     -8.73      0.00
    4   28   28    -17.65      0.00
    6   28   28      2.92      0.00
    8   28   28     24.07      0.00
   10   28   28      0.11      0.00
   12   28   28      2.80      0.00
   14   28   28     19.40      0.00
   16   28   28      0.60      0.00
   18   28   28    -14.16      0.00
    0    1   29     11.92      0.00
    1    2   29     -2.17      0.00
    1    4   29      9.13      0.00
    1    6   29     -6.49      0.00
    1    8   29     -2.26      0.00
    1   10   29     -3.34      0.00
    1   12   29      2.75      0.00
    1   14   29      0.99      0.00
    1   16   29     -0.48      0.00
    1   18   29     -1.74      0.00
    1   20   29    -10.37      0.00
    1   22   29     -5.48      0.00
    1   24   29     10.47      0.00
    1   26   29      9.21      0.00
    1   28   29      8.60      0.00
    2    3   29     -7.92      0.00
    2    5   29      7.34      0.00
    2    7   29     -1.31      0.00
    2    9   29      0.75      0.00
    2   11   29      0.92      0.00
    2   13   29     -4.40      0.00
    2   15   29    -11.53      0.00
    2   17   29     -2.07      0.00
    2   19   29    -10.40      0.00
    2   21   29     -8.87      0.00
    2   23   29     -4.00      0.00
    2   25   29     -9.81      0.00
    2   27   29     -2.33      0.00
    0    3   29      9.58      0.00
    3    4   29      9.74      0.00
    3    6   29    -10.40      0.00
    3    8   29     -1.10      0.00
    3   10   29     -5.02      0.00
    3   12   29      1.46      0.00
    3   14   29     -2.54      0.00
    3   16   29      2.16      0.00
    3   18   29      4.77      0.00
    3   20   29      4.63      0.00
    3   22   29      4.63      0.00
    3   24   29      1.71      0.00
    3   26   29      1.90      0.00
    3   28   29      0.62      0.00
    4    5   29      1.91      0.00
    4    7   29     -2.04      0.00
    4    9   29     -6.77      0.00
    4   11   29     12.19      0.00
    4   13   29     -1.00      0.00
    4   15   29     -4.98      0.00
    4   17   29    -13.08      0.00
    4   19   29      2.28      0.00
    4   21   29      4.46      0.00
    4   23   29      6.01      0.00
    4   25   29     -2.01      0.00
    4   27   29     12.67      0.00
    0    5   29      2.05      0.00
    5    6   29     -3.07      0.00
    5    8   29      3.33      0.00
    5   10   29     -0.94      0.00
    5   12   29     -1.33      0.00
    5   14   29      1.57      0.00
    5   16   29      0.64      0.00
    5   18   29     -7.63      0.00
    5   20   29     -2.68      0.00
    5   22   29      0.94      0.00
    5   24   29     -2.44      0.00
    5   26   29      3.09      0.00
    5   28   29      2.91      0.00
    6    7   29      2.84      0.00
    6    9   29      0.68      0.00
    6   11   29      2.97      0.00
    6   13   29     -0.97      0.00
    6   15   29     -7.79      0.00
    6   17   29     -0.42      0.00
    6   19   29     -0.08      0.00
    6   21   29      3.26      0.00
    6   23   29      3.04      0.00
    6   25   29     10.48      0.00
    6   27   29      2.21      0.00
    0    7   29     11.84      0.00
    7    8   29     -4.00      0.00
    7   10   29     -3.72      0.00
    7   12   29      2.44      0.00
    7   14   29     -1.99      0.00
    7   16   29      2.23      0.00
    7   18   29      0.96      0.00
    7   20   29      3.87      0.00
    7   22   29     -3.03      0.00
    7   24   29     -8.05      0.00
    7   26   29      1.92      0.00
    7   28   29     10.82      0.00
    8    9   29     -3.27      0.00
    8   11   29      3.35      0.00
    8   13   29     -6.64      0.00
    8   15   29      8.40      0.00
    8   17   29     -1.04      0.00
    8   19   29      0.86      0.00
    8   21   29     -4.00      0.00
    8   23   29      3.80      0.00
    8   25   29     -3.08      0.00
    8   27   29     -6.33      0.00
    0    9   29      6.59      0.00
    9   10   29     -0.71      0.00
    9   12   29     -4.32      0.00
    9   14   29      3.24      0.00
    9   16   29     -3.04      0.00
    9   18   29      7.55      0.00
    9   20   29     -2.93      0.00
    9   22   29      3.32      0.00
    9   24   29      4.15      0.00
    9   26   29     -0.63      0.00
    9   28   29     -1.10      0.00
   10   11   29      3.96      0.00
   10   13   29      6.29      0.00
   10   15   29     -6.73      0.00
   10   17   29     -0.92      0.00
   10   19   29     -8.84      0.00
   10   21   29      3.41      0.00
   10   23   29     -7.50      0.00
   10   25   29     -3.77      0.00
   10   27   29      1.97      0.00
    0   11   29     -4.37      0.00
   11   12   29      3.87      0.00
   11   14   29      2.99      0.00
   11   16   29     -8.95      0.00
   11   18   29     -5.25      0.00
   11   20   29      4.12      0.00
   11   22   29      2.41      0.00
   11   24   29     -1.79      0.00
   11   26   29     -1.86      0.00
   11   28   29     -1.85      0.00
   12   13   29      0.43      0.00
   12   15   29     -1.12      0.00
   12   17   29      6.03      0.00
   12   19   29      4.98      0.00
   12   21   29      5.14      0.00
   12   23   29      2.93      0.00
   12   25   29      3.35      0.00
   12   27   29      2.01      0.00
    0   13   29      0.38      0.00
   13   14   29     -2.89      0.00
   13   16   29     -7.83      0.00
   13   18   29      3.26      0.00
   13   20   29     -2.32      0.00
   13   22   29     -1.48      0.00
   13   24   29      1.90      0.00
   13   26   29      1.66      0.00
   13   28   29     -2.25      0.00
   14   15   29      1.99      0.00
   14   17   29     -6.61      0.00
   14   19   29     -1.53      0.00
   14   21   29      6.22      0.00
   14   23   29     -3.04      0.00
   14   25   29      1.31      0.00
   14   27   29    -16.08      0.00
    0   15   29     10.04      0.00
   15   16   29      1.35      0.00
   15   18   29     -7.70      0.00
   15   20   29      5.95      0.00
   15   22   29     -2.73      0.00
   15   24   29     -7.45      0.00
   15   26   29    -10.03      0.00
   15   28   29      4.79      0.00
   16   17   29     -0.34      0.00
   16   19   29      2.50      0.00
   16   21   29     -1.94      0.00
   16   23   29     -8.67      0.00
   16   25   29     -3.76      0.00
   16   27   29      0.05      0.00
    0   17   29      0.51      0.00
   17   18   29     13.15      0.00
   17   20   29     -2.00      0.00
   17   22   29     -5.99      0.00
   17   24   29      1.14      0.00
   17   26   29     -4.54      0.00
   18   19   29     -8.28      0.00
   18   21   29      6.51      0.00
   18   23   29      2.13      0.00
   18   25   29     -1.20      0.00
   18   27   29      0.80      0.00
    0   19   29      7.21      0.00
   19   20   29      3.96      0.00
   19   22   29      1.10      0.00
   19   24   29     -5.40      0.00
   19   26   29      5.32      0.00
   20   21   29     -0.83      0.00
   20   23   29     -5.27      0.00
   20   25   29      3.71      0.00
    0   21   29    -33.82      0.00
   21   22   29      6.91      0.00
   21   24   29      7.00      0.00
   22   23   29     -5.88      0.00
    0   23   29      5.10      0.00
    0   25   29      8.39      0.00
    0   27   29      4.63      0.00
    0   29   29     15.67      0.00
    2   29   29    -11.21      0.00
    4   29   29     -4.61      0.00
    6   29   29     -3.84      0.00
    8   29   29     14.03      0.00
   10   29   29    -23.91      0.00
   12   29   29    -12.36      0.00
   14   29   29      2.96      0.00
    0    0   30     22.01      0.00
    1    1   30    -26.52      0.00
    1    3   30     -9.46      0.00
    1    5   30     10.67      0.00
    1    7   30     -5.24      0.00
    1    9   30      6.69      0.00
    1   11   30      1.03      0.00
    1   13   30     -2.36      0.00
    1   15   30      4.52      0.00
    1   17   30     -6.87      0.00
    1   19   30     -2.88      0.00
    1   21   30      6.89      0.00
    1   23   30      1.09      0.00
    1   25   30     -8.96      0.00
    1   27   30      4.41      0.00
    1   29   30      8.93      0.00
    0    2   30     34.29      0.00
    2    2   30     -2.29      0.00
    2    4   30      5.06      0.00
    2    6   30     -8.61      0.00
    2    8   30      6.02      0.00
    2   10   30      1.20      0.00
    2   12   30     -9.77      0.00
    2   14   30      4.03      0.00
    2   16   30    -13.00      0.00
    2   18   30      2.12      0.00
    2   20   30     -8.06      0.00
    2   22   30     -6.47      0.00
    2   24   30      1.28      0.00
    2   26   30    -10.95      0.00
    2   28   30      4.46      0.00
    3    3   30      2.37      0.00
    3    5   30      4.84      0.00
    3    7   30     11.60      0.00
    3    9   30      4.60      0.00
    3   11   30      2.73      0.00
    3   13   30     -3.89      0.00
    3   15   30      0.89      0.00
    3   17   30      5.70      0.00
    3   19   30     -5.04      0.00
    3   21   30     -9.04      0.00
    3   23   30      6.40      0.00
    3   25   30     -1.40      0.00
    3   27   30     10.70      0.00
    3   29   30      1.86      0.00
    0    4   30      0.05      0.00
    4    4   30     -0.96      0.00
    4    6   30    -12.75      0.00
    4    8   30      1.63      0.00
    4   10   30    -12.54      0.00
    4   12   30     -2.35      0.00
    4   14   30      0.61      0.00
    4   16   30     20.22      0.00
    4   18   30     -0.16      0.00
    4   20   30      8.05      0.00
    4   22   30      0.54      0.00
    4   24   30      4.97      0.00
    4   26   30     -2.39      0.00
    4   28   30    -17.10      0.00
    5    5   30     -4.52      0.00
    5    7   30      1.87      0.00
    5    9   30      0.85      0.00
    5   11   30     -6.04      0.00
    5   13   30      1.76      0.00
    5   15   30      3.82      0.00
    5   17   30    -15.30      0.00
    5   19   30      3.71      0.00
    5   21   30      1.47      0.00
    5   23   30      0.25      0.00
    5   25   30     -0.70      0.00
    5   27   30     -9.04      0.00
    5   29   30    -17.73      0.00
    0    6   30    -19.09      0.00
    6    6   30     -7.79      0.00
    6    8   30     -4.88      0.00
    6   10   30      8.25      0.00
    6   12   30    -10.38      0.00
    6   14   30     -4.66      0.00
    6   16   30     -4.72      0.00
    6   18   30      7.47      0.00
    6   20   30     17.21      0.00
    6   22   30     -9.01      0.00
    6   24   30     -5.90      0.00
    6   26   30      4.33      0.00
    6   28   30     -4.84      0.00
    7    7   30      8.39      0.00
    7    9   30     -3.42      0.00
    7   11   30     -4.06      0.00
    7   13   30     -2.36      0.00
    7   15   30     10.70      0.00
    7   17   30     -5.60      0.00
    7   19   30      1.07      0.00
    7   21   30     -1.13      0.00
    7   23   30     -1.70      0.00
    7   25   30     -7.99      0.00
    7   27   30    -11.77      0.00
    7   29   30      8.23      0.00
    0    8   30     19.90      0.00
    8    8   30      7.36      0.00
    8   10   30     -2.18      0.00
    8   12   30      0.29      0.00
    8   14   30     -5.12      0.00
    8   16   30      1.88      0.00
    8   18   30    -11.62      0.00
    8   20   30      6.34      0.00
    8   22   30     11.90      0.00
    8   24   30      0.31      0.00
    8   26   30      6.28      0.00
    8   28   30      4.56      0.00
    9    9   30     -9.24      0.00
    9   11   30     -6.18      0.00
    9   13   30      8.25      0.00
    9   15   30     -2.45      0.00
    9   17   30     10.97      0.00
    9   19   30      0.57      0.00
    9   21   30      6.81      0.00
    9   23   30      3.59      0.00
    9   25   30      7.87      0.00
    9   27   30      8.48      0.00
    9   29   30     -0.33      0.00
    0   10   30     -4.52      0.00
   10   10   30      7.65      0.00
   10   12   30      4.49      0.00
   10   14   30      5.76      0.00
   10   16   30     -9.38      0.00
   10   18   30      4.99      0.00
   10   20   30     -3.69      0.00
   10   22   30     -3.98      0.00
   10   24   30      6.49      0.00
   10   26   30      6.54      0.00
   10   28   30    -18.17      0.00
   11   11   30     11.64      0.00
   11   13   30      6.32      0.00
   11   15   30     -2.78      0.00
   11   17   30     13.95      0.00
   11   19   30      8.34      0.00
   11   21   30     -8.86      0.00
   11   23   30    -11.60      0.00
   11   25   30      5.52      0.00
   11   27   30     -2.55      0.00
   11   29   30      1.33      0.00
    0   12   30     -9.08      0.00
   12   12   30      3.60      0.00
   12   14   30     -3.91      0.00
   12   16   30      3.14      0.00
   12   18   30      2.82      0.00
   12   20   30     -3.65      0.00
   12   22   30      1.04      0.00
   12   24   30     -6.09      0.00
   12   26   30    -14.81      0.00
   12   28   30     -1.33      0.00
   13   13   30     -0.65      0.00
   13   15   30     -5.77      0.00
   13   17   30     -0.89      0.00
   13   19   30      0.27      0.00
   13   21   30      1.57      0.00
   13   23   30     -4.00      0.00
   13   25   30      1.70      0.00
   13   27   30    -11.00      0.00
    0   14   30      2.55      0.00
   14   14   30     -1.02      0.00
   14   16   30      5.48      0.00
   14   18   30      0.28      0.00
   14   20   30      0.15      0.00
   14   22   30      1.46      0.00
   14   24   30     -0.76      0.00
   14   26   30     10.56      0.00
   14   28   30     28.47      0.00
   15   15   30      3.89      0.00
   15   17   30    -10.47      0.00
   15   19   30      5.34      0.00
   15   21   30      3.69      0.00
   15   23   30      0.75      0.00
   15   25   30      2.71      0.00
   15   27   30     10.35      0.00
    0   16   30      3.51      0.00
   16   16   30    -10.57      0.00
   16   18   30      3.08      0.00
   16   20   30      1.47      0.00
   16   22   30     -3.82      0.00
   16   24   30     -0.21      0.00
   16   26   30     13.09      0.00
   17   17   30      9.05      0.00
   17   19   30     -3.30      0.00
   17   21   30     -4.88      0.00
   17   23   30     -7.34      0.00
   17   25   30      2.61      0.00
    0   18   30     -1.74      0.00
   18   18   30     -0.82      0.00
   18   20   30     -3.69      0.00
   18   22   30     -7.07      0.00
   18   24   30     -5.39      0.00
   19   19   30      1.52      0.00
   19   21   30      4.29      0.00
   19   23   30     -6.64      0.00
   19   25   30     -4.73      0.00
    0   20   30     16.65      0.00
   20   20   30     12.48      0.00
   20   22   30     -6.00      0.00
   20   24   30     -4.97      0.00
   21   21   30     -2.37      0.00
   21   23   30     -1.86      0.00
    0   22   30    -14.07      0.00
   22   22   30      8.69      0.00
    0   24   30      8.47      0.00
    0   26   30      8.97      0.00
   18   26   30     -7.31      0.00
    0   28   30    -18.75      0.00
    0   30   30     24.54      0.00
    2   30   30    -34.99      0.00
    4   30   30    -10.90      0.00
    6   30   30      6.86      0.00
    8   30   30      8.78      0.00
    0    1   31     11.25      0.00
    1    2   31     -2.86      0.00
    1    4   31     11.38      0.00
    1    6   31     -8.60      0.00
    1    8   31     -4.79      0.00
    1   10   31      3.04      0.00
    1   12   31      2.01      0.00
    1   14   31     -2.50      0.00
    1   16   31     -6.84      0.00
    1   18   31      8.61      0.00
    1   20   31      3.87      0.00
    1   22   31     -6.06      0.00
    1   24   31      0.78      0.00
    1   26   31      9.91      0.00
    1   28   31    -14.24      0.00
    1   30   31      4.76      0.00
    2    3   31      7.43      0.00
    2    5   31      9.06      0.00
    2    7   31      2.04      0.00
    2    9   31     -7.28      0.00
    2   11   31      2.18      0.00
    2   13   31      7.67      0.00
    2   15   31      1.67      0.00
    2   17   31     -1.67      0.00
    2   19   31      4.21      0.00
    2   21   31      0.11      0.00
    2   23   31    -11.81      0.00
    2   25   31     -0.57      0.00
    2   27   31      2.20      0.00
    2   29   31     15.11      0.00
    0    3   31     -3.00      0.00
    3    4   31      9.27      0.00
    3    6   31      0.61      0.00
    3    8   31      2.88      0.00
    3   10   31     -4.06      0.00
    3   12   31      0.11      0.00
    3   14   31     -7.15      0.00
    3   16   31      7.55      0.00
    3   18   31      4.65      0.00
    3   20   31     -7.03      0.00
    3   22   31      6.27      0.00
    3   24   31     -5.62      0.00
    3   26   31      3.19      0.00
    3   28   31    -10.69      0.00
    3   30   31     -4.04      0.00
    4    5   31     -3.37      0.00
    4    7   31    -10.79      0.00
    4    9   31     -2.23      0.00
    4   11   31      1.88      0.00
    4   13   31     -4.42      0.00
    4   15   31      5.06      0.00
    4   17   31      8.12      0.00
    4   19   31      6.31      0.00
    4   21   31     -1.63      0.00
    4   23   31     -1.62      0.00
    4   25   31      1.53      0.00
    4   27   31      1.72      0.00
    4   29   31     -5.12      0.00
    0    5   31     -3.79      0.00
    5    6   31     -1.50      0.00
    5    8   31     -8.29      0.00
    5   10   31     -3.04      0.00
    5   12   31     -3.30      0.00
    5   14   31      4.28      0.00
    5   16   31      0.69      0.00
    5   18   31     -0.45      0.00
    5   20   31      2.35      0.00
    5   22   31      3.16      0.00
    5   24   31     -0.07      0.00
    5   26   31      9.19      0.00
    5   28   31      1.06      0.00
    6    7   31      7.21      0.00
    6    9   31     19.39      0.00
    6   11   31      3.09      0.00
    6   13   31      2.66      0.00
    6   15   31     -2.44      0.00
    6   17   31    -10.81      0.00
    6   19   31     -4.56      0.00
    6   21   31      0.54      0.00
    6   23   31     -6.77      0.00
    6   25   31     -2.41      0.00
    6   27   31     -5.25      0.00
    6   29   31     -2.58      0.00
    0    7   31     -3.73      0.00
    7    8   31     -8.02      0.00
    7   10   31      2.96      0.00
    7   12   31     -0.51      0.00
    7   14   31     -1.54      0.00
    7   16   31     -2.46      0.00
    7   18   31    -11.91      0.00
    7   20   31     -0.82      0.00
    7   22   31     -3.08      0.00
    7   24   31      5.32      0.00
    7   26   31      5.06      0.00
    7   28   31     -2.47      0.00
    8    9   31     -4.72      0.00
    8   11   31     -2.74      0.00
    8   13   31     -4.72      0.00
    8   15   31     -1.85      0.00
    8   17   31      6.33      0.00
    8   19   31     -5.80      0.00
    8   21   31      6.56      0.00
    8   23   31      5.05      0.00
    8   25   31     -3.49      0.00
    8   27   31      9.32      0.00
    8   29   31     10.79      0.00
    0    9   31      2.63      0.00
    9   10   31      4.34      0.00
    9   12   31     -3.86      0.00
    9   14   31      2.04      0.00
    9   16   31     -8.89      0.00
    9   18   31      0.54      0.00
    9   20   31     -3.55      0.00
    9   22   31      0.78      0.00
    9   24   31      1.48      0.00
    9   26   31     -3.52      0.00
    9   28   31      0.56      0.00
   10   11   31      1.62      0.00
   10   13   31     -3.72      0.00
   10   15   31     -5.35      0.00
   10   17   31     -2.92      0.00
   10   19   31     -0.68      0.00
   10   21   31      4.53      0.00
   10   23   31     -8.21      0.00
   10   25   31      1.16      0.00
   10   27   31     -4.04      0.00
    0   11   31     14.69      0.00
   11   12   31      0.31      0.00
   11   14   31     -3.81      0.00
   11   16   31      0.03      0.00
   11   18   31      2.66      0.00
   11   20   31     -2.63      0.00
   11   22   31      2.35      0.00
   11   24   31     11.00      0.00
   11   26   31      6.49      0.00
   11   28   31      4.14      0.00
   12   13   31      6.77      0.00
   12   15   31      1.83      0.00
   12   17   31      0.97      0.00
   12   19   31      0.06      0.00
   12   21   31     -0.72      0.00
   12   23   31      8.37      0.00
   12   25   31     -6.23      0.00
   12   27   31     -5.17      0.00
    0   13   31     13.37      0.00
   13   14   31      0.81      0.00
   13   16   31     -5.29      0.00
   13   18   31      1.45      0.00
   13   20   31      4.70      0.00
   13   22   31      1.55      0.00
   13   24   31    -13.67      0.00
   13   26   31      2.68      0.00
   14   15   31     -3.28      0.00
   14   17   31      3.20      0.00
   14   19   31     -4.44      0.00
   14   21   31     -3.58      0.00
   14   23   31      7.98      0.00
   14   25   31     11.14      0.00
   14   27   31      3.68      0.00
    0   15   31     -5.97      0.00
   15   16   31      8.93      0.00
   15   18   31     -4.57      0.00
   15   20   31     -4.00      0.00
   15   22   31     -6.37      0.00
   15   24   31      4.04      0.00
   15   26   31    -10.25      0.00
   16   17   31     -9.81      0.00
   16   19   31     -1.40      0.00
   16   21   31      7.38      0.00
   16   23   31      4.78      0.00
   16   25   31     -9.74      0.00
    0   17   31      6.43      0.00
   17   18   31      0.52      0.00
   17   20   31      0.39      0.00
   17   22   31      3.47      0.00
   17   24   31    -12.85      0.00
   18   19   31      1.04      0.00
   18   21   31     -5.02      0.00
   18   23   31     -3.65      0.00
    0   19   31    -14.85      0.00
   19   20   31     -4.50      0.00
   19   22   31     -4.09      0.00
   19   24   31    -14.44      0.00
   20   21   31     -7.68      0.00
   20   23   31      1.53      0.00
    0   21   31      4.84      0.00
   21   22   31      0.84      0.00
    0   23   31     12.85      0.00
    0   25   31      3.90      0.00
    0   27   31      3.81      0.00
    0   29   31    -32.39      0.00
    5   30   31     12.32      0.00
    0    0   32     -4.90      0.00
    1    1   32     26.43      0.00
    1    3   32     12.44      0.00
    1    5   32     -9.49      0.00
    1    7   32      4.33      0.00
    1    9   32     11.96      0.00
    1   11   32     -4.95      0.00
    1   13   32     -8.57      0.00
    1   15   32      1.12      0.00
    1   17   32     -0.48      0.00
    1   19   32     -5.81      0.00
    1   21   32      0.91      0.00
    1   23   32     11.55      0.00
    1   25   32     -4.46      0.00
    1   27   32     -4.46      0.00
    1   29   32     -1.13      0.00
    0    2   32     18.22      0.00
    2    2   32    -26.13      0.00
    2    4   32     -2.89      0.00
    2    6   32      4.80      0.00
    2    8   32     13.60      0.00
    2   10   32    -11.31      0.00
    2   12   32     -2.88      0.00
    2   14   32      0.34      0.00
    2   16   32     -9.49      0.00
    2   18   32    -11.90      0.00
    2   20   32     -4.66      0.00
    2   22   32      4.16      0.00
    2   24   32     -3.18      0.00
    2   26   32     -8.01      0.00
    2   28   32    -21.24      0.00
    3    3   32      8.42      0.00
    3    5   32     -2.00      0.00
    3    7   32     -2.18      0.00
    3    9   32      7.56      0.00
    3   11   32     -0.21      0.00
    3   13   32     -2.55      0.00
    3   15   32     -3.71      0.00
    3   17   32     -0.79      0.00
    3   19   32     -7.17      0.00
    3   21   32     -2.71      0.00
    3   23   32     -8.58      0.00
    3   25   32      4.32      0.00
    3   27   32     -5.64      0.00
    3   29   32     -6.49      0.00
    0    4   32      6.55      0.00
    4    4   32      2.97      0.00
    4    6   32     10.78      0.00
    4    8   32     -3.34      0.00
    4   10   32     -3.74      0.00
    4   12   32      2.97      0.00
    4   14   32     -2.27      0.00
    4   16   32      3.17      0.00
    4   18   32     -1.28      0.00
    4   20   32      2.00      0.00
    4   22   32     -0.98      0.00
    4   24   32      3.60      0.00
    4   26   32     22.24      0.00
    4   28   32     -3.43      0.00
    5    5   32     -9.10      0.00
    5    7   32     -0.21      0.00
    5    9   32     -1.24      0.00
    5   11   32      0.96      0.00
    5   13   32      6.52      0.00
    5   15   32      7.29      0.00
    5   17   32      9.87      0.00
    5   19   32      4.78      0.00
    5   21   32     -5.80      0.00
    5   23   32      2.90      0.00
    5   25   32      4.66      0.00
    5   27   32     -0.95      0.00
    0    6   32      4.13      0.00
    6    6   32     11.07      0.00
    6    8   32      0.64      0.00
    6   10   32      4.06      0.00
    6   12   32     -4.28      0.00
    6   14   32     -0.13      0.00
    6   16   32      0.75      0.00
    6   18   32      5.56      0.00
    6   20   32      0.94      0.00
    6   22   32      7.33      0.00
    6   24   32     -5.34      0.00
    6   26   32     -2.85      0.00
    6   28   32      8.33      0.00
    7    7   32     -3.38      0.00
    7    9   32      4.56      0.00
    7   11   32     -4.34      0.00
    7   13   32      5.76      0.00
    7   15   32     -1.07      0.00
    7   17   32      0.61      0.00
    7   19   32    -10.22      0.00
    7   21   32      1.19      0.00
    7   23   32      2.21      0.00
    7   25   32    -11.59      0.00
    7   27   32      1.89      0.00
    0    8   32      2.51      0.00
    8    8   32      7.27      0.00
    8   10   32      2.15      0.00
    8   12   32      1.99      0.00
    8   14   32      0.69      0.00
    8   16   32      4.47      0.00
    8   18   32     -6.83      0.00
    8   20   32     14.09      0.00
    8   22   32      8.75      0.00
    8   24   32      2.23      0.00
    8   26   32     -6.87      0.00
    8   28   32      1.65      0.00
    9    9   32     -1.55      0.00
    9   11   32     -1.49      0.00
    9   13   32      1.30      0.00
    9   15   32     -0.51      0.00
    9   17   32      2.55      0.00
    9   19   32      5.60      0.00
    9   21   32     -1.40      0.00
    9   23   32      8.48      0.00
    9   25   32     -8.27      0.00
    9   27   32      4.21      0.00
    0   10   32      1.39      0.00
   10   10   32      8.43      0.00
   10   12   32     -0.08      0.00
   10   14   32      6.99      0.00
   10   16   32     -3.42      0.00
   10   18   32      5.25      0.00
   10   20   32      5.03      0.00
   10   22   32     -4.79      0.00
   10   24   32      5.76      0.00
   10   26   32    -12.57      0.00
   11   11   32     -2.62      0.00
   11   13   32     -0.09      0.00
   11   15   32      3.95      0.00
   11   17   32     -5.10      0.00
   11   19   32      4.48      0.00
   11   21   32     -1.42      0.00
   11   23   32      0.94      0.00
   11   25   32     10.76      0.00
   11   27   32      4.21      0.00
    0   12   32      1.24      0.00
   12   12   32     -1.40      0.00
   12   14   32      8.92      0.00
   12   16   32      8.37      0.00
   12   18   32     -3.14      0.00
   12   20   32      1.64      0.00
   12   22   32     -4.84      0.00
   12   24   32     -2.22      0.00
   12   26   32      7.19      0.00
   13   13   32      9.57      0.00
   13   15   32     13.33      0.00
   13   17   32    -10.56      0.00
   13   19   32     -2.89      0.00
   13   21   32      0.21      0.00
   13   23   32     -0.53      0.00
   13   25   32     -2.29      0.00
    0   14   32     -0.09      0.00
   14   14   32     -9.04      0.00
   14   16   32     -4.02      0.00
   14   18   32      0.62      0.00
   14   20   32      1.40      0.00
   14   22   32    -13.59      0.00
   14   24   32     -4.34      0.00
   15   15   32    -11.59      0.00
   15   17   32     10.66      0.00
   15   19   32      0.79      0.00
   15   21   32     -0.75      0.00
   15   23   32      8.66      0.00
   15   25   32      1.37      0.00
    0   16   32      4.07      0.00
   16   16   32      4.11      0.00
   16   18   32     -2.26      0.00
   16   20   32     -9.91      0.00
   16   22   32     -2.73      0.00
   16   24   32     10.33      0.00
   17   17   32    -14.67      0.00
   17   19   32      3.68      0.00
   17   21   32      2.07      0.00
   17   23   32     -6.32      0.00
    0   18   32     14.34      0.00
   18   18   32     -3.80      0.00
   18   20   32      2.88      0.00
   18   22   32     -7.70      0.00
   19   19   32      7.07      0.00
   19   21   32     -1.11      0.00
    0   20   32     18.45      0.00
   20   20   32    -10.25      0.00
   21   21   32      3.69      0.00
    0   22   32     -6.62      0.00
    0   24   32     -2.19      0.00
    0   26   32    -14.26      0.00
    0   28   32     -8.26      0.00
    5   29   32      2.14      0.00
    0    1   33     15.30      0.00
    1    2   33      5.26      0.00
    1    4   33     -9.62      0.00
    1    6   33     -1.25      0.00
    1    8   33     -1.25      0.00
    1   10   33     -7.61      0.00
    1   12   33     -2.61      0.00
    1   14   33     -3.10      0.00
    1   16   33     -7.18      0.00
    1   18   33      5.03      0.00
    1   20   33     -8.22      0.00
    1   22   33     -1.35      0.00
    1   24   33      1.22      0.00
    1   26   33      6.23      0.00
    1   28   33     -0.74      0.00
    2    3   33      8.85      0.00
    2    5   33     -5.20      0.00
    2    7   33      5.58      0.00
    2    9   33      3.29      0.00
    2   11   33     -2.65      0.00
    2   13   33     -7.62      0.00
    2   15   33     -1.37      0.00
    2   17   33     -6.62      0.00
    2   19   33      6.93      0.00
    2   21   33     -5.67      0.00
    2   23   33     -1.02      0.00
    2   25   33      6.67      0.00
    2   27   33      1.25      0.00
    0    3   33      4.32      0.00
    3    4   33     -0.58      0.00
    3    6   33      6.97      0.00
    3    8   33      2.40      0.00
    3   10   33      0.82      0.00
    3   12   33     -2.75      0.00
    3   14   33      8.96      0.00
    3   16   33     -1.96      0.00
    3   18   33     -9.82      0.00
    3   20   33      0.88      0.00
    3   22   33      4.18      0.00
    3   24   33     -4.81      0.00
    3   26   33      1.34      0.00
    3   28   33     10.69      0.00
    4    5   33      9.13      0.00
    4    7   33      2.88      0.00
    4    9   33     -4.53      0.00
    4   11   33      5.17      0.00
    4   13   33      0.32      0.00
    4   15   33      0.91      0.00
    4   17   33      6.66      0.00
    4   19   33     -6.31      0.00
    4   21   33      3.36      0.00
    4   23   33      2.19      0.00
    4   25   33      4.03      0.00
    4   27   33     14.84      0.00
    0    5   33      6.15      0.00
    5    6   33      2.53      0.00
    5    8   33      6.72      0.00
    5   10   33     -1.12      0.00
    5   12   33     -1.65      0.00
    5   14   33     -0.59      0.00
    5   16   33     -3.02      0.00
    5   18   33      5.34      0.00
    5   20   33      0.95      0.00
    5   22   33      4.17      0.00
    5   24   33      4.20      0.00
    5   26   33      0.00      0.00
    5   28   33     -9.11      0.00
    6    7   33     -0.90      0.00
    6    9   33     -1.18      0.00
    6   11   33      5.63      0.00
    6   13   33     -2.67      0.00
    6   15   33     -0.88      0.00
    6   17   33     -3.82      0.00
    6   19   33     -6.49      0.00
    6   21   33      6.39      0.00
    6   23   33     -1.48      0.00
    6   25   33     -4.00      0.00
    6   27   33    -17.24      0.00
    0    7   33      4.70      0.00
    7    8   33     -4.52      0.00
    7   10   33     -5.31      0.00
    7   12   33      2.10      0.00
    7   14   33     -1.31      0.00
    7   16   33     -2.07      0.00
    7   18   33      7.14      0.00
    7   20   33      4.97      0.00
    7   22   33     -2.83      0.00
    7   24   33      2.04      0.00
    7   26   33     -4.90      0.00
    8    9   33     -4.36      0.00
    8   11   33     -8.12      0.00
    8   13   33     10.73      0.00
    8   15   33     11.52      0.00
    8   17   33     -3.24      0.00
    8   19   33      4.13      0.00
    8   21   33     16.95      0.00
    8   23   33     -3.52      0.00
    8   25   33     -6.44      0.00
    8   27   33    -15.35      0.00
    0    9   33     -1.58      0.00
    9   10   33     -1.63      0.00
    9   12   33      0.60      0.00
    9   14   33     -2.33      0.00
    9   16   33      9.33      0.00
    9   18   33      7.74      0.00
    9   20   33      3.74      0.00
    9   22   33    -12.61      0.00
    9   24   33      1.78      0.00
    9   26   33      0.39      0.00
   10   11   33      1.23      0.00
   10   13   33      8.16      0.00
   10   15   33      2.04      0.00
   10   17   33     -4.87      0.00
   10   19   33      3.44      0.00
   10   21   33     -7.64      0.00
   10   23   33     -5.94      0.00
   10   25   33     18.69      0.00
    0   11   33      4.10      0.00
   11   12   33      5.13      0.00
   11   14   33      1.57      0.00
   11   16   33      6.68      0.00
   11   18   33     -5.76      0.00
   11   20   33     -5.56      0.00
   11   22   33     -5.80      0.00
   11   24   33      1.10      0.00
   11   26   33     13.58      0.00
   12   13   33     -3.35      0.00
   12   15   33      2.13      0.00
   12   17   33      1.03      0.00
   12   19   33      1.87      0.00
   12   21   33     -3.69      0.00
   12   23   33     -3.02      0.00
   12   25   33     -6.48      0.00
    0   13   33     11.46      0.00
   13   14   33      2.41      0.00
   13   16   33     -2.15      0.00
   13   18   33     -4.67      0.00
   13   20   33     -7.50      0.00
   13   22   33     10.28      0.00
   13   24   33     -1.92      0.00
   14   15   33      1.50      0.00
   14   17   33     -0.16      0.00
   14   19   33      1.01      0.00
   14   21   33      0.16      0.00
   14   23   33     -0.82      0.00
    0   15   33     -2.16      0.00
   15   16   33     -5.36      0.00
   15   18   33      6.57      0.00
   15   20   33     -7.24      0.00
   15   22   33     -2.96      0.00
   15   24   33    -10.13      0.00
   16   17   33     -1.12      0.00
   16   19   33     -6.64      0.00
   16   21   33      7.06      0.00
   16   23   33      3.72      0.00
    0   17   33     14.87      0.00
   17   18   33      2.65      0.00
   17   20   33     -5.95      0.00
   17   22   33     -6.86      0.00
   18   19   33      7.90      0.00
   18   21   33      7.08      0.00
    0   19   33     -5.50      0.00
   19   20   33      2.62      0.00
    0   21   33     -8.54      0.00
    0   23   33     -3.60      0.00
    0   25   33    -15.95      0.00
    0   27   33     62.18      0.00
    0    0   34     23.51      0.00
    1    1   34      7.41      0.00
    1    3   34     -2.14      0.00
    1    5   34     -2.66      0.00
    1    7   34     -6.60      0.00
    1    9   34     -5.44      0.00
    1   11   34     -2.63      0.00
    1   13   34      1.84      0.00
    1   15   34     -7.49      0.00
    1   17   34     -9.68      0.00
    1   19   34      6.88      0.00
    1   21   34      1.93      0.00
    1   23   34     -6.32      0.00
    1   25   34      1.51      0.00
    1   27   34     -7.55      0.00
    0    2   34      3.83      0.00
    2    2   34    -11.64      0.00
    2    4   34     -2.35      0.00
    2    6   34     -9.61      0.00
    2    8   34      1.89      0.00
    2   10   34     -4.56      0.00
    2   12   34     -4.31      0.00
    2   14   34     -2.22      0.00
    2   16   34     -3.62      0.00
    2   18   34    -11.66      0.00
    2   20   34     -2.56      0.00
    2   22   34      4.17      0.00
    2   24   34     -5.74      0.00
    2   26   34     -6.06      0.00
    3    3   34     -1.59      0.00
    3    5   34     -1.27      0.00
    3    7   34     -6.33      0.00
    3    9   34     -1.01      0.00
    3   11   34     -4.81      0.00
    3   13   34      0.66      0.00
    3   15   34     -5.65      0.00
    3   17   34     -3.96      0.00
    3   19   34      0.05      0.00
    3   21   34      2.02      0.00
    3   23   34      0.97      0.00
    3   25   34      3.57      0.00
    3   27   34    -10.72      0.00
    0    4   34     -4.55      0.00
    4    4   34    -21.48      0.00
    4    6   34     -5.52      0.00
    4    8   34     -2.42      0.00
    4   10   34      9.13      0.00
    4   12   34     -3.84      0.00
    4   14   34      6.72      0.00
    4   16   34      4.33      0.00
    4   18   34      3.52      0.00
    4   20   34      6.08      0.00
    4   22   34     -4.44      0.00
    4   24   34     -3.41      0.00
    4   26   34     -2.14      0.00
    5    5   34     -5.00      0.00
    5    7   34      6.50      0.00
    5    9   34     -7.27      0.00
    5   11   34     12.68      0.00
    5   13   34      0.47      0.00
    5   15   34     -4.82      0.00
    5   17   34     -2.41      0.00
    5   19   34     -4.32      0.00
    5   21   34      1.19      0.00
    5   23   34      6.49      0.00
    5   25   34      1.62      0.00
    5   27   34      8.56      0.00
    0    6   34      1.31      0.00
    6    6   34     -2.76      0.00
    6    8   34      6.39      0.00
    6   10   34      5.87      0.00
    6   12   34      3.86      0.00
    6   14   34     -2.68      0.00
    6   16   34     -5.74      0.00
    6   18   34      3.69      0.00
    6   20   34     -1.00      0.00
    6   22   34    -11.38      0.00
    6   24   34    -13.38      0.00
    6   26   34     16.12      0.00
    7    7   34      7.44      0.00
    7    9   34     -9.34      0.00
    7   11   34      2.57      0.00
    7   13   34      2.86      0.00
    7   15   34      1.29      0.00
    7   17   34     -5.79      0.00
    7   19   34      2.43      0.00
    7   21   34      6.07      0.00
    7   23   34      1.90      0.00
    7   25   34     11.18      0.00
    0    8   34     -6.59      0.00
    8    8   34     -8.16      0.00
    8   10   34     -7.28      0.00
    8   12   34     -6.96      0.00
    8   14   34      6.05      0.00
    8   16   34     -0.03      0.00
    8   18   34     -0.53      0.00
    8   20   34      5.70      0.00
    8   22   34     -4.42      0.00
    8   24   34      6.71      0.00
    9    9   34     -0.10      0.00
    9   11   34      1.42      0.00
    9   13   34      6.35      0.00
    9   15   34      3.29      0.00
    9   17   34     -4.10      0.00
    9   19   34     -5.05      0.00
    9   21   34      6.61      0.00
    9   23   34     -5.25      0.00
    9   25   34     -1.07      0.00
    0   10   34      4.09      0.00
   10   10   34      5.31      0.00
   10   12   34      3.53      0.00
   10   14   34     -1.42      0.00
   10   16   34     -0.09      0.00
   10   18   34      5.05      0.00
   10   20   34     -2.78      0.00
   10   22   34     -3.22      0.00
   10   24   34     -5.37      0.00
   11   11   34      6.33      0.00
   11   13   34      0.72      0.00
   11   15   34     -2.74      0.00
   11   17   34      2.06      0.00
   11   19   34    -11.46      0.00
   11   21   34      3.94      0.00
   11   23   34     -7.78      0.00
    0   12   34     -6.80      0.00
   12   12   34     -7.19      0.00
   12   14   34     -5.89      0.00
   12   16   34      5.03      0.00
   12   18   34      0.76      0.00
   12   20   34      0.90      0.00
   12   22   34      3.95      0.00
   12   24   34    -16.33      0.00
   13   13   34     -6.01      0.00
   13   15   34      6.41      0.00
   13   17   34      0.23      0.00
   13   19   34     -9.19      0.00
   13   21   34     -2.53      0.00
   13   23   34      3.18      0.00
    0   14   34      6.60      0.00
   14   14   34     -3.58      0.00
   14   16   34      0.71      0.00
   14   18   34      2.43      0.00
   14   20   34     -1.98      0.00
   14   22   34     -2.30      0.00
   15   15   34     -5.75      0.00
   15   17   34     -8.45      0.00
   15   19   34     -1.03      0.00
   15   21   34      3.50      0.00
    0   16   34      7.65      0.00
   16   16   34      1.31      0.00
   16   18   34     -2.52      0.00
   16   20   34      1.85      0.00
   17   17   34     -1.72      0.00
   17   19   34      3.51      0.00
   17   21   34     -5.65      0.00
    0   18   34      9.71      0.00
   18   18   34      1.84      0.00
   18   20   34     -4.52      0.00
   19   19   34      0.05      0.00
    0   20   34     -4.00      0.00
    0   22   34     11.48      0.00
   16   22   34      4.69      0.00
    0   24   34      0.28      0.00
   11   25   34     -8.20      0.00
    0   26   34     14.43      0.00
    8   26   34      8.90      0.00
    0    1   35     15.20      0.00
    1    2   35     -6.97      0.00
    1    4   35      3.61      0.00
    1    6   35     -6.04      0.00
    1    8   35      2.63      0.00
    1   10   35     -7.49      0.00
    1   12   35      5.43      0.00
    1   14   35     -6.54      0.00
    1   16   35      1.07      0.00
    1   18   35     -7.51      0.00
    1   20   35      4.89      0.00
    1   22   35      5.07      0.00
    1   24   35      5.35      0.00
    2    3   35     -2.54      0.00
    2    5   35      2.40      0.00
    2    7   35     -7.79      0.00
    2    9   35      0.69      0.00
    2   11   35     -0.37      0.00
    2   13   35      1.18      0.00
    2   15   35     -6.29      0.00
    2   17   35      0.95      0.00
    2   19   35    -17.42      0.00
    2   21   35      1.10      0.00
    2   23   35     -2.71      0.00
    2   25   35    -20.27      0.00
    0    3   35     -1.20      0.00
    3    4   35      2.98      0.00
    3    6   35     -2.69      0.00
    3    8   35      8.11      0.00
    3   10   35     -5.35      0.00
    3   12   35      4.43      0.00
    3   14   35      0.38      0.00
    3   16   35      1.63      0.00
    3   18   35      2.17      0.00
    3   20   35      1.05      0.00
    3   22   35      7.37      0.00
    3   24   35      2.98      0.00
    4    5   35      3.17      0.00
    4    7   35     -1.33      0.00
    4    9   35     -5.02      0.00
    4   11   35      0.91      0.00
    4   13   35      2.56      0.00
    4   15   35      0.31      0.00
    4   17   35     -3.14      0.00
    4   19   35      2.95      0.00
    4   21   35      3.27      0.00
    4   23   35      3.17      0.00
    4   25   35     -0.12      0.00
    0    5   35     10.70      0.00
    5    6   35     -4.44      0.00
    5    8   35     -1.28      0.00
    5   10   35     -7.81      0.00
    5   12   35     12.14      0.00
    5   14   35     -3.11      0.00
    5   16   35     -4.01      0.00
    5   18   35     -6.77      0.00
    5   20   35      1.30      0.00
    5   22   35      1.53      0.00
    5   24   35      5.47      0.00
    6    7   35     15.70      0.00
    6    9   35      0.05      0.00
    6   11   35     -0.99      0.00
    6   13   35     -0.13      0.00
    6   15   35     -4.18      0.00
    6   17   35     -6.94      0.00
    6   19   35     -2.84      0.00
    6   21   35     -3.33      0.00
    6   23   35    -10.71      0.00
    6   25   35      1.25      0.00
    0    7   35      8.19      0.00
    7    8   35      4.05      0.00
    7   10   35     -2.45      0.00
    7   12   35     -0.84      0.00
    7   14   35      0.08      0.00
    7   16   35      1.26      0.00
    7   18   35     -1.66      0.00
    7   20   35     -2.76      0.00
    7   22   35      1.73      0.00
    7   24   35      1.69      0.00
    8    9   35     -4.15      0.00
    8   11   35      8.30      0.00
    8   13   35    -10.32      0.00
    8   15   35     15.21      0.00
    8   17   35      3.49      0.00
    8   19   35     -1.95      0.00
    8   21   35     -0.87      0.00
    8   23   35     -4.28      0.00
    0    9   35     16.04      0.00
    9   10   35     -5.01      0.00
    9   12   35      5.26      0.00
    9   14   35      6.51      0.00
    9   16   35      5.65      0.00
    9   18   35     -1.55      0.00
    9   20   35      0.35      0.00
    9   22   35     -3.89      0.00
    9   24   35    -13.52      0.00
   10   11   35     -0.78      0.00
   10   13   35      1.01      0.00
   10   15   35      8.11      0.00
   10   17   35      0.02      0.00
   10   19   35     -7.85      0.00
   10   21   35      1.51      0.00
   10   23   35      4.40      0.00
    0   11   35      5.54      0.00
   11   12   35      1.19      0.00
   11   14   35      1.75      0.00
   11   16   35     -4.90      0.00
   11   18   35      6.17      0.00
   11   20   35      2.66      0.00
   11   22   35     -1.81      0.00
   12   13   35     -2.88      0.00
   12   15   35     -6.39      0.00
   12   17   35      1.87      0.00
   12   19   35     -4.55      0.00
   12   21   35      1.05      0.00
   12   23   35      4.28      0.00
    0   13   35     -6.37      0.00
   13   14   35     -6.07      0.00
   13   16   35     -2.05      0.00
   13   18   35      4.61      0.00
   13   20   35      1.89      0.00
   13   22   35     -1.72      0.00
   14   15   35      0.98      0.00
   14   17   35      6.46      0.00
   14   19   35      3.14      0.00
   14   21   35     -2.47      0.00
    0   15   35      0.17      0.00
   15   16   35     -2.89      0.00
   15   18   35      3.73      0.00
   15   20   35      1.02      0.00
   16   17   35      8.49      0.00
   16   19   35     -4.35      0.00
    0   17   35      3.46      0.00
   17   18   35     -6.22      0.00
    0   19   35      6.89      0.00
    0   21   35      7.02      0.00
    0   23   35     -7.61      0.00
    0   25   35      6.13      0.00
    0    0   36     37.97      0.00
    1    1   36      7.23      0.00
    1    3   36     -6.33      0.00
    1    5   36      1.60      0.00
    1    7   36      6.41      0.00
    1    9   36     -5.55      0.00
    1   11   36     -1.05      0.00
    1   13   36     -1.26      0.00
    1   15   36      1.11      0.00
    1   17   36      4.46      0.00
    1   19   36     -0.24      0.00
    1   21   36     -0.62      0.00
    1   23   36     -4.71      0.00
    0    2   36     12.56      0.00
    2    2   36      1.70      0.00
    2    4   36     -0.36      0.00
    2    6   36     -5.69      0.00
    2    8   36      2.88      0.00
    2   10   36     -1.10      0.00
    2   12   36      2.51      0.00
    2   14   36     -3.18      0.00
    2   16   36      0.49      0.00
    2   18   36     -0.68      0.00
    2   20   36     -9.85      0.00
    2   22   36     -0.27      0.00
    2   24   36     10.41      0.00
    3    3   36      0.99      0.00
    3    5   36      0.96      0.00
    3    7   36     -1.56      0.00
    3    9   36      7.28      0.00
    3   11   36     -3.20      0.00
    3   13   36      7.73      0.00
    3   15   36      0.48      0.00
    3   17   36     -0.44      0.00
    3   19   36     -2.69      0.00
    3   21   36     -9.74      0.00
    3   23   36     13.98      0.00
    0    4   36     -4.33      0.00
    4    4   36     17.26      0.00
    4    6   36      5.20      0.00
    4    8   36      3.68      0.00
    4   10   36      8.82      0.00
    4   12   36     -1.07      0.00
    4   14   36      2.39      0.00
    4   16   36     -0.60      0.00
    4   18   36     -1.45      0.00
    4   20   36      5.37      0.00
    4   22   36     -8.13      0.00
    5    5   36      5.05      0.00
    5    7   36      1.11      0.00
    5    9   36      0.74      0.00
    5   11   36     -7.33      0.00
    5   13   36     -1.88      0.00
    5   15   36      0.02      0.00
    5   17   36      2.78      0.00
    5   19   36      0.44      0.00
    5   21   36     10.20      0.00
    5   23   36     -6.25      0.00
    0    6   36      5.07      0.00
    6    6   36     -5.38      0.00
    6    8   36     -4.88      0.00
    6   10   36     -1.12      0.00
    6   12   36      3.40      0.00
    6   14   36     -6.00      0.00
    6   16   36     -1.24      0.00
    6   18   36      1.12      0.00
    6   20   36      3.37      0.00
    6   22   36      0.73      0.00
    7    7   36     23.55      0.00
    7    9   36      4.52      0.00
    7   11   36     17.48      0.00
    7   13   36     16.77      0.00
    7   15   36      7.12      0.00
    7   17   36      5.56      0.00
    7   19   36      0.63      0.00
    7   21   36     -4.87      0.00
    7   23   36     10.41      0.00
    0    8   36     -8.87      0.00
    8    8   36     -7.55      0.00
    8   10   36      6.15      0.00
    8   12   36      5.00      0.00
    8   14   36     -7.90      0.00
    8   16   36     -3.57      0.00
    8   18   36      1.11      0.00
    8   20   36      3.94      0.00
    8   22   36     -8.12      0.00
    9    9   36     13.07      0.00
    9   11   36      2.22      0.00
    9   13   36     -2.25      0.00
    9   15   36      2.19      0.00
    9   17   36      4.24      0.00
    9   19   36     -5.35      0.00
    9   21   36      1.46      0.00
    0   10   36     -6.42      0.00
   10   10   36     -4.79      0.00
   10   12   36     -4.35      0.00
   10   14   36     -3.95      0.00
   10   16   36      3.57      0.00
   10   18   36     -3.85      0.00
   10   20   36      5.02      0.00
   10   22   36      5.65      0.00
   11   11   36     10.81      0.00
   11   13   36      6.40      0.00
   11   15   36      1.68      0.00
   11   17   36     -0.84      0.00
   11   19   36     -4.60      0.00
   11   21   36     -6.57      0.00
    0   12   36     27.12      0.00
   12   12   36     -8.83      0.00
   12   14   36     -0.78      0.00
   12   16   36     -0.41      0.00
   12   18   36     10.26      0.00
   12   20   36      0.67      0.00
   13   13   36      1.18      0.00
   13   15   36     -8.17      0.00
   13   17   36      0.82      0.00
   13   19   36      1.64      0.00
    0   14   36      6.62      0.00
   14   14   36     11.50      0.00
   14   16   36     -1.31      0.00
   14   18   36     -0.31      0.00
   14   20   36      0.96      0.00
   15   15   36     20.24      0.00
   15   17   36     -6.61      0.00
   15   19   36      8.85      0.00
    0   16   36     -4.07      0.00
   16   16   36     -2.81      0.00
   16   18   36     -6.52      0.00
   17   17   36     11.17      0.00
    0   18   36     -8.52      0.00
    0   20   36      2.58      0.00
    0   22   36      5.72      0.00
    0   24   36    -18.05      0.00
    4   24   36    -20.93      0.00
    0    1   37     14.46      0.00
    1    2   37     -1.03      0.00
    1    4   37      3.39      0.00
    1    6   37      3.24      0.00
    1    8   37     14.24      0.00
    1   10   37      1.99      0.00
    1   12   37      8.54      0.00
    1   14   37      4.77      0.00
    1   16   37      0.44      0.00
    1   18   37     -0.10      0.00
    1   20   37     -0.37      0.00
    1   22   37      0.11      0.00
    2    3   37     -1.72      0.00
    2    5   37     -4.78      0.00
    2    7   37     -5.22      0.00
    2    9   37     -1.63      0.00
    2   11   37      3.93      0.00
    2   13   37      0.61      0.00
    2   15   37     -2.40      0.00
    2   17   37      5.23      0.00
    2   19   37     -8.99      0.00
    2   21   37     -4.64      0.00
    0    3   37     14.24      0.00
    3    4   37      2.55      0.00
    3    6   37     -2.81      0.00
    3    8   37      0.47      0.00
    3   10   37      2.04      0.00
    3   12   37      1.98      0.00
    3   14   37      4.16      0.00
    3   16   37    -11.17      0.00
    3   18   37      0.98      0.00
    3   20   37     -1.99      0.00
    3   22   37     -5.26      0.00
    4    5   37      1.55      0.00
    4    7   37     -4.75      0.00
    4    9   37     -0.31      0.00
    4   11   37     -1.39      0.00
    4   13   37     -5.79      0.00
    4   15   37      9.50      0.00
    4   17   37     -4.00      0.00
    4   19   37     -0.40      0.00
    4   21   37     -0.37      0.00
    0    5   37      6.55      0.00
    5    6   37      7.86      0.00
    5    8   37    -11.52      0.00
    5   10   37      2.83      0.00
    5   12   37     -2.75      0.00
    5   14   37     -6.55      0.00
    5   16   37      1.62      0.00
    5   18   37      3.09      0.00
    5   20   37      0.42      0.00
    5   22   37     13.42      0.00
    6    7   37     -7.54      0.00
    6    9   37      2.12      0.00
    6   11   37    -13.48      0.00
    6   13   37      3.70      0.00
    6   15   37     -0.05      0.00
    6   17   37     10.57      0.00
    6   19   37     -2.01      0.00
    6   21   37      4.25      0.00
    0    7   37      2.42      0.00
    7    8   37    -11.93      0.00
    7   10   37     -4.36      0.00
    7   12   37      4.50      0.00
    7   14   37      5.69      0.00
    7   16   37     -3.78      0.00
    7   18   37     -4.22      0.00
    7   20   37      4.75      0.00
    8    9   37      4.19      0.00
    8   11   37      0.02      0.00
    8   13   37      5.08      0.00
    8   15   37      5.12      0.00
    8   17   37      9.86      0.00
    8   19   37      3.63      0.00
    8   21   37      1.85      0.00
    0    9   37      0.68      0.00
    9   10   37      6.33      0.00
    9   12   37     -3.10      0.00
    9   14   37     -8.43      0.00
    9   16   37     -2.83      0.00
    9   18   37      1.54      0.00
    9   20   37     -3.10      0.00
   10   11   37      0.69      0.00
   10   13   37     -3.76      0.00
   10   15   37     -3.89      0.00
   10   17   37      0.77      0.00
   10   19   37     -4.86      0.00
    0   11   37     -3.03      0.00
   11   12   37      3.44      0.00
   11   14   37     11.89      0.00
   11   16   37     -0.74      0.00
   11   18   37     -4.14      0.00
   11   20   37      6.48      0.00
   12   13   37      3.05      0.00
   12   15   37      1.90      0.00
   12   17   37     -2.55      0.00
   12   19   37      2.86      0.00
    0   13   37     -4.11      0.00
   13   14   37    -10.37      0.00
   13   16   37     -0.38      0.00
   13   18   37      6.85      0.00
   14   15   37      2.69      0.00
   14   17   37     -0.58      0.00
    0   15   37      7.47      0.00
   15   16   37     -4.99      0.00
    0   17   37     -9.53      0.00
    0   19   37      7.56      0.00
    0   21   37     13.18      0.00
    0   23   37     -0.67      0.00
    0    0   38      4.73      0.00
    1    1   38     24.93      0.00
    1    3   38     -8.83      0.00
    1    5   38    -15.93      0.00
    1    7   38      3.91      0.00
    1    9   38     -2.14      0.00
    1   11   38      9.18      0.00
    1   13   38     -3.57      0.00
    1   15   38      6.29      0.00
    1   17   38      6.56      0.00
    1   19   38     -1.76      0.00
    1   21   38     16.98      0.00
    0    2   38    -14.07      0.00
    2    2   38    -19.22      0.00
    2    4   38      5.11      0.00
    2    6   38    -14.39      0.00
    2    8   38      1.99      0.00
    2   10   38     17.39      0.00
    2   12   38     14.96      0.00
    2   14   38     -4.33      0.00
    2   16   38      8.43      0.00
    2   18   38     -7.85      0.00
    2   20   38     -7.21      0.00
    3    3   38      2.44      0.00
    3    5   38      0.13      0.00
    3    7   38    -10.56      0.00
    3    9   38     -8.97      0.00
    3   11   38     -0.79      0.00
    3   13   38     -4.95      0.00
    3   15   38     -3.51      0.00
    3   17   38     -3.57      0.00
    3   19   38     -0.94      0.00
    3   21   38     12.46      0.00
    0    4   38      5.56      0.00
    4    4   38     24.79      0.00
    4    6   38      9.77      0.00
    4    8   38      5.22      0.00
    4   10   38      4.21      0.00
    4   12   38     -0.61      0.00
    4   14   38     -8.34      0.00
    4   16   38      3.61      0.00
    4   18   38     -6.87      0.00
    4   20   38      2.78      0.00
    5    5   38     -0.99      0.00
    5    7   38     -0.93      0.00
    5    9   38     10.35      0.00
    5   11   38     -3.74      0.00
    5   13   38      1.76      0.00
    5   15   38      1.85      0.00
    5   17   38     -4.51      0.00
    5   19   38     -5.62      0.00
    0    6   38     -7.08      0.00
    6    6   38     -2.53      0.00
    6    8   38     -6.61      0.00
    6   10   38     -2.97      0.00
    6   12   38     -5.21      0.00
    6   14   38    -10.54      0.00
    6   16   38     -7.18      0.00
    6   18   38    -12.20      0.00
    6   20   38     -3.79      0.00
    7    7   38     -2.79      0.00
    7    9   38      1.17      0.00
    7   11   38     -6.23      0.00
    7   13   38      4.91      0.00
    7   15   38      5.26      0.00
    7   17   38     11.42      0.00
    7   19   38     15.39      0.00
    0    8   38      5.42      0.00
    8    8   38      1.79      0.00
    8   10   38      2.82      0.00
    8   12   38     -2.97      0.00
    8   14   38      3.98      0.00
    8   16   38     -6.30      0.00
    8   18   38      4.55      0.00
    8   20   38      6.50      0.00
    9    9   38      8.98      0.00
    9   11   38     -8.67      0.00
    9   13   38      2.15      0.00
    9   15   38     16.23      0.00
    9   17   38     -8.39      0.00
    9   19   38     17.77      0.00
    0   10   38     -3.21      0.00
   10   10   38     -9.59      0.00
   10   12   38      0.72      0.00
   10   14   38     -1.89      0.00
   10   16   38      0.06      0.00
   10   18   38     -0.87      0.00
   11   11   38      5.41      0.00
   11   13   38      0.28      0.00
   11   15   38      0.08      0.00
   11   17   38     -9.84      0.00
    0   12   38      5.56      0.00
   12   12   38      3.84      0.00
   12   14   38     -5.88      0.00
   12   16   38     -8.02      0.00
   13   13   38     -2.30      0.00
   13   15   38      3.17      0.00
   13   17   38     -4.75      0.00
    0   14   38    -20.18      0.00
   14   14   38     -3.59      0.00
   14   16   38      1.49      0.00
    0   16   38     -0.32      0.00
    0   18   38      1.16      0.00
    0   20   38      2.10      0.00
    5   21   38    -18.80      0.00
    0    1   39    -11.65      0.00
    1    2   39     -3.17      0.00
    1    4   39     -4.35      0.00
    1    6   39     -0.69      0.00
    1    8   39     -5.87      0.00
    1   10   39      4.21      0.00
    1   12   39      4.45      0.00
    1   14   39      3.58      0.00
    1   16   39      4.46      0.00
    1   18   39      1.22      0.00
    2    3   39     -3.95      0.00
    2    5   39    -10.32      0.00
    2    7   39     -1.27      0.00
    2    9   39      0.44      0.00
    2   11   39      2.00      0.00
    2   13   39     -5.82      0.00
    2   15   39      7.56      0.00
    2   17   39     -7.35      0.00
    2   19   39      5.74      0.00
    0    3   39     13.35      0.00
    3    4   39      5.91      0.00
    3    6   39    -11.50      0.00
    3    8   39     -0.40      0.00
    3   10   39      5.77      0.00
    3   12   39      1.26      0.00
    3   14   39      2.22      0.00
    3   16   39      7.98      0.00
    3   18   39      5.24      0.00
    4    5   39     -0.58      0.00
    4    7   39      6.28      0.00
    4    9   39      1.75      0.00
    4   11   39      2.93      0.00
    4   13   39     -6.94      0.00
    4   15   39     -1.16      0.00
    4   17   39     10.79      0.00
    0    5   39     11.34      0.00
    5    6   39     -9.61      0.00
    5    8   39     -6.10      0.00
    5   10   39      5.70      0.00
    5   12   39      7.23      0.00
    5   14   39     -8.98      0.00
    5   16   39     -2.54      0.00
    5   18   39     -7.37      0.00
    6    7   39     -2.04      0.00
    6    9   39     11.21      0.00
    6   11   39     -2.26      0.00
    6   13   39      5.24      0.00
    6   15   39     -4.65      0.00
    6   17   39      6.12      0.00
    0    7   39      6.50      0.00
    7    8   39      7.97      0.00
    7   10   39    -10.26      0.00
    7   12   39     -0.99      0.00
    7   14   39      2.62      0.00
    7   16   39      6.12      0.00
    7   18   39     17.01      0.00
    8    9   39     -8.69      0.00
    8   11   39     -3.30      0.00
    8   13   39      7.34      0.00
    8   15   39      2.70      0.00
    8   17   39      9.97      0.00
    0    9   39      6.42      0.00
    9   10   39    -18.02      0.00
    9   12   39      7.50      0.00
    9   14   39      5.56      0.00
    9   16   39      3.10      0.00
   10   11   39      6.58      0.00
   10   13   39    -11.42      0.00
   10   15   39      6.69      0.00
    0   11   39      5.67      0.00
   11   12   39     -2.22      0.00
   11   14   39      3.98      0.00
   11   16   39     21.98      0.00
   12   13   39     -0.91      0.00
   12   15   39     11.43      0.00
    0   13   39     -5.63      0.00
   13   14   39     14.57      0.00
    0   15   39     -3.23      0.00
    0   17   39     -2.32      0.00
    0   19   39     -3.49      0.00
    4   19   39    -12.58      0.00
    0    0   40    -10.85      0.00
    1    1   40     -1.87      0.00
    1    3   40      3.14      0.00
    1    5   40     -4.40      0.00
    1    7   40     -6.60      0.00
    1    9   40      0.19      0.00
    1   11   40      1.14      0.00
    1   13   40     -2.11      0.00
    1   15   40      0.65      0.00
    1   17   40    -12.51      0.00
    0    2   40      1.12      0.00
    2    2   40     12.20      0.00
    2    4   40     -4.58      0.00
    2    6   40     -4.37      0.00
    2    8   40     -5.46      0.00
    2   10   40      5.03      0.00
    2   12   40     -1.67      0.00
    2   14   40     -1.10      0.00
    2   16   40     17.18      0.00
    3    3   40    -11.97      0.00
    3    5   40      1.77      0.00
    3    7   40     -0.41      0.00
    3    9   40      0.81      0.00
    3   11   40      0.13      0.00
    3   13   40     -9.33      0.00
    3   15   40     -6.38      0.00
    0    4   40      6.56      0.00
    4    4   40     -1.72      0.00
    4    6   40     -0.78      0.00
    4    8   40      5.62      0.00
    4   10   40     -0.86      0.00
    4   12   40      7.39      0.00
    4   14   40     -0.44      0.00
    4   16   40      1.09      0.00
    5    5   40    -13.91      0.00
    5    7   40     11.40      0.00
    5    9   40      6.48      0.00
    5   11   40     -8.79      0.00
    5   13   40      6.21      0.00
    5   15   40     -2.19      0.00
    0    6   40     -5.82      0.00
    6    6   40    -28.46      0.00
    6    8   40     -2.12      0.00
    6   10   40      7.69      0.00
    6   12   40      5.16      0.00
    6   14   40     -5.21      0.00
    7    7   40    -10.46      0.00
    7    9   40     -5.04      0.00
    7   11   40      0.61      0.00
    7   13   40      5.17      0.00
    7   15   40      2.36      0.00
    0    8   40    -11.06      0.00
    8    8   40     10.46      0.00
    8   10   40      5.63      0.00
    8   12   40      0.64      0.00
    8   14   40      5.38      0.00
    9    9   40      0.41      0.00
    9   11   40      4.36      0.00
    9   13   40      6.97      0.00
    0   10   40     -0.76      0.00
   10   10   40      7.07      0.00
   10   12   40      5.43      0.00
   11   11   40     -7.83      0.00
   11   13   40      0.22      0.00
    0   12   40     -2.70      0.00
   12   12   40     -4.23      0.00
    0   14   40     -0.25      0.00
    0   16   40    -23.04      0.00
    6   16   40     -3.57      0.00
    3   17   40     -7.04      0.00
    0    1   41      2.58      0.00
    1    2   41     -5.20      0.00
    1    4   41     -1.65      0.00
    1    6   41     -1.16      0.00
    1    8   41      0.48      0.00
    1   10   41     -5.67      0.00
    1   12   41     -7.96      0.00
    1   14   41     16.52      0.00
    2    3   41      1.04      0.00
    2    5   41     -0.34      0.00
    2    7   41      4.74      0.00
    2    9   41      1.81      0.00
    2   11   41     -1.88      0.00
    2   13   41     16.26      0.00
    0    3   41      7.19      0.00
    3    4   41      2.56      0.00
    3    6   41      2.02      0.00
    3    8   41     -2.76      0.00
    3   10   41      4.70      0.00
    3   12   41      5.13      0.00
    3   14   41     -0.38      0.00
    4    5   41      2.90      0.00
    4    7   41      5.58      0.00
    4    9   41      1.70      0.00
    4   11   41     -2.55      0.00
    4   13   41     -0.53      0.00
    0    5   41     -9.32      0.00
    5    6   41     -3.20      0.00
    5    8   41    -11.32      0.00
    5   10   41      2.95      0.00
    5   12   41      3.94      0.00
    6    7   41    -10.04      0.00
    6    9   41      9.96      0.00
    6   11   41    -11.00      0.00
    0    7   41      7.85      0.00
    7    8   41      1.50      0.00
    7   10   41     -1.22      0.00
    7   12   41     16.03      0.00
    8    9   41      2.84      0.00
    8   11   41     -1.86      0.00
    0    9   41     -2.87      0.00
    9   10   41    -10.11      0.00
    0   11   41      4.47      0.00
    0   13   41      1.26      0.00
    6   13   41     -0.43      0.00
    0    0   42     29.08      0.00
    1    1   42      3.33      0.00
    1    3   42     14.40      0.00
    1    5   42      1.45      0.00
    1    7   42      4.80      0.00
    1    9   42    -16.48      0.00
    1   11   42     10.33      0.00
    0    2   42    -15.43      0.00
    2    2   42     -3.64      0.00
    2    4   42     -3.04      0.00
    2    6   42     22.10      0.00
    2    8   42     -5.87      0.00
    2   10   42     -0.53      0.00
    3    3   42      1.54      0.00
    3    5   42     16.20      0.00
    3    7   42     -1.35      0.00
    3    9   42      4.22      0.00
    3   11   42      5.15      0.00
    0    4   42      6.29      0.00
    4    4   42     -3.05      0.00
    4    6   42      4.60      0.00
    4    8   42     -6.58      0.00
    4   10   42     -3.84      0.00
    5    5   42     -1.85      0.00
    5    7   42      2.14      0.00
    5    9   42      6.34      0.00
    0    6   42      9.06      0.00
    6    6   42      3.88      0.00
    6    8   42     -8.08      0.00
    7    7   42     -8.70      0.00
    7    9   42      3.49      0.00
    0    8   42     -2.15      0.00
    0   10   42      5.08      0.00
    0    1   43      9.16      0.00
    1    2   43      1.95      0.00
    1    4   43      5.59      0.00
    2    3   43     13.39      0.00
    2    5   43     15.78      0.00
    0    3   43     -5.57      0.00
    3    4   43      2.64      0.00
    3    6   43      2.71      0.00
    4    5   43     -9.73      0.00
    0    5   43     -0.65      0.00
    1    6   43     19.34      0.00
    0    7   43     -3.13      0.00
   25   25   26     13.06      0.00
   24   26   26      7.54      0.00
   26   26   26     -5.48      0.00
   24   25   27     25.76      0.00
   23   26   27     10.60      0.00
   25   26   27      0.48      0.00
   22   27   27     17.92      0.00
   24   27   27     14.27      0.00
   26   27   27    -10.89      0.00
   24   24   28      3.13      0.00
   23   25   28    -12.76      0.00
   25   25   28      8.61      0.00
   22   26   28     -4.63      0.00
   24   26   28     -6.61      0.00
   26   26   28      7.79      0.00
   21   27   28      8.17      0.00
   23   27   28      1.17      0.00
   25   27   28    -10.89      0.00
   27   27   28      4.97      0.00
   20   28   28      0.63      0.00
   22   28   28     12.52      0.00
   24   28   28     10.54      0.00
   26   28   28     15.50      0.00
   28   28   28     -8.54      0.00
   23   24   29      8.08      0.00
   22   25   29      6.26      0.00
   24   25   29      7.49      0.00
   21   26   29      1.93      0.00
   23   26   29      1.48      0.00
   25   26   29     -4.70      0.00
   20   27   29      6.17      0.00
   22   27   29     -3.95      0.00
   24   27   29     -1.80      0.00
   26   27   29     -0.56      0.00
   17   28   29     12.70      0.00
   19   28   29      7.70      0.00
   21   28   29      7.19      0.00
   23   28   29     -6.99      0.00
   25   28   29     -5.74      0.00
   27   28   29     -0.21      0.00
   16   29   29      1.32      0.00
   18   29   29     14.63      0.00
   20   29   29    -19.16      0.00
   22   29   29      4.16      0.00
   24   29   29     -4.32      0.00
   26   29   29     -3.93      0.00
   28   29   29      7.14      0.00
   23   23   30      4.58      0.00
   22   24   30    -18.08      0.00
   24   24   30      0.40      0.00
   21   25   30      3.64      0.00
   23   25   30      4.36      0.00
   25   25   30    -17.14      0.00
   20   26   30     -1.31      0.00
   22   26   30      7.21      0.00
   24   26   30     -7.41      0.00
   26   26   30     -0.61      0.00
   17   27   30      7.06      0.00
   19   27   30    -15.65      0.00
   21   27   30     -8.17      0.00
   23   27   30      4.67      0.00
   25   27   30      1.01      0.00
   27   27   30      5.42      0.00
   16   28   30      7.14      0.00
   18   28   30     -2.13      0.00
   20   28   30     14.10      0.00
   22   28   30     -4.98      0.00
   24   28   30      3.44      0.00
   26   28   30      1.35      0.00
   28   28   30     -2.14      0.00
   13   29   30     -9.72      0.00
   15   29   30     19.94      0.00
   17   29   30     -9.64      0.00
   19   29   30     -8.28      0.00
   21   29   30     -2.94      0.00
   23   29   30     -0.55      0.00
   25   29   30      8.19      0.00
   27   29   30     -5.22      0.00
   29   29   30      1.41      0.00
   10   30   30    -37.35      0.00
   12   30   30     29.32      0.00
   14   30   30    -14.05      0.00
   16   30   30     -1.04      0.00
   18   30   30      8.75      0.00
   20   30   30     15.42      0.00
   22   30   30     -1.98      0.00
   24   30   30     -3.97      0.00
   26   30   30     -0.04      0.00
   22   23   31     -3.56      0.00
   21   24   31      7.31      0.00
   23   24   31      3.60      0.00
   18   25   31    -11.51      0.00
   20   25   31     -5.46      0.00
   22   25   31     -5.39      0.00
   24   25   31      0.03      0.00
   17   26   31    -18.72      0.00
   19   26   31      7.62      0.00
   21   26   31      7.98      0.00
   23   26   31     -3.18      0.00
   25   26   31      2.65      0.00
   16   27   31     10.25      0.00
   18   27   31     -3.54      0.00
   20   27   31      6.74      0.00
   22   27   31     -9.10      0.00
   24   27   31      1.46      0.00
   26   27   31      2.75      0.00
   13   28   31     21.20      0.00
   15   28   31      1.81      0.00
   17   28   31     -5.12      0.00
   19   28   31      0.70      0.00
   21   28   31      5.36      0.00
   23   28   31     -8.51      0.00
   25   28   31      4.63      0.00
   27   28   31     -6.34      0.00
   10   29   31    -16.76      0.00
   12   29   31      2.36      0.00
   14   29   31      8.82      0.00
   16   29   31     -6.86      0.00
   18   29   31     -3.88      0.00
   20   29   31     -5.79      0.00
   22   29   31      7.07      0.00
   24   29   31      3.71      0.00
   26   29   31     -4.83      0.00
    7   30   31      4.42      0.00
    9   30   31     13.62      0.00
   11   30   31      5.74      0.00
   13   30   31      8.69      0.00
   15   30   31     -3.62      0.00
   17   30   31      3.14      0.00
   19   30   31      1.21      0.00
   21   30   31      0.48      0.00
   23   30   31     -5.79      0.00
   25   30   31      0.11      0.00
    0   31   31    -27.99      0.00
    2   31   31      4.13      0.00
    4   31   31     14.65      0.00
    6   31   31     11.69      0.00
    8   31   31     21.60      0.00
   10   31   31     -5.30      0.00
   12   31   31      0.24      0.00
   14   31   31      5.68      0.00
   16   31   31      0.10      0.00
   18   31   31     -9.67      0.00
   20   31   31      0.08      0.00
   22   31   31      3.79      0.00
   24   31   31     11.96      0.00
   20   22   32      5.81      0.00
   22   22   32      9.97      0.00
   19   23   32     -7.77      0.00
   21   23   32      7.71      0.00
   23   23   32     -6.63      0.00
   18   24   32     10.96      0.00
   20   24   32     -2.24      0.00
   22   24   32    -10.97      0.00
   24   24   32     -3.93      0.00
   17   25   32      5.82      0.00
   19   25   32      6.58      0.00
   21   25   32      4.17      0.00
   23   25   32      8.20      0.00
   25   25   32      7.34      0.00
   14   26   32      2.26      0.00
   16   26   32     -1.34      0.00
   18   26   32     -2.27      0.00
   20   26   32     -7.93      0.00
   22   26   32     -2.53      0.00
   24   26   32     -5.68      0.00
   26   26   32      4.25      0.00
   13   27   32     16.86      0.00
   15   27   32     -2.52      0.00
   17   27   32      2.57      0.00
   19   27   32      2.82      0.00
   21   27   32      6.58      0.00
   23   27   32      8.04      0.00
   25   27   32      3.49      0.00
   27   27   32    -14.47      0.00
   10   28   32     -7.28      0.00
   12   28   32      6.21      0.00
   14   28   32      2.99      0.00
   16   28   32    -12.75      0.00
   18   28   32      5.12      0.00
   20   28   32     -3.57      0.00
   22   28   32     -1.91      0.00
   24   28   32      1.88      0.00
   26   28   32     -1.20      0.00
    7   29   32      6.99      0.00
    9   29   32     11.41      0.00
   11   29   32     -1.84      0.00
   13   29   32     -6.46      0.00
   15   29   32     -8.38      0.00
   17   29   32      6.51      0.00
   19   29   32      5.91      0.00
   21   29   32     -4.09      0.00
   23   29   32     -2.09      0.00
   25   29   32      6.44      0.00
    0   30   32     33.35      0.00
    2   30   32    -19.00      0.00
    4   30   32     11.37      0.00
    6   30   32      9.91      0.00
    8   30   32    -25.52      0.00
   10   30   32      0.46      0.00
   12   30   32     13.92      0.00
   14   30   32    -12.51      0.00
   16   30   32     -5.13      0.00
   18   30   32     10.20      0.00
   20   30   32     -7.69      0.00
   22   30   32     -3.35      0.00
   24   30   32     -9.05      0.00
    1   31   32     17.39      0.00
    3   31   32     -1.40      0.00
    5   31   32      3.48      0.00
    7   31   32    -14.98      0.00
    9   31   32     -1.93      0.00
   11   31   32      8.42      0.00
   13   31   32     -1.93      0.00
   15   31   32     -4.89      0.00
   17   31   32      6.53      0.00
   19   31   32      2.31      0.00
   21   31   32      4.20      0.00
   23   31   32      1.56      0.00
    0   32   32    -26.46      0.00
    2   32   32     -7.80      0.00
    4   32   32      0.61      0.00
    6   32   32      6.12      0.00
    8   32   32    -20.59      0.00
   10   32   32     -0.14      0.00
   12   32   32     -7.31      0.00
   14   32   32     23.10      0.00
   16   32   32     -9.16      0.00
   18   32   32     -2.17      0.00
   20   32   32     -3.05      0.00
   22   32   32      5.45      0.00
   20   21   33      4.14      0.00
   19   22   33     14.88      0.00
   21   22   33     -8.22      0.00
   18   23   33     -6.02      0.00
   20   23   33     -1.95      0.00
   22   23   33      0.63      0.00
   17   24   33     -9.91      0.00
   19   24   33     -8.13      0.00
   21   24   33     -7.98      0.00
   23   24   33      2.22      0.00
   14   25   33      4.40      0.00
   16   25   33     -9.07      0.00
   18   25   33      3.91      0.00
   20   25   33     -4.20      0.00
   22   25   33      0.68      0.00
   24   25   33      6.27      0.00
   13   26   33     12.39      0.00
   15   26   33    -15.32      0.00
   17   26   33      1.06      0.00
   19   26   33     -4.80      0.00
   21   26   33      0.61      0.00
   23   26   33     -0.78      0.00
   25   26   33     -3.68      0.00
   10   27   33     -9.56      0.00
   12   27   33     16.03      0.00
   14   27   33     -2.67      0.00
   16   27   33      0.41      0.00
   18   27   33     -1.59      0.00
   20   27   33     -3.35      0.00
   22   27   33      2.50      0.00
   24   27   33     -8.14      0.00
   26   27   33     -3.33      0.00
    7   28   33      2.55      0.00
    9   28   33    -15.87      0.00
   11   28   33     15.15      0.00
   13   28   33     -5.83      0.00
   15   28   33      2.63      0.00
   17   28   33     -2.64      0.00
   19   28   33      2.27      0.00
   21   28   33      8.04      0.00
   23   28   33     -5.70      0.00
   25   28   33     -4.81      0.00
    0   29   33     16.15      0.00
    2   29   33     -9.90      0.00
    4   29   33     12.03      0.00
    6   29   33    -10.76      0.00
    8   29   33     -6.52      0.00
   10   29   33      3.94      0.00
   12   29   33     -2.49      0.00
   14   29   33      0.50      0.00
   16   29   33     12.17      0.00
   18   29   33      3.10      0.00
   20   29   33     -5.27      0.00
   22   29   33     11.35      0.00
   24   29   33      0.91      0.00
    1   30   33     -4.34      0.00
    3   30   33     -8.32      0.00
    5   30   33      1.71      0.00
    7   30   33     -5.45      0.00
    9   30   33      5.85      0.00
   11   30   33     -8.50      0.00
   13   30   33     -8.44      0.00
   15   30   33      8.61      0.00
   17   30   33     -8.85      0.00
   19   30   33     -8.72      0.00
   21   30   33      1.54      0.00
   23   30   33      6.23      0.00
    0   31   33     22.50      0.00
    2   31   33    -29.78      0.00
    4   31   33      9.95      0.00
    6   31   33     -6.35      0.00
    8   31   33     11.82      0.00
   10   31   33      8.06      0.00
   12   31   33     -9.52      0.00
   14   31   33      0.51      0.00
   16   31   33     11.78      0.00
   18   31   33     -0.98      0.00
   20   31   33     -3.93      0.00
   22   31   33     -3.87      0.00
    1   32   33      2.58      0.00
    3   32   33     -0.37      0.00
    5   32   33      9.89      0.00
    7   32   33      1.05      0.00
    9   32   33      3.92      0.00
   11   32   33      0.00      0.00
   13   32   33     -0.16      0.00
   15   32   33      6.05      0.00
   17   32   33     -6.76      0.00
   19   32   33      7.22      0.00
   21   32   33      2.02      0.00
    0   33   33      5.75      0.00
    2   33   33      8.72      0.00
    4   33   33    -14.88      0.00
    6   33   33      4.69      0.00
    8   33   33     -5.96      0.00
   10   33   33      3.69      0.00
   12   33   33      6.84      0.00
   14   33   33     -3.42      0.00
   16   33   33      5.51      0.00
   18   33   33      2.83      0.00
   20   33   33      1.64      0.00
   20   20   34      2.96      0.00
   19   21   34      3.77      0.00
   21   21   34     -8.24      0.00
   18   22   34      0.05      0.00
   20   22   34      9.50      0.00
   22   22   34    -15.63      0.00
   15   23   34     -2.17      0.00
   17   23   34    -11.60      0.00
   19   23   34      4.00      0.00
   21   23   34      5.07      0.00
   23   23   34     -3.79      0.00
   14   24   34    -15.08      0.00
   16   24   34    -11.55      0.00
   18   24   34      5.27      0.00
   20   24   34     -7.07      0.00
   22   24   34      7.65      0.00
   24   24   34     -9.25      0.00
   13   25   34    -15.87      0.00
   15   25   34     -1.63      0.00
   17   25   34      6.36      0.00
   19   25   34     -3.47      0.00
   21   25   34      8.75      0.00
   23   25   34     -2.41      0.00
   25   25   34      3.50      0.00
   10   26   34      1.33      0.00
   12   26   34     -3.05      0.00
   14   26   34      1.34      0.00
   16   26   34     -5.28      0.00
   18   26   34      7.56      0.00
   20   26   34     -2.23      0.00
   22   26   34     -4.43      0.00
   24   26   34     -2.96      0.00
   26   26   34      2.84      0.00
    7   27   34      1.03      0.00
    9   27   34     -2.02      0.00
   11   27   34    -16.13      0.00
   13   27   34     -7.69      0.00
   15   27   34      8.04      0.00
   17   27   34      1.24      0.00
   19   27   34      0.71      0.00
   21   27   34      2.02      0.00
   23   27   34     -5.18      0.00
   25   27   34      4.43      0.00
    0   28   34      8.33      0.00
    2   28   34    -15.96      0.00
    4   28   34     11.06      0.00
    6   28   34      8.54      0.00
    8   28   34    -13.85      0.00
   10   28   34     -8.25      0.00
   12   28   34      2.41      0.00
   14   28   34     -0.22      0.00
   16   28   34     -5.44      0.00
   18   28   34     -3.49      0.00
   20   28   34      1.68      0.00
   22   28   34     -3.86      0.00
   24   28   34      6.02      0.00
    1   29   34    -13.89      0.00
    3   29   34     -2.89      0.00
    5   29   34     10.86      0.00
    7   29   34     -0.98      0.00
    9   29   34      8.12      0.00
   11   29   34      0.95      0.00
   13   29   34      3.38      0.00
   15   29   34      1.22      0.00
   17   29   34     -7.56      0.00
   19   29   34      6.67      0.00
   21   29   34      4.48      0.00
   23   29   34     -0.04      0.00
    0   30   34      4.52      0.00
    2   30   34      5.54      0.00
    4   30   34     13.91      0.00
    6   30   34     -3.20      0.00
    8   30   34     -3.67      0.00
   10   30   34      6.20      0.00
   12   30   34      2.26      0.00
   14   30   34     -0.56      0.00
   16   30   34     -2.94      0.00
   18   30   34     -5.66      0.00
   20   30   34      3.21      0.00
   22   30   34    -12.12      0.00
    1   31   34      3.53      0.00
    3   31   34      3.64      0.00
    5   31   34     -4.17      0.00
    7   31   34     10.00      0.00
    9   31   34     -1.00      0.00
   11   31   34      1.59      0.00
   13   31   34      0.86      0.00
   15   31   34      3.32      0.00
   17   31   34      3.16      0.00
   19   31   34      4.00      0.00
   21   31   34     -0.15      0.00
    0   32   34    -10.33      0.00
    2   32   34      5.95      0.00
    4   32   34      1.92      0.00
    6   32   34    -14.38      0.00
    8   32   34     11.44      0.00
   10   32   34    -12.04      0.00
   12   32   34     -0.94      0.00
   14   32   34     -5.49      0.00
   16   32   34    -12.32      0.00
   18   32   34     -4.91      0.00
   20   32   34      9.69      0.00
    1   33   34      7.09      0.00
    3   33   34      4.33      0.00
    5   33   34      2.94      0.00
    7   33   34     -1.44      0.00
    9   33   34     -1.10      0.00
   11   33   34      2.87      0.00
   13   33   34      9.86      0.00
   15   33   34     -4.00      0.00
   17   33   34      2.21      0.00
    0   34   34     -7.33      0.00
    2   34   34    -14.97      0.00
    4   34   34      4.38      0.00
    6   34   34     -2.47      0.00
    8   34   34    -13.08      0.00
   10   34   34     -7.85      0.00
   12   34   34     -1.24      0.00
   14   34   34    -10.65      0.00
   16   34   34      0.89      0.00
   18   19   35      1.29      0.00
   17   20   35     -1.25      0.00
   19   20   35      0.22      0.00
   16   21   35    -13.67      0.00
   18   21   35     -1.69      0.00
   20   21   35      6.81      0.00
   15   22   35    -14.23      0.00
   17   22   35    -10.93      0.00
[truncated: 54,954 more chars]
