# Supplementary material for: Dynamic three-dimensional structures of a metal–organic framework captured with femtosecond serial crystallography
Source: Nat Chem. 2024 Mar 25;16(5):693–9. doi: 10.1038/s41557-024-01460-w (PMC11087265; doi:10.1038/s41557-024-01460-w)
Supplement: Supplementary file 33 — Crystallographic structure factors for PCN–224(Fe)–CO at 562 ps; CCDC reference number 2308056. [file 41557_2024_1460_MOESM33_ESM.cif]

 
data_time562d10
# start Validation Reply Form
_vrf_THETM01_time562d10
;
PROBLEM: The value of sine(theta_max)/wavelength is less than 0.575
RESPONSE: To prevent the intensities of the Bragg spots in the 
low-resolution region from exceeding the detector's saturation limit, 
the X-ray flux had to be limited. Consequently, the intensity of the 
Bragg spots in the high-resolution region was insufficient for detection, 
resulting in the limited resolution.
;
# end Validation Reply Form

_audit_creation_method            'SHELXL-2018/3'
_shelx_SHELXL_version_number      '2018/3'
_chemical_name_systematic         ?
_chemical_name_common             ?
_chemical_melting_point           ?
_chemical_formula_moiety          'C147 H72 Fe3 N12 O67 Zr12' 
_chemical_formula_sum
 'C147 H72 Fe3 N12 O67 Zr12' 
_chemical_formula_weight          4340.35

loop_
 _atom_type_symbol
 _atom_type_description
 _atom_type_scat_dispersion_real
 _atom_type_scat_dispersion_imag
 _atom_type_scat_source
 'C'  'C'   0.0051   0.0024
 'International Tables Vol C Tables 4.2.6.8 and 6.1.1.4'
 'H'  'H'   0.0000   0.0000
 'International Tables Vol C Tables 4.2.6.8 and 6.1.1.4'
 'N'  'N'   0.0096   0.0048
 'International Tables Vol C Tables 4.2.6.8 and 6.1.1.4'
 'O'  'O'   0.0160   0.0088
 'International Tables Vol C Tables 4.2.6.8 and 6.1.1.4'
 'Fe'  'Fe'   0.3561   1.1184
 'International Tables Vol C Tables 4.2.6.8 and 6.1.1.4'
 'Zr'  'Zr'  -1.4549   0.7529
 'International Tables Vol C Tables 4.2.6.8 and 6.1.1.4'
 
_space_group_crystal_system       cubic
_space_group_IT_number            229
_space_group_name_H-M_alt         'I m -3 m'
_space_group_name_Hall            '-I 4 2 3'
 
_shelx_space_group_comment
;
The symmetry employed for this shelxl refinement is uniquely defined
by the following loop, which should always be used as a source of
symmetry information in preference to the above space-group names.
They are only intended as comments.
;
 
loop_
 _space_group_symop_operation_xyz
 'x, y, z'
 '-x, -y, z'
 '-x, y, -z'
 'x, -y, -z'
 'z, x, y'
 'z, -x, -y'
 '-z, -x, y'
 '-z, x, -y'
 'y, z, x'
 '-y, z, -x'
 'y, -z, -x'
 '-y, -z, x'
 'y, x, -z'
 '-y, -x, -z'
 'y, -x, z'
 '-y, x, z'
 'x, z, -y'
 '-x, z, y'
 '-x, -z, -y'
 'x, -z, y'
 'z, y, -x'
 'z, -y, x'
 '-z, y, x'
 '-z, -y, -x'
 'x+1/2, y+1/2, z+1/2'
 '-x+1/2, -y+1/2, z+1/2'
 '-x+1/2, y+1/2, -z+1/2'
 'x+1/2, -y+1/2, -z+1/2'
 'z+1/2, x+1/2, y+1/2'
 'z+1/2, -x+1/2, -y+1/2'
 '-z+1/2, -x+1/2, y+1/2'
 '-z+1/2, x+1/2, -y+1/2'
 'y+1/2, z+1/2, x+1/2'
 '-y+1/2, z+1/2, -x+1/2'
 'y+1/2, -z+1/2, -x+1/2'
 '-y+1/2, -z+1/2, x+1/2'
 'y+1/2, x+1/2, -z+1/2'
 '-y+1/2, -x+1/2, -z+1/2'
 'y+1/2, -x+1/2, z+1/2'
 '-y+1/2, x+1/2, z+1/2'
 'x+1/2, z+1/2, -y+1/2'
 '-x+1/2, z+1/2, y+1/2'
 '-x+1/2, -z+1/2, -y+1/2'
 'x+1/2, -z+1/2, y+1/2'
 'z+1/2, y+1/2, -x+1/2'
 'z+1/2, -y+1/2, x+1/2'
 '-z+1/2, y+1/2, x+1/2'
 '-z+1/2, -y+1/2, -x+1/2'
 '-x, -y, -z'
 'x, y, -z'
 'x, -y, z'
 '-x, y, z'
 '-z, -x, -y'
 '-z, x, y'
 'z, x, -y'
 'z, -x, y'
 '-y, -z, -x'
 'y, -z, x'
 '-y, z, x'
 'y, z, -x'
 '-y, -x, z'
 'y, x, z'
 '-y, x, -z'
 'y, -x, -z'
 '-x, -z, y'
 'x, -z, -y'
 'x, z, y'
 '-x, z, -y'
 '-z, -y, x'
 '-z, y, -x'
 'z, -y, -x'
 'z, y, x'
 '-x+1/2, -y+1/2, -z+1/2'
 'x+1/2, y+1/2, -z+1/2'
 'x+1/2, -y+1/2, z+1/2'
 '-x+1/2, y+1/2, z+1/2'
 '-z+1/2, -x+1/2, -y+1/2'
 '-z+1/2, x+1/2, y+1/2'
 'z+1/2, x+1/2, -y+1/2'
 'z+1/2, -x+1/2, y+1/2'
 '-y+1/2, -z+1/2, -x+1/2'
 'y+1/2, -z+1/2, x+1/2'
 '-y+1/2, z+1/2, x+1/2'
 'y+1/2, z+1/2, -x+1/2'
 '-y+1/2, -x+1/2, z+1/2'
 'y+1/2, x+1/2, z+1/2'
 '-y+1/2, x+1/2, -z+1/2'
 'y+1/2, -x+1/2, -z+1/2'
 '-x+1/2, -z+1/2, y+1/2'
 'x+1/2, -z+1/2, -y+1/2'
 'x+1/2, z+1/2, y+1/2'
 '-x+1/2, z+1/2, -y+1/2'
 '-z+1/2, -y+1/2, x+1/2'
 '-z+1/2, y+1/2, -x+1/2'
 'z+1/2, -y+1/2, -x+1/2'
 'z+1/2, y+1/2, x+1/2'
 
_cell_length_a                    38.883(5)
_cell_length_b                    38.883(5)
_cell_length_c                    38.883(5)
_cell_angle_alpha                 90
_cell_angle_beta                  90
_cell_angle_gamma                 90
_cell_volume                      58788(20)
_cell_formula_units_Z             4
_cell_measurement_temperature     293(2)
_cell_measurement_reflns_used     1486042
_cell_measurement_theta_min       0.87
_cell_measurement_theta_max       27.87
 
_exptl_crystal_description        cubic
_exptl_crystal_colour             black
_exptl_crystal_density_meas       ?
_exptl_crystal_density_method     ?
_exptl_crystal_density_diffrn     0.490          
_exptl_crystal_F_000              8528
_exptl_transmission_factor_min    ?
_exptl_transmission_factor_max    ?
_exptl_crystal_size_max           ?
_exptl_crystal_size_mid           ?
_exptl_crystal_size_min           ?
_exptl_absorpt_coefficient_mu     0.448
_shelx_estimated_absorpt_T_min    ?
_shelx_estimated_absorpt_T_max    ?
_exptl_absorpt_correction_type    ?
_exptl_absorpt_correction_T_min   ?
_exptl_absorpt_correction_T_max   ?
_exptl_absorpt_process_details    ?
_exptl_absorpt_special_details    ?
_diffrn_ambient_temperature       293(2)
_diffrn_radiation_wavelength      0.82656
_diffrn_radiation_type            'synchrotron'
_diffrn_source                    'PAL-XFEL'
_diffrn_measurement_device_type   'SFX measurement MX-225HS'
_diffrn_measurement_method        'Fixed-target system'
_diffrn_detector_area_resol_mean  ?
_diffrn_reflns_number             7217
_diffrn_reflns_av_unetI/netI      0.1169
_diffrn_reflns_av_R_equivalents   0.1061
_diffrn_reflns_limit_h_min        1
_diffrn_reflns_limit_h_max        43
_diffrn_reflns_limit_k_min        0
_diffrn_reflns_limit_k_max        30
_diffrn_reflns_limit_l_min        0
_diffrn_reflns_limit_l_max        30
_diffrn_reflns_theta_min          0.861
_diffrn_reflns_theta_max          27.679
_diffrn_reflns_theta_full         27.679
_diffrn_measured_fraction_theta_max   0.987
_diffrn_measured_fraction_theta_full  0.987
_diffrn_reflns_Laue_measured_fraction_max    0.987
_diffrn_reflns_Laue_measured_fraction_full   0.987
_diffrn_reflns_point_group_measured_fraction_max   0.987
_diffrn_reflns_point_group_measured_fraction_full  0.987
_reflns_number_total              4065
_reflns_number_gt                 1947
_reflns_threshold_expression      'I > 2\s(I)'
_reflns_Friedel_coverage          0.000
_reflns_Friedel_fraction_max      .
_reflns_Friedel_fraction_full     .
 
_reflns_special_details
;
 Reflections were merged by SHELXL according to the crystal
 class for the calculation of statistics and refinement.
 
 Structure factors included contributions from the .fab file.
 
 _reflns_Friedel_fraction is defined as the number of unique
 Friedel pairs measured divided by the number that would be
 possible theoretically, ignoring centric projections and
 systematic absences.
;
 
_computing_data_collection        ?
_computing_cell_refinement        ?
_computing_data_reduction         'CrystFEL (J. Appl. Cryst. 2012) and XPREP (Bruker, 2004)'
_computing_structure_solution     'SHELXT 2018/2 (Sheldrick, 2018)'
_computing_structure_refinement 'SHELXL-2018/3 (Sheldrick, 2018)'
_computing_molecular_graphics     ?
_computing_publication_material   ?
_refine_special_details           ?
_refine_ls_structure_factor_coef  Fsqd
_refine_ls_matrix_type            full
_refine_ls_weighting_scheme       calc
_refine_ls_weighting_details
'w=1/[\s^2^(Fo^2^)+(0.2000P)^2^] where P=(Fo^2^+2Fc^2^)/3'
_atom_sites_solution_primary      ?
_atom_sites_solution_secondary    ?
_atom_sites_solution_hydrogens    geom
_refine_ls_hydrogen_treatment     constr
_refine_ls_extinction_method      'SHELXL-2018/3 (Sheldrick 2018)'
_refine_ls_extinction_coef        0.00007(2)
_refine_ls_extinction_expression
 'Fc^*^=kFc[1+0.001xFc^2^\l^3^/sin(2\q)]^-1/4^'
_refine_ls_number_reflns          4065
_refine_ls_number_parameters      131
_refine_ls_number_restraints      138
_refine_ls_R_factor_all           0.1557
_refine_ls_R_factor_gt            0.1138
_refine_ls_wR_factor_ref          0.3545
_refine_ls_wR_factor_gt           0.2974
_refine_ls_goodness_of_fit_ref    1.030
_refine_ls_restrained_S_all       1.020
_refine_ls_shift/su_max           0.006
_refine_ls_shift/su_mean          0.001
 
loop_
 _atom_site_label
 _atom_site_type_symbol
 _atom_site_fract_x
 _atom_site_fract_y
 _atom_site_fract_z
 _atom_site_U_iso_or_equiv
 _atom_site_adp_type
 _atom_site_occupancy
 _atom_site_site_symmetry_order  
 _atom_site_calc_flag
 _atom_site_refinement_flags_posn
 _atom_site_refinement_flags_adp
 _atom_site_refinement_flags_occupancy
 _atom_site_disorder_assembly
 _atom_site_disorder_group
C6 C 0.64111(14) 0.750000 0.14111(14) 0.164(5) Uani 1 2 d DS TU P . .
C5 C 0.66898(16) 0.750000 0.16898(16) 0.184(6) Uani 1 2 d DS TU P . .
O4 O 0.67291(16) 0.72149(19) 0.18520(19) 0.195(3) Uani 1 1 d . U . . .
O3 O 0.71796(17) 0.71796(17) 0.28204(17) 0.107(3) Uani 1 6 d S TU P . .
C8 C 0.5974(3) 0.7192(4) 0.1083(3) 0.223(5) Uani 1 1 d . U . . .
H8 H 0.586460 0.698270 0.104335 0.267 Uiso 1 1 calc R U . . .
C7 C 0.6239(2) 0.7235(4) 0.1337(2) 0.208(5) Uani 1 1 d . U . . .
H7 H 0.629023 0.703957 0.146574 0.250 Uiso 1 1 calc R U . . .
C9 C 0.5894(2) 0.750000 0.0894(2) 0.188(6) Uani 1 2 d S TU P . .
C10 C 0.56299(16) 0.750000 0.06299(16) 0.195(6) Uani 1 2 d S TU P . .
C11 C 0.57408(17) 0.7503(3) 0.02787(16) 0.198(5) Uani 1 1 d . U . . .
C12 C 0.60818(18) 0.7490(4) 0.01807(19) 0.229(6) Uani 1 1 d . U . . .
H12 H 0.627263 0.748245 0.032466 0.275 Uiso 1 1 calc R U . . .
N14 N 0.5516(2) 0.7489(4) 0.000000 0.217(6) Uani 1 2 d S TU P . .
Fe15 Fe 0.500000 0.73348(18) 0.000000 0.166(4) Uani 0.5 4 d DS TU P . .
C16 C 0.500000 0.6899(5) 0.000000 0.164(11) Uani 0.5 4 d DS TU P . .
O17 O 0.500000 0.6635(6) 0.000000 0.185(10) Uani 0.5 4 d DS TU P . .
Zr1 Zr 0.7022(3) 0.7022(3) 0.2330(3) 0.147(3) Uani 0.61(2) 2 d S TU P . 1
O7 O 0.6473(6) 0.6928(8) 0.2532(7) 0.262(10) Uani 0.61(2) 1 d . U P . 1
O1 O 0.6851(7) 0.7549(4) 0.2451(4) 0.166(8) Uani 0.61(2) 2 d S TU P . 1
Zr2 Zr 0.7147(3) 0.7147(3) 0.2204(3) 0.120(3) Uani 0.39(2) 2 d S TU P . 2
O8 O 0.6604(5) 0.7090(7) 0.2443(6) 0.164(9) Uani 0.39(2) 1 d . U P . 2
O2 O 0.7129(8) 0.7644(6) 0.2356(6) 0.125(8) Uani 0.39(2) 2 d S TU P . 2
 
loop_
 _atom_site_aniso_label
 _atom_site_aniso_U_11
 _atom_site_aniso_U_22
 _atom_site_aniso_U_33
 _atom_site_aniso_U_23
 _atom_site_aniso_U_13
 _atom_site_aniso_U_12
C6 0.125(5) 0.244(13) 0.125(5) -0.069(7) -0.081(7) 0.069(7)
C5 0.158(6) 0.234(14) 0.158(6) -0.124(8) -0.069(8) 0.124(8)
O4 0.170(5) 0.207(6) 0.209(6) -0.095(5) -0.106(5) 0.097(5)
O3 0.107(3) 0.107(3) 0.107(3) -0.031(4) -0.031(4) 0.031(4)
C8 0.146(7) 0.368(17) 0.153(8) -0.040(10) -0.047(7) 0.000(9)
C7 0.146(7) 0.350(14) 0.128(6) -0.057(8) -0.074(6) 0.038(9)
C9 0.086(4) 0.39(2) 0.086(4) -0.009(6) -0.005(5) 0.009(6)
C10 0.074(3) 0.44(2) 0.074(3) -0.004(6) -0.004(4) 0.004(6)
C11 0.072(4) 0.450(15) 0.072(4) 0.007(5) -0.013(3) 0.009(6)
C12 0.075(4) 0.52(2) 0.087(4) -0.017(7) 0.000(3) -0.003(7)
N14 0.083(5) 0.47(2) 0.092(5) 0.000 0.000 0.024(7)
Fe15 0.077(2) 0.344(12) 0.077(2) 0.000 0.000 0.000
C16 0.077(15) 0.32(3) 0.093(18) 0.000 0.000 0.000
O17 0.144(17) 0.32(3) 0.094(13) 0.000 0.000 0.000
Zr1 0.149(3) 0.149(3) 0.142(3) -0.066(3) -0.066(3) 0.061(3)
O7 0.140(13) 0.32(2) 0.32(2) 0.023(17) -0.078(12) 0.008(13)
O1 0.189(17) 0.155(8) 0.155(8) -0.050(9) -0.076(10) 0.076(10)
Zr2 0.121(4) 0.121(4) 0.119(4) -0.052(3) -0.052(3) 0.045(3)
O8 0.075(9) 0.218(19) 0.197(15) -0.078(14) -0.060(9) 0.035(9)
O2 0.135(18) 0.119(8) 0.119(8) -0.003(12) -0.045(10) 0.045(10)
 
_geom_special_details
;
 All esds (except the esd in the dihedral angle between two l.s. planes)
 are estimated using the full covariance matrix.  The cell esds are taken
 into account individually in the estimation of esds in distances, angles
 and torsion angles; correlations between esds in cell parameters are only
 used when they are defined by crystal symmetry.  An approximate (isotropic)
 treatment of cell esds is used for estimating esds involving l.s. planes.
;
 
loop_
 _geom_bond_atom_site_label_1
 _geom_bond_atom_site_label_2
 _geom_bond_distance
 _geom_bond_site_symmetry_2
 _geom_bond_publ_flag
C6 C7 1.264(13) 46_564 ?
C6 C7 1.264(13) . ?
C6 C5 1.533(9) . ?
C5 O4 1.284(8) 46_564 ?
C5 O4 1.285(8) . ?
O4 Zr2 2.141(6) . ?
O4 Zr1 2.306(10) . ?
O3 Zr1 2.093(5) 11_566 ?
O3 Zr1 2.093(5) 8_656 ?
O3 Zr1 2.093(5) . ?
O3 Zr2 2.404(13) 11_566 ?
O3 Zr2 2.404(13) 8_656 ?
O3 Zr2 2.404(13) . ?
C8 C7 1.437(13) . ?
C8 C9 1.441(15) . ?
C8 H8 0.9300 . ?
C7 H7 0.9300 . ?
C9 C10 1.451(16) . ?
C10 C11 1.432(8) 46_564 ?
C10 C11 1.432(8) . ?
C11 C12 1.380(10) . ?
C11 N14 1.394(8) . ?
C12 C12 1.406(15) 50 ?
C12 H12 0.9300 . ?
N14 Fe15 2.093(10) . ?
N14 Fe15 2.121(9) 93_564 ?
Fe15 Fe15 1.285(14) 93_564 ?
Fe15 C16 1.693(19) . ?
C16 O17 1.029(19) . ?
Zr1 O1 2.205(9) 8_656 ?
Zr1 O1 2.205(9) . ?
Zr1 O7 2.31(2) . ?
Zr1 O7 2.31(2) 62 ?
Zr1 Zr1 3.561(7) 8_656 ?
Zr1 Zr1 3.561(7) 11_566 ?
Zr2 O2 1.18(4) 83_654 ?
Zr2 O2 2.022(16) 8_656 ?
Zr2 O2 2.022(16) . ?
Zr2 O8 2.32(2) 62 ?
Zr2 O8 2.32(2) . ?
Zr2 Zr2 2.76(2) 80_564 ?
Zr2 Zr2 2.76(2) 83_654 ?
Zr2 Zr2 3.568(9) 8_656 ?
Zr2 Zr2 3.568(9) 11_566 ?
O2 O2 1.68(3) 80_564 ?
O2 O2 1.68(3) 83_654 ?
 
loop_
 _geom_angle_atom_site_label_1
 _geom_angle_atom_site_label_2
 _geom_angle_atom_site_label_3
 _geom_angle
 _geom_angle_site_symmetry_1
 _geom_angle_site_symmetry_3
 _geom_angle_publ_flag
C7 C6 C7 115.2(11) 46_564 . ?
C7 C6 C5 122.4(6) 46_564 . ?
C7 C6 C5 122.4(6) . . ?
O4 C5 O4 128.9(9) 46_564 . ?
O4 C5 C6 115.5(5) 46_564 . ?
O4 C5 C6 115.5(5) . . ?
C5 O4 Zr2 120.7(8) . . ?
C5 O4 Zr1 137.3(7) . . ?
Zr1 O3 Zr1 116.5(4) 11_566 8_656 ?
Zr1 O3 Zr1 116.5(4) 11_566 . ?
Zr1 O3 Zr1 116.5(4) 8_656 . ?
Zr1 O3 Zr2 20.1(2) 11_566 11_566 ?
Zr1 O3 Zr2 108.9(6) 8_656 11_566 ?
Zr1 O3 Zr2 108.9(6) . 11_566 ?
Zr1 O3 Zr2 108.9(6) 11_566 8_656 ?
Zr1 O3 Zr2 20.1(2) 8_656 8_656 ?
Zr1 O3 Zr2 108.9(6) . 8_656 ?
Zr2 O3 Zr2 95.9(6) 11_566 8_656 ?
Zr2 O3 Zr2 95.9(6) 11_566 . ?
Zr2 O3 Zr2 95.9(6) 8_656 . ?
C7 C8 C9 114.2(14) . . ?
C7 C8 H8 122.9 . . ?
C9 C8 H8 122.9 . . ?
C6 C7 C8 129.1(13) . . ?
C6 C7 H7 115.4 . . ?
C8 C7 H7 115.4 . . ?
C8 C9 C8 118.1(14) . 46_564 ?
C8 C9 C10 121.0(7) . . ?
C8 C9 C10 120.9(7) 46_564 . ?
C11 C10 C11 125.1(8) 46_564 . ?
C11 C10 C9 117.5(4) 46_564 . ?
C11 C10 C9 117.5(4) . . ?
C12 C11 N14 112.7(6) . . ?
C12 C11 C10 123.5(6) . . ?
N14 C11 C10 123.5(6) . . ?
C11 C12 C12 106.0(4) . 50 ?
C11 C12 H12 127.0 . . ?
C12 C12 H12 127.0 50 . ?
C11 N14 C11 102.1(7) . 50 ?
C11 N14 Fe15 127.8(5) . . ?
C11 N14 Fe15 127.8(5) 50 . ?
C11 N14 Fe15 125.5(6) . 93_564 ?
C11 N14 Fe15 125.4(6) 50 93_564 ?
Fe15 N14 Fe15 35.5(4) . 93_564 ?
Fe15 Fe15 C16 180.0 93_564 . ?
Fe15 Fe15 N14 73.4(5) 93_564 . ?
C16 Fe15 N14 106.6(5) . . ?
Fe15 Fe15 N14 73.4(5) 93_564 3_655 ?
C16 Fe15 N14 106.6(5) . 3_655 ?
N14 Fe15 N14 146.8(10) . 3_655 ?
Fe15 Fe15 N14 71.1(5) 93_564 93_564 ?
C16 Fe15 N14 108.9(5) . 93_564 ?
N14 Fe15 N14 84.69(11) . 93_564 ?
N14 Fe15 N14 84.69(11) 3_655 93_564 ?
Fe15 Fe15 N14 71.1(5) 93_564 95_565 ?
C16 Fe15 N14 108.9(5) . 95_565 ?
N14 Fe15 N14 84.69(11) . 95_565 ?
N14 Fe15 N14 84.69(11) 3_655 95_565 ?
N14 Fe15 N14 142.2(9) 93_564 95_565 ?
O17 C16 Fe15 180.0 . . ?
O3 Zr1 O1 67.9(3) . 8_656 ?
O3 Zr1 O1 67.9(3) . . ?
O1 Zr1 O1 121.0(11) 8_656 . ?
O3 Zr1 O4 141.6(3) . . ?
O1 Zr1 O4 136.8(8) 8_656 . ?
O1 Zr1 O4 73.8(4) . . ?
O3 Zr1 O4 141.6(3) . 62 ?
O1 Zr1 O4 73.8(4) 8_656 62 ?
O1 Zr1 O4 136.8(8) . 62 ?
O4 Zr1 O4 70.8(4) . 62 ?
O3 Zr1 O7 90.4(9) . . ?
O1 Zr1 O7 137.8(9) 8_656 . ?
O1 Zr1 O7 78.2(10) . . ?
O4 Zr1 O7 82.4(7) . . ?
O4 Zr1 O7 119.8(7) 62 . ?
O3 Zr1 O7 90.4(9) . 62 ?
O1 Zr1 O7 78.2(10) 8_656 62 ?
O1 Zr1 O7 137.8(9) . 62 ?
O4 Zr1 O7 119.8(7) . 62 ?
O4 Zr1 O7 82.4(7) 62 62 ?
O7 Zr1 O7 65.8(13) . 62 ?
O3 Zr1 Zr1 31.73(18) . 8_656 ?
O1 Zr1 Zr1 36.2(3) 8_656 8_656 ?
O1 Zr1 Zr1 93.6(4) . 8_656 ?
O4 Zr1 Zr1 156.9(4) . 8_656 ?
O4 Zr1 Zr1 109.91(17) 62 8_656 ?
O7 Zr1 Zr1 114.5(6) . 8_656 ?
O7 Zr1 Zr1 82.6(7) 62 8_656 ?
O3 Zr1 Zr1 31.73(18) . 11_566 ?
O1 Zr1 Zr1 93.6(4) 8_656 11_566 ?
O1 Zr1 Zr1 36.1(3) . 11_566 ?
O4 Zr1 Zr1 109.91(17) . 11_566 ?
O4 Zr1 Zr1 156.9(4) 62 11_566 ?
O7 Zr1 Zr1 82.6(7) . 11_566 ?
O7 Zr1 Zr1 114.5(6) 62 11_566 ?
Zr1 Zr1 Zr1 59.997(1) 8_656 11_566 ?
Zr1 O1 Zr1 107.7(7) 11_566 . ?
O2 Zr2 O2 56.0(15) 83_654 8_656 ?
O2 Zr2 O2 56.0(15) 83_654 . ?
O2 Zr2 O2 89.0(13) 8_656 . ?
O2 Zr2 O4 106.2(14) 83_654 . ?
O2 Zr2 O4 156.4(13) 8_656 . ?
O2 Zr2 O4 92.4(7) . . ?
O4 Zr2 O4 77.2(3) 62 . ?
O2 Zr2 O8 142.1(8) 83_654 62 ?
O2 Zr2 O8 86.7(11) 8_656 62 ?
O2 Zr2 O8 138.6(12) . 62 ?
O4 Zr2 O8 65.0(7) 62 62 ?
O4 Zr2 O8 107.2(7) . 62 ?
O2 Zr2 O8 142.1(8) 83_654 . ?
O2 Zr2 O8 138.6(12) 8_656 . ?
O2 Zr2 O8 86.7(11) . . ?
O4 Zr2 O8 107.2(7) 62 . ?
O4 Zr2 O8 65.0(7) . . ?
O8 Zr2 O8 70.3(13) 62 . ?
O2 Zr2 O3 100.0(13) 83_654 . ?
O2 Zr2 O3 70.1(8) 8_656 . ?
O2 Zr2 O3 70.2(8) . . ?
O4 Zr2 O3 132.1(6) 62 . ?
O4 Zr2 O3 132.1(6) . . ?
O8 Zr2 O3 69.7(6) 62 . ?
O8 Zr2 O3 69.7(6) . . ?
O2 Zr2 Zr2 40.9(4) 83_654 80_564 ?
O2 Zr2 Zr2 89.0(9) 8_656 80_564 ?
O2 Zr2 Zr2 22.6(9) . 80_564 ?
O4 Zr2 Zr2 133.9(10) 62 80_564 ?
O4 Zr2 Zr2 83.5(4) . 80_564 ?
O8 Zr2 Zr2 160.9(7) 62 80_564 ?
O8 Zr2 Zr2 101.6(8) . 80_564 ?
O3 Zr2 Zr2 91.3(2) . 80_564 ?
O2 Zr2 Zr2 40.9(4) 83_654 83_654 ?
O2 Zr2 Zr2 22.6(9) 8_656 83_654 ?
O2 Zr2 Zr2 89.0(9) . 83_654 ?
O4 Zr2 Zr2 83.5(4) 62 83_654 ?
O4 Zr2 Zr2 133.9(10) . 83_654 ?
O8 Zr2 Zr2 101.6(8) 62 83_654 ?
O8 Zr2 Zr2 160.9(7) . 83_654 ?
O3 Zr2 Zr2 91.3(2) . 83_654 ?
Zr2 Zr2 Zr2 80.5(9) 80_564 83_654 ?
O2 Zr2 Zr2 71.9(12) 83_654 8_656 ?
O2 Zr2 Zr2 28.1(9) 8_656 8_656 ?
O2 Zr2 Zr2 79.5(6) . 8_656 ?
O4 Zr2 Zr2 111.41(17) 62 8_656 ?
O4 Zr2 Zr2 171.40(17) . 8_656 ?
O8 Zr2 Zr2 77.6(5) 62 8_656 ?
O8 Zr2 Zr2 111.1(5) . 8_656 ?
O3 Zr2 Zr2 42.1(3) . 8_656 ?
Zr2 Zr2 Zr2 89.998(2) 80_564 8_656 ?
Zr2 Zr2 Zr2 49.8(4) 83_654 8_656 ?
O2 Zr2 Zr2 71.9(12) 83_654 11_566 ?
O2 Zr2 Zr2 79.5(6) 8_656 11_566 ?
O2 Zr2 Zr2 28.1(9) . 11_566 ?
O4 Zr2 Zr2 171.41(17) 62 11_566 ?
O4 Zr2 Zr2 111.41(17) . 11_566 ?
O8 Zr2 Zr2 111.1(5) 62 11_566 ?
O8 Zr2 Zr2 77.6(5) . 11_566 ?
O3 Zr2 Zr2 42.1(3) . 11_566 ?
Zr2 Zr2 Zr2 49.8(4) 80_564 11_566 ?
Zr2 Zr2 Zr2 89.998(2) 83_654 11_566 ?
Zr2 Zr2 Zr2 59.999(1) 8_656 11_566 ?
Zr2 O2 O2 88(3) 80_564 80_564 ?
Zr2 O2 O2 88(3) 80_564 83_654 ?
O2 O2 O2 115.2(18) 80_564 83_654 ?
Zr2 O2 Zr2 116.5(11) 80_564 11_566 ?
O2 O2 Zr2 35.8(15) 80_564 11_566 ?
O2 O2 Zr2 132.8(9) 83_654 11_566 ?
Zr2 O2 Zr2 116.5(11) 80_564 . ?
O2 O2 Zr2 132.8(9) 80_564 . ?
O2 O2 Zr2 35.8(15) 83_654 . ?
Zr2 O2 Zr2 123.8(17) 11_566 . ?
 
loop_
 _geom_torsion_atom_site_label_1
 _geom_torsion_atom_site_label_2
 _geom_torsion_atom_site_label_3
 _geom_torsion_atom_site_label_4
 _geom_torsion
 _geom_torsion_site_symmetry_1
 _geom_torsion_site_symmetry_2
 _geom_torsion_site_symmetry_3
 _geom_torsion_site_symmetry_4
 _geom_torsion_publ_flag
C7 C6 C5 O4 -2.2(7) 46_564 . . 46_564 ?
C7 C6 C5 O4 177.8(7) . . . 46_564 ?
C7 C6 C5 O4 177.8(7) 46_564 . . . ?
C7 C6 C5 O4 -2.2(7) . . . . ?
O4 C5 O4 Zr2 -7.8(4) 46_564 . . . ?
C6 C5 O4 Zr2 172.2(4) . . . . ?
O4 C5 O4 Zr1 9.9(6) 46_564 . . . ?
C6 C5 O4 Zr1 -170.1(6) . . . . ?
C7 C6 C7 C8 0.8(9) 46_564 . . . ?
C5 C6 C7 C8 -179.2(9) . . . . ?
C9 C8 C7 C6 -1.5(16) . . . . ?
C7 C8 C9 C8 0.6(6) . . . 46_564 ?
C7 C8 C9 C10 -179.4(6) . . . . ?
C8 C9 C10 C11 75.4(8) . . . 46_564 ?
C8 C9 C10 C11 -104.6(8) 46_564 . . 46_564 ?
C8 C9 C10 C11 -104.6(8) . . . . ?
C8 C9 C10 C11 75.4(8) 46_564 . . . ?
C11 C10 C11 C12 -176.7(15) 46_564 . . . ?
C9 C10 C11 C12 3.2(15) . . . . ?
C11 C10 C11 N14 -2.9(11) 46_564 . . . ?
C9 C10 C11 N14 177.1(11) . . . . ?
N14 C11 C12 C12 4.1(13) . . . 50 ?
C10 C11 C12 C12 178.5(9) . . . 50 ?
C12 C11 N14 C11 -6.3(19) . . . 50 ?
C10 C11 N14 C11 179.3(5) . . . 50 ?
C12 C11 N14 Fe15 157.4(12) . . . . ?
C10 C11 N14 Fe15 -17(2) . . . . ?
C12 C11 N14 Fe15 -158.0(12) . . . 93_564 ?
C10 C11 N14 Fe15 27.6(19) . . . 93_564 ?
 
_refine_diff_density_max    0.645
_refine_diff_density_min   -0.791
_refine_diff_density_rms    0.081

_shelx_res_file
;
TITL shelx_time562d00_a.res in Im-3m
    shelx_time562d00_a_sq.res
    created by SHELXL-2018/3 at 23:54:47 on 19-Dec-2022
REM Old TITL shelx_time562d00 in Im-3m
REM SHELXT solution in Im-3m: R1 0.609, Rweak 0.239, Alpha 0.166
REM <I/s>   0.000 for    0 systematic absences,  Orientation as input
REM Formula found by SHELXT:  C240 N145 O92 Fe6 Zr24
CELL  0.82656  38.8833  38.8833  38.8833   90.000   90.000   90.000
ZERR    4.000   0.0045   0.0045   0.0045    0.000    0.000    0.000
LATT  2
SYMM -X, -Y, Z
SYMM -X, Y, -Z
SYMM X, -Y, -Z
SYMM Z, X, Y
SYMM Z, -X, -Y
SYMM -Z, -X, Y
SYMM -Z, X, -Y
SYMM Y, Z, X
SYMM -Y, Z, -X
SYMM Y, -Z, -X
SYMM -Y, -Z, X
SYMM Y, X, -Z
SYMM -Y, -X, -Z
SYMM Y, -X, Z
SYMM -Y, X, Z
SYMM X, Z, -Y
SYMM -X, Z, Y
SYMM -X, -Z, -Y
SYMM X, -Z, Y
SYMM Z, Y, -X
SYMM Z, -Y, X
SYMM -Z, Y, X
SYMM -Z, -Y, -X
SFAC C H N O FE ZR
DISP $C  0.00511  0.00239 15.74444!source kissel
DISP $H -0.00002  0.00000  0.66615!source kissel
DISP $N  0.00955  0.00480 28.17579!source kissel
DISP $O  0.01604  0.00875 47.81841!source kissel
DISP $Fe  0.35610  1.11842 5271.23871!source kissel
DISP $Zr -1.45491  0.75288 3671.72661!source kissel
UNIT 588 288 48 268 12 48
ACTA
L.S. 5 0  170
BOND $H
FMAP 2
PLAN 20
DFIX 1.71 0.02 Fe15 C16
DFIX 1.1 0.02 C16 O17
DFIX 1.513 0.01 C5 C6
SIMU 0.05
DELU 0.05
ABIN
LIST 4
WGHT    0.200000
EXTI    0.000072
FVAR       0.05927   0.61368
C6    1    0.641109    0.750000    0.141109    10.50000    0.12489    0.24361 =
         0.12489   -0.06937   -0.08090    0.06937
C5    1    0.668982    0.750000    0.168982    10.50000    0.15810    0.23443 =
         0.15810   -0.12388   -0.06923    0.12388
O4    4    0.672910    0.721487    0.185198    11.00000    0.16988    0.20688 =
         0.20906   -0.09547   -0.10598    0.09663
O3    4    0.717962    0.717962    0.282038    10.16667    0.10726    0.10726 =
         0.10726   -0.03062   -0.03062    0.03062
C8    1    0.597428    0.719157    0.108271    11.00000    0.14643    0.36783 =
         0.15335   -0.04044   -0.04740    0.00009
AFIX  43
H8    2    0.586460    0.698270    0.104335    11.00000   -1.20000
AFIX   0
C7    1    0.623869    0.723459    0.133722    11.00000    0.14558    0.35034 =
         0.12826   -0.05708   -0.07424    0.03789
AFIX  43
H7    2    0.629023    0.703957    0.146574    11.00000   -1.20000
AFIX   0
C9    1    0.589371    0.750000    0.089371    10.50000    0.08614    0.39058 =
         0.08614   -0.00859   -0.00462    0.00859
C10   1    0.562987    0.750000    0.062987    10.50000    0.07396    0.43769 =
         0.07396   -0.00434   -0.00378    0.00434
C11   1    0.574082    0.750347    0.027867    11.00000    0.07244    0.45026 =
         0.07158    0.00731   -0.01325    0.00886
C12   1    0.608175    0.748999    0.018074    11.00000    0.07532    0.52406 =
         0.08744   -0.01724   -0.00004   -0.00303
AFIX  43
H12   2    0.627263    0.748245    0.032466    11.00000   -1.20000
AFIX   0
N14   3    0.551598    0.748853    0.000000    10.50000    0.08297    0.47441 =
         0.09230    0.00000    0.00000    0.02392
FE15  5    0.500000    0.733477    0.000000    10.12500    0.07703    0.34414 =
         0.07742    0.00000    0.00000    0.00000
C16   1    0.500000    0.689942    0.000000    10.12500    0.07660    0.32346 =
         0.09313    0.00000    0.00000    0.00000
O17   4    0.500000    0.663469    0.000000    10.12500    0.14415    0.31708 =
         0.09399    0.00000    0.00000    0.00000
CONF
MERG 2
PART 1
ZR1   6    0.702231    0.702231    0.233013    20.50000    0.14912    0.14912 =
         0.14232   -0.06596   -0.06596    0.06135
O7    4    0.647251    0.692820    0.253206    21.00000    0.14019    0.32183 =
         0.32398    0.02276   -0.07774    0.00830
O1    4    0.685136    0.754941    0.245059    20.50000    0.18915    0.15496 =
         0.15496   -0.04992   -0.07594    0.07594
PART 0
PART 2
ZR2   6    0.714715    0.714715    0.220394   -20.50000    0.12105    0.12105 =
         0.11903   -0.05203   -0.05203    0.04457
O8    4    0.660365    0.708967    0.244328   -21.00000    0.07490    0.21835 =
         0.19737   -0.07761   -0.06007    0.03493
O2    4    0.712881    0.764420    0.235580   -20.50000    0.13501    0.11935 =
         0.11935   -0.00313   -0.04521    0.04521
PART 0
HKLF 4


REM  shelx_time562d00_a.res in Im-3m
REM wR2 = 0.3545, GooF = S = 1.030, Restrained GooF = 1.020 for all data
REM R1 = 0.1138 for 1947 Fo > 4sig(Fo) and 0.1557 for all 4065 data
REM 131 parameters refined using 138 restraints

END

WGHT      0.2000      0.0000

REM Highest difference peak  0.645,  deepest hole -0.791,  1-sigma level  0.081
Q1    1   0.5000  0.6768  0.0000  10.25000  0.05    0.64
Q2    1   0.6452  0.7364  0.2636  10.50000  0.05    0.51
Q3    1   0.6893  0.6893  0.2670  10.50000  0.05    0.41
Q4    1   0.6814  0.6814  0.2691  10.50000  0.05    0.39
Q5    1   0.6518  0.6991  0.2500  11.00000  0.05    0.36
Q6    1   0.7313  0.7055  0.2044  11.00000  0.05    0.32
Q7    1   0.6090  0.7337  0.0052  11.00000  0.05    0.32
Q8    1   0.6345  0.6987  0.2373  11.00000  0.05    0.32
Q9    1   0.6698  0.6698  0.2465  10.50000  0.05    0.30
Q10   1   0.6658  0.7557  0.2442  10.50000  0.05    0.30
Q11   1   0.5514  0.7866 -0.0186  11.00000  0.05    0.30
Q12   1   0.6082  0.7298  0.0114  11.00000  0.05    0.28
Q13   1   0.5573  0.7759  0.0000  10.50000  0.05    0.27
Q14   1   0.6424  0.7550  0.0000  10.50000  0.05    0.27
Q15   1   0.6301  0.7358  0.0901  11.00000  0.05    0.26
Q16   1   0.6399  0.7600  0.0000  10.50000  0.05    0.26
Q17   1   0.6323  0.7321  0.0974  11.00000  0.05    0.25
Q18   1   0.5000  0.7027 -0.0409  10.50000  0.05    0.25
Q19   1   0.6678  0.6853  0.2317  11.00000  0.05    0.25
Q20   1   0.6262  0.7710  0.0158  11.00000  0.05    0.24
;
_shelx_res_checksum   74836

_shelx_hkl_file
;
   1   1   0 -222.14   87.53
   2   0   0 6729.81  233.76
   2   1   1 2025.60   75.91
   2   2   0 6374.17  171.92
   2   2   2 9999.00 4095.22
   3   1   0  413.74   22.65
   3   1   2  249.36   46.23
   3   2   1  232.31   36.56
   3   3   0  184.05   47.41
   3   3   2  211.96   22.14
   4   0   0 8273.48  263.70
   4   1   1  657.33   32.32
   4   1   3   74.64    5.60
   4   2   0 1257.07   55.39
   4   2   2 1848.59  113.99
   4   3   1   54.20    4.58
   4   3   3   -9.50   69.38
   4   4   0  521.71   45.55
   4   4   2  313.40   60.56
   4   4   4 1731.54  219.85
   5   1   0    9.84    1.87
   5   1   2  -40.37    3.14
   5   1   4  390.24   10.69
   5   2   1  -41.05    2.71
   5   2   3  186.60   11.28
   5   3   0 -130.28   21.12
   5   3   2  192.28   10.69
   5   3   4  -45.55   13.23
   5   4   1  394.14   10.60
   5   4   3  -44.02   13.06
   5   5   0  363.53   31.38
   5   5   2  531.97   43.60
   5   5   4   57.85   21.80
   6   0   0 4077.58  235.45
   6   1   1  837.91   24.77
   6   1   3  -83.71    6.53
   6   1   5  211.28   12.55
   6   2   0  436.89    9.25
   6   2   2  431.55   36.05
   6   2   4  217.64   17.13
   6   3   1  -80.92    6.87
   6   3   3   10.09    3.65
   6   3   5  182.78   11.45
   6   4   0   17.81    4.83
   6   4   2  222.14   16.96
   6   4   4  143.00   10.94
   6   5   1  233.59   14.59
   6   5   3  193.64    9.75
   6   5   5  296.86   26.97
   6   6   0  514.84   45.04
   6   6   2  115.10   11.45
   6   6   4 1207.80  129.35
   6   6   6  450.72   74.05
   7   1   0  -41.05    4.83
   7   1   2   22.56    2.21
   7   1   4    7.72    3.22
   7   1   6  -47.67    4.07
   7   2   1   17.22    2.29
   7   2   3   47.24    3.73
   7   2   5  186.00   12.98
   7   3   0   80.32    3.14
   7   3   2   46.39    3.65
   7   3   4  123.15    8.31
   7   3   6  748.85   25.78
   7   4   1    4.92    4.58
   7   4   3  130.53    9.08
   7   4   5  262.76   10.52
   7   5   0  316.71   22.90
   7   5   2  186.17   14.16
   7   5   4  238.84   11.28
   7   5   6  110.26   17.30
   7   6   1  -51.31    4.33
   7   6   3  772.94   31.21
   7   6   5  146.73   22.14
   7   7   0 1502.53  105.94
   7   7   2 1332.99   73.20
   7   7   4  506.53   35.11
   7   7   6   62.51    4.92
   8   0   0 2860.63  192.03
   8   1   1  635.96   27.06
   8   1   3  111.20    5.09
   8   1   5  379.98    9.33
   8   1   7   30.19    3.90
   8   2   0 1031.29   64.04
   8   2   2  346.90   18.32
   8   2   4  766.83   70.48
   8   2   6  222.22   36.47
   8   3   1  132.31   11.54
   8   3   3 -146.05    7.89
   8   3   5  187.70   12.38
   8   3   7  523.49   29.26
   8   4   0  366.41   29.60
   8   4   2  812.89   78.63
   8   4   4  964.20   65.31
   8   4   6   10.43    5.00
   8   5   1  334.52    7.46
   8   5   3  158.52   12.13
   8   5   5  298.05   20.44
   8   5   7  292.87   22.14
   8   6   0   48.09   12.64
   8   6   2  244.78   43.60
   8   6   4   15.78    5.68
   8   6   6  326.12   34.94
   8   7   1   32.23    3.48
   8   7   3  501.35   22.56
   8   7   5  282.53   19.42
   8   7   7  305.09   19.76
   8   8   0  297.54   25.11
   8   8   2  252.33   22.99
   8   8   4  185.92   14.67
   8   8   6  576.59   66.16
   8   8   8  602.79  128.58
   9   1   0  205.94   16.45
   9   1   2  136.89   15.69
   9   1   4  215.44   10.09
   9   1   6   20.44    2.37
   9   1   8    8.74    2.21
   9   2   1   94.57   12.38
   9   2   3  356.74    8.99
   9   2   5  -77.01    4.24
   9   2   7  185.66   11.96
   9   3   0  250.21    6.45
   9   3   2  355.38    9.92
   9   3   4 -122.48    7.04
   9   3   6   53.69    4.50
   9   3   8  187.19   15.69
   9   4   1  217.13    8.57
   9   4   3 -118.83    7.97
   9   4   5   20.10    2.80
   9   4   7   85.41    7.80
   9   5   0   22.05   11.96
   9   5   2  -69.63    4.92
   9   5   4   20.36    3.22
   9   5   6  124.60   11.79
   9   5   8  295.50   15.95
   9   6   1   19.51    2.37
   9   6   3   51.91    3.31
   9   6   5  138.17   12.47
   9   6   7   32.48    2.88
   9   7   0  196.44   22.48
   9   7   2  207.80    9.84
   9   7   4   95.76   13.32
   9   7   6   38.00    4.16
   9   7   8  274.81   24.60
   9   8   1    7.97    2.04
   9   8   3  173.96    9.84
   9   8   5  332.48   23.24
   9   8   7  247.33   18.49
   9   9   0 1042.66   79.05
   9   9   2 1192.36   58.18
   9   9   4  562.85   35.96
   9   9   6  106.28    6.70
   9   9   8   63.44    8.57
  10   0   0  978.87   93.98
  10   1   1   48.18   11.70
  10   1   3  123.24    9.67
  10   1   5   53.86    2.12
  10   1   7   38.68    3.14
  10   1   9   25.87    3.05
  10   2   0 1563.94   99.15
  10   2   2   39.52   15.78
  10   2   4  347.75   21.88
  10   2   6  289.99   28.75
  10   2   8  148.68    6.53
  10   3   1  122.31   11.11
  10   3   3  192.70   13.15
  10   3   5  189.99   12.55
  10   3   7  217.90   13.23
  10   3   9  179.64   15.01
  10   4   0 1078.53   75.15
  10   4   2  452.84   35.71
  10   4   4  558.44   47.67
  10   4   6    1.36    4.50
  10   4   8   10.94    6.11
  10   5   1   60.64    3.56
  10   5   3  170.23    8.99
  10   5   5  316.71   23.07
  10   5   7  172.86    7.80
  10   5   9  147.24   17.47
  10   6   0  642.40   39.10
  10   6   2  238.59   21.71
  10   6   4   -0.68    2.54
  10   6   6   71.67   17.81
  10   6   8   14.33    4.83
  10   7   1   72.26   22.90
  10   7   3  205.85   12.81
  10   7   5  193.04   11.79
  10   7   7   69.04    5.51
  10   7   9  166.84   10.69
  10   8   0  336.38   23.92
  10   8   2  156.91    7.55
  10   8   4   15.18    6.36
  10   8   6    8.40    2.46
  10   8   8   87.11    7.72
  10   9   1   20.19    3.22
  10   9   3  167.60   11.11
  10   9   5  143.76   11.45
  10   9   7  163.87   12.30
  10   9   9   68.36    5.26
  10  10   0  177.78   17.56
  10  10   2  295.84   26.04
  10  10   4   35.96    3.82
  10  10   6   92.71    7.63
  10  10   8   65.73   10.09
  10  10  10  108.82   11.87
  11   1   0   43.09    2.54
  11   1   2   64.21    4.41
  11   1   4    4.07    1.61
  11   1   6   -6.79    1.53
  11   1   8  -32.65    2.46
  11   1  10   27.14    2.12
  11   2   1   55.72    2.04
  11   2   3  169.04    7.89
  11   2   5   29.52    3.31
  11   2   7  178.46    9.58
  11   2   9   38.25    3.82
  11   3   0  306.53   14.84
  11   3   2  182.44   11.70
  11   3   4   15.61    2.71
  11   3   6   30.62    3.90
  11   3   8    3.73    2.71
  11   3  10   38.85    2.12
  11   4   1    4.07    1.78
  11   4   3   13.66    2.97
  11   4   5    6.79    9.16
  11   4   7   -1.61    3.56
  11   4   9   43.26    3.73
  11   5   0  107.72    5.34
  11   5   2   26.97    2.71
  11   5   4    1.19    3.65
  11   5   6   -7.97    3.73
  11   5   8   32.15   12.38
  11   5  10  134.10   11.28
  11   6   1   -3.22    2.97
  11   6   3   23.16    2.04
  11   6   5  -16.54    3.14
  11   6   7    0.85    1.95
  11   6   9   20.02    2.29
  11   7   0  243.34   12.72
  11   7   2  175.49    7.12
  11   7   4   -8.23    4.75
  11   7   6   -4.41    1.61
  11   7   8   47.84    3.48
  11   7  10   89.31    5.85
  11   8   1  -37.74    3.14
  11   8   3   -2.29    1.70
  11   8   5   29.01    2.71
  11   8   7   66.33    7.29
  11   8   9   17.73    2.21
  11   9   0   30.70    3.39
  11   9   2   30.70    2.54
  11   9   4   39.27    3.22
  11   9   6   21.63    2.63
  11   9   8   18.32    2.04
  11   9  10   71.16    6.45
  11  10   1   28.41    2.80
  11  10   3   40.03    2.37
  11  10   5  119.76   10.18
  11  10   7  105.51    8.82
  11  10   9   92.20    8.40
  11  11   0  115.01    8.99
  11  11   2  152.93    7.80
  11  11   4  120.36    7.72
  11  11   6   88.46    6.28
  11  11   8   46.23    5.09
  11  11  10  -65.48    7.04
  12   0   0   29.43    7.12
  12   1   1   76.17    7.12
  12   1   3  117.73    5.85
  12   1   5   58.44    3.31
  12   1   7    5.77    1.95
  12   1   9   12.98    1.44
  12   1  11   12.98    1.27
  12   2   0 1473.78   71.08
  12   2   2  845.97   43.94
  12   2   4  565.22   46.23
  12   2   6  360.73   26.89
  12   2   8   32.48    3.73
  12   2  10    2.71    1.36
  12   3   1  106.02    5.77
  12   3   3  104.07    6.36
  12   3   5  185.83   13.49
  12   3   7  116.37   11.03
  12   3   9   56.40    3.22
  12   3  11   21.29    2.46
  12   4   0   19.85    3.48
  12   4   2  458.69   31.55
  12   4   4  239.44   18.66
  12   4   6   20.02    3.90
  12   4   8    8.48    1.61
  12   4  10   -1.27    1.27
  12   5   1   55.64    2.12
  12   5   3  183.20    7.46
  12   5   5  332.14   18.66
  12   5   7  172.52   16.96
  12   5   9   35.28    2.71
  12   5  11   91.60    8.65
  12   6   0  437.74   32.15
  12   6   2  350.97   29.09
  12   6   4   21.29    3.48
  12   6   6    5.85    2.04
  12   6   8   -2.21    1.61
  12   6  10   32.82    3.99
  12   7   1   -2.46    1.61
  12   7   3   81.51    6.62
  12   7   5  155.30   21.80
  12   7   7   30.28    2.71
  12   7   9   57.00    7.12
  12   7  11   75.23    7.21
  12   8   0    1.70    1.61
  12   8   2   31.55    3.99
  12   8   4   10.35    1.61
  12   8   6   -0.93    1.70
  12   8   8    5.51    1.44
  12   8  10   12.64    1.95
  12   9   1   16.88    1.87
  12   9   3   56.91    4.07
  12   9   5   30.19    3.31
  12   9   7   57.76    6.19
  12   9   9   17.05    2.29
  12   9  11  -14.16    7.80
  12  10   0   45.38    5.26
  12  10   2    6.28    1.27
  12  10   4    1.78    3.14
  12  10   6   33.08    3.65
  12  10   8   15.44    2.88
  12  10  10  -59.29    7.46
  12  11   1   14.67    1.44
  12  11   3   20.61    1.70
  12  11   5   97.62    8.91
  12  11   7   74.30    6.02
  12  11   9  -25.78    9.41
  12  11  11  -43.85    5.60
  12  12   0  939.18   80.07
  12  12   2  440.71   62.00
  12  12   4  308.06   17.81
  12  12   6  184.31   17.47
  12  12   8   71.08   11.28
  12  12  10  -39.52    5.85
  12  12  12   35.37    9.25
  13   1   0  178.71    6.45
  13   1   2  147.24    4.16
  13   1   4    9.33    3.65
  13   1   6   28.33    2.80
  13   1   8   18.57    1.70
  13   1  10   16.62    1.78
  13   1  12    9.41    1.53
  13   2   1  142.24    3.73
  13   2   3   50.30    3.48
  13   2   5  389.40   20.36
  13   2   7   93.72    4.16
  13   2   9   13.57    2.97
  13   2  11  105.26    6.11
  13   3   0   76.93    4.33
  13   3   2   51.14    2.88
  13   3   4   44.10    3.05
  13   3   6    8.65    1.36
  13   3   8   -1.10    1.10
  13   3  10    5.94    0.85
  13   3  12   11.54    1.70
  13   4   1   16.62    4.75
  13   4   3   44.10    3.48
  13   4   5  156.74   10.35
  13   4   7   66.24    3.82
  13   4   9   17.13    1.61
  13   4  11    8.82    1.70
  13   5   0  494.91   40.20
  13   5   2  370.48   24.34
  13   5   4  141.39    6.95
  13   5   6   20.87    3.39
  13   5   8    0.42    1.27
  13   5  10    9.67    1.61
  13   5  12   24.68   10.86
  13   6   1   21.03    2.04
  13   6   3    9.50    1.36
  13   6   5   21.20    5.94
  13   6   7    8.99    1.70
  13   6   9    0.00    1.53
  13   6  11    5.17    2.46
  13   7   0   62.17    3.73
  13   7   2  122.22   11.45
  13   7   4   72.09    5.51
  13   7   6   12.89    1.95
  13   7   8    0.68    1.53
  13   7  10    5.60    1.44
  13   7  12  203.82   14.50
  13   8   1   19.34    1.61
  13   8   3    0.59    1.10
  13   8   5    0.25    1.36
  13   8   7    2.88    1.61
  13   8   9    8.99    3.99
  13   8  11   75.06    9.25
  13   9   0    2.54    1.70
  13   9   2   12.04    1.53
  13   9   4   17.56    1.53
  13   9   6   -0.59    1.61
  13   9   8    1.44    1.78
  13   9  10  -14.42    7.38
  13   9  12   -0.34    4.16
  13  10   1   15.78    1.61
  13  10   3    4.33    1.10
  13  10   5   25.19   11.03
  13  10   7    7.12    1.78
  13  10   9  -19.00    6.95
  13  10  11    4.07    5.60
  13  11   0  176.76    9.41
  13  11   2  105.85    6.79
  13  11   4    6.28    1.10
  13  11   6    6.02    4.33
  13  11   8   87.79    9.33
  13  11  10   -0.68    7.04
  13  11  12    0.00    1.44
  13  12   1   14.08    2.97
  13  12   3   11.45    1.87
  13  12   5   21.12    8.99
  13  12   7  247.58   15.95
  13  12   9    4.66    5.77
  13  12  11   -0.17    1.44
  13  13   0  546.39   45.55
  13  13   2  373.36   27.90
  13  13   4  159.88    8.06
  13  13   6   44.44    8.48
  13  13   8   27.48    4.07
  13  13  10   90.42    8.40
  13  13  12   28.84    2.54
  14   0   0  682.18   70.48
  14   1   1   13.23    1.44
  14   1   3   67.94    3.05
  14   1   5   12.64    1.19
  14   1   7    5.26    1.87
  14   1   9    7.46    1.27
  14   1  11    4.58    2.04
  14   1  13  161.75   10.35
  14   2   0  845.97   50.38
  14   2   2   41.56    2.88
  14   2   4  780.66   59.12
  14   2   6   35.28    4.07
  14   2   8    5.26    2.37
  14   2  10  269.97   38.25
  14   2  12  910.43  101.36
  14   3   1   69.97    4.58
  14   3   3   74.72    3.48
  14   3   5   93.89    5.26
  14   3   7   61.66    3.65
  14   3   9   17.05    1.53
  14   3  11   -8.40    1.02
  14   3  13   30.96    6.79
  14   4   0 1357.84  119.08
  14   4   2  700.16   39.69
  14   4   4  673.45   38.34
  14   4   6   47.67    5.85
  14   4   8    3.82    1.19
  14   4  10   22.05    2.80
  14   4  12  650.38   42.49
  14   5   1   16.96    3.05
  14   5   3   87.62    4.24
  14   5   5  214.50   12.30
  14   5   7   83.80    5.68
  14   5   9    4.83    1.95
  14   5  11  -57.25    5.09
  14   5  13    8.31    5.34
  14   6   0  133.50   11.45
  14   6   2   26.55    2.21
  14   6   4   46.90    4.66
  14   6   6    3.31    1.19
  14   6   8    3.82    2.97
  14   6  10  -11.37    2.80
  14   6  12  260.13   24.68
  14   7   1    5.68    1.27
  14   7   3   56.15    3.14
  14   7   5   92.37   11.11
  14   7   7   44.61    3.14
  14   7   9   15.52    2.63
  14   7  11  167.43   12.21
  14   7  13   62.26    4.41
  14   8   0   67.60    4.83
  14   8   2    3.14    1.61
  14   8   4    4.83    1.19
  14   8   6    4.83    2.12
  14   8   8   -4.75    1.53
  14   8  10  145.72   12.38
  14   8  12   89.14    9.84
  14   9   1    5.85    1.44
  14   9   3   19.08    1.61
  14   9   5    4.83    3.56
  14   9   7   17.81    4.16
  14   9   9   88.21    9.67
  14   9  11   11.79    5.85
  14   9  13   32.99    3.90
  14  10   0  127.82   12.21
  14  10   2  229.51   17.73
  14  10   4   22.22    3.31
  14  10   6   -8.74    2.97
  14  10   8  114.50   11.79
  14  10  10    3.05    2.63
  14  10  12    4.83    1.70
  14  11   1    4.07    1.53
  14  11   3   -7.29    0.93
  14  11   5  -54.71    6.02
  14  11   7  152.33   10.43
  14  11   9    6.19    2.63
  14  11  11    3.73    1.53
  14  11  13    4.07    1.53
  14  12   0  984.64  103.90
  14  12   2  809.41   67.43
  14  12   4  717.72   53.69
  14  12   6  308.56   25.78
  14  12   8   58.61    8.14
  14  12  10    7.80    1.53
  14  12  12   86.26    9.67
  14  13   1  147.50   10.43
  14  13   3   45.12   14.42
  14  13   5    1.36    4.33
  14  13   7   79.64   12.47
  14  13   9   24.85    2.37
  14  13  11    2.97    1.27
  14  13  13    6.19    2.29
  14  14   0  794.31   99.49
  14  14   2  934.18   75.74
  14  14   4  705.00   51.99
  14  14   6  262.68   27.74
  14  14   8   20.19    3.31
  14  14  10   46.23    5.60
  14  14  12  125.27   13.99
  14  14  14  321.80   64.63
  15   1   0   16.20    1.27
  15   1   2   15.10    1.10
  15   1   4    8.23    2.37
  15   1   6   10.43    1.19
  15   1   8    0.08    1.44
  15   1  10   -8.65    1.27
  15   1  12   98.13   10.60
  15   1  14    4.75    1.70
  15   2   1   17.39    1.44
  15   2   3  643.34   24.17
  15   2   5  157.67   11.03
  15   2   7  354.03   29.26
  15   2   9    6.28    1.10
  15   2  11  373.03   23.41
  15   2  13  537.06   44.10
  15   3   0  613.23   26.21
  15   3   2  591.51   22.99
  15   3   4  484.05   24.09
  15   3   6  277.78   20.53
  15   3   8   61.58    4.07
  15   3  10   -0.68    5.09
  15   3  12  -21.37    5.09
  15   3  14    1.53    1.02
  15   4   1   10.43    1.19
  15   4   3  567.00   38.17
  15   4   5  134.18   12.21
  15   4   7  221.12   12.38
  15   4   9    8.40    2.71
  15   4  11  347.83   11.45
  15   4  13  182.70    8.99
  15   5   0   92.37    4.83
  15   5   2  103.65    5.60
  15   5   4  124.09    6.02
  15   5   6   69.13    7.38
  15   5   8   36.05   20.10
  15   5  10  -29.26    6.36
  15   5  12  -18.74    2.12
  15   5  14   32.48    9.92
  15   6   1   10.86    1.44
  15   6   3  228.41   10.69
  15   6   5   65.48    5.60
  15   6   7   77.27    4.41
  15   6   9  -49.02    5.60
  15   6  11  -29.35    6.70
  15   6  13    5.60    1.10
  15   7   0  312.98   34.01
  15   7   2  290.58   13.15
  15   7   4  255.98   19.34
  15   7   6  107.80    6.36
  15   7   8  -37.91    4.66
  15   7  10   55.56    9.50
  15   7  12   -0.68    1.27
  15   7  14   20.70    3.82
  15   8   1    0.68    1.27
  15   8   3   62.68    3.48
  15   8   5    8.57    1.36
  15   8   7  -34.86    4.75
  15   8   9  109.75   10.26
  15   8  11   -6.19    1.95
  15   8  13   75.32    6.02
  15   9   0   21.97    1.95
  15   9   2    3.65    1.27
  15   9   4    6.70    1.78
  15   9   6  -33.67    5.68
  15   9   8  125.78   11.20
  15   9  10    8.31    2.37
  15   9  12    2.97    1.19
  15   9  14    3.82    1.44
  15  10   1   -5.60    1.61
  15  10   3  -14.25    2.12
  15  10   5  -29.86    6.19
  15  10   7   28.41    5.60
  15  10   9    3.73    2.04
  15  10  11   26.12    2.37
  15  10  13  125.02   10.35
  15  11   0  586.43   39.44
  15  11   2  482.44   38.42
  15  11   4  348.94   11.54
  15  11   6  -18.32    6.87
  15  11   8   -7.21    1.61
  15  11  10   30.45    3.05
  15  11  12   21.63    2.88
  15  11  14    6.70    4.50
  15  12   1   73.45    8.23
  15  12   3  -17.22    4.92
  15  12   5  -18.49    2.37
  15  12   7   -5.60    2.21
  15  12   9    1.95    1.27
  15  12  11   30.03    3.56
  15  12  13   97.88    8.74
  15  13   0  580.49   33.08
  15  13   2  608.22   50.47
  15  13   4  189.48    9.67
  15  13   6    6.70    1.19
  15  13   8   44.44    3.22
  15  13  10  143.34   11.62
  15  13  12   93.13    8.65
  15  13  14   14.93    2.80
  15  14   1    2.88    1.44
  15  14   3    1.95    1.36
  15  14   5   24.26    2.37
  15  14   7   16.12    2.04
  15  14   9    5.09    1.61
  15  14  11    1.95    1.70
  15  14  13   12.38    1.95
  15  15   0  389.40   39.44
  15  15   2  230.28   13.74
  15  15   4  105.26    7.80
  15  15   6    1.53    0.85
  15  15   8   65.82    6.95
  15  15  10  175.32   12.89
  15  15  12  135.54   12.72
  15  15  14   35.11    3.73
  16   0   0    0.93    1.95
  16   1   1    2.54    1.10
  16   1   3   53.27    3.31
  16   1   5    9.84    1.19
  16   1   7    3.39    1.27
  16   1   9  -40.03    3.31
  16   1  11  -22.56    5.85
  16   1  13    2.54    1.36
  16   1  15    0.17    1.19
  16   2   0  534.77   27.90
  16   2   2  923.91   48.18
  16   2   4  282.86   13.91
  16   2   6  693.38   58.78
  16   2   8    7.04    1.87
  16   2  10  352.41   21.37
  16   2  12  278.71   28.67
  16   2  14  243.09   23.16
  16   3   1   63.87    4.33
  16   3   3  133.16    6.02
  16   3   5   59.46    3.39
  16   3   7   29.18    1.61
  16   3   9  -66.67    4.66
  16   3  11  -43.34    4.75
  16   3  13    4.24    1.02
  16   3  15    1.44    1.19
  16   4   0   12.98    1.44
  16   4   2  282.36   16.71
  16   4   4   65.65    5.34
  16   4   6  150.89   12.13
  16   4   8    3.22    3.65
  16   4  10  310.68   25.28
  16   4  12  278.03   24.09
  16   4  14  382.52   34.94
  16   5   1   16.03    5.00
  16   5   3   51.14    2.88
  16   5   5   85.50   10.01
  16   5   7  -12.81    1.70
  16   5   9  155.30    8.91
  16   5  11  -11.28    1.53
  16   5  13    4.41    1.70
  16   5  15   16.28    1.95
  16   6   0  403.05   36.64
  16   6   2  833.58   68.19
  16   6   4  174.64   13.49
  16   6   6  444.61   58.86
  16   6   8  132.74    8.65
  16   6  10  -25.36    3.39
  16   6  12   13.66    1.61
  16   6  14   34.27    3.65
  16   7   1    4.50    1.44
  16   7   3   32.23    2.12
  16   7   5  -10.35    2.88
  16   7   7   41.90    8.14
  16   7   9  -49.96    5.17
  16   7  11    2.97    1.19
  16   7  13   14.33    1.87
  16   7  15   24.26    2.63
  16   8   0   47.07    8.74
  16   8   2   15.69    3.65
  16   8   4   -1.10    5.17
  16   8   6  131.30    9.08
  16   8   8  -27.40    6.62
  16   8  10    0.76    1.27
  16   8  12    9.25    1.70
  16   8  14    0.42    1.27
  16   9   1  -41.48    3.65
  16   9   3  -56.74    4.50
  16   9   5  150.13    8.40
  16   9   7  -54.37    4.92
  16   9   9    3.90    1.27
  16   9  11    4.75    1.95
  16   9  13   21.29    3.14
  16   9  15   12.72    1.87
  16  10   0  599.23   46.39
  16  10   2  345.97   17.05
  16  10   4  262.59   17.39
  16  10   6  -25.70    2.71
  16  10   8    2.71    1.53
  16  10  10   41.56    3.65
  16  10  12  123.92   12.47
  16  10  14  124.26   15.10
  16  11   1  -22.56    5.94
  16  11   3  -47.24    3.39
  16  11   5   -9.41    1.36
  16  11   7    3.99    1.44
  16  11   9    5.17    1.53
  16  11  11    8.91    1.27
  16  11  13    7.21    1.27
  16  11  15    9.33    1.44
  16  12   0  729.34   69.63
  16  12   2  286.68   27.23
  16  12   4  231.81   13.83
  16  12   6   15.44    1.95
  16  12   8    6.62    1.70
  16  12  10  112.55   15.69
  16  12  12  246.05   29.77
  16  12  14  182.27   19.00
  16  13   1    3.48    1.19
  16  13   3    2.80    1.10
  16  13   5    5.43    1.36
  16  13   7   16.12    2.12
  16  13   9   17.90    1.70
  16  13  11    9.58    4.24
  16  13  13    3.99    1.36
  16  13  15    9.58    8.48
  16  14   0  290.67   24.60
  16  14   2  175.83   14.93
  16  14   4  289.82   24.26
  16  14   6   40.97    3.05
  16  14   8    4.24    3.90
  16  14  10  104.83   13.74
  16  14  12  180.49   20.02
  16  14  14  209.41   28.84
  16  15   1    1.19    1.10
  16  15   3    3.39    1.36
  16  15   5   17.47    2.04
  16  15   7   28.67    3.90
  16  15   9   15.95    1.70
  16  15  11   11.54    1.70
  16  15  13    1.87    1.10
  16  15  15    0.76    1.19
  16  16   0  648.09   66.07
  16  16   2  762.68   59.63
  16  16   4  513.31   38.85
  16  16   6  188.89   17.73
  16  16   8    6.45    1.36
  16  16  10   26.46    3.82
  16  16  12  167.94   21.63
  16  16  14   96.27   12.21
  16  16  16   86.94   46.90
  17   1   0  228.07   11.20
  17   1   2  168.79    7.55
  17   1   4  102.54    5.51
  17   1   6   58.27    4.75
  17   1   8   34.52    7.80
  17   1  10  -31.89    3.48
  17   1  12    2.54    1.19
  17   1  14    0.34    1.10
  17   1  16    0.59    1.19
  17   2   1  185.58   12.21
  17   2   3  159.03   10.18
  17   2   5  873.45   46.73
  17   2   7  -43.60    5.43
  17   2   9   46.73    8.31
  17   2  11  235.28   20.70
  17   2  13  288.04   27.31
  17   2  15  514.84   37.57
  17   3   0  154.03    8.06
  17   3   2  161.83    9.33
  17   3   4  131.81    7.55
  17   3   6   26.55    3.22
  17   3   8  162.68    8.06
  17   3  10    1.78    2.71
  17   3  12   11.70    1.27
  17   3  14    8.48    1.27
  17   3  16    9.50    1.27
  17   4   1  114.25    5.51
  17   4   3  128.50    6.70
  17   4   5  651.14   40.97
  17   4   7   65.82    5.51
  17   4   9  -45.55    2.88
  17   4  11   84.14    5.34
  17   4  13  103.56    7.12
  17   4  15  264.46   23.16
  17   5   0 1011.02   61.41
  17   5   2  910.94   55.98
  17   5   4  620.86   40.20
  17   5   6  305.77   26.80
  17   5   8   53.43    8.31
  17   5  10   15.27    2.29
  17   5  12   19.17    1.53
  17   5  14   10.94    2.63
  17   5  16    1.87    1.53
  17   6   1   40.88    3.99
  17   6   3   33.08    3.39
  17   6   5  288.55   24.68
  17   6   7   51.14    6.70
  17   6   9    2.88    2.54
  17   6  11   -0.08    1.02
  17   6  13    6.70    0.93
  17   6  15   39.95    4.58
  17   7   0  -16.96    8.48
  17   7   2  -35.11    7.63
  17   7   4   68.62    5.60
  17   7   6   50.47    6.45
  17   7   8   -9.33    1.61
  17   7  10    1.10    1.10
  17   7  12    3.14    0.93
  17   7  14    4.41    0.85
  17   7  16   11.79    4.83
  17   8   1   44.27    7.63
  17   8   3  172.77    9.25
  17   8   5   51.65    6.79
  17   8   7   -3.39    2.97
  17   8   9    8.99    1.36
  17   8  11   13.57    1.61
  17   8  13   22.39    2.29
  17   8  15   12.72    1.44
  17   9   0  135.62   10.43
  17   9   2   55.30    7.46
  17   9   4  -48.09    3.05
  17   9   6   -4.24    1.27
  17   9   8   10.86    1.44
  17   9  10   15.10    2.46
  17   9  12   30.11    2.37
  17   9  14    7.97    1.36
  17   9  16    3.73    1.27
  17  10   1  -23.75    3.14
  17  10   3   -1.61    1.95
  17  10   5   11.70    1.44
  17  10   7    0.34    1.19
  17  10   9   23.07    2.54
  17  10  11   70.74    6.79
  17  10  13   91.26    6.36
  17  10  15   99.91   16.37
  17  11   0  349.28   20.44
  17  11   2  260.13   14.33
  17  11   4   81.25    5.17
  17  11   6   -1.02    0.85
  17  11   8   16.45    2.54
  17  11  10   64.72    6.36
  17  11  12   67.34    7.04
  17  11  14   16.88    2.46
  17  11  16    0.59    2.97
  17  12   1   -1.10    1.10
  17  12   3   10.26    1.70
  17  12   5   21.12    1.87
  17  12   7    4.41    1.10
  17  12   9   30.28    2.71
  17  12  11   48.18    4.41
  17  12  13   86.94    6.28
  17  12  15   95.42    7.80
  17  13   0  326.46   16.45
  17  13   2  240.97   14.67
  17  13   4  111.62    8.65
  17  13   6    7.55    0.93
  17  13   8   23.58    2.29
  17  13  10   77.10    6.36
  17  13  12   89.74    8.14
  17  13  14   35.11    4.50
  17  13  16    0.42    1.02
  17  14   1   -1.61    1.10
  17  14   3    9.58    1.78
  17  14   5    9.50    1.02
  17  14   7    3.22    0.85
  17  14   9    6.79    1.53
  17  14  11   16.28    1.95
  17  14  13   25.45    3.14
  17  14  15   56.40    7.12
  17  15   0  673.96   49.36
  17  15   2  617.04   36.56
  17  15   4  234.10   14.33
  17  15   6   47.33    7.80
  17  15   8   12.13    1.27
  17  15  10  108.57   14.76
  17  15  12  125.95   11.03
  17  15  14   42.41    4.50
  17  15  16    0.93    1.02
  17  16   1    0.51    1.10
  17  16   3    9.25    1.61
  17  16   5   -0.51    0.76
  17  16   7    5.68    1.78
  17  16   9    2.37    1.10
  17  16  11    0.76    1.27
  17  16  13    0.76    2.80
  17  16  15    4.33    1.19
  17  17   0  207.04   19.17
  17  17   2  111.53   10.77
  17  17   4   40.37    3.73
  17  17   6   -0.68    0.59
  17  17   8   55.47    5.34
  17  17  10  139.35   13.06
  17  17  12  183.71   16.71
  17  17  14   62.43    8.99
  17  17  16    8.57    1.61
  18   0   0  255.13   35.45
  18   1   1   -2.54    2.88
  18   1   3  -10.60    2.37
  18   1   5  -24.09    7.46
  18   1   7   33.84    6.95
  18   1   9   -8.91    1.36
  18   1  11   -1.27    1.02
  18   1  13   -0.08    1.10
  18   1  15    0.68    1.87
  18   1  17    0.42    1.19
  18   2   0   44.27    4.33
  18   2   2   -2.46    2.29
  18   2   4  232.57   17.39
  18   2   6  190.08    9.41
  18   2   8   -6.11    3.05
  18   2  10  220.44   22.73
  18   2  12   91.69    7.80
  18   2  14  351.40   32.99
  18   2  16   95.76    9.33
  18   3   1  -11.96    1.78
  18   3   3  -12.55    5.43
  18   3   5  123.75    6.19
  18   3   7  -55.89    4.24
  18   3   9   16.54    6.62
  18   3  11    5.77    1.36
  18   3  13   10.01    1.27
  18   3  15    1.02    1.02
  18   3  17    3.65    1.10
  18   4   0  580.23   42.32
  18   4   2  271.41   31.98
  18   4   4 1276.16   61.07
  18   4   6   61.83    6.28
  18   4   8   84.05    9.16
  18   4  10    2.88    1.10
  18   4  12    1.36    1.10
  18   4  14  163.10   16.12
  18   4  16   39.69    4.33
  18   5   1  -43.77    5.17
  18   5   3  119.59    6.19
  18   5   5   49.70    5.51
  18   5   7   30.03    3.90
  18   5   9   55.13    4.50
  18   5  11   14.93    3.56
  18   5  13    2.12    0.85
  18   5  15    1.10    0.76
  18   5  17    2.88    0.93
  18   6   0  155.30    9.92
  18   6   2  200.93    9.58
  18   6   4   57.93    6.70
  18   6   6  -10.69    1.95
  18   6   8   15.35    1.95
  18   6  10    0.25    0.93
  18   6  12    3.22    0.85
  18   6  14   45.21    4.58
  18   6  16   20.36    2.54
  18   7   1   40.71    7.21
  18   7   3  -52.59    3.65
  18   7   5   29.09    3.65
  18   7   7  142.83   13.06
  18   7   9   65.05    5.34
  18   7  11   14.25   11.11
  18   7  13    1.36    1.02
  18   7  15    9.33    1.10
  18   7  17   10.18    1.10
  18   8   0  -44.78    3.99
  18   8   2    4.58    4.50
  18   8   4   82.95    8.57
  18   8   6   19.85    1.95
  18   8   8  155.72   16.79
  18   8  10   93.30    8.82
  18   8  12   88.12   11.11
  18   8  14    7.12    1.27
  18   8  16   18.66    2.63
  18   9   1   -5.43    1.44
  18   9   3   16.20    3.14
  18   9   5   49.79    3.14
  18   9   7   63.78    4.07
  18   9   9   11.54    1.61
  18   9  11    4.41    1.19
  18   9  13   12.47    1.44
  18   9  15    7.72    1.10
  18   9  17   19.34    2.04
  18  10   0  418.57   41.31
  18  10   2  325.78   41.98
  18  10   4    1.87    0.76
  18  10   6   -2.29    1.02
  18  10   8   96.44   11.96
  18  10  10  254.79   33.08
  18  10  12  206.78   24.26
  18  10  14  103.82    9.50
  18  10  16   67.26    8.06
  18  11   1   -0.08    1.10
  18  11   3    3.56    1.10
  18  11   5   21.20    3.65
  18  11   7    4.24    1.53
  18  11   9    4.33    1.36
  18  11  11   21.03    1.95
  18  11  13   10.77    1.61
  18  11  15   14.67    1.70
  18  11  17    9.58    1.70
  18  12   0  129.43   10.60
  18  12   2  113.23   12.64
  18  12   4    2.97    0.93
  18  12   6    2.71    0.76
  18  12   8   94.57    9.16
  18  12  10  176.00   23.49
  18  12  12  338.84   46.14
  18  12  14  114.08   12.21
  18  12  16  123.24   19.68
  18  13   1    0.51    0.93
  18  13   3   10.77    1.44
  18  13   5    0.59    0.85
  18  13   7    2.37    0.85
  18  13   9   15.44    1.70
  18  13  11   15.27    3.90
  18  13  13   16.45    2.37
  18  13  15    5.34    1.27
  18  13  17    9.67    1.61
  18  14   0  435.54   41.39
  18  14   2  441.90   33.59
  18  14   4  138.59   12.04
  18  14   6   49.11    4.07
  18  14   8    7.72    1.70
  18  14  10  124.43   20.53
  18  14  12  121.20   15.52
  18  14  14  143.26   20.53
  18  14  16   58.61    9.16
  18  15   1    0.59    1.19
  18  15   3    2.88    2.12
  18  15   5    3.05    1.19
  18  15   7   11.79    2.12
  18  15   9    9.41    1.19
  18  15  11   22.82    2.80
  18  15  13    6.45    1.19
  18  15  15    6.36    1.36
  18  15  17    2.37    1.10
  18  16   0  158.27   17.30
  18  16   2  127.90   17.05
  18  16   4   40.54    3.99
  18  16   6   16.45    2.80
  18  16   8   22.39    3.14
  18  16  10  105.34   12.04
  18  16  12  150.21   26.29
  18  16  14   87.45   13.32
  18  16  16   58.44   10.43
  18  17   1   -0.76    1.10
  18  17   3    0.85    1.02
  18  17   5    4.92    0.93
  18  17   7   11.20    1.70
  18  17   9   17.13    2.12
  18  17  11    8.57    1.44
  18  17  13   10.60    1.61
  18  17  15    0.68    0.85
  18  17  17    2.63    1.10
  18  18   0  545.97   65.82
  18  18   2  410.68   45.55
  18  18   4  210.26   26.63
  18  18   6  102.46   10.43
  18  18   8   47.67    8.82
  18  18  10    3.22    0.93
  18  18  12   -0.34    1.02
  18  18  14    2.46    0.93
  18  18  16    0.17    0.85
  18  18  18    2.71    2.21
  19   1   0  147.92    8.74
  19   1   2  166.92    9.67
  19   1   4  -28.92    3.39
  19   1   6  -15.35    1.87
  19   1   8    4.16    1.10
  19   1  10    2.29    1.19
  19   1  12    1.87    1.27
  19   1  14    0.34    0.93
  19   1  16   -0.25    0.85
  19   1  18   -0.42    1.02
  19   2   1  156.83    8.99
  19   2   3  456.99   27.74
  19   2   5    1.02    3.99
  19   2   7   71.84    5.34
  19   2   9   39.36    2.63
  19   2  11   12.98    1.53
  19   2  13  304.92   28.07
  19   2  15  134.94   14.16
  19   2  17  296.77   28.58
  19   3   0  485.24   18.66
  19   3   2  427.39   23.66
  19   3   4  183.37   11.87
  19   3   6   43.85    3.65
  19   3   8   11.37    1.53
  19   3  10    3.39    1.02
  19   3  12    4.16    2.54
  19   3  14   -0.76    0.93
  19   3  16   -0.85    0.93
  19   3  18    1.61    1.19
  19   4   1  -24.43    3.22
  19   4   3  173.45   11.62
  19   4   5   -0.34    1.36
  19   4   7   46.23    3.48
  19   4   9   19.25    1.44
  19   4  11    2.04    0.85
  19   4  13  120.86   10.09
  19   4  15   35.71    4.16
  19   4  17   98.56    9.33
  19   5   0  -23.07    6.36
  19   5   2  -11.20    3.73
  19   5   4    4.16    2.37
  19   5   6    7.29    1.19
  19   5   8   16.96    1.10
  19   5  10   20.78    1.19
  19   5  12   12.98    1.70
  19   5  14    1.36    1.02
  19   5  16    3.48    0.85
  19   5  18    4.07    0.93
  19   6   1  -12.30    1.36
  19   6   3   46.39    4.07
  19   6   5    7.38    0.76
  19   6   7   12.89    5.77
  19   6   9    2.04    0.85
  19   6  11    1.36    0.85
  19   6  13   13.66    1.53
  19   6  15    1.10    1.19
  19   6  17   35.28    3.22
  19   7   0   84.99    6.19
  19   7   2   85.75    6.11
  19   7   4   48.26    3.90
  19   7   6   14.42    1.53
  19   7   8   10.60    1.27
  19   7  10   15.95    1.44
  19   7  12   20.19    2.04
  19   7  14   25.70    2.12
  19   7  16   11.62    1.44
  19   7  18    2.21    0.76
  19   8   1    4.07    1.19
  19   8   3   11.54    1.36
  19   8   5   21.88    1.44
  19   8   7   13.74    1.36
  19   8   9    4.50    1.10
  19   8  11   23.24    1.95
  19   8  13   12.98    1.02
  19   8  15   32.32    2.54
  19   8  17    0.17    0.59
  19   9   0   55.89    3.90
  19   9   2   36.47    2.71
  19   9   4   17.39    1.36
  19   9   6    1.95    0.85
  19   9   8    5.94    1.10
  19   9  10   22.99    3.48
  19   9  12   18.41    1.95
  19   9  14   21.88    2.80
  19   9  16    7.55    1.02
  19   9  18    1.36    0.76
  19  10   1    5.85    5.34
  19  10   3    2.71    0.93
  19  10   5   22.99    1.36
  19  10   7   16.79    2.29
  19  10   9   20.87    2.04
  19  10  11   70.48    6.53
  19  10  13   44.44    3.73
  19  10  15   83.46    8.82
  19  10  17   12.04    2.12
  19  11   0   23.83    1.78
  19  11   2   13.40    1.61
  19  11   4    3.14    1.27
  19  11   6    1.44    0.68
  19  11   8   29.60    2.88
  19  11  10   60.81    4.75
  19  11  12   73.37    7.04
  19  11  14   21.37    2.54
  19  11  16    5.60    1.19
  19  11  18    2.71    0.93
  19  12   1    2.54    1.10
  19  12   3    4.83    3.31
  19  12   5   15.27    3.05
  19  12   7   30.96    9.50
  19  12   9   21.80    2.37
  19  12  11   66.16    6.87
  19  12  13   70.48    9.67
  19  12  15   82.70    9.33
  19  12  17   18.91    2.63
  19  13   0  302.63   20.02
  19  13   2  376.67   31.64
  19  13   4  114.08   10.77
  19  13   6   14.42    1.44
  19  13   8    8.82    1.10
  19  13  10   55.81    5.26
  19  13  12   57.68    5.34
  19  13  14   31.64    3.31
  19  13  16    4.58    1.02
  19  13  18    2.29    1.02
  19  14   1   -1.27    1.19
  19  14   3   -0.25    1.02
  19  14   5   -0.93    0.85
  19  14   7   28.07    2.46
  19  14   9   24.34    2.54
  19  14  11   24.26    4.58
  19  14  13   25.02    3.22
  19  14  15   49.02    6.11
  19  14  17    7.29    1.10
  19  15   0  109.67   10.09
  19  15   2  100.17    8.06
  19  15   4   32.74    3.82
  19  15   6    0.85    0.68
  19  15   8   30.28    3.14
  19  15  10  109.67   12.38
  19  15  12   89.65    8.14
  19  15  14   67.43   11.87
  19  15  16    6.19    1.36
  19  15  18    1.36    1.02
  19  16   1    0.68    1.02
  19  16   3    0.42    1.02
  19  16   5    6.11    1.27
  19  16   7   10.26    0.93
  19  16   9    8.06    1.19
  19  16  11    4.75    1.10
  19  16  13    2.80    1.02
  19  16  15    8.06    1.87
  19  16  17    1.78    0.85
  19  17   0  361.58   30.53
  19  17   2  260.22   22.48
  19  17   4  132.82   17.39
  19  17   6   34.27    3.65
  19  17   8    1.27    0.68
  19  17  10    9.75    2.12
  19  17  12   11.03    1.61
  19  17  14   11.28    1.53
  19  17  16    3.14    1.02
  19  17  18    0.59    1.53
  19  18   1    1.27    1.02
  19  18   3    3.22    1.10
  19  18   5    0.68    0.85
  19  18   7    5.09    1.10
  19  18   9    2.63    2.88
  19  18  11    2.80    0.85
  19  18  13    0.93    0.93
  19  18  15    1.95    0.93
  19  18  17   -0.59    0.76
  19  19   0   41.48    6.11
  19  19   2   21.12    2.80
  19  19   4    4.50    1.02
  19  19   6    0.68    0.85
  19  19   8    4.58    0.76
  19  19  10   21.80    3.65
  19  19  12   25.87    4.83
  19  19  14   10.09    1.53
  19  19  16    2.21    1.10
  19  19  18   -0.17    0.85
  20   0   0  141.73   25.87
  20   1   1  -12.72    1.78
  20   1   3   -5.43    1.19
  20   1   5    2.97    0.76
  20   1   7    8.65    1.53
  20   1   9    2.97    0.93
  20   1  11    9.50    1.44
  20   1  13    2.46    1.02
  20   1  15    0.93    0.93
  20   1  17    2.04    1.36
  20   1  19   -1.87    1.19
  20   2   0    2.71    7.63
  20   2   2   57.51    5.51
  20   2   4   13.57    1.36
  20   2   6   31.81    4.41
  20   2   8  114.93   12.04
  20   2  10    1.61    1.10
  20   2  12  140.54   16.20
  20   2  14   14.76    2.21
  20   2  16  129.60   14.16
  20   2  18   15.86    1.95
  20   3   1   -6.19    0.93
  20   3   3    2.71    0.85
  20   3   5   36.13    4.07
  20   3   7   30.62    2.37
  20   3   9   68.45    5.94
  20   3  11   23.75    1.95
  20   3  13   12.98    2.12
  20   3  15    0.76    0.85
  20   3  17    6.28    1.53
  20   3  19   -1.44    1.02
  20   4   0  106.36    9.08
  20   4   2   16.71    2.46
  20   4   4   37.57    3.73
  20   4   6    3.48    0.85
  20   4   8   20.95    2.04
  20   4  10    4.41    1.19
  20   4  12   29.69    3.22
  20   4  14    7.89    1.36
  20   4  16   44.95    5.68
  20   4  18    3.22    1.10
  20   5   1    1.87    0.76
  20   5   3   34.86    3.31
  20   5   5   59.12    3.48
  20   5   7  233.59   25.53
  20   5   9  123.24    7.80
  20   5  11   47.41    3.56
  20   5  13    3.31    1.87
  20   5  15    2.97    0.85
  20   5  17    2.04    1.02
  20   5  19    2.12    1.02
  20   6   0    3.05    1.27
  20   6   2   24.51    1.87
  20   6   4   -0.25    0.76
  20   6   6   70.48    5.17
  20   6   8   43.60    6.79
  20   6  10  149.70   12.55
  20   6  12    9.84    1.27
  20   6  14   31.72    4.58
  20   6  16   15.95    1.70
  20   6  18   -2.88    0.85
  20   7   1    8.99    1.44
  20   7   3   38.00    3.31
  20   7   5  201.61   13.23
  20   7   7  197.11   14.33
  20   7   9  169.46   13.74
  20   7  11   11.11    1.36
  20   7  13    0.59    0.68
  20   7  15   18.07    3.56
  20   7  17    8.82    1.19
  20   7  19    6.79    1.10
  20   8   0   76.51    7.80
  20   8   2   64.97    9.84
  20   8   4   18.41    1.87
  20   8   6   35.37    3.48
  20   8   8   64.97    7.12
  20   8  10   89.82    7.21
  20   8  12   66.84   17.81
  20   8  14   36.13    3.73
  20   8  16   -0.59    0.68
  20   8  18    0.08    0.59
  20   9   1    1.36    1.02
  20   9   3   60.39    6.11
  20   9   5  130.19    7.46
  20   9   7  138.34   12.81
  20   9   9   79.13    8.82
  20   9  11    4.92    1.70
  20   9  13   13.06    1.36
  20   9  15   14.59    1.53
  20   9  17   18.83    2.37
  20   9  19   10.86    1.53
  20  10   0   10.43    2.46
  20  10   2    1.70    1.10
  20  10   4    3.22    1.02
  20  10   6  164.80   15.95
  20  10   8  127.82   12.30
  20  10  10  301.95   49.62
  20  10  12  155.89   16.71
  20  10  14  159.54   20.53
  20  10  16   -0.85    0.93
  20  10  18   -0.59    0.76
  20  11   1   10.43    2.63
  20  11   3   24.34    2.71
  20  11   5   54.37    4.75
  20  11   7   11.62    1.10
  20  11   9    2.54    1.02
  20  11  11   14.42    1.36
  20  11  13   16.88    1.78
  20  11  15   30.45    3.99
  20  11  17   11.62    1.70
  20  11  19    8.48    1.78
  20  12   0  217.05   21.54
  20  12   2  112.13   10.69
  20  12   4   30.19    3.14
  20  12   6   12.98    1.95
  20  12   8   45.72    4.83
  20  12  10  120.53   12.72
  20  12  12  127.90   10.86
  20  12  14  102.46   11.28
  20  12  16   13.06    2.80
  20  12  18    0.59    0.85
  20  13   1    2.21    1.10
  20  13   3   11.62    2.37
  20  13   5    0.08    0.76
  20  13   7    0.34    0.59
  20  13   9   18.41    2.12
  20  13  11   28.50    6.19
  20  13  13   40.54    5.00
  20  13  15   15.69    1.95
  20  13  17   16.71    2.12
  20  13  19    7.21    2.04
  20  14   0   29.52    3.99
  20  14   2   22.73    5.68
  20  14   4    7.38    1.78
  20  14   6   27.90    2.71
  20  14   8   40.46    5.68
  20  14  10  142.58   16.88
  20  14  12  126.63   17.90
  20  14  14  137.15   14.93
  20  14  16    2.37    1.10
  20  14  18   -0.59    0.76
  20  15   1    2.71    2.04
  20  15   3    0.85    0.85
  20  15   5    5.85    3.82
  20  15   7   10.09    1.19
  20  15   9   13.57    1.44
  20  15  11   29.94    3.48
  20  15  13   16.79    2.80
  20  15  15   21.03    3.56
  20  15  17    7.72    1.36
  20  15  19    5.68    1.27
  20  16   0  146.65   15.18
  20  16   2  155.72   17.98
  20  16   4   56.83    6.36
  20  16   6   13.83    1.36
  20  16   8    2.88    3.65
  20  16  10   -0.17    0.85
  20  16  12    7.89    1.36
  20  16  14    2.71    1.10
  20  16  16    1.78    0.93
  20  16  18    2.37    2.12
  20  17   1    3.22    1.27
  20  17   3    3.48    1.10
  20  17   5    2.29    1.02
  20  17   7    9.92    1.53
  20  17   9   27.90    2.63
  20  17  11   17.90    2.71
  20  17  13   13.40    3.31
  20  17  15   11.28    2.04
  20  17  17    2.21    1.02
  20  17  19    2.63    0.93
  20  18   0   17.73    3.82
  20  18   2   10.43    1.61
  20  18   4    4.07    1.36
  20  18   6   -1.95    0.76
  20  18   8    0.34    0.51
  20  18  10   -1.02    0.76
  20  18  12    0.59    0.85
  20  18  14   -0.17    0.93
  20  18  16    0.93    0.85
  20  18  18    0.34    0.76
  20  19   1   -1.44    1.02
  20  19   3   -0.17    1.02
  20  19   5    2.21    1.19
  20  19   7    6.45    0.93
  20  19   9    9.67    1.27
  20  19  11    7.72    1.27
  20  19  13    2.12    1.10
  20  19  15    4.41    1.19
  20  19  17    0.76    1.10
  20  19  19    0.59    0.85
  20  20   0  245.55   41.81
  20  20   2  123.15   13.99
  20  20   4   65.31    9.41
  20  20   6   41.14    5.34
  20  20   8   30.62    4.66
  20  20  10   49.28    6.28
  20  20  12   17.73    4.07
  20  20  14   12.04    2.80
  20  20  16    0.93    0.93
  20  20  18    1.70    0.93
  20  20  20   10.77    3.82
  21   1   0   11.45    4.16
  21   1   2   12.55    1.36
  21   1   4   -0.68    0.76
  21   1   6    0.51    0.85
  21   1   8    3.99    1.53
  21   1  10    4.75    1.02
  21   1  12    4.58    3.14
  21   1  14    3.65    1.95
  21   1  16    2.12    1.19
  21   1  18   -1.27    1.02
  21   1  20   -0.08    0.93
  21   2   1   11.79    1.70
  21   2   3    1.70    1.10
  21   2   5   28.07    2.12
  21   2   7   10.18    1.53
  21   2   9   14.25    1.70
  21   2  11   36.30    3.05
  21   2  13    3.14    0.85
  21   2  15   53.94    5.43
  21   2  17    5.85    1.27
  21   2  19  117.81   15.69
  21   3   0    0.68    0.93
  21   3   2    3.39    1.36
  21   3   4    3.48    1.10
  21   3   6   19.85    1.53
  21   3   8   21.37    1.78
  21   3  10   22.65    2.12
  21   3  12   17.98    1.70
  21   3  14    6.02    1.19
  21   3  16    4.24    1.10
  21   3  18    2.37    1.10
  21   3  20   -0.68    0.85
  21   4   1    0.34    1.02
  21   4   3    2.97    0.85
  21   4   5    4.66    0.68
  21   4   7   18.57    3.48
  21   4   9    6.95    1.61
  21   4  11   11.45    1.10
  21   4  13    0.25    0.93
  21   4  15   22.99    4.24
  21   4  17    1.53    0.93
  21   4  19   35.54    4.66
  21   5   0   43.26    3.56
  21   5   2   28.75    2.29
  21   5   4    4.07    0.59
  21   5   6   19.51    1.10
  21   5   8   26.46    2.12
  21   5  10   13.74    1.53
  21   5  12    3.99    0.93
  21   5  14    1.61    0.93
  21   5  16    6.28    1.10
  21   5  18    3.31    1.10
  21   5  20    2.88    0.85
  21   6   1    0.51    0.76
  21   6   3   23.32    1.44
  21   6   5   20.02    1.10
  21   6   7   38.08    1.95
  21   6   9    1.02    0.68
  21   6  11    8.91    4.16
  21   6  13   13.49    5.17
  21   6  15    3.14    0.93
  21   6  17   -0.93    0.85
  21   6  19    7.12    1.53
  21   7   0    6.62    1.70
  21   7   2    5.60    1.02
  21   7   4   14.67    1.27
  21   7   6   38.08    2.21
  21   7   8   14.59    1.10
  21   7  10    4.50    0.76
  21   7  12   -0.17    0.76
  21   7  14    5.17    1.36
  21   7  16   11.62    1.10
  21   7  18    7.46    1.27
  21   7  20    2.37    0.76
  21   8   1    3.31    1.02
  21   8   3   22.05    1.87
  21   8   5   22.14    1.36
  21   8   7   16.45    1.44
  21   8   9    7.97    1.27
  21   8  11    8.48    1.19
  21   8  13   31.98    3.22
  21   8  15    4.75    0.68
  21   8  17    3.05    0.59
  21   8  19   10.01    1.10
  21   9   0   16.71    1.70
  21   9   2   38.59    4.75
  21   9   4    9.41    3.73
  21   9   6    1.95    0.68
  21   9   8    7.89    1.02
  21   9  10   21.71    2.21
  21   9  12   19.85    1.95
  21   9  14   15.27    1.61
  21   9  16   12.98    1.87
  21   9  18    3.48    0.59
  21   9  20    4.07    0.76
  21  10   1    3.14    1.02
  21  10   3   22.56    1.87
  21  10   5   11.54    1.10
  21  10   7    3.05    0.68
  21  10   9   17.47    1.61
  21  10  11   32.32    2.80
  21  10  13   59.88    7.38
  21  10  15   11.20    1.27
  21  10  17    7.29    1.44
  21  10  19    3.22    0.68
  21  11   0   46.65    3.90
  21  11   2   41.31    3.73
  21  11   4   17.39    1.95
  21  11   6    3.31    1.53
  21  11   8    8.40    1.02
  21  11  10   32.91    3.82
  21  11  12   39.36    3.90
  21  11  14   14.93    1.78
  21  11  16   12.21    1.53
  21  11  18    1.53    0.76
  21  11  20    0.93    0.76
  21  12   1    3.73    1.19
  21  12   3   15.10    1.61
  21  12   5    3.39    0.85
  21  12   7   -0.17    0.51
  21  12   9   15.78    1.87
  21  12  11   45.46    8.40
  21  12  13   70.82    8.40
  21  12  15   15.27    2.04
  21  12  17    6.19    1.10
  21  12  19   -0.59    0.76
  21  13   0    5.77    1.27
  21  13   2    4.07    1.02
  21  13   4    0.76    0.93
  21  13   6    6.36    0.85
  21  13   8   32.99    2.63
  21  13  10   76.59   10.94
  21  13  12   60.64    6.19
  21  13  14   32.06    3.99
  21  13  16    5.85    1.70
  21  13  18   -1.61    0.85
  21  13  20    0.42    0.93
  21  14   1    3.14    1.10
  21  14   3    4.41    0.93
  21  14   5    3.22    2.37
  21  14   7    4.50    0.68
  21  14   9   17.13    2.21
  21  14  11   15.61    1.70
  21  14  13   30.62    3.99
  21  14  15    5.94    1.19
  21  14  17    4.58    1.19
  21  14  19    2.12    0.93
  21  15   0   68.96    7.04
  21  15   2   48.09    6.02
  21  15   4   18.41    2.46
  21  15   6    4.66    1.02
  21  15   8    4.33    0.59
  21  15  10    8.65    1.19
  21  15  12   16.71    1.78
  21  15  14    6.02    1.10
  21  15  16    2.37    1.02
  21  15  18   -0.08    0.68
  21  15  20    1.44    0.85
  21  16   1    1.10    1.02
  21  16   3    3.39    1.19
  21  16   5    7.29    1.10
  21  16   7   13.23    1.27
  21  16   9   11.11    1.10
  21  16  11    9.33    1.78
  21  16  13    5.17    1.19
  21  16  15    1.44    0.85
  21  16  17    0.25    0.85
  21  16  19    2.29    0.85
  21  17   0   10.01    1.53
  21  17   2    6.02    1.53
  21  17   4    2.04    1.02
  21  17   6   -1.19    0.85
  21  17   8    3.14    0.59
  21  17  10    8.91    1.53
  21  17  12    6.95    1.02
  21  17  14    8.23    1.87
  21  17  16    0.59    0.85
  21  17  18    0.68    1.44
  21  17  20   -0.25    0.85
  21  18   1   -1.61    1.02
  21  18   3    3.14    1.10
  21  18   5    2.29    1.02
  21  18   7    4.50    0.85
  21  18   9    2.71    0.68
  21  18  11    2.63    0.68
  21  18  13    0.42    0.85
  21  18  15    0.51    0.76
  21  18  17    0.25    0.93
  21  18  19    2.80    1.02
  21  19   0  154.11   17.56
  21  19   2  115.01   13.99
  21  19   4   36.73    4.33
  21  19   6    8.91    1.27
  21  19   8    6.36    1.19
  21  19  10    4.58    0.68
  21  19  12    0.25    0.76
  21  19  14    1.36    0.76
  21  19  16    4.41    0.85
  21  19  18    2.29    0.93
  21  19  20    0.76    1.02
  21  20   1   -0.25    1.10
  21  20   3    0.51    0.76
  21  20   5    1.78    0.85
  21  20   7    0.34    0.85
  21  20   9    3.99    0.76
  21  20  11    2.12    0.76
  21  20  13    1.70    0.85
  21  20  15    1.27    0.93
  21  20  17    0.59    0.85
  21  20  19   -0.51    1.02
  21  21   0    1.27    1.36
  21  21   2    0.34    0.93
  21  21   4    2.97    0.93
  21  21   6    2.97    0.93
  21  21   8   -0.51    0.68
  21  21  10    1.02    0.59
  21  21  12    0.85    0.68
  21  21  14    3.99    1.95
  21  21  16    5.68    1.44
  21  21  18    2.97    1.44
  21  21  20    4.16    1.44
  22   0   0    9.75    2.71
  22   1   1    0.34    0.93
  22   1   3    2.29    1.02
  22   1   5    7.72    0.76
  22   1   7   14.59    1.19
  22   1   9    7.29    1.10
  22   1  11   10.77    1.70
  22   1  13    2.12    1.02
  22   1  15    0.17    1.61
  22   1  17    0.93    1.02
  22   1  19    1.44    0.93
  22   1  21   -1.53    1.02
  22   2   0   13.15    2.04
  22   2   2   43.68    5.00
  22   2   4   13.66    1.61
  22   2   6   36.30    3.73
  22   2   8   14.33    1.61
  22   2  10   10.94    1.70
  22   2  12    5.43    3.05
  22   2  14    6.70    1.27
  22   2  16    8.14    1.19
  22   2  18   16.28    2.88
  22   2  20    3.90    1.19
  22   3   1    2.29    1.02
  22   3   3   39.69    4.50
  22   3   5  148.35   14.93
  22   3   7  116.11    7.97
  22   3   9   97.03    8.23
  22   3  11   41.98    3.82
  22   3  13   10.94    1.61
  22   3  15    0.17    0.93
  22   3  17    3.48    1.02
  22   3  19    1.19    0.93
  22   3  21   -0.42    1.02
  22   4   0    7.55    1.53
  22   4   2   33.16    4.33
  22   4   4    7.89    1.36
  22   4   6   34.86    3.05
  22   4   8   18.49    2.12
  22   4  10    0.51    0.93
  22   4  12   15.27    1.44
  22   4  14    4.58    1.19
  22   4  16    2.80    1.10
  22   4  18   10.60    2.29
  22   4  20    4.24    1.10
  22   5   1    6.02    0.76
  22   5   3  122.82    6.79
  22   5   5  211.53   13.06
  22   5   7  227.65   13.40
  22   5   9  157.25   11.37
  22   5  11  101.02   11.70
  22   5  13    4.75    0.85
  22   5  15    1.78    1.02
  22   5  17    6.28    1.36
  22   5  19    2.88    1.02
  22   5  21    2.63    1.10
  22   6   0   73.62    6.45
  22   6   2   34.86    3.31
  22   6   4   33.50    2.54
  22   6   6    2.04    0.59
  22   6   8   33.67    3.39
  22   6  10   18.15    2.21
  22   6  12   18.07    2.80
  22   6  14    0.42    0.85
  22   6  16    3.22    1.02
  22   6  18    2.63    0.93
  22   6  20    1.44    0.93
  22   7   1   16.71    2.29
  22   7   3  100.51    7.12
  22   7   5  293.81   28.07
  22   7   7  173.88   11.20
  22   7   9  113.49    6.62
  22   7  11   36.05    4.50
  22   7  13    2.12    0.59
  22   7  15   16.12    2.04
  22   7  17   10.09    1.44
  22   7  19    5.26    1.10
  22   7  21    2.37    0.93
  22   8   0   10.86    1.27
  22   8   2   10.18    1.10
  22   8   4   13.57    1.78
  22   8   6   42.32    4.33
  22   8   8  135.71   12.30
  22   8  10   99.83    9.16
  22   8  12   91.94    7.55
  22   8  14   10.43    1.44
  22   8  16    4.58    0.76
  22   8  18    7.46    1.36
  22   8  20    0.08    0.85
  22   9   1    6.79    1.36
  22   9   3  131.72   11.70
  22   9   5  182.70   11.11
  22   9   7   97.45    7.38
  22   9   9   30.96    3.14
  22   9  11    8.65    1.70
  22   9  13    9.84    1.10
  22   9  15   23.41    2.46
  22   9  17   19.76    1.95
  22   9  19    7.55    1.10
  22   9  21    3.31    1.19
  22  10   0   30.79    3.90
  22  10   2   10.09    1.53
  22  10   4    6.28    6.95
  22  10   6   21.80    2.97
  22  10   8   88.55    8.14
  22  10  10  142.24   16.88
  22  10  12   75.49    8.65
  22  10  14   19.51    3.99
  22  10  16    1.19    0.68
  22  10  18    4.66    0.76
  22  10  20    2.71    1.10
  22  11   1    7.38    1.27
  22  11   3   42.75    3.48
  22  11   5  108.74   19.25
  22  11   7   32.57    2.54
  22  11   9    5.68    0.93
  22  11  11    2.29    0.93
  22  11  13    6.11    1.10
  22  11  15   26.89    3.22
  22  11  17   21.29    2.88
  22  11  19    8.06    1.61
  22  11  21    3.73    0.59
  22  12   0   -1.61    1.10
  22  12   2    0.34    0.93
  22  12   4   14.59    2.71
  22  12   6   16.79    2.54
  22  12   8  109.67   10.69
  22  12  10   99.49   15.52
  22  12  12   72.60   10.01
  22  12  14    7.21    1.36
  22  12  16    1.36    0.85
  22  12  18    5.34    1.95
  22  12  20    4.50    1.44
  22  13   1    2.21    1.19
  22  13   3   31.64   10.01
  22  13   5    2.97    1.02
  22  13   7    2.63    0.68
  22  13   9    9.16    1.10
  22  13  11    8.31    1.44
  22  13  13   23.58    2.63
  22  13  15   14.16    2.04
  22  13  17    8.99    1.95
  22  13  19    3.90    1.02
  22  13  21    2.97    0.93
  22  14   0   16.45    2.54
  22  14   2    6.95    1.44
  22  14   4    6.02    1.10
  22  14   6    2.21    0.85
  22  14   8    9.41    1.36
  22  14  10    7.12    1.27
  22  14  12    5.09    1.02
  22  14  14    0.93    0.85
  22  14  16   -0.51    0.93
  22  14  18    0.00    0.85
  22  14  20   22.90   16.88
  22  15   1   -0.25    1.10
  22  15   3    1.70    1.10
  22  15   5    4.83    0.93
  22  15   7   11.54    1.44
  22  15   9   21.97    2.04
  22  15  11   23.66    2.37
  22  15  13   15.44    2.12
  22  15  15   14.59    2.46
  22  15  17   20.27    3.31
  22  15  19    2.46    0.85
  22  15  21    0.85    0.85
  22  16   0    7.38    1.70
  22  16   2    5.85    2.88
  22  16   4    2.88    1.02
  22  16   6    1.61    0.85
  22  16   8    3.73    0.68
  22  16  10    1.27    0.68
  22  16  12    1.53    0.76
  22  16  14    1.61    0.85
  22  16  16    0.34    0.93
  22  16  18   -0.17    1.02
  22  16  20    1.36    0.76
  22  17   1   -1.10    0.93
  22  17   3    5.26    1.02
  22  17   5    5.68    1.02
  22  17   7   10.60    1.53
  22  17   9   21.03    2.71
  22  17  11   12.81    2.63
  22  17  13   12.13    1.95
  22  17  15    5.26    1.10
  22  17  17    2.97    1.02
  22  17  19    1.02    1.02
  22  17  21    0.34    1.02
  22  18   0   55.98    7.46
  22  18   2   22.39    3.56
  22  18   4    7.38    1.78
  22  18   6    1.27    1.02
  22  18   8    6.79    1.53
  22  18  10    4.24    0.76
  22  18  12    3.39    1.10
  22  18  14    0.51    0.85
  22  18  16    0.85    0.76
  22  18  18    6.28    2.88
  22  18  20    9.75    2.54
  22  19   1    1.78    1.19
  22  19   3    1.70    0.85
  22  19   5    2.12    1.02
  22  19   7    8.65    2.21
  22  19   9    5.51    1.02
  22  19  11    9.67    1.44
  22  19  13    2.71    1.02
  22  19  15    1.95    0.93
  22  19  17    0.76    0.76
  22  19  19   -1.44    0.76
  22  19  21   -1.78    0.85
  22  20   0    1.53    1.02
  22  20   2    3.56    0.93
  22  20   4    2.21    0.93
  22  20   6    3.14    0.85
  22  20   8    1.19    0.76
  22  20  10    7.80    1.70
  22  20  12    3.90    1.27
  22  20  14    2.80    1.27
  22  20  16    0.17    0.85
  22  20  18   17.73    4.50
  22  20  20   33.84    7.55
  22  21   1    0.42    0.93
  22  21   3    0.25    1.27
  22  21   5    2.71    1.10
  22  21   7    0.93    0.93
  22  21   9    5.09    1.02
  22  21  11    4.16    0.93
  22  21  13    4.16    0.85
  22  21  15    3.48    1.95
  22  21  17    1.36    0.85
  22  21  19   -0.08    0.85
  22  21  21    1.44    1.02
  22  22   0   23.16    5.43
  22  22   2    6.36    2.21
  22  22   4   13.40    4.24
  22  22   6   13.91    2.71
  22  22   8   61.58    9.92
  22  22  10   61.83    7.38
  22  22  12   84.65    9.25
  22  22  14   51.65    8.40
  22  22  16    3.73    1.61
  22  22  18    8.65    2.21
  22  22  20   37.49    9.25
  22  22  22   29.01   11.11
  23   1   0    1.44    0.93
  23   1   2    2.29    1.10
  23   1   4    4.24    0.85
  23   1   6    0.93    0.68
  23   1   8    4.07    0.85
  23   1  10    5.94    1.19
  23   1  12    0.25    0.93
  23   1  14    0.59    1.19
  23   1  16    1.70    1.95
  23   1  18    0.76    0.85
  23   1  20    0.85    1.10
  23   1  22    0.17    0.93
  23   2   1    3.48    0.93
  23   2   3    3.31    1.10
  23   2   5   17.98    1.44
  23   2   7    4.58    0.76
  23   2   9    5.85    1.02
  23   2  11    2.88    1.02
  23   2  13    2.29    0.85
  23   2  15   14.08    1.87
  23   2  17   -0.17    1.02
  23   2  19    4.07    1.02
  23   2  21    3.05    1.02
  23   3   0    1.53    1.02
  23   3   2    2.37    1.02
  23   3   4   17.30    1.44
  23   3   6   41.48    2.80
  23   3   8   58.27    3.73
  23   3  10   40.12    3.73
  23   3  12   11.28    1.19
  23   3  14    0.68    1.02
  23   3  16    0.08    0.85
  23   3  18    3.82    1.19
  23   3  20    2.04    1.10
  23   3  22    1.36    0.93
  23   4   1    2.37    0.85
  23   4   3   22.48    2.71
  23   4   5   40.46    2.37
  23   4   7    3.82    1.19
  23   4   9    9.67    1.02
  23   4  11    1.44    1.19
  23   4  13    0.51    0.85
  23   4  15    4.24    1.02
  23   4  17    0.59    0.93
  23   4  19    2.88    1.19
  23   4  21    1.95    1.36
  23   5   0    7.72    0.93
  23   5   2   19.85    2.04
  23   5   4   50.55    3.56
  23   5   6   53.18    3.14
  23   5   8   60.81    5.17
  23   5  10   49.79    4.41
  23   5  12   10.35    1.44
  23   5  14    0.42    0.93
  23   5  16    5.94    1.02
  23   5  18   10.86    1.78
  23   5  20    8.48    1.95
  23   5  22    1.70    0.85
  23   6   1    0.85    0.59
  23   6   3   41.98    2.37
  23   6   5   49.36    2.97
  23   6   7    8.40    0.68
  23   6   9    5.94    0.68
  23   6  11    2.37    0.68
  23   6  13    3.14    0.85
  23   6  15    4.16    0.93
  23   6  17   -0.68    0.85
  23   6  19    2.04    0.93
  23   6  21    4.75    1.61
  23   7   0   24.00    1.95
  23   7   2    6.53    0.85
  23   7   4    2.63    0.59
  23   7   6    9.08    0.68
  23   7   8   17.39    1.10
  23   7  10    8.65    1.53
  23   7  12   -0.17    1.02
  23   7  14    2.29    0.93
  23   7  16    5.00    0.85
  23   7  18    6.19    1.27
  23   7  20    5.68    1.02
  23   7  22    1.44    2.21
  23   8   1    5.77    2.29
  23   8   3   51.23    3.56
  23   8   5   64.63    5.00
  23   8   7   16.79    1.02
  23   8   9   -0.42    0.68
  23   8  11    6.95    0.85
  23   8  13    2.12    0.68
  23   8  15    5.17    0.85
  23   8  17   -0.76    0.68
  23   8  19    0.25    0.76
  23   8  21   28.24    4.33
  23   9   0    3.31    0.93
  23   9   2    5.77    0.93
  23   9   4   10.35    1.27
  23   9   6    5.94    0.68
  23   9   8    1.02    0.59
  23   9  10    0.34    0.76
  23   9  12    1.95    1.02
  23   9  14    9.84    1.02
  23   9  16    5.17    0.76
  23   9  18    3.31    0.76
  23   9  20    2.46    0.93
  23   9  22    1.61    0.85
  23  10   1    2.54    0.85
  23  10   3   35.11    4.66
  23  10   5   49.53    3.73
  23  10   7   11.45    2.29
  23  10   9    0.51    0.76
  23  10  11    6.79    1.02
  23  10  13    4.50    0.76
  23  10  15    2.37    0.68
  23  10  17    1.95    0.59
  23  10  19    0.59    0.59
  23  10  21   34.27    4.33
  23  11   0    6.95    1.70
  23  11   2    7.46    3.56
  23  11   4    0.85    0.85
  23  11   6    3.31    0.76
  23  11   8    5.17    0.85
  23  11  10    7.80    1.02
  23  11  12   11.87    1.70
  23  11  14   12.47    2.29
  23  11  16    4.58    0.85
  23  11  18    0.17    0.59
  23  11  20    0.42    0.59
  23  11  22    1.02    0.59
  23  12   1    1.10    0.93
  23  12   3   13.57    1.61
  23  12   5    9.67    1.19
  23  12   7   -0.34    0.68
  23  12   9    3.56    0.76
  23  12  11   17.56    1.87
  23  12  13    2.29    0.76
  23  12  15    1.19    0.76
  23  12  17    1.02    0.76
  23  12  19    1.02    0.59
  23  12  21   32.99    3.82
  23  13   0    2.80    1.02
  23  13   2   10.60    8.91
  23  13   4   -0.76    0.85
  23  13   6    3.05    0.85
  23  13   8    0.00    0.51
  23  13  10    5.77    1.19
  23  13  12    2.71    0.85
  23  13  14    3.22    0.85
  23  13  16    2.80    1.27
  23  13  18    0.93    0.76
  23  13  20    1.10    0.68
  23  13  22    0.00    0.59
  23  14   1    0.85    1.02
  23  14   3    2.12    1.02
  23  14   5    0.76    1.02
  23  14   7    3.48    0.85
  23  14   9    8.31    0.85
  23  14  11    7.29    1.02
  23  14  13    1.36    0.85
  23  14  15   -1.10    0.76
  23  14  17    1.87    1.78
  23  14  19    2.37    0.85
  23  14  21   11.37    1.70
  23  15   0   12.21    2.12
  23  15   2    9.08    1.61
  23  15   4    4.83    1.19
  23  15   6    6.62    1.10
  23  15   8    4.50    0.76
  23  15  10    2.88    0.68
  23  15  12    1.87    0.85
  23  15  14    1.44    1.10
  23  15  16    0.51    0.76
  23  15  18   -0.68    0.85
  23  15  20    1.53    0.68
  23  15  22    0.08    0.76
  23  16   1    1.27    0.85
  23  16   3    2.12    0.85
  23  16   5    4.92    1.10
  23  16   7    6.28    1.19
  23  16   9    5.85    0.68
  23  16  11    6.19    1.61
  23  16  13   -0.17    0.93
  23  16  15    1.61    0.76
  23  16  17    2.37    0.93
  23  16  19    1.27    0.93
  23  16  21    2.12    2.29
  23  17   0    1.95    1.02
  23  17   2    0.85    1.02
  23  17   4    1.70    0.93
  23  17   6   -1.27    0.76
  23  17   8    1.36    0.85
  23  17  10    1.61    0.51
  23  17  12   -0.08    0.68
  23  17  14    1.36    0.85
  23  17  16    6.87    3.73
  23  17  18    3.65    1.10
  23  17  20    1.36    0.85
  23  17  22   -0.68    0.76
  23  18   1    2.12    0.85
  23  18   3    8.23    1.44
  23  18   5   11.03    2.04
  23  18   7    3.65    1.27
  23  18   9    4.16    0.85
  23  18  11    1.19    0.51
  23  18  13    0.51    0.68
  23  18  15    0.51    0.76
  23  18  17   -0.25    0.93
  23  18  19    3.48    1.36
  23  18  21    0.85    1.02
  23  19   0    3.48    1.27
  23  19   2    2.88    1.10
  23  19   4    3.90    1.02
  23  19   6    1.36    1.02
  23  19   8   -1.02    0.76
  23  19  10    0.42    0.51
  23  19  12    0.08    0.59
  23  19  14   -1.70    0.76
  23  19  16    1.27    0.85
  23  19  18    2.63    1.19
  23  19  20   -0.42    0.93
  23  19  22   -0.08    0.68
  23  20   1    0.85    1.02
  23  20   3    3.99    1.19
  23  20   5    6.02    1.53
  23  20   7    5.34    1.10
  23  20   9    1.19    0.93
  23  20  11    0.17    0.59
  23  20  13    2.12    0.85
  23  20  15    0.51    0.85
  23  20  17    0.42    0.76
  23  20  19    1.19    0.93
  23  20  21    4.33    1.44
  23  21   0    6.36    1.44
  23  21   2    2.97    1.19
  23  21   4    4.16    1.02
  23  21   6    4.92    1.36
  23  21   8   21.46    3.56
  23  21  10   30.19    4.75
  23  21  12   35.88    3.65
  23  21  14    7.04    1.36
  23  21  16   -0.25    0.85
  23  21  18    1.10    0.93
  23  21  20    0.93    0.93
  23  21  22    1.78    1.19
  23  22   1    3.56    2.63
  23  22   3    0.17    0.93
  23  22   5    1.27    0.76
  23  22   7    1.78    0.93
  23  22   9    2.04    0.85
  23  22  11    2.04    0.68
  23  22  13    1.27    0.51
  23  22  15    0.08    0.59
  23  22  17    1.87    0.93
  23  22  19    0.85    0.85
  23  22  21    1.70    0.76
  23  23   0    4.92    2.37
  23  23   2   18.24    4.07
  23  23   4   13.40    2.80
  23  23   6    1.19    1.10
  23  23   8    2.88    0.93
  23  23  10    7.12    2.21
  23  23  12   14.67    2.46
  23  23  14    2.29    0.68
  23  23  16   -0.25    0.68
  23  23  18    0.25    1.02
  23  23  20    2.80    1.95
  23  23  22    1.36    0.85
  24   0   0   21.88    5.17
  24   1   1    3.22    0.93
  24   1   3    7.12    1.27
  24   1   5   11.28    1.44
  24   1   7   23.49    2.54
  24   1   9   15.01    1.61
  24   1  11   16.28    3.22
  24   1  13    3.48    0.93
  24   1  15   -0.68    0.93
  24   1  17    0.34    1.02
  24   1  19   -0.76    1.27
  24   1  21    1.19    1.02
  24   1  23    0.08    1.19
  24   2   0    9.33    2.04
  24   2   2    9.25    1.27
  24   2   4   53.69    4.50
  24   2   6    2.88    1.95
  24   2   8   18.66    2.12
  24   2  10    0.51    0.93
  24   2  12    1.10    1.10
  24   2  14   21.54    2.97
  24   2  16    3.65    1.02
  24   2  18   26.63    5.68
  24   2  20    0.17    1.02
  24   2  22   57.68   13.99
  24   3   1   10.60    1.53
  24   3   3   64.29    6.02
  24   3   5  196.86   16.71
  24   3   7  134.77   10.43
  24   3   9  102.97   10.86
  24   3  11   39.02    4.58
  24   3  13    4.50    1.02
  24   3  15    4.58    4.33
  24   3  17    9.16    1.61
  24   3  19    9.41    1.70
  24   3  21    1.53    1.19
  24   3  23    6.53    6.28
  24   4   0   56.66    5.68
  24   4   2   45.63    4.58
  24   4   4  114.59   12.30
  24   4   6   -0.08    0.68
  24   4   8    6.87    1.10
  24   4  10    1.53    0.85
  24   4  12    2.80    0.85
  24   4  14   11.96    1.70
  24   4  16    3.65    0.93
  24   4  18   18.15    3.14
  24   4  20    1.44    0.93
  24   4  22   19.59    4.16
  24   5   1   15.52    1.61
  24   5   3  118.24    9.75
  24   5   5  167.00   12.72
  24   5   7  184.22   10.94
  24   5   9  115.10   10.52
  24   5  11   44.02    4.58
  24   5  13   -1.44    0.85
  24   5  15    3.90    0.93
  24   5  17   12.64    1.61
  24   5  19   19.59    4.41
  24   5  21    2.88    1.02
  24   5  23    0.76    1.02
  24   6   0    5.51    0.85
  24   6   2    1.70    1.44
  24   6   4    1.02    0.76
  24   6   6   20.27    1.95
  24   6   8   10.18    1.36
  24   6  10   27.48    3.22
  24   6  12   17.64    2.80
  24   6  14   13.99    2.29
  24   6  16    0.76    0.85
  24   6  18    0.76    0.93
  24   6  20    1.61    1.02
  24   6  22    0.93    0.93
  24   7   1   28.67    5.43
  24   7   3  108.57    6.11
  24   7   5  225.53   22.82
  24   7   7  193.72   13.74
  24   7   9  126.29   10.86
  24   7  11   15.95    1.27
  24   7  13    0.68    0.59
  24   7  15    7.12    1.10
  24   7  17   12.30    1.78
  24   7  19   10.01    2.29
  24   7  21    3.65    1.02
  24   7  23    2.46    1.10
  24   8   0   14.16    1.53
  24   8   2   23.83    2.71
  24   8   4    5.85    1.02
  24   8   6    8.74    1.70
  24   8   8   35.79    4.50
  24   8  10   38.76    4.50
  24   8  12    8.23    1.53
  24   8  14    1.36    0.68
  24   8  16    1.02    0.59
  24   8  18    2.71    2.54
  24   8  20   10.60    2.97
  24   8  22    0.68    1.02
  24   9   1    9.58    1.02
  24   9   3  118.32   15.61
  24   9   5  108.82    9.50
  24   9   7  122.82   12.04
  24   9   9   39.19    3.65
  24   9  11    4.92    0.85
  24   9  13    1.95    0.59
  24   9  15    5.60    0.76
  24   9  17   10.18    1.70
  24   9  19    5.51    1.10
  24   9  21    3.65    0.85
  24   9  23    1.02    1.44
  24  10   0    0.25    1.70
  24  10   2   -0.51    0.93
  24  10   4    4.16    0.76
  24  10   6   27.57    3.14
  24  10   8   43.17    5.68
  24  10  10   43.34    4.83
  24  10  12    5.68    0.93
  24  10  14    6.45    3.99
  24  10  16   -0.08    0.59
  24  10  18    2.80    0.76
  24  10  20   32.74    5.17
  24  10  22   17.56    4.83
  24  11   1   10.86    1.36
  24  11   3   32.48    4.07
  24  11   5   39.95    5.00
  24  11   7   23.16    2.21
  24  11   9   11.11    1.36
  24  11  11    0.68    0.76
  24  11  13    0.17    0.68
  24  11  15    4.83    0.85
  24  11  17    4.66    1.02
  24  11  19    1.53    0.59
  24  11  21    1.19    0.76
  24  11  23   -0.17    0.68
  24  12   0    0.85    1.02
  24  12   2    0.76    1.02
  24  12   4    1.61    0.85
  24  12   6    3.56    0.93
  24  12   8   10.86    1.70
  24  12  10    7.63    1.70
  24  12  12    0.85    0.76
  24  12  14    5.68    1.10
  24  12  16    2.21    0.76
  24  12  18    6.36    1.44
  24  12  20   62.00    7.55
  24  12  22   38.59    6.79
  24  13   1    3.22    1.02
  24  13   3    2.54    0.93
  24  13   5    0.34    0.85
  24  13   7    1.61    0.76
  24  13   9    0.59    0.51
  24  13  11    0.85    0.59
  24  13  13    3.90    1.02
  24  13  15    1.36    0.76
  24  13  17    2.97    0.93
  24  13  19    0.68    0.68
  24  13  21    1.61    0.59
  24  13  23    0.85    0.59
  24  14   0   27.06    5.68
  24  14   2   26.12    3.82
  24  14   4   24.26    3.82
  24  14   6   16.96    3.82
  24  14   8    2.29    0.59
  24  14  10    2.29    0.68
  24  14  12    4.50    1.36
  24  14  14    4.66    1.53
  24  14  16    3.48    1.10
  24  14  18    1.78    1.10
  24  14  20   26.97    5.60
  24  14  22   14.67    2.71
  24  15   1    0.08    0.85
  24  15   3    0.42    0.85
  24  15   5    4.33    0.85
  24  15   7    7.80    1.36
  24  15   9    6.02    1.10
  24  15  11    6.45    1.02
  24  15  13    1.61    0.76
  24  15  15    0.76    0.85
  24  15  17    1.10    0.85
  24  15  19    2.97    2.63
  24  15  21    1.87    0.85
  24  15  23    1.02    0.93
  24  16   0   10.86    2.29
  24  16   2    5.51    1.10
  24  16   4    3.05    1.02
  24  16   6    0.85    0.85
  24  16   8    3.05    0.85
  24  16  10   -0.51    0.51
  24  16  12    2.12    0.85
  24  16  14    2.46    0.85
  24  16  16    1.44    0.68
  24  16  18    1.87    0.76
  24  16  20    0.00    0.76
  24  16  22   -0.68    0.76
  24  17   1    1.70    0.93
  24  17   3    8.74    1.70
  24  17   5   14.42    2.54
  24  17   7   14.42    2.12
  24  17   9    9.84    1.87
  24  17  11    8.40    1.10
  24  17  13    2.21    0.85
  24  17  15    3.48    2.80
  24  17  17    0.68    0.76
  24  17  19    0.59    0.85
  24  17  21   -0.42    0.76
  24  17  23   -0.08    0.68
  24  18   0   43.94    9.25
  24  18   2   21.20    5.00
  24  18   4   17.64    2.80
  24  18   6   -0.51    0.76
  24  18   8    0.68    0.76
  24  18  10    1.70    0.68
  24  18  12    9.16    1.78
  24  18  14    6.36    1.95
  24  18  16    3.39    0.85
  24  18  18    2.80    1.44
  24  18  20    4.83    2.71
  24  18  22    8.91    3.05
  24  19   1    0.42    1.27
  24  19   3    2.80    1.44
  24  19   5   10.94    4.66
  24  19   7   15.78    3.56
  24  19   9    8.06    1.95
  24  19  11    3.90    0.85
  24  19  13    1.70    0.68
  24  19  15    2.54    1.02
  24  19  17    1.10    1.02
  24  19  19    0.76    0.76
  24  19  21   -0.08    0.85
  24  19  23    0.93    0.76
  24  20   0    4.92    1.36
  24  20   2    2.29    0.85
  24  20   4    0.34    0.85
  24  20   6    2.46    1.02
  24  20   8    7.72    2.04
  24  20  10   43.51    7.12
  24  20  12   66.24    8.31
  24  20  14   36.05   15.27
  24  20  16    1.02    0.68
  24  20  18    1.78    1.19
  24  20  20   11.70    4.24
  24  20  22   27.40    7.29
  24  21   1    0.51    1.10
  24  21   3    3.05    1.10
  24  21   5    5.51    1.61
  24  21   7    7.04    2.37
  24  21   9    3.82    1.02
  24  21  11    0.51    0.68
  24  21  13    0.25    0.51
  24  21  15    1.27    2.04
  24  21  17    1.19    1.36
  24  21  19    0.68    0.85
  24  21  21    1.10    0.76
  24  21  23    0.76    0.76
  24  22   0   87.19   14.25
  24  22   2   35.20    6.70
  24  22   4   10.26    3.22
  24  22   6    0.85    0.93
  24  22   8    2.71    1.02
  24  22  10   28.50    5.94
  24  22  12   31.04    4.75
  24  22  14   15.86    2.71
  24  22  16    1.02    0.68
  24  22  18    4.07    1.70
  24  22  20   21.12    5.09
  24  22  22   33.50   10.43
  24  23   1    1.70    2.21
  24  23   3    1.10    1.10
  24  23   5    0.68    0.85
  24  23   7    0.34    1.02
  24  23   9    0.59    0.85
  24  23  11    1.02    0.76
  24  23  13    0.51    0.51
  24  23  15    0.93    0.76
  24  23  17   -1.44    0.76
  24  23  19   -0.08    0.93
  24  23  21    1.44    0.85
  24  23  23    2.63    1.36
  24  24   0   -0.42    1.44
  24  24   2    1.61    1.19
  24  24   4    3.31    1.27
  24  24   6    5.77    2.21
  24  24   8   34.35    9.33
  24  24  10   43.77    8.23
  24  24  12   53.18    7.21
  24  24  14   33.50    6.11
  24  24  16    1.02    0.85
  24  24  18    5.00    1.95
  24  24  20   19.68    6.02
  24  24  22   14.67    4.50
  24  24  24    4.16    4.66
  25   1   0    1.02    0.85
  25   1   2    1.36    1.02
  25   1   4    5.26    1.02
  25   1   6    4.83    0.76
  25   1   8    6.53    0.76
  25   1  10    3.31    0.85
  25   1  12   -0.93    0.85
  25   1  14   -0.34    1.10
  25   1  16    0.93    0.93
  25   1  18   -0.17    0.76
  25   1  20    0.59    1.10
  25   1  22    5.17    4.50
  25   1  24   -0.76    1.02
  25   2   1    1.36    0.93
  25   2   3   44.02    5.09
  25   2   5    5.26    0.93
  25   2   7   29.35    2.97
  25   2   9    1.27    0.76
  25   2  11    0.17    0.93
  25   2  13   18.15    3.31
  25   2  15    6.79    1.53
  25   2  17   32.48    4.92
  25   2  19   12.64    2.88
  25   2  21   19.42    3.90
  25   2  23    0.51    0.76
  25   3   0   42.32    5.09
  25   3   2   43.26    4.33
  25   3   4   31.72    2.46
  25   3   6   43.43    3.90
  25   3   8   63.53    5.00
  25   3  10   35.11    3.39
  25   3  12    5.17    0.93
  25   3  14   -0.34    0.85
  25   3  16    4.66    1.10
  25   3  18   14.08    2.46
  25   3  20    8.99    2.46
  25   3  22    3.05    1.10
  25   3  24    2.29    0.85
  25   4   1    2.88    0.85
  25   4   3   40.46    4.58
  25   4   5   -0.17    0.85
  25   4   7   21.20    1.44
  25   4   9    1.87    0.76
  25   4  11    0.17    0.85
  25   4  13   15.86    1.95
  25   4  15    3.82    1.02
  25   4  17   20.10    2.54
  25   4  19    5.09    1.53
  25   4  21   14.33    3.05
  25   4  23    1.78    1.10
  25   5   0    9.84    1.87
  25   5   2    5.26    0.85
  25   5   4   -0.17    0.76
  25   5   6   13.66    2.97
  25   5   8   21.97    1.61
  25   5  10   14.33    1.78
  25   5  12    1.87    0.76
  25   5  14    0.08    0.85
  25   5  16    8.06    1.36
  25   5  18   12.21    2.29
  25   5  20   19.42    2.88
  25   5  22    1.61    1.61
  25   5  24   -0.17    0.85
  25   6   1    2.46    0.76
  25   6   3   51.57    4.50
  25   6   5   10.77    1.36
  25   6   7   32.06    2.46
  25   6   9    5.43    0.76
  25   6  11   -0.76    0.76
  25   6  13    3.22    0.76
  25   6  15    3.48    1.02
  25   6  17    1.78    0.93
  25   6  19    1.02    0.93
  25   6  21    1.27    0.93
  25   6  23    5.68    2.29
  25   7   0   29.69    2.46
  25   7   2   25.78    1.87
  25   7   4   26.38    2.29
  25   7   6   29.18    2.29
  25   7   8   34.61    1.87
  25   7  10   19.00    2.37
  25   7  12    1.36    0.59
  25   7  14    0.93    0.68
  25   7  16    6.62    1.19
  25   7  18   12.13    2.46
  25   7  20   15.35    2.97
  25   7  22    5.94    1.87
  25   7  24    1.10    0.85
  25   8   1    9.84    1.27
  25   8   3   68.11    6.28
  25   8   5   24.43    2.29
  25   8   7   42.92    2.63
  25   8   9    2.71    0.51
  25   8  11    0.93    0.51
  25   8  13    1.19    0.59
  25   8  15    3.56    1.61
  25   8  17    0.25    0.68
  25   8  19    1.70    0.93
  25   8  21    2.04    1.19
  25   8  23   14.93    3.90
  25   9   0    2.63    0.76
  25   9   2    0.51    0.76
  25   9   4    0.34    0.76
  25   9   6    5.68    0.85
  25   9   8    3.73    0.51
  25   9  10    4.92    2.46
  25   9  12    0.25    0.51
  25   9  14    2.29    0.51
  25   9  16    0.76    0.68
  25   9  18    2.54    0.85
  25   9  20    4.41    1.02
  25   9  22    0.85    1.02
  25   9  24    0.00    0.93
  25  10   1    3.99    0.93
  25  10   3   30.28    3.22
  25  10   5   15.35    1.61
  25  10   7   13.32    1.61
  25  10   9    1.27    0.51
  25  10  11    0.93    0.59
  25  10  13    0.85    0.51
  25  10  15   -0.68    0.51
  25  10  17   -0.34    0.59
  25  10  19   14.33    2.63
  25  10  21   19.42    3.99
  25  10  23   31.55    5.85
  25  11   0    1.44    0.93
  25  11   2    1.61    0.85
  25  11   4   -1.95    0.76
  25  11   6   -1.27    0.76
  25  11   8    1.02    0.51
  25  11  10    0.08    0.51
  25  11  12    1.87    0.59
  25  11  14    0.42    0.59
  25  11  16    1.02    0.51
  25  11  18    0.51    0.51
  25  11  20   -0.76    0.68
  25  11  22    0.34    0.76
  25  11  24    0.08    0.76
  25  12   1    0.34    1.02
  25  12   3    5.94    1.19
  25  12   5    1.44    0.85
  25  12   7    1.44    0.59
  25  12   9   -0.34    0.51
  25  12  11    1.36    0.68
  25  12  13    1.02    0.59
  25  12  15   -0.08    0.68
  25  12  17    1.27    0.59
  25  12  19   18.57    2.46
  25  12  21   17.90    2.80
  25  12  23   30.87    4.50
  25  13   0   15.52    1.95
  25  13   2   21.37    3.99
  25  13   4   11.62    1.78
  25  13   6    2.12    0.85
  25  13   8    0.17    0.59
  25  13  10    1.95    0.51
  25  13  12    0.42    0.68
  25  13  14    3.99    0.85
  25  13  16    1.61    0.68
  25  13  18    1.78    1.19
  25  13  20    0.25    0.51
  25  13  22    0.51    0.51
  25  13  24    0.51    0.59
  25  14   1    0.08    0.85
  25  14   3   -0.68    0.76
  25  14   5    0.42    0.76
  25  14   7    0.25    0.76
  25  14   9    2.04    0.59
  25  14  11   -0.59    0.76
  25  14  13    0.25    0.93
  25  14  15    0.34    0.76
  25  14  17    1.44    0.59
  25  14  19    2.21    0.93
  25  14  21    4.58    1.19
  25  14  23    5.94    1.19
  25  15   0   12.47    2.29
  25  15   2    4.66    1.36
  25  15   4    4.75    1.10
  25  15   6    3.22    0.85
  25  15   8    2.21    0.76
  25  15  10   -0.17    0.51
  25  15  12    1.02    0.68
  25  15  14   -0.17    0.76
  25  15  16    0.00    0.76
  25  15  18    0.34    0.76
  25  15  20    0.17    0.68
  25  15  22    2.37    1.87
  25  15  24   -1.44    0.51
  25  16   1   -0.93    1.02
  25  16   3    3.31    1.02
  25  16   5    3.90    1.02
  25  16   7    4.83    1.10
  25  16   9    1.27    0.68
  25  16  11    0.76    0.51
  25  16  13    0.76    0.68
  25  16  15   -0.76    0.76
  25  16  17    1.87    1.27
  25  16  19    3.22    2.80
  25  16  21    0.93    0.59
  25  16  23   -0.25    0.42
  25  17   0   36.81    5.77
  25  17   2   20.10    3.22
  25  17   4   11.54    2.37
  25  17   6    3.05    1.02
  25  17   8    0.34    0.85
  25  17  10    1.44    0.59
  25  17  12    2.46    0.93
  25  17  14    0.68    0.68
  25  17  16    0.76    0.76
  25  17  18    0.68    0.93
  25  17  20    0.76    1.10
  25  17  22    0.51    0.76
  25  17  24    0.08    0.51
  25  18   1    1.44    1.02
  25  18   3   12.13    2.80
  25  18   5   19.68    4.07
  25  18   7   19.34    4.07
  25  18   9    3.65    0.76
  25  18  11    0.68    0.51
  25  18  13    0.68    0.59
  25  18  15    1.27    0.93
  25  18  17    0.59    0.76
  25  18  19    0.51    0.76
  25  18  21   -1.19    0.76
  25  18  23    0.51    0.76
  25  19   0   21.37    4.58
  25  19   2   16.37    2.63
  25  19   4    6.11    1.44
  25  19   6    0.76    0.85
  25  19   8    0.93    0.85
  25  19  10   11.45    2.04
  25  19  12   20.61    2.63
  25  19  14    1.78    1.10
  25  19  16    0.85    1.10
  25  19  18    3.82    1.78
  25  19  20    0.00    0.76
  25  19  22    0.85    0.93
  25  19  24    0.08    0.68
  25  20   1    2.37    1.10
  25  20   3   13.91    2.54
  25  20   5   23.32    4.07
  25  20   7   18.07    3.14
  25  20   9    1.70    0.93
  25  20  11    0.00    0.68
  25  20  13   -0.08    0.51
  25  20  15    1.27    0.76
  25  20  17    0.25    0.68
  25  20  19    0.34    0.85
  25  20  21    0.25    0.76
  25  20  23    4.33    1.78
  25  21   0   30.19    5.34
  25  21   2   19.51    5.17
  25  21   4   15.27    3.05
  25  21   6    0.93    0.93
  25  21   8    0.85    1.02
  25  21  10   16.96    2.71
  25  21  12   23.24    3.99
  25  21  14    6.36    1.10
  25  21  16   -0.85    0.68
  25  21  18    0.59    0.76
  25  21  20    1.53    0.85
  25  21  22   -0.34    0.68
  25  21  24   -1.19    0.68
  25  22   1    4.58    1.02
  25  22   3    1.61    1.10
  25  22   5    5.09    1.44
  25  22   7    2.97    1.44
  25  22   9    1.10    0.85
  25  22  11    1.44    0.76
  25  22  13    0.00    0.51
  25  22  15   -0.08    0.59
  25  22  17    1.02    0.76
  25  22  19   -1.19    0.85
  25  22  21    0.08    0.68
  25  22  23    0.17    0.59
  25  23   0   -1.02    1.02
  25  23   2    0.00    1.02
  25  23   4    0.85    1.02
  25  23   6    5.85    1.61
  25  23   8   23.16    4.66
  25  23  10   30.28    5.77
  25  23  12   28.07    4.50
  25  23  14    4.92    1.36
  25  23  16    0.00    0.51
  25  23  18    0.34    0.68
  25  23  20    3.48    1.44
  25  23  22    2.29    0.93
  25  23  24    1.10    1.02
  25  24   1   -0.85    1.10
  25  24   3    3.65    1.95
  25  24   5    1.19    0.85
  25  24   7   -0.76    0.85
  25  24   9   -1.10    0.76
  25  24  11   -0.08    0.76
  25  24  13    0.25    0.68
  25  24  15   -0.08    0.42
  25  24  17    2.63    1.61
  25  24  19   -0.17    0.76
  25  24  21   -0.17    0.85
  25  24  23   -0.25    0.59
  25  25   0    9.58    3.56
  25  25   2    1.44    1.61
  25  25   4    1.02    0.85
  25  25   6    1.27    1.10
  25  25   8    5.00    2.54
  25  25  10    8.40    2.63
  25  25  12    8.14    3.22
  25  25  14    1.27    0.85
  25  25  16    0.17    0.42
  25  25  18    0.76    0.68
  25  25  20    6.45    1.78
  25  25  22   -0.08    1.02
  25  25  24   -0.51    0.85
  26   0   0   10.69    3.39
  26   1   1   -1.78    1.02
  26   1   3    1.87    0.93
  26   1   5    6.36    0.93
  26   1   7    7.55    1.61
  26   1   9    1.02    0.59
  26   1  11    0.51    0.76
  26   1  13   -0.51    0.85
  26   1  15    1.44    0.85
  26   1  17    0.17    1.02
  26   1  19    0.59    1.27
  26   1  21   -0.25    1.19
  26   1  23   -0.68    1.02
  26   1  25   -0.08    1.02
  26   2   0   46.73    5.09
  26   2   2  121.03   12.55
  26   2   4    3.48    0.93
  26   2   6   63.95    6.62
  26   2   8    7.46    0.93
  26   2  10    1.78    0.76
  26   2  12    2.88    0.85
  26   2  14    3.31    1.19
  26   2  16   48.52    7.89
  26   2  18   63.44   11.79
  26   2  20   50.47   12.04
  26   2  22    5.85    2.29
  26   2  24    5.09    3.31
  26   3   1    3.56    1.02
  26   3   3   25.19    3.22
  26   3   5   34.86    4.07
  26   3   7   44.78    3.48
  26   3   9   25.78    3.14
  26   3  11    5.34    0.85
  26   3  13   -0.34    0.76
  26   3  15    2.71    0.93
  26   3  17   11.96    2.21
  26   3  19   17.05    3.22
  26   3  21    3.48    1.61
  26   3  23    0.42    1.02
  26   3  25   -0.68    0.76
  26   4   0   11.87    1.44
  26   4   2    2.37    0.93
  26   4   4   44.10    4.58
  26   4   6    5.85    1.02
  26   4   8    8.31    1.44
  26   4  10    6.45    1.36
  26   4  12   12.89    1.70
  26   4  14    6.70    1.36
  26   4  16   22.22    4.24
  26   4  18   36.64    5.94
  26   4  20   29.01    5.77
  26   4  22    0.00    1.02
  26   4  24    2.63    0.93
  26   5   1    5.00    1.02
  26   5   3   40.20    4.16
  26   5   5   97.62    9.50
  26   5   7  115.52    7.55
  26   5   9   65.22    5.34
  26   5  11    6.62    1.70
  26   5  13    0.59    0.85
  26   5  15    5.17    1.02
  26   5  17   23.24    3.56
  26   5  19   26.80    6.19
  26   5  21   15.95    3.65
  26   5  23    5.00    1.36
  26   5  25    0.51    1.10
  26   6   0   71.42    7.89
  26   6   2   69.97    8.23
  26   6   4    4.41    0.93
  26   6   6   39.86    4.75
  26   6   8    1.44    0.59
  26   6  10    0.51    0.51
  26   6  12    0.17    0.68
  26   6  14    1.10    0.76
  26   6  16    0.68    0.85
  26   6  18    2.80    1.02
  26   6  20    0.51    0.93
  26   6  22    0.68    1.19
  26   6  24    2.21    1.36
  26   7   1    4.07    1.61
  26   7   3   47.33    5.68
  26   7   5   68.87    5.77
  26   7   7   87.45    7.63
  26   7   9   45.97    5.34
  26   7  11    5.17    0.93
  26   7  13    0.51    0.59
  26   7  15    1.53    0.93
  26   7  17   20.19    3.82
  26   7  19   13.06    2.46
  26   7  21   11.54    2.46
  26   7  23    5.09    1.95
  26   7  25    1.53    0.85
  26   8   0    3.31    0.59
  26   8   2    7.46    0.76
  26   8   4    9.92    1.78
  26   8   6    0.51    0.59
  26   8   8   11.79    2.12
  26   8  10    2.88    0.76
  26   8  12    0.51    0.59
  26   8  14    0.51    0.68
  26   8  16    0.25    0.85
  26   8  18    1.70    0.93
  26   8  20    2.63    1.02
  26   8  22    5.68    2.29
  26   8  24    2.46    1.53
  26   9   1    1.44    0.68
  26   9   3   24.34    4.07
  26   9   5   35.20    3.56
  26   9   7   47.41    6.11
  26   9   9   24.85    2.54
  26   9  11    2.63    0.59
  26   9  13    1.19    0.59
  26   9  15    2.37    1.61
  26   9  17    7.89    1.27
  26   9  19   11.70    2.80
  26   9  21    3.31    1.70
  26   9  23    1.87    1.02
  26   9  25   -1.02    0.93
  26  10   0    0.85    0.76
  26  10   2    3.31    1.27
  26  10   4    6.79    1.02
  26  10   6    1.27    0.59
  26  10   8    4.33    0.93
  26  10  10    0.25    0.59
  26  10  12    7.38    1.27
  26  10  14    3.14    0.85
  26  10  16    5.60    1.36
  26  10  18   15.86    2.63
  26  10  20   32.74    6.36
  26  10  22   18.15    4.33
  26  10  24   14.93    4.58
  26  11   1    0.76    0.76
  26  11   3    5.85    1.10
  26  11   5    5.60    1.19
  26  11   7    7.63    1.44
  26  11   9    3.14    0.68
  26  11  11    1.95    0.59
  26  11  13   -0.34    0.59
  26  11  15    0.00    0.51
  26  11  17    0.93    0.51
  26  11  19    0.25    0.68
  26  11  21    0.85    0.68
  26  11  23    0.51    0.93
  26  11  25    1.19    0.93
  26  12   0    6.95    1.19
  26  12   2    2.12    0.76
  26  12   4    8.31    1.27
  26  12   6   -0.25    0.76
  26  12   8    1.19    0.59
  26  12  10    4.58    0.68
  26  12  12   12.04    1.87
  26  12  14   16.45    2.54
  26  12  16   23.75    3.99
  26  12  18   51.74    8.65
  26  12  20   49.79    9.08
  26  12  22   23.41    4.58
  26  12  24   10.60    3.14
  26  13   1   -1.61    1.10
  26  13   3   -1.61    0.85
  26  13   5    0.17    0.76
  26  13   7    0.76    0.76
  26  13   9    1.02    0.59
  26  13  11    2.37    0.59
  26  13  13    1.53    0.85
  26  13  15    2.04    1.02
  26  13  17    0.34    0.51
  26  13  19    0.34    0.51
  26  13  21    0.25    0.59
  26  13  23    0.08    0.51
  26  13  25    1.02    0.76
  26  14   0    6.79    1.53
  26  14   2    2.63    1.02
  26  14   4    5.00    1.27
  26  14   6    1.36    0.76
  26  14   8    1.36    0.76
  26  14  10    4.58    0.76
  26  14  12   14.93    2.21
  26  14  14   12.30    1.78
  26  14  16    8.74    1.95
  26  14  18    5.51    1.19
  26  14  20    9.58    2.04
  26  14  22    3.48    1.27
  26  14  24    3.14    0.85
  26  15   1    1.02    0.85
  26  15   3    3.14    1.19
  26  15   5    5.77    0.93
  26  15   7    4.24    1.02
  26  15   9    0.76    0.68
  26  15  11    0.76    0.51
  26  15  13    0.59    0.68
  26  15  15    0.08    0.68
  26  15  17    2.80    1.61
  26  15  19    0.34    1.36
  26  15  21    0.08    0.51
  26  15  23    0.34    0.42
  26  15  25    0.34    0.59
  26  16   0   58.44    8.23
  26  16   2   42.66    7.38
  26  16   4   27.40    5.94
  26  16   6    5.17    1.87
  26  16   8    2.37    0.85
  26  16  10   10.60    1.87
  26  16  12   24.51    3.22
  26  16  14    4.92    1.44
  26  16  16    3.31    1.27
  26  16  18    1.02    0.76
  26  16  20    2.37    0.85
  26  16  22   -0.51    0.59
  26  16  24    0.42    0.51
  26  17   1    0.51    1.19
  26  17   3    6.02    1.61
  26  17   5   11.28    2.54
  26  17   7   11.70    2.12
  26  17   9    5.51    1.36
  26  17  11    1.36    0.51
  26  17  13    0.68    0.59
  26  17  15    0.59    1.02
  26  17  17   -0.42    0.59
  26  17  19    0.42    0.68
  26  17  21    0.34    0.59
  26  17  23    0.25    0.51
  26  17  25   -0.17    0.42
  26  18   0   57.85   10.60
  26  18   2   89.48   13.06
  26  18   4   23.66    4.75
  26  18   6    3.05    2.37
  26  18   8    1.02    0.76
  26  18  10   10.60    2.37
  26  18  12   57.42    6.02
  26  18  14    6.70    1.61
  26  18  16   -1.61    0.68
  26  18  18   -0.25    0.85
  26  18  20    1.10    0.85
  26  18  22    2.21    1.19
  26  18  24    2.97    0.93
  26  19   1    1.27    1.19
  26  19   3   11.28    2.21
  26  19   5   31.81    6.19
  26  19   7   20.19    4.07
  26  19   9    7.63    2.04
  26  19  11    0.42    0.68
  26  19  13    1.27    0.85
  26  19  15    2.54    1.02
  26  19  17    0.51    0.68
  26  19  19    7.55    4.92
  26  19  21    1.02    0.68
  26  19  23   -0.25    0.59
  26  19  25    1.10    0.59
  26  20   0   92.62   15.95
  26  20   2   69.63    9.84
  26  20   4   22.31    5.51
  26  20   6    0.17    1.19
  26  20   8    3.31    1.78
  26  20  10   31.47   11.79
  26  20  12   46.23    6.70
  26  20  14    7.46    1.61
  26  20  16   -0.17    0.85
  26  20  18    0.51    0.68
  26  20  20    0.34    1.02
  26  20  22    0.93    1.10
  26  20  24    5.34    1.53
  26  21   1    1.36    1.19
  26  21   3    4.41    1.61
  26  21   5    9.75    3.05
  26  21   7    8.91    2.71
  26  21   9    2.97    1.27
  26  21  11    1.61    0.76
  26  21  13    0.00    0.51
  26  21  15    1.02    0.51
  26  21  17    1.87    1.02
  26  21  19   -0.08    0.68
  26  21  21   -0.25    0.85
  26  21  23    0.34    0.59
  26  21  25   -0.51    0.85
  26  22   0    9.25    2.80
  26  22   2    7.72    3.39
  26  22   4   -1.36    0.93
  26  22   6    1.70    1.02
  26  22   8    3.90    1.36
  26  22  10   19.34    5.51
  26  22  12   23.24    5.26
  26  22  14    4.16    1.10
  26  22  16   -0.08    0.51
  26  22  18    0.00    0.59
  26  22  20    7.55    1.95
  26  22  22   23.49    8.23
  26  22  24   14.33    6.02
  26  23   1    0.68    1.02
  26  23   3    1.70    1.02
  26  23   5    1.87    1.27
  26  23   7    8.91    3.39
  26  23   9    0.34    1.27
  26  23  11   -0.51    0.76
  26  23  13    0.25    0.59
  26  23  15   -0.25    0.42
  26  23  17   -0.08    0.51
  26  23  19    0.51    0.68
  26  23  21   -0.59    0.76
  26  23  23    1.27    0.93
  26  23  25   -0.59    0.76
  26  24   0   10.77    3.82
  26  24   2    5.17    2.97
  26  24   4    0.51    1.02
  26  24   6   -1.70    0.93
  26  24   8    5.60    2.12
  26  24  10   10.09    3.73
  26  24  12   11.79    3.90
  26  24  14    2.12    1.10
  26  24  16    0.00    0.34
  26  24  18   -0.51    0.59
  26  24  20    8.65    3.48
  26  24  22    4.07    2.21
  26  24  24    6.19    3.99
  26  25   1    0.00    1.10
  26  25   3    0.85    0.76
  26  25   5    1.70    0.93
  26  25   7    0.85    0.76
  26  25   9    1.10    0.76
  26  25  11    1.53    1.27
  26  25  13   -0.34    0.76
  26  25  15   -0.85    0.59
  26  25  17   -0.34    0.42
  26  25  19   -0.34    0.59
  26  25  21   -0.76    0.68
  26  25  23    0.25    0.51
  26  26   0    5.77    6.87
  26  26   2    1.78    1.02
  26  26   4    2.29    1.10
  26  26   6    0.17    1.27
  26  26   8    2.12    0.93
  26  26  10    1.53    1.02
  26  26  12    2.21    1.44
  26  26  14   -0.42    0.68
  26  26  16    1.27    0.51
  26  26  18    1.36    0.59
  26  26  20    1.44    1.02
  26  26  22    2.88    2.37
  27   1   0   10.26    1.78
  27   1   2    8.40    1.61
  27   1   4    5.77    1.27
  27   1   6    0.59    0.85
  27   1   8    2.63    0.59
  27   1  10    1.70    0.68
  27   1  12    0.25    0.76
  27   1  14    0.34    0.85
  27   1  16    0.34    0.93
  27   1  18    2.21    1.10
  27   1  20    0.34    0.93
  27   1  22    0.93    0.93
  27   1  24    0.25    1.02
  27   1  26   -1.02    1.02
  27   2   1    8.65    1.27
  27   2   3    5.43    1.19
  27   2   5   51.14    5.68
  27   2   7   -0.85    0.68
  27   2   9    3.82    0.59
  27   2  11    1.02    0.76
  27   2  13    0.59    0.85
  27   2  15   27.65    3.56
  27   2  17   43.00    7.29
  27   2  19   45.21    8.48
  27   2  21   11.79    2.54
  27   2  23    4.75    2.04
  27   2  25   -1.27    1.10
  27   3   0    6.11    1.02
  27   3   2    6.28    1.10
  27   3   4    2.80    0.93
  27   3   6    0.08    0.93
  27   3   8    1.36    0.51
  27   3  10   -1.02    0.68
  27   3  12    2.21    0.76
  27   3  14    1.70    0.93
  27   3  16    9.08    2.04
  27   3  18   15.52    3.48
  27   3  20   11.11    2.37
  27   3  22    3.99    1.61
  27   3  24    1.53    1.19
  27   3  26    0.76    1.10
  27   4   1    5.26    0.93
  27   4   3    2.04    1.19
  27   4   5   36.56    6.19
  27   4   7    0.08    0.59
  27   4   9    1.61    0.59
  27   4  11   -0.42    0.59
  27   4  13    2.54    0.93
  27   4  15   16.71    3.48
  27   4  17   23.66    4.50
  27   4  19   18.66    5.26
  27   4  21    2.54    1.36
  27   4  23    2.12    0.93
  27   4  25    0.00    1.10
  27   5   0   57.68    5.34
  27   5   2   37.83    4.33
  27   5   4   28.75    3.65
  27   5   6   38.51    4.16
  27   5   8   41.39    5.51
  27   5  10   16.03    2.12
  27   5  12    4.92    0.85
  27   5  14   -0.25    0.85
  27   5  16   13.23    2.46
  27   5  18   24.43    4.66
  27   5  20   25.78    5.60
  27   5  22   20.19    4.58
  27   5  24    1.87    1.36
  27   5  26   -0.34    0.76
  27   6   1    0.25    0.76
  27   6   3   -1.78    0.76
  27   6   5   42.75    3.31
  27   6   7    3.73    1.02
  27   6   9    1.95    0.59
  27   6  11    0.93    0.59
  27   6  13    1.70    0.76
  27   6  15    6.11    1.19
  27   6  17    4.50    1.10
  27   6  19    2.29    0.93
  27   6  21   -1.36    0.93
  27   6  23   -1.36    0.93
  27   6  25    1.44    0.93
  27   7   0   -0.51    0.68
  27   7   2   -0.59    0.68
  27   7   4    0.25    0.68
  27   7   6    4.83    0.85
  27   7   8    1.70    0.68
  27   7  10    0.17    0.51
  27   7  12    2.97    2.46
  27   7  14    1.53    0.76
  27   7  16    6.87    1.78
  27   7  18   15.52    3.22
  27   7  20   12.72    2.80
  27   7  22    8.57    2.12
  27   7  24    2.80    1.02
  27   7  26    0.51    1.02
  27   8   1    2.37    0.76
  27   8   3    1.19    0.51
  27   8   5   34.78    3.31
  27   8   7    2.71    0.68
  27   8   9    2.29    0.51
  27   8  11    4.07    0.68
  27   8  13    1.44    1.02
  27   8  15    0.68    0.76
  27   8  17    0.08    0.85
  27   8  19    3.14    1.44
  27   8  21    0.59    1.02
  27   8  23    4.66    1.78
  27   8  25    2.12    1.53
  27   9   0    8.82    1.02
  27   9   2    3.82    0.68
  27   9   4    1.36    0.51
  27   9   6    4.07    1.70
  27   9   8    1.95    0.51
  27   9  10    2.29    0.42
  27   9  12    2.80    0.76
  27   9  14    1.27    0.68
  27   9  16    1.70    0.68
  27   9  18    0.59    0.93
  27   9  20    1.36    0.93
  27   9  22    3.31    1.02
  27   9  24    1.36    0.85
  27   9  26   -0.25    0.85
  27  10   1    0.00    0.68
  27  10   3    0.25    0.68
  27  10   5   11.62    1.78
  27  10   7    0.42    0.51
  27  10   9    3.22    0.42
  27  10  11    2.97    0.59
  27  10  13    0.34    0.51
  27  10  15    0.93    0.76
  27  10  17    2.63    1.02
  27  10  19   24.00    4.41
  27  10  21    5.26    1.70
  27  10  23    8.48    2.97
  27  10  25    1.44    1.36
  27  11   0    0.59    0.76
  27  11   2    1.10    0.68
  27  11   4    0.93    0.76
  27  11   6   -0.59    0.68
  27  11   8    3.22    0.59
  27  11  10    4.33    0.59
  27  11  12    7.97    1.10
  27  11  14    7.63    1.19
  27  11  16    1.44    0.68
  27  11  18    0.76    0.76
  27  11  20    0.68    0.76
  27  11  22   -0.25    0.85
  27  11  24    0.17    0.85
  27  11  26    0.85    0.85
  27  12   1    1.95    1.19
  27  12   3    0.00    0.68
  27  12   5    4.16    0.93
  27  12   7    1.02    0.59
  27  12   9    1.87    0.68
  27  12  11    8.91    1.10
  27  12  13    4.66    1.02
  27  12  15    5.85    0.85
  27  12  17    8.91    2.37
  27  12  19   19.85    3.56
  27  12  21    7.46    1.70
  27  12  23    9.84    3.48
  27  12  25    1.02    0.93
  27  13   0    0.25    0.93
  27  13   2    4.07    1.44
  27  13   4    3.22    1.02
  27  13   6    0.51    0.76
  27  13   8   -0.76    0.76
  27  13  10    1.44    0.59
  27  13  12    2.37    0.68
  27  13  14    2.04    0.68
  27  13  16    1.27    0.51
  27  13  18    0.59    0.51
  27  13  20   -0.42    0.59
  27  13  22   -0.42    0.51
  27  13  24    0.68    0.68
  27  13  26   -0.51    0.85
  27  14   1   -0.51    0.76
  27  14   3    3.22    0.93
  27  14   5    0.68    0.85
  27  14   7    0.59    0.85
  27  14   9    0.93    0.76
  27  14  11   10.77    1.44
  27  14  13    3.39    0.93
  27  14  15    2.80    0.85
  27  14  17    6.02    1.53
  27  14  19   12.21    2.12
  27  14  21    3.90    1.27
  27  14  23    2.63    0.93
  27  14  25    0.25    0.59
  27  15   0   34.44    5.26
  27  15   2   39.44    6.28
  27  15   4   20.44    3.90
  27  15   6    7.89    1.27
  27  15   8    0.59    0.85
  27  15  10    0.85    0.51
  27  15  12    4.41    0.68
  27  15  14    3.39    0.76
  27  15  16    3.22    1.02
  27  15  18    1.27    0.85
  27  15  20    0.34    0.51
  27  15  22    0.51    0.42
  27  15  24    0.17    1.10
  27  15  26   -0.08    0.76
  27  16   1    0.08    1.10
  27  16   3    9.08    2.37
  27  16   5   11.45    2.46
  27  16   7    7.46    1.44
  27  16   9    2.04    0.76
  27  16  11    0.68    0.59
  27  16  13    2.37    1.19
  27  16  15    3.14    0.85
  27  16  17    1.61    0.85
  27  16  19    0.42    0.76
  27  16  21    2.37    1.02
  27  16  23   -0.34    0.42
  27  16  25    0.51    0.93
  27  17   0   58.35    7.72
  27  17   2   40.12    7.46
  27  17   4   24.17    4.24
  27  17   6    3.65    1.10
  27  17   8    0.85    0.85
  27  17  10    5.17    1.02
  27  17  12    5.43    1.27
  27  17  14    3.39    1.02
  27  17  16    1.36    0.85
  27  17  18    1.02    0.68
  27  17  20   -0.68    0.68
  27  17  22    0.51    0.59
  27  17  24    1.27    0.93
  27  17  26    0.51    0.51
  27  18   1    1.95    1.02
  27  18   3   18.07    3.56
  27  18   5   23.49    4.66
  27  18   7   10.69    3.31
  27  18   9    3.14    1.02
  27  18  11    0.68    0.59
  27  18  13    0.42    0.42
  27  18  15    1.78    0.93
  27  18  17   -0.59    0.68
  27  18  19    0.68    0.76
  27  18  21   -0.59    0.68
  27  18  23   -0.42    0.51
  27  18  25    1.78    0.59
  27  19   0   78.54   11.54
  27  19   2   45.04    7.55
  27  19   4   12.72    3.56
  27  19   6   -0.68    1.02
  27  19   8    1.44    1.61
  27  19  10   10.86    2.29
  27  19  12   14.08    2.71
  27  19  14   10.86    1.78
  27  19  16    4.50    1.44
  27  19  18    0.08    0.76
  27  19  20   -0.85    0.68
  27  19  22    0.08    0.51
  27  19  24   -0.59    0.59
  27  19  26   -0.42    0.42
  27  20   1    1.19    1.19
  27  20   3    5.60    2.12
  27  20   5   16.03    4.24
  27  20   7   10.69    2.29
  27  20   9    1.02    1.02
  27  20  11    0.76    0.76
  27  20  13   -0.42    0.51
  27  20  15    0.68    0.51
  27  20  17    0.34    0.51
  27  20  19    0.08    0.68
  27  20  21   -1.61    0.76
  27  20  23    0.51    0.68
  27  20  25    0.68    0.76
  27  21   0   15.27    3.65
  27  21   2    7.55    2.12
  27  21   4    1.19    1.36
  27  21   6    0.59    0.93
  27  21   8    1.61    1.10
  27  21  10    9.41    3.05
  27  21  12    5.60    1.78
  27  21  14    5.43    1.02
  27  21  16    0.76    0.51
  27  21  18    0.00    0.59
  27  21  20    0.34    0.76
  27  21  22   -1.27    0.85
  27  21  24    1.19    0.68
  27  21  26    0.25    0.68
  27  22   1    0.85    1.19
  27  22   3    7.38    2.37
  27  22   5   10.18    3.82
  27  22   7    2.37    1.27
  27  22   9    2.12    1.02
  27  22  11    1.53    0.93
  27  22  13    2.12    0.85
  27  22  15    0.34    0.51
  27  22  17   -0.42    0.51
  27  22  19    0.34    0.76
  27  22  21   -1.02    0.51
  27  22  23   -1.53    1.02
  27  22  25    4.66    1.87
  27  23   0   11.45    2.97
  27  23   2    8.23    2.80
  27  23   4    2.12    1.02
  27  23   6    0.08    1.10
  27  23   8    4.75    1.70
  27  23  10    5.43    2.37
  27  23  12    5.94    1.87
  27  23  14    3.39    1.19
  27  23  16   -0.08    0.42
  27  23  18   -0.17    0.51
  27  23  20    2.63    2.12
  27  23  22   -1.70    0.76
  27  23  24   -0.59    0.76
  27  24   1    0.17    0.93
  27  24   3    0.85    1.44
  27  24   5    1.19    1.10
  27  24   7    1.95    1.02
  27  24   9   -0.93    0.93
  27  24  11    0.68    0.76
  27  24  13   -1.78    0.68
  27  24  15   -0.85    0.59
  27  24  17    0.85    0.42
  27  24  19   -0.08    0.51
  27  24  21    1.10    0.59
  27  24  23    0.34    0.85
  27  25   0    0.68    1.02
  27  25   2    1.02    0.85
  27  25   4    1.19    0.76
  27  25   6    1.36    1.10
  27  25   8    0.68    1.02
  27  25  10   -0.08    1.02
  27  25  12   -1.70    0.85
  27  25  14   -0.25    0.68
  27  25  16    0.68    0.68
  27  25  18    0.59    0.51
  27  25  20    1.10    0.59
  27  25  22    0.68    0.85
  27  26   1    0.85    1.27
  27  26   3   -1.36    0.93
  27  26   5    0.42    0.93
  27  26   7    0.42    1.10
  27  26   9   -1.02    0.85
  27  26  11    0.51    0.85
  27  26  13    2.54    1.36
  27  26  15    0.25    0.59
  27  26  17    0.08    0.42
  27  26  19    0.51    0.42
  27  26  21    0.68    0.59
  27  27   0    3.39    2.04
  27  27   2    6.53    1.87
  27  27   4    1.87    1.78
  27  27   6    0.85    1.61
  27  27   8    1.44    1.36
  27  27  10    0.59    0.76
  27  27  12   -0.76    0.93
  27  27  14    0.17    1.02
  27  27  16   -1.10    0.68
  27  27  18   -0.51    0.51
  27  27  20    0.25    0.42
  28   0   0   61.49   11.45
  28   1   1    0.08    0.93
  28   1   3   -0.17    0.85
  28   1   5    1.10    0.93
  28   1   7   -0.85    0.76
  28   1   9    0.51    0.51
  28   1  11    1.27    0.68
  28   1  13    0.42    0.93
  28   1  15    0.68    0.93
  28   1  17    0.85    1.10
  28   1  19    0.08    1.02
  28   1  21    2.63    1.53
  28   1  23   -0.59    1.02
  28   1  25   -0.08    1.02
  28   1  27   -0.85    0.93
  28   2   0   -1.10    1.02
  28   2   2   25.45    3.73
  28   2   4    7.38    1.70
  28   2   6    5.94    1.27
  28   2   8    2.37    0.76
  28   2  10   -0.76    0.51
  28   2  12   -1.36    0.76
  28   2  14   24.94    5.77
  28   2  16   51.74   10.18
  28   2  18   67.60   10.60
  28   2  20   30.62    8.14
  28   2  22   25.87    6.62
  28   2  24    0.85    1.02
  28   2  26    5.26    2.54
  28   3   1    5.85    4.41
  28   3   3    0.25    0.93
  28   3   5    6.11    1.19
  28   3   7    2.04    0.85
  28   3   9    0.34    0.51
  28   3  11    1.27    0.68
  28   3  13    2.88    0.85
  28   3  15    9.58    2.21
  28   3  17   13.06    2.88
  28   3  19   14.25    3.22
  28   3  21    3.73    1.61
  28   3  23    2.80    0.93
  28   3  25    1.02    0.93
  28   3  27   -0.25    1.10
  28   4   0   82.87   10.60
  28   4   2   10.77    2.37
  28   4   4   63.78    7.80
  28   4   6    5.51    0.93
  28   4   8   14.42    1.70
  28   4  10   11.87    1.61
  28   4  12    3.22    0.68
  28   4  14    2.63    1.02
  28   4  16   11.62    2.80
  28   4  18   43.00    7.55
  28   4  20   25.87    5.09
  28   4  22    9.16    3.82
  28   4  24    0.85    0.93
  28   4  26    2.12    1.61
  28   5   1   -0.93    0.85
  28   5   3    7.29    2.04
  28   5   5   29.77    5.43
  28   5   7   29.09    6.87
  28   5   9    3.22    0.68
  28   5  11    0.85    0.68
  28   5  13    2.97    1.10
  28   5  15    8.74    2.12
  28   5  17   31.64    4.66
  28   5  19   21.63    5.00
  28   5  21   15.86    3.82
  28   5  23    5.09    1.61
  28   5  25    0.17    1.02
  28   5  27   -0.42    1.02
  28   6   0    1.87    0.85
  28   6   2    3.90    1.10
  28   6   4    2.54    0.85
  28   6   6    6.11    1.70
  28   6   8    0.25    0.59
  28   6  10    2.21    0.51
  28   6  12   -0.51    0.68
  28   6  14    6.11    1.53
  28   6  16    2.37    1.10
  28   6  18    1.87    1.02
  28   6  20    1.87    0.93
  28   6  22    0.17    1.02
  28   6  24   -0.76    0.93
  28   6  26    0.51    1.02
  28   7   1   -0.25    0.68
  28   7   3    1.87    0.85
  28   7   5   15.18    2.46
  28   7   7   16.03    2.29
  28   7   9    4.16    0.68
  28   7  11    0.68    0.59
  28   7  13    2.54    0.76
  28   7  15    1.44    1.19
  28   7  17   11.62    2.63
  28   7  19   14.50    2.71
  28   7  21    7.21    2.37
  28   7  23    3.05    1.44
  28   7  25    1.70    1.10
  28   7  27    0.59    0.76
  28   8   0   30.03    3.73
  28   8   2    1.78    0.68
  28   8   4   14.93    2.21
  28   8   6   -0.17    0.68
  28   8   8    3.05    0.68
  28   8  10    5.34    0.85
  28   8  12    0.17    0.59
  28   8  14   -0.08    0.76
  28   8  16    3.39    0.93
  28   8  18    0.34    0.85
  28   8  20   -1.19    0.93
  28   8  22    0.25    1.02
  28   8  24   -0.93    0.93
  28   8  26    2.29    1.70
  28   9   1   -0.42    0.51
  28   9   3    0.08    0.51
  28   9   5    3.65    0.68
  28   9   7    4.41    0.93
  28   9   9    0.17    0.51
  28   9  11    1.78    0.51
  28   9  13    1.02    0.59
  28   9  15    0.85    0.68
  28   9  17    2.37    0.76
  28   9  19    3.82    1.02
  28   9  21    5.34    1.61
  28   9  23    2.12    1.02
  28   9  25   -0.34    0.76
  28   9  27    0.08    0.76
  28  10   0    7.63    1.19
  28  10   2    1.36    0.51
  28  10   4   10.60    1.27
  28  10   6    1.02    0.51
  28  10   8    4.66    0.76
  28  10  10   16.54    2.04
  28  10  12   12.38    1.70
  28  10  14   10.35    2.29
  28  10  16   27.40    4.50
  28  10  18   20.53    5.26
  28  10  20    4.75    2.37
  28  10  22    2.21    1.44
  28  10  24   -0.85    0.85
  28  10  26   -0.59    0.93
  28  11   1    0.42    0.68
  28  11   3    1.70    0.68
  28  11   5    1.36    0.59
  28  11   7    0.42    0.51
  28  11   9    1.36    0.59
  28  11  11    3.22    0.59
  28  11  13    2.80    0.59
  28  11  15    2.46    1.19
  28  11  17    0.25    0.68
  28  11  19    0.93    0.68
  28  11  21    0.17    0.85
  28  11  23    1.70    1.10
  28  11  25    0.08    0.93
  28  11  27   -0.08    1.02
  28  12   0    0.93    0.76
  28  12   2    1.27    0.68
  28  12   4   -0.42    0.76
  28  12   6    2.21    1.02
  28  12   8    0.42    0.59
  28  12  10    8.82    1.53
  28  12  12    3.73    0.68
  28  12  14   10.52    1.61
  28  12  16   21.12    3.22
  28  12  18   13.66    3.05
  28  12  20    5.85    1.44
  28  12  22    1.61    1.02
  28  12  24   -1.95    0.76
  28  12  26   -0.34    0.93
  28  13   1    0.17    0.85
  28  13   3    2.21    0.93
  28  13   5    0.42    0.76
  28  13   7    0.25    0.68
  28  13   9    1.36    0.68
  28  13  11    4.33    0.68
  28  13  13    6.79    1.44
  28  13  15    4.92    1.10
  28  13  17    2.12    0.59
  28  13  19    0.51    0.59
  28  13  21    1.53    0.59
  28  13  23   -0.08    0.76
  28  13  25    0.00    0.85
  28  13  27   -0.17    0.93
  28  14   0   12.55    2.63
  28  14   2   23.32    3.31
  28  14   4    7.29    2.29
  28  14   6    1.44    1.10
  28  14   8    0.42    0.85
  28  14  10    8.31    1.53
  28  14  12    7.12    1.27
  28  14  14   13.15    2.21
  28  14  16   36.39    6.02
  28  14  18   31.89    5.51
  28  14  20    7.21    1.36
  28  14  22    2.21    1.61
  28  14  24    0.25    0.85
  28  14  26   -0.51    0.93
  28  15   1    1.53    0.76
  28  15   3   12.81    3.14
  28  15   5    2.63    1.27
  28  15   7    3.48    1.19
  28  15   9   -0.34    0.68
  28  15  11    0.51    0.59
  28  15  13    7.04    1.10
  28  15  15    6.79    1.87
  28  15  17    4.66    1.44
  28  15  19    0.59    0.68
  28  15  21   -0.85    0.42
  28  15  23    0.00    0.59
  28  15  25   -0.59    0.76
  28  15  27    1.61    0.76
  28  16   0   45.72    7.89
  28  16   2   61.49    9.58
  28  16   4   14.50    4.92
  28  16   6    4.41    1.27
  28  16   8    2.12    0.76
  28  16  10   39.44    5.77
  28  16  12   27.48    4.66
  28  16  14   18.41    3.14
  28  16  16   23.24    4.50
  28  16  18   15.35    3.05
  28  16  20    1.53    0.59
  28  16  22    0.17    0.51
  28  16  24    0.42    0.76
  28  16  26    0.42    0.76
  28  17   1    3.39    0.93
  28  17   3   12.30    2.71
  28  17   5   17.90    4.07
  28  17   7    9.67    2.12
  28  17   9    2.97    0.93
  28  17  11   -0.25    0.68
  28  17  13   13.06   11.62
  28  17  15    3.22    1.10
  28  17  17    2.88    0.93
  28  17  19    0.25    0.76
  28  17  21   -0.17    0.51
  28  17  23   -0.08    0.42
  28  17  25    0.00    0.51
  28  17  27    1.27    0.93
  28  18   0   85.92   14.84
  28  18   2   76.67   11.28
  28  18   4   24.43    5.17
  28  18   6    2.80    1.27
  28  18   8    1.61    0.93
  28  18  10   45.12    8.74
  28  18  12   12.89    2.29
  28  18  14   21.71    3.31
  28  18  16   10.52    2.80
  28  18  18    6.28    2.37
  28  18  20   -0.08    0.68
  28  18  22    0.08    0.51
  28  18  24    0.17    0.51
  28  18  26    0.51    0.51
  28  19   1    0.42    0.93
  28  19   3   14.59    3.73
  28  19   5   22.14    5.77
  28  19   7   11.70    2.97
  28  19   9    3.48    1.10
  28  19  11    0.51    0.68
  28  19  13   -0.34    0.59
  28  19  15   -0.51    0.51
  28  19  17    1.70    0.68
  28  19  19    0.51    0.59
  28  19  21    1.70    2.46
  28  19  23    0.00    0.68
  28  19  25    0.42    0.51
  28  19  27    0.25    0.76
  28  20   0   81.25   18.24
  28  20   2   37.83    8.40
  28  20   4   28.50    7.04
  28  20   6    1.10    1.27
  28  20   8   -1.02    0.76
  28  20  10    6.95    2.63
  28  20  12    2.12    1.27
  28  20  14    6.11    1.53
  28  20  16    2.29    0.51
  28  20  18   -0.85    0.68
  28  20  20    0.59    0.68
  28  20  22   -1.19    0.59
  28  20  24    1.61    1.10
  28  20  26   -0.17    0.51
  28  21   1    1.95    0.93
  28  21   3    8.48    2.04
  28  21   5    8.31    2.46
  28  21   7    7.89    2.46
  28  21   9    1.53    1.10
  28  21  11   -0.25    0.76
  28  21  13    0.51    0.59
  28  21  15    0.34    0.42
  28  21  17    0.93    0.51
  28  21  19    0.34    0.59
  28  21  21    0.34    0.76
  28  21  23    0.68    0.51
  28  21  25    0.17    0.68
  28  22   0   24.77    6.53
  28  22   2   20.53    6.11
  28  22   4   19.85    5.68
  28  22   6    0.59    0.85
  28  22   8    0.93    1.02
  28  22  10    6.11    3.14
  28  22  12    1.27    1.10
  28  22  14    2.80    0.76
  28  22  16    0.17    0.42
  28  22  18    0.59    0.42
  28  22  20    0.93    0.76
  28  22  22   -0.68    0.59
  28  22  24    1.10    1.36
  28  23   1    0.25    0.93
  28  23   3    2.54    1.27
  28  23   5    5.94    2.12
  28  23   7    7.55    2.12
  28  23   9    1.19    0.93
  28  23  11   -0.93    0.93
  28  23  13    0.00    0.68
  28  23  15   -1.02    0.68
  28  23  17   -0.68    0.42
  28  23  19    0.42    0.42
  28  23  21    0.59    0.76
  28  23  23   -0.34    0.68
  28  24   0   -0.25    1.10
  28  24   2    3.56    3.90
  28  24   4   -1.27    1.02
  28  24   6   -1.78    1.02
  28  24   8    0.59    1.19
  28  24  10   -1.10    0.93
  28  24  12    1.44    1.02
  28  24  14   -0.85    0.68
  28  24  16    1.53    0.59
  28  24  18   -0.08    0.51
  28  24  20    4.33    1.02
  28  24  22    1.53    0.59
  28  25   1    0.68    1.10
  28  25   3   -0.42    1.02
  28  25   5    0.25    1.02
  28  25   7   -0.85    0.85
  28  25   9    0.08    1.19
  28  25  11    0.76    1.27
  28  25  13    1.70    1.10
  28  25  15   -0.17    0.51
  28  25  17    0.42    0.68
  28  25  19    0.51    0.42
  28  25  21    0.42    0.68
  28  26   0    4.16    1.95
  28  26   2    2.12    1.70
  28  26   4    1.27    1.27
  28  26   6    3.99    1.87
  28  26   8   -0.08    1.02
  28  26  10    0.42    1.02
  28  26  12   -0.68    0.93
  28  26  14    1.44    0.76
  28  26  16   -0.34    0.68
  28  26  18    0.34    0.51
  28  26  20    0.42    0.51
  28  27   1    0.34    1.10
  28  27   3   -0.25    0.85
  28  27   5    0.59    0.76
  28  27   7   -0.17    0.93
  28  27   9    0.51    1.02
  28  27  11    0.00    1.10
  28  27  13   -0.51    1.02
  28  27  15    1.02    0.93
  28  27  17    0.42    0.85
  28  27  19   -0.76    0.42
  28  28   0   56.15   20.61
  28  28   2   41.98   10.26
  28  28   4   10.35    6.11
  28  28   6    4.92    1.70
  28  28   8   -0.25    1.19
  28  28  10   -1.02    0.93
  28  28  12    7.55    2.80
  28  28  14   -0.76    1.87
  28  28  16   -0.76    0.85
  28  28  18   -0.08    0.68
  29   1   0    7.55    1.61
  29   1   2    6.36    1.44
  29   1   4    2.88    0.93
  29   1   6    1.44    0.93
  29   1   8    2.97    0.76
  29   1  10    1.78    0.51
  29   1  12    0.17    0.76
  29   1  14    0.51    0.85
  29   1  16    3.73    1.02
  29   1  18    0.93    0.85
  29   1  20    0.85    0.93
  29   1  22    1.10    0.93
  29   1  24    0.08    1.27
  29   1  26    1.36    1.10
  29   1  28   -0.34    1.10
  29   2   1    4.58    1.19
  29   2   3    7.63    1.70
  29   2   5    0.08    0.85
  29   2   7   10.26    1.87
  29   2   9    2.80    0.68
  29   2  11    3.05    1.36
  29   2  13    5.00    1.10
  29   2  15    5.51    1.27
  29   2  17   37.49    6.87
  29   2  19   31.38    5.43
  29   2  21   30.96    5.85
  29   2  23    3.05    1.53
  29   2  25    6.19    5.26
  29   2  27   13.83    4.50
  29   3   0    9.92    2.37
  29   3   2    5.77    1.70
  29   3   4    6.11    1.27
  29   3   6    5.17    0.93
  29   3   8    2.21    0.76
  29   3  10    3.22    2.88
  29   3  12    1.61    0.76
  29   3  14    1.78    0.93
  29   3  16   10.35    2.63
  29   3  18   13.66    3.22
  29   3  20    7.38    2.54
  29   3  22   -0.08    1.10
  29   3  24    1.78    1.27
  29   3  26   -2.21    1.10
  29   3  28    0.51    0.85
  29   4   1    3.82    1.02
  29   4   3    7.72    1.95
  29   4   5    0.59    0.76
  29   4   7   12.04    2.54
  29   4   9    6.36    1.19
  29   4  11   -0.51    0.51
  29   4  13    3.39    0.93
  29   4  15    1.87    1.02
  29   4  17   19.51    3.99
  29   4  19    4.58    1.95
  29   4  21    5.85    2.97
  29   4  23    1.02    1.02
  29   4  25   -0.68    1.02
  29   4  27    3.31    2.04
  29   5   0    2.88    1.02
  29   5   2   -0.59    0.93
  29   5   4    1.27    1.02
  29   5   6    0.17    0.85
  29   5   8    0.17    0.68
  29   5  10    0.68    0.51
  29   5  12    0.76    0.76
  29   5  14    7.38    1.87
  29   5  16   12.89    2.97
  29   5  18   10.52    2.54
  29   5  20    7.12    3.05
  29   5  22    6.11    2.97
  29   5  24    1.02    1.27
  29   5  26    0.42    0.76
  29   5  28   -0.17    0.93
  29   6   1   -0.34    0.85
  29   6   3    2.97    1.02
  29   6   5    0.93    0.76
  29   6   7    7.55    1.27
  29   6   9    2.12    0.68
  29   6  11   -0.68    0.51
  29   6  13    0.51    0.76
  29   6  15    0.68    0.76
  29   6  17    1.36    0.93
  29   6  19    4.41    2.37
  29   6  21    0.93    1.02
  29   6  23   -0.68    1.02
  29   6  25    1.19    0.85
  29   6  27    1.61    1.27
  29   7   0    6.11    1.87
  29   7   2   11.87    1.87
  29   7   4   11.03    1.87
  29   7   6    2.80    0.85
  29   7   8    0.17    0.68
  29   7  10   -0.42    0.51
  29   7  12    0.42    0.51
  29   7  14    1.02    0.76
  29   7  16    3.82    1.19
  29   7  18    6.70    1.78
  29   7  20    6.19    2.29
  29   7  22    4.75    2.21
  29   7  24    1.10    1.10
  29   7  26    1.27    0.93
  29   7  28    0.25    0.93
  29   8   1    3.05    0.85
  29   8   3    1.36    0.68
  29   8   5   -0.25    0.68
  29   8   7    0.51    0.76
  29   8   9    3.31    1.02
  29   8  11    0.51    0.42
  29   8  13    1.02    0.51
  29   8  15    1.27    0.76
  29   8  17    0.34    0.76
  29   8  19    0.93    0.76
  29   8  21   -0.25    0.68
  29   8  23   -1.10    0.93
  29   8  25    1.44    0.93
  29   8  27    0.51    1.02
  29   9   0    3.65    0.76
  29   9   2    6.53    1.61
  29   9   4    5.00    1.02
  29   9   6    3.65    1.02
  29   9   8    2.46    0.76
  29   9  10    3.14    0.59
  29   9  12    4.24    0.85
  29   9  14    0.34    0.68
  29   9  16    0.68    0.85
  29   9  18    1.44    0.68
  29   9  20   -0.51    0.85
  29   9  22    0.51    0.85
  29   9  24   -0.51    1.10
  29   9  26    0.42    1.10
  29   9  28    1.02    0.85
  29  10   1    1.70    0.59
  29  10   3    0.00    0.51
  29  10   5    0.51    0.51
  29  10   7    0.42    0.76
  29  10   9    1.87    0.59
  29  10  11    0.42    0.51
  29  10  13    2.12    0.51
  29  10  15    4.50    1.02
  29  10  17   -0.42    0.85
  29  10  19    3.05    1.10
  29  10  21    3.05    1.53
  29  10  23    1.36    1.02
  29  10  25    2.04    0.93
  29  10  27   -0.59    0.76
  29  11   0    0.17    0.59
  29  11   2    0.76    0.76
  29  11   4   -0.59    0.51
  29  11   6   -0.17    0.51
  29  11   8   -0.42    0.51
  29  11  10    1.27    0.42
  29  11  12    0.34    0.42
  29  11  14    1.02    0.51
  29  11  16   -0.34    0.68
  29  11  18    1.27    0.85
  29  11  20    1.02    0.76
  29  11  22    1.02    1.02
  29  11  24    2.63    1.10
  29  11  26   -1.36    1.02
  29  11  28   -0.59    0.93
  29  12   1    1.27    0.76
  29  12   3    1.10    0.68
  29  12   5    3.05    0.76
  29  12   7    0.00    0.51
  29  12   9    2.46    0.68
  29  12  11    0.93    0.42
  29  12  13    4.41    0.93
  29  12  15   19.25    3.05
  29  12  17   11.96    2.71
  29  12  19    6.11    1.44
  29  12  21    1.27    0.85
  29  12  23    0.34    1.02
  29  12  25   -0.08    0.93
  29  12  27    5.94    2.54
  29  13   0    6.36    1.44
  29  13   2    3.22    1.19
  29  13   4    1.27    0.76
  29  13   6    0.42    0.68
  29  13   8    0.34    0.59
  29  13  10    0.85    0.59
  29  13  12    2.37    0.59
  29  13  14    6.53    1.19
  29  13  16    3.05    0.85
  29  13  18    1.19    0.76
  29  13  20   -0.68    0.68
  29  13  22   -0.93    0.76
  29  13  24   -0.25    0.85
  29  13  26   -0.17    0.85
  29  13  28    0.59    0.85
  29  14   1    0.85    0.85
  29  14   3    1.87    0.93
  29  14   5    8.31    1.70
  29  14   7    0.51    0.59
  29  14   9   -0.42    0.76
  29  14  11    1.70    0.85
  29  14  13    7.80    1.27
  29  14  15   16.88    2.37
  29  14  17   25.11    4.41
  29  14  19    6.62    1.44
  29  14  21    4.33    1.44
  29  14  23   -0.34    0.59
  29  14  25    0.25    1.02
  29  14  27    5.77    3.56
  29  15   0    8.74    1.87
  29  15   2    3.48    1.10
  29  15   4    0.93    0.93
  29  15   6    0.00    0.76
  29  15   8    0.08    0.68
  29  15  10    5.34    0.93
  29  15  12   14.33    2.21
  29  15  14   21.03    2.63
  29  15  16   14.16    2.21
  29  15  18    3.22    1.10
  29  15  20    1.27    0.59
  29  15  22    0.08    0.51
  29  15  24   -0.34    0.68
  29  15  26   -0.42    0.93
  29  15  28   -0.51    1.19
  29  16   1    1.44    0.93
  29  16   3   10.43    1.87
  29  16   5    6.45    2.21
  29  16   7    7.12    2.04
  29  16   9    0.42    0.68
  29  16  11    0.85    0.93
  29  16  13    4.58    1.19
  29  16  15   15.18    2.37
  29  16  17   16.71    2.80
  29  16  19    2.12    0.93
  29  16  21    2.63    0.85
  29  16  23   -0.25    0.59
  29  16  25   -0.93    0.93
  29  16  27   -0.93    1.27
  29  17   0   64.80   10.18
  29  17   2   35.28    6.79
  29  17   4   18.24    4.58
  29  17   6    2.21    1.44
  29  17   8    1.10    0.76
  29  17  10    2.97    1.10
  29  17  12   10.26    2.21
  29  17  14   15.95    2.54
  29  17  16   11.28    2.29
  29  17  18    5.85    1.36
  29  17  20   -0.59    0.51
  29  17  22    0.25    0.34
  29  17  24    0.17    0.51
  29  17  26   -0.08    0.85
  29  18   1    1.02    0.93
  29  18   3    9.16    2.46
  29  18   5   12.72    2.80
  29  18   7   13.23    3.31
  29  18   9   -0.85    0.85
  29  18  11    0.93    1.19
  29  18  13    1.70    0.76
  29  18  15    4.75    0.93
  29  18  17    3.99    1.53
  29  18  19    0.51    0.68
  29  18  21    2.63    1.27
  29  18  23    0.34    0.42
  29  18  25    0.08    0.51
  29  18  27    0.68    0.59
  29  19   0   29.94    6.28
  29  19   2   45.12   10.26
  29  19   4    6.62    1.70
  29  19   6    2.29    1.02
  29  19   8    1.53    0.76
  29  19  10    3.65    1.02
  29  19  12    7.72    1.78
  29  19  14    5.00    1.27
  29  19  16    5.60    1.27
  29  19  18    1.19    0.68
  29  19  20   -0.25    0.59
  29  19  22   -1.19    0.51
  29  19  24    0.08    0.42
  29  19  26   -0.85    0.68
  29  20   1   -0.51    0.93
  29  20   3   11.20    2.54
  29  20   5   15.52    2.80
  29  20   7    7.21    3.22
  29  20   9    2.37    1.44
  29  20  11    0.00    0.76
  29  20  13   -0.17    0.59
  29  20  15    2.12    1.61
  29  20  17    0.08    0.51
  29  20  19   -0.25    0.59
  29  20  21    0.00    0.51
  29  20  23   -0.25    0.51
  29  20  25    0.93    0.68
  29  21   0   29.26    7.38
  29  21   2    4.41    2.46
  29  21   4    6.95    2.63
  29  21   6    1.27    1.02
  29  21   8    2.46    2.37
  29  21  10    0.42    1.02
  29  21  12    5.09    1.53
  29  21  14    2.54    1.61
  29  21  16    2.21    0.59
  29  21  18    1.19    0.59
  29  21  20   -0.08    0.59
  29  21  22   -1.27    0.51
  29  21  24    0.08    0.51
  29  22   1    0.76    1.02
  29  22   3    3.14    1.36
  29  22   5    5.68    1.70
  29  22   7    5.94    2.12
  29  22   9    0.76    1.02
  29  22  11   -1.44    0.93
  29  22  13    0.51    0.85
  29  22  15    0.59    0.51
  29  22  17    0.51    0.42
  29  22  19    0.42    0.51
  29  22  21    0.34    0.76
  29  22  23    0.00    0.68
  29  23   0    4.41    1.53
  29  23   2    4.07    1.53
  29  23   4    2.97    1.61
  29  23   6    0.08    0.93
  29  23   8    0.17    0.76
  29  23  10    0.08    0.68
  29  23  12    0.25    0.85
  29  23  14    0.93    1.02
  29  23  16   -0.17    0.51
  29  23  18   -0.51    0.42
  29  23  20   -0.42    0.42
  29  23  22   -1.02    1.02
  29  24   1    0.34    0.76
  29  24   3    1.10    0.93
  29  24   5   -1.53    1.19
  29  24   7    0.42    1.02
  29  24   9    0.08    1.02
  29  24  11   -1.02    0.85
  29  24  13   -0.42    0.85
  29  24  15    0.51    0.68
  29  24  17   -0.34    0.51
  29  24  19    0.42    0.51
  29  24  21    0.17    0.42
  29  25   0    0.34    1.02
  29  25   2    0.51    0.85
  29  25   4    0.76    0.85
  29  25   6   -1.87    1.10
  29  25   8    0.85    0.76
  29  25  10   -0.17    1.27
  29  25  12    0.08    0.68
  29  25  14   -0.68    0.85
  29  25  16   -0.68    0.85
  29  25  18    0.00    0.51
  29  25  20    0.08    0.76
  29  26   1   -0.76    0.85
  29  26   3   -1.19    1.10
  29  26   5    0.93    1.19
  29  26   7    1.87    0.76
  29  26   9   -0.42    1.19
  29  26  11    0.68    0.93
  29  26  13   -1.95    0.68
  29  26  15   -0.51    0.76
  29  26  17   -2.12    1.02
  29  26  19   -1.10    0.93
  29  27   0   15.01    5.34
  29  27   2   19.25    5.85
  29  27   4    8.82    3.73
  29  27   6    2.04    1.19
  29  27   8    1.87    1.19
  29  27  10    0.17    1.27
  29  27  12    1.27    0.85
  29  27  14   -1.61    0.93
  29  27  16    2.29    2.04
  29  27  18    1.44    1.61
  29  28   1    1.02    0.93
  29  28   3    0.00    0.93
  29  28   5   -0.93    1.19
  29  28   7   -1.70    0.93
  29  28   9    0.34    1.44
  29  28  11    0.08    1.02
  29  28  13   -0.34    0.68
  29  28  15    0.08    1.53
  29  29   0    1.95    2.29
  29  29   2   38.34   13.83
  29  29   4    2.80    2.54
  29  29   6   -0.51    0.93
  29  29   8    0.68    1.10
  29  29  10    1.44    0.85
  29  29  12    2.97    1.95
  29  29  14   -2.71    0.76
  30   0   0   38.85   12.21
  30   1   1    2.71    1.10
  30   1   3    0.93    1.02
  30   1   5    1.36    1.02
  30   1   7    0.68    0.85
  30   1   9   -0.17    0.68
  30   1  11    0.25    0.51
  30   1  13    0.17    0.68
  30   1  15    1.87    0.85
  30   1  17    0.93    0.76
  30   1  19   -0.51    0.85
  30   1  21    0.25    0.93
  30   1  23    1.36    1.19
  30   1  25    0.17    1.02
  30   1  27    0.00    0.76
  30   1  29    0.59    1.02
  30   2   0    0.85    1.10
  30   2   2   21.03    5.34
  30   2   4    1.70    1.02
  30   2   6    8.23    1.87
  30   2   8    9.41    1.78
  30   2  10    3.31    0.85
  30   2  12    1.87    0.59
  30   2  14    0.68    0.68
  30   2  16  101.02   27.90
  30   2  18   23.24    5.00
  30   2  20   30.87    5.77
  30   2  22    9.67    2.97
  30   2  24    0.59    1.27
  30   2  26   12.30    4.41
  30   2  28   16.62    6.79
  30   3   1   -0.25    0.93
  30   3   3    1.87    0.93
  30   3   5    2.12    0.93
  30   3   7   -0.42    0.85
  30   3   9    0.76    0.68
  30   3  11    2.37    0.59
  30   3  13    2.46    1.02
  30   3  15    8.65    1.78
  30   3  17   10.52    2.54
  30   3  19    4.50    1.70
  30   3  21    3.31    1.19
  30   3  23    0.34    1.10
  30   3  25    0.68    0.93
  30   3  27   -1.27    1.19
  30   3  29    1.02    1.36
  30   4   0   14.25    3.31
  30   4   2    1.27    0.93
  30   4   4    0.85    0.93
  30   4   6    3.31    1.44
  30   4   8    2.88    0.85
  30   4  10    0.85    0.59
  30   4  12    0.51    0.51
  30   4  14    1.27    0.76
  30   4  16   16.79    3.82
  30   4  18    2.21    1.61
  30   4  20   17.98    4.33
  30   4  22    1.78    2.12
  30   4  24    2.71    1.02
  30   4  26   13.91    5.51
  30   4  28   12.30    6.28
  30   5   1    1.27    0.85
  30   5   3   -1.27    0.85
  30   5   5    0.00    0.85
  30   5   7   -0.76    0.85
  30   5   9    1.53    0.59
  30   5  11    1.10    0.51
  30   5  13    5.77    1.36
  30   5  15   12.38    2.46
  30   5  17   10.09    2.29
  30   5  19    9.25    2.97
  30   5  21    2.63    1.27
  30   5  23    1.87    1.02
  30   5  25   -1.70    0.93
  30   5  27    2.04    0.93
  30   5  29   -1.27    0.93
  30   6   0   -1.36    0.85
  30   6   2   13.32    2.54
  30   6   4    2.21    1.02
  30   6   6    4.33    1.44
  30   6   8    5.00    1.19
  30   6  10   -0.42    1.02
  30   6  12    0.00    0.59
  30   6  14   -0.08    0.68
  30   6  16    2.88    1.19
  30   6  18    1.87    1.36
  30   6  20    3.99    1.53
  30   6  22    0.76    1.02
  30   6  24   -1.78    0.76
  30   6  26    2.80    1.53
  30   6  28    0.25    1.36
  30   7   1    0.00    0.93
  30   7   3    2.12    0.85
  30   7   5   -0.59    0.85
  30   7   7   -0.93    0.76
  30   7   9    1.36    0.68
  30   7  11    0.42    0.51
  30   7  13    0.59    0.68
  30   7  15    2.54    1.19
  30   7  17    1.95    1.19
  30   7  19    3.22    1.44
  30   7  21    4.07    1.44
  30   7  23    2.88    1.27
  30   7  25   -0.42    1.02
  30   7  27    0.51    1.19
  30   7  29   -0.17    1.27
  30   8   0   -0.85    0.68
  30   8   2    6.11    1.36
  30   8   4    1.02    0.93
  30   8   6    3.82    1.19
  30   8   8    5.43    1.36
  30   8  10   -0.08    0.59
  30   8  12    1.27    0.51
  30   8  14    2.71    0.93
  30   8  16    0.00    0.76
  30   8  18    0.93    0.85
  30   8  20   -0.17    0.76
  30   8  22    0.59    0.93
  30   8  24    1.70    1.19
  30   8  26    0.17    1.19
  30   8  28   -0.17    0.93
  30   9   1   -0.51    0.59
  30   9   3    0.85    0.68
  30   9   5    1.95    1.87
  30   9   7    0.34    0.68
  30   9   9   -0.17    0.59
  30   9  11    0.59    0.51
  30   9  13    0.25    0.51
  30   9  15    2.12    0.76
  30   9  17    0.76    0.85
  30   9  19    1.95    0.85
  30   9  21    3.48    1.27
  30   9  23    1.70    1.19
  30   9  25   -1.10    0.76
  30   9  27   -0.42    0.93
  30   9  29    0.00    0.93
  30  10   0    1.44    0.51
  30  10   2   11.03    3.31
  30  10   4   -0.93    0.59
  30  10   6   -0.34    0.59
  30  10   8    0.17    0.59
  30  10  10    2.46    0.59
  30  10  12   -0.17    0.42
  30  10  14    2.04    0.68
  30  10  16    0.34    0.68
  30  10  18    2.29    0.93
  30  10  20    0.42    0.68
  30  10  22    0.25    0.93
  30  10  24   -0.42    0.76
  30  10  26    1.87    2.21
  30  10  28   10.69    4.92
  30  11   1    1.19    0.85
  30  11   3    1.53    0.59
  30  11   5    1.27    0.51
  30  11   7   -1.19    0.51
  30  11   9    0.34    0.51
  30  11  11    3.73    1.10
  30  11  13    2.54    0.76
  30  11  15    2.63    0.76
  30  11  17    0.08    0.68
  30  11  19    0.85    0.68
  30  11  21    0.17    0.59
  30  11  23    0.93    0.85
  30  11  25    1.95    0.93
  30  11  27    0.17    1.19
  30  11  29   -1.44    2.46
  30  12   0    2.12    0.68
  30  12   2    0.34    0.68
  30  12   4    0.42    0.59
  30  12   6    0.25    0.51
  30  12   8    1.70    0.68
  30  12  10    0.59    0.51
  30  12  12    3.05    0.68
  30  12  14   24.60    3.82
  30  12  16   10.26    1.95
  30  12  18    5.43    1.53
  30  12  20    2.21    1.78
  30  12  22    1.10    1.02
  30  12  24    1.61    0.85
  30  12  26    3.39    2.29
  30  12  28    9.67    6.62
  30  13   1    1.78    0.76
  30  13   3    6.19    1.78
  30  13   5    8.14    1.44
  30  13   7    1.95    0.59
  30  13   9    0.25    0.51
  30  13  11    4.07    0.93
  30  13  13   14.33    1.70
  30  13  15   16.96    2.88
  30  13  17    7.46    1.70
  30  13  19    3.65    1.53
  30  13  21    1.10    0.68
  30  13  23    0.25    0.68
  30  13  25    1.36    0.76
  30  13  27    0.42    0.85
  30  14   0    3.05    0.85
  30  14   2    1.02    0.76
  30  14   4    1.61    0.68
  30  14   6   -0.17    0.59
  30  14   8    7.29    1.61
  30  14  10    2.21    0.93
  30  14  12   19.08    2.71
  30  14  14   28.67    3.22
  30  14  16   31.72    3.90
  30  14  18   13.15    2.88
  30  14  20    5.09    1.70
  30  14  22   -0.25    0.59
  30  14  24   -1.70    0.76
  30  14  26    8.82    6.53
  30  14  28    3.05    5.34
  30  15   1    0.00    0.85
  30  15   3    8.99    2.37
  30  15   5   10.69    2.80
  30  15   7    5.34    1.19
  30  15   9   -0.34    0.68
  30  15  11    1.70    0.68
  30  15  13   12.47    1.70
  30  15  15   36.22    3.22
  30  15  17   24.00    2.88
  30  15  19    6.28    1.44
  30  15  21    1.02    0.59
  30  15  23   -0.42    0.51
  30  15  25   -0.34    0.85
  30  15  27   -0.76    1.27
  30  16   0   62.85   10.77
  30  16   2   66.41   10.01
  30  16   4   31.13    7.29
  30  16   6    1.95    1.44
  30  16   8   -0.17    0.76
  30  16  10    1.61    0.68
  30  16  12   11.62    2.80
  30  16  14   38.08    5.85
  30  16  16   32.82    4.24
  30  16  18    8.48    1.53
  30  16  20    2.71    1.19
  30  16  22    0.34    0.76
  30  16  24   -0.17    0.93
  30  16  26    1.19    1.78
  30  17   1    0.42    0.76
  30  17   3    2.71    1.44
  30  17   5   14.33    4.24
  30  17   7   12.04    2.37
  30  17   9   -1.19    0.68
  30  17  11    1.61    0.76
  30  17  13    7.38    1.95
  30  17  15   26.38    3.39
  30  17  17   19.51    3.22
  30  17  19    3.39    0.93
  30  17  21    0.59    0.42
  30  17  23    0.25    0.59
  30  17  25    1.87    1.27
  30  18   0   27.06    6.70
  30  18   2   29.94    6.02
  30  18   4    7.46    2.12
  30  18   6   -0.93    1.02
  30  18   8    7.89    6.70
  30  18  10    2.12    0.93
  30  18  12   13.66    2.71
  30  18  14   12.98    2.54
  30  18  16   18.91    2.12
  30  18  18    3.56    1.10
  30  18  20    0.08    0.59
  30  18  22   -0.34    0.42
  30  18  24    0.76    0.51
  30  19   1    0.59    0.85
  30  19   3    3.73    1.70
  30  19   5    5.68    1.95
  30  19   7    1.36    1.44
  30  19   9    0.76    0.93
  30  19  11    0.00    0.59
  30  19  13    1.70    0.93
  30  19  15    9.92    1.61
  30  19  17    4.83    1.36
  30  19  19    3.73    1.70
  30  19  21    0.08    0.51
  30  19  23   -0.34    0.42
  30  19  25    0.34    0.76
  30  20   0   91.26   19.93
  30  20   2   55.98   10.69
  30  20   4   15.44    3.99
  30  20   6    1.44    1.27
  30  20   8    0.76    0.76
  30  20  10   -0.93    0.76
  30  20  12    0.42    0.93
  30  20  14    4.92    1.95
  30  20  16    5.00    1.27
  30  20  18    1.02    0.59
  30  20  20    0.51    0.59
  30  20  22    0.68    0.51
  30  20  24    0.08    0.68
  30  21   1   -0.51    1.10
  30  21   3   -0.17    1.02
  30  21   5    1.53    1.53
  30  21   7    5.60    1.36
  30  21   9    0.93    0.85
  30  21  11    0.08    0.76
  30  21  13   -0.17    0.59
  30  21  15    0.08    0.76
  30  21  17   -0.08    0.51
  30  21  19    0.00    0.42
  30  21  21   -0.08    0.68
  30  21  23   -0.42    0.68
  30  22   0   16.88    4.07
  30  22   2   14.93    5.26
  30  22   4    3.05    1.61
  30  22   6    0.42    0.93
  30  22   8   -1.44    0.93
  30  22  10    0.59    0.76
  30  22  12    0.51    0.76
  30  22  14    0.17    0.85
  30  22  16    0.59    0.51
  30  22  18   -0.17    0.42
  30  22  20   -0.51    0.51
  30  22  22   -0.76    0.76
  30  23   1   -0.34    1.10
  30  23   3    1.27    1.02
  30  23   5   -0.42    0.93
  30  23   7    2.21    1.10
  30  23   9    2.71    1.27
  30  23  11    1.27    1.44
  30  23  13    1.36    0.76
  30  23  15    0.34    0.76
  30  23  17    0.42    0.59
  30  23  19    0.93    0.51
  30  23  21    0.08    0.68
  30  24   0   -0.76    1.02
  30  24   2    1.36    0.85
  30  24   4   -1.10    0.85
  30  24   6   -0.17    0.85
  30  24   8   -0.59    0.93
  30  24  10    0.34    0.76
  30  24  12   -0.34    0.85
  30  24  14    0.85    0.93
  30  24  16   -0.25    0.76
  30  24  18    2.37    2.97
  30  24  20   -0.59    0.68
  30  25   1   -1.36    1.27
  30  25   3    1.87    4.58
  30  25   5   -1.27    1.19
  30  25   7   -0.34    0.76
  30  25   9    0.76    0.76
  30  25  11    0.34    1.02
  30  25  13   -0.85    0.85
  30  25  15    0.08    1.19
  30  25  17   -0.17    0.76
  30  25  19    0.17    1.36
  30  26   0   29.43    9.92
  30  26   2   35.11   10.09
  30  26   4    5.51    3.05
  30  26   6    0.51    0.93
  30  26   8    0.93    1.19
  30  26  10   -0.93    1.44
  30  26  12    3.22    2.21
  30  26  14   -0.34    0.85
  30  26  16    1.27    1.78
  30  27   1   -0.42    0.76
  30  27   3   -0.59    1.10
  30  27   5   -1.53    0.93
  30  27   7    0.17    1.10
  30  27   9    1.70    1.02
  30  27  11    2.63    1.10
  30  27  13   -0.34    0.85
  30  27  15   -0.08    1.10
  30  28   0   72.86   23.16
  30  28   2   33.42   14.50
  30  28   4    4.92    6.53
  30  28   6   -1.36    1.44
  30  28   8   -0.17    0.85
  30  28  10    5.09    5.17
  30  28  12    9.33    5.77
  30  28  14    5.68    7.80
  30  29   1   -1.44    0.85
  30  29   3    0.08    1.10
  30  29   5    0.68    0.76
  30  29   7   -0.08    0.93
  30  29   9    0.00    1.19
  30  29  11    1.02    1.61
  30  30   0   78.63   29.18
  30  30   2   73.45   28.24
  30  30   4   12.13    4.92
  30  30   6   -3.14    1.19
  30  30   8   -2.88    0.93
  31   1   0    3.99    1.10
  31   1   2    5.00    1.44
  31   1   4    1.87    0.93
  31   1   6    0.17    0.93
  31   1   8    0.93    1.02
  31   1  10    0.00    0.68
  31   1  12   -0.42    0.51
  31   1  14    0.17    0.76
  31   1  16    0.25    0.85
  31   1  18    0.51    0.93
  31   1  20    0.08    1.19
  31   1  22    0.93    0.85
  31   1  24   -0.68    0.85
  31   1  26   -1.44    0.85
  31   1  28    0.25    1.10
  31   1  30   -0.34    1.19
  31   2   1    0.68    1.02
  31   2   3    1.53    2.04
  31   2   5    2.12    1.27
  31   2   7    5.77    2.80
  31   2   9    2.21    0.68
  31   2  11    0.17    0.51
  31   2  13    0.59    0.68
  31   2  15   16.79    3.31
  31   2  17    6.19    2.29
  31   2  19   47.16   12.13
  31   2  21    8.91    2.12
  31   2  23    2.37    1.53
  31   2  25    4.50    2.80
  31   2  27    5.17    2.71
  31   2  29   66.75   21.54
  31   3   0    1.44    1.02
  31   3   2    0.85    1.02
  31   3   4    1.19    0.85
  31   3   6    0.25    1.02
  31   3   8    1.44    0.93
  31   3  10    0.08    0.76
  31   3  12    3.56    0.85
  31   3  14    2.21    1.27
  31   3  16    2.88    1.44
  31   3  18    1.36    0.93
  31   3  20    1.87    0.93
  31   3  22   -0.08    0.93
  31   3  24    5.68    5.00
  31   3  26    0.42    1.10
  31   3  28    0.34    0.93
  31   3  30   -2.04    0.59
  31   4   1    1.02    1.10
  31   4   3    1.44    0.93
  31   4   5    0.34    1.10
  31   4   7    3.56    1.27
  31   4   9   -0.08    0.76
  31   4  11    2.21    0.93
  31   4  13   -0.59    0.51
  31   4  15   26.72    3.14
  31   4  17    1.02    1.02
  31   4  19   13.32    4.66
  31   4  21    0.25    2.63
  31   4  23   -0.51    0.93
  31   4  25    3.90    1.36
  31   4  27    0.76    1.10
  31   4  29   28.41    8.23
  31   5   0    1.95    0.85
  31   5   2    3.90    1.87
  31   5   4    1.02    0.93
  31   5   6    0.17    0.85
  31   5   8    0.51    0.85
  31   5  10    0.51    0.68
  31   5  12    4.07    0.76
  31   5  14    4.07    1.44
  31   5  16    1.95    0.93
  31   5  18    3.90    1.19
  31   5  20    1.02    1.19
  31   5  22    1.44    1.10
  31   5  24   -0.08    0.93
  31   5  26   -0.59    1.02
  31   5  28    0.08    1.02
  31   6   1   -0.85    0.85
  31   6   3    0.85    0.93
  31   6   5    0.59    0.85
  31   6   7    0.85    0.93
  31   6   9    0.76    0.76
  31   6  11    1.44    0.51
  31   6  13   -0.42    0.51
  31   6  15    2.71    1.02
  31   6  17    0.68    0.85
  31   6  19    0.93    1.19
  31   6  21   -0.51    0.76
  31   6  23    0.85    0.85
  31   6  25    1.44    0.93
  31   6  27    0.76    1.19
  31   6  29   -1.44    1.61
  31   7   0    3.82    1.36
  31   7   2    2.04    2.71
  31   7   4    5.09    1.78
  31   7   6    0.85    0.85
  31   7   8   -0.76    0.76
  31   7  10    0.08    0.85
  31   7  12    0.68    0.51
  31   7  14   -0.76    0.59
  31   7  16    1.53    1.19
  31   7  18    0.34    0.76
  31   7  20    0.76    1.02
  31   7  22   -0.76    1.02
  31   7  24   -1.10    0.85
  31   7  26    0.85    0.76
  31   7  28   -0.59    1.02
  31   8   1    0.76    0.85
  31   8   3    0.51    1.02
  31   8   5   -0.17    0.68
  31   8   7    0.25    0.68
  31   8   9    0.76    0.76
  31   8  11    1.36    1.70
  31   8  13    0.42    0.51
  31   8  15    0.85    0.59
  31   8  17    0.34    0.85
  31   8  19   -0.08    0.76
  31   8  21   -1.19    0.85
  31   8  23   -0.68    0.85
  31   8  25   -0.17    1.10
  31   8  27    0.34    1.10
  31   8  29   -1.61    2.12
  31   9   0    1.44    0.68
  31   9   2    1.95    0.76
  31   9   4   -0.17    0.85
  31   9   6    1.95    0.76
  31   9   8    0.34    0.76
  31   9  10    0.08    0.59
  31   9  12    0.68    0.59
  31   9  14    1.10    0.59
  31   9  16    0.25    0.68
  31   9  18   -0.34    0.85
  31   9  20    2.80    1.36
  31   9  22   16.71   13.23
  31   9  24    0.34    1.02
  31   9  26   -0.25    1.36
  31   9  28    0.25    1.44
  31  10   1    1.44    0.68
  31  10   3    1.36    0.68
  31  10   5    0.93    0.85
  31  10   7    0.34    0.59
  31  10   9    0.08    0.68
  31  10  11    0.25    0.68
  31  10  13    1.53    0.76
  31  10  15    0.76    0.51
  31  10  17    1.10    0.93
  31  10  19    0.76    0.76
  31  10  21   -0.51    0.76
  31  10  23   -0.93    1.10
  31  10  25    0.42    1.10
  31  10  27    4.83    3.22
  31  11   0    1.61    0.51
  31  11   2    0.25    0.51
  31  11   4   -0.25    0.51
  31  11   6   -0.08    0.59
  31  11   8    0.34    0.59
  31  11  10    0.42    0.59
  31  11  12   -0.34    0.51
  31  11  14    1.10    0.51
  31  11  16    0.42    0.68
  31  11  18    3.31    2.54
  31  11  20    0.76    0.76
  31  11  22   -0.17    0.68
  31  11  24    0.68    1.02
  31  11  26   -0.08    1.78
  31  11  28   -2.63    4.07
  31  12   1   -0.51    0.51
  31  12   3    4.50    0.85
  31  12   5    2.12    0.68
  31  12   7    0.25    0.51
  31  12   9    1.36    0.68
  31  12  11    0.00    0.51
  31  12  13    4.50    0.93
  31  12  15    6.95    1.61
  31  12  17    8.57    1.87
  31  12  19    2.12    1.02
  31  12  21    0.68    0.68
  31  12  23   -0.25    0.59
  31  12  25    0.17    1.19
  31  12  27    4.07    4.16
  31  13   0    1.70    0.68
  31  13   2    0.59    0.59
  31  13   4   -0.42    0.51
  31  13   6   -0.17    0.51
  31  13   8    0.34    0.51
  31  13  10    3.48    0.93
  31  13  12    4.24    0.93
  31  13  14    4.75    1.02
  31  13  16    4.83    1.61
  31  13  18    2.12    1.10
  31  13  20    0.00    0.76
  31  13  22   -0.17    0.76
  31  13  24    1.36    1.02
  31  13  26    8.57    3.22
  31  14   1   -0.68    0.76
  31  14   3    7.72    1.95
  31  14   5    8.06    1.78
  31  14   7    1.36    0.68
  31  14   9    1.02    0.68
  31  14  11    1.10    0.59
  31  14  13    9.50    1.61
  31  14  15   14.50    2.21
  31  14  17   20.44    5.09
  31  14  19    3.90    1.27
  31  14  21    1.78    0.85
  31  14  23   -0.85    0.85
  31  14  25   -1.78    0.76
  31  14  27   -2.04    1.19
  31  15   0   28.50    4.92
  31  15   2   15.78    3.90
  31  15   4    6.36    2.21
  31  15   6    2.54    1.19
  31  15   8    1.36    0.59
  31  15  10    1.02    1.27
  31  15  12    5.17    1.19
  31  15  14   16.88    2.71
  31  15  16   18.24    2.12
  31  15  18    6.79    1.70
  31  15  20    0.76    0.85
  31  15  22   -0.08    0.68
  31  15  24   -1.10    1.02
  31  15  26   -0.93    0.59
  31  16   1   -0.42    0.59
  31  16   3    4.24    1.36
  31  16   5    3.39    1.36
  31  16   7    1.10    1.87
  31  16   9    0.08    0.76
  31  16  11    0.85    1.27
  31  16  13    8.91    2.29
  31  16  15   15.86    2.12
  31  16  17   15.52    2.63
  31  16  19    3.73    1.19
  31  16  21    0.93    0.68
  31  16  23    0.34    0.59
  31  16  25    1.95    0.59
  31  17   0    3.05    1.19
  31  17   2    0.85    1.10
  31  17   4    1.44    0.85
  31  17   6    1.53    0.85
  31  17   8   -1.87    0.76
  31  17  10    4.33    3.14
  31  17  12   11.37    2.54
  31  17  14   11.54    2.21
  31  17  16   14.16    1.87
  31  17  18    5.94    1.19
  31  17  20    1.27    0.59
  31  17  22    0.42    0.68
  31  17  24    0.25    0.59
  31  18   1    0.85    0.68
  31  18   3    1.61    1.10
  31  18   5    3.82    0.93
  31  18   7    1.36    1.44
  31  18   9    1.19    0.85
  31  18  11   -1.27    0.68
  31  18  13    1.70    1.02
  31  18  15    5.43    1.53
  31  18  17   10.69    1.53
  31  18  19    0.93    0.68
  31  18  21    0.51    0.42
  31  18  23    0.51    0.51
  31  19   0   48.85    8.91
  31  19   2   15.10    3.48
  31  19   4    6.62    2.21
  31  19   6    0.93    1.02
  31  19   8    0.85    0.85
  31  19  10    0.34    0.76
  31  19  12    3.31    1.02
  31  19  14    7.89    2.12
  31  19  16   10.18    2.04
  31  19  18    2.37    0.85
  31  19  20    0.42    0.51
  31  19  22   -0.42    0.42
  31  19  24   -0.59    0.25
  31  20   1    1.70    0.93
  31  20   3    1.61    1.27
  31  20   5    4.92    2.12
  31  20   7    1.27    1.19
  31  20   9    2.12    1.10
  31  20  11   -0.08    0.76
  31  20  13    0.59    0.59
  31  20  15    0.08    0.68
  31  20  17    0.93    0.51
  31  20  19    1.95    0.59
  31  20  21   -0.17    0.34
  31  20  23   -0.68    0.42
  31  21   0   11.45    3.65
  31  21   2    6.02    2.12
  31  21   4    1.44    1.10
  31  21   6    0.68    0.85
  31  21   8    0.08    0.85
  31  21  10   -0.68    0.85
  31  21  12   -0.25    0.68
  31  21  14    1.10    0.76
  31  21  16    0.51    0.59
  31  21  18    0.68    0.42
  31  21  20    0.68    0.51
  31  21  22   -0.34    0.76
  31  22   1    0.08    0.93
  31  22   3    0.93    1.02
  31  22   5   -0.51    1.02
  31  22   7    2.12    0.76
  31  22   9    3.05    1.27
  31  22  11    0.76    0.85
  31  22  13    0.25    0.76
  31  22  15   -1.53    0.68
  31  22  17   -0.08    0.51
  31  22  19   -0.17    0.34
  31  22  21   -1.02    0.93
  31  23   0    4.75    1.78
  31  23   2    1.19    1.36
  31  23   4   -2.54    0.93
  31  23   6   -0.51    0.76
  31  23   8   -1.36    1.27
  31  23  10   -0.51    0.93
  31  23  12   -1.10    1.02
  31  23  14    0.17    0.76
  31  23  16   -0.85    0.85
  31  23  18    0.08    0.68
  31  23  20   -0.34    0.59
  31  24   1   -0.25    1.02
  31  24   3    1.10    1.02
  31  24   5   -0.68    1.02
  31  24   7    0.42    0.85
  31  24   9    0.17    1.19
  31  24  11    0.76    1.02
  31  24  13    0.76    0.93
  31  24  15   -0.68    0.68
  31  24  17   -1.36    1.02
  31  24  19   -0.68    0.34
  31  25   0    5.26    1.95
  31  25   2    5.60    2.21
  31  25   4   -0.42    1.10
  31  25   6    0.42    1.02
  31  25   8    0.85    0.85
  31  25  10   -0.85    0.76
  31  25  12    3.14    1.87
  31  25  14   -0.59    0.93
  31  25  16   -1.02    0.76
  31  26   1    0.34    1.02
  31  26   3    1.61    1.02
  31  26   5   -1.36    1.02
  31  26   7    0.34    0.93
  31  26   9   -0.93    0.93
  31  26  11   -1.44    1.10
  31  26  13    0.42    1.02
  31  26  15   -2.71    2.54
  31  27   0    4.75    2.63
  31  27   2    3.22    2.04
  31  27   4    1.78    2.21
  31  27   6   -0.08    1.27
  31  27   8    2.46    1.95
  31  27  10   -0.42    1.61
  31  27  12    2.88    2.71
  31  27  14    1.19    0.25
  31  28   1   -0.76    1.10
  31  28   3   -1.53    0.93
  31  28   5    2.21    1.27
  31  28   7   -0.08    0.93
  31  28   9   -0.59    1.10
  31  28  11   -3.05    1.70
  31  29   0   63.53   20.53
  31  29   2   33.93   12.38
  31  29   4    9.33    5.77
  31  29   6   -0.51    1.19
  31  29   8   -0.59    1.02
  31  30   1   -1.70    1.19
  31  30   3   -1.70    1.19
  31  30   5    2.37    2.54
  32   0   0    1.95    2.80
  32   1   1   -0.93    0.93
  32   1   3    1.61    1.02
  32   1   5   -0.59    0.85
  32   1   7    0.34    0.76
  32   1   9   -0.51    0.68
  32   1  11   -0.85    0.68
  32   1  13   -0.08    0.51
  32   1  15    0.68    0.85
  32   1  17   -0.85    0.76
  32   1  19    0.17    0.93
  32   1  21    0.17    0.93
  32   1  23    0.25    0.93
  32   1  25    0.00    1.02
  32   1  27    0.34    1.10
  32   1  29   -0.08    1.53
  32   2   0    2.63    1.27
  32   2   2    7.29    2.54
  32   2   4   -0.76    0.93
  32   2   6    0.17    0.85
  32   2   8    0.59    0.85
  32   2  10    1.61    0.76
  32   2  12    1.53    0.68
  32   2  14   16.37    3.31
  32   2  16    0.25    0.76
  32   2  18   39.52    7.63
  32   2  20    5.26    2.12
  32   2  22    0.00    1.44
  32   2  24    3.65    2.21
  32   2  26    3.56    2.12
  32   2  28   22.14   13.40
  32   3   1    0.76    1.02
  32   3   3    1.27    0.93
  32   3   5    1.70    0.85
  32   3   7    1.19    0.76
  32   3   9   -0.17    0.76
  32   3  11    0.51    0.76
  32   3  13    5.60    1.36
  32   3  15    2.88    1.19
  32   3  17    1.61    0.76
  32   3  19   -0.42    1.19
  32   3  21    0.17    0.93
  32   3  23   -0.85    0.93
  32   3  25    0.25    1.19
  32   3  27   -0.25    1.19
  32   3  29   -1.53    1.19
  32   4   0    3.56    1.02
  32   4   2    0.00    0.93
  32   4   4    0.76    1.02
  32   4   6    1.02    0.93
  32   4   8   -0.85    0.85
  32   4  10    1.10    0.85
  32   4  12    2.21    0.59
  32   4  14   11.96    3.22
  32   4  16    0.68    0.68
  32   4  18   23.24    5.43
  32   4  20    4.16    1.78
  32   4  22    3.48    2.29
  32   4  24   -0.85    0.85
  32   4  26   -0.08    0.85
  32   4  28    6.02    3.22
  32   5   1   -0.93    1.10
  32   5   3    1.36    0.85
  32   5   5    0.59    0.85
  32   5   7    1.44    0.85
  32   5   9    1.10    0.93
  32   5  11    7.46    1.78
  32   5  13   10.26    2.04
  32   5  15    5.60    1.53
  32   5  17    0.34    0.93
  32   5  19   -0.17    1.02
  32   5  21    0.76    0.68
  32   5  23    0.08    1.10
  32   5  25   -1.02    1.02
  32   5  27   -1.70    1.02
  32   6   0    4.92    1.78
  32   6   2    1.19    1.02
  32   6   4    5.26    2.29
  32   6   6   10.52    3.14
  32   6   8    0.00    0.85
  32   6  10    1.95    1.10
  32   6  12    4.58    1.19
  32   6  14    0.68    0.51
  32   6  16    3.48    0.93
  32   6  18    0.17    0.85
  32   6  20   -0.85    0.93
  32   6  22    1.61    1.27
  32   6  24   -0.42    1.10
  32   6  26   -2.37    1.02
  32   6  28    0.51    1.95
  32   7   1    0.85    1.10
  32   7   3    2.63    1.19
  32   7   5    1.78    1.02
  32   7   7    0.76    0.68
  32   7   9    1.19    0.93
  32   7  11    0.76    0.76
  32   7  13    1.87    0.76
  32   7  15    1.02    0.68
  32   7  17    1.02    0.76
  32   7  19    1.95    1.70
  32   7  21    1.19    0.85
  32   7  23    1.44    0.93
  32   7  25    0.17    1.10
  32   7  27    0.17    1.27
  32   8   0    0.34    0.85
  32   8   2    0.68    1.10
  32   8   4    0.34    0.85
  32   8   6    1.70    0.85
  32   8   8    1.36    0.76
  32   8  10    0.51    0.76
  32   8  12    1.10    0.59
  32   8  14    1.61    0.76
  32   8  16    0.59    0.59
  32   8  18    1.27    0.93
  32   8  20   -1.10    0.76
  32   8  22    2.12    1.02
  32   8  24   -1.95    0.76
  32   8  26   -2.46    1.19
  32   8  28    1.44    2.29
  32   9   1    2.54    0.76
  32   9   3    0.42    1.10
  32   9   5    2.04    0.76
  32   9   7    0.51    0.85
  32   9   9    0.17    0.59
  32   9  11   -0.51    0.59
  32   9  13   -0.25    0.51
  32   9  15   -0.17    0.51
  32   9  17    0.25    0.68
  32   9  19   -0.42    0.68
  32   9  21   -0.34    0.76
  32   9  23   -0.42    0.68
  32   9  25    0.85    0.76
  32   9  27   -0.85    1.10
  32  10   0    4.16    1.44
  32  10   2    0.51    0.76
  32  10   4    1.95    1.19
  32  10   6    3.48    1.19
  32  10   8   -0.17    0.76
  32  10  10    0.25    0.68
  32  10  12    1.27    0.68
  32  10  14   -0.34    0.42
  32  10  16    3.73    1.19
  32  10  18    0.34    0.59
  32  10  20    0.93    0.68
  32  10  22   -1.36    0.85
  32  10  24   -0.17    1.44
  32  10  26   27.74   11.37
  32  11   1    0.68    0.59
  32  11   3    2.54    0.85
  32  11   5    7.63    1.36
  32  11   7    5.00    1.95
  32  11   9    0.85    0.68
  32  11  11    0.93    0.68
  32  11  13    1.02    0.59
  32  11  15    3.39    1.02
  32  11  17    0.42    0.68
  32  11  19    3.14    1.19
  32  11  21    0.51    0.93
  32  11  23    1.44    0.85
  32  11  25   -0.76    1.19
  32  11  27    1.95    1.70
  32  12   0    3.48    1.02
  32  12   2    1.02    0.59
  32  12   4    1.70    1.10
  32  12   6    4.07    1.27
  32  12   8    1.61    1.10
  32  12  10    0.34    0.59
  32  12  12    5.60    1.27
  32  12  14    3.39    0.85
  32  12  16   16.45    3.14
  32  12  18    5.17    1.53
  32  12  20    0.08    0.76
  32  12  22    0.17    0.76
  32  12  24    0.00    0.76
  32  12  26    1.10    0.85
  32  13   1   -0.42    0.51
  32  13   3    2.80    1.10
  32  13   5    8.57    1.70
  32  13   7    3.65    0.85
  32  13   9    0.08    0.51
  32  13  11    0.34    0.51
  32  13  13    5.85    1.44
  32  13  15   20.36    2.97
  32  13  17    9.84    2.88
  32  13  19    1.27    0.76
  32  13  21   -0.17    0.76
  32  13  23   -0.51    0.76
  32  13  25   -0.68    0.85
  32  14   0   27.48    5.77
  32  14   2   19.42    4.24
  32  14   4    7.89    1.70
  32  14   6    1.61    0.59
  32  14   8    3.39    0.85
  32  14  10    1.10    0.51
  32  14  12    3.82    1.19
  32  14  14    7.29    1.53
  32  14  16   16.03    2.46
  32  14  18    5.26    1.53
  32  14  20    4.16    1.19
  32  14  22   -0.17    0.85
  32  14  24    0.34    0.59
  32  15   1    1.02    0.76
  32  15   3    6.45    1.78
  32  15   5    7.89    1.70
  32  15   7    0.51    0.59
  32  15   9    0.08    0.85
  32  15  11    0.59    0.68
  32  15  13   10.18    2.37
  32  15  15   30.03    3.31
  32  15  17   26.46    3.65
  32  15  19    5.68    2.12
  32  15  21   -0.42    0.68
  32  15  23   -0.42    0.85
  32  15  25    2.04    1.10
  32  16   0    1.27    0.76
  32  16   2    0.42    0.76
  32  16   4   -0.08    0.85
  32  16   6    0.51    0.76
  32  16   8   -0.25    0.59
  32  16  10    6.45    2.37
  32  16  12    8.91    1.87
  32  16  14   20.95    3.90
  32  16  16   11.54    1.87
  32  16  18    7.63    1.70
  32  16  20    0.59    0.59
  32  16  22    0.08    0.51
  32  16  24    0.59    1.27
  32  17   1    0.34    0.59
  32  17   3    1.95    0.93
  32  17   5    1.53    1.78
  32  17   7    0.34    0.93
  32  17   9   -0.42    0.59
  32  17  11    1.02    0.85
  32  17  13   13.49    3.05
  32  17  15   14.50    2.63
  32  17  17   25.11    2.71
  32  17  19    4.41    1.19
  32  17  21    1.19    0.51
  32  17  23    0.51    0.51
  32  18   0   60.14   12.72
  32  18   2   37.74    8.06
  32  18   4   31.98    7.80
  32  18   6    0.25    0.93
  32  18   8    0.51    0.76
  32  18  10    0.76    0.76
  32  18  12    1.19    0.93
  32  18  14    7.29    2.04
  32  18  16    8.14    1.78
  32  18  18    3.90    1.02
  32  18  20   -0.59    0.42
  32  18  22    0.25    0.59
  32  19   1   -0.42    0.76
  32  19   3   -1.61    0.85
  32  19   5    0.76    0.85
  32  19   7    0.25    0.85
  32  19   9    0.51    0.68
  32  19  11    0.85    0.76
  32  19  13    0.76    1.10
  32  19  15    6.02    2.54
  32  19  17    2.37    0.85
  32  19  19    0.76    0.51
  32  19  21    4.07    2.97
  32  20   0   10.52    3.65
  32  20   2    4.16    1.70
  32  20   4    4.50    2.46
  32  20   6    1.19    0.85
  32  20   8    0.85    0.76
  32  20  10    0.34    0.76
  32  20  12   -0.17    0.76
  32  20  14    0.68    0.76
  32  20  16    1.53    0.76
  32  20  18    1.19    0.51
  32  20  20    0.76    0.34
  32  21   1   -0.51    0.85
  32  21   3    1.78    0.85
  32  21   5   -1.70    0.76
  32  21   7    3.05    1.27
  32  21   9    0.68    0.85
  32  21  11   -1.27    0.93
  32  21  13   -1.61    0.51
  32  21  15   -0.51    0.76
  32  21  17    0.42    0.59
  32  21  19   -0.17    0.42
  32  22   0    5.26    2.71
  32  22   2   -1.02    1.10
  32  22   4   13.83    4.16
  32  22   6    1.27    1.02
  32  22   8    5.77    2.54
  32  22  10   -1.02    0.85
  32  22  12   -1.02    1.02
  32  22  14   -0.08    0.68
  32  22  16    0.17    0.76
  32  22  18    0.17    0.51
  32  23   1   -0.68    0.76
  32  23   3    0.51    0.76
  32  23   5   -2.29    0.85
  32  23   7    1.27    0.85
  32  23   9   -0.85    1.10
  32  23  11    1.36    1.19
  32  23  13   -0.08    0.59
  32  23  15   -0.51    0.93
  32  23  17   -0.68    0.59
  32  24   0    2.97    1.61
  32  24   2    3.39    1.53
  32  24   4    0.00    1.02
  32  24   6   -0.59    0.93
  32  24   8   -1.10    0.93
  32  24  10   -2.54    1.02
  32  24  12    1.70    1.53
  32  24  14    0.08    0.76
  32  24  16   -1.61    1.19
  32  25   1    0.34    0.85
  32  25   3    0.42    1.02
  32  25   5    1.19    1.10
  32  25   7    0.93    0.68
  32  25   9   -0.08    0.93
  32  25  11    0.00    1.27
  32  25  13   -0.42    0.85
  32  25  15    0.17    0.34
  32  26   0    1.53    1.44
  32  26   2    2.29    2.37
  32  26   4    2.29    1.27
  32  26   6   -0.68    1.19
  32  26   8    2.29    1.36
  32  26  10   12.81    7.55
  32  26  12    7.72    3.82
  32  27   1    0.17    0.85
  32  27   3   -0.68    0.93
  32  27   5   -0.17    1.44
  32  27   7    0.25    1.27
  32  27   9    1.27    1.19
  32  27  11   -4.75    0.51
  32  28   0   60.47   19.17
  32  28   2   36.81   14.59
  32  28   4   11.87    5.09
  32  28   6    0.59    2.04
  32  28   8    3.48    2.88
  32  29   1    0.85    1.27
  32  29   3    1.53    1.70
  33   1   0    1.53    1.10
  33   1   2    0.85    1.02
  33   1   4    0.00    1.10
  33   1   6   -0.93    1.02
  33   1   8    0.51    0.85
  33   1  10    1.02    0.85
  33   1  12   -0.08    0.68
  33   1  14   -0.42    0.51
  33   1  16    0.00    0.76
  33   1  18    0.08    0.68
  33   1  20   -1.61    0.76
  33   1  22   -1.87    1.19
  33   1  24   -0.76    1.36
  33   1  26   -0.85    0.76
  33   2   1   -1.61    1.10
  33   2   3    0.25    1.19
  33   2   5    1.61    1.10
  33   2   7    1.27    1.02
  33   2   9   -0.93    0.93
  33   2  11    0.17    0.76
  33   2  13    2.54    0.76
  33   2  15    0.68    0.68
  33   2  17    9.84    2.71
  33   2  19    0.25    0.93
  33   2  21    6.19    2.54
  33   2  23    1.10    0.93
  33   2  25    2.12    0.93
  33   2  27    6.53    3.73
  33   3   0   -0.42    1.27
  33   3   2    2.04    1.02
  33   3   4   -0.08    0.93
  33   3   6   -0.25    0.93
  33   3   8    0.59    0.76
  33   3  10    1.10    1.10
  33   3  12    2.29    1.02
  33   3  14    1.70    0.68
  33   3  16   -0.34    0.76
  33   3  18    0.51    0.93
  33   3  20    0.08    0.85
  33   3  22    0.34    1.10
  33   3  24   -0.34    1.02
  33   3  26    2.97    1.61
  33   4   1    1.87    1.27
  33   4   3    0.85    0.93
  33   4   5   -0.17    1.02
  33   4   7    1.02    0.85
  33   4   9    0.34    1.10
  33   4  11    1.02    0.59
  33   4  13    2.54    0.76
  33   4  15    1.27    0.59
  33   4  17    9.58    3.48
  33   4  19    0.08    0.68
  33   4  21    4.66    2.37
  33   4  23   -0.08    1.02
  33   4  25    1.95    1.61
  33   4  27    3.48    2.04
  33   5   0    1.27    1.02
  33   5   2    2.80    3.31
  33   5   4   -1.02    1.19
  33   5   6    0.76    0.76
  33   5   8   -0.51    0.76
  33   5  10    0.42    0.85
  33   5  12    1.44    0.93
  33   5  14    1.53    0.59
  33   5  16    0.42    0.68
  33   5  18    0.25    0.76
  33   5  20    0.25    0.85
  33   5  22    0.42    0.76
  33   5  24    1.61    1.10
  33   5  26   -0.17    1.02
  33   6   1    0.59    0.93
  33   6   3   -0.17    0.76
  33   6   5   -0.08    0.93
  33   6   7    1.02    0.85
  33   6   9   -0.25    0.85
  33   6  11   -0.34    0.68
  33   6  13    0.68    0.51
  33   6  15    0.42    0.59
  33   6  17   -0.76    0.76
  33   6  19   -0.51    0.68
  33   6  21    1.78    1.36
  33   6  23   -0.34    0.76
  33   6  25    2.71    1.19
  33   6  27    1.36    1.53
  33   7   0    0.59    1.02
  33   7   2   -0.17    0.93
  33   7   4    1.44    0.93
  33   7   6    0.34    1.02
  33   7   8    2.21    1.10
  33   7  10    1.87    1.10
  33   7  12    5.94    1.44
  33   7  14    9.92    3.14
  33   7  16    0.59    0.76
  33   7  18   -0.08    0.68
  33   7  20   -1.53    0.93
  33   7  22    0.00    0.76
  33   7  24    1.27    0.85
  33   7  26   -0.25    0.85
  33   8   1   -0.51    0.76
  33   8   3    0.85    0.85
  33   8   5   -0.42    0.85
  33   8   7    0.00    1.02
  33   8   9    0.08    0.68
  33   8  11   -0.25    0.68
  33   8  13    0.08    0.59
  33   8  15    0.59    0.59
  33   8  17    0.85    0.68
  33   8  19   -0.51    0.76
  33   8  21    2.29    1.10
  33   8  23   -1.87    1.02
  33   8  25    7.97    4.75
  33   8  27   -3.48    0.93
  33   9   0    2.37    1.10
  33   9   2   -1.19    1.02
  33   9   4    1.36    0.93
  33   9   6    0.51    0.76
  33   9   8    0.34    0.76
  33   9  10    1.87    2.46
  33   9  12    1.27    1.44
  33   9  14    0.25    0.51
  33   9  16    0.85    0.68
  33   9  18   -0.25    0.68
  33   9  20   -0.85    0.68
  33   9  22    0.34    0.85
  33   9  24   -2.12    0.76
  33   9  26   -0.51    1.44
  33  10   1    0.42    0.68
  33  10   3    0.68    0.76
  33  10   5    1.27    0.76
  33  10   7    1.02    1.19
  33  10   9   -1.10    0.68
  33  10  11   -0.59    0.68
  33  10  13   -1.10    0.68
  33  10  15    1.27    0.59
  33  10  17    0.17    0.59
  33  10  19   -0.08    0.76
  33  10  21    0.25    0.93
  33  10  23   -0.68    1.02
  33  10  25    2.04    2.46
  33  11   0    2.80    0.93
  33  11   2    1.70    0.85
  33  11   4    0.76    0.76
  33  11   6    0.34    0.68
  33  11   8   -0.17    0.68
  33  11  10    0.08    0.68
  33  11  12    0.17    0.59
  33  11  14    0.76    0.51
  33  11  16    1.10    0.68
  33  11  18   -0.25    0.68
  33  11  20   -0.08    0.59
  33  11  22   -0.34    1.02
  33  11  24   -0.51    1.10
  33  12   1    1.44    0.68
  33  12   3    1.78    0.76
  33  12   5    0.68    0.59
  33  12   7    3.90    1.44
  33  12   9    0.25    0.76
  33  12  11   -1.02    0.59
  33  12  13    0.85    0.51
  33  12  15    5.68    1.44
  33  12  17    0.59    0.51
  33  12  19    0.08    0.59
  33  12  21   -0.34    0.85
  33  12  23   -0.17    0.93
  33  12  25    2.29    1.36
  33  13   0    4.58    0.85
  33  13   2    2.54    0.76
  33  13   4    2.37    0.76
  33  13   6    0.76    0.68
  33  13   8    0.42    0.59
  33  13  10   -0.59    0.51
  33  13  12   -0.17    0.59
  33  13  14    3.22    1.27
  33  13  16    4.33    0.93
  33  13  18    2.12    1.27
  33  13  20    1.53    1.02
  33  13  22   -0.42    0.68
  33  13  24   -0.42    0.76
  33  14   1   -0.25    0.51
  33  14   3    1.02    0.59
  33  14   5    1.87    0.59
  33  14   7    7.12    1.87
  33  14   9   -0.08    0.51
  33  14  11    0.00    0.51
  33  14  13    5.26    1.61
  33  14  15    9.33    1.87
  33  14  17    7.63    1.44
  33  14  19    3.82    1.19
  33  14  21    0.17    0.76
  33  14  23   -1.02    0.76
  33  15   0    1.78    0.68
  33  15   2    1.53    0.68
  33  15   4    2.71    1.02
  33  15   6    0.51    0.51
  33  15   8   -0.17    0.51
  33  15  10    2.88    1.10
  33  15  12    4.92    1.78
  33  15  14   10.69    2.21
  33  15  16   10.35    1.95
  33  15  18    4.83    1.10
  33  15  20    0.59    0.76
  33  15  22    0.59    0.59
  33  15  24   -0.68    1.19
  33  16   1    0.17    0.68
  33  16   3    0.85    1.02
  33  16   5   -0.93    0.76
  33  16   7    2.29    0.85
  33  16   9   -0.68    0.51
  33  16  11   -0.08    0.59
  33  16  13    5.68    1.53
  33  16  15    7.46    1.61
  33  16  17    4.33    1.02
  33  16  19    6.36    1.44
  33  16  21   -0.08    0.59
  33  16  23   -1.36    1.27
  33  17   0   11.96    3.39
  33  17   2    3.56    1.95
  33  17   4    3.39    1.61
  33  17   6    2.04    1.61
  33  17   8    0.59    0.68
  33  17  10    0.51    0.51
  33  17  12    1.10    0.59
  33  17  14    8.06    1.70
  33  17  16    5.26    1.44
  33  17  18    2.37    0.76
  33  17  20   -0.34    0.51
  33  17  22   -0.59    0.76
  33  18   1    0.59    0.68
  33  18   3   -0.08    0.85
  33  18   5    0.08    0.76
  33  18   7    2.37    0.76
  33  18   9    0.08    0.68
  33  18  11    1.27    0.76
  33  18  13    1.87    0.93
  33  18  15    2.97    1.10
  33  18  17    2.88    1.10
  33  18  19    1.44    0.51
  33  18  21   -0.85    0.51
  33  19   0    1.61    1.19
  33  19   2   -0.17    0.93
  33  19   4   -0.93    0.76
  33  19   6    1.02    0.76
  33  19   8    0.08    0.93
  33  19  10    0.08    0.85
  33  19  12    1.53    0.85
  33  19  14    3.99    1.36
  33  19  16    2.80    0.93
  33  19  18    1.53    0.93
  33  19  20    0.51    0.34
  33  20   1    1.95    1.87
  33  20   3    0.25    0.68
  33  20   5    4.83    3.39
  33  20   7   -0.17    0.76
  33  20   9   -0.08    0.76
  33  20  11    0.34    0.59
  33  20  13    0.68    0.68
  33  20  15    0.51    0.68
  33  20  17    2.46    1.02
  33  20  19   -0.25    0.34
  33  21   0    6.70    2.97
  33  21   2   27.82    5.85
  33  21   4    2.37    2.29
  33  21   6    1.78    2.12
  33  21   8   -1.10    0.68
  33  21  10   -0.76    0.85
  33  21  12   -0.59    0.76
  33  21  14    0.42    0.59
  33  21  16   -0.59    0.76
  33  21  18    0.34    0.59
  33  22   1   -0.51    1.02
  33  22   3   -1.02    1.10
  33  22   5   -1.87    0.76
  33  22   7   -0.68    0.93
  33  22   9   -1.53    0.85
  33  22  11    0.93    0.59
  33  22  13    0.85    0.93
  33  22  15    0.93    0.85
  33  22  17    0.34    0.59
  33  23   0    1.61    1.02
  33  23   2    0.85    1.10
  33  23   4    0.85    1.02
  33  23   6    1.10    1.19
  33  23   8   -0.25    0.85
  33  23  10   -0.76    1.36
  33  23  12   -1.10    0.93
  33  23  14    0.51    0.68
  33  23  16    0.42    1.19
  33  24   1   -1.70    0.76
  33  24   3   -0.68    1.02
  33  24   5    1.10    0.93
  33  24   7   -0.08    0.85
  33  24   9   -1.10    0.76
  33  24  11    2.29    0.85
  33  24  13   -2.04    1.02
  33  25   0    1.19    0.85
  33  25   2   -0.68    0.68
  33  25   4   -0.51    1.02
  33  25   6    0.59    1.10
  33  25   8    5.85    3.56
  33  25  10    7.29    5.43
  33  25  12   -1.36    0.76
  33  26   1    0.76    1.10
  33  26   3   -1.70    1.19
  33  26   5   -0.34    1.10
  33  26   7   -0.17    0.93
  33  26   9    0.42    1.36
  33  27   0   20.27    8.74
  33  27   2    7.89    4.75
  33  27   4    2.63    2.12
  33  27   6    1.61    1.36
  33  27   8   11.37    9.75
  33  28   1   -1.53    1.78
  33  28   3   -2.21    2.54
  34   0   0    4.75    5.26
  34   1   1   -0.17    0.93
  34   1   3    1.44    1.19
  34   1   5    1.44    1.27
  34   1   7    1.19    0.85
  34   1   9   -0.93    0.93
  34   1  11    1.19    0.68
  34   1  13    0.93    0.59
  34   1  15    1.02    0.51
  34   1  17    0.25    0.68
  34   1  19   -0.59    0.59
  34   1  21   -1.36    0.93
  34   1  23    0.17    0.68
  34   1  25    0.76    0.85
  34   2   0    1.78    1.27
  34   2   2    2.21    2.12
  34   2   4    1.70    1.10
  34   2   6    2.04    1.02
  34   2   8    6.36    2.54
  34   2  10    2.29    1.78
  34   2  12    1.87    1.10
  34   2  14    3.22    1.44
  34   2  16   13.83    2.88
  34   2  18    0.93    0.76
  34   2  20    6.36    2.46
  34   2  22    0.17    1.02
  34   2  24    1.19    1.53
  34   2  26   17.90    8.06
  34   3   1    2.04    1.02
  34   3   3    2.29    1.53
  34   3   5    0.76    1.19
  34   3   7    2.04    1.27
  34   3   9    0.25    1.02
  34   3  11    2.88    1.53
  34   3  13    1.36    0.68
  34   3  15    2.37    0.76
  34   3  17   -0.17    0.59
  34   3  19    0.00    0.68
  34   3  21   -0.68    0.85
  34   3  23    1.78    0.85
  34   3  25    0.42    1.02
  34   4   0    4.66    2.88
  34   4   2    1.53    1.19
  34   4   4    0.76    1.02
  34   4   6    0.25    0.93
  34   4   8    1.10    1.36
  34   4  10    0.68    0.85
  34   4  12    2.04    0.68
  34   4  14    3.65    1.10
  34   4  16    4.75    1.61
  34   4  18   -1.27    0.76
  34   4  20    4.92    2.04
  34   4  22   -0.34    0.93
  34   4  24   -0.25    0.76
  34   4  26   -0.51    1.10
  34   5   1   -1.19    0.93
  34   5   3   -0.85    0.93
  34   5   5   -0.08    1.02
  34   5   7   -0.34    1.02
  34   5   9    1.27    1.10
  34   5  11    3.82    1.44
  34   5  13    6.36    2.21
  34   5  15    2.80    1.27
  34   5  17    1.78    1.44
  34   5  19    1.27    0.76
  34   5  21    0.51    0.76
  34   5  23   -0.17    0.93
  34   5  25    2.04    1.19
  34   6   0    5.68    3.56
  34   6   2    1.95    1.02
  34   6   4   -1.10    0.93
  34   6   6   -0.76    0.76
  34   6   8    0.17    0.76
  34   6  10   -0.34    0.85
  34   6  12    2.88    1.36
  34   6  14    0.00    0.59
  34   6  16    4.50    1.44
  34   6  18   -0.76    0.68
  34   6  20   -1.27    0.85
  34   6  22    1.10    1.02
  34   6  24   -0.42    1.27
  34   6  26    0.85    1.27
  34   7   1    1.27    0.93
  34   7   3    1.61    0.93
  34   7   5    1.44    0.85
  34   7   7    2.88    1.70
  34   7   9    0.42    0.85
  34   7  11    5.00    1.95
  34   7  13    1.27    0.93
  34   7  15    0.34    0.51
  34   7  17    6.02    3.56
  34   7  19    0.34    0.68
  34   7  21    0.42    0.93
  34   7  23   -0.51    1.02
  34   7  25    1.19    0.93
  34   8   0   -0.68    1.10
  34   8   2   -0.68    1.19
  34   8   4    0.00    1.10
  34   8   6    1.70    1.10
  34   8   8   -0.34    0.85
  34   8  10   -0.08    0.76
  34   8  12    1.10    0.76
  34   8  14    0.00    0.59
  34   8  16    0.59    0.42
  34   8  18    0.68    0.68
  34   8  20    0.17    1.02
  34   8  22   -1.44    0.85
  34   8  24    3.39    3.14
  34   9   1    1.61    0.93
  34   9   3    1.95    1.70
  34   9   5    2.54    1.36
  34   9   7    2.04    1.02
  34   9   9    1.36    0.93
  34   9  11    1.95    1.02
  34   9  13   -1.19    0.76
  34   9  15    0.93    0.51
  34   9  17   -0.08    0.51
  34   9  19    0.00    0.68
  34   9  21   -1.10    0.68
  34   9  23   -0.25    0.85
  34   9  25   -1.19    1.70
  34  10   0    0.08    1.02
  34  10   2    1.78    1.19
  34  10   4   -0.34    0.76
  34  10   6    0.51    0.76
  34  10   8   -0.25    0.85
  34  10  10   -0.42    0.76
  34  10  12   -0.51    0.68
  34  10  14    2.12    1.02
  34  10  16    0.42    0.42
  34  10  18   -0.08    0.68
  34  10  20    0.34    0.59
  34  10  22    0.00    0.76
  34  10  24    1.70    2.37
  34  11   1   -0.17    0.76
  34  11   3    2.21    1.10
  34  11   5    3.14    1.19
  34  11   7    4.07    1.95
  34  11   9    2.37    1.53
  34  11  11    0.25    0.85
  34  11  13   -0.85    0.59
  34  11  15    0.93    0.59
  34  11  17    1.70    0.68
  34  11  19    1.36    0.76
  34  11  21    0.17    0.85
  34  11  23   -0.08    1.27
  34  12   0    6.62    2.04
  34  12   2    1.36    0.76
  34  12   4    0.08    0.85
  34  12   6    5.26    1.70
  34  12   8    0.25    0.76
  34  12  10    0.00    0.68
  34  12  12   -0.85    0.68
  34  12  14    3.31    1.27
  34  12  16    1.70    0.76
  34  12  18    3.48    1.27
  34  12  20   -0.42    0.68
  34  12  22    1.10    0.68
  34  12  24    0.42    0.34
  34  13   1    0.34    1.44
  34  13   3    2.04    1.02
  34  13   5    3.22    1.10
  34  13   7    0.93    0.85
  34  13   9    0.08    0.68
  34  13  11    0.68    0.68
  34  13  13    3.90    1.27
  34  13  15    8.31    2.63
  34  13  17    2.97    0.93
  34  13  19    1.10    0.85
  34  13  21    0.08    0.68
  34  13  23   -1.02    1.02
  34  14   0    4.24    1.02
  34  14   2    6.62    1.36
  34  14   4    1.87    0.93
  34  14   6    1.53    1.44
  34  14   8    5.94    1.70
  34  14  10    0.85    0.68
  34  14  12    2.46    1.19
  34  14  14    7.97    2.21
  34  14  16    0.93    0.76
  34  14  18    3.73    1.19
  34  14  20   -0.34    0.59
  34  14  22   -0.42    0.59
  34  15   1   -0.59    0.51
  34  15   3    0.08    0.51
  34  15   5    0.34    0.59
  34  15   7    3.05    1.02
  34  15   9   -0.68    0.51
  34  15  11    1.02    0.59
  34  15  13    6.19    1.61
  34  15  15    5.34    1.87
  34  15  17    6.70    1.70
  34  15  19    4.75    1.44
  34  15  21    0.68    0.76
  34  16   0   14.25    3.14
  34  16   2    8.40    2.12
  34  16   4    4.50    1.36
  34  16   6    5.26    1.19
  34  16   8   -0.17    0.51
  34  16  10    0.17    0.42
  34  16  12    0.93    0.51
  34  16  14    2.63    1.19
  34  16  16    1.19    0.85
  34  16  18    0.34    0.51
  34  16  20    0.42    0.59
  34  16  22   -0.68    1.36
  34  17   1    0.51    0.68
  34  17   3    0.76    0.68
  34  17   5    1.27    0.85
  34  17   7   -0.59    0.51
  34  17   9   -0.51    0.59
  34  17  11    0.85    0.76
  34  17  13    5.68    1.61
  34  17  15    6.70    1.95
  34  17  17   12.38    4.92
  34  17  19    1.10    0.76
  34  17  21   -0.17    1.10
  34  18   0    0.76    0.76
  34  18   2    1.27    0.68
  34  18   4    0.17    0.68
  34  18   6    0.34    0.68
  34  18   8    1.44    0.85
  34  18  10    0.51    0.59
  34  18  12    1.70    1.36
  34  18  14    3.99    1.27
  34  18  16    1.95    0.85
  34  18  18    1.70    0.76
  34  18  20    0.25    0.51
  34  19   1   -1.27    0.76
  34  19   3    0.00    0.76
  34  19   5    0.25    0.59
  34  19   7   -1.19    0.76
  34  19   9   -0.93    0.59
  34  19  11    0.00    0.93
  34  19  13    2.46    1.10
  34  19  15    3.99    1.87
  34  19  17    1.19    0.85
  34  19  19    0.17    0.59
  34  20   0    5.94    3.14
  34  20   2   11.54    2.63
  34  20   4    3.65    1.95
  34  20   6    3.14    1.44
  34  20   8    1.02    0.68
  34  20  10    1.44    0.68
  34  20  12    0.25    0.59
  34  20  14   -0.08    0.51
  34  20  16   -0.42    0.51
  34  20  18   -1.02    0.51
  34  21   1    0.34    0.93
  34  21   3   -0.59    0.68
  34  21   5   -0.08    0.59
  34  21   7   -0.85    0.68
  34  21   9   -0.59    0.68
  34  21  11   -0.59    0.76
  34  21  13   -0.59    0.68
  34  21  15    0.51    0.76
  34  21  17    0.34    1.44
  34  22   0   -1.19    1.19
  34  22   2    0.00    0.76
  34  22   4    1.10    0.93
  34  22   6    0.85    1.27
  34  22   8   -1.78    0.93
  34  22  10    0.17    0.68
  34  22  12   -0.51    0.76
  34  22  14   -1.10    0.93
  34  22  16    0.42    2.54
  34  23   1   -1.61    1.02
  34  23   3   -1.02    0.93
  34  23   5   -0.76    1.27
  34  23   7   -0.08    0.76
  34  23   9    0.25    0.59
  34  23  11   -0.17    0.68
  34  23  13   -1.53    2.12
  34  24   0    0.85    1.44
  34  24   2   -0.68    0.85
  34  24   4    0.00    1.78
  34  24   6    1.36    1.19
  34  24   8    0.76    2.63
  34  24  10    6.53    3.05
  34  24  12   -0.34    1.10
  34  25   1    0.51    0.76
  34  25   3    0.68    1.10
  34  25   5    1.19    1.53
  34  25   7   -1.70    1.78
  34  25   9    0.34    0.85
  34  26   0    7.80    4.83
  34  26   2    7.63    4.92
  34  26   4    1.87    1.19
  34  26   6    1.61    1.95
  34  27   1   -3.48    1.95
  35   1   0    2.12    1.27
  35   1   2    0.34    1.61
  35   1   4    5.00    2.71
  35   1   6   -0.17    1.19
  35   1   8    0.08    0.85
  35   1  10    0.00    1.02
  35   1  12    0.17    0.59
  35   1  14    0.85    0.59
  35   1  16    0.00    0.51
  35   1  18   -0.42    0.51
  35   1  20    1.61    2.97
  35   1  22   -0.34    0.93
  35   1  24   -2.04    1.02
  35   2   1    2.12    1.19
  35   2   3   -0.08    1.10
  35   2   5   -1.10    1.10
  35   2   7    0.17    1.02
  35   2   9   -0.25    0.68
  35   2  11   -1.19    0.68
  35   2  13    9.33    2.63
  35   2  15    4.50    1.10
  35   2  17   -0.25    0.51
  35   2  19    2.97    1.27
  35   2  21    0.34    0.51
  35   2  23   -0.25    1.02
  35   2  25   -1.95    0.59
  35   3   0    0.51    0.93
  35   3   2   -1.02    1.02
  35   3   4    0.76    1.19
  35   3   6    1.10    0.93
  35   3   8    0.51    1.10
  35   3  10    2.37    1.61
  35   3  12    2.54    1.44
  35   3  14   10.35    7.63
  35   3  16   -0.51    0.51
  35   3  18   -0.25    0.59
  35   3  20    0.25    0.59
  35   3  22    8.40    6.28
  35   3  24   -1.36    1.02
  35   4   1    1.19    1.10
  35   4   3    1.44    1.27
  35   4   5    1.44    1.10
  35   4   7    0.08    1.44
  35   4   9   -0.17    0.76
  35   4  11    0.17    0.93
  35   4  13    1.36    0.85
  35   4  15    1.61    0.68
  35   4  17    0.17    0.59
  35   4  19    0.76    0.93
  35   4  21    0.59    0.76
  35   4  23    3.22    1.87
  35   4  25    1.19    0.85
  35   5   0    1.78    1.02
  35   5   2   -0.08    1.10
  35   5   4    1.44    1.02
  35   5   6   -0.34    0.93
  35   5   8    1.10    1.02
  35   5  10    0.42    1.10
  35   5  12    0.93    1.02
  35   5  14    1.61    1.70
  35   5  16    0.25    0.51
  35   5  18    0.51    0.51
  35   5  20   -0.68    0.51
  35   5  22   -1.36    0.85
  35   5  24   -0.34    1.02
  35   6   1   -1.44    0.93
  35   6   3    0.93    1.19
  35   6   5   -0.93    0.93
  35   6   7    0.76    0.93
  35   6   9   -1.19    0.76
  35   6  11    0.59    0.76
  35   6  13   -0.08    0.76
  35   6  15    0.85    0.59
  35   6  17   -0.08    0.51
  35   6  19   -0.17    0.76
  35   6  21    1.44    0.76
  35   6  23   -0.51    1.02
  35   6  25    0.93    0.85
  35   7   0    2.97    3.31
  35   7   2   -0.68    0.85
  35   7   4    1.70    1.19
  35   7   6    0.00    1.02
  35   7   8    0.17    0.93
  35   7  10    0.93    1.02
  35   7  12    2.71    1.44
  35   7  14    0.76    0.68
  35   7  16    0.17    0.42
  35   7  18    0.59    0.51
  35   7  20   -0.08    0.59
  35   7  22   -1.78    0.76
  35   7  24   -0.59    1.19
  35   8   1    1.61    1.02
  35   8   3    2.88    1.02
  35   8   5    1.36    1.02
  35   8   7    1.53    1.02
  35   8   9    0.76    0.93
  35   8  11    0.76    0.85
  35   8  13    2.29    0.93
  35   8  15    0.17    0.51
  35   8  17    0.25    0.42
  35   8  19   -0.34    0.68
  35   8  21    0.59    0.85
  35   8  23    9.41    4.50
  35   9   0    0.25    0.85
  35   9   2   -0.08    0.93
  35   9   4   -0.34    0.93
  35   9   6    0.34    1.02
  35   9   8   -0.08    0.68
  35   9  10   -0.59    0.76
  35   9  12    0.00    0.76
  35   9  14   -0.34    0.68
  35   9  16    0.59    0.51
  35   9  18    0.08    0.42
  35   9  20    0.25    0.51
  35   9  22    0.59    0.85
  35   9  24    0.42    1.70
  35  10   1   -0.17    0.85
  35  10   3    0.17    1.36
  35  10   5    3.90    2.37
  35  10   7    3.99    2.29
  35  10   9    2.04    1.19
  35  10  11   -0.25    0.76
  35  10  13   -0.25    0.51
  35  10  15    1.53    0.59
  35  10  17   -0.51    0.42
  35  10  19   -0.25    0.51
  35  10  21    0.76    0.68
  35  10  23    3.22    2.63
  35  11   0   -0.85    0.85
  35  11   2   -0.34    0.93
  35  11   4    1.87    1.70
  35  11   6   -1.27    0.76
  35  11   8    0.08    0.59
  35  11  10    2.29    0.85
  35  11  12   -0.85    0.85
  35  11  14    0.59    0.68
  35  11  16   -0.08    0.42
  35  11  18    0.42    0.42
  35  11  20    1.10    0.85
  35  11  22    1.10    0.59
  35  12   1    0.34    0.76
  35  12   3   -0.85    0.68
  35  12   5    0.76    1.02
  35  12   7    5.94    2.21
  35  12   9   -0.42    0.76
  35  12  11    1.02    0.76
  35  12  13    0.34    0.68
  35  12  15    0.00    0.68
  35  12  17    0.00    0.42
  35  12  19    0.08    0.51
  35  12  21   -1.02    0.76
  35  13   0   14.84    3.22
  35  13   2    8.99    2.71
  35  13   4    4.16    1.53
  35  13   6    2.37    1.36
  35  13   8   -0.34    0.76
  35  13  10    0.34    0.68
  35  13  12   -0.08    0.76
  35  13  14   -0.68    0.76
  35  13  16    1.44    0.85
  35  13  18    0.17    0.59
  35  13  20   -0.51    0.68
  35  13  22   -2.63    0.68
  35  14   1   -0.08    0.51
  35  14   3    0.59    0.68
  35  14   5    1.87    0.93
  35  14   7    0.08    0.76
  35  14   9    0.25    0.59
  35  14  11    0.17    0.59
  35  14  13    2.29    1.27
  35  14  15    0.51    0.85
  35  14  17    1.19    0.68
  35  14  19    0.34    0.51
  35  14  21   -0.25    0.42
  35  15   0    4.07    1.70
  35  15   2    1.10    0.68
  35  15   4    2.12    0.93
  35  15   6    1.10    0.68
  35  15   8   -0.34    0.51
  35  15  10    0.59    0.59
  35  15  12   -0.42    0.68
  35  15  14    0.25    0.76
  35  15  16    2.80    1.19
  35  15  18   -0.17    0.68
  35  15  20    0.17    0.51
  35  16   1    0.34    0.42
  35  16   3   -0.34    0.51
  35  16   5    0.68    0.51
  35  16   7    0.08    0.51
  35  16   9    0.34    0.51
  35  16  11    0.00    0.59
  35  16  13    4.50    1.44
  35  16  15    0.93    0.68
  35  16  17   -0.25    0.51
  35  16  19    0.42    0.59
  35  17   0    2.04    1.87
  35  17   2   -0.17    0.51
  35  17   4   -0.59    0.51
  35  17   6   -0.85    0.34
  35  17   8   -0.17    0.42
  35  17  10    0.25    0.42
  35  17  12    2.12    0.85
  35  17  14    3.65    1.53
  35  17  16    0.68    0.93
  35  17  18    0.00    0.59
  35  18   1    0.34    0.59
  35  18   3    0.34    0.59
  35  18   5    0.68    0.59
  35  18   7    0.76    0.51
  35  18   9   -0.51    0.51
  35  18  11    0.42    0.68
  35  18  13    0.08    0.59
  35  18  15    0.76    0.42
  35  18  17    2.21    0.93
  35  19   0    0.25    0.68
  35  19   2   -0.42    0.76
  35  19   4    0.76    0.76
  35  19   6   -1.27    0.68
  35  19   8   -0.59    0.51
  35  19  10   -0.42    0.51
  35  19  12    1.36    0.51
  35  19  14    0.25    0.51
  35  19  16   -0.17    0.51
  35  20   1    1.02    0.93
  35  20   3   -0.93    0.93
  35  20   5    0.34    0.85
  35  20   7   -0.85    0.85
  35  20   9    0.25    0.76
  35  20  11    0.59    0.59
  35  20  13    0.17    0.59
  35  20  15   -0.42    0.51
  35  21   0   -0.68    0.76
  35  21   2    0.08    0.76
  35  21   4    0.68    0.76
  35  21   6   -0.51    0.68
  35  21   8    0.42    0.68
  35  21  10    0.17    0.76
  35  21  12   -0.25    0.76
  35  21  14   -0.59    0.51
  35  22   1   -0.68    1.10
  35  22   3   -0.76    0.76
  35  22   5   -0.08    0.93
  35  22   7    0.59    0.76
  35  22   9   -1.61    0.85
  35  22  11    0.17    0.59
  35  22  13   -0.68    0.93
  35  23   0   -0.76    0.93
  35  23   2    0.25    1.10
  35  23   4    0.85    1.10
  35  23   6    0.42    0.68
  35  23   8    2.63    1.87
  35  23  10    1.87    1.70
  35  24   1    0.76    1.27
  35  24   3    1.53    1.19
  35  24   5   -0.34    1.10
  35  24   7    0.59    1.02
  35  24   9    2.54    0.85
  35  25   0    0.25    1.53
  35  25   2   -0.25    0.68
  35  25   4   -0.34    1.10
  35  25   6    0.68    0.68
  36   0   0   11.28    7.72
  36   1   1   15.44    7.89
  36   1   3    0.59    1.53
  36   1   5   -0.85    1.02
  36   1   7   -0.85    1.02
  36   1   9    2.21    0.85
  36   1  11   -0.68    1.02
  36   1  13    0.68    0.59
  36   1  15    0.34    0.68
  36   1  17   -0.17    0.42
  36   1  19    0.34    0.51
  36   1  21   -0.08    0.93
  36   1  23   -1.02    1.19
  36   2   0   -0.25    0.93
  36   2   2   26.63    8.14
  36   2   4    0.93    1.27
  36   2   6    1.02    2.04
  36   2   8   -1.27    0.93
  36   2  10   -1.53    0.76
  36   2  12    3.05    1.53
  36   2  14    0.08    1.02
  36   2  16    0.25    0.42
  36   2  18    0.25    0.51
  36   2  20   -0.68    0.68
  36   2  22    0.08    0.51
  36   2  24   -2.63    1.36
  36   3   1    0.17    1.10
  36   3   3   -0.93    1.10
  36   3   5   -0.93    1.19
  36   3   7   -1.19    1.10
  36   3   9    4.66    1.70
  36   3  11   -0.25    0.93
  36   3  13    0.68    0.76
  36   3  15    2.12    1.19
  36   3  17   -0.25    0.42
  36   3  19    0.51    0.68
  36   3  21   -1.95    0.68
  36   3  23    0.17    1.10
  36   4   0   17.13    5.34
  36   4   2   -0.93    1.10
  36   4   4    3.22    2.71
  36   4   6    0.08    1.10
  36   4   8    0.17    1.02
  36   4  10    0.00    0.93
  36   4  12    5.34    2.04
  36   4  14    2.88    1.19
  36   4  16    0.51    0.51
  36   4  18    2.21    0.85
  36   4  20   -0.34    0.85
  36   4  22    1.19    0.93
  36   5   1   -0.85    1.10
  36   5   3    0.00    1.02
  36   5   5   -1.78    1.19
  36   5   7    1.61    1.36
  36   5   9    4.24    2.04
  36   5  11    0.25    0.93
  36   5  13    3.56    1.70
  36   5  15    0.00    0.68
  36   5  17   -0.51    0.51
  36   5  19   -0.42    0.59
  36   5  21   -1.19    0.85
  36   5  23   -1.36    1.10
  36   6   0   -1.61    0.93
  36   6   2    1.19    2.12
  36   6   4    1.27    0.93
  36   6   6    0.08    1.19
  36   6   8    2.04    1.19
  36   6  10   -0.17    0.68
  36   6  12   -0.85    0.85
  36   6  14    4.83    1.61
  36   6  16   -0.25    0.51
  36   6  18   -0.25    0.42
  36   6  20    0.17    0.76
  36   6  22    0.34    0.85
  36   7   1   -0.59    0.93
  36   7   3    0.59    1.02
  36   7   5    2.46    1.36
  36   7   7    0.08    1.36
  36   7   9    5.43    2.63
  36   7  11    3.73    2.21
  36   7  13   -1.36    0.76
  36   7  15    0.68    0.59
  36   7  17   -0.08    0.51
  36   7  19   -0.25    0.59
  36   7  21    1.10    1.02
  36   7  23   -1.19    0.76
  36   8   0    2.46    1.78
  36   8   2   -1.02    0.76
  36   8   4   -0.59    0.93
  36   8   6   -0.51    1.10
  36   8   8   -0.68    0.85
  36   8  10    0.59    0.76
  36   8  12   -1.10    0.85
  36   8  14    0.17    0.76
  36   8  16    0.51    0.59
  36   8  18    0.51    0.51
  36   8  20    0.85    0.68
  36   8  22   -0.08    1.19
  36   9   1    0.68    0.93
  36   9   3    0.42    0.93
  36   9   5    0.59    1.02
  36   9   7    5.34    2.63
  36   9   9    2.88    1.61
  36   9  11    3.39    1.44
  36   9  13    1.10    0.76
  36   9  15    0.25    0.68
  36   9  17   -0.17    0.42
  36   9  19    1.19    0.76
  36   9  21    3.48    1.36
  36  10   0    0.00    0.68
  36  10   2    1.44    1.44
  36  10   4   -1.70    1.10
  36  10   6    0.76    1.36
  36  10   8    0.25    0.76
  36  10  10    0.17    1.10
  36  10  12    0.68    0.85
  36  10  14    0.17    0.68
  36  10  16    0.25    0.85
  36  10  18    0.42    0.51
  36  10  20    0.51    0.51
  36  10  22   -0.59    1.70
  36  11   1    1.44    0.76
  36  11   3    1.44    1.10
  36  11   5    1.95    1.70
  36  11   7    1.10    1.27
  36  11   9    1.70    1.44
  36  11  11   -0.25    0.93
  36  11  13   -0.76    0.93
  36  11  15    0.42    0.68
  36  11  17    0.25    0.51
  36  11  19    0.51    0.59
  36  11  21   -0.59    0.68
  36  12   0   13.99    4.41
  36  12   2    1.44    0.85
  36  12   4    0.93    1.19
  36  12   6   -0.17    0.85
  36  12   8    0.25    0.68
  36  12  10   -0.68    1.02
  36  12  12   -0.08    0.93
  36  12  14   -0.51    0.85
  36  12  16    2.37    1.19
  36  12  18   -0.08    0.42
  36  12  20   -0.17    0.51
  36  13   1    0.76    0.68
  36  13   3    0.42    0.76
  36  13   5    0.25    0.76
  36  13   7    1.02    1.53
  36  13   9   -0.08    0.68
  36  13  11    0.00    0.51
  36  13  13    0.51    0.68
  36  13  15    0.51    0.85
  36  13  17    2.04    1.02
  36  13  19    1.10    1.02
  36  13  21   -0.34    1.70
  36  14   0    1.36    1.27
  36  14   2    1.53    1.27
  36  14   4    2.29    1.02
  36  14   6    4.83    1.95
  36  14   8    5.51    2.88
  36  14  10   -1.27    0.76
  36  14  12    0.08    0.76
  36  14  14   -0.25    0.68
  36  14  16    0.08    0.76
  36  14  18   -0.59    0.51
  36  14  20   -0.08    0.68
  36  15   1    0.17    0.76
  36  15   3    1.10    1.87
  36  15   5    0.00    0.68
  36  15   7   -0.34    0.59
  36  15   9   -0.85    0.59
  36  15  11    0.34    0.68
  36  15  13    0.00    0.59
  36  15  15    3.73    2.04
  36  15  17   -0.25    0.51
  36  15  19    0.17    1.19
  36  16   0    0.25    0.51
  36  16   2   -0.59    0.51
  36  16   4   -0.76    0.42
  36  16   6   -0.68    0.51
  36  16   8    0.59    0.59
  36  16  10   -0.08    0.76
  36  16  12    0.08    0.76
  36  16  14   -0.68    0.68
  36  16  16    0.51    0.68
  36  16  18   -0.68    1.19
  36  17   1   -0.17    0.42
  36  17   3    0.59    0.51
  36  17   5   -0.08    0.42
  36  17   7    0.34    0.42
  36  17   9    0.76    0.51
  36  17  11    0.59    0.59
  36  17  13    0.76    1.10
  36  17  15    2.97    1.19
  36  17  17    1.02    1.02
  36  18   0    1.36    1.02
  36  18   2    2.54    1.70
  36  18   4    0.17    0.51
  36  18   6    0.17    0.51
  36  18   8    0.68    0.51
  36  18  10    0.08    0.51
  36  18  12    0.25    0.42
  36  18  14   -0.17    0.68
  36  18  16    0.42    1.02
  36  19   1    0.59    0.68
  36  19   3   -0.34    0.59
  36  19   5   -0.34    0.42
  36  19   7    1.02    0.85
  36  19   9    0.85    0.76
  36  19  11    1.87    1.02
  36  19  13   -0.34    0.51
  36  19  15    0.17    1.87
  36  20   0   -0.51    0.68
  36  20   2   -0.08    0.68
  36  20   4    0.34    0.59
  36  20   6    1.02    1.70
  36  20   8   -0.25    0.59
  36  20  10    0.51    0.51
  36  20  12    0.34    0.59
  36  20  14    0.17    0.85
  36  21   1    0.00    0.76
  36  21   3   -0.08    0.68
  36  21   5    1.44    1.95
  36  21   7    4.66    1.78
  36  21   9    2.71    1.36
  36  21  11   -0.17    0.68
  36  22   0   -1.27    0.93
  36  22   2    0.08    0.76
  36  22   4    0.08    0.85
  36  22   6   -0.34    0.85
  36  22   8    0.34    0.59
  36  22  10   -0.85    0.51
  36  23   1   -0.34    0.68
  36  23   3    1.27    1.53
  36  23   5   -0.76    1.53
  36  23   7   -0.68    0.68
  36  24   0    0.34    1.02
  36  24   2    2.04    1.27
  37   1   0    1.61    1.10
  37   1   2   -1.70    1.19
  37   1   4   -0.17    1.19
  37   1   6    1.61    1.36
  37   1   8   -0.25    0.93
  37   1  10    1.19    0.85
  37   1  12    2.21    1.02
  37   1  14   -1.02    0.59
  37   1  16    1.27    0.59
  37   1  18    0.68    0.51
  37   1  20    0.25    0.59
  37   1  22    0.85    0.85
  37   2   1   -1.53    1.19
  37   2   3   -0.08    1.19
  37   2   5    0.00    1.10
  37   2   7   -0.17    1.95
  37   2   9   -0.59    0.93
  37   2  11    0.17    0.85
  37   2  13   -0.17    0.68
  37   2  15    0.93    0.93
  37   2  17   -0.93    0.51
  37   2  19    0.17    0.51
  37   2  21    0.00    0.76
  37   3   0    1.87    1.10
  37   3   2    0.51    1.19
  37   3   4   -0.34    1.27
  37   3   6    1.27    0.93
  37   3   8    0.76    0.93
  37   3  10   -1.02    1.02
  37   3  12    0.76    0.85
  37   3  14   -0.93    0.68
  37   3  16    0.17    0.68
  37   3  18    0.08    0.42
  37   3  20    0.51    0.68
  37   3  22   -0.34    1.19
  37   4   1    2.46    1.53
  37   4   3    1.53    1.27
  37   4   5    0.68    1.10
  37   4   7    2.04    1.02
  37   4   9   -0.42    0.85
  37   4  11    3.22    1.27
  37   4  13    0.34    1.02
  37   4  15   -0.17    0.68
  37   4  17   -0.51    0.51
  37   4  19    1.02    0.51
  37   4  21   -0.34    0.85
  37   5   0   -0.17    1.36
  37   5   2   -1.27    1.10
  37   5   4    1.02    0.93
  37   5   6    0.08    1.87
  37   5   8   12.21    4.83
  37   5  10   10.77    3.39
  37   5  12    1.36    1.27
  37   5  14    5.17    2.80
  37   5  16   -0.25    0.68
  37   5  18   -0.51    0.42
  37   5  20    1.19    1.02
  37   5  22    1.78    1.95
  37   6   1    2.71    1.10
  37   6   3    1.10    1.02
  37   6   5    5.34    2.12
  37   6   7    0.00    1.10
  37   6   9    1.95    1.36
  37   6  11    1.02    1.02
  37   6  13    0.25    0.93
  37   6  15   -0.42    0.76
  37   6  17   -0.17    0.51
  37   6  19    0.25    0.51
  37   6  21   -0.76    0.76
  37   7   0    1.02    1.02
  37   7   2    0.76    1.19
  37   7   4   -0.85    1.02
  37   7   6    1.02    1.36
  37   7   8    2.04    1.02
  37   7  10   -0.17    1.02
  37   7  12    1.36    1.02
  37   7  14    1.02    0.68
  37   7  16   -0.42    0.51
  37   7  18   -0.25    0.51
  37   7  20    1.36    1.10
  37   8   1   -1.10    0.85
  37   8   3   -0.34    0.93
  37   8   5   -1.19    1.36
  37   8   7    0.42    0.93
  37   8   9   -0.08    1.44
  37   8  11    0.00    0.68
  37   8  13   -1.02    0.93
  37   8  15   -0.17    0.93
  37   8  17    0.08    0.59
  37   8  19   -0.17    0.42
  37   8  21   -0.42    0.51
  37   9   0    0.51    0.85
  37   9   2   -0.59    0.85
  37   9   4   -0.34    0.85
  37   9   6    0.17    1.44
  37   9   8   -0.08    1.02
  37   9  10    4.24    1.61
  37   9  12    1.36    0.76
  37   9  14    0.76    1.02
  37   9  16   -0.08    0.76
  37   9  18    1.10    0.76
  37   9  20    2.46    1.36
  37  10   1    9.50   11.20
  37  10   3    0.00    1.19
  37  10   5    0.68    0.93
  37  10   7    3.39    1.78
  37  10   9   -0.93    1.10
  37  10  11   -0.93    0.93
  37  10  13   -1.10    0.85
  37  10  15    0.08    1.02
  37  10  17   -1.10    0.68
  37  10  19   -0.34    0.59
  37  10  21   -0.08    0.34
  37  11   0   -0.59    0.76
  37  11   2   -1.61    0.85
  37  11   4    1.10    1.10
  37  11   6   -0.76    1.27
  37  11   8   -0.17    1.36
  37  11  10   -1.53    0.85
  37  11  12    0.85    0.85
  37  11  14   -0.59    1.02
  37  11  16   -0.59    0.76
  37  11  18   -1.19    0.51
  37  11  20   -2.54    2.88
  37  12   1    0.59    0.76
  37  12   3   -0.08    0.93
  37  12   5    4.16    2.21
  37  12   7    0.85    0.93
  37  12   9   -0.08    1.02
  37  12  11   -1.19    1.19
  37  12  13   -0.17    0.85
  37  12  15   -0.42    0.93
  37  12  17   -0.25    0.68
  37  12  19    0.34    0.59
  37  13   0   -0.08    0.76
  37  13   2    0.93    0.76
  37  13   4   -0.17    0.76
  37  13   6    0.34    0.76
  37  13   8    2.12    1.02
  37  13  10    1.10    1.36
  37  13  12    0.25    0.93
  37  13  14   -0.08    0.85
  37  13  16    0.17    0.68
  37  13  18   -1.53    0.76
  37  14   1   -0.68    0.85
  37  14   3   -0.08    0.76
  37  14   5    1.19    0.93
  37  14   7    1.95    0.76
  37  14   9   -1.70    0.93
  37  14  11   -0.68    0.59
  37  14  13    0.08    0.59
  37  14  15    0.85    0.85
  37  14  17   -2.04    0.85
  37  15   0    8.06    2.12
  37  15   2    1.27    0.76
  37  15   4    1.78    0.76
  37  15   6   -0.51    0.59
  37  15   8    0.42    0.85
  37  15  10   -0.34    0.68
  37  15  12    1.36    1.19
  37  15  14   -2.04    0.76
  37  15  16   -0.34    1.10
  37  16   1    0.00    0.51
  37  16   3    0.51    0.76
  37  16   5   -0.17    0.68
  37  16   7   -0.42    0.59
  37  16   9   -0.25    0.59
  37  16  11    0.17    0.85
  37  16  13   -0.34    0.76
  37  16  15    0.51    0.42
  37  17   0   -0.08    0.42
  37  17   2    0.42    0.51
  37  17   4    0.17    0.51
  37  17   6   -0.76    0.51
  37  17   8    0.68    0.59
  37  17  10    0.51    0.68
  37  17  12    0.17    0.68
  37  17  14    0.00    0.51
  37  18   1   -0.17    0.42
  37  18   3    1.27    0.93
  37  18   5   -0.51    0.42
  37  18   7    0.51    0.59
  37  18   9    0.59    0.51
  37  18  11    0.34    0.59
  37  18  13    1.87    1.02
  37  19   0    0.25    0.51
  37  19   2    0.25    0.51
  37  19   4    0.42    0.42
  37  19   6    0.08    0.51
  37  19   8    0.59    0.93
  37  19  10    0.42    0.51
  37  19  12   -1.10    0.76
  37  20   1    0.25    0.59
  37  20   3   -0.42    0.51
  37  20   5    1.19    0.59
  37  20   7    5.77    1.95
  37  20   9    0.85    1.10
  37  20  11   -1.02    0.76
  37  21   0    1.10    0.59
  37  21   2   -0.76    0.68
  37  21   4   -0.51    0.59
  37  21   6    0.42    0.59
  37  21   8    1.61    0.85
  37  22   1    0.17    0.85
  37  22   3    1.10    0.93
  37  22   5   -1.10    0.51
  38   0   0   28.33   24.17
  38   1   1    1.02    1.44
  38   1   3   -0.17    1.02
  38   1   5    0.00    0.93
  38   1   7   -0.34    1.19
  38   1   9    1.95    1.02
  38   1  11    0.25    0.76
  38   1  13    0.76    0.85
  38   1  15   -0.25    0.59
  38   1  17    0.34    0.59
  38   1  19   -0.59    0.51
  38   1  21    0.08    0.93
  38   2   0   -2.46    1.10
  38   2   2    7.97    3.56
  38   2   4   -1.36    1.27
  38   2   6    7.38    2.21
  38   2   8    0.08    1.19
  38   2  10    2.97    1.36
  38   2  12    0.76    0.76
  38   2  14    3.56    1.44
  38   2  16    0.08    0.68
  38   2  18    0.85    0.85
  38   2  20    0.17    0.59
  38   3   1    0.68    1.02
  38   3   3   -0.85    1.10
  38   3   5    0.85    0.85
  38   3   7   -1.87    1.19
  38   3   9   -0.34    1.10
  38   3  11   -1.70    1.19
  38   3  13    0.51    1.02
  38   3  15   -0.85    0.76
  38   3  17   -0.08    0.68
  38   3  19    2.54    1.44
  38   3  21    1.27    0.68
  38   4   0    6.70    3.31
  38   4   2    3.22    1.36
  38   4   4    3.31    2.04
  38   4   6    2.88    2.37
  38   4   8    1.87    2.63
  38   4  10   -0.68    0.93
  38   4  12   -0.76    0.85
  38   4  14    0.17    0.76
  38   4  16    0.34    0.51
  38   4  18    1.87    0.76
  38   4  20   -0.25    0.51
  38   5   1    0.34    1.10
  38   5   3    0.59    1.36
  38   5   5   -1.53    1.02
  38   5   7    0.34    1.02
  38   5   9   -0.34    1.19
  38   5  11    1.02    0.85
  38   5  13    0.51    0.93
  38   5  15    1.44    1.10
  38   5  17   -0.08    0.76
  38   5  19    2.29    2.12
  38   6   0   -1.44    1.02
  38   6   2   -0.34    1.53
  38   6   4   -1.61    0.85
  38   6   6    0.51    1.02
  38   6   8    0.34    0.93
  38   6  10    0.51    1.02
  38   6  12   -0.42    1.02
  38   6  14    0.42    1.02
  38   6  16   -0.17    1.02
  38   6  18    1.19    0.76
  38   6  20   -0.68    0.34
  38   7   1   -0.17    1.02
  38   7   3   -0.08    1.02
  38   7   5    0.08    0.93
  38   7   7    2.63    1.44
  38   7   9    3.22    2.21
  38   7  11    2.21    2.54
  38   7  13    8.74    5.77
  38   7  15    1.02    1.19
  38   7  17   -0.17    0.51
  38   7  19    3.39    2.80
  38   8   0    0.17    1.19
  38   8   2    1.02    0.93
  38   8   4    9.08    4.24
  38   8   6    0.76    1.44
  38   8   8    3.22    2.63
  38   8  10   -1.02    1.27
  38   8  12   -1.10    0.85
  38   8  14    0.34    0.85
  38   8  16    1.36    0.76
  38   8  18    0.08    0.59
  38   9   1    0.51    0.93
  38   9   3    0.68    0.93
  38   9   5    3.99    1.95
  38   9   7    0.76    2.04
  38   9   9   -1.27    1.19
  38   9  11   -1.10    1.02
  38   9  13    0.08    1.02
  38   9  15    1.95    0.85
  38   9  17    0.68    0.76
  38   9  19   -1.10    0.68
  38  10   0    1.02    1.02
  38  10   2    2.46    1.53
  38  10   4    0.76    0.76
  38  10   6    0.68    0.85
  38  10   8    0.68    1.02
  38  10  10   -0.34    1.10
  38  10  12    0.51    0.68
  38  10  14   -0.25    0.93
  38  10  16   -0.34    0.68
  38  10  18   -0.42    0.51
  38  11   1   -0.42    1.44
  38  11   3   -0.42    0.93
  38  11   5   -0.42    0.93
  38  11   7    2.12    2.97
  38  11   9   -0.08    1.44
  38  11  11   -1.87    1.36
  38  11  13    0.51    1.02
  38  11  15    1.70    0.85
  38  11  17   -0.76    1.44
  38  12   0   -0.93    0.85
  38  12   2    0.34    0.76
  38  12   4    4.92    3.05
  38  12   6    0.59    0.85
  38  12   8    1.44    1.19
  38  12  10    0.34    1.10
  38  12  12   -0.68    1.27
  38  12  14    0.85    1.02
  38  12  16   -0.85    0.59
  38  13   1    0.08    0.93
  38  13   3    0.42    0.93
  38  13   5    1.78    1.02
  38  13   7    1.44    0.93
  38  13   9   -0.76    0.85
  38  13  11   -0.25    0.93
  38  13  13   -0.59    0.85
  38  13  15   -0.34    0.85
  38  14   0    1.78    0.76
  38  14   2   -0.51    0.76
  38  14   4   -0.25    0.85
  38  14   6    0.08    0.68
  38  14   8    0.51    0.59
  38  14  10   -0.08    1.02
  38  14  12   -1.36    1.27
  38  14  14   -1.53    1.61
  38  15   1   -0.76    0.76
  38  15   3    1.10    0.68
  38  15   5   -1.53    0.85
  38  15   7   -1.36    0.93
  38  15   9    1.44    0.85
  38  15  11   -0.17    0.59
  38  15  13    0.42    0.76
  38  16   0    1.19    0.85
  38  16   2   -0.85    0.76
  38  16   4    0.76    0.76
  38  16   6   -1.10    0.68
  38  16   8   -0.59    0.76
  38  16  10    1.44    0.68
  38  16  12   -0.51    1.02
  38  16  14    0.34    0.51
  38  17   1   -1.10    0.85
  38  17   3   -0.17    0.76
  38  17   5    2.71    1.61
  38  17   7   -0.17    0.68
  38  17   9    0.00    0.85
  38  17  11    3.22    1.19
  38  18   0    1.95    1.10
  38  18   2    3.82    1.36
  38  18   4    0.25    0.85
  38  18   6   -0.25    0.59
  38  18   8   -0.17    0.85
  38  18  10    0.17    1.36
  38  19   1    0.08    0.42
  38  19   3    0.42    0.51
  38  19   5    4.16    1.53
  38  19   7    3.99    3.73
  38  19   9   -1.02    0.93
  38  20   0   -0.85    0.51
  38  20   2   -0.08    0.51
  38  20   4   -0.76    0.34
  38  20   6    0.59    0.68
  38  21   1    0.59    1.78
  38  21   3   -1.36    2.12
  39   1   0    2.88    1.19
  39   1   2    1.02    1.19
  39   1   4    0.76    1.44
  39   1   6   -0.51    1.02
  39   1   8    0.68    0.85
  39   1  10    0.17    0.85
  39   1  12   -0.59    1.61
  39   1  14   -0.34    1.10
  39   1  16    0.00    0.76
  39   1  18   -0.17    0.68
  39   2   1    0.00    1.44
  39   2   3    5.00    6.28
  39   2   5   -2.21    1.44
  39   2   7    0.17    1.02
  39   2   9    2.04    1.53
  39   2  11   -0.76    1.19
  39   2  13    0.59    1.19
  39   2  15    1.27    0.85
  39   2  17   -0.76    1.19
  39   3   0    3.56    2.37
  39   3   2   -0.42    1.02
  39   3   4    0.68    1.61
  39   3   6    0.00    1.53
  39   3   8    2.71    1.53
  39   3  10    0.17    1.95
  39   3  12    0.42    1.02
  39   3  14   -0.08    1.10
  39   3  16    1.70    0.68
  39   3  18   -0.85    0.59
  39   4   1   -0.17    1.36
  39   4   3    0.76    1.36
  39   4   5   -0.17    1.10
  39   4   7   -0.93    1.27
  39   4   9    1.44    1.44
  39   4  11   -0.25    1.02
  39   4  13    0.17    1.10
  39   4  15   -0.93    1.02
  39   4  17   -0.59    0.59
  39   5   0    5.34    2.46
  39   5   2   -0.25    1.19
  39   5   4    0.85    0.93
  39   5   6   -0.93    1.70
  39   5   8    0.34    1.19
  39   5  10    0.93    1.19
  39   5  12    0.00    0.76
  39   5  14   -0.51    1.10
  39   5  16    0.42    0.93
  39   5  18   -0.25    0.85
  39   6   1    0.25    1.36
  39   6   3    2.04    1.19
  39   6   5    2.37    1.61
  39   6   7    0.51    1.70
  39   6   9    0.00    0.85
  39   6  11   -0.93    1.10
  39   6  13    0.76    0.93
  39   6  15    1.44    1.10
  39   6  17    0.68    0.93
  39   7   0    2.71    3.14
  39   7   2   -0.68    1.10
  39   7   4    0.25    1.02
  39   7   6   -2.21    1.10
  39   7   8    0.51    1.70
  39   7  10    1.44    1.70
  39   7  12    1.78    1.44
  39   7  14    0.76    1.10
  39   7  16   -0.59    1.02
  39   8   1    2.29    1.10
  39   8   3    0.59    1.19
  39   8   5   -0.85    1.10
  39   8   7    1.10    1.19
  39   8   9    0.59    1.53
  39   8  11    0.93    2.12
  39   8  13    3.05    1.44
  39   8  15    1.95    1.19
  39   8  17    0.08    0.68
  39   9   0    0.00    0.93
  39   9   2    0.68    1.10
  39   9   4    0.76    0.85
  39   9   6    0.42    1.19
  39   9   8   -0.25    1.70
  39   9  10   -0.25    1.10
  39   9  12   -0.17    1.44
  39   9  14    0.93    1.10
  39   9  16   -0.68    1.27
  39  10   1    0.42    1.10
  39  10   3   -0.17    0.93
  39  10   5    0.85    1.44
  39  10   7   10.26    3.14
  39  10   9    0.00    1.44
  39  10  11    1.36    1.27
  39  10  13   -0.51    0.76
  39  10  15   -1.44    1.19
  39  11   0    0.34    1.19
  39  11   2    1.10    0.85
  39  11   4    0.08    0.68
  39  11   6   -0.08    0.93
  39  11   8    0.76    1.27
  39  11  10   -3.31    1.27
  39  11  12   -1.95    1.02
  39  11  14   -0.34    1.10
  39  11  16    2.88    2.80
  39  12   1   -0.93    1.10
  39  12   3   -0.51    1.02
  39  12   5   -0.25    1.36
  39  12   7   -0.08    0.68
  39  12   9   -2.54    1.53
  39  12  11   -1.27    0.93
  39  12  13    1.44    0.93
  39  13   0   -1.27    1.02
  39  13   2   -0.51    0.76
  39  13   4    1.95    1.10
  39  13   6   -0.34    0.93
  39  13   8    0.76    1.10
  39  13  10   -0.17    1.10
  39  13  12   -0.25    1.61
  39  13  14    1.10    2.71
  39  14   1   -0.42    1.10
  39  14   3   -0.34    1.10
  39  14   5    0.85    0.93
  39  14   7   -0.25    1.44
  39  14   9   -2.04    0.93
  39  14  11   -2.63    1.53
  39  14  13    3.65    1.10
  39  15   0    1.27    0.76
  39  15   2    0.42    0.93
  39  15   4    1.10    1.02
  39  15   6   -0.17    0.76
  39  15   8   -0.85    0.93
  39  15  10    0.85    1.53
  39  15  12    1.53    1.70
  39  16   1   -0.93    0.76
  39  16   3    1.19    0.76
  39  16   5    0.25    1.02
  39  16   7   -0.51    1.19
  39  16   9   -0.25    1.36
  39  16  11   -1.36    1.70
  39  17   0    1.70    1.61
  39  17   2    9.67    5.60
  39  17   4   -0.42    1.27
  39  17   6   -0.76    0.93
  39  17   8   -0.25    1.10
  39  18   1    0.59    0.51
  39  18   3    4.33    2.80
  39  18   5    0.08    1.27
  39  18   7   11.96    2.37
  39  19   0   -1.44    0.93
  39  19   2   -0.76    0.76
  39  19   4   -1.78    0.51
  40   0   0    0.34    1.44
  40   1   1   -1.36    1.70
  40   1   3    0.17    1.36
  40   1   5    0.85    1.19
  40   1   7    0.85    1.27
  40   1   9    0.93    1.02
  40   1  11    0.59    1.61
  40   1  13    2.88    1.78
  40   1  15   -1.19    1.27
  40   2   0    2.37    0.93
  40   2   2    8.91    4.24
  40   2   4    0.93    1.44
  40   2   6    3.90    3.56
  40   2   8    0.34    0.93
  40   2  10   -2.54    1.61
  40   2  12   -1.44    1.70
  40   2  14   -0.76    1.10
  40   2  16   -1.27    1.10
  40   3   1    1.27    1.27
  40   3   3   -1.02    1.19
  40   3   5    1.19    2.21
  40   3   7    1.44    1.19
  40   3   9   -0.17    1.53
  40   3  11    0.76    0.93
  40   3  13    0.17    0.85
  40   3  15    0.34    1.10
  40   4   0   -1.02    1.19
  40   4   2    0.68    1.10
  40   4   4   -2.21    1.02
  40   4   6   -1.87    1.10
  40   4   8   -0.08    1.10
  40   4  10   -0.25    1.27
  40   4  12    0.08    1.10
  40   4  14   -0.08    1.19
  40   4  16   -4.07    3.73
  40   5   1    0.51    1.10
  40   5   3    2.63    3.90
  40   5   5   -1.19    0.93
  40   5   7   -1.10    1.02
  40   5   9    0.17    1.27
  40   5  11   -1.02    1.19
  40   5  13    2.97    0.85
  40   5  15   -0.34    1.36
  40   6   0    2.21    1.44
  40   6   2    0.85    2.29
  40   6   4    1.19    1.36
  40   6   6   -0.93    1.53
  40   6   8   -1.02    1.02
  40   6  10   -0.17    1.19
  40   6  12    1.02    1.70
  40   6  14   -0.17    1.02
  40   6  16    0.93    3.22
  40   7   1   -2.29    1.61
  40   7   3    0.68    1.10
  40   7   5   -0.42    1.53
  40   7   7   -0.51    1.19
  40   7   9    0.68    1.02
  40   7  11   -0.42    0.85
  40   7  13   -0.85    1.10
  40   7  15   -0.25    0.93
  40   8   0   -0.25    0.76
  40   8   2    1.87    1.53
  40   8   4    0.51    1.19
  40   8   6    0.34    0.85
  40   8   8    1.02    0.93
  40   8  10   -0.93    1.36
  40   8  12   -0.59    1.10
  40   8  14    0.59    0.76
  40   9   1    0.34    1.02
  40   9   3    1.53    1.02
  40   9   5   -2.71    1.36
  40   9   7    1.78    1.78
  40   9   9    2.54    1.10
  40   9  11   -1.70    0.93
  40   9  13   -2.12    1.27
  40  10   0   -0.34    1.02
  40  10   2    0.08    0.76
  40  10   4   -1.87    0.76
  40  10   6   -1.10    1.19
  40  10   8    0.25    1.44
  40  10  10    0.42    1.02
  40  10  12    0.25    1.27
  40  11   1   -0.85    1.10
  40  11   3    0.34    1.27
  40  11   5    2.54    1.44
  40  11   7    2.97    2.12
  40  11   9    0.68    1.36
  40  11  11   -0.17    1.02
  40  11  13   -1.87    2.37
  40  12   0   -0.25    1.02
  40  12   2   -0.59    1.10
  40  12   4    0.93    0.93
  40  12   6    1.02    1.10
  40  12   8    0.93    1.36
  40  12  10    0.76    1.19
  40  13   1    0.08    1.10
  40  13   3    0.17    0.93
  40  13   5   -0.17    0.68
  40  13   7   -0.34    1.10
  40  13   9   -0.17    1.78
  40  14   0    0.68    0.93
  40  14   2   -0.34    0.76
  40  14   4    0.34    0.85
  40  14   6    3.39    1.78
  40  14   8   -1.10    0.85
  40  15   1    0.42    1.10
  40  15   3   -0.51    1.36
  40  15   5   -0.08    1.10
  40  15   7   -1.44    0.76
  40  16   0    2.54    2.80
  40  16   2   -1.87    1.70
  40  16   4   -2.71    1.19
  40  16   6   -0.68    0.68
  40  17   1   -0.93    0.59
  41   1   0    0.51    0.85
  41   1   2   -1.02    1.10
  41   1   4   -1.02    0.68
  41   1   6   -1.19    1.02
  41   1   8    1.70    1.87
  41   1  10   -0.34    1.36
  41   1  12   -1.02    1.19
  41   1  14   -1.27    0.51
  41   2   1   10.43    4.58
  41   2   3    0.25    1.44
  41   2   5    1.70    1.36
  41   2   7   -0.25    1.70
  41   2   9   -0.17    1.27
  41   2  11   -3.73    1.95
  41   2  13   -0.85    0.85
  41   3   0    0.76    1.10
  41   3   2   -1.78    1.44
  41   3   4   -1.61    1.95
  41   3   6   -3.82    2.29
  41   3   8    1.19    1.27
  41   3  10    0.51    1.10
  41   3  12   -1.27    1.02
  41   4   1    1.78    1.36
  41   4   3   -1.02    1.10
  41   4   5    1.36    1.10
  41   4   7    0.93    1.53
  41   4   9   -0.68    0.93
  41   4  11   -0.59    1.70
  41   4  13    1.53    2.46
  41   5   0    2.04    1.87
  41   5   2   -1.95    1.02
  41   5   4   -0.76    1.02
  41   5   6   -1.19    1.02
  41   5   8   -0.76    1.10
  41   5  10   -0.51    1.53
  41   5  12   -2.54    1.10
  41   6   1    1.87    1.53
  41   6   3    2.63    1.10
  41   6   5   -0.25    1.02
  41   6   7    0.76    1.61
  41   6   9   -0.85    1.61
  41   6  11    2.04    1.44
  41   7   0    4.33    3.39
  41   7   2   -1.02    1.95
  41   7   4    0.17    1.44
  41   7   6   -1.53    1.44
  41   7   8    0.85    1.27
  41   7  10    0.51    1.19
  41   7  12    0.34    1.02
  41   8   1   -1.53    1.02
  41   8   3    0.76    0.93
  41   8   5   -0.17    1.36
  41   8   7   -0.76    0.76
  41   8   9   -2.04    1.10
  41   8  11   -1.19    1.10
  41   9   0    0.85    1.61
  41   9   2    0.08    1.27
  41   9   4   -2.29    1.53
  41   9   6    0.42    1.44
  41   9   8   -0.76    1.36
  41   9  10   -0.76    1.78
  41  10   1   -1.87    1.27
  41  10   3    0.42    1.02
  41  10   5   -0.51    1.10
  41  10   7    0.34    0.68
  41  10   9    1.61    1.36
  41  11   0    1.10    1.53
  41  11   2   -0.76    1.10
  41  11   4   -0.93    1.27
  41  11   6    0.42    0.51
  41  11   8   -1.36    0.93
  41  12   1    1.10    1.02
  41  12   3    1.02    1.44
  41  12   5    0.68    0.76
  41  12   7   -3.48    1.44
  41  13   0   -1.61    1.53
  41  13   2    1.53    1.27
  41  13   4   -0.42    1.02
  41  13   6   -0.42    1.95
  41  14   1   -0.17    0.76
  41  14   3    2.46    2.12
  42   1   1   -1.61    2.37
  42   1   3   -0.17    1.44
  42   1   5    0.00    0.85
  42   1   7   -1.19    0.76
  42   1   9   -0.59    1.27
  42   2   0    3.56    1.36
  42   2   2   -1.44    1.19
  42   2   4   -1.44    1.27
  42   2   6   -1.61    1.53
  42   2   8    0.85    0.93
  42   2  10   -3.90    2.46
  42   3   1   -2.71    1.19
  42   3   3   -0.34    1.78
  42   3   5    0.17    0.93
  42   3   7   -0.17    1.44
  42   3   9   -0.85    1.27
  42   4   0    3.73    4.16
  42   4   2   -0.76    1.87
  42   4   4   -0.51    1.87
  42   4   6    1.10    0.76
  42   4   8    0.59    1.95
  42   4  10   -2.04    1.27
  42   5   1   -1.61    1.27
  42   5   3    2.04    1.27
  42   5   5   -0.59    1.10
  42   5   7    0.85    1.61
  42   5   9    2.54    1.19
  42   6   0   -0.42    0.68
  42   6   2   -1.36    1.27
  42   6   4    2.21    0.93
  42   6   6   -0.59    1.36
  42   6   8   -3.14    1.78
  42   7   1   -3.22    1.95
  42   7   3    0.93    0.93
  42   7   5    0.93    1.53
  42   7   7   -0.17    1.44
  42   8   0    1.36    0.76
  42   8   2   -0.59    1.70
  42   8   4   -2.97    1.27
  42   8   6   -0.51    1.70
  42   8   8    0.08    1.19
  42   9   1   -0.59    1.02
  42   9   3    0.85    1.27
  42   9   5    1.19    1.44
  42  10   0   -1.36    1.61
  42  10   2   -0.25    2.54
  42  10   4   -0.76    0.17
  42  11   1   -1.02    2.46
  43   1   0    0.25    1.10
  43   1   2   -3.05    0.76
  43   1   4   -0.08    1.36
  43   2   1   -2.63    1.10
  43   2   3   -1.70    1.10
  43   3   0   -0.76    1.19
  43   3   2    1.02    2.12
  43   4   1    2.71    1.70
  43   4   3    3.39    3.31
  43   5   0   -0.93    1.27
  43   5   2   -2.29    1.53
   0   0   0    0.00    0.00

_computing_structure_solution     'SHELXT 2018/2 (Sheldrick, 2018)'
;
_shelx_hkl_checksum   44053

_shelx_fab_file
;
    0    1    1   1126.94      0.00
    0    0    2   1498.64      0.00
    1    1    2   -331.45      0.00
    0    2    2   -145.40      0.00
    2    2    2   1527.69      0.00
    0    1    3   -101.49      0.00
    1    2    3     40.53      0.00
    0    3    3    222.33      0.00
    2    3    3     -9.69      0.00
    0    0    4   -458.25      0.00
    1    1    4    364.82      0.00
    1    3    4     31.97      0.00
    0    2    4   -456.16      0.00
    2    2    4   -241.17      0.00
    3    3    4     23.93      0.00
    0    4    4    141.30      0.00
    2    4    4    256.98      0.00
    4    4    4     40.80      0.00
    0    1    5   -130.53      0.00
    1    2    5    206.12      0.00
    1    4    5     35.12      0.00
    2    3    5    106.34      0.00
    0    3    5     47.06      0.00
    3    4    5    152.79      0.00
    0    5    5    211.52      0.00
    2    5    5     18.42      0.00
    4    5    5     25.24      0.00
    0    0    6    -85.05      0.00
    1    1    6    -93.66      0.00
    1    3    6   -101.52      0.00
    1    5    6    -29.00      0.00
    0    2    6     78.83      0.00
    2    2    6   -275.14      0.00
    2    4    6    -28.48      0.00
    3    3    6    130.75      0.00
    3    5    6     59.22      0.00
    0    4    6   -331.40      0.00
    4    4    6     91.53      0.00
    5    5    6     88.74      0.00
    0    6    6   -234.76      0.00
    2    6    6   -124.76      0.00
    4    6    6    102.94      0.00
    6    6    6    -56.51      0.00
    0    1    7    187.63      0.00
    1    2    7    -81.84      0.00
    1    4    7     44.83      0.00
    1    6    7    -53.25      0.00
    2    3    7    -38.46      0.00
    2    5    7     96.18      0.00
    0    3    7   -122.63      0.00
    3    4    7    -35.30      0.00
    3    6    7    -77.85      0.00
    4    5    7     88.76      0.00
    0    5    7    -65.95      0.00
    5    6    7     46.60      0.00
    0    7    7    -33.11      0.00
    2    7    7     15.14      0.00
    4    7    7    -44.80      0.00
    6    7    7    -17.80      0.00
    0    0    8    -79.34      0.00
    1    1    8    -78.39      0.00
    1    3    8     35.00      0.00
    1    5    8    114.69      0.00
    1    7    8     24.78      0.00
    0    2    8     90.46      0.00
    2    2    8    -20.96      0.00
    2    4    8      1.99      0.00
    2    6    8     13.76      0.00
    3    3    8   -203.11      0.00
    3    5    8    -58.07      0.00
    3    7    8     -3.73      0.00
    0    4    8     43.06      0.00
    4    4    8    -60.85      0.00
    4    6    8     48.72      0.00
    5    5    8    -61.88      0.00
    5    7    8    -61.90      0.00
    0    6    8   -172.23      0.00
    6    6    8     -8.43      0.00
    7    7    8     32.60      0.00
    0    8    8    152.51      0.00
    2    8    8    -72.41      0.00
    4    8    8     33.47      0.00
    6    8    8    -47.20      0.00
    8    8    8     -9.62      0.00
    0    1    9     96.68      0.00
    1    2    9    -83.84      0.00
    1    4    9   -104.12      0.00
    1    6    9     33.48      0.00
    1    8    9    -19.28      0.00
    2    3    9   -209.43      0.00
    2    5    9    -96.97      0.00
    2    7    9    -32.34      0.00
    0    3    9    157.84      0.00
    3    4    9    -35.64      0.00
    3    6    9     80.35      0.00
    3    8    9    -16.08      0.00
    4    5    9     26.42      0.00
    4    7    9     34.11      0.00
    0    5    9    117.54      0.00
    5    6    9     -7.54      0.00
    5    8    9     31.38      0.00
    6    7    9     20.31      0.00
    0    7    9     45.44      0.00
    7    8    9     -1.66      0.00
    0    9    9     46.71      0.00
    2    9    9     40.92      0.00
    4    9    9     -9.91      0.00
    6    9    9     24.32      0.00
    8    9    9     37.63      0.00
    0    0   10    -21.60      0.00
    1    1   10    -95.03      0.00
    1    3   10    -64.41      0.00
    1    5   10    -15.23      0.00
    1    7   10    -12.51      0.00
    1    9   10     13.82      0.00
    0    2   10     -9.15      0.00
    2    2   10     -6.67      0.00
    2    4   10    -50.55      0.00
    2    6   10     44.58      0.00
    2    8   10    -23.03      0.00
    3    3   10     23.08      0.00
    3    5   10      2.10      0.00
    3    7   10     28.70      0.00
    3    9   10    -30.96      0.00
    0    4   10     98.74      0.00
    4    4   10    216.81      0.00
    4    6   10    -31.61      0.00
    4    8   10     39.79      0.00
    5    5   10     13.90      0.00
    5    7   10     29.43      0.00
    5    9   10     -2.60      0.00
    0    6   10    -24.47      0.00
    6    6   10    -85.77      0.00
    6    8   10      7.52      0.00
    7    7   10    -14.61      0.00
    7    9   10    -28.97      0.00
    0    8   10     -1.46      0.00
    8    8   10    -27.85      0.00
    9    9   10     27.48      0.00
    0   10   10     -2.62      0.00
    2   10   10     31.87      0.00
    4   10   10    -30.80      0.00
    6   10   10     52.20      0.00
    8   10   10     32.63      0.00
   10   10   10     22.82      0.00
    0    1   11    -14.48      0.00
    1    2   11     23.04      0.00
    1    4   11     17.01      0.00
    1    6   11     -0.24      0.00
    1    8   11     19.53      0.00
    1   10   11     -2.12      0.00
    2    3   11    -17.34      0.00
    2    5   11     26.18      0.00
    2    7   11     13.89      0.00
    2    9   11    -23.21      0.00
    0    3   11      7.57      0.00
    3    4   11     14.47      0.00
    3    6   11     41.47      0.00
    3    8   11    -11.77      0.00
    3   10   11     -7.83      0.00
    4    5   11    -17.79      0.00
    4    7   11     34.28      0.00
    4    9   11     35.43      0.00
    0    5   11    -45.07      0.00
    5    6   11     -9.41      0.00
    5    8   11     10.94      0.00
    5   10   11    -11.16      0.00
    6    7   11     25.13      0.00
    6    9   11    -30.23      0.00
    0    7   11     11.22      0.00
    7    8   11     -4.51      0.00
    7   10   11     21.17      0.00
    8    9   11    -32.24      0.00
    0    9   11     11.91      0.00
    9   10   11      3.70      0.00
    0   11   11     55.37      0.00
    2   11   11    -19.84      0.00
    4   11   11    -28.54      0.00
    6   11   11     -7.85      0.00
    8   11   11     13.11      0.00
   10   11   11    -22.95      0.00
    0    0   12    116.94      0.00
    1    1   12      1.26      0.00
    1    3   12      3.93      0.00
    1    5   12     69.95      0.00
    1    7   12     27.97      0.00
    1    9   12     21.63      0.00
    1   11   12     12.69      0.00
    0    2   12     15.47      0.00
    2    2   12     33.39      0.00
    2    4   12     30.74      0.00
    2    6   12      4.51      0.00
    2    8   12     -2.24      0.00
    2   10   12    -14.37      0.00
    3    3   12    -11.59      0.00
    3    5   12    -17.83      0.00
    3    7   12     -6.69      0.00
    3    9   12      9.73      0.00
    3   11   12     14.05      0.00
    0    4   12     83.91      0.00
    4    4   12    -60.19      0.00
    4    6   12     19.75      0.00
    4    8   12     26.18      0.00
    4   10   12     53.40      0.00
    5    5   12    -32.16      0.00
    5    7   12     -5.42      0.00
    5    9   12      3.51      0.00
    5   11   12     15.86      0.00
    0    6   12      2.69      0.00
    6    6   12     11.99      0.00
    6    8   12    -14.49      0.00
    6   10   12      2.28      0.00
    7    7   12     19.20      0.00
    7    9   12      5.93      0.00
    7   11   12    -22.62      0.00
    0    8   12     41.47      0.00
    8    8   12     15.56      0.00
    8   10   12    -10.34      0.00
    9    9   12    -24.43      0.00
    9   11   12    121.71      0.00
    0   10   12     -4.84      0.00
   10   10   12    -31.89      0.00
   11   11   12    -25.03      0.00
    0   12   12    -34.25      0.00
    2   12   12    -22.41      0.00
    4   12   12    -25.15      0.00
    6   12   12    -23.36      0.00
    8   12   12     19.37      0.00
   10   12   12    -16.89      0.00
   12   12   12    -39.03      0.00
    0    1   13    -31.68      0.00
    1    2   13     31.50      0.00
    1    4   13     47.04      0.00
    1    6   13      2.88      0.00
    1    8   13      9.81      0.00
    1   10   13      2.43      0.00
    1   12   13    -18.88      0.00
    2    3   13     -7.74      0.00
    2    5   13      7.57      0.00
    2    7   13     -8.42      0.00
    2    9   13     12.79      0.00
    2   11   13     23.51      0.00
    0    3   13     75.76      0.00
    3    4   13     -1.23      0.00
    3    6   13      2.72      0.00
    3    8   13    -34.50      0.00
    3   10   13     -1.96      0.00
    3   12   13      6.29      0.00
    4    5   13     24.68      0.00
    4    7   13      6.73      0.00
    4    9   13    -10.86      0.00
    4   11   13     -0.15      0.00
    0    5   13      2.27      0.00
    5    6   13     -0.66      0.00
    5    8   13     -3.65      0.00
    5   10   13    -16.16      0.00
    5   12   13    -35.31      0.00
    6    7   13      4.26      0.00
    6    9   13    -16.21      0.00
    6   11   13     22.66      0.00
    0    7   13    -18.81      0.00
    7    8   13     22.02      0.00
    7   10   13    -20.28      0.00
    7   12   13   -103.90      0.00
    8    9   13     -8.45      0.00
    8   11   13     19.66      0.00
    0    9   13     23.94      0.00
    9   10   13     -1.97      0.00
    9   12   13    -38.73      0.00
   10   11   13     77.97      0.00
    0   11   13    -44.78      0.00
   11   12   13    -32.04      0.00
    0   13   13     53.21      0.00
    2   13   13     35.06      0.00
    4   13   13     -2.76      0.00
    6   13   13    -45.47      0.00
    8   13   13     12.36      0.00
   10   13   13      3.89      0.00
   12   13   13      6.57      0.00
    0    0   14    -77.66      0.00
    1    1   14     -3.22      0.00
    1    3   14     -5.58      0.00
    1    5   14     -7.33      0.00
    1    7   14     -4.28      0.00
    1    9   14    -20.04      0.00
    1   11   14     24.51      0.00
    1   13   14    132.18      0.00
    0    2   14     -7.69      0.00
    2    2   14    -63.76      0.00
    2    4   14      8.02      0.00
    2    6   14    -56.96      0.00
    2    8   14    -13.74      0.00
    2   10   14      1.46      0.00
    2   12   14    -10.68      0.00
    3    3   14     24.83      0.00
    3    5   14     -0.50      0.00
    3    7   14      5.12      0.00
    3    9   14     -3.43      0.00
    3   11   14    -18.32      0.00
    3   13   14     50.42      0.00
    0    4   14     36.89      0.00
    4    4   14    -59.63      0.00
    4    6   14     40.43      0.00
    4    8   14      5.60      0.00
    4   10   14      5.91      0.00
    4   12   14    -30.21      0.00
    5    5   14    -45.73      0.00
    5    7   14      5.01      0.00
    5    9   14    -19.15      0.00
    5   11   14    -36.72      0.00
    5   13   14     49.26      0.00
    0    6   14     41.69      0.00
    6    6   14    -39.88      0.00
    6    8   14     78.38      0.00
    6   10   14     38.83      0.00
    6   12   14    -19.17      0.00
    7    7   14    -48.48      0.00
    7    9   14     -1.93      0.00
    7   11   14   -111.05      0.00
    7   13   14      6.04      0.00
    0    8   14    -29.37      0.00
    8    8   14    -38.59      0.00
    8   10   14   -138.44      0.00
    8   12   14    -38.63      0.00
    9    9   14    -84.38      0.00
    9   11   14    -32.96      0.00
    9   13   14    -14.77      0.00
    0   10   14     20.26      0.00
   10   10   14    -21.31      0.00
   10   12   14      9.32      0.00
   11   11   14     -0.79      0.00
   11   13   14     16.10      0.00
    0   12   14    -29.09      0.00
   12   12   14     21.31      0.00
   13   13   14     24.45      0.00
    0   14   14     59.31      0.00
    2   14   14     26.29      0.00
    4   14   14     32.23      0.00
    6   14   14     -8.66      0.00
    8   14   14     45.75      0.00
   10   14   14      2.20      0.00
   12   14   14      9.15      0.00
   14   14   14     19.04      0.00
    0    1   15     44.28      0.00
    1    2   15    -28.82      0.00
    1    4   15     16.62      0.00
    1    6   15    -16.66      0.00
    1    8   15      7.24      0.00
    1   10   15    -37.90      0.00
    1   12   15    -81.17      0.00
    1   14   15      8.96      0.00
    2    3   15    -19.20      0.00
    2    5   15     11.19      0.00
    2    7   15     -3.78      0.00
    2    9   15     -6.48      0.00
    2   11   15     21.96      0.00
    2   13   15     11.37      0.00
    0    3   15     21.39      0.00
    3    4   15    -11.75      0.00
    3    6   15      8.79      0.00
    3    8   15     14.07      0.00
    3   10   15    -44.62      0.00
    3   12   15     12.83      0.00
    3   14   15      4.97      0.00
    4    5   15    -24.74      0.00
    4    7   15     -9.46      0.00
    4    9   15      7.15      0.00
    4   11   15     43.38      0.00
    4   13   15      8.96      0.00
    0    5   15    -23.45      0.00
    5    6   15     20.32      0.00
    5    8   15      6.41      0.00
    5   10   15     -5.38      0.00
    5   12   15     45.16      0.00
    5   14   15     23.08      0.00
    6    7   15    -27.28      0.00
    6    9   15     61.45      0.00
    6   11   15     97.82      0.00
    6   13   15     -7.85      0.00
    0    7   15     -3.30      0.00
    7    8   15    102.19      0.00
    7   10   15     48.92      0.00
    7   12   15     11.20      0.00
    7   14   15    -15.27      0.00
    8    9   15    103.37      0.00
    8   11   15     15.56      0.00
    8   13   15      4.86      0.00
    0    9   15     28.78      0.00
    9   10   15      7.22      0.00
    9   12   15     -1.42      0.00
    9   14   15     -0.27      0.00
   10   11   15      3.40      0.00
   10   13   15      4.79      0.00
    0   11   15    -36.91      0.00
   11   12   15    -15.13      0.00
   11   14   15     18.52      0.00
   12   13   15     -5.02      0.00
    0   13   15     13.12      0.00
   13   14   15     13.36      0.00
    0   15   15     37.59      0.00
    2   15   15     -8.50      0.00
    4   15   15    -14.24      0.00
    6   15   15    -14.84      0.00
    8   15   15     -5.27      0.00
   10   15   15     -8.52      0.00
   12   15   15      0.69      0.00
   14   15   15      2.10      0.00
    0    0   16     21.52      0.00
    1    1   16    -14.22      0.00
    1    3   16    -16.50      0.00
    1    5   16    -14.68      0.00
    1    7   16     -2.94      0.00
    1    9   16    -22.01      0.00
    1   11   16      1.75      0.00
    1   13   16     18.30      0.00
    1   15   16      3.02      0.00
    0    2   16     10.32      0.00
    2    2   16     17.82      0.00
    2    4   16     36.40      0.00
    2    6   16    -18.05      0.00
    2    8   16     19.43      0.00
    2   10   16     18.86      0.00
    2   12   16     19.31      0.00
    2   14   16    -33.96      0.00
    3    3   16     25.00      0.00
    3    5   16      6.32      0.00
    3    7   16     12.23      0.00
    3    9   16      5.54      0.00
    3   11   16     45.27      0.00
    3   13   16     -0.89      0.00
    3   15   16     18.07      0.00
    0    4   16     16.21      0.00
    4    4   16    -32.71      0.00
    4    6   16    -21.18      0.00
    4    8   16    -48.77      0.00
    4   10   16    -21.66      0.00
    4   12   16      5.56      0.00
    4   14   16    -19.52      0.00
    5    5   16     49.14      0.00
    5    7   16     47.06      0.00
    5    9   16   -142.28      0.00
    5   11   16    -17.81      0.00
    5   13   16     -5.04      0.00
    5   15   16     -8.83      0.00
    0    6   16     10.45      0.00
    6    6   16    -17.45      0.00
    6    8   16     35.90      0.00
    6   10   16    -20.15      0.00
    6   12   16      4.51      0.00
    6   14   16    -11.29      0.00
    7    7   16    -58.09      0.00
    7    9   16    -29.44      0.00
    7   11   16      5.02      0.00
    7   13   16     -2.64      0.00
    7   15   16     13.95      0.00
    0    8   16    -28.82      0.00
    8    8   16     96.21      0.00
    8   10   16    -25.89      0.00
    8   12   16      0.99      0.00
    8   14   16      1.40      0.00
    9    9   16     10.47      0.00
    9   11   16      4.30      0.00
    9   13   16      1.39      0.00
    9   15   16      4.94      0.00
    0   10   16     11.55      0.00
   10   10   16      6.25      0.00
   10   12   16      5.62      0.00
   10   14   16     -7.11      0.00
   11   11   16      6.24      0.00
   11   13   16     -8.65      0.00
   11   15   16      5.32      0.00
    0   12   16      9.01      0.00
   12   12   16      5.56      0.00
   12   14   16    -14.24      0.00
   13   13   16     -1.82      0.00
   13   15   16     17.10      0.00
    0   14   16    -28.45      0.00
   14   14   16     13.22      0.00
   15   15   16    -17.31      0.00
    0   16   16    -33.48      0.00
    2   16   16    -20.42      0.00
    4   16   16    -14.07      0.00
    6   16   16    -12.17      0.00
    8   16   16     -0.83      0.00
   10   16   16      1.12      0.00
   12   16   16    -15.71      0.00
   14   16   16      2.37      0.00
   16   16   16     -9.04      0.00
    0    1   17    -23.77      0.00
    1    2   17      8.43      0.00
    1    4   17    -29.16      0.00
    1    6   17      1.12      0.00
    1    8   17    -35.25      0.00
    1   10   17    -19.67      0.00
    1   12   17    -27.51      0.00
    1   14   17     -4.76      0.00
    1   16   17     -0.62      0.00
    2    3   17    -31.82      0.00
    2    5   17    -14.67      0.00
    2    7   17     14.46      0.00
    2    9   17    -10.15      0.00
    2   11   17      4.20      0.00
    2   13   17      1.20      0.00
    2   15   17     -6.54      0.00
    0    3   17     13.17      0.00
    3    4   17     17.74      0.00
    3    6   17     17.26      0.00
    3    8   17    164.52      0.00
    3   10   17    -41.13      0.00
    3   12   17    -14.31      0.00
    3   14   17     -1.41      0.00
    3   16   17    -23.26      0.00
    4    5   17      9.62      0.00
    4    7   17     81.45      0.00
    4    9   17    -30.53      0.00
    4   11   17     -6.24      0.00
    4   13   17      9.40      0.00
    4   15   17     28.18      0.00
    0    5   17     37.86      0.00
    5    6   17    -37.73      0.00
    5    8   17     40.70      0.00
    5   10   17    -24.62      0.00
    5   12   17    -13.60      0.00
    5   14   17      9.68      0.00
    5   16   17     -7.54      0.00
    6    7   17    -38.20      0.00
    6    9   17    -15.89      0.00
    6   11   17     -0.39      0.00
    6   13   17     -2.30      0.00
    6   15   17     -0.61      0.00
    0    7   17    -17.63      0.00
    7    8   17    -25.44      0.00
    7   10   17     19.57      0.00
    7   12   17      6.51      0.00
    7   14   17    -17.48      0.00
    7   16   17    -14.11      0.00
    8    9   17     -3.86      0.00
    8   11   17    -14.24      0.00
    8   13   17      5.79      0.00
    8   15   17      3.64      0.00
    0    9   17     42.17      0.00
    9   10   17     -0.24      0.00
    9   12   17     -2.56      0.00
    9   14   17     -6.03      0.00
    9   16   17      0.17      0.00
   10   11   17    -14.94      0.00
   10   13   17     -4.75      0.00
   10   15   17    -15.07      0.00
    0   11   17     14.85      0.00
   11   12   17      3.07      0.00
   11   14   17     13.18      0.00
   11   16   17     12.32      0.00
   12   13   17      1.03      0.00
   12   15   17      1.23      0.00
    0   13   17     20.14      0.00
   13   14   17      1.56      0.00
   13   16   17     -4.61      0.00
   14   15   17     -5.61      0.00
    0   15   17     20.30      0.00
   15   16   17      2.51      0.00
    0   17   17     14.56      0.00
    2   17   17      3.67      0.00
    4   17   17      3.07      0.00
    6   17   17    -10.69      0.00
    8   17   17     10.66      0.00
   10   17   17     -1.53      0.00
   12   17   17    -12.04      0.00
   14   17   17    -11.46      0.00
   16   17   17      3.92      0.00
    0    0   18    103.38      0.00
    1    1   18     -1.74      0.00
    1    3   18    -45.48      0.00
    1    5   18     35.27      0.00
    1    7   18    -78.01      0.00
    1    9   18     -6.87      0.00
    1   11   18     15.46      0.00
    1   13   18    -41.41      0.00
    1   15   18     -9.53      0.00
    1   17   18     23.81      0.00
    0    2   18    -35.79      0.00
    2    2   18     17.33      0.00
    2    4   18     21.55      0.00
    2    6   18   -102.03      0.00
    2    8   18    -54.86      0.00
    2   10   18    -12.99      0.00
    2   12   18     -4.83      0.00
    2   14   18      5.17      0.00
    2   16   18    -14.75      0.00
    3    3   18     80.65      0.00
    3    5   18     98.29      0.00
    3    7   18    -19.81      0.00
    3    9   18      0.85      0.00
    3   11   18    -17.31      0.00
    3   13   18    -18.44      0.00
    3   15   18     19.73      0.00
    3   17   18      7.13      0.00
    0    4   18     49.60      0.00
    4    4   18    116.98      0.00
    4    6   18    -20.13      0.00
    4    8   18     22.53      0.00
    4   10   18      3.56      0.00
    4   12   18     -3.01      0.00
    4   14   18     -2.29      0.00
    4   16   18     15.46      0.00
    5    5   18    -76.84      0.00
    5    7   18     -5.63      0.00
    5    9   18     -7.93      0.00
    5   11   18     -0.75      0.00
    5   13   18     27.55      0.00
    5   15   18      6.20      0.00
    5   17   18      4.25      0.00
    0    6   18     66.24      0.00
    6    6   18     35.12      0.00
    6    8   18     16.42      0.00
    6   10   18    -22.07      0.00
    6   12   18      3.87      0.00
    6   14   18     -8.97      0.00
    6   16   18      5.50      0.00
    7    7   18     10.18      0.00
    7    9   18     14.67      0.00
    7   11   18      8.68      0.00
    7   13   18      3.09      0.00
    7   15   18      5.25      0.00
    7   17   18      6.54      0.00
    0    8   18     59.98      0.00
    8    8   18     -4.25      0.00
    8   10   18     -0.72      0.00
    8   12   18      3.65      0.00
    8   14   18     10.10      0.00
    8   16   18     11.67      0.00
    9    9   18      3.31      0.00
    9   11   18     18.42      0.00
    9   13   18      1.26      0.00
    9   15   18    -16.41      0.00
    9   17   18     -2.34      0.00
    0   10   18     41.86      0.00
   10   10   18     42.83      0.00
   10   12   18    -13.39      0.00
   10   14   18      1.92      0.00
   10   16   18     -6.35      0.00
   11   11   18      4.76      0.00
   11   13   18     -6.92      0.00
   11   15   18      6.28      0.00
   11   17   18      2.19      0.00
    0   12   18     28.05      0.00
   12   12   18     21.03      0.00
   12   14   18     13.73      0.00
   12   16   18      6.94      0.00
   13   13   18     11.53      0.00
   13   15   18      3.09      0.00
   13   17   18      0.77      0.00
    0   14   18      6.04      0.00
   14   14   18     -2.07      0.00
   14   16   18      1.69      0.00
   15   15   18     -2.62      0.00
   15   17   18      1.97      0.00
    0   16   18     -7.03      0.00
   16   16   18     16.98      0.00
   17   17   18     -6.96      0.00
    0   18   18     30.55      0.00
    2   18   18    -27.11      0.00
    4   18   18     11.86      0.00
    6   18   18      2.21      0.00
    8   18   18     15.95      0.00
   10   18   18    -20.70      0.00
   12   18   18    -12.21      0.00
   14   18   18     -3.15      0.00
   16   18   18     -3.25      0.00
   18   18   18    -11.57      0.00
    0    1   19    132.07      0.00
    1    2   19   -129.28      0.00
    1    4   19    -45.70      0.00
    1    6   19     32.89      0.00
    1    8   19    -37.12      0.00
    1   10   19     11.46      0.00
    1   12   19      9.01      0.00
    1   14   19    -14.38      0.00
    1   16   19     -3.22      0.00
    1   18   19     -7.00      0.00
    2    3   19      9.37      0.00
    2    5   19     36.70      0.00
    2    7   19     -8.74      0.00
    2    9   19    -18.03      0.00
    2   11   19      9.54      0.00
    2   13   19     27.50      0.00
    2   15   19    -11.99      0.00
    2   17   19      4.79      0.00
    0    3   19    -10.06      0.00
    3    4   19     26.71      0.00
    3    6   19    -11.07      0.00
    3    8   19      7.03      0.00
    3   10   19     12.78      0.00
    3   12   19     24.59      0.00
    3   14   19      7.13      0.00
    3   16   19      5.50      0.00
    3   18   19     18.66      0.00
    4    5   19     -0.98      0.00
    4    7   19     -0.84      0.00
    4    9   19      1.33      0.00
    4   11   19     -2.59      0.00
    4   13   19     -7.99      0.00
    4   15   19     -3.45      0.00
    4   17   19     15.14      0.00
    0    5   19    -45.60      0.00
    5    6   19      7.75      0.00
    5    8   19     -3.00      0.00
    5   10   19     20.43      0.00
    5   12   19    -10.90      0.00
    5   14   19    -17.93      0.00
    5   16   19     28.28      0.00
    5   18   19     11.56      0.00
    6    7   19     -3.34      0.00
    6    9   19    -44.23      0.00
    6   11   19    -10.07      0.00
    6   13   19      6.79      0.00
    6   15   19    -15.33      0.00
    6   17   19      0.64      0.00
    0    7   19     16.94      0.00
    7    8   19      3.33      0.00
    7   10   19      1.85      0.00
    7   12   19     -6.42      0.00
    7   14   19     14.34      0.00
    7   16   19     -9.74      0.00
    7   18   19    -13.98      0.00
    8    9   19      5.07      0.00
    8   11   19     22.00      0.00
    8   13   19     -7.06      0.00
    8   15   19      7.62      0.00
    8   17   19     -3.99      0.00
    0    9   19     28.74      0.00
    9   10   19    -12.51      0.00
    9   12   19    -14.45      0.00
    9   14   19      2.20      0.00
    9   16   19     -4.13      0.00
    9   18   19      3.53      0.00
   10   11   19      7.46      0.00
   10   13   19      6.63      0.00
   10   15   19     -3.33      0.00
   10   17   19     -5.71      0.00
    0   11   19    -10.07      0.00
   11   12   19    -15.18      0.00
   11   14   19    -14.51      0.00
   11   16   19     -2.09      0.00
   11   18   19      3.77      0.00
   12   13   19      7.28      0.00
   12   15   19      5.76      0.00
   12   17   19     -3.42      0.00
    0   13   19      5.22      0.00
   13   14   19      4.17      0.00
   13   16   19     -8.13      0.00
   13   18   19      4.24      0.00
   14   15   19      0.04      0.00
   14   17   19      6.53      0.00
    0   15   19     -7.55      0.00
   15   16   19      5.13      0.00
   15   18   19     -9.16      0.00
   16   17   19      4.80      0.00
    0   17   19     -3.40      0.00
   17   18   19     -4.69      0.00
    0   19   19     15.46      0.00
    2   19   19      2.35      0.00
    4   19   19     24.63      0.00
    6   19   19      0.97      0.00
    8   19   19      8.88      0.00
   10   19   19      9.92      0.00
   12   19   19     -4.28      0.00
   14   19   19     -8.22      0.00
   16   19   19      5.14      0.00
   18   19   19     -5.73      0.00
    0    0   20    135.66      0.00
    1    1   20     -5.86      0.00
    1    3   20     -2.22      0.00
    1    5   20    -14.73      0.00
    1    7   20     -1.29      0.00
    1    9   20     -0.43      0.00
    1   11   20      7.78      0.00
    1   13   20     -0.25      0.00
    1   15   20     17.87      0.00
    1   17   20      8.05      0.00
    1   19   20     -2.88      0.00
    0    2   20    -21.96      0.00
    2    2   20    -13.42      0.00
    2    4   20      1.54      0.00
    2    6   20     -5.42      0.00
    2    8   20     -6.83      0.00
    2   10   20     25.73      0.00
    2   12   20    -15.92      0.00
    2   14   20      0.51      0.00
    2   16   20     -3.91      0.00
    2   18   20      3.29      0.00
    3    3   20    -13.37      0.00
    3    5   20     25.03      0.00
    3    7   20     10.31      0.00
    3    9   20     -4.23      0.00
    3   11   20      9.52      0.00
    3   13   20      3.24      0.00
    3   15   20    -19.84      0.00
    3   17   20    -20.08      0.00
    3   19   20    -18.82      0.00
    0    4   20     42.50      0.00
    4    4   20    -32.69      0.00
    4    6   20     -6.90      0.00
    4    8   20     -3.88      0.00
    4   10   20     -1.29      0.00
    4   12   20      3.71      0.00
    4   14   20      5.66      0.00
    4   16   20    -15.70      0.00
    4   18   20      0.65      0.00
    5    5   20     12.12      0.00
    5    7   20     34.45      0.00
    5    9   20      1.01      0.00
    5   11   20     -5.25      0.00
    5   13   20     -7.42      0.00
    5   15   20    -15.14      0.00
    5   17   20     -5.57      0.00
    5   19   20     -4.32      0.00
    0    6   20    -14.82      0.00
    6    6   20     37.40      0.00
    6    8   20    -11.68      0.00
    6   10   20    -16.76      0.00
    6   12   20      0.03      0.00
    6   14   20    -11.51      0.00
    6   16   20     -0.11      0.00
    6   18   20     -8.87      0.00
    7    7   20     -3.50      0.00
    7    9   20      8.42      0.00
    7   11   20     13.65      0.00
    7   13   20     -3.69      0.00
    7   15   20     -7.33      0.00
    7   17   20     -4.51      0.00
    7   19   20     -3.43      0.00
    0    8   20    -13.75      0.00
    8    8   20     11.14      0.00
    8   10   20    -12.76      0.00
    8   12   20     14.05      0.00
    8   14   20     -0.44      0.00
    8   16   20     -5.00      0.00
    8   18   20      0.18      0.00
    9    9   20    -37.67      0.00
    9   11   20     -2.94      0.00
    9   13   20      2.65      0.00
    9   15   20      3.75      0.00
    9   17   20      8.15      0.00
    9   19   20     -4.80      0.00
    0   10   20    -16.86      0.00
   10   10   20    -12.44      0.00
   10   12   20      6.71      0.00
   10   14   20    -12.91      0.00
   10   16   20    -11.33      0.00
   10   18   20      2.12      0.00
   11   11   20     -4.28      0.00
   11   13   20      3.40      0.00
   11   15   20      3.40      0.00
   11   17   20     -2.00      0.00
   11   19   20     -9.66      0.00
    0   12   20     19.26      0.00
   12   12   20     17.36      0.00
   12   14   20      1.11      0.00
   12   16   20      2.36      0.00
   12   18   20      5.99      0.00
   13   13   20     -3.78      0.00
   13   15   20     -0.72      0.00
   13   17   20      5.02      0.00
   13   19   20      4.25      0.00
    0   14   20     -4.56      0.00
   14   14   20     -4.03      0.00
   14   16   20     -8.05      0.00
   14   18   20     10.11      0.00
   15   15   20     10.42      0.00
   15   17   20    -14.71      0.00
   15   19   20     -3.48      0.00
    0   16   20     -4.02      0.00
   16   16   20     -7.88      0.00
   16   18   20     -5.57      0.00
   17   17   20     -8.18      0.00
   17   19   20      4.21      0.00
    0   18   20      9.96      0.00
   18   18   20      4.93      0.00
   19   19   20      5.24      0.00
    0   20   20     37.47      0.00
    2   20   20     12.79      0.00
    4   20   20     -2.35      0.00
    6   20   20     -4.42      0.00
    8   20   20      9.22      0.00
   10   20   20    -14.84      0.00
   12   20   20      6.12      0.00
   14   20   20     -1.08      0.00
   16   20   20      5.02      0.00
   18   20   20     -3.29      0.00
   20   20   20     13.11      0.00
    0    1   21      9.98      0.00
    1    2   21      1.43      0.00
    1    4   21     -1.94      0.00
    1    6   21      8.43      0.00
    1    8   21     -0.06      0.00
    1   10   21      4.38      0.00
    1   12   21      1.52      0.00
    1   14   21    -19.60      0.00
    1   16   21     -6.73      0.00
    1   18   21     -7.50      0.00
    1   20   21      8.56      0.00
    2    3   21     -8.28      0.00
    2    5   21     -7.50      0.00
    2    7   21    -12.43      0.00
    2    9   21     -0.66      0.00
    2   11   21     -4.00      0.00
    2   13   21     -2.82      0.00
    2   15   21    -10.83      0.00
    2   17   21     -4.21      0.00
    2   19   21      5.49      0.00
    0    3   21    -15.51      0.00
    3    4   21     -7.53      0.00
    3    6   21    -11.06      0.00
    3    8   21     11.01      0.00
    3   10   21     -9.66      0.00
    3   12   21     -5.05      0.00
    3   14   21      8.04      0.00
    3   16   21     10.66      0.00
    3   18   21     19.19      0.00
    3   20   21     -8.63      0.00
    4    5   21     -6.71      0.00
    4    7   21     19.34      0.00
    4    9   21     -2.42      0.00
    4   11   21      5.16      0.00
    4   13   21     11.29      0.00
    4   15   21     15.84      0.00
    4   17   21     -2.80      0.00
    4   19   21      6.42      0.00
    0    5   21     23.18      0.00
    5    6   21    -20.91      0.00
    5    8   21      7.88      0.00
    5   10   21    -12.85      0.00
    5   12   21      9.29      0.00
    5   14   21      9.69      0.00
    5   16   21     -3.63      0.00
    5   18   21     -5.18      0.00
    5   20   21    -16.85      0.00
    6    7   21     -6.89      0.00
    6    9   21      5.18      0.00
    6   11   21     13.12      0.00
    6   13   21     -5.32      0.00
    6   15   21     -2.33      0.00
    6   17   21     -4.30      0.00
    6   19   21    -14.46      0.00
    0    7   21     -2.08      0.00
    7    8   21      8.45      0.00
    7   10   21      4.90      0.00
    7   12   21     -3.49      0.00
    7   14   21     -1.49      0.00
    7   16   21      7.62      0.00
    7   18   21     -4.50      0.00
    7   20   21    -12.14      0.00
    8    9   21     -8.51      0.00
    8   11   21     -1.84      0.00
    8   13   21      1.69      0.00
    8   15   21     13.21      0.00
    8   17   21     -5.96      0.00
    8   19   21     -5.96      0.00
    0    9   21      4.06      0.00
    9   10   21     -4.17      0.00
    9   12   21      5.15      0.00
    9   14   21     -5.36      0.00
    9   16   21      1.15      0.00
    9   18   21      6.39      0.00
    9   20   21      6.19      0.00
   10   11   21     -1.08      0.00
   10   13   21     -3.10      0.00
   10   15   21     -3.62      0.00
   10   17   21      4.16      0.00
   10   19   21      6.38      0.00
    0   11   21     10.34      0.00
   11   12   21     11.34      0.00
   11   14   21      5.29      0.00
   11   16   21      1.04      0.00
   11   18   21      0.51      0.00
   11   20   21     -1.43      0.00
   12   13   21     -9.22      0.00
   12   15   21     12.65      0.00
   12   17   21      3.16      0.00
   12   19   21     -5.07      0.00
    0   13   21      7.88      0.00
   13   14   21      4.65      0.00
   13   16   21      5.93      0.00
   13   18   21     -2.08      0.00
   13   20   21     -3.88      0.00
   14   15   21     -8.20      0.00
   14   17   21      4.94      0.00
   14   19   21     -0.86      0.00
    0   15   21      2.20      0.00
   15   16   21      2.50      0.00
   15   18   21      0.37      0.00
   15   20   21      2.79      0.00
   16   17   21      9.70      0.00
   16   19   21      5.69      0.00
    0   17   21     -1.94      0.00
   17   18   21      5.29      0.00
   17   20   21     -4.87      0.00
   18   19   21     -1.57      0.00
    0   19   21    -13.13      0.00
   19   20   21     -8.02      0.00
    0   21   21    -13.84      0.00
    2   21   21     -2.33      0.00
    4   21   21      7.16      0.00
    6   21   21    -16.43      0.00
    8   21   21      7.95      0.00
   10   21   21     11.60      0.00
   12   21   21      6.17      0.00
   14   21   21     -7.08      0.00
   16   21   21     -3.92      0.00
   18   21   21     -9.25      0.00
   20   21   21      0.70      0.00
    0    0   22    -54.59      0.00
    1    1   22     10.39      0.00
    1    3   22      8.16      0.00
    1    5   22     -7.60      0.00
    1    7   22      6.01      0.00
    1    9   22      8.00      0.00
    1   11   22      6.91      0.00
    1   13   22     -1.75      0.00
    1   15   22     -0.44      0.00
    1   17   22      9.08      0.00
    1   19   22     14.07      0.00
    1   21   22     -4.62      0.00
    0    2   22     -9.80      0.00
    2    2   22      7.24      0.00
    2    4   22      7.02      0.00
    2    6   22      9.43      0.00
    2    8   22    -19.11      0.00
    2   10   22      4.69      0.00
    2   12   22     -3.02      0.00
    2   14   22      7.01      0.00
    2   16   22    -15.40      0.00
    2   18   22      0.19      0.00
    2   20   22      2.54      0.00
    3    3   22     -5.20      0.00
    3    5   22     -2.03      0.00
    3    7   22      0.84      0.00
    3    9   22      2.15      0.00
    3   11   22    -10.40      0.00
    3   13   22     -0.56      0.00
    3   15   22      6.24      0.00
    3   17   22      1.88      0.00
    3   19   22     -4.55      0.00
    3   21   22     -1.45      0.00
    0    4   22      3.20      0.00
    4    4   22     -4.08      0.00
    4    6   22     20.76      0.00
    4    8   22     -7.53      0.00
    4   10   22    -17.25      0.00
    4   12   22      0.33      0.00
    4   14   22      7.92      0.00
    4   16   22      1.72      0.00
    4   18   22     -1.46      0.00
    4   20   22      2.05      0.00
    5    5   22    -14.58      0.00
    5    7   22     12.24      0.00
    5    9   22      0.48      0.00
    5   11   22     -4.85      0.00
    5   13   22     -1.58      0.00
    5   15   22      8.93      0.00
    5   17   22      6.11      0.00
    5   19   22     -3.99      0.00
    5   21   22     -4.99      0.00
    0    6   22      6.63      0.00
    6    6   22     -3.15      0.00
    6    8   22     -5.92      0.00
    6   10   22     -4.86      0.00
    6   12   22     16.35      0.00
    6   14   22     -1.78      0.00
    6   16   22     -3.98      0.00
    6   18   22     -3.26      0.00
    6   20   22     -5.18      0.00
    7    7   22     -3.25      0.00
    7    9   22     11.10      0.00
    7   11   22      5.84      0.00
    7   13   22     23.29      0.00
    7   15   22     12.27      0.00
    7   17   22     -0.46      0.00
    7   19   22     -5.27      0.00
    7   21   22     -3.60      0.00
    0    8   22     16.28      0.00
    8    8   22      1.09      0.00
    8   10   22     -4.25      0.00
    8   12   22      4.80      0.00
    8   14   22     -6.19      0.00
    8   16   22      5.28      0.00
    8   18   22      7.83      0.00
    8   20   22      1.78      0.00
    9    9   22     -2.35      0.00
    9   11   22      9.13      0.00
    9   13   22     -4.36      0.00
    9   15   22      2.83      0.00
    9   17   22     -2.88      0.00
    9   19   22     -1.17      0.00
    9   21   22     -1.86      0.00
    0   10   22    -28.93      0.00
   10   10   22     21.13      0.00
   10   12   22     -8.26      0.00
   10   14   22     -7.18      0.00
   10   16   22     -0.90      0.00
   10   18   22     -4.61      0.00
   10   20   22      3.65      0.00
   11   11   22     -1.41      0.00
   11   13   22      0.62      0.00
   11   15   22      1.49      0.00
   11   17   22      5.20      0.00
   11   19   22     -3.20      0.00
   11   21   22     -2.53      0.00
    0   12   22     12.28      0.00
   12   12   22    -31.82      0.00
   12   14   22     11.83      0.00
   12   16   22     -2.80      0.00
   12   18   22     -5.38      0.00
   12   20   22      8.90      0.00
   13   13   22     -5.95      0.00
   13   15   22      0.13      0.00
   13   17   22     -1.19      0.00
   13   19   22     -1.61      0.00
   13   21   22     -8.84      0.00
    0   14   22      6.56      0.00
   14   14   22      4.32      0.00
   14   16   22      4.12      0.00
   14   18   22     10.22      0.00
   14   20   22      1.46      0.00
   15   15   22     -4.44      0.00
   15   17   22     12.40      0.00
   15   19   22      5.31      0.00
   15   21   22      1.84      0.00
    0   16   22      6.87      0.00
   16   16   22     -2.28      0.00
   16   18   22    -12.61      0.00
   16   20   22      9.00      0.00
   17   17   22     12.94      0.00
   17   19   22    -14.84      0.00
   17   21   22      0.64      0.00
    0   18   22     21.92      0.00
   18   18   22     -4.42      0.00
   18   20   22      3.64      0.00
   19   19   22     11.44      0.00
   19   21   22      1.07      0.00
    0   20   22     -0.03      0.00
   20   20   22      6.43      0.00
   21   21   22     -4.73      0.00
    0   22   22     11.18      0.00
    2   22   22     10.76      0.00
    4   22   22     -3.67      0.00
    6   22   22     13.87      0.00
    8   22   22     10.01      0.00
   10   22   22     16.19      0.00
   12   22   22     -1.89      0.00
   14   22   22     -2.89      0.00
   16   22   22     -5.54      0.00
   18   22   22      2.88      0.00
   20   22   22     -9.69      0.00
   22   22   22      7.41      0.00
    0    1   23      4.47      0.00
    1    2   23     -1.00      0.00
    1    4   23     10.15      0.00
    1    6   23    -10.82      0.00
    1    8   23     -1.57      0.00
    1   10   23     -7.49      0.00
    1   12   23     12.45      0.00
    1   14   23     10.16      0.00
    1   16   23     -0.26      0.00
    1   18   23      1.55      0.00
    1   20   23    -12.64      0.00
    1   22   23     -0.27      0.00
    2    3   23     -8.26      0.00
    2    5   23     -8.05      0.00
    2    7   23     -0.65      0.00
    2    9   23     -8.60      0.00
    2   11   23      5.54      0.00
    2   13   23      8.96      0.00
    2   15   23     -5.55      0.00
    2   17   23    -21.20      0.00
    2   19   23      2.45      0.00
    2   21   23    -14.67      0.00
    0    3   23    -14.30      0.00
    3    4   23     -5.91      0.00
    3    6   23     -7.02      0.00
    3    8   23     -4.14      0.00
    3   10   23     11.46      0.00
    3   12   23     -5.94      0.00
    3   14   23     -8.72      0.00
    3   16   23     -2.93      0.00
    3   18   23     -4.63      0.00
    3   20   23      6.22      0.00
    3   22   23      1.46      0.00
    4    5   23      6.88      0.00
    4    7   23      0.96      0.00
    4    9   23      2.51      0.00
    4   11   23     -1.68      0.00
    4   13   23      5.12      0.00
    4   15   23      6.66      0.00
    4   17   23     21.45      0.00
    4   19   23      2.97      0.00
    4   21   23      0.29      0.00
    0    5   23    -12.74      0.00
    5    6   23      1.05      0.00
    5    8   23     12.72      0.00
    5   10   23     -4.01      0.00
    5   12   23     -4.17      0.00
    5   14   23     -0.55      0.00
    5   16   23     -3.94      0.00
    5   18   23      6.06      0.00
    5   20   23    -11.85      0.00
    5   22   23     -6.39      0.00
    6    7   23    -13.18      0.00
    6    9   23      7.65      0.00
    6   11   23     -2.08      0.00
    6   13   23     -4.83      0.00
    6   15   23     -4.15      0.00
    6   17   23      8.44      0.00
    6   19   23      2.19      0.00
    6   21   23    -10.23      0.00
    0    7   23      3.30      0.00
    7    8   23      5.46      0.00
    7   10   23      1.56      0.00
    7   12   23      2.57      0.00
    7   14   23     -6.71      0.00
    7   16   23     -0.24      0.00
    7   18   23      3.69      0.00
    7   20   23     -5.92      0.00
    7   22   23     15.92      0.00
    8    9   23     10.18      0.00
    8   11   23     -5.76      0.00
    8   13   23     -4.09      0.00
    8   15   23     -2.21      0.00
    8   17   23      2.02      0.00
    8   19   23     -7.35      0.00
    8   21   23     -3.75      0.00
    0    9   23      2.89      0.00
    9   10   23      4.94      0.00
    9   12   23     -3.67      0.00
    9   14   23     -6.19      0.00
    9   16   23     -4.44      0.00
    9   18   23      1.84      0.00
    9   20   23      2.18      0.00
    9   22   23    -21.95      0.00
   10   11   23     -4.23      0.00
   10   13   23     -9.38      0.00
   10   15   23     -2.84      0.00
   10   17   23     -4.99      0.00
   10   19   23     -1.36      0.00
   10   21   23    -11.73      0.00
    0   11   23     -2.77      0.00
   11   12   23      8.64      0.00
   11   14   23     -2.60      0.00
   11   16   23     -1.85      0.00
   11   18   23     -6.29      0.00
   11   20   23     -3.78      0.00
   11   22   23     -2.20      0.00
   12   13   23     -3.41      0.00
   12   15   23     -5.27      0.00
   12   17   23      5.97      0.00
   12   19   23      9.10      0.00
   12   21   23      0.03      0.00
    0   13   23    -21.01      0.00
   13   14   23     -4.91      0.00
   13   16   23     13.63      0.00
   13   18   23     -8.68      0.00
   13   20   23    -16.95      0.00
   13   22   23      0.85      0.00
   14   15   23     -1.40      0.00
   14   17   23     -3.08      0.00
   14   19   23      8.23      0.00
   14   21   23     -0.94      0.00
    0   15   23     12.95      0.00
   15   16   23    -12.82      0.00
   15   18   23     10.66      0.00
   15   20   23     11.80      0.00
   15   22   23     -0.91      0.00
   16   17   23     -2.73      0.00
   16   19   23      7.25      0.00
   16   21   23      0.60      0.00
    0   17   23     44.72      0.00
   17   18   23      9.34      0.00
   17   20   23      1.17      0.00
   17   22   23     -8.98      0.00
   18   19   23      2.00      0.00
   18   21   23     -4.62      0.00
    0   19   23     -3.07      0.00
   19   20   23     12.04      0.00
   19   22   23     -7.89      0.00
   20   21   23      8.23      0.00
    0   21   23     11.24      0.00
   21   22   23     -4.70      0.00
    0   23   23     39.07      0.00
    2   23   23    -17.86      0.00
    4   23   23      0.74      0.00
    6   23   23     -6.08      0.00
    8   23   23      6.27      0.00
   10   23   23      4.75      0.00
   12   23   23     -1.68      0.00
   14   23   23      6.19      0.00
   16   23   23     12.12      0.00
   18   23   23     -5.53      0.00
   20   23   23     -2.47      0.00
   22   23   23     -0.42      0.00
    0    0   24    -20.99      0.00
    1    1   24     -8.16      0.00
    1    3   24     -9.13      0.00
    1    5   24     15.38      0.00
    1    7   24    -10.49      0.00
    1    9   24      4.38      0.00
    1   11   24      4.69      0.00
    1   13   24     -7.81      0.00
    1   15   24      6.00      0.00
    1   17   24      0.20      0.00
    1   19   24     11.81      0.00
    1   21   24      3.78      0.00
    1   23   24     -3.81      0.00
    0    2   24     18.24      0.00
    2    2   24     -4.17      0.00
    2    4   24      4.38      0.00
    2    6   24    -14.91      0.00
    2    8   24      2.00      0.00
    2   10   24     -0.63      0.00
    2   12   24     18.62      0.00
    2   14   24      3.34      0.00
    2   16   24     -2.06      0.00
    2   18   24     -1.78      0.00
    2   20   24     -7.40      0.00
    2   22   24     -6.97      0.00
    3    3   24      4.86      0.00
    3    5   24     17.69      0.00
    3    7   24      2.30      0.00
    3    9   24      0.50      0.00
    3   11   24     -8.64      0.00
    3   13   24     -7.94      0.00
    3   15   24     -4.52      0.00
    3   17   24     -3.89      0.00
    3   19   24      4.37      0.00
    3   21   24      2.33      0.00
    3   23   24      6.80      0.00
    0    4   24     -8.80      0.00
    4    4   24     34.88      0.00
    4    6   24     10.41      0.00
    4    8   24     15.75      0.00
    4   10   24      8.23      0.00
    4   12   24      3.87      0.00
    4   14   24      6.26      0.00
    4   16   24      8.64      0.00
    4   18   24      2.07      0.00
    4   20   24      7.45      0.00
    4   22   24      0.28      0.00
    5    5   24    -18.57      0.00
    5    7   24     -2.42      0.00
    5    9   24      1.80      0.00
    5   11   24      8.39      0.00
    5   13   24      4.67      0.00
    5   15   24      2.08      0.00
    5   17   24      3.89      0.00
    5   19   24    -10.74      0.00
    5   21   24     -3.26      0.00
    5   23   24      6.21      0.00
    0    6   24     14.73      0.00
    6    6   24      3.53      0.00
    6    8   24      0.83      0.00
    6   10   24     -5.80      0.00
    6   12   24     -9.48      0.00
    6   14   24    -14.63      0.00
    6   16   24     -3.91      0.00
    6   18   24      6.37      0.00
    6   20   24     -6.80      0.00
    6   22   24     -2.00      0.00
    7    7   24    -10.06      0.00
    7    9   24      7.89      0.00
    7   11   24      2.26      0.00
    7   13   24     11.17      0.00
    7   15   24     -5.35      0.00
    7   17   24      1.94      0.00
    7   19   24      1.84      0.00
    7   21   24      4.37      0.00
    7   23   24      4.82      0.00
    0    8   24     17.19      0.00
    8    8   24    -17.84      0.00
    8   10   24     21.56      0.00
    8   12   24      7.86      0.00
    8   14   24     -2.57      0.00
    8   16   24     -8.26      0.00
    8   18   24     -5.75      0.00
    8   20   24     -8.82      0.00
    8   22   24     12.88      0.00
    9    9   24     -1.96      0.00
    9   11   24      3.83      0.00
    9   13   24     -4.38      0.00
    9   15   24     10.68      0.00
    9   17   24     -8.20      0.00
    9   19   24      4.04      0.00
    9   21   24      2.47      0.00
    9   23   24      0.04      0.00
    0   10   24     -9.98      0.00
   10   10   24     -5.53      0.00
   10   12   24     -4.20      0.00
   10   14   24     -2.25      0.00
   10   16   24      3.40      0.00
   10   18   24    -15.32      0.00
   10   20   24      3.45      0.00
   10   22   24     -3.48      0.00
   11   11   24      4.91      0.00
   11   13   24     -0.66      0.00
   11   15   24     -6.46      0.00
   11   17   24      5.30      0.00
   11   19   24     -2.05      0.00
   11   21   24      1.92      0.00
   11   23   24      1.66      0.00
    0   12   24     13.07      0.00
   12   12   24     13.25      0.00
   12   14   24     -0.18      0.00
   12   16   24    -10.30      0.00
   12   18   24      0.71      0.00
   12   20   24     16.86      0.00
   12   22   24     -3.11      0.00
   13   13   24      9.30      0.00
   13   15   24      4.92      0.00
   13   17   24     -5.28      0.00
   13   19   24      5.60      0.00
   13   21   24      0.46      0.00
   13   23   24      0.55      0.00
    0   14   24    -12.40      0.00
   14   14   24    -13.89      0.00
   14   16   24      4.64      0.00
   14   18   24     -3.79      0.00
   14   20   24     -5.34      0.00
   14   22   24     -8.17      0.00
   15   15   24     -9.41      0.00
   15   17   24      0.58      0.00
   15   19   24      1.74      0.00
   15   21   24     -5.78      0.00
   15   23   24      8.67      0.00
    0   16   24      0.87      0.00
   16   16   24     -3.05      0.00
   16   18   24      8.13      0.00
   16   20   24      5.12      0.00
   16   22   24     -1.29      0.00
   17   17   24     -3.16      0.00
   17   19   24      1.27      0.00
   17   21   24      0.48      0.00
   17   23   24     -3.77      0.00
    0   18   24     13.66      0.00
   18   18   24      3.87      0.00
   18   20   24    -14.61      0.00
   18   22   24      2.40      0.00
   19   19   24      4.27      0.00
   19   21   24      8.27      0.00
   19   23   24     -3.10      0.00
    0   20   24      2.83      0.00
   20   20   24      9.22      0.00
   20   22   24      3.58      0.00
   21   21   24     -2.04      0.00
   21   23   24      4.71      0.00
    0   22   24     35.36      0.00
   22   22   24    -20.36      0.00
   23   23   24    -11.73      0.00
    0   24   24     16.37      0.00
    2   24   24     -4.45      0.00
    4   24   24      1.79      0.00
    6   24   24      7.34      0.00
    8   24   24     12.76      0.00
   10   24   24      1.40      0.00
   12   24   24     10.82      0.00
   14   24   24    -17.30      0.00
   16   24   24      0.15      0.00
   18   24   24      2.84      0.00
   20   24   24     -8.37      0.00
   22   24   24      1.63      0.00
   24   24   24     13.03      0.00
    0    1   25      7.79      0.00
    1    2   25     -4.38      0.00
    1    4   25      0.52      0.00
    1    6   25     12.55      0.00
    1    8   25     -2.62      0.00
    1   10   25     10.19      0.00
    1   12   25    -14.75      0.00
    1   14   25     -0.44      0.00
    1   16   25      5.11      0.00
    1   18   25     -3.95      0.00
    1   20   25     -1.52      0.00
    1   22   25     17.86      0.00
    1   24   25     -1.36      0.00
    2    3   25      9.62      0.00
    2    5   25      4.35      0.00
    2    7   25     11.86      0.00
    2    9   25     -3.36      0.00
    2   11   25    -10.19      0.00
    2   13   25     -0.88      0.00
    2   15   25     17.64      0.00
    2   17   25     -9.46      0.00
    2   19   25      7.23      0.00
    2   21   25    -11.48      0.00
    2   23   25     -6.55      0.00
    0    3   25      4.06      0.00
    3    4   25      6.45      0.00
    3    6   25    -12.04      0.00
    3    8   25    -14.41      0.00
    3   10   25      5.61      0.00
    3   12   25      5.39      0.00
    3   14   25     -5.24      0.00
    3   16   25     -0.40      0.00
    3   18   25      0.99      0.00
    3   20   25     -9.58      0.00
    3   22   25      5.77      0.00
    3   24   25     17.45      0.00
    4    5   25     11.25      0.00
    4    7   25     -0.69      0.00
    4    9   25      4.65      0.00
    4   11   25     -6.27      0.00
    4   13   25     -0.26      0.00
    4   15   25     -9.47      0.00
    4   17   25     -6.26      0.00
    4   19   25    -10.02      0.00
    4   21   25     -3.32      0.00
    4   23   25      4.05      0.00
    0    5   25     -1.57      0.00
    5    6   25     -7.73      0.00
    5    8   25      2.78      0.00
    5   10   25     -3.29      0.00
    5   12   25      2.56      0.00
    5   14   25     -9.18      0.00
    5   16   25     -3.46      0.00
    5   18   25      3.67      0.00
    5   20   25     -6.64      0.00
    5   22   25    -11.00      0.00
    5   24   25     -2.41      0.00
    6    7   25      2.90      0.00
    6    9   25     -4.32      0.00
    6   11   25      2.42      0.00
    6   13   25     -3.95      0.00
    6   15   25      6.23      0.00
    6   17   25     -0.66      0.00
    6   19   25      7.84      0.00
    6   21   25      2.67      0.00
    6   23   25      0.78      0.00
    0    7   25     -1.18      0.00
    7    8   25     -9.01      0.00
    7   10   25     -1.64      0.00
    7   12   25      5.48      0.00
    7   14   25      8.82      0.00
    7   16   25     -0.87      0.00
    7   18   25     -7.86      0.00
    7   20   25      2.16      0.00
    7   22   25      0.02      0.00
    7   24   25      3.83      0.00
    8    9   25     -6.00      0.00
    8   11   25     -6.16      0.00
    8   13   25     -6.97      0.00
    8   15   25      0.25      0.00
    8   17   25      0.64      0.00
    8   19   25      2.85      0.00
    8   21   25     -7.54      0.00
    8   23   25     -3.08      0.00
    0    9   25      1.51      0.00
    9   10   25      1.47      0.00
    9   12   25     -6.08      0.00
    9   14   25     -1.81      0.00
    9   16   25      7.16      0.00
    9   18   25      2.34      0.00
    9   20   25      0.60      0.00
    9   22   25     -9.00      0.00
    9   24   25      1.54      0.00
   10   11   25     -4.24      0.00
   10   13   25     -3.76      0.00
   10   15   25      8.15      0.00
   10   17   25     -8.57      0.00
   10   19   25      2.87      0.00
   10   21   25     -1.20      0.00
   10   23   25      7.63      0.00
    0   11   25     -3.53      0.00
   11   12   25     -7.61      0.00
   11   14   25     -4.20      0.00
   11   16   25     -6.44      0.00
   11   18   25     -5.67      0.00
   11   20   25    -15.27      0.00
   11   22   25    -15.15      0.00
   11   24   25     -3.85      0.00
   12   13   25     -0.94      0.00
   12   15   25     -4.11      0.00
   12   17   25      2.59      0.00
   12   19   25    -11.77      0.00
   12   21   25      3.89      0.00
   12   23   25     -6.46      0.00
    0   13   25     10.86      0.00
   13   14   25    -12.90      0.00
   13   16   25     -8.01      0.00
   13   18   25     -1.71      0.00
   13   20   25     -8.87      0.00
   13   22   25      9.76      0.00
   13   24   25     -0.72      0.00
   14   15   25      6.86      0.00
   14   17   25     -1.76      0.00
   14   19   25    -17.37      0.00
   14   21   25      5.21      0.00
   14   23   25     -6.84      0.00
    0   15   25      3.76      0.00
   15   16   25    -11.62      0.00
   15   18   25     -2.65      0.00
   15   20   25      0.21      0.00
   15   22   25     -0.06      0.00
   15   24   25      0.79      0.00
   16   17   25     19.87      0.00
   16   19   25     -8.49      0.00
   16   21   25     -5.00      0.00
   16   23   25      2.20      0.00
    0   17   25     -2.38      0.00
   17   18   25     -0.93      0.00
   17   20   25     -1.24      0.00
   17   22   25      6.85      0.00
   17   24   25     -2.90      0.00
   18   19   25     -4.95      0.00
   18   21   25     -4.79      0.00
   18   23   25      7.56      0.00
    0   19   25      0.59      0.00
   19   20   25     -9.32      0.00
   19   22   25      5.88      0.00
   19   24   25     -6.50      0.00
   20   21   25     -6.27      0.00
   20   23   25     11.89      0.00
    0   21   25     18.19      0.00
   21   22   25     -7.51      0.00
   21   24   25      8.37      0.00
   22   23   25     -3.07      0.00
    0   23   25      3.63      0.00
   23   24   25     -2.13      0.00
    0   25   25      2.71      0.00
    2   25   25     -3.22      0.00
    4   25   25     -6.79      0.00
    6   25   25      0.70      0.00
    8   25   25      5.88      0.00
   10   25   25     -1.63      0.00
   12   25   25     10.86      0.00
   14   25   25      0.40      0.00
   16   25   25     -6.09      0.00
   18   25   25     -6.60      0.00
   20   25   25    -22.44      0.00
   22   25   25    -16.89      0.00
   24   25   25      7.78      0.00
    0    0   26     11.25      0.00
    1    1   26    -19.47      0.00
    1    3   26     -5.97      0.00
    1    5   26     -6.60      0.00
    1    7   26      2.29      0.00
    1    9   26     -6.55      0.00
    1   11   26     -0.64      0.00
    1   13   26     -2.80      0.00
    1   15   26      6.61      0.00
    1   17   26     11.20      0.00
    1   19   26     -6.81      0.00
    1   21   26      3.76      0.00
    1   23   26      3.51      0.00
    1   25   26     -2.05      0.00
    0    2   26     11.80      0.00
    2    2   26    -21.78      0.00
    2    4   26    -10.50      0.00
    2    6   26      0.03      0.00
    2    8   26     13.75      0.00
    2   10   26     -2.58      0.00
    2   12   26      6.84      0.00
    2   14   26     -7.15      0.00
    2   16   26     -2.57      0.00
    2   18   26     13.06      0.00
    2   20   26      0.04      0.00
    2   22   26     -2.65      0.00
    2   24   26      2.44      0.00
    3    3   26     -1.23      0.00
    3    5   26      9.57      0.00
    3    7   26      2.04      0.00
    3    9   26      5.13      0.00
    3   11   26      0.39      0.00
    3   13   26      1.70      0.00
    3   15   26      1.09      0.00
    3   17   26     -5.25      0.00
    3   19   26     -7.76      0.00
    3   21   26     -5.47      0.00
    3   23   26      8.11      0.00
    3   25   26     -3.73      0.00
    0    4   26     18.49      0.00
    4    4   26     -5.03      0.00
    4    6   26      5.81      0.00
    4    8   26      3.87      0.00
    4   10   26     -0.79      0.00
    4   12   26     -4.68      0.00
    4   14   26      3.70      0.00
    4   16   26      9.49      0.00
    4   18   26      5.57      0.00
    4   20   26      4.52      0.00
    4   22   26     23.88      0.00
    4   24   26      5.12      0.00
    5    5   26     17.98      0.00
    5    7   26     -1.30      0.00
    5    9   26      7.13      0.00
    5   11   26      4.64      0.00
    5   13   26      0.37      0.00
    5   15   26     -1.28      0.00
    5   17   26     -1.66      0.00
    5   19   26      5.25      0.00
    5   21   26     -0.56      0.00
    5   23   26     -2.30      0.00
    5   25   26     -5.14      0.00
    0    6   26     10.69      0.00
    6    6   26    -13.74      0.00
    6    8   26      3.09      0.00
    6   10   26      2.51      0.00
    6   12   26     12.63      0.00
    6   14   26      1.88      0.00
    6   16   26      0.40      0.00
    6   18   26    -12.35      0.00
    6   20   26     12.28      0.00
    6   22   26    -11.12      0.00
    6   24   26      3.36      0.00
    7    7   26     -0.63      0.00
    7    9   26      0.24      0.00
    7   11   26     -0.97      0.00
    7   13   26      3.38      0.00
    7   15   26      5.06      0.00
    7   17   26     -5.43      0.00
    7   19   26      9.12      0.00
    7   21   26      4.25      0.00
    7   23   26    -12.52      0.00
    7   25   26      3.33      0.00
    0    8   26     -4.55      0.00
    8    8   26     23.41      0.00
    8   10   26      6.89      0.00
    8   12   26      1.69      0.00
    8   14   26     -0.32      0.00
    8   16   26     -8.68      0.00
    8   18   26     -1.80      0.00
    8   20   26      9.52      0.00
    8   22   26     -6.76      0.00
    8   24   26     -3.31      0.00
    9    9   26      5.85      0.00
    9   11   26      2.75      0.00
    9   13   26    -14.33      0.00
    9   15   26      4.10      0.00
    9   17   26      2.61      0.00
    9   19   26      2.34      0.00
    9   21   26     -2.11      0.00
    9   23   26      6.82      0.00
    9   25   26     -4.99      0.00
    0   10   26    -14.99      0.00
   10   10   26    -11.64      0.00
   10   12   26      7.36      0.00
   10   14   26     -1.43      0.00
   10   16   26     -2.30      0.00
   10   18   26     10.47      0.00
   10   20   26     15.56      0.00
   10   22   26      3.22      0.00
   10   24   26      6.97      0.00
   11   11   26     11.03      0.00
   11   13   26     -3.49      0.00
   11   15   26      7.10      0.00
   11   17   26      3.41      0.00
   11   19   26      6.61      0.00
   11   21   26     12.99      0.00
   11   23   26      1.64      0.00
   11   25   26     15.21      0.00
    0   12   26     -0.38      0.00
   12   12   26     -0.89      0.00
   12   14   26     -1.76      0.00
   12   16   26     -6.93      0.00
   12   18   26     27.19      0.00
   12   20   26    -16.39      0.00
   12   22   26     -3.61      0.00
   12   24   26     -3.52      0.00
   13   13   26      1.72      0.00
   13   15   26      1.59      0.00
   13   17   26     13.06      0.00
   13   19   26      4.69      0.00
   13   21   26      0.71      0.00
   13   23   26      0.33      0.00
   13   25   26     -0.45      0.00
    0   14   26      7.56      0.00
   14   14   26     -1.69      0.00
   14   16   26     -1.04      0.00
   14   18   26      7.59      0.00
   14   20   26     -1.74      0.00
   14   22   26     12.38      0.00
   14   24   26     -1.88      0.00
   15   15   26    -11.85      0.00
   15   17   26    -13.82      0.00
   15   19   26    -14.21      0.00
   15   21   26      4.85      0.00
   15   23   26      4.63      0.00
   15   25   26      1.90      0.00
    0   16   26     -8.69      0.00
   16   16   26      7.97      0.00
   16   18   26    -14.32      0.00
   16   20   26      2.43      0.00
   16   22   26     -5.46      0.00
   16   24   26      7.27      0.00
   17   17   26     -1.31      0.00
   17   19   26     -4.03      0.00
   17   21   26    -10.26      0.00
   17   23   26      0.58      0.00
   17   25   26      4.11      0.00
    0   18   26     15.94      0.00
   18   18   26     -7.91      0.00
   18   20   26      0.50      0.00
   18   22   26    -19.87      0.00
   18   24   26      2.61      0.00
   19   19   26     23.73      0.00
   19   21   26      0.73      0.00
   19   23   26      2.73      0.00
   19   25   26     -5.75      0.00
    0   20   26      4.46      0.00
   20   20   26    -15.31      0.00
   20   22   26      9.57      0.00
   20   24   26      1.42      0.00
   21   21   26     -8.14      0.00
   21   23   26     11.48      0.00
   21   25   26     -0.98      0.00
    0   22   26     -0.66      0.00
   22   22   26     25.85      0.00
   22   24   26     -2.05      0.00
   23   23   26     11.82      0.00
   23   25   26      0.61      0.00
    0   24   26     -7.95      0.00
   24   24   26     11.25      0.00
    0   26   26     23.04      0.00
    2   26   26     -3.89      0.00
    4   26   26      7.32      0.00
    6   26   26      7.10      0.00
    8   26   26      6.25      0.00
   10   26   26      3.45      0.00
   12   26   26     -2.68      0.00
   14   26   26     -0.09      0.00
   16   26   26     -9.85      0.00
   18   26   26     -5.43      0.00
   20   26   26      6.00      0.00
   22   26   26     -2.93      0.00
    0    1   27    -10.21      0.00
    1    2   27      8.05      0.00
    1    4   27      2.16      0.00
    1    6   27    -21.11      0.00
    1    8   27      2.64      0.00
    1   10   27     -2.86      0.00
    1   12   27     -3.79      0.00
    1   14   27     -8.42      0.00
    1   16   27     -5.13      0.00
    1   18   27     -0.77      0.00
    1   20   27     -1.98      0.00
    1   22   27     -1.46      0.00
    1   24   27      8.79      0.00
    1   26   27     -2.95      0.00
    2    3   27    -13.14      0.00
    2    5   27    -14.58      0.00
    2    7   27     -6.59      0.00
    2    9   27     -1.49      0.00
    2   11   27      9.96      0.00
    2   13   27    -12.54      0.00
    2   15   27      2.50      0.00
    2   17   27      2.86      0.00
    2   19   27     -0.37      0.00
    2   21   27      3.96      0.00
    2   23   27    -10.97      0.00
    2   25   27    -11.56      0.00
    0    3   27      8.65      0.00
    3    4   27      3.17      0.00
    3    6   27      1.46      0.00
    3    8   27      9.58      0.00
    3   10   27      0.65      0.00
    3   12   27     -3.18      0.00
    3   14   27      0.42      0.00
    3   16   27     -1.56      0.00
    3   18   27      3.11      0.00
    3   20   27      8.22      0.00
    3   22   27      0.56      0.00
    3   24   27      1.84      0.00
    3   26   27      5.80      0.00
    4    5   27     15.82      0.00
    4    7   27      1.65      0.00
    4    9   27     -2.15      0.00
    4   11   27     -2.85      0.00
    4   13   27     -0.01      0.00
    4   15   27     -3.14      0.00
    4   17   27     -1.67      0.00
    4   19   27      4.23      0.00
    4   21   27    -11.81      0.00
    4   23   27     -6.74      0.00
    4   25   27     -5.69      0.00
    0    5   27      1.77      0.00
    5    6   27     -8.26      0.00
    5    8   27     -5.30      0.00
    5   10   27      1.60      0.00
    5   12   27     -5.49      0.00
    5   14   27     -0.69      0.00
    5   16   27     10.11      0.00
    5   18   27     -1.08      0.00
    5   20   27      3.38      0.00
    5   22   27     -5.76      0.00
    5   24   27     -3.08      0.00
    5   26   27     12.94      0.00
    6    7   27     -9.20      0.00
    6    9   27     -5.76      0.00
    6   11   27      8.00      0.00
    6   13   27     -6.25      0.00
    6   15   27      4.90      0.00
    6   17   27      5.06      0.00
    6   19   27     -2.36      0.00
    6   21   27     -1.87      0.00
    6   23   27      3.82      0.00
    6   25   27      4.38      0.00
    0    7   27     -7.89      0.00
    7    8   27     -0.92      0.00
    7   10   27     -0.39      0.00
    7   12   27    -17.20      0.00
    7   14   27     -3.51      0.00
    7   16   27      6.91      0.00
    7   18   27      1.28      0.00
    7   20   27      0.25      0.00
    7   22   27     -5.81      0.00
    7   24   27     -0.01      0.00
    7   26   27      9.63      0.00
    8    9   27      1.61      0.00
    8   11   27     -0.52      0.00
    8   13   27    -10.26      0.00
    8   15   27     -4.40      0.00
    8   17   27     -6.75      0.00
    8   19   27      0.50      0.00
    8   21   27      7.68      0.00
    8   23   27      0.98      0.00
    8   25   27      3.07      0.00
    0    9   27     -2.18      0.00
    9   10   27      1.95      0.00
    9   12   27      3.69      0.00
    9   14   27      3.64      0.00
    9   16   27      3.57      0.00
    9   18   27     -2.72      0.00
    9   20   27     -3.13      0.00
    9   22   27     -1.15      0.00
    9   24   27      0.56      0.00
    9   26   27      0.72      0.00
   10   11   27      5.03      0.00
   10   13   27     -6.96      0.00
   10   15   27     -1.62      0.00
   10   17   27      0.15      0.00
   10   19   27     -7.26      0.00
   10   21   27    -10.19      0.00
   10   23   27     -2.84      0.00
   10   25   27    -13.05      0.00
    0   11   27      9.51      0.00
   11   12   27      1.15      0.00
   11   14   27     -2.97      0.00
   11   16   27     -5.24      0.00
   11   18   27     -2.20      0.00
   11   20   27      7.78      0.00
   11   22   27      9.05      0.00
   11   24   27     -3.15      0.00
   11   26   27     15.77      0.00
   12   13   27     -0.12      0.00
   12   15   27      4.77      0.00
   12   17   27      7.24      0.00
   12   19   27      8.55      0.00
   12   21   27      6.05      0.00
   12   23   27      3.20      0.00
   12   25   27      3.16      0.00
    0   13   27      0.70      0.00
   13   14   27     -3.04      0.00
   13   16   27     -2.78      0.00
   13   18   27      6.72      0.00
   13   20   27     -5.33      0.00
   13   22   27     -5.99      0.00
   13   24   27      0.32      0.00
   13   26   27    -10.06      0.00
   14   15   27      0.38      0.00
   14   17   27    -14.56      0.00
   14   19   27     -3.20      0.00
   14   21   27      1.71      0.00
   14   23   27     -2.12      0.00
   14   25   27      6.06      0.00
    0   15   27      6.44      0.00
   15   16   27      4.47      0.00
   15   18   27     -0.83      0.00
   15   20   27     10.13      0.00
   15   22   27      6.04      0.00
   15   24   27     -3.29      0.00
   15   26   27      6.53      0.00
   16   17   27     11.11      0.00
   16   19   27    -15.59      0.00
   16   21   27     -3.57      0.00
   16   23   27     -5.65      0.00
   16   25   27      0.58      0.00
    0   17   27      5.60      0.00
   17   18   27     -5.09      0.00
   17   20   27     -8.18      0.00
   17   22   27      0.09      0.00
   17   24   27      8.28      0.00
   17   26   27     -5.07      0.00
   18   19   27     13.35      0.00
   18   21   27      2.32      0.00
   18   23   27     -2.24      0.00
   18   25   27     -0.35      0.00
    0   19   27    -17.04      0.00
   19   20   27     -4.29      0.00
   19   22   27     -1.14      0.00
   19   24   27      4.15      0.00
   19   26   27      2.96      0.00
   20   21   27     -6.32      0.00
   20   23   27     -1.12      0.00
   20   25   27     -2.89      0.00
    0   21   27     -1.29      0.00
   21   22   27      9.44      0.00
   21   24   27      7.40      0.00
   21   26   27     -5.22      0.00
   22   23   27     -8.83      0.00
   22   25   27     -8.68      0.00
    0   23   27     -0.04      0.00
   23   24   27     -0.04      0.00
    0   25   27     17.23      0.00
    0   27   27    -12.67      0.00
    2   27   27    -12.00      0.00
    4   27   27     -5.36      0.00
    6   27   27      8.84      0.00
    8   27   27     -0.18      0.00
   10   27   27     -0.25      0.00
   12   27   27     -2.31      0.00
   14   27   27     -0.11      0.00
   16   27   27      8.99      0.00
   18   27   27     -6.70      0.00
   20   27   27      2.12      0.00
    0    0   28     -0.83      0.00
    1    1   28     18.71      0.00
    1    3   28      9.51      0.00
    1    5   28      2.17      0.00
    1    7   28      0.19      0.00
    1    9   28    -11.29      0.00
    1   11   28     -1.44      0.00
    1   13   28     -3.48      0.00
    1   15   28      1.41      0.00
    1   17   28      5.02      0.00
    1   19   28      5.80      0.00
    1   21   28      6.65      0.00
    1   23   28      2.86      0.00
    1   25   28     -0.68      0.00
    1   27   28      9.31      0.00
    0    2   28      0.65      0.00
    2    2   28    -11.39      0.00
    2    4   28     -4.80      0.00
    2    6   28     19.75      0.00
    2    8   28      5.08      0.00
    2   10   28    -13.03      0.00
    2   12   28     -1.58      0.00
    2   14   28      9.52      0.00
    2   16   28     19.71      0.00
    2   18   28      5.63      0.00
    2   20   28     -8.69      0.00
    2   22   28      6.85      0.00
    2   24   28      9.95      0.00
    2   26   28    -13.26      0.00
    3    3   28     50.85      0.00
    3    5   28     -3.41      0.00
    3    7   28      2.44      0.00
    3    9   28      3.09      0.00
    3   11   28      9.01      0.00
    3   13   28     -0.84      0.00
    3   15   28      8.27      0.00
    3   17   28     -0.04      0.00
    3   19   28     11.12      0.00
    3   21   28     -1.89      0.00
    3   23   28      0.07      0.00
    3   25   28     -0.37      0.00
    3   27   28     -1.66      0.00
    0    4   28     14.29      0.00
    4    4   28     -6.39      0.00
    4    6   28     -4.15      0.00
    4    8   28     -1.06      0.00
    4   10   28     -8.74      0.00
    4   12   28     11.41      0.00
    4   14   28     -2.69      0.00
    4   16   28      0.18      0.00
    4   18   28     -0.53      0.00
    4   20   28     -7.42      0.00
    4   22   28     10.58      0.00
    4   24   28      2.99      0.00
    4   26   28     11.40      0.00
    5    5   28    -12.96      0.00
    5    7   28     -1.04      0.00
    5    9   28      5.21      0.00
    5   11   28      5.29      0.00
    5   13   28      1.57      0.00
    5   15   28     11.96      0.00
    5   17   28     18.51      0.00
    5   19   28     -4.44      0.00
    5   21   28     -3.39      0.00
    5   23   28     -3.41      0.00
    5   25   28     -8.84      0.00
    5   27   28     -5.67      0.00
    0    6   28     29.07      0.00
    6    6   28      7.09      0.00
    6    8   28      0.90      0.00
    6   10   28    -16.61      0.00
    6   12   28    -10.46      0.00
    6   14   28      2.38      0.00
    6   16   28     -0.70      0.00
    6   18   28     -1.09      0.00
    6   20   28     -6.53      0.00
    6   22   28      1.24      0.00
    6   24   28      3.95      0.00
    6   26   28     -5.40      0.00
    7    7   28     -2.47      0.00
    7    9   28     -0.26      0.00
    7   11   28      1.41      0.00
    7   13   28     -9.93      0.00
    7   15   28     -8.69      0.00
    7   17   28      3.99      0.00
    7   19   28     -1.65      0.00
    7   21   28      2.17      0.00
    7   23   28      6.74      0.00
    7   25   28     -0.12      0.00
    7   27   28      1.68      0.00
    0    8   28      9.14      0.00
    8    8   28      7.99      0.00
    8   10   28     -6.47      0.00
    8   12   28     -0.04      0.00
    8   14   28     13.77      0.00
    8   16   28     -1.71      0.00
    8   18   28     13.82      0.00
    8   20   28     -9.65      0.00
    8   22   28      4.88      0.00
    8   24   28      2.75      0.00
    8   26   28      4.06      0.00
    9    9   28     22.74      0.00
    9   11   28      0.53      0.00
    9   13   28     -8.29      0.00
    9   15   28      1.40      0.00
    9   17   28      0.54      0.00
    9   19   28     -2.00      0.00
    9   21   28      0.49      0.00
    9   23   28     -5.35      0.00
    9   25   28     -8.78      0.00
    9   27   28     -2.97      0.00
    0   10   28     -7.88      0.00
   10   10   28     10.80      0.00
   10   12   28    -15.59      0.00
   10   14   28      3.55      0.00
   10   16   28     -9.93      0.00
   10   18   28     13.73      0.00
   10   20   28      9.29      0.00
   10   22   28     -0.73      0.00
   10   24   28      7.88      0.00
   10   26   28      0.21      0.00
   11   11   28      7.06      0.00
   11   13   28     -6.83      0.00
   11   15   28     -0.85      0.00
   11   17   28     -4.56      0.00
   11   19   28      6.87      0.00
   11   21   28      7.65      0.00
   11   23   28      0.45      0.00
   11   25   28     -1.81      0.00
   11   27   28     -7.21      0.00
    0   12   28    -26.02      0.00
   12   12   28     -4.41      0.00
   12   14   28      2.52      0.00
   12   16   28      2.81      0.00
   12   18   28      6.21      0.00
   12   20   28     -7.10      0.00
   12   22   28      8.03      0.00
   12   24   28      7.67      0.00
   12   26   28     -2.17      0.00
   13   13   28      2.84      0.00
   13   15   28     -8.84      0.00
   13   17   28      6.72      0.00
   13   19   28     -7.07      0.00
   13   21   28     13.79      0.00
   13   23   28      5.11      0.00
   13   25   28     -0.89      0.00
   13   27   28      2.20      0.00
    0   14   28    -23.10      0.00
   14   14   28     -3.71      0.00
   14   16   28      4.59      0.00
   14   18   28      9.38      0.00
   14   20   28     -2.70      0.00
   14   22   28      0.86      0.00
   14   24   28     -0.42      0.00
   14   26   28     -6.11      0.00
   15   15   28     11.45      0.00
   15   17   28    -10.75      0.00
   15   19   28      9.67      0.00
   15   21   28      2.17      0.00
   15   23   28     -6.75      0.00
   15   25   28      4.97      0.00
   15   27   28     12.94      0.00
    0   16   28     -0.31      0.00
   16   16   28     -0.44      0.00
   16   18   28     -0.11      0.00
   16   20   28      5.50      0.00
   16   22   28      3.36      0.00
   16   24   28     -6.14      0.00
   16   26   28     -1.56      0.00
   17   17   28     11.59      0.00
   17   19   28     -6.55      0.00
   17   21   28     -2.86      0.00
   17   23   28      1.82      0.00
   17   25   28     -3.63      0.00
   17   27   28    -12.55      0.00
    0   18   28     -5.56      0.00
   18   18   28     -3.87      0.00
   18   20   28      4.87      0.00
   18   22   28     -5.08      0.00
   18   24   28    -10.35      0.00
   18   26   28     -2.24      0.00
   19   19   28      7.84      0.00
   19   21   28     -0.61      0.00
   19   23   28    -10.90      0.00
   19   25   28     -5.09      0.00
   19   27   28     -1.22      0.00
    0   20   28    -26.14      0.00
   20   20   28      4.10      0.00
   20   22   28     -9.02      0.00
   20   24   28     -6.07      0.00
   20   26   28     -5.15      0.00
   21   21   28      0.89      0.00
   21   23   28      8.54      0.00
   21   25   28      3.88      0.00
    0   22   28     -5.51      0.00
   22   22   28     22.67      0.00
   22   24   28      1.34      0.00
   23   23   28      4.57      0.00
    0   24   28      5.98      0.00
    0   26   28     12.51      0.00
    0   28   28     11.59      0.00
    2   28   28     -7.84      0.00
    4   28   28     -6.84      0.00
    6   28   28      0.22      0.00
    8   28   28     -7.81      0.00
   10   28   28     -5.13      0.00
   12   28   28    -20.82      0.00
   14   28   28    -17.31      0.00
   16   28   28     18.10      0.00
   18   28   28    -10.74      0.00
    0    1   29      7.82      0.00
    1    2   29     -7.06      0.00
    1    4   29      0.68      0.00
    1    6   29    -14.51      0.00
    1    8   29     -6.08      0.00
    1   10   29     -1.59      0.00
    1   12   29      9.54      0.00
    1   14   29     -3.06      0.00
    1   16   29     -5.32      0.00
    1   18   29     -2.35      0.00
    1   20   29      3.55      0.00
    1   22   29      1.87      0.00
    1   24   29     -0.33      0.00
    1   26   29      5.19      0.00
    1   28   29      4.37      0.00
    2    3   29     -9.88      0.00
    2    5   29     -0.46      0.00
    2    7   29     -3.30      0.00
    2    9   29     -0.91      0.00
    2   11   29      4.75      0.00
    2   13   29     -0.66      0.00
    2   15   29      0.33      0.00
    2   17   29     -8.48      0.00
    2   19   29    -17.90      0.00
    2   21   29     -6.74      0.00
    2   23   29     -2.37      0.00
    2   25   29     -4.34      0.00
    2   27   29      0.94      0.00
    0    3   29     -3.31      0.00
    3    4   29     11.12      0.00
    3    6   29     -6.94      0.00
    3    8   29     -3.45      0.00
    3   10   29     -4.23      0.00
    3   12   29     13.91      0.00
    3   14   29     -1.42      0.00
    3   16   29      4.89      0.00
    3   18   29     -2.57      0.00
    3   20   29      2.25      0.00
    3   22   29      8.11      0.00
    3   24   29     -2.96      0.00
    3   26   29      5.49      0.00
    3   28   29    -10.07      0.00
    4    5   29     11.21      0.00
    4    7   29      2.79      0.00
    4    9   29     -2.78      0.00
    4   11   29     12.36      0.00
    4   13   29     -1.02      0.00
    4   15   29     -4.30      0.00
    4   17   29     -1.94      0.00
    4   19   29     -9.31      0.00
    4   21   29      0.81      0.00
    4   23   29      5.50      0.00
    4   25   29      0.75      0.00
    4   27   29      4.26      0.00
    0    5   29      2.21      0.00
    5    6   29      8.85      0.00
    5    8   29      9.91      0.00
    5   10   29     -5.64      0.00
    5   12   29      3.07      0.00
    5   14   29     -0.63      0.00
    5   16   29      7.99      0.00
    5   18   29     -4.01      0.00
    5   20   29    -12.09      0.00
    5   22   29      5.46      0.00
    5   24   29      6.46      0.00
    5   26   29      6.26      0.00
    5   28   29     -0.89      0.00
    6    7   29      7.06      0.00
    6    9   29     -1.10      0.00
    6   11   29      5.19      0.00
    6   13   29     -6.26      0.00
    6   15   29      4.22      0.00
    6   17   29     -4.34      0.00
    6   19   29    -10.18      0.00
    6   21   29     11.42      0.00
    6   23   29      2.85      0.00
    6   25   29      4.49      0.00
    6   27   29      0.47      0.00
    0    7   29     16.01      0.00
    7    8   29      4.12      0.00
    7   10   29     -5.73      0.00
    7   12   29     14.49      0.00
    7   14   29     -2.00      0.00
    7   16   29     -3.11      0.00
    7   18   29      1.77      0.00
    7   20   29     -1.17      0.00
    7   22   29     -6.71      0.00
    7   24   29    -10.09      0.00
    7   26   29     -9.33      0.00
    7   28   29      1.83      0.00
    8    9   29      4.20      0.00
    8   11   29      0.85      0.00
    8   13   29     -8.04      0.00
    8   15   29      5.43      0.00
    8   17   29      3.76      0.00
    8   19   29     -7.52      0.00
    8   21   29     -5.13      0.00
    8   23   29     12.51      0.00
    8   25   29      4.65      0.00
    8   27   29     -8.78      0.00
    0    9   29     17.36      0.00
    9   10   29      1.99      0.00
    9   12   29     -2.56      0.00
    9   14   29     10.67      0.00
    9   16   29     -4.90      0.00
    9   18   29      6.04      0.00
    9   20   29      0.11      0.00
    9   22   29     -6.21      0.00
    9   24   29     11.59      0.00
    9   26   29     -1.98      0.00
    9   28   29    -14.16      0.00
   10   11   29     10.93      0.00
   10   13   29     -3.64      0.00
   10   15   29     -9.26      0.00
   10   17   29     11.31      0.00
   10   19   29      0.94      0.00
   10   21   29      0.42      0.00
   10   23   29      5.21      0.00
   10   25   29     -9.77      0.00
   10   27   29     -0.33      0.00
    0   11   29      3.72      0.00
   11   12   29      4.66      0.00
   11   14   29      2.95      0.00
   11   16   29     -5.14      0.00
   11   18   29     -5.44      0.00
   11   20   29     -0.70      0.00
   11   22   29      4.41      0.00
   11   24   29      2.52      0.00
   11   26   29      4.84      0.00
   11   28   29     -1.28      0.00
   12   13   29     -1.44      0.00
   12   15   29      0.96      0.00
   12   17   29      4.99      0.00
   12   19   29     -4.41      0.00
   12   21   29      1.68      0.00
   12   23   29      0.41      0.00
   12   25   29     -3.28      0.00
   12   27   29     12.48      0.00
    0   13   29     -1.93      0.00
   13   14   29     -2.74      0.00
   13   16   29     -5.74      0.00
   13   18   29      1.43      0.00
   13   20   29     -6.53      0.00
   13   22   29      2.55      0.00
   13   24   29      8.19      0.00
   13   26   29     -8.07      0.00
   13   28   29     -3.43      0.00
   14   15   29      0.90      0.00
   14   17   29     -6.27      0.00
   14   19   29      1.03      0.00
   14   21   29     -2.37      0.00
   14   23   29     -0.07      0.00
   14   25   29      1.84      0.00
   14   27   29      5.18      0.00
    0   15   29      0.54      0.00
   15   16   29     -2.03      0.00
   15   18   29     -2.47      0.00
   15   20   29     -7.81      0.00
   15   22   29     -6.03      0.00
   15   24   29     -0.02      0.00
   15   26   29      8.47      0.00
   15   28   29     -2.36      0.00
   16   17   29     -2.05      0.00
   16   19   29      5.45      0.00
   16   21   29     -3.14      0.00
   16   23   29     -0.42      0.00
   16   25   29      2.66      0.00
   16   27   29     -6.28      0.00
    0   17   29    -10.14      0.00
   17   18   29      7.37      0.00
   17   20   29    -13.01      0.00
   17   22   29     -7.84      0.00
   17   24   29      3.87      0.00
   17   26   29     -4.25      0.00
   18   19   29     -6.75      0.00
   18   21   29     -6.96      0.00
   18   23   29      0.55      0.00
   18   25   29     -4.17      0.00
   18   27   29     -2.50      0.00
    0   19   29      7.35      0.00
   19   20   29      6.76      0.00
   19   22   29     12.69      0.00
   19   24   29     -2.12      0.00
   19   26   29      7.14      0.00
   20   21   29     -5.63      0.00
   20   23   29     -8.15      0.00
   20   25   29     -6.45      0.00
    0   21   29      1.46      0.00
   21   22   29      1.11      0.00
   21   24   29      2.51      0.00
   22   23   29      3.48      0.00
    0   23   29      3.07      0.00
    0   25   29      2.85      0.00
    0   27   29     13.13      0.00
    0   29   29    -33.48      0.00
    2   29   29    -40.56      0.00
    4   29   29     -6.61      0.00
    6   29   29      4.16      0.00
    8   29   29      3.68      0.00
   10   29   29    -10.23      0.00
   12   29   29      7.25      0.00
   14   29   29    -26.96      0.00
    0    0   30     29.01      0.00
    1    1   30     12.57      0.00
    1    3   30     -1.17      0.00
    1    5   30     14.34      0.00
    1    7   30      3.46      0.00
    1    9   30      5.14      0.00
    1   11   30      3.03      0.00
    1   13   30     -5.29      0.00
    1   15   30     -3.48      0.00
    1   17   30      3.48      0.00
    1   19   30     -1.79      0.00
    1   21   30     10.42      0.00
    1   23   30      3.13      0.00
    1   25   30     -2.80      0.00
    1   27   30      1.29      0.00
    1   29   30      4.03      0.00
    0    2   30     22.57      0.00
    2    2   30     -0.93      0.00
    2    4   30      2.64      0.00
    2    6   30     -2.42      0.00
    2    8   30     -2.48      0.00
    2   10   30     -2.34      0.00
    2   12   30    -13.82      0.00
    2   14   30     -4.56      0.00
    2   16   30    -19.07      0.00
    2   18   30     -4.14      0.00
    2   20   30      5.10      0.00
    2   22   30     -1.07      0.00
    2   24   30    -10.70      0.00
    2   26   30      1.29      0.00
    2   28   30      5.53      0.00
    3    3   30      2.59      0.00
    3    5   30     -6.29      0.00
    3    7   30     -3.81      0.00
    3    9   30      2.50      0.00
    3   11   30     -3.86      0.00
    3   13   30     -2.07      0.00
    3   15   30     -0.95      0.00
    3   17   30      0.45      0.00
    3   19   30     -4.75      0.00
    3   21   30     -3.11      0.00
    3   23   30      3.91      0.00
    3   25   30      6.25      0.00
    3   27   30     -0.86      0.00
    3   29   30     -6.02      0.00
    0    4   30      8.46      0.00
    4    4   30      2.38      0.00
    4    6   30     -1.79      0.00
    4    8   30     -5.12      0.00
    4   10   30    -13.23      0.00
    4   12   30     -3.85      0.00
    4   14   30     -8.77      0.00
    4   16   30      1.86      0.00
    4   18   30      9.48      0.00
    4   20   30      5.77      0.00
    4   22   30      4.84      0.00
    4   24   30    -13.77      0.00
    4   26   30     -4.06      0.00
    4   28   30     -4.51      0.00
    5    5   30      0.14      0.00
    5    7   30     -6.25      0.00
    5    9   30     -7.05      0.00
    5   11   30     -1.78      0.00
    5   13   30     -1.10      0.00
    5   15   30     -0.26      0.00
    5   17   30     -9.45      0.00
    5   19   30      1.83      0.00
    5   21   30      8.84      0.00
    5   23   30     -5.34      0.00
    5   25   30     10.64      0.00
    5   27   30    -12.44      0.00
    5   29   30     -6.85      0.00
    0    6   30     -6.43      0.00
    6    6   30     -5.61      0.00
    6    8   30     -3.35      0.00
    6   10   30      3.21      0.00
    6   12   30    -11.60      0.00
    6   14   30      6.88      0.00
    6   16   30      5.17      0.00
    6   18   30     -1.01      0.00
    6   20   30      2.03      0.00
    6   22   30    -15.31      0.00
    6   24   30      2.67      0.00
    6   26   30     -1.19      0.00
    6   28   30     -6.39      0.00
    7    7   30      6.94      0.00
    7    9   30      7.80      0.00
    7   11   30     11.97      0.00
    7   13   30     -2.14      0.00
    7   15   30      0.91      0.00
    7   17   30      5.23      0.00
    7   19   30      5.45      0.00
    7   21   30      2.60      0.00
    7   23   30      0.44      0.00
    7   25   30     -9.01      0.00
    7   27   30     -8.56      0.00
    7   29   30      0.41      0.00
    0    8   30     14.39      0.00
    8    8   30     12.79      0.00
    8   10   30    -12.33      0.00
    8   12   30     -4.09      0.00
    8   14   30      1.03      0.00
    8   16   30     16.67      0.00
    8   18   30     -6.38      0.00
    8   20   30     -1.48      0.00
    8   22   30      9.27      0.00
    8   24   30     10.86      0.00
    8   26   30      5.58      0.00
    8   28   30    -16.58      0.00
    9    9   30     -8.49      0.00
    9   11   30     -0.18      0.00
    9   13   30      3.00      0.00
    9   15   30      7.34      0.00
    9   17   30      7.07      0.00
    9   19   30      3.90      0.00
    9   21   30      2.13      0.00
    9   23   30      1.80      0.00
    9   25   30      6.55      0.00
    9   27   30      7.15      0.00
    9   29   30      3.10      0.00
    0   10   30      8.08      0.00
   10   10   30      6.93      0.00
   10   12   30    -10.19      0.00
   10   14   30      7.61      0.00
   10   16   30     -3.80      0.00
   10   18   30     -2.50      0.00
   10   20   30     -2.02      0.00
   10   22   30      2.22      0.00
   10   24   30      6.09      0.00
   10   26   30     -7.43      0.00
   10   28   30    -11.72      0.00
   11   11   30     -3.62      0.00
   11   13   30      3.82      0.00
   11   15   30      1.40      0.00
   11   17   30      4.03      0.00
   11   19   30      4.59      0.00
   11   21   30     -3.79      0.00
   11   23   30      0.60      0.00
   11   25   30      4.25      0.00
   11   27   30     -9.58      0.00
   11   29   30      5.78      0.00
    0   12   30     -3.76      0.00
   12   12   30      3.03      0.00
   12   14   30      1.66      0.00
   12   16   30      3.95      0.00
   12   18   30     -3.94      0.00
   12   20   30      9.16      0.00
   12   22   30      9.60      0.00
   12   24   30      3.73      0.00
   12   26   30    -10.28      0.00
   12   28   30      7.94      0.00
   13   13   30      7.08      0.00
   13   15   30      0.14      0.00
   13   17   30     -3.79      0.00
   13   19   30     -1.96      0.00
   13   21   30      5.80      0.00
   13   23   30      4.96      0.00
   13   25   30      0.79      0.00
   13   27   30     -3.71      0.00
    0   14   30      3.48      0.00
   14   14   30      9.73      0.00
   14   16   30     11.73      0.00
   14   18   30     -1.07      0.00
   14   20   30      4.64      0.00
   14   22   30      3.63      0.00
   14   24   30     -1.42      0.00
   14   26   30    -12.91      0.00
   14   28   30      0.43      0.00
   15   15   30     17.43      0.00
   15   17   30    -13.85      0.00
   15   19   30      8.77      0.00
   15   21   30     -2.06      0.00
   15   23   30      1.73      0.00
   15   25   30     -7.15      0.00
   15   27   30      8.72      0.00
    0   16   30     -5.79      0.00
   16   16   30     -9.37      0.00
   16   18   30      3.58      0.00
   16   20   30      3.72      0.00
   16   22   30      4.09      0.00
   16   24   30     -3.22      0.00
   16   26   30     -5.10      0.00
   17   17   30     12.89      0.00
   17   19   30      0.14      0.00
   17   21   30     -3.07      0.00
   17   23   30      4.53      0.00
   17   25   30      0.82      0.00
    0   18   30      2.57      0.00
   18   18   30      5.25      0.00
   18   20   30     -6.63      0.00
   18   22   30     -1.56      0.00
   18   24   30     -9.75      0.00
   19   19   30      3.86      0.00
   19   21   30      8.54      0.00
   19   23   30     -5.19      0.00
   19   25   30      1.68      0.00
    0   20   30     28.65      0.00
   20   20   30      1.11      0.00
   20   22   30     -7.17      0.00
   20   24   30     -1.54      0.00
   21   21   30     -6.47      0.00
   21   23   30     -3.10      0.00
    0   22   30    -18.59      0.00
   22   22   30     -2.97      0.00
    0   24   30      3.36      0.00
    0   26   30      0.94      0.00
    0   28   30    -52.71      0.00
    0   30   30     21.11      0.00
    2   30   30    -32.58      0.00
    4   30   30    -17.02      0.00
    6   30   30     31.23      0.00
    8   30   30      8.81      0.00
    0    1   31     -5.92      0.00
    1    2   31      3.76      0.00
    1    4   31      0.40      0.00
    1    6   31     -4.61      0.00
    1    8   31     -0.72      0.00
    1   10   31     10.93      0.00
    1   12   31     -7.65      0.00
    1   14   31      5.25      0.00
    1   16   31    -11.84      0.00
    1   18   31      3.48      0.00
    1   20   31      6.18      0.00
    1   22   31      1.25      0.00
    1   24   31     -7.30      0.00
    1   26   31      7.53      0.00
    1   28   31     -1.52      0.00
    1   30   31      0.90      0.00
    2    3   31      3.14      0.00
    2    5   31      3.73      0.00
    2    7   31      1.26      0.00
    2    9   31      5.03      0.00
    2   11   31      1.99      0.00
    2   13   31      0.57      0.00
    2   15   31     -0.06      0.00
    2   17   31     -5.26      0.00
    2   19   31     -7.81      0.00
    2   21   31     -5.60      0.00
    2   23   31     -2.10      0.00
    2   25   31      1.33      0.00
    2   27   31      4.36      0.00
    2   29   31     18.56      0.00
    0    3   31     -0.23      0.00
    3    4   31     -8.46      0.00
    3    6   31     -1.01      0.00
    3    8   31     -4.12      0.00
    3   10   31     -4.16      0.00
    3   12   31     -2.58      0.00
    3   14   31      1.34      0.00
    3   16   31     -6.12      0.00
    3   18   31      4.07      0.00
    3   20   31     -7.45      0.00
    3   22   31     -0.43      0.00
    3   24   31    -16.33      0.00
    3   26   31     -9.98      0.00
    3   28   31     -3.21      0.00
    3   30   31      2.50      0.00
    4    5   31     -3.06      0.00
    4    7   31     -1.77      0.00
    4    9   31     12.77      0.00
    4   11   31      2.60      0.00
    4   13   31      2.10      0.00
    4   15   31    -16.97      0.00
    4   17   31      4.89      0.00
    4   19   31      2.62      0.00
    4   21   31     -7.19      0.00
    4   23   31     10.33      0.00
    4   25   31     -2.61      0.00
    4   27   31     -3.45      0.00
    4   29   31    -10.16      0.00
    0    5   31     -4.88      0.00
    5    6   31      1.41      0.00
    5    8   31     -9.96      0.00
    5   10   31      2.71      0.00
    5   12   31      0.05      0.00
    5   14   31      4.11      0.00
    5   16   31    -10.16      0.00
    5   18   31      3.48      0.00
    5   20   31     -1.17      0.00
    5   22   31      7.47      0.00
    5   24   31     -4.49      0.00
    5   26   31      2.65      0.00
    5   28   31    -13.35      0.00
    6    7   31      3.72      0.00
    6    9   31     -2.56      0.00
    6   11   31     -9.85      0.00
    6   13   31     -6.74      0.00
    6   15   31     -4.40      0.00
    6   17   31    -16.37      0.00
    6   19   31     -2.68      0.00
    6   21   31      3.39      0.00
    6   23   31     -1.39      0.00
    6   25   31      5.97      0.00
    6   27   31     -7.44      0.00
    6   29   31    -25.64      0.00
    0    7   31     -2.70      0.00
    7    8   31     -8.98      0.00
    7   10   31     12.58      0.00
    7   12   31     -1.41      0.00
    7   14   31     -5.20      0.00
    7   16   31     -3.73      0.00
    7   18   31     -3.04      0.00
    7   20   31      0.21      0.00
    7   22   31      9.71      0.00
    7   24   31      0.05      0.00
    7   26   31     12.60      0.00
    7   28   31     -0.73      0.00
    8    9   31     -5.44      0.00
    8   11   31      7.72      0.00
    8   13   31     -1.06      0.00
    8   15   31     -6.11      0.00
    8   17   31     13.14      0.00
    8   19   31     -0.56      0.00
    8   21   31     -2.73      0.00
    8   23   31      5.92      0.00
    8   25   31      7.83      0.00
    8   27   31      3.65      0.00
    8   29   31     -7.35      0.00
    0    9   31     -9.13      0.00
    9   10   31      5.58      0.00
    9   12   31     -1.11      0.00
    9   14   31      6.03      0.00
    9   16   31    -13.94      0.00
    9   18   31      7.44      0.00
    9   20   31      0.14      0.00
    9   22   31     -7.29      0.00
    9   24   31     -9.38      0.00
    9   26   31     10.60      0.00
    9   28   31     -6.43      0.00
   10   11   31      1.40      0.00
   10   13   31     -1.40      0.00
   10   15   31     -4.99      0.00
   10   17   31     -6.27      0.00
   10   19   31     -3.64      0.00
   10   21   31     -4.77      0.00
   10   23   31     -7.51      0.00
   10   25   31      2.08      0.00
   10   27   31    -12.42      0.00
    0   11   31     18.56      0.00
   11   12   31    -12.15      0.00
   11   14   31     -2.23      0.00
   11   16   31     -5.45      0.00
   11   18   31      0.94      0.00
   11   20   31     -5.34      0.00
   11   22   31     -3.81      0.00
   11   24   31      0.12      0.00
   11   26   31    -12.04      0.00
   11   28   31     11.89      0.00
   12   13   31      5.89      0.00
   12   15   31      1.86      0.00
   12   17   31     -4.62      0.00
   12   19   31      2.57      0.00
   12   21   31      3.18      0.00
   12   23   31      3.72      0.00
   12   25   31      8.20      0.00
   12   27   31      0.66      0.00
    0   13   31      0.02      0.00
   13   14   31     -5.50      0.00
   13   16   31     -0.75      0.00
   13   18   31     -0.16      0.00
   13   20   31     -0.42      0.00
   13   22   31      0.66      0.00
   13   24   31      4.09      0.00
   13   26   31    -12.31      0.00
   14   15   31     -6.09      0.00
   14   17   31     -0.23      0.00
   14   19   31     -0.98      0.00
   14   21   31      2.87      0.00
   14   23   31      4.63      0.00
   14   25   31      9.34      0.00
   14   27   31     -7.55      0.00
    0   15   31     -6.09      0.00
   15   16   31      6.36      0.00
   15   18   31      1.84      0.00
   15   20   31     -9.82      0.00
   15   22   31     -1.68      0.00
   15   24   31      7.12      0.00
   15   26   31    -11.44      0.00
   16   17   31     -8.06      0.00
   16   19   31      1.88      0.00
   16   21   31      1.17      0.00
   16   23   31     -7.01      0.00
   16   25   31      9.13      0.00
    0   17   31      2.11      0.00
   17   18   31      7.89      0.00
   17   20   31     -2.71      0.00
   17   22   31      6.24      0.00
   17   24   31     -4.88      0.00
   18   19   31      9.96      0.00
   18   21   31      1.16      0.00
   18   23   31     -4.23      0.00
    0   19   31    -18.88      0.00
   19   20   31      2.97      0.00
   19   22   31     -2.37      0.00
   19   24   31      5.84      0.00
   20   21   31      0.70      0.00
   20   23   31     -1.82      0.00
    0   21   31      3.98      0.00
   21   22   31      0.00      0.00
    0   23   31     -2.16      0.00
    0   25   31      4.00      0.00
    0   27   31     -9.20      0.00
    0   29   31    -30.12      0.00
    5   30   31     21.98      0.00
    0    0   32     -3.73      0.00
    1    1   32      3.78      0.00
    1    3   32      7.24      0.00
    1    5   32     -1.27      0.00
    1    7   32      9.11      0.00
    1    9   32     17.33      0.00
    1   11   32     -3.73      0.00
    1   13   32    -10.36      0.00
    1   15   32     -0.44      0.00
    1   17   32     -2.42      0.00
    1   19   32     -3.93      0.00
    1   21   32     -2.03      0.00
    1   23   32      3.74      0.00
    1   25   32      1.00      0.00
    1   27   32      3.40      0.00
    1   29   32     -3.74      0.00
    0    2   32     16.22      0.00
    2    2   32     -4.23      0.00
    2    4   32      3.87      0.00
    2    6   32     -0.22      0.00
    2    8   32     10.07      0.00
    2   10   32      6.37      0.00
    2   12   32     -4.55      0.00
    2   14   32     -2.75      0.00
    2   16   32     -6.66      0.00
    2   18   32    -13.75      0.00
    2   20   32     -2.68      0.00
    2   22   32     40.18      0.00
    2   24   32     -2.22      0.00
    2   26   32    -12.72      0.00
    2   28   32     -0.93      0.00
    3    3   32     -9.83      0.00
    3    5   32    -15.95      0.00
    3    7   32      3.77      0.00
    3    9   32     21.39      0.00
    3   11   32     -2.76      0.00
    3   13   32      2.11      0.00
    3   15   32      4.13      0.00
    3   17   32      0.36      0.00
    3   19   32    -10.55      0.00
    3   21   32     -8.68      0.00
    3   23   32      3.29      0.00
    3   25   32      5.01      0.00
    3   27   32     10.09      0.00
    3   29   32     -0.41      0.00
    0    4   32     11.89      0.00
    4    4   32     -2.52      0.00
    4    6   32     12.78      0.00
    4    8   32     15.51      0.00
    4   10   32     -3.40      0.00
    4   12   32     13.29      0.00
    4   14   32      0.11      0.00
    4   16   32     -0.33      0.00
    4   18   32     16.03      0.00
    4   20   32     -2.36      0.00
    4   22   32     11.02      0.00
    4   24   32    -10.70      0.00
    4   26   32      2.37      0.00
    4   28   32     -7.87      0.00
    5    5   32    -19.01      0.00
    5    7   32      0.61      0.00
    5    9   32     -7.12      0.00
    5   11   32     -5.65      0.00
    5   13   32      3.47      0.00
    5   15   32     -7.43      0.00
    5   17   32     -4.02      0.00
    5   19   32      8.42      0.00
    5   21   32      0.98      0.00
    5   23   32      7.57      0.00
    5   25   32     -4.88      0.00
    5   27   32     -6.49      0.00
    0    6   32     -3.25      0.00
    6    6   32     -0.53      0.00
    6    8   32     -0.64      0.00
    6   10   32     -1.64      0.00
    6   12   32    -14.35      0.00
    6   14   32      0.14      0.00
    6   16   32     -5.64      0.00
    6   18   32      5.30      0.00
    6   20   32      0.47      0.00
    6   22   32     -1.57      0.00
    6   24   32      1.82      0.00
    6   26   32     -1.04      0.00
    6   28   32      7.53      0.00
    7    7   32     -0.51      0.00
    7    9   32      2.82      0.00
    7   11   32     -2.38      0.00
    7   13   32      1.79      0.00
    7   15   32     -7.61      0.00
    7   17   32      7.79      0.00
    7   19   32     -4.58      0.00
    7   21   32     -7.74      0.00
    7   23   32      5.47      0.00
    7   25   32    -10.75      0.00
    7   27   32      7.25      0.00
    0    8   32     -4.07      0.00
    8    8   32      2.15      0.00
    8   10   32      0.28      0.00
    8   12   32     -8.45      0.00
    8   14   32      1.55      0.00
    8   16   32     -4.51      0.00
    8   18   32     -3.47      0.00
    8   20   32      3.48      0.00
    8   22   32      7.10      0.00
    8   24   32      9.87      0.00
    8   26   32     -8.40      0.00
    8   28   32    -11.02      0.00
    9    9   32      6.66      0.00
    9   11   32      3.05      0.00
    9   13   32     -2.12      0.00
    9   15   32      2.27      0.00
    9   17   32      0.88      0.00
    9   19   32      4.35      0.00
    9   21   32     -5.51      0.00
    9   23   32     15.93      0.00
    9   25   32     -0.38      0.00
    9   27   32      0.08      0.00
    0   10   32     -3.82      0.00
   10   10   32      2.99      0.00
   10   12   32     -6.96      0.00
   10   14   32      5.45      0.00
   10   16   32      0.05      0.00
   10   18   32      4.25      0.00
   10   20   32     -5.45      0.00
   10   22   32      8.65      0.00
   10   24   32     -8.75      0.00
   10   26   32    -37.24      0.00
   11   11   32     -7.45      0.00
   11   13   32     -2.49      0.00
   11   15   32      4.05      0.00
   11   17   32     -7.23      0.00
   11   19   32    -15.50      0.00
   11   21   32     -0.82      0.00
   11   23   32      9.16      0.00
   11   25   32     13.91      0.00
   11   27   32     -9.80      0.00
    0   12   32      2.76      0.00
   12   12   32      3.89      0.00
   12   14   32      5.75      0.00
   12   16   32      6.34      0.00
   12   18   32     -9.42      0.00
   12   20   32     -6.63      0.00
   12   22   32     -4.24      0.00
   12   24   32      2.38      0.00
   12   26   32     -9.97      0.00
   13   13   32      3.85      0.00
   13   15   32      6.12      0.00
   13   17   32     -6.49      0.00
   13   19   32     -8.36      0.00
   13   21   32      5.40      0.00
   13   23   32      6.41      0.00
   13   25   32    -12.20      0.00
    0   14   32      9.96      0.00
   14   14   32    -12.87      0.00
   14   16   32     -3.98      0.00
   14   18   32     -1.67      0.00
   14   20   32     -6.43      0.00
   14   22   32     -3.53      0.00
   14   24   32      0.03      0.00
   15   15   32     -9.54      0.00
   15   17   32      8.87      0.00
   15   19   32     -0.73      0.00
   15   21   32     -5.51      0.00
   15   23   32     -3.60      0.00
   15   25   32     -0.41      0.00
    0   16   32      6.30      0.00
   16   16   32     -1.87      0.00
   16   18   32     -8.48      0.00
   16   20   32     -3.75      0.00
   16   22   32     -2.16      0.00
   16   24   32      0.99      0.00
   17   17   32    -18.34      0.00
   17   19   32     -2.20      0.00
   17   21   32     -3.62      0.00
   17   23   32     -2.75      0.00
    0   18   32     12.68      0.00
   18   18   32     -4.35      0.00
   18   20   32      3.83      0.00
   18   22   32      0.55      0.00
   19   19   32      9.65      0.00
   19   21   32     -0.51      0.00
    0   20   32      9.46      0.00
   20   20   32      2.59      0.00
    0   22   32    -12.43      0.00
    0   24   32     -4.50      0.00
    0   26   32     17.14      0.00
    0   28   32     24.99      0.00
    0    1   33     -1.68      0.00
    1    2   33     -7.06      0.00
    1    4   33      1.22      0.00
    1    6   33     -5.67      0.00
    1    8   33      0.95      0.00
    1   10   33     -3.37      0.00
    1   12   33      6.78      0.00
    1   14   33     -9.68      0.00
    1   16   33      1.23      0.00
    1   18   33     10.25      0.00
    1   20   33      1.34      0.00
    1   22   33      1.31      0.00
    1   24   33     -2.36      0.00
    1   26   33      0.46      0.00
    2    3   33      3.42      0.00
    2    5   33    -13.62      0.00
    2    7   33     -4.62      0.00
    2    9   33     22.66      0.00
    2   11   33     -3.77      0.00
    2   13   33    -12.32      0.00
    2   15   33     -6.65      0.00
    2   17   33    -11.02      0.00
    2   19   33     15.83      0.00
    2   21   33     19.58      0.00
    2   23   33      6.44      0.00
    2   25   33     -3.34      0.00
    2   27   33    -11.75      0.00
    0    3   33     20.41      0.00
    3    4   33     -4.44      0.00
    3    6   33      1.99      0.00
    3    8   33      7.48      0.00
    3   10   33     -2.21      0.00
    3   12   33     -2.39      0.00
    3   14   33      2.92      0.00
    3   16   33     -8.41      0.00
    3   18   33     -1.23      0.00
    3   20   33      1.76      0.00
    3   22   33      5.96      0.00
    3   24   33      2.12      0.00
    3   26   33      5.25      0.00
    4    5   33      0.11      0.00
    4    7   33     -0.91      0.00
    4    9   33      1.71      0.00
    4   11   33     -8.24      0.00
    4   13   33      7.26      0.00
    4   15   33     -0.60      0.00
    4   17   33      0.88      0.00
    4   19   33     -3.92      0.00
    4   21   33     -3.46      0.00
    4   23   33     -2.41      0.00
    4   25   33     -8.00      0.00
    4   27   33      5.08      0.00
    0    5   33      6.38      0.00
    5    6   33     -2.96      0.00
    5    8   33      4.98      0.00
    5   10   33      4.06      0.00
    5   12   33      4.32      0.00
    5   14   33      1.24      0.00
    5   16   33     -0.38      0.00
    5   18   33      5.10      0.00
    5   20   33      9.98      0.00
    5   22   33      0.36      0.00
    5   24   33      5.74      0.00
    5   26   33     11.71      0.00
    6    7   33      3.23      0.00
    6    9   33      3.17      0.00
    6   11   33      2.15      0.00
    6   13   33     -6.28      0.00
    6   15   33     -3.82      0.00
    6   17   33    -15.14      0.00
    6   19   33     -1.92      0.00
    6   21   33      0.45      0.00
    6   23   33     -0.83      0.00
    6   25   33      7.55      0.00
    6   27   33     14.18      0.00
    0    7   33      1.67      0.00
    7    8   33     -5.00      0.00
    7   10   33     10.06      0.00
    7   12   33     -0.44      0.00
    7   14   33    -15.72      0.00
    7   16   33     -2.31      0.00
    7   18   33     -0.34      0.00
    7   20   33     -7.16      0.00
    7   22   33      0.69      0.00
    7   24   33     -6.99      0.00
    7   26   33     -1.12      0.00
    8    9   33      1.87      0.00
    8   11   33     -1.98      0.00
    8   13   33      8.69      0.00
    8   15   33     10.78      0.00
    8   17   33     -1.16      0.00
    8   19   33      0.92      0.00
    8   21   33      2.59      0.00
    8   23   33     -4.10      0.00
    8   25   33    -17.11      0.00
    8   27   33    -10.04      0.00
    0    9   33     -2.17      0.00
    9   10   33     -2.35      0.00
    9   12   33      1.64      0.00
    9   14   33    -15.69      0.00
    9   16   33     -2.40      0.00
    9   18   33      3.41      0.00
    9   20   33      0.06      0.00
    9   22   33     -7.88      0.00
    9   24   33      2.47      0.00
    9   26   33     -1.86      0.00
   10   11   33      0.38      0.00
   10   13   33     -1.88      0.00
   10   15   33      1.74      0.00
   10   17   33    -12.56      0.00
   10   19   33     -6.33      0.00
   10   21   33     -3.30      0.00
   10   23   33      4.75      0.00
   10   25   33      2.39      0.00
    0   11   33      3.57      0.00
   11   12   33      3.87      0.00
   11   14   33     -3.59      0.00
   11   16   33     -0.24      0.00
   11   18   33      6.43      0.00
   11   20   33     -4.07      0.00
   11   22   33     -4.85      0.00
   11   24   33      6.70      0.00
   12   13   33     -3.69      0.00
   12   15   33     -3.86      0.00
   12   17   33     -0.41      0.00
   12   19   33      5.87      0.00
   12   21   33     -1.76      0.00
   12   23   33     -1.86      0.00
   12   25   33     11.70      0.00
    0   13   33     -4.55      0.00
   13   14   33     -1.75      0.00
   13   16   33      2.14      0.00
   13   18   33     -0.26      0.00
   13   20   33      3.91      0.00
   13   22   33      7.11      0.00
   13   24   33      8.74      0.00
   14   15   33      4.68      0.00
   14   17   33     -8.64      0.00
   14   19   33      6.40      0.00
   14   21   33     -1.74      0.00
   14   23   33     -3.73      0.00
    0   15   33      4.71      0.00
   15   16   33     -6.09      0.00
   15   18   33      6.67      0.00
   15   20   33     -0.79      0.00
   15   22   33    -12.13      0.00
   15   24   33    -10.02      0.00
   16   17   33     -2.28      0.00
   16   19   33     -9.47      0.00
   16   21   33    -10.67      0.00
   16   23   33      3.02      0.00
    0   17   33      5.59      0.00
   17   18   33      0.97      0.00
   17   20   33      2.96      0.00
   17   22   33      5.31      0.00
   18   19   33      1.79      0.00
   18   21   33      3.22      0.00
    0   19   33     -1.02      0.00
   19   20   33      2.12      0.00
    0   21   33     10.61      0.00
    0   23   33     -6.48      0.00
    0   25   33      0.18      0.00
    0   27   33     -1.74      0.00
    1   28   33     -6.74      0.00
    3   28   33      9.91      0.00
    0    0   34    -28.22      0.00
    1    1   34      2.52      0.00
    1    3   34    -15.78      0.00
    1    5   34     -8.13      0.00
    1    7   34     12.13      0.00
    1    9   34     -5.96      0.00
    1   11   34      0.84      0.00
    1   13   34     -3.74      0.00
    1   15   34     -0.28      0.00
    1   17   34     -9.40      0.00
    1   19   34      5.07      0.00
    1   21   34      4.06      0.00
    1   23   34     -0.58      0.00
    1   25   34      4.41      0.00
    0    2   34    -14.91      0.00
    2    2   34      3.60      0.00
    2    4   34     13.79      0.00
    2    6   34    -10.07      0.00
    2    8   34     -3.06      0.00
    2   10   34     -0.04      0.00
    2   12   34     -1.85      0.00
    2   14   34     -2.96      0.00
    2   16   34      2.16      0.00
    2   18   34     -3.20      0.00
    2   20   34     -4.68      0.00
    2   22   34      0.42      0.00
    2   24   34     -5.03      0.00
    2   26   34    -11.94      0.00
    3    3   34    -20.54      0.00
    3    5   34      1.41      0.00
    3    7   34     -7.09      0.00
    3    9   34     -1.42      0.00
    3   11   34     -0.20      0.00
    3   13   34     -6.36      0.00
    3   15   34     -1.72      0.00
    3   17   34      2.13      0.00
    3   19   34     -3.96      0.00
    3   21   34      4.63      0.00
    3   23   34      3.43      0.00
    3   25   34      0.80      0.00
    0    4   34     -1.01      0.00
    4    4   34      4.55      0.00
    4    6   34     -5.60      0.00
    4    8   34      2.29      0.00
    4   10   34      2.00      0.00
    4   12   34      1.05      0.00
    4   14   34      1.84      0.00
    4   16   34      0.55      0.00
    4   18   34      3.45      0.00
    4   20   34      9.08      0.00
    4   22   34      7.35      0.00
    4   24   34     -2.66      0.00
    4   26   34     -8.06      0.00
    5    5   34     14.61      0.00
    5    7   34     -0.20      0.00
    5    9   34     -1.97      0.00
    5   11   34     -3.69      0.00
    5   13   34     -3.28      0.00
    5   15   34     -0.21      0.00
    5   17   34    -10.61      0.00
    5   19   34    -16.34      0.00
    5   21   34      1.42      0.00
    5   23   34      8.23      0.00
    5   25   34      8.41      0.00
    0    6   34    -25.27      0.00
    6    6   34     -7.71      0.00
    6    8   34      9.16      0.00
    6   10   34      2.30      0.00
    6   12   34     -8.05      0.00
    6   14   34      0.90      0.00
    6   16   34     -3.50      0.00
    6   18   34      1.22      0.00
    6   20   34      6.12      0.00
    6   22   34     10.33      0.00
    6   24   34      7.84      0.00
    6   26   34     12.94      0.00
    7    7   34    -12.71      0.00
    7    9   34     -6.77      0.00
    7   11   34     -4.48      0.00
    7   13   34     -7.68      0.00
    7   15   34     -7.64      0.00
    7   17   34     -3.17      0.00
    7   19   34     -7.33      0.00
    7   21   34     -2.45      0.00
    7   23   34     -5.91      0.00
    7   25   34     -7.04      0.00
    0    8   34      4.30      0.00
    8    8   34     13.36      0.00
    8   10   34      5.17      0.00
    8   12   34     -4.45      0.00
    8   14   34      9.63      0.00
    8   16   34     -1.28      0.00
    8   18   34      9.69      0.00
    8   20   34      5.44      0.00
    8   22   34      1.86      0.00
    8   24   34     -1.92      0.00
    9    9   34      0.01      0.00
    9   11   34      0.56      0.00
    9   13   34      6.72      0.00
    9   15   34      8.02      0.00
    9   17   34     -2.83      0.00
    9   19   34      3.62      0.00
    9   21   34     -2.34      0.00
    9   23   34     -1.97      0.00
    9   25   34     -2.14      0.00
    0   10   34    -12.80      0.00
   10   10   34      1.99      0.00
   10   12   34      8.18      0.00
   10   14   34      2.08      0.00
   10   16   34      8.84      0.00
   10   18   34      4.63      0.00
   10   20   34    -11.88      0.00
   10   22   34      2.12      0.00
   10   24   34     -7.79      0.00
   11   11   34     14.30      0.00
   11   13   34     -0.69      0.00
   11   15   34     -4.79      0.00
   11   17   34     -1.25      0.00
   11   19   34     -0.56      0.00
   11   21   34      2.55      0.00
   11   23   34     -1.21      0.00
    0   12   34      2.81      0.00
   12   12   34      3.42      0.00
   12   14   34     -0.14      0.00
   12   16   34      1.97      0.00
   12   18   34      3.47      0.00
   12   20   34      1.86      0.00
   12   22   34    -13.57      0.00
   12   24   34     -7.58      0.00
   13   13   34     -2.49      0.00
   13   15   34     -1.65      0.00
   13   17   34     -5.96      0.00
   13   19   34      0.02      0.00
   13   21   34     -4.82      0.00
   13   23   34     -5.28      0.00
    0   14   34     12.96      0.00
   14   14   34     -4.26      0.00
   14   16   34     -6.51      0.00
   14   18   34     -9.15      0.00
   14   20   34     -3.89      0.00
   14   22   34     -1.49      0.00
   15   15   34    -11.36      0.00
   15   17   34     -0.50      0.00
   15   19   34      7.69      0.00
   15   21   34     -8.51      0.00
    0   16   34      1.54      0.00
   16   16   34      7.55      0.00
   16   18   34      1.47      0.00
   16   20   34      3.80      0.00
   16   22   34     -1.17      0.00
   17   17   34     16.08      0.00
   17   19   34      2.42      0.00
   17   21   34     -2.86      0.00
    0   18   34      8.12      0.00
   18   18   34     -5.24      0.00
   18   20   34     -1.63      0.00
   19   19   34    -25.12      0.00
    0   20   34    -14.01      0.00
    0   22   34     -7.02      0.00
    0   24   34     21.54      0.00
    0   26   34     -5.61      0.00
    1   27   34      4.59      0.00
    0    1   35      9.49      0.00
    1    2   35     -8.09      0.00
    1    4   35     -4.78      0.00
    1    6   35     -8.87      0.00
    1    8   35      1.06      0.00
    1   10   35     -3.20      0.00
    1   12   35     11.21      0.00
    1   14   35    -10.23      0.00
    1   16   35     -2.73      0.00
    1   18   35      2.94      0.00
    1   20   35    -12.17      0.00
    1   22   35     -2.17      0.00
    1   24   35     -1.30      0.00
    2    3   35    -12.98      0.00
    2    5   35     -7.46      0.00
    2    7   35     -4.40      0.00
    2    9   35     -8.38      0.00
    2   11   35     -7.23      0.00
    2   13   35     10.46      0.00
    2   15   35      1.35      0.00
    2   17   35     -9.68      0.00
    2   19   35     -6.61      0.00
    2   21   35      0.37      0.00
    2   23   35     -4.09      0.00
    2   25   35    -27.90      0.00
    0    3   35     -0.99      0.00
    3    4   35      0.65      0.00
    3    6   35      3.33      0.00
    3    8   35     -5.09      0.00
    3   10   35     -6.36      0.00
    3   12   35     10.38      0.00
    3   14   35      3.34      0.00
    3   16   35      3.91      0.00
    3   18   35     14.33      0.00
    3   20   35     -3.40      0.00
    3   22   35      4.73      0.00
    3   24   35     -2.87      0.00
    4    5   35     13.98      0.00
    4    7   35     -6.44      0.00
    4    9   35     -5.11      0.00
    4   11   35     -0.26      0.00
    4   13   35      0.87      0.00
    4   15   35     -0.27      0.00
    4   17   35     -0.35      0.00
    4   19   35     -0.91      0.00
    4   21   35    -11.96      0.00
    4   23   35     -6.01      0.00
    4   25   35     -6.16      0.00
    0    5   35     -1.42      0.00
    5    6   35      2.86      0.00
    5    8   35      7.62      0.00
    5   10   35      2.86      0.00
    5   12   35     -3.19      0.00
    5   14   35     -3.16      0.00
    5   16   35      2.14      0.00
    5   18   35    -10.15      0.00
    5   20   35      4.06      0.00
    5   22   35    -12.59      0.00
    5   24   35     13.78      0.00
    6    7   35      6.14      0.00
    6    9   35      1.48      0.00
    6   11   35     -5.42      0.00
    6   13   35     -3.50      0.00
    6   15   35     -4.55      0.00
    6   17   35     -4.28      0.00
    6   19   35     -9.14      0.00
    6   21   35    -10.38      0.00
    6   23   35    -12.86      0.00
    6   25   35     -3.66      0.00
    0    7   35     16.41      0.00
    7    8   35     -3.86      0.00
    7   10   35     -1.14      0.00
    7   12   35     -6.16      0.00
    7   14   35     -3.27      0.00
    7   16   35      3.10      0.00
    7   18   35     -6.78      0.00
    7   20   35     -9.88      0.00
    7   22   35     10.75      0.00
    7   24   35     -5.36      0.00
    8    9   35      0.78      0.00
    8   11   35      3.18      0.00
    8   13   35     -5.66      0.00
    8   15   35      9.05      0.00
    8   17   35      2.41      0.00
    8   19   35      6.51      0.00
    8   21   35      9.88      0.00
    8   23   35    -14.91      0.00
    0    9   35      6.88      0.00
    9   10   35      2.11      0.00
    9   12   35     -8.60      0.00
    9   14   35      4.70      0.00
    9   16   35      4.59      0.00
    9   18   35     -3.16      0.00
    9   20   35      1.86      0.00
    9   22   35     -5.60      0.00
    9   24   35    -18.70      0.00
   10   11   35      3.29      0.00
   10   13   35     -4.99      0.00
   10   15   35      8.89      0.00
   10   17   35     -4.50      0.00
   10   19   35      1.08      0.00
   10   21   35      6.16      0.00
   10   23   35      8.55      0.00
    0   11   35      7.43      0.00
   11   12   35     -4.68      0.00
   11   14   35     -4.07      0.00
   11   16   35     -7.35      0.00
   11   18   35      3.76      0.00
   11   20   35      0.98      0.00
   11   22   35     -2.89      0.00
   12   13   35     12.17      0.00
   12   15   35     -5.24      0.00
   12   17   35      2.82      0.00
   12   19   35      9.42      0.00
   12   21   35      2.51      0.00
    0   13   35    -14.03      0.00
   13   14   35     -6.52      0.00
   13   16   35     -8.33      0.00
   13   18   35     -5.89      0.00
   13   20   35      3.13      0.00
   13   22   35      0.28      0.00
   14   15   35      5.58      0.00
   14   17   35      2.74      0.00
   14   19   35     -0.93      0.00
   14   21   35      0.24      0.00
    0   15   35     -3.85      0.00
   15   16   35      1.33      0.00
   15   18   35      3.23      0.00
   15   20   35     -0.51      0.00
   16   17   35     14.24      0.00
   16   19   35     -5.96      0.00
    0   17   35    -11.00      0.00
   17   18   35      2.40      0.00
    0   19   35     14.55      0.00
    0   21   35      5.68      0.00
    0   23   35      2.30      0.00
    0   25   35     25.03      0.00
    0    0   36     11.12      0.00
    1    1   36     51.20      0.00
    1    3   36     -5.51      0.00
    1    5   36     -2.92      0.00
    1    7   36     10.68      0.00
    1    9   36     12.25      0.00
    1   11   36     -4.45      0.00
    1   13   36      4.20      0.00
    1   15   36      0.11      0.00
    1   17   36      1.02      0.00
    1   19   36      5.38      0.00
    1   21   36      1.05      0.00
    1   23   36     -3.54      0.00
    0    2   36      0.58      0.00
    2    2   36    -23.74      0.00
    2    4   36     -4.53      0.00
    2    6   36      8.22      0.00
    2    8   36     -5.45      0.00
    2   10   36      4.92      0.00
    2   12   36     -1.81      0.00
    2   14   36      8.75      0.00
    2   16   36      2.37      0.00
    2   18   36      2.88      0.00
    2   20   36      2.67      0.00
    2   22   36      2.66      0.00
    2   24   36      1.17      0.00
    3    3   36     -5.26      0.00
    3    5   36      6.58      0.00
    3    7   36     -2.80      0.00
    3    9   36     -5.36      0.00
    3   11   36     -7.20      0.00
    3   13   36      8.47      0.00
    3   15   36     10.54      0.00
    3   17   36      4.02      0.00
    3   19   36      1.65      0.00
    3   21   36     -9.90      0.00
    3   23   36      2.05      0.00
    0    4   36     32.71      0.00
    4    4   36     10.88      0.00
    4    6   36      7.18      0.00
    4    8   36     -5.24      0.00
    4   10   36     -0.90      0.00
    4   12   36      0.88      0.00
    4   14   36      4.96      0.00
    4   16   36      2.22      0.00
    4   18   36      3.50      0.00
    4   20   36      4.51      0.00
    4   22   36     -1.97      0.00
    5    5   36      2.03      0.00
    5    7   36    -14.80      0.00
    5    9   36      6.74      0.00
    5   11   36      4.67      0.00
    5   13   36      0.87      0.00
    5   15   36     12.46      0.00
    5   17   36      1.25      0.00
    5   19   36     -7.77      0.00
    5   21   36     10.55      0.00
    5   23   36    -15.99      0.00
    0    6   36      3.62      0.00
    6    6   36     10.43      0.00
    6    8   36      3.06      0.00
    6   10   36      6.50      0.00
    6   12   36      0.96      0.00
    6   14   36    -10.88      0.00
    6   16   36     -0.35      0.00
    6   18   36     -1.84      0.00
    6   20   36     -5.43      0.00
    6   22   36      5.18      0.00
    7    7   36    -10.16      0.00
    7    9   36     -8.46      0.00
    7   11   36      5.87      0.00
    7   13   36      5.01      0.00
    7   15   36     -2.09      0.00
    7   17   36      1.50      0.00
    7   19   36      4.82      0.00
    7   21   36      4.94      0.00
    7   23   36     16.34      0.00
    0    8   36     -6.41      0.00
    8    8   36     -3.53      0.00
    8   10   36     -0.07      0.00
    8   12   36     -0.48      0.00
    8   14   36      2.18      0.00
    8   16   36      4.32      0.00
    8   18   36     -9.77      0.00
    8   20   36      1.01      0.00
    8   22   36     -2.13      0.00
    9    9   36     -2.08      0.00
    9   11   36     -5.77      0.00
    9   13   36      0.04      0.00
    9   15   36      1.93      0.00
    9   17   36     -0.49      0.00
    9   19   36      2.18      0.00
    9   21   36     -8.53      0.00
    0   10   36      8.93      0.00
   10   10   36      5.00      0.00
   10   12   36     -5.98      0.00
   10   14   36     -1.60      0.00
   10   16   36     12.36      0.00
   10   18   36     -3.67      0.00
   10   20   36      1.04      0.00
   10   22   36      3.50      0.00
   11   11   36     -3.58      0.00
   11   13   36     -3.32      0.00
   11   15   36      0.14      0.00
   11   17   36     -3.91      0.00
   11   19   36     -4.26      0.00
   11   21   36    -13.77      0.00
    0   12   36     16.14      0.00
   12   12   36    -14.82      0.00
   12   14   36      2.85      0.00
   12   16   36     -2.20      0.00
   12   18   36      5.40      0.00
   12   20   36      0.47      0.00
   13   13   36      3.67      0.00
   13   15   36    -27.24      0.00
   13   17   36     -0.99      0.00
   13   19   36     -7.16      0.00
   13   21   36      4.41      0.00
    0   14   36      1.32      0.00
   14   14   36     -4.79      0.00
   14   16   36     10.12      0.00
   14   18   36     -4.53      0.00
   14   20   36      1.28      0.00
   15   15   36     -5.76      0.00
   15   17   36     -5.44      0.00
   15   19   36      4.97      0.00
    0   16   36    -12.58      0.00
   16   16   36      1.67      0.00
   16   18   36     -2.45      0.00
   17   17   36     -1.88      0.00
    0   18   36      0.98      0.00
    0   20   36      0.38      0.00
    0   22   36     -7.23      0.00
    0   24   36    -13.32      0.00
    0    1   37      3.82      0.00
    1    2   37    -19.83      0.00
    1    4   37      3.60      0.00
    1    6   37      6.05      0.00
    1    8   37     11.72      0.00
    1   10   37      4.50      0.00
    1   12   37    -10.12      0.00
    1   14   37     -4.57      0.00
    1   16   37    -10.84      0.00
    1   18   37     -4.86      0.00
    1   20   37      3.36      0.00
    1   22   37     -6.15      0.00
    2    3   37    -14.03      0.00
    2    5   37    -10.44      0.00
    2    7   37     -1.48      0.00
    2    9   37     -2.29      0.00
    2   11   37    -16.60      0.00
    2   13   37      3.85      0.00
    2   15   37     -4.79      0.00
    2   17   37      9.18      0.00
    2   19   37     -3.19      0.00
    2   21   37      1.94      0.00
    0    3   37      2.10      0.00
    3    4   37      2.32      0.00
    3    6   37     13.29      0.00
    3    8   37      2.15      0.00
    3   10   37      1.44      0.00
    3   12   37      0.64      0.00
    3   14   37      4.92      0.00
    3   16   37    -10.86      0.00
    3   18   37      3.57      0.00
    3   20   37      2.95      0.00
    3   22   37     -0.66      0.00
    4    5   37     -3.00      0.00
    4    7   37     -8.61      0.00
    4    9   37      3.45      0.00
    4   11   37     -7.37      0.00
    4   13   37      1.14      0.00
    4   15   37      1.01      0.00
    4   17   37     -4.65      0.00
    4   19   37     -4.20      0.00
    4   21   37      4.30      0.00
    0    5   37     12.91      0.00
    5    6   37      5.71      0.00
    5    8   37      1.84      0.00
    5   10   37      6.33      0.00
    5   12   37     -3.24      0.00
    5   14   37      5.21      0.00
    5   16   37     -0.22      0.00
    5   18   37      7.08      0.00
    5   20   37     -1.88      0.00
    5   22   37     14.16      0.00
    6    7   37     -0.44      0.00
    6    9   37      3.61      0.00
    6   11   37    -11.01      0.00
    6   13   37     -0.32      0.00
    6   15   37     -7.03      0.00
    6   17   37      8.95      0.00
    6   19   37     -1.60      0.00
    6   21   37      5.28      0.00
    0    7   37     -0.48      0.00
    7    8   37      6.16      0.00
    7   10   37     -6.90      0.00
    7   12   37      2.91      0.00
    7   14   37     -8.79      0.00
    7   16   37      0.58      0.00
    7   18   37     -6.56      0.00
    7   20   37     -7.87      0.00
    8    9   37     15.08      0.00
    8   11   37     -3.69      0.00
    8   13   37      0.62      0.00
    8   15   37     -1.57      0.00
    8   17   37      5.35      0.00
    8   19   37      2.57      0.00
    8   21   37     12.13      0.00
    0    9   37      0.81      0.00
    9   10   37      8.85      0.00
    9   12   37     -2.78      0.00
    9   14   37     -3.33      0.00
    9   16   37     -6.54      0.00
    9   18   37      1.47      0.00
    9   20   37     -2.52      0.00
   10   11   37      0.04      0.00
   10   13   37      0.07      0.00
   10   15   37     -5.94      0.00
   10   17   37     -2.02      0.00
   10   19   37     -1.07      0.00
   10   21   37     -1.68      0.00
    0   11   37     21.94      0.00
   11   12   37    -10.86      0.00
   11   14   37      1.42      0.00
   11   16   37      0.53      0.00
   11   18   37     -4.54      0.00
   11   20   37     11.75      0.00
   12   13   37      6.56      0.00
   12   15   37      1.44      0.00
   12   17   37     -2.19      0.00
   12   19   37     -1.20      0.00
    0   13   37      4.70      0.00
   13   14   37     -2.44      0.00
   13   16   37     -3.32      0.00
   13   18   37     -6.47      0.00
   14   15   37     -2.43      0.00
   14   17   37      5.35      0.00
    0   15   37    -18.78      0.00
   15   16   37     -0.48      0.00
    0   17   37      0.01      0.00
    0   19   37      6.50      0.00
    0   21   37     18.09      0.00
    0    0   38     27.37      0.00
    1    1   38     24.26      0.00
    1    3   38     -8.84      0.00
    1    5   38     -3.99      0.00
    1    7   38     -7.26      0.00
    1    9   38    -16.31      0.00
    1   11   38      0.04      0.00
    1   13   38     -4.71      0.00
    1   15   38     -4.11      0.00
    1   17   38      4.25      0.00
    1   19   38      1.44      0.00
    1   21   38      4.03      0.00
    0    2   38      0.88      0.00
    2    2   38    -22.03      0.00
    2    4   38     -6.45      0.00
    2    6   38    -10.27      0.00
    2    8   38     -6.03      0.00
    2   10   38     -4.78      0.00
    2   12   38    -11.81      0.00
    2   14   38      1.55      0.00
    2   16   38     -0.69      0.00
    2   18   38    -13.87      0.00
    2   20   38      0.69      0.00
    3    3   38      4.85      0.00
    3    5   38      3.89      0.00
    3    7   38      3.18      0.00
    3    9   38      0.19      0.00
    3   11   38     10.74      0.00
    3   13   38     -2.60      0.00
    3   15   38     -4.27      0.00
    3   17   38      4.74      0.00
    3   19   38      6.46      0.00
    3   21   38     -2.97      0.00
    0    4   38      0.99      0.00
    4    4   38     -3.71      0.00
    4    6   38      3.42      0.00
    4    8   38     18.29      0.00
    4   10   38     -5.49      0.00
    4   12   38      0.12      0.00
    4   14   38      1.55      0.00
    4   16   38      9.72      0.00
    4   18   38      6.08      0.00
    4   20   38      7.51      0.00
    5    5   38      7.76      0.00
    5    7   38    -11.06      0.00
    5    9   38     -3.49      0.00
    5   11   38     -7.00      0.00
    5   13   38     -2.35      0.00
    5   15   38      6.00      0.00
    5   17   38      4.72      0.00
    5   19   38    -11.20      0.00
    0    6   38      2.50      0.00
    6    6   38     -1.88      0.00
    6    8   38     -5.28      0.00
    6   10   38     -6.35      0.00
    6   12   38     -1.69      0.00
    6   14   38     -5.75      0.00
    6   16   38     -1.40      0.00
    6   18   38     -0.63      0.00
    6   20   38     -4.14      0.00
    7    7   38    -10.48      0.00
    7    9   38      4.78      0.00
    7   11   38     -7.59      0.00
    7   13   38     10.36      0.00
    7   15   38     -3.53      0.00
    7   17   38      6.63      0.00
    7   19   38      9.99      0.00
    0    8   38     -8.30      0.00
    8    8   38     16.55      0.00
    8   10   38      2.56      0.00
    8   12   38     -5.36      0.00
    8   14   38     10.28      0.00
    8   16   38     -7.91      0.00
    8   18   38     -9.64      0.00
    9    9   38     11.61      0.00
    9   11   38     -8.33      0.00
    9   13   38      3.38      0.00
    9   15   38    -15.85      0.00
    9   17   38     -1.15      0.00
    9   19   38     18.24      0.00
    0   10   38      3.92      0.00
   10   10   38     -8.68      0.00
   10   12   38     -1.49      0.00
   10   14   38      3.69      0.00
   10   16   38      7.60      0.00
   10   18   38      6.01      0.00
   11   11   38      6.33      0.00
   11   13   38      1.22      0.00
   11   15   38      7.48      0.00
   11   17   38    -12.61      0.00
    0   12   38     -1.33      0.00
   12   12   38     -4.95      0.00
   12   14   38      3.34      0.00
   12   16   38      5.52      0.00
   13   13   38     -0.02      0.00
   13   15   38     -0.22      0.00
    0   14   38     -0.56      0.00
   14   14   38      4.84      0.00
    0   16   38     -7.93      0.00
   14   16   38      6.78      0.00
    0   18   38      3.30      0.00
    0   20   38      0.77      0.00
    0    1   39    -13.06      0.00
    1    2   39     -2.13      0.00
    1    4   39      1.73      0.00
    1    6   39      1.05      0.00
    1    8   39    -15.76      0.00
    1   10   39      9.60      0.00
    1   12   39      0.57      0.00
    1   14   39      1.62      0.00
    1   16   39     -0.87      0.00
    1   18   39      7.60      0.00
    2    3   39     -6.52      0.00
    2    5   39    -17.92      0.00
    2    7   39     -3.33      0.00
    2    9   39      4.01      0.00
    2   11   39      7.96      0.00
    2   13   39     -7.15      0.00
    2   15   39     -6.54      0.00
    2   17   39     -4.70      0.00
    0    3   39    -12.58      0.00
    3    4   39      0.46      0.00
    3    6   39      0.88      0.00
    3    8   39     -3.94      0.00
    3   10   39    -11.15      0.00
    3   12   39      6.21      0.00
    3   14   39     -4.48      0.00
    3   16   39     17.79      0.00
    3   18   39      1.26      0.00
    4    5   39     -1.16      0.00
    4    7   39      5.36      0.00
    4    9   39    -13.06      0.00
    4   11   39     -0.04      0.00
    4   13   39    -11.08      0.00
    4   15   39      1.12      0.00
    4   17   39     12.82      0.00
    0    5   39    -20.02      0.00
    5    6   39    -12.06      0.00
    5    8   39     -0.39      0.00
    5   10   39     -6.76      0.00
    5   12   39     -6.91      0.00
    5   14   39     -3.97      0.00
    5   16   39     -3.96      0.00
    5   18   39    -12.08      0.00
    6    7   39     -8.69      0.00
    6    9   39     -2.25      0.00
    6   11   39     -5.41      0.00
    6   13   39      5.92      0.00
    6   15   39     -5.47      0.00
    6   17   39     -5.51      0.00
    0    7   39    -14.91      0.00
    7    8   39      1.40      0.00
    7   10   39     23.31      0.00
    7   12   39      8.29      0.00
    7   14   39      1.70      0.00
    7   16   39     -4.01      0.00
    8    9   39      0.00      0.00
    8   11   39     -8.08      0.00
    8   13   39     20.14      0.00
    8   15   39      8.84      0.00
    8   17   39      7.70      0.00
    0    9   39      8.42      0.00
    9   10   39      8.04      0.00
    9   12   39     -7.25      0.00
    9   14   39     -3.95      0.00
    9   16   39      3.89      0.00
   10   11   39     -0.18      0.00
   10   13   39      1.56      0.00
   10   15   39     -5.11      0.00
    0   11   39      9.39      0.00
   11   12   39      8.11      0.00
   11   14   39     -1.01      0.00
   11   16   39      6.82      0.00
   12   13   39     10.43      0.00
    0   13   39     12.29      0.00
   13   14   39     28.57      0.00
    0   15   39      9.32      0.00
   12   15   39    -18.49      0.00
    0   17   39     -1.86      0.00
    7   18   39    -35.37      0.00
    0   19   39     -5.58      0.00
    2   19   39      5.69      0.00
    4   19   39    -14.00      0.00
    0    0   40      7.44      0.00
    1    1   40     -6.64      0.00
    1    3   40      9.47      0.00
    1    5   40    -12.33      0.00
    1    7   40     -6.94      0.00
    1    9   40     11.75      0.00
    1   11   40     -3.40      0.00
    1   13   40     12.42      0.00
    1   15   40     -4.56      0.00
    0    2   40     17.79      0.00
    2    2   40    -14.46      0.00
    2    4   40    -16.19      0.00
    2    6   40     -2.59      0.00
    2    8   40    -13.81      0.00
    2   10   40      4.20      0.00
    2   12   40      3.45      0.00
    2   14   40     -9.18      0.00
    2   16   40     16.17      0.00
    3    3   40     -4.75      0.00
    3    5   40     -8.70      0.00
    3    7   40     10.89      0.00
    3    9   40     -5.35      0.00
    3   11   40      2.66      0.00
    3   13   40      1.29      0.00
    3   15   40     -6.75      0.00
    0    4   40     -9.16      0.00
    4    4   40    -14.30      0.00
    4    6   40     -2.01      0.00
    4    8   40     -2.21      0.00
    4   10   40     -1.71      0.00
    4   12   40      7.87      0.00
    4   14   40     -2.34      0.00
    4   16   40    -12.01      0.00
    5    5   40    -10.16      0.00
    5    7   40     14.96      0.00
    5    9   40     -7.00      0.00
    5   11   40     -5.96      0.00
    5   13   40     11.11      0.00
    5   15   40     -0.80      0.00
    0    6   40      8.28      0.00
    6    6   40      8.90      0.00
    6    8   40     -0.59      0.00
    6   10   40      9.66      0.00
    6   12   40      7.98      0.00
    6   14   40    -12.78      0.00
    6   16   40      5.05      0.00
    7    7   40    -10.51      0.00
    7    9   40     -5.59      0.00
    7   11   40     -2.39      0.00
    7   13   40      4.16      0.00
    7   15   40      1.24      0.00
    0    8   40    -11.82      0.00
    8    8   40    -16.09      0.00
    8   10   40     -3.12      0.00
    8   12   40     -0.14      0.00
    8   14   40     -6.54      0.00
    9    9   40     15.54      0.00
    9   11   40      2.78      0.00
    9   13   40     -3.80      0.00
    0   10   40     -1.11      0.00
   10   10   40      2.85      0.00
   10   12   40      0.53      0.00
   11   11   40     -7.09      0.00
   11   13   40      3.48      0.00
    0   12   40    -11.55      0.00
    0   14   40     -3.99      0.00
    0   16   40      5.72      0.00
    1   17   40      1.25      0.00
    0    1   41     -0.70      0.00
    1    2   41      8.85      0.00
    1    4   41     -1.69      0.00
    1    6   41      5.08      0.00
    1    8   41     -1.04      0.00
    1   10   41     -7.46      0.00
    1   12   41     -4.41      0.00
    1   14   41      0.20      0.00
    2    3   41     -2.73      0.00
    2    5   41      0.54      0.00
    2    7   41     -6.99      0.00
    2    9   41     -2.96      0.00
    2   11   41      0.69      0.00
    2   13   41      9.73      0.00
    0    3   41     -2.88      0.00
    3    4   41      2.29      0.00
    3    6   41     19.06      0.00
    3    8   41     12.50      0.00
    3   10   41     -7.75      0.00
    3   12   41      4.09      0.00
    4    5   41     -1.72      0.00
    4    7   41     -3.24      0.00
    4    9   41      4.30      0.00
    4   11   41      1.20      0.00
    4   13   41     -6.77      0.00
    0    5   41    -12.55      0.00
    5    6   41     -6.76      0.00
    5    8   41      8.83      0.00
    5   10   41     -9.12      0.00
    5   12   41     -1.39      0.00
    6    7   41     -6.09      0.00
    6    9   41      0.72      0.00
    6   11   41     -9.77      0.00
    0    7   41    -18.52      0.00
    7    8   41      2.82      0.00
    7   10   41     -4.44      0.00
    7   12   41      2.21      0.00
    8    9   41      7.40      0.00
    8   11   41     -3.11      0.00
    0    9   41     -7.25      0.00
    9   10   41      1.16      0.00
    0   11   41     -9.56      0.00
    0   13   41      1.19      0.00
    6   13   41      1.78      0.00
    3   14   41     22.39      0.00
    1    1   42      3.10      0.00
    1    3   42      3.29      0.00
    1    5   42     -0.52      0.00
    1    7   42     -3.10      0.00
    1    9   42      1.03      0.00
    0    2   42    -26.31      0.00
    2    2   42      5.56      0.00
    2    4   42      5.96      0.00
    2    6   42      8.63      0.00
    2    8   42     -4.11      0.00
    2   10   42      4.47      0.00
    3    3   42     -1.31      0.00
    3    5   42      9.98      0.00
    3    7   42     -6.92      0.00
    3    9   42      3.16      0.00
    0    4   42      7.75      0.00
    4    4   42     -5.42      0.00
    4    6   42    -19.11      0.00
    4    8   42     -0.80      0.00
    4   10   42      0.34      0.00
    5    5   42      3.57      0.00
    5    7   42      5.79      0.00
    5    9   42    -15.80      0.00
    0    6   42      3.32      0.00
    6    6   42      9.14      0.00
    6    8   42      3.33      0.00
    7    7   42      5.59      0.00
    0    8   42      4.23      0.00
    8    8   42     -3.56      0.00
    0   10   42      2.04      0.00
    1   11   42     -1.65      0.00
    0    1   43      2.20      0.00
    1    2   43     -5.49      0.00
    1    4   43     -7.84      0.00
    2    3   43     -3.01      0.00
    0    3   43      7.34      0.00
    3    4   43    -20.62      0.00
    0    5   43      8.36      0.00
    2    5   43     -2.74      0.00
   25   25   26      7.56      0.00
   24   26   26     12.99      0.00
   26   26   26     14.41      0.00
   24   25   27     17.09      0.00
   23   26   27      7.31      0.00
   25   26   27     -2.99      0.00
   22   27   27      5.19      0.00
   24   27   27      6.14      0.00
   26   27   27      9.47      0.00
   24   24   28     15.77      0.00
   23   25   28    -11.98      0.00
   25   25   28     -0.79      0.00
   22   26   28      8.85      0.00
   24   26   28     -0.84      0.00
   26   26   28     -8.35      0.00
   21   27   28     -1.41      0.00
   23   27   28      2.61      0.00
   25   27   28     -8.21      0.00
   27   27   28      9.49      0.00
   20   28   28      8.88      0.00
   22   28   28      3.31      0.00
   24   28   28     11.18      0.00
   26   28   28     -1.83      0.00
   28   28   28    -16.29      0.00
   23   24   29      4.43      0.00
   22   25   29     -7.03      0.00
   24   25   29      2.18      0.00
   21   26   29     -1.69      0.00
   23   26   29     10.87      0.00
   25   26   29     -3.30      0.00
   20   27   29     -4.08      0.00
   22   27   29     -2.84      0.00
   24   27   29     -4.69      0.00
   26   27   29     -8.18      0.00
   17   28   29      6.37      0.00
   19   28   29     -2.87      0.00
   21   28   29     -6.00      0.00
   23   28   29     -8.70      0.00
   25   28   29      6.45      0.00
   27   28   29      0.63      0.00
   16   29   29    -24.14      0.00
   18   29   29      0.48      0.00
   20   29   29     -1.01      0.00
   22   29   29     11.40      0.00
   24   29   29     -1.25      0.00
   26   29   29      8.45      0.00
   28   29   29      8.18      0.00
   23   23   30     12.39      0.00
   22   24   30    -21.61      0.00
   24   24   30     19.06      0.00
   21   25   30      3.49      0.00
   23   25   30      0.64      0.00
   25   25   30    -17.02      0.00
   18   26   30      1.50      0.00
   20   26   30     -1.32      0.00
   22   26   30      0.70      0.00
   24   26   30      0.12      0.00
   26   26   30    -10.02      0.00
   17   27   30     -8.63      0.00
   19   27   30     -5.32      0.00
   21   27   30     -7.59      0.00
   23   27   30     11.58      0.00
   25   27   30     -1.89      0.00
   27   27   30      2.63      0.00
   16   28   30      6.51      0.00
   18   28   30      7.94      0.00
   20   28   30      7.45      0.00
   22   28   30    -12.72      0.00
   24   28   30      5.03      0.00
   26   28   30      4.03      0.00
   28   28   30     -5.48      0.00
   13   29   30     -1.59      0.00
   15   29   30      1.53      0.00
   17   29   30      1.76      0.00
   19   29   30     -3.78      0.00
   21   29   30     -7.17      0.00
   23   29   30     -1.64      0.00
   25   29   30      2.32      0.00
   27   29   30     -3.58      0.00
   29   29   30     -8.39      0.00
   10   30   30    -24.31      0.00
   12   30   30     17.74      0.00
   14   30   30     -6.39      0.00
   16   30   30     -3.61      0.00
   18   30   30     14.06      0.00
   20   30   30      4.39      0.00
   22   30   30      1.25      0.00
   24   30   30     -4.72      0.00
   26   30   30      6.28      0.00
   22   23   31    -14.36      0.00
   21   24   31      6.74      0.00
   23   24   31     -2.79      0.00
   18   25   31    -11.53      0.00
   20   25   31     -1.03      0.00
   22   25   31     -6.38      0.00
   24   25   31      8.51      0.00
   17   26   31    -15.52      0.00
   19   26   31     15.28      0.00
   21   26   31      4.40      0.00
   23   26   31     -0.85      0.00
   25   26   31      8.69      0.00
   16   27   31      4.51      0.00
   18   27   31     -9.53      0.00
   20   27   31      5.96      0.00
   22   27   31     -0.15      0.00
   24   27   31      6.26      0.00
   26   27   31     -2.36      0.00
   13   28   31     20.18      0.00
   15   28   31     -4.32      0.00
   17   28   31      1.12      0.00
   19   28   31      6.06      0.00
   21   28   31      3.95      0.00
   23   28   31     -3.99      0.00
   25   28   31      3.72      0.00
   27   28   31     -0.60      0.00
   10   29   31    -11.98      0.00
   12   29   31     14.07      0.00
   14   29   31    -13.25      0.00
   16   29   31     -4.39      0.00
   18   29   31     -3.60      0.00
   20   29   31     -2.88      0.00
   22   29   31      2.75      0.00
   24   29   31      2.13      0.00
   26   29   31     -8.85      0.00
    7   30   31     -4.07      0.00
    9   30   31     -7.11      0.00
   11   30   31     -1.72      0.00
   13   30   31      5.68      0.00
   15   30   31    -12.63      0.00
   17   30   31     -1.05      0.00
   19   30   31      0.28      0.00
   21   30   31      3.80      0.00
   23   30   31      0.05      0.00
   25   30   31     -3.30      0.00
    0   31   31    -36.59      0.00
    2   31   31      8.55      0.00
    4   31   31      4.32      0.00
    6   31   31      4.64      0.00
    8   31   31     10.02      0.00
   10   31   31     -2.34      0.00
   12   31   31    -15.23      0.00
   14   31   31      6.64      0.00
   16   31   31     -3.09      0.00
   18   31   31    -12.28      0.00
   20   31   31     -6.55      0.00
   22   31   31     12.30      0.00
   24   31   31     13.41      0.00
   21   21   32      0.53      0.00
   20   22   32     -7.60      0.00
   22   22   32      9.93      0.00
   19   23   32     -9.95      0.00
   21   23   32     -0.26      0.00
   23   23   32      9.40      0.00
   18   24   32     14.77      0.00
   20   24   32      0.33      0.00
   22   24   32     -9.20      0.00
   24   24   32    -13.18      0.00
   17   25   32     17.62      0.00
   19   25   32      4.10      0.00
   21   25   32     -2.50      0.00
   23   25   32      2.13      0.00
   25   25   32      6.02      0.00
   14   26   32    -11.40      0.00
   16   26   32     -1.03      0.00
   18   26   32     -0.99      0.00
   20   26   32    -11.96      0.00
   22   26   32     -3.75      0.00
   24   26   32     -4.74      0.00
   26   26   32      2.72      0.00
   13   27   32    -12.54      0.00
   15   27   32      3.14      0.00
   17   27   32      5.61      0.00
   19   27   32      1.41      0.00
   21   27   32     10.07      0.00
   23   27   32     -0.23      0.00
   25   27   32      0.48      0.00
   27   27   32     -2.69      0.00
   10   28   32    -13.05      0.00
   12   28   32     23.21      0.00
   14   28   32     -2.18      0.00
   16   28   32     -4.06      0.00
   18   28   32     -1.47      0.00
   20   28   32     -2.34      0.00
   22   28   32     -8.09      0.00
   24   28   32      4.43      0.00
   26   28   32     -0.78      0.00
    5   29   32     -8.00      0.00
    7   29   32      4.67      0.00
    9   29   32     17.15      0.00
   11   29   32     -2.35      0.00
   13   29   32    -12.75      0.00
   15   29   32     -1.18      0.00
   17   29   32      5.50      0.00
   19   29   32     -1.05      0.00
   21   29   32     -0.96      0.00
   23   29   32      0.64      0.00
   25   29   32      7.41      0.00
    0   30   32     45.86      0.00
    2   30   32    -33.44      0.00
    4   30   32     -2.26      0.00
    6   30   32     25.60      0.00
    8   30   32    -20.25      0.00
   10   30   32      2.42      0.00
   12   30   32     11.47      0.00
   14   30   32      0.89      0.00
   16   30   32      5.71      0.00
   18   30   32      6.09      0.00
   20   30   32      1.79      0.00
   22   30   32     -8.18      0.00
   24   30   32     -1.56      0.00
    1   31   32    -13.93      0.00
    3   31   32      5.77      0.00
    5   31   32     12.70      0.00
    7   31   32     -8.37      0.00
    9   31   32      2.42      0.00
   11   31   32      8.29      0.00
   13   31   32    -10.85      0.00
   15   31   32     -2.39      0.00
   17   31   32      9.74      0.00
   19   31   32      0.97      0.00
   21   31   32      4.19      0.00
   23   31   32     -8.39      0.00
    0   32   32     -9.94      0.00
    2   32   32    -15.62      0.00
    4   32   32     -0.58      0.00
    6   32   32     -0.51      0.00
    8   32   32      4.59      0.00
   10   32   32     12.28      0.00
   12   32   32    -10.72      0.00
   14   32   32     19.01      0.00
   16   32   32      5.40      0.00
   18   32   32      0.16      0.00
   20   32   32     -5.22      0.00
   22   32   32      8.41      0.00
   20   21   33      8.00      0.00
   19   22   33     -1.80      0.00
   21   22   33      4.38      0.00
   18   23   33     -6.07      0.00
   20   23   33     -0.90      0.00
   22   23   33      2.61      0.00
   17   24   33     -4.70      0.00
   19   24   33     -1.25      0.00
   21   24   33     -3.51      0.00
   23   24   33     11.34      0.00
   14   25   33     15.35      0.00
   16   25   33     -3.44      0.00
   18   25   33      2.49      0.00
   20   25   33     -4.25      0.00
   22   25   33     -1.86      0.00
   24   25   33     -4.49      0.00
   11   26   33     -3.52      0.00
   13   26   33     14.92      0.00
   15   26   33    -11.14      0.00
   17   26   33      2.46      0.00
   19   26   33     -2.23      0.00
   21   26   33      3.52      0.00
   23   26   33     -3.07      0.00
   25   26   33     -1.90      0.00
   10   27   33     -7.32      0.00
   12   27   33     14.47      0.00
   14   27   33     -0.72      0.00
   16   27   33     -1.53      0.00
   18   27   33      2.19      0.00
   20   27   33      5.84      0.00
   22   27   33      6.01      0.00
   24   27   33     -9.48      0.00
   26   27   33     -1.55      0.00
    5   28   33     -5.78      0.00
    7   28   33     25.11      0.00
    9   28   33    -12.21      0.00
   11   28   33     11.31      0.00
   13   28   33     -2.23      0.00
   15   28   33     -4.45      0.00
   17   28   33     -3.30      0.00
   19   28   33     -2.61      0.00
   21   28   33      6.43      0.00
   23   28   33      1.60      0.00
   25   28   33     -8.30      0.00
    0   29   33      4.06      0.00
    2   29   33     -4.96      0.00
    4   29   33     15.69      0.00
    6   29   33     -7.73      0.00
    8   29   33     -1.92      0.00
   10   29   33      3.08      0.00
   12   29   33     -9.56      0.00
   14   29   33     -1.54      0.00
   16   29   33      6.52      0.00
   18   29   33     -0.60      0.00
   20   29   33     -6.01      0.00
   22   29   33      3.74      0.00
   24   29   33      2.32      0.00
    1   30   33    -15.76      0.00
    3   30   33     -9.78      0.00
    5   30   33     10.71      0.00
    7   30   33    -20.04      0.00
    9   30   33     -4.93      0.00
   11   30   33     -8.69      0.00
   13   30   33     -7.64      0.00
   15   30   33      0.15      0.00
   17   30   33     -7.32      0.00
   19   30   33     -6.35      0.00
   21   30   33     -6.65      0.00
   23   30   33      8.78      0.00
    0   31   33     34.61      0.00
    2   31   33     -5.45      0.00
    4   31   33      4.60      0.00
    6   31   33    -11.87      0.00
    8   31   33      5.60      0.00
   10   31   33      6.65      0.00
   12   31   33    -18.59      0.00
   14   31   33      5.00      0.00
   16   31   33      4.12      0.00
   18   31   33     -1.32      0.00
   20   31   33     -5.28      0.00
   22   31   33     -5.14      0.00
    1   32   33      6.48      0.00
    3   32   33     -0.32      0.00
    5   32   33     11.86      0.00
    7   32   33     -3.99      0.00
    9   32   33     -4.46      0.00
   11   32   33     -1.82      0.00
   13   32   33      3.91      0.00
   15   32   33     -3.60      0.00
   17   32   33     -3.16      0.00
   19   32   33      8.37      0.00
   21   32   33     -1.92      0.00
    0   33   33     18.75      0.00
    2   33   33      0.67      0.00
    4   33   33     -9.63      0.00
    6   33   33      5.15      0.00
    8   33   33      2.40      0.00
   10   33   33     -1.68      0.00
   12   33   33     -3.46      0.00
   14   33   33      3.09      0.00
   16   33   33      0.00      0.00
   18   33   33     -4.09      0.00
   20   33   33      0.88      0.00
   20   20   34      6.53      0.00
   19   21   34      7.17      0.00
   21   21   34     -5.93      0.00
   18   22   34     19.64      0.00
   20   22   34      4.15      0.00
   22   22   34    -21.90      0.00
   15   23   34     -7.19      0.00
   17   23   34     -2.38      0.00
   19   23   34      5.35      0.00
   21   23   34     -2.35      0.00
   23   23   34     -6.96      0.00
   14   24   34     -6.72      0.00
   16   24   34     -4.92      0.00
   18   24   34     -0.08      0.00
   20   24   34      2.50      0.00
   22   24   34      9.99      0.00
   24   24   34     -2.68      0.00
   11   25   34     14.45      0.00
   13   25   34    -13.06      0.00
   15   25   34     -4.97      0.00
   17   25   34      7.24      0.00
   19   25   34    -10.04      0.00
   21   25   34      6.82      0.00
   23   25   34      5.20      0.00
   25   25   34      6.66      0.00
    8   26   34     -6.84      0.00
   10   26   34     -8.20      0.00
   12   26   34     -1.19      0.00
   14   26   34     10.59      0.00
   16   26   34      5.13      0.00
   18   26   34      4.74      0.00
   20   26   34     -5.59      0.00
   22   26   34     -1.29      0.00
   24   26   34     -0.94      0.00
   26   26   34     -2.32      0.00
    3   27   34     -6.05      0.00
    5   27   34     20.27      0.00
    7   27   34    -17.37      0.00
    9   27   34      3.89      0.00
   11   27   34    -10.01      0.00
   13   27   34     -5.31      0.00
   15   27   34     -3.77      0.00
   17   27   34      8.29      0.00
   19   27   34      1.38      0.00
   21   27   34     -0.88      0.00
   23   27   34     -0.78      0.00
   25   27   34      4.63      0.00
    0   28   34      1.67      0.00
    2   28   34      7.31      0.00
    4   28   34     -7.85      0.00
    6   28   34      8.37      0.00
    8   28   34     -5.57      0.00
   10   28   34     -8.54      0.00
   12   28   34      1.05      0.00
   14   28   34      0.81      0.00
   16   28   34     -6.31      0.00
   18   28   34     -0.23      0.00
   20   28   34     -5.24      0.00
   22   28   34     -5.41      0.00
   24   28   34     -1.85      0.00
    1   29   34      5.05      0.00
    3   29   34     -7.69      0.00
    5   29   34     -3.48      0.00
    7   29   34     -5.56      0.00
    9   29   34     -1.29      0.00
   11   29   34     -5.26      0.00
   13   29   34     -2.26      0.00
   15   29   34      9.04      0.00
   17   29   34     -1.79      0.00
   19   29   34      5.56      0.00
   21   29   34      4.65      0.00
   23   29   34     -0.55      0.00
    0   30   34      8.70      0.00
    2   30   34     21.88      0.00
    4   30   34      6.15      0.00
    6   30   34     -2.97      0.00
    8   30   34     -1.70      0.00
   10   30   34      5.05      0.00
   12   30   34     -2.51      0.00
   14   30   34      3.84      0.00
   16   30   34     -5.99      0.00
   18   30   34     -5.38      0.00
   20   30   34      1.23      0.00
   22   30   34     -8.55      0.00
    1   31   34    -11.45      0.00
    3   31   34      1.35      0.00
    5   31   34     -7.54      0.00
    7   31   34      5.63      0.00
    9   31   34     -6.92      0.00
   11   31   34     14.73      0.00
   13   31   34     -5.82      0.00
   15   31   34     -5.86      0.00
   17   31   34     -1.39      0.00
   19   31   34      0.07      0.00
   21   31   34      4.75      0.00
    0   32   34    -23.01      0.00
    2   32   34     10.73      0.00
    4   32   34      2.50      0.00
    6   32   34    -21.44      0.00
    8   32   34     12.93      0.00
   10   32   34    -10.22      0.00
   12   32   34      4.02      0.00
   14   32   34     -1.66      0.00
   16   32   34     -8.25      0.00
   18   32   34      3.13      0.00
   20   32   34      1.37      0.00
    1   33   34      0.45      0.00
    3   33   34     -4.59      0.00
    5   33   34      0.90      0.00
    7   33   34      1.76      0.00
    9   33   34     -2.47      0.00
   11   33   34     -0.08      0.00
   13   33   34      6.49      0.00
   15   33   34     -4.38      0.00
   17   33   34      3.01      0.00
    0   34   34     -9.42      0.00
    2   34   34    -11.88      0.00
    4   34   34     -6.59      0.00
    6   34   34      5.81      0.00
    8   34   34    -16.61      0.00
   10   34   34     -0.91      0.00
   12   34   34      7.05      0.00
   14   34   34    -11.99      0.00
   16   34   34     -0.29      0.00
   18   19   35      1.37      0.00
   17   20   35     -2.06      0.00
   19   20   35      4.58      0.00
   16   21   35      1.12      0.00
   18   21   35     -3.71      0.00
   20   21   35     -0.53      0.00
   15   22   35     -8.14      0.00
   17   22   35    -11.39      0.00
   19   22   35      0.35      0.00
   21   22   35     -2.70      0.00
   12   23   35    -14.99      0.00
   14   23   35    -10.34      0.00
   16   23   35     10.47      0.00
   18   23   35      2.00      0.00
   20   23   35      0.77      0.00
   22   23   35     -1.98      0.00
   11   24   35      6.73      0.00
   13   24   35      0.10      0.00
   15   24   35      1.01      0.00
   17   24   35     -0.58      0.00
   19   24   35      8.74      0.00
   21   24   35      8.38      0.00
   23   24   35      1.11      0.00
    8   25   35      0.25      0.00
   10   25   35     -1.40      0.00
   12   25   35    -11.35      0.00
   14   25   35      7.62      0.00
   16   25   35      2.58      0.00
   18   25   35     -3.49      0.00
   20   25   35     -3.53      0.00
   22   25   35      2.98      0.00
   24   25   35     -4.22      0.00
    1   26   35      4.06      0.00
    3   26   35    -13.11      0.00
    5   26   35     18.52      0.00
    7   26   35      3.32      0.00
    9   26   35    -11.82      0.00
   11   26   35     -0.12      0.00
   13   26   35      9.94      0.00
   15   26   35      9.02      0.00
   17   26   35      1.06      0.00
   19   26   35     -1.34      0.00
   21   26   35     -1.28      0.00
   23   26   35      1.04      0.00
   25   26   35      5.37      0.00
    0   27   35      4.73      0.00
    2   27   35     -1.38      0.00
    4   27   35     -4.76      0.00
    6   27   35      0.63      0.00
    8   27   35      0.69      0.00
   10   27   35     12.02      0.00
   12   27   35      4.74      0.00
   14   27   35      1.79      0.00
   16   27   35      3.39      0.00
[truncated: 53,730 more chars]
