# Supplementary material for: Dynamic three-dimensional structures of a metal–organic framework captured with femtosecond serial crystallography
Source: Nat Chem. 2024 Mar 25;16(5):693–9. doi: 10.1038/s41557-024-01460-w (PMC11087265; doi:10.1038/s41557-024-01460-w)
Supplement: Supplementary file 34 — Crystallographic structure factors for PCN–224(Fe)–CO at 1 ns; CCDC reference number 2308055. [file 41557_2024_1460_MOESM34_ESM.cif]

 
data_time1000d10
# start Validation Reply Form
_vrf_THETM01_time1000d10
;
PROBLEM: The value of sine(theta_max)/wavelength is less than 0.575
RESPONSE: To prevent the intensities of the Bragg spots in the 
low-resolution region from exceeding the detector's saturation limit, 
the X-ray flux had to be limited. Consequently, the intensity of the 
Bragg spots in the high-resolution region was insufficient for detection, 
resulting in the limited resolution.
;
# end Validation Reply Form

_audit_creation_method            'SHELXL-2018/3'
_shelx_SHELXL_version_number      '2018/3'
_chemical_name_systematic         ?
_chemical_name_common             ?
_chemical_melting_point           ?
_chemical_formula_moiety          'C147 H72 Fe3 N12 O67 Zr12'
_chemical_formula_sum
 'C147 H72 Fe3 N12 O67 Zr12' 
_chemical_formula_weight          4340.35

loop_
 _atom_type_symbol
 _atom_type_description
 _atom_type_scat_dispersion_real
 _atom_type_scat_dispersion_imag
 _atom_type_scat_source
 'C'  'C'   0.0051   0.0024
 'International Tables Vol C Tables 4.2.6.8 and 6.1.1.4'
 'H'  'H'   0.0000   0.0000
 'International Tables Vol C Tables 4.2.6.8 and 6.1.1.4'
 'N'  'N'   0.0096   0.0048
 'International Tables Vol C Tables 4.2.6.8 and 6.1.1.4'
 'O'  'O'   0.0160   0.0088
 'International Tables Vol C Tables 4.2.6.8 and 6.1.1.4'
 'Fe'  'Fe'   0.3561   1.1184
 'International Tables Vol C Tables 4.2.6.8 and 6.1.1.4'
 'Zr'  'Zr'  -1.4549   0.7529
 'International Tables Vol C Tables 4.2.6.8 and 6.1.1.4'
 
_space_group_crystal_system       cubic
_space_group_IT_number            229
_space_group_name_H-M_alt         'I m -3 m'
_space_group_name_Hall            '-I 4 2 3'
 
_shelx_space_group_comment
;
The symmetry employed for this shelxl refinement is uniquely defined
by the following loop, which should always be used as a source of
symmetry information in preference to the above space-group names.
They are only intended as comments.
;
 
loop_
 _space_group_symop_operation_xyz
 'x, y, z'
 '-x, -y, z'
 '-x, y, -z'
 'x, -y, -z'
 'z, x, y'
 'z, -x, -y'
 '-z, -x, y'
 '-z, x, -y'
 'y, z, x'
 '-y, z, -x'
 'y, -z, -x'
 '-y, -z, x'
 'y, x, -z'
 '-y, -x, -z'
 'y, -x, z'
 '-y, x, z'
 'x, z, -y'
 '-x, z, y'
 '-x, -z, -y'
 'x, -z, y'
 'z, y, -x'
 'z, -y, x'
 '-z, y, x'
 '-z, -y, -x'
 'x+1/2, y+1/2, z+1/2'
 '-x+1/2, -y+1/2, z+1/2'
 '-x+1/2, y+1/2, -z+1/2'
 'x+1/2, -y+1/2, -z+1/2'
 'z+1/2, x+1/2, y+1/2'
 'z+1/2, -x+1/2, -y+1/2'
 '-z+1/2, -x+1/2, y+1/2'
 '-z+1/2, x+1/2, -y+1/2'
 'y+1/2, z+1/2, x+1/2'
 '-y+1/2, z+1/2, -x+1/2'
 'y+1/2, -z+1/2, -x+1/2'
 '-y+1/2, -z+1/2, x+1/2'
 'y+1/2, x+1/2, -z+1/2'
 '-y+1/2, -x+1/2, -z+1/2'
 'y+1/2, -x+1/2, z+1/2'
 '-y+1/2, x+1/2, z+1/2'
 'x+1/2, z+1/2, -y+1/2'
 '-x+1/2, z+1/2, y+1/2'
 '-x+1/2, -z+1/2, -y+1/2'
 'x+1/2, -z+1/2, y+1/2'
 'z+1/2, y+1/2, -x+1/2'
 'z+1/2, -y+1/2, x+1/2'
 '-z+1/2, y+1/2, x+1/2'
 '-z+1/2, -y+1/2, -x+1/2'
 '-x, -y, -z'
 'x, y, -z'
 'x, -y, z'
 '-x, y, z'
 '-z, -x, -y'
 '-z, x, y'
 'z, x, -y'
 'z, -x, y'
 '-y, -z, -x'
 'y, -z, x'
 '-y, z, x'
 'y, z, -x'
 '-y, -x, z'
 'y, x, z'
 '-y, x, -z'
 'y, -x, -z'
 '-x, -z, y'
 'x, -z, -y'
 'x, z, y'
 '-x, z, -y'
 '-z, -y, x'
 '-z, y, -x'
 'z, -y, -x'
 'z, y, x'
 '-x+1/2, -y+1/2, -z+1/2'
 'x+1/2, y+1/2, -z+1/2'
 'x+1/2, -y+1/2, z+1/2'
 '-x+1/2, y+1/2, z+1/2'
 '-z+1/2, -x+1/2, -y+1/2'
 '-z+1/2, x+1/2, y+1/2'
 'z+1/2, x+1/2, -y+1/2'
 'z+1/2, -x+1/2, y+1/2'
 '-y+1/2, -z+1/2, -x+1/2'
 'y+1/2, -z+1/2, x+1/2'
 '-y+1/2, z+1/2, x+1/2'
 'y+1/2, z+1/2, -x+1/2'
 '-y+1/2, -x+1/2, z+1/2'
 'y+1/2, x+1/2, z+1/2'
 '-y+1/2, x+1/2, -z+1/2'
 'y+1/2, -x+1/2, -z+1/2'
 '-x+1/2, -z+1/2, y+1/2'
 'x+1/2, -z+1/2, -y+1/2'
 'x+1/2, z+1/2, y+1/2'
 '-x+1/2, z+1/2, -y+1/2'
 '-z+1/2, -y+1/2, x+1/2'
 '-z+1/2, y+1/2, -x+1/2'
 'z+1/2, -y+1/2, -x+1/2'
 'z+1/2, y+1/2, x+1/2'
 
_cell_length_a                    38.897(5)
_cell_length_b                    38.897(5)
_cell_length_c                    38.897(5)
_cell_angle_alpha                 90
_cell_angle_beta                  90
_cell_angle_gamma                 90
_cell_volume                      58849(20)
_cell_formula_units_Z             4
_cell_measurement_temperature     293(2)
_cell_measurement_reflns_used     1338752
_cell_measurement_theta_min       0.87
_cell_measurement_theta_max       27.77
 
_exptl_crystal_description        cubic
_exptl_crystal_colour             black
_exptl_crystal_density_meas       ?
_exptl_crystal_density_method     ?
_exptl_crystal_density_diffrn     0.490          
_exptl_crystal_F_000              8528
_exptl_transmission_factor_min    ?
_exptl_transmission_factor_max    ?
_exptl_crystal_size_max           ?
_exptl_crystal_size_mid           ?
_exptl_crystal_size_min           ?
_exptl_absorpt_coefficient_mu     0.447
_shelx_estimated_absorpt_T_min    ?
_shelx_estimated_absorpt_T_max    ?
_exptl_absorpt_correction_type    ?
_exptl_absorpt_correction_T_min   ?
_exptl_absorpt_correction_T_max   ?
_exptl_absorpt_process_details    ?
_exptl_absorpt_special_details    ?
_diffrn_ambient_temperature       293(2)
_diffrn_radiation_wavelength      0.82656
_diffrn_radiation_type            'synchrotron'
_diffrn_source                    'PAL-XFEL'
_diffrn_measurement_device_type   'SFX measurement MX-225HS'
_diffrn_measurement_method        'Fixed-target system'
_diffrn_detector_area_resol_mean  ?
_diffrn_reflns_number             7206
_diffrn_reflns_av_unetI/netI      0.1355
_diffrn_reflns_av_R_equivalents   0.0979
_diffrn_reflns_limit_h_min        1
_diffrn_reflns_limit_h_max        43
_diffrn_reflns_limit_k_min        0
_diffrn_reflns_limit_k_max        30
_diffrn_reflns_limit_l_min        0
_diffrn_reflns_limit_l_max        30
_diffrn_reflns_theta_min          0.861
_diffrn_reflns_theta_max          27.574
_diffrn_reflns_theta_full         27.574
_diffrn_measured_fraction_theta_max   0.994
_diffrn_measured_fraction_theta_full  0.994
_diffrn_reflns_Laue_measured_fraction_max    0.994
_diffrn_reflns_Laue_measured_fraction_full   0.994
_diffrn_reflns_point_group_measured_fraction_max   0.994
_diffrn_reflns_point_group_measured_fraction_full  0.994
_reflns_number_total              4059
_reflns_number_gt                 1915
_reflns_threshold_expression      'I > 2\s(I)'
_reflns_Friedel_coverage          0.000
_reflns_Friedel_fraction_max      .
_reflns_Friedel_fraction_full     .
 
_reflns_special_details
;
 Reflections were merged by SHELXL according to the crystal
 class for the calculation of statistics and refinement.
 
 Structure factors included contributions from the .fab file.
 
 _reflns_Friedel_fraction is defined as the number of unique
 Friedel pairs measured divided by the number that would be
 possible theoretically, ignoring centric projections and
 systematic absences.
;
 
_computing_data_collection        ?
_computing_cell_refinement        ?
_computing_data_reduction         'CrystFEL (J. Appl. Cryst. 2012) and XPREP (Bruker, 2004)'
_computing_structure_solution     'SHELXT 2018/2 (Sheldrick, 2018)'
_computing_structure_refinement 'SHELXL-2018/3 (Sheldrick, 2018)'
_computing_molecular_graphics     ?
_computing_publication_material   ?
_refine_special_details           ?
_refine_ls_structure_factor_coef  Fsqd
_refine_ls_matrix_type            full
_refine_ls_weighting_scheme       calc
_refine_ls_weighting_details
'w=1/[\s^2^(Fo^2^)+(0.2000P)^2^] where P=(Fo^2^+2Fc^2^)/3'
_atom_sites_solution_primary      ?
_atom_sites_solution_secondary    ?
_atom_sites_solution_hydrogens    geom
_refine_ls_hydrogen_treatment     constr
_refine_ls_extinction_method      'SHELXL-2018/3 (Sheldrick 2018)'
_refine_ls_extinction_coef        0.00006(2)
_refine_ls_extinction_expression
 'Fc^*^=kFc[1+0.001xFc^2^\l^3^/sin(2\q)]^-1/4^'
_refine_ls_number_reflns          4059
_refine_ls_number_parameters      131
_refine_ls_number_restraints      138
_refine_ls_R_factor_all           0.1534
_refine_ls_R_factor_gt            0.1086
_refine_ls_wR_factor_ref          0.3496
_refine_ls_wR_factor_gt           0.2885
_refine_ls_goodness_of_fit_ref    1.007
_refine_ls_restrained_S_all       0.999
_refine_ls_shift/su_max           0.000
_refine_ls_shift/su_mean          0.000
 
loop_
 _atom_site_label
 _atom_site_type_symbol
 _atom_site_fract_x
 _atom_site_fract_y
 _atom_site_fract_z
 _atom_site_U_iso_or_equiv
 _atom_site_adp_type
 _atom_site_occupancy
 _atom_site_site_symmetry_order  
 _atom_site_calc_flag
 _atom_site_refinement_flags_posn
 _atom_site_refinement_flags_adp
 _atom_site_refinement_flags_occupancy
 _atom_site_disorder_assembly
 _atom_site_disorder_group
O5 O 0.31471(19) 0.82736(17) 0.77843(19) 0.191(3) Uani 1 1 d . U . . .
O3 O 0.2180(2) 0.7820(2) 0.7820(2) 0.121(3) Uani 1 6 d S TU P . .
C6 C 0.33081(16) 0.83081(16) 0.750000 0.183(6) Uani 1 2 d DS TU P . .
C7 C 0.35897(15) 0.85897(15) 0.750000 0.164(5) Uani 1 2 d DS TU P . .
C9 C 0.4024(3) 0.8913(3) 0.7200(4) 0.214(5) Uani 1 1 d . U . . .
H9 H 0.413950 0.895055 0.699403 0.256 Uiso 1 1 calc R U . . .
C8 C 0.3760(2) 0.8662(2) 0.7227(4) 0.204(5) Uani 1 1 d . U . . .
H8 H 0.370562 0.853976 0.702876 0.245 Uiso 1 1 calc R U . . .
C10 C 0.4104(2) 0.9104(2) 0.750000 0.182(6) Uani 1 2 d S TU P . .
C11 C 0.43674(17) 0.93674(17) 0.750000 0.198(6) Uani 1 2 d S TU P . .
C12 C 0.47178(17) 0.92669(18) 0.7491(3) 0.202(5) Uani 1 1 d . U . . .
C13 C 0.4816(2) 0.89167(18) 0.7515(4) 0.239(7) Uani 1 1 d . U . . .
H13 H 0.467116 0.872671 0.752843 0.287 Uiso 1 1 calc R U . . .
C16 C 0.500000 1.000000 0.8110(5) 0.143(10) Uani 0.5 4 d DS TU P . .
Fe15 Fe 0.500000 1.000000 0.76693(17) 0.156(3) Uani 0.5 4 d DS TU P . .
N14 N 0.500000 0.9489(2) 0.7511(4) 0.198(6) Uani 1 2 d S TU P . .
O17 O 0.500000 1.000000 0.8377(7) 0.201(11) Uani 0.5 4 d DS TU P . .
Zr1 Zr 0.2794(3) 0.7856(2) 0.7856(2) 0.118(3) Uani 0.41(2) 2 d S TU P . 1
O7 O 0.2567(6) 0.8392(5) 0.7920(7) 0.167(8) Uani 0.41(2) 1 d . U P . 1
O1 O 0.2648(5) 0.7881(6) 0.7352(5) 0.118(7) Uani 0.41(2) 2 d S TU P . 1
Zr2 Zr 0.2667(3) 0.7981(3) 0.7981(3) 0.141(3) Uani 0.59(2) 2 d S TU P . 2
O8 O 0.2448(7) 0.8529(5) 0.8054(8) 0.269(10) Uani 0.59(2) 1 d . U P . 2
O2 O 0.2547(3) 0.8157(6) 0.7453(3) 0.155(8) Uani 0.59(2) 2 d S TU P . 2
 
loop_
 _atom_site_aniso_label
 _atom_site_aniso_U_11
 _atom_site_aniso_U_22
 _atom_site_aniso_U_33
 _atom_site_aniso_U_23
 _atom_site_aniso_U_13
 _atom_site_aniso_U_12
O5 0.194(6) 0.180(5) 0.200(6) 0.094(5) -0.089(5) -0.108(5)
O3 0.121(3) 0.121(3) 0.121(3) 0.036(4) -0.036(4) -0.036(4)
C6 0.149(6) 0.149(6) 0.251(15) 0.116(9) -0.116(9) -0.078(8)
C7 0.116(5) 0.116(5) 0.260(15) 0.066(7) -0.066(7) -0.065(6)
C9 0.157(8) 0.152(8) 0.332(16) 0.052(9) 0.016(9) -0.040(7)
C8 0.137(7) 0.138(7) 0.337(14) 0.047(8) -0.033(8) -0.076(6)
C10 0.087(4) 0.087(4) 0.37(2) -0.009(6) 0.009(6) -0.008(5)
C11 0.078(4) 0.078(4) 0.44(2) -0.001(6) 0.001(6) -0.007(5)
C12 0.075(4) 0.081(4) 0.450(16) 0.005(6) 0.003(6) -0.007(3)
C13 0.095(4) 0.070(4) 0.55(2) -0.028(7) -0.018(8) 0.016(4)
C16 0.076(14) 0.052(11) 0.30(3) 0.000 0.000 0.000
Fe15 0.075(2) 0.078(2) 0.315(10) 0.000 0.000 0.000
N14 0.084(5) 0.077(5) 0.433(18) 0.011(7) 0.000 0.000
O17 0.118(16) 0.146(19) 0.34(3) 0.000 0.000 0.000
Zr1 0.121(4) 0.117(3) 0.117(3) 0.035(3) -0.048(3) -0.048(3)
O7 0.184(14) 0.072(10) 0.24(2) 0.005(9) -0.038(13) -0.040(9)
O1 0.129(8) 0.096(14) 0.129(8) 0.039(9) -0.008(12) -0.039(9)
Zr2 0.139(3) 0.142(3) 0.142(3) 0.057(3) -0.061(3) -0.061(3)
O8 0.32(2) 0.112(12) 0.37(3) 0.003(12) 0.060(18) -0.068(12)
O2 0.142(7) 0.182(17) 0.142(7) 0.068(9) -0.047(8) -0.068(9)
 
_geom_special_details
;
 All esds (except the esd in the dihedral angle between two l.s. planes)
 are estimated using the full covariance matrix.  The cell esds are taken
 into account individually in the estimation of esds in distances, angles
 and torsion angles; correlations between esds in cell parameters are only
 used when they are defined by crystal symmetry.  An approximate (isotropic)
 treatment of cell esds is used for estimating esds involving l.s. planes.
;
 
loop_
 _geom_bond_atom_site_label_1
 _geom_bond_atom_site_label_2
 _geom_bond_distance
 _geom_bond_site_symmetry_2
 _geom_bond_publ_flag
O5 C6 1.278(8) . ?
O5 Zr1 2.147(6) . ?
O5 Zr2 2.317(9) . ?
O3 Zr2 2.091(5) . ?
O3 Zr2 2.091(5) 10_656 ?
O3 Zr2 2.091(5) 7_665 ?
O3 Zr1 2.395(13) 10_656 ?
O3 Zr1 2.395(13) 7_665 ?
O3 Zr1 2.395(13) . ?
C6 C7 1.550(9) . ?
C7 C8 1.284(13) . ?
C7 C8 1.284(13) 37_456 ?
C9 C10 1.417(14) . ?
C9 C8 1.419(13) . ?
C9 H9 0.9300 . ?
C8 H8 0.9300 . ?
C10 C11 1.451(16) . ?
C11 C12 1.418(8) . ?
C11 C12 1.418(8) 37_456 ?
C12 N14 1.400(8) . ?
C12 C13 1.418(10) . ?
C13 C13 1.433(16) 52_655 ?
C13 H13 0.9300 . ?
C16 O17 1.037(19) . ?
C16 Fe15 1.716(19) . ?
Fe15 Fe15 1.317(13) 37_456 ?
Fe15 N14 2.079(9) 2_675 ?
Fe15 N14 2.079(9) . ?
Fe15 N14 2.106(9) 37_456 ?
Fe15 N14 2.106(9) 38_666 ?
Zr1 O1 1.19(4) 82_465 ?
Zr1 O1 2.042(15) 7_665 ?
Zr1 O1 2.042(15) . ?
Zr1 O7 2.277(19) . ?
Zr1 O7 2.277(19) 67 ?
Zr1 Zr1 2.79(2) 82_465 ?
Zr1 Zr1 2.79(2) 79_456 ?
Zr1 Zr1 3.573(8) 7_665 ?
Zr1 Zr1 3.573(8) 10_656 ?
O1 O1 1.72(2) 79_456 ?
O1 O1 1.72(2) 82_465 ?
Zr2 O2 2.215(9) 7_665 ?
Zr2 O2 2.215(9) . ?
Zr2 O8 2.31(2) . ?
Zr2 O8 2.31(2) 67 ?
Zr2 Zr2 3.564(7) 10_656 ?
Zr2 Zr2 3.564(7) 7_665 ?
 
loop_
 _geom_angle_atom_site_label_1
 _geom_angle_atom_site_label_2
 _geom_angle_atom_site_label_3
 _geom_angle
 _geom_angle_site_symmetry_1
 _geom_angle_site_symmetry_3
 _geom_angle_publ_flag
C6 O5 Zr1 120.3(7) . . ?
C6 O5 Zr2 137.1(7) . . ?
Zr2 O3 Zr2 116.9(4) . 10_656 ?
Zr2 O3 Zr2 116.9(4) . 7_665 ?
Zr2 O3 Zr2 116.9(4) 10_656 7_665 ?
Zr2 O3 Zr1 109.5(6) . 10_656 ?
Zr2 O3 Zr1 20.3(2) 10_656 10_656 ?
Zr2 O3 Zr1 109.5(6) 7_665 10_656 ?
Zr2 O3 Zr1 109.5(6) . 7_665 ?
Zr2 O3 Zr1 109.5(6) 10_656 7_665 ?
Zr2 O3 Zr1 20.3(2) 7_665 7_665 ?
Zr1 O3 Zr1 96.4(6) 10_656 7_665 ?
Zr1 O3 Zr1 96.4(6) 10_656 . ?
Zr1 O3 Zr1 96.4(6) 7_665 . ?
O5 C6 O5 130.3(9) . 37_456 ?
O5 C6 C7 114.9(5) . . ?
O5 C6 C7 114.9(5) 37_456 . ?
C8 C7 C8 117.3(12) . 37_456 ?
C8 C7 C6 121.3(6) . . ?
C8 C7 C6 121.3(6) 37_456 . ?
C10 C9 C8 117.2(14) . . ?
C10 C9 H9 121.4 . . ?
C8 C9 H9 121.4 . . ?
C7 C8 C9 125.8(13) . . ?
C7 C8 H8 117.1 . . ?
C9 C8 H8 117.1 . . ?
C9 C10 C9 116.7(13) . 37_456 ?
C9 C10 C11 121.6(7) . . ?
C9 C10 C11 121.6(7) 37_456 . ?
C12 C11 C12 122.0(9) . 37_456 ?
C12 C11 C10 119.0(4) . . ?
C12 C11 C10 119.0(4) 37_456 . ?
N14 C12 C13 112.3(6) . . ?
N14 C12 C11 125.6(7) . . ?
C13 C12 C11 121.4(7) . . ?
C12 C13 C13 105.6(4) . 52_655 ?
C12 C13 H13 127.2 . . ?
C13 C13 H13 127.2 52_655 . ?
O17 C16 Fe15 180.0 . . ?
Fe15 Fe15 C16 180.000(11) 37_456 . ?
Fe15 Fe15 N14 72.8(4) 37_456 2_675 ?
C16 Fe15 N14 107.2(4) . 2_675 ?
Fe15 Fe15 N14 72.8(4) 37_456 . ?
C16 Fe15 N14 107.2(4) . . ?
N14 Fe15 N14 145.6(9) 2_675 . ?
Fe15 Fe15 N14 70.5(4) 37_456 37_456 ?
C16 Fe15 N14 109.5(4) . 37_456 ?
N14 Fe15 N14 84.34(11) 2_675 37_456 ?
N14 Fe15 N14 84.34(11) . 37_456 ?
Fe15 Fe15 N14 70.5(4) 37_456 38_666 ?
C16 Fe15 N14 109.5(4) . 38_666 ?
N14 Fe15 N14 84.34(11) 2_675 38_666 ?
N14 Fe15 N14 84.34(11) . 38_666 ?
N14 Fe15 N14 141.1(9) 37_456 38_666 ?
C12 N14 C12 103.3(7) 52_655 . ?
C12 N14 Fe15 127.4(5) 52_655 . ?
C12 N14 Fe15 127.4(5) . . ?
C12 N14 Fe15 124.4(6) 52_655 37_456 ?
C12 N14 Fe15 124.4(6) . 37_456 ?
Fe15 N14 Fe15 36.7(4) . 37_456 ?
O1 Zr1 O1 57.4(12) 82_465 7_665 ?
O1 Zr1 O1 57.4(12) 82_465 . ?
O1 Zr1 O1 90.8(10) 7_665 . ?
O1 Zr1 O5 104.1(11) 82_465 67 ?
O1 Zr1 O5 91.0(6) 7_665 67 ?
O1 Zr1 O5 155.6(12) . 67 ?
O1 Zr1 O5 104.1(11) 82_465 . ?
O1 Zr1 O5 155.6(12) 7_665 . ?
O1 Zr1 O5 91.0(6) . . ?
O5 Zr1 O5 77.6(3) 67 . ?
O1 Zr1 O7 143.6(7) 82_465 . ?
O1 Zr1 O7 140.0(11) 7_665 . ?
O1 Zr1 O7 87.3(10) . . ?
O5 Zr1 O7 106.5(7) 67 . ?
O5 Zr1 O7 64.4(7) . . ?
O1 Zr1 O7 143.6(7) 82_465 67 ?
O1 Zr1 O7 87.3(10) 7_665 67 ?
O1 Zr1 O7 140.0(11) . 67 ?
O5 Zr1 O7 64.4(7) 67 67 ?
O5 Zr1 O7 106.5(7) . 67 ?
O7 Zr1 O7 69.6(13) . 67 ?
O1 Zr1 O3 101.8(9) 82_465 . ?
O1 Zr1 O3 70.7(8) 7_665 . ?
O1 Zr1 O3 70.7(8) . . ?
O5 Zr1 O3 132.4(6) 67 . ?
O5 Zr1 O3 132.4(6) . . ?
O7 Zr1 O3 71.0(7) . . ?
O7 Zr1 O3 71.0(7) 67 . ?
O1 Zr1 Zr1 40.9(4) 82_465 82_465 ?
O1 Zr1 Zr1 22.5(9) 7_665 82_465 ?
O1 Zr1 Zr1 89.3(8) . 82_465 ?
O5 Zr1 Zr1 83.2(3) 67 82_465 ?
O5 Zr1 Zr1 133.2(9) . 82_465 ?
O7 Zr1 Zr1 162.2(7) . 82_465 ?
O7 Zr1 Zr1 102.8(8) 67 82_465 ?
O3 Zr1 Zr1 91.4(2) . 82_465 ?
O1 Zr1 Zr1 40.9(4) 82_465 79_456 ?
O1 Zr1 Zr1 89.3(8) 7_665 79_456 ?
O1 Zr1 Zr1 22.5(9) . 79_456 ?
O5 Zr1 Zr1 133.2(9) 67 79_456 ?
O5 Zr1 Zr1 83.2(3) . 79_456 ?
O7 Zr1 Zr1 102.8(8) . 79_456 ?
O7 Zr1 Zr1 162.2(7) 67 79_456 ?
O3 Zr1 Zr1 91.4(2) . 79_456 ?
Zr1 Zr1 Zr1 79.7(8) 82_465 79_456 ?
O1 Zr1 Zr1 73.9(9) 82_465 7_665 ?
O1 Zr1 Zr1 29.0(8) 7_665 7_665 ?
O1 Zr1 Zr1 80.6(5) . 7_665 ?
O5 Zr1 Zr1 111.17(17) 67 7_665 ?
O5 Zr1 Zr1 171.16(17) . 7_665 ?
O7 Zr1 Zr1 112.0(6) . 7_665 ?
O7 Zr1 Zr1 78.7(5) 67 7_665 ?
O3 Zr1 Zr1 41.8(3) . 7_665 ?
Zr1 Zr1 Zr1 50.2(4) 82_465 7_665 ?
Zr1 Zr1 Zr1 90.001(2) 79_456 7_665 ?
O1 Zr1 Zr1 73.9(9) 82_465 10_656 ?
O1 Zr1 Zr1 80.6(5) 7_665 10_656 ?
O1 Zr1 Zr1 29.0(8) . 10_656 ?
O5 Zr1 Zr1 171.16(17) 67 10_656 ?
O5 Zr1 Zr1 111.17(17) . 10_656 ?
O7 Zr1 Zr1 78.7(5) . 10_656 ?
O7 Zr1 Zr1 112.0(6) 67 10_656 ?
O3 Zr1 Zr1 41.8(3) . 10_656 ?
Zr1 Zr1 Zr1 90.001(3) 82_465 10_656 ?
Zr1 Zr1 Zr1 50.2(4) 79_456 10_656 ?
Zr1 Zr1 Zr1 60.000(1) 7_665 10_656 ?
Zr1 O1 O1 87(2) 79_456 79_456 ?
Zr1 O1 O1 87(2) 79_456 82_465 ?
O1 O1 O1 115.2(16) 79_456 82_465 ?
Zr1 O1 Zr1 116.6(10) 79_456 . ?
O1 O1 Zr1 131.7(9) 79_456 . ?
O1 O1 Zr1 35.7(14) 82_465 . ?
Zr1 O1 Zr1 116.6(10) 79_456 10_656 ?
O1 O1 Zr1 35.7(14) 79_456 10_656 ?
O1 O1 Zr1 131.7(9) 82_465 10_656 ?
Zr1 O1 Zr1 122.1(16) . 10_656 ?
O3 Zr2 O2 67.9(3) . 7_665 ?
O3 Zr2 O2 67.9(3) . . ?
O2 Zr2 O2 122.0(10) 7_665 . ?
O3 Zr2 O8 88.8(8) . . ?
O2 Zr2 O8 137.6(9) 7_665 . ?
O2 Zr2 O8 75.6(10) . . ?
O3 Zr2 O8 88.8(8) . 67 ?
O2 Zr2 O8 75.6(10) 7_665 67 ?
O2 Zr2 O8 137.6(9) . 67 ?
O8 Zr2 O8 68.7(14) . 67 ?
O3 Zr2 O5 141.1(3) . 67 ?
O2 Zr2 O5 73.2(4) 7_665 67 ?
O2 Zr2 O5 136.7(7) . 67 ?
O8 Zr2 O5 122.7(8) . 67 ?
O8 Zr2 O5 83.4(7) 67 67 ?
O3 Zr2 O5 141.1(3) . . ?
O2 Zr2 O5 136.7(7) 7_665 . ?
O2 Zr2 O5 73.2(4) . . ?
O8 Zr2 O5 83.4(7) . . ?
O8 Zr2 O5 122.7(8) 67 . ?
O5 Zr2 O5 71.0(4) 67 . ?
O3 Zr2 Zr2 31.54(18) . 10_656 ?
O2 Zr2 Zr2 94.0(3) 7_665 10_656 ?
O2 Zr2 Zr2 36.4(3) . 10_656 ?
O8 Zr2 Zr2 80.0(7) . 10_656 ?
O8 Zr2 Zr2 113.0(6) 67 10_656 ?
O5 Zr2 Zr2 156.5(4) 67 10_656 ?
O5 Zr2 Zr2 109.66(17) . 10_656 ?
O3 Zr2 Zr2 31.54(18) . 7_665 ?
O2 Zr2 Zr2 36.4(3) 7_665 7_665 ?
O2 Zr2 Zr2 94.0(3) . 7_665 ?
O8 Zr2 Zr2 113.0(6) . 7_665 ?
O8 Zr2 Zr2 80.0(7) 67 7_665 ?
O5 Zr2 Zr2 109.66(17) 67 7_665 ?
O5 Zr2 Zr2 156.5(4) . 7_665 ?
Zr2 Zr2 Zr2 60.001(2) 10_656 7_665 ?
Zr2 O2 Zr2 107.1(6) . 10_656 ?
 
loop_
 _geom_torsion_atom_site_label_1
 _geom_torsion_atom_site_label_2
 _geom_torsion_atom_site_label_3
 _geom_torsion_atom_site_label_4
 _geom_torsion
 _geom_torsion_site_symmetry_1
 _geom_torsion_site_symmetry_2
 _geom_torsion_site_symmetry_3
 _geom_torsion_site_symmetry_4
 _geom_torsion_publ_flag
Zr1 O5 C6 O5 7.8(4) . . . 37_456 ?
Zr2 O5 C6 O5 -9.6(6) . . . 37_456 ?
Zr1 O5 C6 C7 -172.2(4) . . . . ?
Zr2 O5 C6 C7 170.4(6) . . . . ?
O5 C6 C7 C8 -176.7(7) . . . . ?
O5 C6 C7 C8 3.3(7) 37_456 . . . ?
O5 C6 C7 C8 3.3(7) . . . 37_456 ?
O5 C6 C7 C8 -176.7(7) 37_456 . . 37_456 ?
C8 C7 C8 C9 0.5(8) 37_456 . . . ?
C6 C7 C8 C9 -179.5(8) . . . . ?
C10 C9 C8 C7 -0.9(16) . . . . ?
C8 C9 C10 C9 0.4(7) . . . 37_456 ?
C8 C9 C10 C11 -179.6(7) . . . . ?
C9 C10 C11 C12 -73.8(9) . . . . ?
C9 C10 C11 C12 106.2(9) 37_456 . . . ?
C9 C10 C11 C12 106.2(9) . . . 37_456 ?
C9 C10 C11 C12 -73.8(9) 37_456 . . 37_456 ?
C12 C11 C12 N14 4.1(11) 37_456 . . . ?
C10 C11 C12 N14 -175.9(11) . . . . ?
C12 C11 C12 C13 174.0(15) 37_456 . . . ?
C10 C11 C12 C13 -6.0(15) . . . . ?
N14 C12 C13 C13 -6.0(13) . . . 52_655 ?
C11 C12 C13 C13 -177.2(9) . . . 52_655 ?
C13 C12 N14 C12 9(2) . . . 52_655 ?
C11 C12 N14 C12 -179.9(5) . . . 52_655 ?
C13 C12 N14 Fe15 -155.3(11) . . . . ?
C11 C12 N14 Fe15 15(2) . . . . ?
C13 C12 N14 Fe15 159.2(11) . . . 37_456 ?
C11 C12 N14 Fe15 -30.1(19) . . . 37_456 ?
 
_refine_diff_density_max    0.701
_refine_diff_density_min   -0.675
_refine_diff_density_rms    0.079

_shelx_res_file
;
TITL shelx_time1000v3_a.res in Im-3m
    shelx_time1000v3_a_sq.res
    created by SHELXL-2018/3 at 23:12:37 on 24-Jan-2024
REM Old TITL shelx_time1000v3_a in Im-3m
REM SHELXT solution in Im-3m: R1 0.614, Rweak 0.215, Alpha 0.168
REM <I/s>   0.000 for    0 systematic absences,  Orientation as input
REM Formula found by SHELXT:  C156 N54 O28 Fe3 Zr12
CELL  0.82656  38.8967  38.8967  38.8967   90.000   90.000   90.000
ZERR    4.000   0.0045   0.0045   0.0045    0.000    0.000    0.000
LATT  2
SYMM -X, -Y, Z
SYMM -X, Y, -Z
SYMM X, -Y, -Z
SYMM Z, X, Y
SYMM Z, -X, -Y
SYMM -Z, -X, Y
SYMM -Z, X, -Y
SYMM Y, Z, X
SYMM -Y, Z, -X
SYMM Y, -Z, -X
SYMM -Y, -Z, X
SYMM Y, X, -Z
SYMM -Y, -X, -Z
SYMM Y, -X, Z
SYMM -Y, X, Z
SYMM X, Z, -Y
SYMM -X, Z, Y
SYMM -X, -Z, -Y
SYMM X, -Z, Y
SYMM Z, Y, -X
SYMM Z, -Y, X
SYMM -Z, Y, X
SYMM -Z, -Y, -X
SFAC C H N O FE ZR
DISP $C  0.00511  0.00239 15.74444!source kissel
DISP $H -0.00002  0.00000  0.66615!source kissel
DISP $N  0.00955  0.00480 28.17579!source kissel
DISP $O  0.01604  0.00875 47.81841!source kissel
DISP $Fe  0.35610  1.11842 5271.23871!source kissel
DISP $Zr -1.45491  0.75288 3671.72661!source kissel
UNIT 588 288 48 268 12 48
ACTA
L.S. 5 0  166
BOND $H
FMAP 2
PLAN 20
DFIX 1.71 0.02 Fe15 C16
DFIX 1.1 0.02 C16 O17
DFIX 1.513 0.01 C6 C7
SIMU 0.05
DELU 0.05
ABIN
LIST 4
WGHT    0.200000
EXTI    0.000059
FVAR       0.05821   0.40676
O5    4    0.314714    0.827363    0.778428    11.00000    0.19384    0.18050 =
         0.19991    0.09377   -0.08928   -0.10829
O3    4    0.217990    0.782010    0.782010    10.16667    0.12058    0.12058 =
         0.12058    0.03607   -0.03607   -0.03607
C6    1    0.330806    0.830806    0.750000    10.50000    0.14886    0.14886 =
         0.25077    0.11577   -0.11577   -0.07833
C7    1    0.358975    0.858975    0.750000    10.50000    0.11585    0.11585 =
         0.26032    0.06636   -0.06636   -0.06452
C9    1    0.402382    0.891296    0.719988    11.00000    0.15701    0.15176 =
         0.33206    0.05227    0.01625   -0.04044
AFIX  43
H9    2    0.413950    0.895055    0.699403    11.00000   -1.20000
AFIX   0
C8    1    0.375999    0.866231    0.722673    11.00000    0.13716    0.13828 =
         0.33703    0.04668   -0.03266   -0.07570
AFIX  43
H8    2    0.370562    0.853976    0.702876    11.00000   -1.20000
AFIX   0
C10   1    0.410354    0.910354    0.750000    10.50000    0.08677    0.08677 =
         0.37260   -0.00903    0.00903   -0.00785
C11   1    0.436741    0.936741    0.750000    10.50000    0.07836    0.07836 =
         0.43619   -0.00070    0.00070   -0.00655
C12   1    0.471783    0.926694    0.749147    11.00000    0.07470    0.08064 =
         0.44959    0.00537    0.00275   -0.00737
C13   1    0.481574    0.891669    0.751543    11.00000    0.09520    0.07030 =
         0.55231   -0.02840   -0.01774    0.01612
AFIX  43
H13   2    0.467116    0.872671    0.752843    11.00000   -1.20000
AFIX   0
C16   1    0.500000    1.000000    0.811037    10.12500    0.07636    0.05212 =
         0.29965    0.00000    0.00000    0.00000
FE15  5    0.500000    1.000000    0.766931    10.12500    0.07536    0.07801 =
         0.31486    0.00000    0.00000    0.00000
N14   3    0.500000    0.948942    0.751113    10.50000    0.08398    0.07709 =
         0.43319    0.01108    0.00000    0.00000
O17   4    0.500000    1.000000    0.837685    10.12500    0.11848    0.14634 =
         0.33728    0.00000    0.00000    0.00000
CONF
MERG 2
PART 1
ZR1   6    0.279368    0.785582    0.785582    20.50000    0.12052    0.11685 =
         0.11685    0.03537   -0.04778   -0.04778
O7    4    0.256749    0.839186    0.791973    21.00000    0.18406    0.07218 =
         0.24404    0.00536   -0.03802   -0.04024
O1    4    0.264773    0.788102    0.735227    20.50000    0.12850    0.09585 =
         0.12850    0.03874   -0.00789   -0.03874
PART 0
PART 2
ZR2   6    0.266701    0.798093    0.798093   -20.50000    0.13899    0.14184 =
         0.14184    0.05742   -0.06059   -0.06059
O8    4    0.244805    0.852880    0.805427   -21.00000    0.32024    0.11214 =
         0.37437    0.00338    0.06043   -0.06764
O2    4    0.254719    0.815704    0.745281   -20.50000    0.14167    0.18199 =
         0.14167    0.06812   -0.04687   -0.06812
PART 0
HKLF 4


REM  shelx_time1000v3_a.res in Im-3m
REM wR2 = 0.3496, GooF = S = 1.007, Restrained GooF = 0.999 for all data
REM R1 = 0.1086 for 1915 Fo > 4sig(Fo) and 0.1534 for all 4059 data
REM 131 parameters refined using 138 restraints

END

WGHT      0.2000      0.0000

REM Highest difference peak  0.701,  deepest hole -0.675,  1-sigma level  0.079
Q1    1   0.5000  1.0000  0.8235  10.25000  0.05    0.70
Q2    1   0.2852  0.7808  0.7808  10.50000  0.05    0.53
Q3    1   0.5000  0.9453  0.7589  10.50000  0.05    0.45
Q4    1   0.2368  0.8539  0.7632  10.50000  0.05    0.42
Q5    1   0.2572  0.8562  0.8035  11.00000  0.05    0.38
Q6    1   0.2291  0.8202  0.8202  10.50000  0.05    0.38
Q7    1   0.2609  0.8615  0.8056  11.00000  0.05    0.36
Q8    1   0.5000  0.8692  0.7378  10.50000  0.05    0.34
Q9    1   0.2965  0.7672  0.7931  11.00000  0.05    0.33
Q10   1   0.2383  0.8493  0.8113  11.00000  0.05    0.32
Q11   1   0.2501  0.8440  0.7904  11.00000  0.05    0.31
Q12   1   0.5369  1.0000  0.8006  10.50000  0.05    0.31
Q13   1   0.5000  0.8735  0.7360  10.50000  0.05    0.31
Q14   1   0.5000  0.8984  0.7717  10.50000  0.05    0.30
Q15   1   0.5206  0.9510  0.7147  11.00000  0.05    0.29
Q16   1   0.2597  0.8395  0.7403  10.50000  0.05    0.29
Q17   1   0.4666  0.9400  0.7235  11.00000  0.05    0.28
Q18   1   0.5077  0.9556  0.7053  11.00000  0.05    0.28
Q19   1   0.4715  0.9471  0.7180  11.00000  0.05    0.28
Q20   1   0.1988  0.7696  0.8012  10.50000  0.05    0.27
;
_shelx_res_checksum   44375

_shelx_hkl_file
;
   1   1   0 -133.41   74.04
   2   0   0 6704.98  232.78
   2   1   1 1876.12   73.70
   2   2   0 6606.21  184.16
   2   2   2 9999.00 2423.81
   3   1   0  447.98   24.31
   3   1   2  183.13   23.63
   3   2   1  214.44   25.33
   3   3   0  155.41   43.93
   3   3   2  183.90   10.15
   4   0   0 9163.34 5404.54
   4   1   1  652.44   43.93
   4   1   3   77.54    5.29
   4   2   0 1275.97   58.77
   4   2   2 2148.30  164.71
   4   3   1  101.67   25.93
   4   3   3  -34.80   24.14
   4   4   0  622.07   70.11
   4   4   2  356.80   62.01
   4   4   4 2419.46  280.97
   5   1   0   10.32    1.45
   5   1   2  -35.82    5.80
   5   1   4  406.53   13.31
   5   2   1  -43.33    3.92
   5   2   3  196.35   11.69
   5   3   0 -117.71   20.56
   5   3   2  203.01   14.50
   5   3   4  -48.53    9.55
   5   4   1  383.58   10.92
   5   4   3  -64.83   12.37
   5   5   0  295.30   42.65
   5   5   2  449.26   24.14
   5   5   4   21.67    5.46
   6   0   0 4713.97  274.15
   6   1   1  916.27   39.07
   6   1   3  -90.16    6.74
   6   1   5  229.28    9.72
   6   2   0  420.18    9.38
   6   2   2  465.89   36.51
   6   2   4  214.95   12.71
   6   3   1  -89.31    6.65
   6   3   3    9.98    3.92
   6   3   5  187.06   11.94
   6   4   0   13.56    5.29
   6   4   2  229.62   16.12
   6   4   4  131.78   12.54
   6   5   1  225.27   10.41
   6   5   3  189.96   23.63
   6   5   5  315.94   35.23
   6   6   0  491.91   56.38
   6   6   2  112.34   15.18
   6   6   4  958.40   71.82
   6   6   6  572.01   99.03
   7   1   0  -47.51    4.78
   7   1   2   27.47    4.26
   7   1   4   -2.39    2.64
   7   1   6  -46.15    4.52
   7   2   1   25.08    2.30
   7   2   3   44.44    3.67
   7   2   5  209.15   16.89
   7   3   0   78.81    4.35
   7   3   2   56.04   13.73
   7   3   4  117.97    8.27
   7   3   6  794.97   59.37
   7   4   1    0.68    2.99
   7   4   3  145.86   12.88
   7   4   5  275.51   11.86
   7   5   0  289.33   12.97
   7   5   2  188.34   14.50
   7   5   4  290.86   11.86
   7   5   6  108.07   13.90
   7   6   1  -42.56    4.69
   7   6   3  753.26   30.20
   7   6   5  150.98   20.56
   7   7   0 1499.02   84.44
   7   7   2 1370.39   75.15
   7   7   4  549.40   41.80
   7   7   6   56.13    4.95
   8   0   0 3132.47  230.05
   8   1   1  675.13   32.67
   8   1   3   99.63    4.52
   8   1   5  359.27   13.56
   8   1   7   34.20    4.52
   8   2   0 1021.86   55.61
   8   2   2  361.92   22.01
   8   2   4  651.08   51.09
   8   2   6  221.86   32.24
   8   3   1  108.24    4.69
   8   3   3 -135.11   12.03
   8   3   5  185.69   12.79
   8   3   7  511.19   34.37
   8   4   0  449.09   41.03
   8   4   2  700.72   52.80
   8   4   4 1142.73   89.22
   8   4   6   -2.13    3.75
   8   5   1  352.45    8.62
   8   5   3  203.43   13.82
   8   5   5  311.25   21.41
   8   5   7  313.04   21.15
   8   6   0   55.44   18.08
   8   6   2  234.65   37.70
   8   6   4   23.03   10.32
   8   6   6  338.38   32.84
   8   7   1   39.58    5.80
   8   7   3  461.89   23.20
   8   7   5  315.52   18.34
   8   7   7  316.54   22.95
   8   8   0  353.73   45.38
   8   8   2  196.27   11.60
   8   8   4  157.89   16.38
   8   8   6  483.13   34.89
   8   8   8  419.24   58.51
   9   1   0  165.22   13.48
   9   1   2  114.55    9.89
   9   1   4  218.70   11.94
   9   1   6   22.95    2.13
   9   1   8   12.88    2.05
   9   2   1   97.50   10.58
   9   2   3  368.74    9.72
   9   2   5  -57.66    7.68
   9   2   7  181.34    7.51
   9   3   0  245.06    7.16
   9   3   2  351.26   10.66
   9   3   4 -127.43    7.34
   9   3   6   58.00    8.02
   9   3   8  190.47   13.05
   9   4   1  221.86    9.55
   9   4   3 -127.43    7.25
   9   4   5   22.69    3.16
   9   4   7  101.85    8.10
   9   5   0   37.87   12.03
   9   5   2  -65.08    6.23
   9   5   4   22.43    3.16
   9   5   6  129.06    9.55
   9   5   8  333.94   22.52
   9   6   1   19.36    2.05
   9   6   3   56.38    3.84
   9   6   5  125.90   17.06
   9   6   7   34.46    3.33
   9   7   0  169.57   12.54
   9   7   2  186.29    9.21
   9   7   4   97.15    8.36
   9   7   6   38.04    4.09
   9   7   8  222.03   17.06
   9   8   1   14.16    2.30
   9   8   3  195.76   13.39
   9   8   5  280.46   14.24
   9   8   7  200.11   13.82
   9   9   0  806.40   44.70
   9   9   2 1054.45   44.53
   9   9   4  538.48   29.68
   9   9   6  122.91   12.79
   9   9   8   59.62    7.42
  10   0   0 1026.30   86.58
  10   1   1   73.27   15.35
  10   1   3  107.30    8.36
  10   1   5   57.49    2.73
  10   1   7   53.91    6.23
  10   1   9   26.95    3.75
  10   2   0 1234.68   70.63
  10   2   2   49.56   20.47
  10   2   4  341.02   20.39
  10   2   6  268.43   35.06
  10   2   8  163.00    9.30
  10   3   1  122.74    8.96
  10   3   3  174.01    8.19
  10   3   5  153.96    9.64
  10   3   7  250.26   34.80
  10   3   9  151.32   10.58
  10   4   0 1130.28   80.09
  10   4   2  396.63   36.76
  10   4   4  439.20   29.09
  10   4   6    0.68    3.07
  10   4   8    7.16    3.24
  10   5   1   56.55    2.99
  10   5   3  151.57    8.19
  10   5   5  336.41   23.46
  10   5   7  226.12   21.49
  10   5   9  148.84   14.16
  10   6   0  686.56   68.24
  10   6   2  260.84   20.98
  10   6   4    3.41    2.39
  10   6   6   54.68    5.54
  10   6   8   11.77    3.16
  10   7   1   50.15    4.52
  10   7   3  200.53   11.26
  10   7   5  213.07   18.59
  10   7   7   80.69    6.99
  10   7   9  177.59   15.95
  10   8   0  317.82   34.46
  10   8   2  159.51    9.64
  10   8   4    2.39    3.58
  10   8   6   16.38    4.35
  10   8   8   96.81   11.17
  10   9   1   20.39    3.24
  10   9   3  154.56   10.49
  10   9   5  146.46   11.60
  10   9   7  193.28   12.37
  10   9   9   71.14    5.89
  10  10   0  155.33   17.06
  10  10   2  238.49   17.49
  10  10   4   34.97    3.33
  10  10   6   96.81    9.98
  10  10   8   46.49    5.46
  10  10  10  112.42   15.10
  11   1   0   39.15    2.13
  11   1   2   59.71    2.64
  11   1   4    1.45    1.71
  11   1   6   -6.74    1.88
  11   1   8  -28.40    2.64
  11   1  10   25.50    2.81
  11   2   1   56.13    2.13
  11   2   3  169.66    7.42
  11   2   5   23.12    2.56
  11   2   7  159.59    4.61
  11   2   9   36.00    3.16
  11   3   0  327.20   15.61
  11   3   2  157.80    7.08
  11   3   4   16.21    2.90
  11   3   6   23.12    2.22
  11   3   8    0.09    1.71
  11   3  10   36.00    2.13
  11   4   1   -0.09    1.71
  11   4   3   16.72    3.16
  11   4   5   -4.35    2.22
  11   4   7   -8.02    4.09
  11   4   9   45.29    7.76
  11   5   0   99.03    6.82
  11   5   2   21.58    3.75
  11   5   4    2.13    5.46
  11   5   6   -0.34    3.92
  11   5   8   24.82    2.90
  11   5  10   93.32    8.62
  11   6   1    2.05    4.61
  11   6   3   26.36    3.41
  11   6   5   -9.47    3.33
  11   6   7   -3.50    1.54
  11   6   9   19.62    2.30
  11   7   0  242.67   11.52
  11   7   2  196.10    9.98
  11   7   4  -16.38    3.58
  11   7   6   -3.24    1.88
  11   7   8   55.44    4.78
  11   7  10  123.34   13.99
  11   8   1  -27.38    2.39
  11   8   3   -1.45    1.79
  11   8   5   18.17    2.56
  11   8   7   48.36    3.92
  11   8   9   14.42    2.22
  11   9   0   16.97    2.13
  11   9   2   32.33    4.78
  11   9   4   39.92    3.58
  11   9   6   18.85    3.58
  11   9   8   13.22    2.30
  11   9  10   78.47    9.64
  11  10   1   33.78    2.81
  11  10   3   36.42    1.96
  11  10   5  115.66   11.43
  11  10   7   85.72    5.71
  11  10   9   82.14    9.89
  11  11   0  106.71    8.10
  11  11   2  128.97    8.79
  11  11   4  103.30   10.83
  11  11   6  123.77   10.49
  11  11   8   34.97    3.58
  11  11  10  -72.84    7.16
  12   0   0   21.32    5.29
  12   1   1   72.42    5.29
  12   1   3  110.12    4.86
  12   1   5   56.13    1.96
  12   1   7    1.54    3.16
  12   1   9   14.16    1.45
  12   1  11   11.94    1.54
  12   2   0 1519.32   74.29
  12   2   2  794.21   34.20
  12   2   4  451.74   26.44
  12   2   6  355.18   30.11
  12   2   8   23.80    2.13
  12   2  10    3.16    1.19
  12   3   1  121.04    8.62
  12   3   3  121.12   10.58
  12   3   5  205.48   15.35
  12   3   7   95.02    5.29
  12   3   9   54.25    2.90
  12   3  11   20.73    1.54
  12   4   0   29.51    5.46
  12   4   2  474.94   28.15
  12   4   4  262.63   20.47
  12   4   6   17.66    3.16
  12   4   8    6.74    1.45
  12   4  10    1.62    1.36
  12   5   1   53.57    2.05
  12   5   3  192.69   11.77
  12   5   5  352.28   22.18
  12   5   7  139.63    8.70
  12   5   9   32.07    2.64
  12   5  11   93.06    6.74
  12   6   0  449.09   40.52
  12   6   2  317.22   24.22
  12   6   4   17.32    3.92
  12   6   6    1.54    1.71
  12   6   8   -2.22    1.96
  12   6  10   38.73    4.35
  12   7   1    2.64    2.56
  12   7   3   99.03    8.10
  12   7   5  145.86    9.72
  12   7   7   41.88    5.20
  12   7   9   59.03    4.69
  12   7  11   82.82    7.68
  12   8   0    0.51    1.96
  12   8   2   28.57    3.75
  12   8   4   12.11    2.30
  12   8   6   -1.11    1.54
  12   8   8    6.65    1.71
  12   8  10   20.90    3.24
  12   9   1   14.33    1.45
  12   9   3   56.98    4.09
  12   9   5   34.55    5.63
  12   9   7   45.29    3.75
  12   9   9   19.53    3.33
  12   9  11    4.44   12.97
  12  10   0   53.40    7.51
  12  10   2   12.62    5.37
  12  10   4    0.26    1.28
  12  10   6   36.93    4.35
  12  10   8   15.27    2.56
  12  10  10  -71.14    8.44
  12  11   1   14.42    1.45
  12  11   3   23.12    2.13
  12  11   5   83.51    5.46
  12  11   7   75.74    8.10
  12  11   9   -6.91   10.75
  12  11  11  -53.99    6.31
  12  12   0 1040.54   99.29
  12  12   2  409.00   37.96
  12  12   4  327.80   25.08
  12  12   6  235.85   26.44
  12  12   8   78.64   15.10
  12  12  10  -35.57    4.61
  12  12  12   56.04   12.28
  13   1   0  166.07    5.54
  13   1   2  143.64    4.18
  13   1   4   22.18    5.20
  13   1   6   25.85    2.90
  13   1   8   18.17    2.22
  13   1  10   17.66    1.71
  13   1  12   10.58    2.64
  13   2   1  146.03    4.09
  13   2   3   76.60   15.27
  13   2   5  351.94   13.90
  13   2   7   95.19    5.03
  13   2   9   11.86    3.33
  13   2  11  107.47    9.47
  13   3   0   76.60    3.75
  13   3   2   56.21    3.84
  13   3   4   40.43    2.56
  13   3   6   10.66    1.36
  13   3   8   -2.13    2.22
  13   3  10    7.34    1.11
  13   3  12   14.07    1.88
  13   4   1   12.45    3.41
  13   4   3   48.28    3.33
  13   4   5  161.72   13.22
  13   4   7   68.66    4.26
  13   4   9   13.65    1.54
  13   4  11    4.69    1.02
  13   5   0  505.30   40.77
  13   5   2  388.36   25.25
  13   5   4  126.92    6.48
  13   5   6   16.21    1.62
  13   5   8    1.54    1.45
  13   5  10   11.17    1.62
  13   5  12    8.96    4.69
  13   6   1   22.52    1.88
  13   6   3    8.19    1.54
  13   6   5   14.16    1.79
  13   6   7    7.93    1.79
  13   6   9    1.62    1.88
  13   6  11    5.03    1.62
  13   7   0   83.93    9.47
  13   7   2  101.08    5.54
  13   7   4   65.85    3.84
  13   7   6    5.63    1.88
  13   7   8    1.02    1.54
  13   7  10    9.64    1.96
  13   7  12  223.74   13.39
  13   8   1   23.12    1.88
  13   8   3   -1.28    1.28
  13   8   5    1.45    1.36
  13   8   7    4.61    3.07
  13   8   9    3.84    1.54
  13   8  11   85.55   12.79
  13   9   0    1.19    1.45
  13   9   2    9.72    1.45
  13   9   4   20.64    2.81
  13   9   6    2.56    2.47
  13   9   8    6.14    1.71
  13   9  10  -29.43    8.70
  13   9  12   -3.67    4.52
  13  10   1   19.19    2.90
  13  10   3    5.71    0.85
  13  10   5   11.77    2.47
  13  10   7    4.18    1.62
  13  10   9  -13.99    7.16
  13  10  11   -7.51    5.12
  13  11   0  192.94   13.39
  13  11   2   99.12    5.54
  13  11   4    4.69    1.54
  13  11   6    4.09    2.56
  13  11   8   87.69   11.09
  13  11  10  -12.97    5.63
  13  11  12    2.47    1.36
  13  12   1    8.19    1.88
  13  12   3   10.49    1.36
  13  12   5   11.26    6.23
  13  12   7  223.22   15.52
  13  12   9    4.44    4.01
  13  12  11    1.45    1.62
  13  13   0  462.99   43.25
  13  13   2  396.46   47.68
  13  13   4  151.91    7.59
  13  13   6   33.35    6.91
  13  13   8   25.67    4.52
  13  13  10   83.85   12.97
  13  13  12   33.18    3.58
  14   0   0  892.21  105.68
  14   1   1   14.33    1.79
  14   1   3   67.47    3.58
  14   1   5   13.82    1.88
  14   1   7    2.73    1.36
  14   1   9    5.46    1.45
  14   1  11    2.81    1.96
  14   1  13  166.07   12.79
  14   2   0  966.08   58.43
  14   2   2   39.75    2.73
  14   2   4  673.51   44.61
  14   2   6   26.61    1.96
  14   2   8    4.78    1.45
  14   2  10  215.72   19.19
  14   2  12  687.33   57.06
  14   3   1   73.61    4.18
  14   3   3   67.39    2.64
  14   3   5  110.80    8.79
  14   3   7   52.71    2.73
  14   3   9   12.97    1.28
  14   3  11   -7.93    0.94
  14   3  13   43.84    6.40
  14   4   0  727.16   36.17
  14   4   2  729.89   41.54
  14   4   4  824.66   64.91
  14   4   6   36.85    2.90
  14   4   8    4.78    1.19
  14   4  10   19.87    2.56
  14   4  12  632.31   41.20
  14   5   1   12.28    1.36
  14   5   3   94.85    5.37
  14   5   5  204.46   13.90
  14   5   7   83.25    5.54
  14   5   9    4.35    1.62
  14   5  11  -42.39    5.12
  14   5  13   20.73    6.31
  14   6   0  160.53   16.55
  14   6   2   25.08    1.88
  14   6   4   32.16    2.90
  14   6   6    6.48    2.22
  14   6   8    1.36    1.71
  14   6  10   -5.54    3.58
  14   6  12  306.73   29.43
  14   7   1    4.09    1.54
  14   7   3   53.40    2.56
  14   7   5   81.80    4.61
  14   7   7   49.30    3.67
  14   7   9   31.13    6.23
  14   7  11  169.32   12.54
  14   7  13   71.91    7.93
  14   8   0   88.54    8.87
  14   8   2    4.18    2.47
  14   8   4    2.39    1.28
  14   8   6    1.19    1.62
  14   8   8   -3.07    1.45
  14   8  10  136.73   13.05
  14   8  12   64.06    9.04
  14   9   1    5.63    1.28
  14   9   3   17.06    1.45
  14   9   5    4.52    3.16
  14   9   7   15.69    2.56
  14   9   9  124.70   12.54
  14   9  11   14.76    4.35
  14   9  13   24.40    2.30
  14  10   0  132.47   12.54
  14  10   2  214.44   14.42
  14  10   4   19.11    2.13
  14  10   6  -11.52    3.07
  14  10   8  123.85   10.92
  14  10  10   -1.71    3.07
  14  10  12    8.79    1.88
  14  11   1    5.54    2.22
  14  11   3   -9.89    1.36
  14  11   5  -41.80    4.61
  14  11   7  168.63   11.94
  14  11   9    4.86    4.18
  14  11  11    3.41    1.45
  14  11  13    2.05    1.54
  14  12   0  835.66   65.00
  14  12   2  725.28   69.86
  14  12   4  603.91   38.04
  14  12   6  346.73   35.14
  14  12   8   78.81   11.86
  14  12  10    9.72    1.79
  14  12  12   66.62    8.02
  14  13   1  172.47   12.45
  14  13   3   40.94    5.97
  14  13   5   19.19    4.95
  14  13   7   77.11   10.49
  14  13   9   29.09    2.81
  14  13  11    2.73    1.19
  14  13  13    4.95    2.39
  14  14   0  623.35   67.98
  14  14   2 1012.40   65.85
  14  14   4  653.89   43.50
  14  14   6  249.32   29.51
  14  14   8   19.19    2.47
  14  14  10   42.22    4.35
  14  14  12  150.98   21.15
  14  14  14  238.58   43.33
  15   1   0   13.82    1.36
  15   1   2   13.14    1.02
  15   1   4    8.53    1.62
  15   1   6    9.30    1.62
  15   1   8    0.34    2.13
  15   1  10   -6.65    1.36
  15   1  12   91.01    9.04
  15   1  14    4.52    1.54
  15   2   1   16.04    1.71
  15   2   3  642.12   28.49
  15   2   5  119.84    6.99
  15   2   7  318.67   17.14
  15   2   9    6.23    2.64
  15   2  11  421.45   27.21
  15   2  13  506.58   41.97
  15   3   0  530.81   27.55
  15   3   2  611.33   26.61
  15   3   4  448.58   18.94
  15   3   6  212.22    8.19
  15   3   8   60.48    4.09
  15   3  10   -9.21    2.73
  15   3  12  -22.60    5.80
  15   3  14    1.88    1.36
  15   4   1    8.70    1.36
  15   4   3  436.38   18.34
  15   4   5  116.60    5.63
  15   4   7  248.64   16.80
  15   4   9    5.89    2.39
  15   4  11  355.69   11.09
  15   4  13  161.21    9.47
  15   5   0   93.57    5.20
  15   5   2  107.56    5.54
  15   5   4  129.31    8.79
  15   5   6   66.02    4.95
  15   5   8   15.61    4.52
  15   5  10  -36.00    6.14
  15   5  12  -14.07    2.13
  15   5  14   24.65    2.90
  15   6   1   10.58    1.36
  15   6   3  246.85   15.18
  15   6   5   53.14    3.16
  15   6   7   94.34    7.85
  15   6   9  -37.28    5.29
  15   6  11  -15.87    4.95
  15   6  13    8.96    1.45
  15   7   0  281.48   13.48
  15   7   2  310.65   17.32
  15   7   4  221.52   10.58
  15   7   6   93.40    6.82
  15   7   8  -29.17    5.12
  15   7  10   39.58    7.59
  15   7  12   -3.67    1.62
  15   7  14   17.83    1.96
  15   8   1   -0.51    1.28
  15   8   3   66.36    4.78
  15   8   5   10.92    1.88
  15   8   7  -37.62    4.61
  15   8   9   96.13   11.09
  15   8  11   -5.63    1.71
  15   8  13   56.55    7.85
  15   9   0   26.61    3.16
  15   9   2    7.16    2.47
  15   9   4   11.43    3.67
  15   9   6  -51.60    6.74
  15   9   8  122.74   12.62
  15   9  10    8.79    2.81
  15   9  12    0.51    1.36
  15   9  14    8.87    1.88
  15  10   1   -6.82    2.99
  15  10   3   -9.04    2.47
  15  10   5  -15.87    5.89
  15  10   7   37.10    8.53
  15  10   9    8.87    2.05
  15  10  11   26.27    2.39
  15  10  13  113.19    8.62
  15  11   0  530.72   40.60
  15  11   2  478.52   45.04
  15  11   4  380.09   16.04
  15  11   6  -27.30    6.40
  15  11   8   -8.19    1.71
  15  11  10   28.66    2.99
  15  11  12   17.40    2.30
  15  11  14    1.02    1.54
  15  12   1  102.70   10.75
  15  12   3  -23.88    4.78
  15  12   5  -10.32    1.88
  15  12   7    1.19    2.47
  15  12   9    3.24    1.54
  15  12  11   16.21    2.05
  15  12  13   87.43    9.38
  15  13   0  718.97   52.97
  15  13   2  562.28   42.65
  15  13   4  173.67   10.24
  15  13   6    6.82    1.19
  15  13   8   51.26    5.20
  15  13  10  175.88   24.14
  15  13  12   90.24    9.38
  15  13  14   13.48    2.30
  15  14   1    7.93    3.07
  15  14   3    1.71    1.19
  15  14   5   21.15    1.45
  15  14   7   15.18    1.79
  15  14   9    6.99    1.36
  15  14  11   -0.68    1.11
  15  14  13   17.91    2.56
  15  15   0  382.05   59.20
  15  15   2  218.70   22.60
  15  15   4  105.00    8.53
  15  15   6    1.45    0.77
  15  15   8   68.41    8.36
  15  15  10  197.29   18.42
  15  15  12  125.13   10.66
  15  15  14   34.03    3.84
  16   0   0    3.92    2.22
  16   1   1    3.33    1.45
  16   1   3   56.21    3.16
  16   1   5   10.32    1.28
  16   1   7   28.66   23.54
  16   1   9  -52.54    4.44
  16   1  11  -24.99    8.96
  16   1  13    4.69    1.36
  16   1  15    1.79    1.36
  16   2   0  556.74   41.11
  16   2   2  984.25   50.92
  16   2   4  255.21   15.10
  16   2   6  821.33   71.22
  16   2   8   18.68    5.29
  16   2  10  357.31   22.43
  16   2  12  251.03   21.24
  16   2  14  269.20   28.23
  16   3   1   51.52    2.47
  16   3   3  112.25    4.78
  16   3   5   47.85    2.30
  16   3   7   31.30    1.62
  16   3   9  -63.63    5.54
  16   3  11  -49.98    3.84
  16   3  13    3.07    1.19
  16   3  15    0.85    1.11
  16   4   0   14.16    1.36
  16   4   2  294.53   18.00
  16   4   4   70.29    5.46
  16   4   6  183.30   16.38
  16   4   8   -0.17    4.69
  16   4  10  243.95   12.28
  16   4  12  233.72   17.49
  16   4  14  249.67   19.79
  16   5   1   11.17    1.62
  16   5   3   52.63    4.18
  16   5   5   80.95    5.63
  16   5   7  -12.20    2.05
  16   5   9  161.89    9.38
  16   5  11  -12.11    1.28
  16   5  13    4.86    1.11
  16   5  15   19.45    2.22
  16   6   0  440.90   32.24
  16   6   2  690.48   50.33
  16   6   4  155.58   12.97
  16   6   6  388.02   29.00
  16   6   8  147.91   10.58
  16   6  10  -27.64    3.41
  16   6  12   18.51    2.47
  16   6  14   38.30    3.07
  16   7   1    1.79    1.62
  16   7   3   30.37    1.71
  16   7   5  -12.37    1.79
  16   7   7   49.90    8.87
  16   7   9  -50.67    4.61
  16   7  11    3.67    1.36
  16   7  13   13.82    1.71
  16   7  15   27.81    2.13
  16   8   0   40.26    4.01
  16   8   2   18.68    4.09
  16   8   4   -1.54    4.78
  16   8   6  143.64   10.66
  16   8   8  -11.60    8.53
  16   8  10    0.51    1.45
  16   8  12    8.96    1.88
  16   8  14   -0.26    1.11
  16   9   1  -52.63    4.78
  16   9   3  -66.62    4.95
  16   9   5  158.65    9.21
  16   9   7  -57.32    5.29
  16   9   9   11.77    6.57
  16   9  11    5.89    2.13
  16   9  13   18.68    2.47
  16   9  15   16.12    2.39
  16  10   0  583.18   40.77
  16  10   2  346.22   18.17
  16  10   4  282.93   16.80
  16  10   6  -26.27    2.81
  16  10   8    1.45    1.28
  16  10  10   44.18    4.86
  16  10  12  100.14   11.43
  16  10  14   88.45    8.53
  16  11   1  -25.25    6.31
  16  11   3  -46.57    3.58
  16  11   5   -8.02    1.88
  16  11   7    6.65    1.28
  16  11   9    5.97    1.71
  16  11  11    8.36    2.13
  16  11  13    5.03    1.28
  16  11  15   10.58    1.54
  16  12   0  588.72   63.03
  16  12   2  249.58   20.64
  16  12   4  209.83   12.79
  16  12   6   11.77    1.62
  16  12   8    7.76    1.71
  16  12  10  107.90   12.62
  16  12  12  225.19   21.75
  16  12  14  184.07   17.06
  16  13   1    6.91    2.39
  16  13   3    2.13    1.28
  16  13   5    5.12    0.85
  16  13   7   18.34    2.39
  16  13   9   26.95   10.75
  16  13  11    3.67    1.54
  16  13  13   36.68   30.20
  16  13  15    3.67    1.54
  16  14   0  259.22   43.25
  16  14   2  208.30   21.58
  16  14   4  232.27   17.23
  16  14   6   42.14    3.41
  16  14   8   -0.26    1.19
  16  14  10   88.11    7.59
  16  14  12  185.10   25.25
  16  14  14  186.80   20.81
  16  15   1    1.36    1.45
  16  15   3    1.54    1.11
  16  15   5   16.80    3.16
  16  15   7   34.72    4.01
  16  15   9   17.91    2.13
  16  15  11    8.96    1.45
  16  15  13    2.90    1.28
  16  15  15    1.19    1.19
  16  16   0  489.10   48.96
  16  16   2  510.93   40.35
  16  16   4  515.79   40.69
  16  16   6  157.80   11.34
  16  16   8    6.23    1.36
  16  16  10   30.79    6.48
  16  16  12  152.51   15.87
  16  16  14   91.01   14.84
  16  16  16   73.53   26.19
  17   1   0  230.82   12.79
  17   1   2  197.89   11.86
  17   1   4  111.23    5.54
  17   1   6   41.11    4.61
  17   1   8   25.93    7.25
  17   1  10  -32.50    2.90
  17   1  12    2.64    1.19
  17   1  14    2.13    1.36
  17   1  16    0.77    1.02
  17   2   1  186.63    9.47
  17   2   3  168.04   10.66
  17   2   5  877.88   48.62
  17   2   7  -30.37    6.91
  17   2   9   44.70    7.25
  17   2  11  243.10   14.76
  17   2  13  337.18   22.35
  17   2  15  601.35   49.39
  17   3   0  137.24    6.57
  17   3   2  179.64   13.22
  17   3   4  131.19    7.85
  17   3   6   19.02    3.24
  17   3   8  151.15    8.36
  17   3  10   -0.51    1.96
  17   3  12   11.34    1.71
  17   3  14    9.98    1.71
  17   3  16    8.87    1.36
  17   4   1   96.98    5.29
  17   4   3  126.50    6.40
  17   4   5  609.62   30.71
  17   4   7   77.54    5.89
  17   4   9  -46.66    6.06
  17   4  11   73.36    3.84
  17   4  13   92.55    5.80
  17   4  15  225.36   12.62
  17   5   0  904.49   44.53
  17   5   2  707.20   31.56
  17   5   4  536.61   20.73
  17   5   6  275.43   18.17
  17   5   8   43.50    8.10
  17   5  10   14.93    1.79
  17   5  12   17.83    1.45
  17   5  14    9.72    1.11
  17   5  16   -0.94    0.94
  17   6   1   47.77    4.44
  17   6   3   17.91    3.24
  17   6   5  312.96   22.95
  17   6   7   54.16    6.91
  17   6   9   -5.12    1.36
  17   6  11    0.17    0.94
  17   6  13    4.86    1.02
  17   6  15   37.87    2.81
  17   7   0  -22.09    4.61
  17   7   2  -28.40   11.52
  17   7   4   67.64    6.31
  17   7   6   51.69    6.31
  17   7   8   -9.04    1.88
  17   7  10   -1.62    1.28
  17   7  12    2.99    0.94
  17   7  14    4.95    1.11
  17   7  16    4.44    1.11
  17   8   1   40.35    8.27
  17   8   3  145.52    8.19
  17   8   5   42.05    7.68
  17   8   7   -9.38    1.96
  17   8   9   10.66    1.79
  17   8  11   16.38    2.05
  17   8  13   23.12    2.30
  17   8  15   13.39    1.79
  17   9   0  120.44   10.07
  17   9   2   42.22   12.03
  17   9   4  -49.73    2.90
  17   9   6   -5.29    1.36
  17   9   8    8.53    1.54
  17   9  10   13.65    1.62
  17   9  12   29.51    3.67
  17   9  14    6.99    1.36
  17   9  16    2.39    1.19
  17  10   1  -34.37    3.16
  17  10   3   -2.64    2.05
  17  10   5   13.39    1.54
  17  10   7    2.64    1.19
  17  10   9   14.24    2.13
  17  10  11   76.77   16.97
  17  10  13  118.48   16.55
  17  10  15   87.43   10.83
  17  11   0  439.96   40.77
  17  11   2  333.34   31.39
  17  11   4   87.26    6.23
  17  11   6    0.34    1.02
  17  11   8   15.87    2.05
  17  11  10   41.97    3.33
  17  11  12   57.58    5.29
  17  11  14   17.23    2.22
  17  11  16   -1.54    1.19
  17  12   1   -1.02    1.11
  17  12   3   11.00    1.45
  17  12   5   24.31    2.56
  17  12   7    3.67    1.11
  17  12   9   35.23    4.18
  17  12  11   66.36    7.16
  17  12  13  102.27    9.55
  17  12  15   95.11    8.87
  17  13   0  352.11   27.30
  17  13   2  313.81   19.70
  17  13   4   90.59    5.97
  17  13   6    6.91    0.94
  17  13   8   28.92    4.69
  17  13  10   97.32    7.93
  17  13  12  102.10    8.53
  17  13  14   42.56    7.59
  17  13  16   -0.68    1.28
  17  14   1    0.51    1.11
  17  14   3    5.80    1.62
  17  14   5    7.68    1.02
  17  14   7    4.09    1.28
  17  14   9    7.34    1.45
  17  14  11   14.76    1.71
  17  14  13   28.06    2.90
  17  14  15   40.52    5.63
  17  15   0  837.54   78.81
  17  15   2  536.27   38.55
  17  15   4  211.03   12.79
  17  15   6   37.36    2.81
  17  15   8   13.90    1.54
  17  15  10   90.42    9.47
  17  15  12  126.24   19.87
  17  15  14   40.52    7.16
  17  15  16    2.56    1.02
  17  16   1    0.68    1.19
  17  16   3    8.10    1.54
  17  16   5    0.94    1.11
  17  16   7    3.50    1.36
  17  16   9    4.44    3.41
  17  16  11   -1.79    1.28
  17  16  13    0.51    1.02
  17  16  15    1.88    1.36
  17  17   0  198.74   31.30
  17  17   2  137.41   13.56
  17  17   4   45.21    6.23
  17  17   6    0.43    0.85
  17  17   8   67.56    9.21
  17  17  10  146.54   19.02
  17  17  12  146.03   12.37
  17  17  14   58.94    6.31
  17  17  16   12.79    2.81
  18   0   0  236.36   46.57
  18   1   1   -6.31    1.11
  18   1   3  -15.61    2.05
  18   1   5  -28.23    5.63
  18   1   7   23.29    6.74
  18   1   9   -9.81    1.45
  18   1  11   -0.43    2.05
  18   1  13    1.96    1.19
  18   1  15    0.94    1.19
  18   1  17    0.26    1.28
  18   2   0   45.98    6.57
  18   2   2    5.20    4.18
  18   2   4  212.90   18.00
  18   2   6  177.93    9.21
  18   2   8   -2.90    3.84
  18   2  10  229.71   23.80
  18   2  12  115.66   11.09
  18   2  14  351.77   34.12
  18   2  16  113.36   20.90
  18   3   1  -12.03    2.56
  18   3   3  -21.07    3.92
  18   3   5  135.54    6.99
  18   3   7  -58.77    4.52
  18   3   9    9.55    1.36
  18   3  11    5.54    1.19
  18   3  13   13.65    1.96
  18   3  15    0.77    1.02
  18   3  17    3.16    1.02
  18   4   0  595.80   41.54
  18   4   2  192.00   13.05
  18   4   4 1288.25   63.46
  18   4   6   50.33    5.63
  18   4   8   70.97    5.46
  18   4  10    2.47    1.28
  18   4  12    8.02    3.16
  18   4  14  137.41   14.67
  18   4  16   47.00    5.89
  18   5   1  -43.67    5.12
  18   5   3  138.10   10.32
  18   5   5   35.82    5.46
  18   5   7   27.64    2.90
  18   5   9   44.01    2.56
  18   5  11   12.03    1.02
  18   5  13    0.51    1.11
  18   5  15    3.07    0.85
  18   5  17    2.90    1.02
  18   6   0  168.21    9.64
  18   6   2  196.35    9.98
  18   6   4   47.68    5.03
  18   6   6  -16.29    1.71
  18   6   8   16.12    1.71
  18   6  10   -1.71    0.94
  18   6  12    4.61    0.94
  18   6  14   48.88    4.69
  18   6  16   11.26    1.11
  18   7   1    8.36    6.06
  18   7   3  -56.81    4.26
  18   7   5   31.05    3.58
  18   7   7  121.21   12.45
  18   7   9   72.33    5.71
  18   7  11    1.71    1.02
  18   7  13    2.30    1.62
  18   7  15    8.10    1.02
  18   7  17   10.41    1.88
  18   8   0  -47.34    4.61
  18   8   2   -9.64    6.23
  18   8   4   67.64    5.54
  18   8   6   20.64    2.13
  18   8   8  141.76   10.83
  18   8  10  119.25   11.60
  18   8  12  129.48   18.08
  18   8  14    9.89    3.24
  18   8  16   18.25    2.30
  18   9   1  -11.00    1.79
  18   9   3    8.70    1.54
  18   9   5   56.38    4.61
  18   9   7   94.51    9.72
  18   9   9   12.54    1.54
  18   9  11    3.16    1.11
  18   9  13   14.07    1.45
  18   9  15    8.10    1.19
  18   9  17   22.26    2.30
  18  10   0  322.77   29.26
  18  10   2  237.04   22.09
  18  10   4    0.26    0.85
  18  10   6   -2.05    0.85
  18  10   8   87.17    7.59
  18  10  10  231.07   39.32
  18  10  12  148.76   17.32
  18  10  14  116.35   11.00
  18  10  16   65.76    7.25
  18  11   1   -1.19    1.11
  18  11   3    4.09    1.19
  18  11   5   12.37    1.62
  18  11   7    3.75    1.02
  18  11   9    3.24    1.11
  18  11  11   20.04    2.30
  18  11  13   10.15    2.22
  18  11  15   15.44    2.13
  18  11  17    9.30    1.54
  18  12   0  109.10   11.94
  18  12   2  107.39    9.30
  18  12   4    2.90    0.94
  18  12   6    2.90    0.94
  18  12   8   91.35    8.10
  18  12  10  147.91   14.07
  18  12  12  259.73   31.99
  18  12  14  143.47   15.61
  18  12  16  110.03   13.56
  18  13   1    2.99    1.28
  18  13   3   10.41    1.45
  18  13   5   -0.85    0.77
  18  13   7    2.81    1.02
  18  13   9   14.16    1.71
  18  13  11    8.44    1.79
  18  13  13   19.70    2.64
  18  13  15    3.92    1.28
  18  13  17    5.97    1.19
  18  14   0  381.88   37.02
  18  14   2  357.91   40.60
  18  14   4  113.02   10.15
  18  14   6   47.77    4.18
  18  14   8    7.42    1.36
  18  14  10  124.53   14.67
  18  14  12  124.19   12.20
  18  14  14  146.03   17.14
  18  14  16   82.31   15.01
  18  15   1    0.17    1.28
  18  15   3    0.77    1.02
  18  15   5    3.67    1.45
  18  15   7   11.17    1.79
  18  15   9    9.13    1.28
  18  15  11   17.40    2.39
  18  15  13    5.20    1.36
  18  15  15    5.54    1.11
  18  15  17    0.94    1.19
  18  16   0  147.31   19.87
  18  16   2  113.28   10.83
  18  16   4   38.21    3.58
  18  16   6   11.94    1.28
  18  16   8   18.68    2.13
  18  16  10   60.99    6.91
  18  16  12  143.47   18.68
  18  16  14   88.37   15.95
  18  16  16   42.22    7.76
  18  17   1    0.68    1.28
  18  17   3    1.45    1.28
  18  17   5    5.29    1.02
  18  17   7   11.86    3.33
  18  17   9   19.96    2.22
  18  17  11    8.44    1.36
  18  17  13    8.87    1.71
  18  17  15    1.36    1.02
  18  17  17    0.26    0.94
  18  18   0  449.77   49.56
  18  18   2  359.02   38.81
  18  18   4  156.35   13.99
  18  18   6   98.09   11.69
  18  18   8   39.32    4.26
  18  18  10   -0.09    0.94
  18  18  12    3.67    1.02
  18  18  14    0.77    1.02
  18  18  16    3.07    1.02
  18  18  18    8.53    2.64
  19   1   0  175.54   10.92
  19   1   2  158.06    8.62
  19   1   4  -32.58    3.92
  19   1   6  -13.48    1.54
  19   1   8    4.35    1.19
  19   1  10    0.51    1.19
  19   1  12    2.39    1.54
  19   1  14    0.51    1.28
  19   1  16    1.71    2.30
  19   1  18   -0.85    1.45
  19   2   1  168.29    9.81
  19   2   3  425.72   37.45
  19   2   5   -0.09    3.84
  19   2   7   72.16    5.20
  19   2   9   34.46    2.64
  19   2  11   19.53    2.30
  19   2  13  281.23   23.97
  19   2  15  119.33   15.95
  19   2  17  304.85   29.77
  19   3   0  451.99   20.22
  19   3   2  402.69   20.39
  19   3   4  193.88   15.35
  19   3   6   44.78    3.58
  19   3   8    9.21    1.19
  19   3  10    4.61    3.33
  19   3  12    2.22    1.11
  19   3  14   -1.36    1.11
  19   3  16    1.28    1.02
  19   3  18    2.13    1.11
  19   4   1  -28.75    3.92
  19   4   3  171.45    9.89
  19   4   5    3.41    3.33
  19   4   7   49.90    4.44
  19   4   9   19.70    2.05
  19   4  11    5.12    2.73
  19   4  13  127.18    9.98
  19   4  15   34.72    3.24
  19   4  17   98.35    9.47
  19   5   0  -27.55    4.95
  19   5   2   -6.06    4.01
  19   5   4   -0.77    1.11
  19   5   6    4.95    0.85
  19   5   8   19.87    1.79
  19   5  10   24.57    1.62
  19   5  12   12.54    1.11
  19   5  14    3.24    3.24
  19   5  16    6.65    1.71
  19   5  18    4.69    1.02
  19   6   1  -15.35    1.45
  19   6   3   54.33    4.44
  19   6   5    5.12    0.85
  19   6   7   10.32    1.02
  19   6   9    2.39    0.77
  19   6  11    4.44    2.90
  19   6  13   13.05    1.11
  19   6  15   -0.09    0.68
  19   6  17   35.91    3.67
  19   7   0   74.81    7.16
  19   7   2   75.15    5.37
  19   7   4   35.23    1.88
  19   7   6   10.49    2.39
  19   7   8   11.43    1.36
  19   7  10   11.00    1.36
  19   7  12   31.56    9.72
  19   7  14   25.67    2.13
  19   7  16   12.79    1.28
  19   7  18    3.07    0.77
  19   8   1    3.92    1.19
  19   8   3   12.28    1.45
  19   8   5   17.66    1.11
  19   8   7   15.61    1.62
  19   8   9    6.14    1.62
  19   8  11   30.62    3.33
  19   8  13    9.47    1.36
  19   8  15   32.24    2.73
  19   8  17   -0.85    0.68
  19   9   0   57.32    3.92
  19   9   2   40.52    3.33
  19   9   4   18.25    1.45
  19   9   6    1.88    0.77
  19   9   8    4.78    1.11
  19   9  10   24.05    2.64
  19   9  12   27.21    2.99
  19   9  14   25.67    2.13
  19   9  16   11.60    1.45
  19   9  18    0.51    0.94
  19  10   1    5.46    2.47
  19  10   3    2.22    1.02
  19  10   5   22.18    1.36
  19  10   7   18.51    2.30
  19  10   9   18.00    1.62
  19  10  11   71.31    8.62
  19  10  13   43.76    3.58
  19  10  15  123.08   13.65
  19  10  17    6.40    1.19
  19  11   0   22.77    2.39
  19  11   2   12.28    1.28
  19  11   4    3.33    1.02
  19  11   6    2.13    0.77
  19  11   8   28.15    2.30
  19  11  10   49.30    3.84
  19  11  12   61.41    5.46
  19  11  14   26.53    2.90
  19  11  16    7.76    1.28
  19  11  18    2.99    1.28
  19  12   1    4.01    2.30
  19  12   3    0.77    1.19
  19  12   5   16.97    5.80
  19  12   7   17.74    1.54
  19  12   9   32.16    5.63
  19  12  11   63.46    6.74
  19  12  13   71.14    8.02
  19  12  15  104.83   11.52
  19  12  17   16.29    1.96
  19  13   0  354.07   24.82
  19  13   2  226.81   16.63
  19  13   4   94.59    6.74
  19  13   6   12.71    1.28
  19  13   8    8.79    1.19
  19  13  10   52.71    7.25
  19  13  12   69.43    9.98
  19  13  14   29.60    3.41
  19  13  16    1.88    0.94
  19  13  18    1.71    0.94
  19  14   1    0.26    1.02
  19  14   3    2.81    2.22
  19  14   5    1.62    0.77
  19  14   7   24.57    2.13
  19  14   9   25.08    2.22
  19  14  11   26.19    4.01
  19  14  13   31.13    3.67
  19  14  15   53.23    6.65
  19  14  17    8.27    1.28
  19  15   0  130.51   12.88
  19  15   2  124.02   12.62
  19  15   4   40.77    5.54
  19  15   6    0.43    0.77
  19  15   8   30.11    2.22
  19  15  10   92.97    9.13
  19  15  12   96.39   12.62
  19  15  14   64.23   11.34
  19  15  16    5.54    1.62
  19  15  18    1.02    1.02
  19  16   1   -0.34    1.11
  19  16   3   -1.79    1.19
  19  16   5    2.99    1.02
  19  16   7   11.69    1.54
  19  16   9   10.07    1.45
  19  16  11    3.33    1.11
  19  16  13    2.73    1.02
  19  16  15   10.07    2.39
  19  16  17    4.35    1.11
  19  17   0  345.80   25.08
  19  17   2  245.15   21.07
  19  17   4  121.89   13.05
  19  17   6   29.68    2.90
  19  17   8    0.00    0.60
  19  17  10    8.62    1.62
  19  17  12   13.48    2.13
  19  17  14   11.00    2.05
  19  17  16    3.41    1.28
  19  17  18    2.05    1.02
  19  18   1   -0.34    1.11
  19  18   3    1.19    1.19
  19  18   5    2.64    0.94
  19  18   7    2.81    0.85
  19  18   9    2.13    1.36
  19  18  11    6.48    4.35
  19  18  13    0.00    0.77
  19  18  15    2.39    0.94
  19  18  17    0.60    0.94
  19  19   0   36.34    5.63
  19  19   2   19.28    2.30
  19  19   4    5.29    1.96
  19  19   6   -0.60    0.94
  19  19   8    4.61    0.85
  19  19  10   14.93    1.79
  19  19  12   23.97    4.52
  19  19  14    5.20    1.36
  19  19  16    3.24    1.19
  19  19  18    0.43    1.11
  20   0   0  142.45   26.61
  20   1   1   -9.98    1.54
  20   1   3   -3.58    1.79
  20   1   5    1.54    0.77
  20   1   7   12.03    2.39
  20   1   9    2.22    1.02
  20   1  11    7.93    1.36
  20   1  13    2.73    1.19
  20   1  15    2.90    1.11
  20   1  17   -2.56    1.45
  20   1  19   -0.51    1.28
  20   2   0   -7.16    1.62
  20   2   2   64.48    6.31
  20   2   4   14.16    3.67
  20   2   6   24.14    2.05
  20   2   8   64.14    5.63
  20   2  10    4.95    1.88
  20   2  12  131.02   15.01
  20   2  14   16.04    2.56
  20   2  16  165.90   17.40
  20   2  18    7.51    1.88
  20   3   1   -5.63    1.19
  20   3   3    1.02    1.02
  20   3   5   37.19    4.09
  20   3   7   38.30    3.33
  20   3   9   68.92    5.80
  20   3  11   27.47    3.16
  20   3  13   11.43    1.71
  20   3  15    2.05    1.02
  20   3  17    2.22    1.11
  20   3  19    0.60    1.02
  20   4   0  108.58   10.24
  20   4   2   16.72    2.22
  20   4   4   34.55    2.39
  20   4   6    0.17    0.77
  20   4   8   20.56    1.96
  20   4  10    3.92    1.02
  20   4  12   33.18    4.26
  20   4  14    6.82    1.36
  20   4  16   67.90    9.47
  20   4  18    2.56    1.02
  20   5   1    3.16    1.02
  20   5   3   34.55    2.90
  20   5   5   51.18    2.30
  20   5   7  173.75    9.98
  20   5   9  141.76    8.27
  20   5  11   45.63    3.16
  20   5  13    0.60    0.85
  20   5  15    1.62    0.94
  20   5  17    2.47    1.02
  20   5  19    3.41    1.02
  20   6   0    4.86    1.11
  20   6   2   25.76    3.16
  20   6   4   -2.56    0.77
  20   6   6   66.11    4.44
  20   6   8   42.39    4.09
  20   6  10  160.70   11.52
  20   6  12    8.19    1.02
  20   6  14   30.45    4.35
  20   6  16   17.57    2.99
  20   6  18   -1.45    1.02
  20   7   1    9.04    1.45
  20   7   3   34.20    2.64
  20   7   5  192.69   10.75
  20   7   7  204.29   15.61
  20   7   9  128.46    9.98
  20   7  11   13.82    1.54
  20   7  13    0.00    0.68
  20   7  15    9.98    1.19
  20   7  17    7.85    0.94
  20   7  19    5.80    1.19
  20   8   0   84.27    7.42
  20   8   2   68.75    7.93
  20   8   4   14.67    1.45
  20   8   6   31.05    2.39
  20   8   8   73.36    8.19
  20   8  10   95.45    9.38
  20   8  12   47.43    4.78
  20   8  14   37.96    4.01
  20   8  16    0.17    0.68
  20   8  18    0.68    0.60
  20   9   1    2.73    1.02
  20   9   3   65.85    5.37
  20   9   5  122.83    8.53
  20   9   7  159.85   15.95
  20   9   9   42.65    5.37
  20   9  11    3.41    1.45
  20   9  13   16.21    1.54
  20   9  15   16.63    1.71
  20   9  17   15.95    1.96
  20   9  19    6.40    0.77
  20  10   0   13.31    3.33
  20  10   2    3.24    1.19
  20  10   4    4.44    1.79
  20  10   6  137.16   10.32
  20  10   8  125.47   20.04
  20  10  10  267.75   35.65
  20  10  12  142.19   13.48
  20  10  14  137.07   15.10
  20  10  16   -0.26    0.94
  20  10  18    0.51    0.68
  20  11   1    8.70    1.62
  20  11   3   28.06    3.16
  20  11   5   53.06    4.44
  20  11   7   13.31    1.54
  20  11   9    2.56    1.02
  20  11  11   19.79    1.79
  20  11  13   24.40    2.22
  20  11  15   29.85    3.58
  20  11  17   11.00    1.36
  20  11  19   16.89    2.56
  20  12   0  176.05   20.30
  20  12   2  119.67   13.82
  20  12   4   30.62    3.67
  20  12   6    8.53    1.11
  20  12   8   48.79    5.71
  20  12  10  118.56   13.39
  20  12  12  175.80   18.08
  20  12  14   87.77   11.17
  20  12  16   15.10    2.81
  20  12  18    0.85    0.77
  20  13   1    0.26    1.02
  20  13   3   10.15    1.54
  20  13   5    2.13    1.62
  20  13   7    0.43    0.68
  20  13   9   10.83    1.62
  20  13  11   19.02    2.05
  20  13  13   44.27    5.46
  20  13  15   16.21    1.96
  20  13  17   23.97    3.41
  20  13  19    4.26    0.94
  20  14   0   29.60    4.35
  20  14   2   15.87    2.39
  20  14   4    6.31    1.36
  20  14   6   24.40    2.64
  20  14   8   36.00    3.50
  20  14  10  150.04   24.48
  20  14  12   85.81    8.87
  20  14  14  121.12   24.74
  20  14  16    2.05    1.19
  20  14  18   -0.26    0.85
  20  15   1   -1.28    1.11
  20  15   3    1.19    1.11
  20  15   5    4.61    1.28
  20  15   7   11.86    1.54
  20  15   9   13.05    1.62
  20  15  11   29.17    3.24
  20  15  13   14.67    1.88
  20  15  15   17.66    2.81
  20  15  17    8.53    1.79
  20  15  19    1.96    1.19
  20  16   0  156.01   18.59
  20  16   2  145.26   13.05
  20  16   4   50.24    5.29
  20  16   6   16.63    2.22
  20  16   8   -0.34    0.68
  20  16  10    0.00    0.77
  20  16  12    8.44    1.62
  20  16  14    0.94    1.02
  20  16  16    1.62    1.11
  20  16  18    1.79    0.94
  20  17   1   10.66    9.04
  20  17   3    4.26    1.11
  20  17   5    2.39    1.19
  20  17   7    8.53    1.11
  20  17   9   14.84    1.96
  20  17  11   15.95    1.88
  20  17  13   14.07    2.81
  20  17  15    9.38    2.05
  20  17  17    2.73    1.02
  20  17  19    0.00    0.94
  20  18   0   17.32    2.39
  20  18   2   19.02    5.29
  20  18   4    2.81    1.11
  20  18   6   -2.56    0.85
  20  18   8    0.51    0.68
  20  18  10    1.79    0.68
  20  18  12   -1.11    0.77
  20  18  14    0.85    0.85
  20  18  16    0.09    0.85
  20  18  18    1.45    1.11
  20  19   1   -1.54    0.94
  20  19   3    0.60    1.19
  20  19   5    4.09    1.19
  20  19   7    6.23    1.19
  20  19   9    4.86    0.77
  20  19  11   17.06    2.64
  20  19  13    2.64    1.02
  20  19  15    1.62    1.02
  20  19  17    3.07    1.54
  20  19  19   -0.60    0.94
  20  20   0  114.30   18.51
  20  20   2  203.69   32.50
  20  20   4   67.90   10.66
  20  20   6   52.12    8.96
  20  20   8   24.14    3.07
  20  20  10   45.72    6.99
  20  20  12    5.89    1.36
  20  20  14    5.71    1.96
  20  20  16    2.13    1.02
  20  20  18    1.45    1.02
  20  20  20   12.11    5.89
  21   1   0   21.67    2.30
  21   1   2   10.83    1.45
  21   1   4    1.62    1.54
  21   1   6    0.43    0.77
  21   1   8    2.13    0.94
  21   1  10    4.61    2.05
  21   1  12    6.91    3.75
  21   1  14    0.26    1.19
  21   1  16    2.81    1.28
  21   1  18   -3.24    1.19
  21   1  20   -2.81    1.19
  21   2   1    8.96    1.45
  21   2   3    3.33    2.05
  21   2   5   27.21    2.73
  21   2   7    7.68    1.02
  21   2   9   19.79    2.56
  21   2  11   35.06    3.41
  21   2  13    3.07    0.94
  21   2  15   51.18    5.20
  21   2  17    7.42    1.36
  21   2  19   82.82   12.11
  21   3   0    4.09    1.96
  21   3   2   -0.51    0.94
  21   3   4    1.19    0.94
  21   3   6   20.47    1.36
  21   3   8   23.54    2.30
  21   3  10   21.75    2.13
  21   3  12   15.18    1.54
  21   3  14    2.73    1.11
  21   3  16    4.01    1.19
  21   3  18    5.20    1.02
  21   3  20    1.96    0.85
  21   4   1    1.62    1.45
  21   4   3    1.62    0.77
  21   4   5    3.33    0.77
  21   4   7   23.20    4.52
  21   4   9    6.74    0.94
  21   4  11   12.79    1.19
  21   4  13   -0.09    0.85
  21   4  15   17.74    2.47
  21   4  17    2.22    1.19
  21   4  19   29.26    3.67
  21   5   0   39.41    2.99
  21   5   2   27.64    1.88
  21   5   4    3.92    0.68
  21   5   6   17.66    1.02
  21   5   8   22.95    1.45
  21   5  10    8.79    1.02
  21   5  12    4.78    1.11
  21   5  14    1.62    1.28
  21   5  16    5.80    2.47
  21   5  18    6.06    1.71
  21   5  20    0.51    1.02
  21   6   1    1.02    0.85
  21   6   3   19.79    1.36
  21   6   5   21.67    2.47
  21   6   7   38.64    2.39
  21   6   9    2.22    0.68
  21   6  11    3.07    0.77
  21   6  13    7.34    1.19
  21   6  15    4.61    0.85
  21   6  17    0.00    0.94
  21   6  19   10.32    1.54
  21   7   0    7.34    1.19
  21   7   2    8.36    1.02
  21   7   4   14.84    1.11
  21   7   6   35.31    1.96
  21   7   8   12.97    1.11
  21   7  10    3.07    0.77
  21   7  12    1.02    0.68
  21   7  14    2.99    0.68
  21   7  16   12.79    1.28
  21   7  18    5.54    1.11
  21   7  20    1.88    0.85
  21   8   1    4.44    1.02
  21   8   3   25.93    2.39
  21   8   5   25.42    2.22
  21   8   7   15.10    1.45
  21   8   9    8.62    1.19
  21   8  11    9.13    0.94
  21   8  13   29.43    2.64
  21   8  15    5.29    0.68
  21   8  17    1.79    0.60
  21   8  19    7.16    1.19
  21   9   0   26.95    5.20
  21   9   2   16.04    1.54
  21   9   4    5.03    1.11
  21   9   6    2.64    0.60
  21   9   8    9.72    1.11
  21   9  10   27.38    3.58
  21   9  12   26.87    3.07
  21   9  14   15.18    1.71
  21   9  16   10.49    1.19
  21   9  18    1.96    0.60
  21   9  20    4.35    0.77
  21  10   1    7.08    1.45
  21  10   3   19.02    2.22
  21  10   5   11.00    1.19
  21  10   7    3.50    0.77
  21  10   9   28.06    3.84
  21  10  11   32.41    3.92
  21  10  13   71.22    8.53
  21  10  15    8.44    1.62
  21  10  17    8.44    1.28
  21  10  19    3.07    0.68
  21  11   0   47.08    3.75
  21  11   2   37.96    4.44
  21  11   4   13.05    1.28
  21  11   6    3.24    0.77
  21  11   8    8.87    1.79
  21  11  10   32.16    4.18
  21  11  12   35.82    4.26
  21  11  14   18.85    1.96
  21  11  16   10.07    1.28
  21  11  18    1.96    0.68
  21  11  20    1.96    0.77
  21  12   1    2.64    1.19
  21  12   3   14.50    1.88
  21  12   5    3.75    0.85
  21  12   7    1.19    0.60
  21  12   9   23.71    2.99
  21  12  11   30.28    3.24
  21  12  13   60.73    5.89
  21  12  15   11.09    1.71
  21  12  17    7.34    1.28
  21  12  19    0.34    0.68
  21  13   0    4.18    1.19
  21  13   2    1.54    1.19
  21  13   4    0.34    1.02
  21  13   6    6.65    1.02
  21  13   8   29.94    2.22
  21  13  10   73.87    9.47
  21  13  12   55.78    5.29
  21  13  14   42.82    5.97
  21  13  16    6.74    1.36
  21  13  18   -2.05    1.19
  21  13  20    3.41    0.94
  21  14   1    2.81    0.94
  21  14   3    2.30    1.02
  21  14   5    0.34    0.94
  21  14   7    3.84    0.60
  21  14   9   18.42    1.71
  21  14  11   23.20    3.16
  21  14  13   29.17    4.52
  21  14  15    5.20    1.11
  21  14  17    5.80    1.62
  21  14  19    0.17    0.85
  21  15   0   86.41   14.24
  21  15   2   59.20    6.82
  21  15   4   16.63    2.13
  21  15   6    4.69    0.85
  21  15   8    4.78    0.68
  21  15  10   10.15    1.36
  21  15  12   11.94    2.13
  21  15  14    6.31    1.54
  21  15  16    5.29    1.71
  21  15  18   -1.02    1.02
  21  15  20    1.62    0.77
  21  16   1    1.96    1.02
  21  16   3   16.63   11.26
  21  16   5    5.29    1.11
  21  16   7   13.14    1.28
  21  16   9   13.14    1.28
  21  16  11   11.60    1.45
  21  16  13    6.65    1.36
  21  16  15    2.13    1.11
  21  16  17    3.33    1.45
  21  16  19    3.50    1.02
  21  17   0    9.04    1.45
  21  17   2    6.14    1.36
  21  17   4    1.36    1.19
  21  17   6   -2.47    0.85
  21  17   8    2.90    0.68
  21  17  10    7.08    1.36
  21  17  12    8.70    1.71
  21  17  14    6.31    2.05
  21  17  16    2.73    0.94
  21  17  18    0.09    0.85
  21  17  20   -0.09    1.02
  21  18   1   -0.77    1.11
  21  18   3    3.41    1.19
  21  18   5   12.03    6.74
  21  18   7    4.09    1.02
  21  18   9    2.47    0.60
  21  18  11    2.47    0.77
  21  18  13   -0.26    0.77
  21  18  15   -0.77    1.02
  21  18  17    0.60    1.02
  21  18  19    2.30    1.02
  21  19   0  138.27   16.97
  21  19   2   96.30   10.32
  21  19   4   47.85    6.91
  21  19   6   10.15    1.96
  21  19   8    7.76    1.11
  21  19  10    3.07    0.68
  21  19  12    0.43    0.77
  21  19  14    2.22    1.11
  21  19  16    0.09    1.28
  21  19  18    3.58    0.94
  21  19  20    1.36    1.02
  21  20   1   -2.81    0.94
  21  20   3    1.19    1.11
  21  20   5    0.34    0.94
  21  20   7    2.39    0.94
  21  20   9    3.75    0.77
  21  20  11    1.79    0.68
  21  20  13    1.54    0.94
  21  20  15   -0.34    0.77
  21  20  17    1.19    0.94
  21  20  19    2.39    0.85
  21  21   0    0.00    1.36
  21  21   2    0.68    1.19
  21  21   4    5.97    1.19
  21  21   6    2.64    1.11
  21  21   8    1.36    0.77
  21  21  10    1.19    0.60
  21  21  12    0.17    0.77
  21  21  14    3.67    1.11
  21  21  16    3.58    1.28
  21  21  18    5.97    1.71
  21  21  20    3.50    1.71
  22   0   0   10.32    2.90
  22   1   1    1.11    0.85
  22   1   3    4.78    3.92
  22   1   5    6.57    0.77
  22   1   7   14.59    1.28
  22   1   9    6.40    1.45
  22   1  11   12.62    2.47
  22   1  13    2.39    1.11
  22   1  15   -0.43    1.02
  22   1  17   -0.17    1.11
  22   1  19   -1.62    1.02
  22   1  21   -0.51    1.28
  22   2   0   18.94    3.41
  22   2   2   47.60    8.02
  22   2   4   17.40    1.96
  22   2   6   35.65    3.16
  22   2   8   11.94    2.56
  22   2  10    9.81    1.62
  22   2  12    3.41    2.05
  22   2  14    5.80    1.96
  22   2  16    8.96    1.54
  22   2  18   13.56    3.41
  22   2  20    2.22    1.11
  22   3   1    4.26    1.02
  22   3   3   41.28    4.26
  22   3   5  154.99   14.93
  22   3   7   96.90    7.51
  22   3   9   95.87   10.15
  22   3  11   69.60    9.89
  22   3  13   12.20    1.96
  22   3  15   -1.11    1.02
  22   3  17   -0.51    1.11
  22   3  19    2.05    1.02
  22   3  21    0.43    1.11
  22   4   0   11.34    1.71
  22   4   2   18.85    2.13
  22   4   4   11.26    2.56
  22   4   6   39.32    3.67
  22   4   8   14.42    1.79
  22   4  10   -0.51    0.85
  22   4  12   15.44    2.99
  22   4  14    4.18    1.19
  22   4  16    2.30    1.02
  22   4  18    6.91    1.54
  22   4  20    5.20    1.19
  22   5   1    5.37    0.94
  22   5   3  132.81   11.52
  22   5   5  225.36   16.46
  22   5   7  211.88   12.11
  22   5   9  135.54    8.27
  22   5  11   97.75    8.02
  22   5  13    4.26    0.94
  22   5  15    3.50    0.94
  22   5  17    9.47    2.73
  22   5  19    2.73    1.02
  22   5  21    3.07    1.28
  22   6   0   78.73    6.57
  22   6   2   39.32    5.12
  22   6   4   39.41    2.90
  22   6   6    1.45    0.51
  22   6   8   33.10    2.90
  22   6  10   21.24    2.47
  22   6  12   16.38    1.96
  22   6  14    3.67    2.64
  22   6  16   -0.51    0.85
  22   6  18    1.88    1.02
  22   6  20    1.19    1.11
  22   7   1   17.40    1.71
  22   7   3  100.05    9.38
  22   7   5  236.10   17.49
  22   7   7  164.62    8.70
  22   7   9   98.43    6.40
  22   7  11   27.47    1.88
  22   7  13    3.07    0.60
  22   7  15   15.78    1.96
  22   7  17   10.92    2.05
  22   7  19    4.35    0.94
  22   7  21    0.26    1.02
  22   8   0   16.55    4.18
  22   8   2    6.14    1.11
  22   8   4   15.27    1.96
  22   8   6   41.20    4.61
  22   8   8  192.77   19.62
  22   8  10   82.82    9.30
  22   8  12   95.87    9.13
  22   8  14    9.38    0.94
  22   8  16    2.73    0.68
  22   8  18    6.91    1.36
  22   8  20   -0.26    0.85
  22   9   1    6.48    1.19
  22   9   3   87.09    6.74
  22   9   5  168.63   17.32
  22   9   7  109.52    8.79
  22   9   9   32.07    3.07
  22   9  11    9.89    1.79
  22   9  13    8.79    1.02
  22   9  15   20.30    1.79
  22   9  17   25.59    3.07
  22   9  19    7.59    2.05
  22   9  21    4.78    1.36
  22  10   0   36.85    4.95
  22  10   2    9.72    1.54
  22  10   4   -0.51    1.02
  22  10   6   18.00    1.88
  22  10   8   83.85    9.47
  22  10  10   83.25    8.79
  22  10  12   90.24    9.21
  22  10  14   12.03    1.79
  22  10  16    0.43    0.68
  22  10  18    3.75    0.94
  22  10  20    2.56    0.85
  22  11   1    7.51    1.36
  22  11   3   55.44    6.23
  22  11   5   77.88    6.82
  22  11   7   34.46    5.89
  22  11   9    7.42    1.02
  22  11  11    3.33    1.02
  22  11  13    6.99    1.28
  22  11  15   27.38    4.18
  22  11  17   18.34    2.64
  22  11  19    5.71    1.02
  22  11  21    3.07    0.94
  22  12   0    7.93    9.13
  22  12   2    1.96    1.71
  22  12   4   14.84    1.88
  22  12   6   28.83    4.09
  22  12   8  106.45    9.98
  22  12  10   89.90   11.43
  22  12  12   83.34    8.44
  22  12  14    4.86    0.94
  22  12  16    2.13    0.94
  22  12  18    3.50    1.19
  22  12  20    2.81    0.94
  22  13   1    5.37    1.19
  22  13   3   14.76    2.39
  22  13   5    2.22    1.02
  22  13   7    2.47    0.77
  22  13   9   11.26    1.19
  22  13  11    8.87    1.28
  22  13  13   19.70    2.64
  22  13  15   16.72    2.81
  22  13  17   16.63    2.81
  22  13  19    5.37    1.45
  22  13  21    4.35    1.36
  22  14   0   15.27    2.30
  22  14   2    7.85    1.79
  22  14   4    7.08    1.11
  22  14   6    1.54    1.02
  22  14   8    8.87    1.02
  22  14  10   19.87    3.24
  22  14  12    5.37    1.62
  22  14  14    1.62    1.36
  22  14  16    3.41    1.19
  22  14  18    0.09    0.77
  22  14  20    0.51    1.02
  22  15   1   -1.02    1.11
  22  15   3   -1.28    1.11
  22  15   5    3.07    1.11
  22  15   7   15.27    2.64
  22  15   9   19.19    1.96
  22  15  11   20.90    2.39
  22  15  13    9.89    1.71
  22  15  15   12.79    2.22
  22  15  17    5.03    1.54
  22  15  19    0.60    1.02
  22  15  21    0.34    1.02
  22  16   0    9.30    1.79
  22  16   2    6.82    1.45
  22  16   4    4.35    1.36
  22  16   6    1.79    1.11
  22  16   8    3.33    0.68
  22  16  10    2.05    0.85
  22  16  12    1.88    0.85
  22  16  14   -0.51    0.85
  22  16  16    1.62    1.02
  22  16  18    0.43    1.28
  22  16  20    0.34    1.02
  22  17   1    1.79    1.11
  22  17   3    3.07    1.11
  22  17   5    4.26    1.19
  22  17   7   10.49    2.73
  22  17   9   25.25    2.73
  22  17  11   14.76    2.39
  22  17  13    8.96    1.71
  22  17  15    4.52    1.36
  22  17  17    6.82    1.45
  22  17  19    2.22    1.28
  22  17  21    0.94    0.85
  22  18   0   48.96    6.40
  22  18   2   22.86    3.67
  22  18   4    5.37    1.62
  22  18   6    0.09    0.94
  22  18   8    8.62    2.05
  22  18  10    3.84    0.60
  22  18  12    7.25    1.71
  22  18  14    1.45    0.94
  22  18  16   -0.85    1.02
  22  18  18    8.27    2.39
  22  18  20   11.94    2.64
  22  19   1   -1.88    0.85
  22  19   3    2.99    1.02
  22  19   5    2.39    1.11
  22  19   7    4.86    1.19
  22  19   9    5.29    1.02
  22  19  11    6.48    0.94
  22  19  13    4.52    1.19
  22  19  15    2.05    1.19
  22  19  17    0.94    1.02
  22  19  19    0.00    0.85
  22  19  21    0.94    0.85
  22  20   0   -0.60    1.11
  22  20   2    2.99    1.28
  22  20   4    3.50    1.54
  22  20   6    2.30    1.19
  22  20   8   -0.26    0.77
  22  20  10    1.88    0.85
  22  20  12    4.09    0.85
  22  20  14    4.01    2.13
  22  20  16   -0.60    1.11
  22  20  18    3.33    1.62
  22  20  20   30.28    6.48
  22  21   1    1.36    1.02
  22  21   3    0.34    1.11
  22  21   5    2.13    1.02
  22  21   7    2.13    1.19
  22  21   9    3.75    1.02
  22  21  11    1.54    0.60
  22  21  13    2.13    0.85
  22  21  15    2.47    0.94
  22  21  17    0.68    0.85
  22  21  19    0.00    0.94
  22  21  21    2.90    1.45
  22  22   0   24.22    6.57
  22  22   2    7.51    1.88
  22  22   4   10.32    1.96
  22  22   6   18.94    3.67
  22  22   8   62.86   10.24
  22  22  10  104.40   15.87
  22  22  12  146.29   15.18
  22  22  14   36.59    6.82
  22  22  16    3.92    2.05
  22  22  18   12.54    3.58
  22  22  20   24.22    6.06
  22  22  22   12.79    7.85
  23   1   0    7.34    3.84
  23   1   2   13.22    6.06
  23   1   4    1.54    0.94
  23   1   6    1.45    0.60
  23   1   8    3.50    0.85
  23   1  10    6.48    1.02
  23   1  12    5.80    3.50
  23   1  14    1.88    1.19
  23   1  16   -0.34    1.11
  23   1  18   -0.09    1.02
  23   1  20   -0.43    1.11
  23   1  22    0.09    0.94
  23   2   1    5.89    3.67
  23   2   3    3.50    1.88
  23   2   5   20.47    2.47
  23   2   7    5.63    0.77
  23   2   9    3.92    0.94
  23   2  11    2.47    0.94
  23   2  13    1.62    1.02
  23   2  15    7.08    1.88
  23   2  17   -0.51    0.94
  23   2  19    3.41    1.36
  23   2  21    2.81    1.36
  23   3   0    2.47    1.11
  23   3   2    3.24    1.02
  23   3   4   17.49    1.62
  23   3   6   38.90    2.99
  23   3   8   47.60    3.50
  23   3  10   45.38    4.01
  23   3  12    9.38    1.54
  23   3  14    3.41    1.11
  23   3  16    1.96    1.28
  23   3  18    6.99    1.36
  23   3  20    1.88    1.02
  23   3  22    1.02    1.02
  23   4   1    1.62    1.19
  23   4   3   16.38    1.88
  23   4   5   43.84    2.81
  23   4   7    2.56    0.68
  23   4   9   11.69    1.19
  23   4  11   -1.88    0.85
  23   4  13    0.94    1.02
  23   4  15    3.84    1.02
  23   4  17    0.85    0.94
  23   4  19    3.58    1.02
  23   4  21    4.26    1.28
  23   5   0   10.07    1.88
  23   5   2   16.97    1.36
  23   5   4   43.59    2.73
  23   5   6   50.07    2.90
  23   5   8   63.55    4.61
  23   5  10   51.35    4.86
  23   5  12    8.96    1.11
  23   5  14    1.02    0.94
  23   5  16    5.03    1.19
  23   5  18   14.67    2.73
  23   5  20   10.32    2.39
  23   5  22    0.09    0.94
  23   6   1    1.36    1.02
  23   6   3   34.37    2.30
  23   6   5   46.66    2.30
  23   6   7    7.25    0.68
  23   6   9    6.31    0.85
  23   6  11    3.16    0.77
  23   6  13    3.75    0.94
  23   6  15    4.69    1.19
  23   6  17   -0.60    0.94
  23   6  19    2.64    0.85
  23   6  21    5.80    1.54
  23   7   0   19.53    1.54
  23   7   2    4.18    0.85
  23   7   4    2.81    0.68
  23   7   6    8.36    0.60
  23   7   8   17.14    1.02
  23   7  10    8.79    0.94
  23   7  12    0.60    1.02
  23   7  14    4.26    0.85
  23   7  16    5.20    1.11
  23   7  18    6.99    1.28
  23   7  20    1.36    0.94
  23   7  22    0.09    0.94
  23   8   1    4.86    1.02
  23   8   3   52.29    5.46
  23   8   5   65.25    4.18
  23   8   7   19.11    1.11
  23   8   9    1.02    0.60
  23   8  11    7.68    3.41
  23   8  13    1.62    0.60
  23   8  15    3.24    0.68
  23   8  17    0.34    0.68
  23   8  19   -1.11    0.85
  23   8  21   26.44    3.92
  23   9   0    4.86    0.85
  23   9   2    5.20    1.02
  23   9   4   12.20    2.22
  23   9   6    4.18    0.68
  23   9   8    0.26    0.68
  23   9  10    0.09    0.68
  23   9  12    2.30    0.77
  23   9  14    8.62    0.85
  23   9  16    5.71    0.85
  23   9  18    4.52    1.02
  23   9  20    1.19    0.85
  23   9  22    1.19    1.19
  23  10   1    9.89    4.52
  23  10   3   42.56    3.75
  23  10   5   49.30    3.67
  23  10   7   16.89    6.99
  23  10   9    1.79    0.77
  23  10  11   11.77    1.28
  23  10  13    4.18    0.77
  23  10  15    2.39    0.77
  23  10  17    0.94    0.60
  23  10  19    1.28    0.51
  23  10  21   28.49    3.75
  23  11   0    4.44    1.45
  23  11   2    1.45    0.94
  23  11   4   -2.13    1.02
  23  11   6    3.24    0.85
  23  11   8    7.76    0.85
  23  11  10    9.81    1.11
  23  11  12   10.75    1.62
  23  11  14    7.93    1.45
  23  11  16    3.92    0.85
  23  11  18    0.85    0.60
  23  11  20   -0.17    0.51
  23  11  22    1.54    0.77
  23  12   1    0.51    0.94
  23  12   3   13.39    1.62
  23  12   5   12.20    1.36
  23  12   7    0.34    0.68
  23  12   9    0.34    0.68
  23  12  11   14.24    1.88
  23  12  13    0.51    0.94
  23  12  15    0.85    0.94
  23  12  17    1.54    0.77
  23  12  19    0.77    0.68
  23  12  21   38.38    4.69
  23  13   0    1.62    1.02
  23  13   2    4.01    1.02
  23  13   4    1.79    1.28
  23  13   6    3.67    1.02
  23  13   8    1.71    0.60
  23  13  10    4.26    0.77
  23  13  12    3.24    0.77
  23  13  14    9.13    7.51
  23  13  16    1.02    0.77
  23  13  18    0.51    0.85
  23  13  20   -0.26    0.68
  23  13  22    0.85    0.60
  23  14   1   -0.34    1.02
  23  14   3    2.30    1.02
  23  14   5    2.30    1.36
  23  14   7    3.24    0.85
  23  14   9    6.91    0.85
  23  14  11    9.64    1.28
  23  14  13    2.47    0.85
  23  14  15   -3.41    0.94
  23  14  17    0.34    0.94
  23  14  19    0.51    0.85
  23  14  21    9.64    1.62
  23  15   0   19.62    2.13
  23  15   2    6.48    1.45
  23  15   4    4.78    1.28
  23  15   6    6.40    1.02
  23  15   8    5.71    0.68
  23  15  10    3.75    0.77
  23  15  12    1.79    0.85
  23  15  14   -0.26    0.85
  23  15  16    0.26    0.94
  23  15  18    0.60    1.02
  23  15  20    0.60    0.94
  23  15  22    1.45    0.68
  23  16   1    0.26    0.94
  23  16   3    1.71    0.94
  23  16   5    5.46    1.19
  23  16   7    5.03    0.94
  23  16   9    5.97    0.85
  23  16  11    3.58    0.77
  23  16  13   -0.09    0.85
  23  16  15    0.43    0.94
  23  16  17    2.30    1.11
  23  16  19    2.05    1.02
  23  16  21   -0.17    0.85
  23  17   0    2.56    1.11
  23  17   2    0.34    1.11
  23  17   4   -0.43    1.02
  23  17   6   -1.96    0.85
  23  17   8    0.09    0.68
  23  17  10    1.36    0.51
  23  17  12   -1.02    0.77
  23  17  14    1.19    0.85
  23  17  16    3.41    1.02
  23  17  18    4.44    1.11
  23  17  20    0.77    1.11
  23  17  22    0.26    0.85
  23  18   1    2.73    1.02
  23  18   3    4.52    1.02
  23  18   5    9.81    2.13
  23  18   7    9.81    1.79
  23  18   9    4.01    1.02
  23  18  11    1.36    0.68
  23  18  13    1.62    0.77
  23  18  15   -0.17    0.85
  23  18  17    1.79    1.28
  23  18  19    6.31    2.22
  23  18  21    2.05    1.11
  23  19   0    3.24    1.11
  23  19   2    4.69    1.19
  23  19   4    5.03    1.11
  23  19   6    0.85    1.02
  23  19   8    0.94    0.77
  23  19  10    1.62    0.51
  23  19  12    0.34    0.77
  23  19  14    1.62    0.94
  23  19  16    3.07    0.94
  23  19  18    2.81    1.11
  23  19  20    1.54    0.94
  23  19  22    1.45    1.02
  23  20   1   -1.19    1.19
  23  20   3    2.47    1.19
  23  20   5   10.83    2.73
  23  20   7    1.11    1.02
  23  20   9    1.88    0.94
  23  20  11   -0.34    0.51
  23  20  13   -0.34    0.68
  23  20  15    0.34    0.85
  23  20  17    2.22    1.02
  23  20  19    2.39    1.19
  23  20  21    3.41    1.45
  23  21   0    4.01    1.45
  23  21   2    2.56    1.36
  23  21   4    3.58    1.28
  23  21   6    7.59    1.71
  23  21   8   25.93    3.41
  23  21  10   32.50    4.69
  23  21  12   37.10    3.75
  23  21  14    9.98    3.75
  23  21  16    0.85    0.85
  23  21  18    0.94    1.02
  23  21  20    2.39    1.19
  23  21  22    2.73    0.94
  23  22   1    1.11    1.11
  23  22   3    1.45    1.11
  23  22   5    2.99    1.02
  23  22   7   -0.17    1.28
  23  22   9    0.77    0.94
  23  22  11    0.43    0.77
  23  22  13    0.60    0.60
  23  22  15    1.54    0.68
  23  22  17   -0.17    0.77
  23  22  19   -1.28    1.02
  23  22  21    0.77    1.11
  23  23   0   24.14    7.93
  23  23   2   16.63    3.67
  23  23   4    5.12    1.88
  23  23   6    1.79    1.11
  23  23   8    0.68    1.02
  23  23  10   11.00    2.90
  23  23  12   13.73    2.39
  23  23  14    1.71    0.77
  23  23  16    0.00    0.68
  23  23  18   -0.60    0.85
  23  23  20    2.90    1.96
  23  23  22    3.75    1.36
  24   0   0   38.55   10.41
  24   1   1    2.39    1.02
  24   1   3   11.86    1.62
  24   1   5   15.27    1.96
  24   1   7   23.88    1.96
  24   1   9   11.60    1.36
  24   1  11    8.87    1.28
  24   1  13    0.85    1.02
  24   1  15    0.85    1.19
  24   1  17    0.77    1.19
  24   1  19    0.85    1.28
  24   1  21    1.88    1.02
  24   1  23   -1.45    1.02
  24   2   0   16.21    3.92
  24   2   2   11.26    2.13
  24   2   4   67.98   11.17
  24   2   6    0.51    0.68
  24   2   8   16.29    1.62
  24   2  10    0.09    1.02
  24   2  12    0.77    0.94
  24   2  14   20.39    2.99
  24   2  16    2.56    1.71
  24   2  18   23.37    4.44
  24   2  20    1.88    1.11
  24   2  22   54.51   11.43
  24   3   1    9.21    1.62
  24   3   3   59.11    5.29
  24   3   5  101.42    8.36
  24   3   7  113.87    8.27
  24   3   9   83.51    7.76
  24   3  11   42.14    4.69
  24   3  13    6.06    1.71
  24   3  15   -0.17    0.94
  24   3  17    5.89    1.62
  24   3  19    5.89    1.71
  24   3  21    2.22    1.28
  24   3  23   -0.17    1.11
  24   4   0   62.18   11.34
  24   4   2   77.54   13.56
  24   4   4   84.19   10.07
  24   4   6   -0.26    0.68
  24   4   8    4.18    1.19
  24   4  10    5.37    0.94
  24   4  12    3.16    1.19
  24   4  14    9.81    1.88
  24   4  16    2.90    1.11
  24   4  18   18.77    3.24
  24   4  20    2.90    1.11
  24   4  22   22.35    5.80
  24   5   1   12.28    1.45
  24   5   3  119.33   11.09
  24   5   5  161.98   13.05
  24   5   7  211.45   12.71
  24   5   9  115.75   11.77
  24   5  11   33.27    3.33
  24   5  13    0.85    0.85
  24   5  15    2.22    0.94
  24   5  17   12.88    2.13
  24   5  19   14.84    2.81
  24   5  21    4.95    1.71
  24   5  23   -1.96    0.94
  24   6   0    6.14    1.11
  24   6   2   -0.60    0.68
  24   6   4    2.30    0.68
  24   6   6   18.08    1.45
  24   6   8    7.08    1.02
  24   6  10   23.54    3.33
  24   6  12    7.51    1.36
  24   6  14    8.70    1.54
  24   6  16   -0.26    0.77
  24   6  18    0.68    1.02
  24   6  20    3.33    0.94
  24   6  22    1.62    0.94
  24   7   1   23.63    2.64
  24   7   3  112.51    6.31
  24   7   5  193.45   13.22
  24   7   7  159.34    8.02
  24   7   9   95.11    7.34
  24   7  11   19.70    2.05
  24   7  13   -0.34    0.68
  24   7  15    5.46    0.94
  24   7  17   11.17    1.62
  24   7  19    9.55    2.13
  24   7  21    8.53    3.16
  24   7  23    1.36    0.94
  24   8   0   11.52    1.45
  24   8   2   15.87    1.62
  24   8   4    4.61    0.85
  24   8   6    6.31    0.94
  24   8   8   26.70    2.13
  24   8  10   38.30    4.09
  24   8  12   10.83    1.54
  24   8  14    1.96    0.77
  24   8  16    1.45    0.77
  24   8  18    0.68    0.77
  24   8  20    9.30    2.39
  24   8  22    1.62    1.02
  24   9   1   10.58    1.28
  24   9   3  107.73   11.26
  24   9   5  129.99   14.42
  24   9   7  100.14    8.19
  24   9   9   40.60    4.35
  24   9  11    8.44    2.64
  24   9  13    0.77    0.60
  24   9  15    4.09    0.68
  24   9  17    9.21    1.79
  24   9  19    9.13    2.99
  24   9  21    2.64    1.19
  24   9  23   -1.02    0.85
  24  10   0    0.51    0.85
  24  10   2    1.02    0.94
  24  10   4    2.81    0.85
  24  10   6   27.89    3.67
  24  10   8   36.68    3.41
  24  10  10   48.53    5.29
  24  10  12   13.48    3.16
  24  10  14    0.34    0.60
  24  10  16   -0.60    0.60
  24  10  18    1.96    0.77
  24  10  20   41.80    6.82
  24  10  22   17.57    7.08
  24  11   1    9.13    1.19
  24  11   3   35.14    3.33
  24  11   5   34.72    3.67
  24  11   7   18.17    1.71
  24  11   9    6.14    1.19
  24  11  11    1.19    0.68
  24  11  13    0.68    0.77
  24  11  15    6.23    1.02
  24  11  17    2.81    0.77
  24  11  19    4.61    0.94
  24  11  21    0.00    0.77
  24  11  23    1.28    1.19
  24  12   0   -1.45    1.19
  24  12   2    4.35    6.99
  24  12   4    2.13    0.94
  24  12   6    7.34    1.28
  24  12   8    9.04    1.45
  24  12  10    6.74    0.94
  24  12  12   -1.02    0.77
  24  12  14    8.02    1.45
  24  12  16    2.30    0.85
  24  12  18   14.07    4.01
  24  12  20   66.36    9.89
  24  12  22   24.65    3.84
  24  13   1    1.88    1.02
  24  13   3    4.35    1.45
  24  13   5   -2.13    0.85
  24  13   7   -0.43    0.68
  24  13   9    1.54    0.68
  24  13  11    1.45    0.77
  24  13  13    2.90    0.85
  24  13  15    2.56    0.85
  24  13  17    3.24    0.77
  24  13  19    1.96    0.77
  24  13  21    2.30    1.54
  24  13  23    0.68    0.60
  24  14   0   40.26    4.86
  24  14   2   24.99    4.01
  24  14   4    6.99    1.79
  24  14   6    8.27    1.19
  24  14   8    2.99    0.68
  24  14  10    2.39    0.68
  24  14  12    8.96    1.45
  24  14  14    7.25    1.62
  24  14  16    4.18    1.11
  24  14  18    3.24    1.11
  24  14  20   24.65    4.09
  24  14  22   19.19    3.84
  24  15   1   -0.09    1.02
  24  15   3    1.36    0.85
  24  15   5    2.56    0.94
  24  15   7    6.40    1.28
  24  15   9    3.75    0.68
  24  15  11    5.97    1.02
  24  15  13    3.24    0.85
  24  15  15    2.05    0.85
  24  15  17    0.60    0.85
  24  15  19    1.11    0.77
  24  15  21    0.17    0.94
  24  15  23    1.19    0.51
  24  16   0   13.39    2.90
  24  16   2    0.85    1.02
  24  16   4    3.58    1.02
  24  16   6    1.11    0.94
  24  16   8    1.28    0.77
  24  16  10   -0.17    0.51
  24  16  12    2.39    0.85
  24  16  14    2.81    1.28
  24  16  16   -0.17    0.85
  24  16  18    1.19    0.85
  24  16  20   -0.17    0.77
  24  16  22    0.17    0.68
  24  17   1    0.00    1.02
  24  17   3    4.35    1.45
  24  17   5   16.12    3.16
  24  17   7   16.21    2.90
  24  17   9   11.77    2.05
  24  17  11    4.26    0.85
  24  17  13    2.90    1.28
  24  17  15    0.68    1.02
  24  17  17    1.36    0.85
  24  17  19   -0.17    0.94
  24  17  21    0.09    0.77
  24  17  23    0.34    0.77
  24  18   0   44.18    7.76
  24  18   2   30.45    7.34
  24  18   4   19.96    3.33
  24  18   6   -0.51    0.94
  24  18   8   -0.34    0.77
  24  18  10    3.75    0.77
  24  18  12    8.70    2.13
  24  18  14    3.24    1.19
  24  18  16    1.02    0.94
  24  18  18    4.61    1.79
  24  18  20    2.99    1.62
  24  18  22    7.08    2.81
  24  19   1    1.36    1.19
  24  19   3    6.99    1.62
  24  19   5   12.37    2.47
  24  19   7   12.03    2.39
  24  19   9    4.09    1.11
  24  19  11    3.33    0.85
  24  19  13    2.30    0.68
  24  19  15    1.62    1.19
  24  19  17    0.43    0.94
  24  19  19    0.85    1.02
  24  19  21   -0.26    0.85
  24  19  23    0.09    0.77
  24  20   0    4.52    1.54
  24  20   2    1.54    1.19
  24  20   4    0.68    1.11
  24  20   6    1.19    0.94
  24  20   8    6.14    1.62
  24  20  10   49.39    9.04
  24  20  12   52.37    7.34
  24  20  14   11.94    2.56
  24  20  16    0.34    0.94
  24  20  18    4.09    2.73
  24  20  20   21.41    6.31
  24  20  22   26.02   10.49
  24  21   1    3.41    1.19
  24  21   3    2.99    1.54
  24  21   5    6.06    1.45
  24  21   7    3.84    1.62
  24  21   9    2.05    1.02
  24  21  11    1.45    0.77
  24  21  13    1.11    0.60
  24  21  15    2.30    1.28
  24  21  17   -0.09    0.77
  24  21  19    1.45    0.77
  24  21  21   -0.17    0.94
  24  21  23    0.43    0.77
  24  22   0  101.42   24.65
  24  22   2   41.88    8.79
  24  22   4   23.63    5.20
  24  22   6    2.13    1.28
  24  22   8    0.34    1.28
  24  22  10   17.06    4.01
  24  22  12   35.74    4.69
  24  22  14   14.84    2.99
  24  22  16    0.09    0.85
  24  22  18    7.08    2.39
  24  22  20   43.59    9.13
  24  22  22   39.07   13.90
  24  23   1   -1.88    1.02
  24  23   3    0.94    1.11
  24  23   5    0.94    1.02
  24  23   7    1.19    1.11
  24  23   9    1.11    0.85
  24  23  11    0.09    0.77
  24  23  13   -0.17    0.51
  24  23  15    0.26    0.68
  24  23  17   -0.17    0.68
  24  23  19   -0.94    0.85
  24  23  21   -1.36    0.94
  24  23  23   -0.17    0.94
  24  24   0    2.30    1.79
  24  24   2   -0.43    1.11
  24  24   4    0.60    1.28
  24  24   6   12.88    3.24
  24  24   8   25.59    5.03
  24  24  10   50.58   10.58
  24  24  12   91.95   16.89
  24  24  14   20.90    4.26
  24  24  16    0.17    0.77
  24  24  18    7.76    4.01
  24  24  20   23.46    6.82
  24  24  22   27.98    7.93
  24  24  24    5.71    6.99
  25   1   0   -1.19    0.94
  25   1   2   -0.26    1.02
  25   1   4    3.16    0.85
  25   1   6    5.37    2.81
  25   1   8    6.65    0.85
  25   1  10    4.95    0.85
  25   1  12   -1.28    1.02
  25   1  14    0.34    0.85
  25   1  16   -0.34    1.28
  25   1  18   -0.43    0.94
  25   1  20    1.36    1.02
  25   1  22    0.09    1.02
  25   1  24   -0.34    1.02
  25   2   1   -0.60    0.94
  25   2   3   37.62    3.58
  25   2   5   10.92    5.37
  25   2   7   24.22    1.71
  25   2   9    1.28    0.77
  25   2  11   -0.09    0.85
  25   2  13   14.67    2.22
  25   2  15   10.24    1.79
  25   2  17   21.07    3.50
  25   2  19    9.13    1.88
  25   2  21   30.37    5.63
  25   2  23    2.05    1.19
  25   3   0   43.33    5.63
  25   3   2   45.89    4.44
  25   3   4   49.90    7.85
  25   3   6   54.25    4.78
  25   3   8   68.41    5.12
  25   3  10   41.80    5.12
  25   3  12    5.46    1.19
  25   3  14    0.09    0.77
  25   3  16    5.97    1.11
  25   3  18   12.20    2.30
  25   3  20   12.03    3.41
  25   3  22    3.75    1.79
  25   3  24    2.47    1.02
  25   4   1    4.52    1.02
  25   4   3   38.81    3.41
  25   4   5   -0.51    0.77
  25   4   7   23.29    1.88
  25   4   9    1.54    0.85
  25   4  11   -1.45    0.85
  25   4  13   11.17    1.71
  25   4  15    6.23    1.19
  25   4  17   12.37    2.13
  25   4  19    9.64    2.22
  25   4  21   16.80    4.01
  25   4  23    1.71    1.28
  25   5   0    6.48    0.94
  25   5   2    1.71    0.85
  25   5   4    0.85    0.77
  25   5   6    8.70    0.85
  25   5   8   21.24    1.54
  25   5  10   17.06    2.05
  25   5  12    0.85    0.77
  25   5  14    0.26    0.94
  25   5  16    8.19    1.45
  25   5  18   17.74    3.41
  25   5  20   17.23    3.92
  25   5  22    7.76    1.96
  25   5  24    0.34    1.02
  25   6   1    3.24    0.85
  25   6   3   42.48    3.33
  25   6   5   11.34    1.11
  25   6   7   27.12    1.96
  25   6   9   28.66   21.07
  25   6  11   -1.19    0.68
  25   6  13    3.75    1.36
  25   6  15    3.41    0.94
  25   6  17    2.47    1.02
  25   6  19    0.09    0.77
  25   6  21    1.11    1.02
  25   6  23    8.19    1.96
  25   7   0   24.48    1.54
  25   7   2   27.81    3.24
  25   7   4   20.90    2.13
  25   7   6   20.98    1.54
  25   7   8   33.44    1.88
  25   7  10   13.73    1.28
  25   7  12    1.36    0.68
  25   7  14    0.51    0.77
  25   7  16    7.25    1.62
  25   7  18   16.97    3.16
  25   7  20   11.09    2.56
  25   7  22    3.75    1.36
  25   7  24    2.47    0.94
  25   8   1    8.44    0.85
  25   8   3   65.93    5.37
  25   8   5   23.29    1.71
  25   8   7   28.57    1.79
  25   8   9    2.90    0.51
  25   8  11    1.11    0.60
  25   8  13    0.34    0.68
  25   8  15    2.90    0.77
  25   8  17    0.43    0.85
  25   8  19    2.30    1.02
  25   8  21    0.85    1.11
  25   8  23   21.15    5.12
  25   9   0    1.88    0.94
  25   9   2    2.39    0.85
  25   9   4    1.71    0.85
  25   9   6    7.76    2.30
  25   9   8    1.88    0.51
  25   9  10    3.41    0.68
  25   9  12    0.17    0.68
  25   9  14    1.11    0.68
  25   9  16    1.79    0.77
  25   9  18    2.13    0.85
  25   9  20    3.24    1.02
  25   9  22    0.51    0.94
  25   9  24   -1.36    1.54
  25  10   1    3.50    0.94
  25  10   3   38.73    5.03
  25  10   5   14.16    1.71
  25  10   7   13.65    1.19
  25  10   9    3.58    0.51
  25  10  11    0.00    0.60
  25  10  13    0.60    0.60
  25  10  15   -0.26    0.51
  25  10  17    0.94    0.60
  25  10  19    7.85    1.96
  25  10  21   14.07    2.90
  25  10  23   26.87    6.06
  25  11   0    0.00    0.94
  25  11   2    0.77    0.85
  25  11   4   -2.99    0.85
  25  11   6    1.36    0.77
  25  11   8    1.02    0.60
  25  11  10    0.51    0.60
  25  11  12    0.51    0.60
  25  11  14    0.85    0.68
  25  11  16    1.36    0.60
  25  11  18    0.51    0.60
  25  11  20    0.43    0.68
  25  11  22    0.94    0.77
  25  11  24   -0.26    0.85
  25  12   1    4.69    3.75
  25  12   3    7.93    1.19
  25  12   5    0.94    0.77
  25  12   7    0.68    0.77
  25  12   9   -0.09    0.51
  25  12  11    1.88    0.68
  25  12  13   -0.17    0.68
  25  12  15    0.17    0.77
  25  12  17    1.19    0.60
  25  12  19   10.15    1.62
  25  12  21   22.52    3.33
  25  12  23   40.69    7.51
  25  13   0   28.49    4.44
  25  13   2   21.92    2.81
  25  13   4    9.89    1.54
  25  13   6    2.30    0.85
  25  13   8   -0.68    0.68
  25  13  10    1.28    0.60
  25  13  12   -1.28    0.77
  25  13  14    0.60    0.85
  25  13  16    1.62    0.85
  25  13  18    0.94    0.68
  25  13  20    0.60    0.51
  25  13  22    1.19    0.60
  25  13  24    0.77    0.60
  25  14   1   -0.85    0.94
  25  14   3    0.09    0.85
  25  14   5    1.45    0.94
  25  14   7    0.43    0.77
  25  14   9    2.39    0.60
  25  14  11    1.02    0.68
  25  14  13    0.85    0.77
  25  14  15   -0.51    0.85
  25  14  17   -0.17    0.85
  25  14  19    2.30    0.77
  25  14  21    8.02    1.71
  25  14  23    4.95    1.11
  25  15   0    7.59    1.45
  25  15   2   14.42    5.12
  25  15   4    4.86    1.62
  25  15   6    2.22    1.11
  25  15   8    1.71    0.77
  25  15  10   -0.60    0.60
  25  15  12    0.34    0.68
  25  15  14   -0.43    0.85
  25  15  16   -0.09    1.02
  25  15  18    0.60    0.85
  25  15  20    1.88    0.77
  25  15  22   -0.34    0.51
  25  15  24   -0.17    0.51
  25  16   1    2.90    1.11
  25  16   3    3.24    1.19
  25  16   5    8.96    1.54
  25  16   7    2.56    1.11
  25  16   9    0.77    0.68
  25  16  11   -0.09    0.51
  25  16  13    1.28    0.77
  25  16  15    1.02    0.85
  25  16  17    0.17    1.02
  25  16  19    0.85    0.68
  25  16  21    0.43    0.60
  25  16  23    1.02    0.60
  25  17   0   44.70    6.82
  25  17   2   37.02    6.31
  25  17   4   15.69    2.73
  25  17   6    2.73    1.02
  25  17   8   -0.43    0.85
  25  17  10    0.60    0.60
  25  17  12    3.07    0.77
  25  17  14    1.96    0.60
  25  17  16    1.28    0.85
  25  17  18    0.68    0.85
  25  17  20    0.68    0.77
  25  17  22   -1.19    0.68
  25  17  24    0.68    0.60
  25  18   1   -0.43    1.11
  25  18   3    7.85    2.30
  25  18   5   15.87    2.64
  25  18   7    9.89    2.13
  25  18   9    1.88    0.85
  25  18  11   -0.17    0.60
  25  18  13    1.45    0.68
  25  18  15    0.09    0.77
  25  18  17    0.34    0.77
  25  18  19    1.54    0.77
  25  18  21    0.51    0.85
  25  18  23    0.60    0.77
  25  19   0   19.02    3.75
  25  19   2   17.14    3.67
  25  19   4   10.32    2.56
  25  19   6   -0.51    1.11
  25  19   8    0.43    0.94
  25  19  10    6.48    1.62
  25  19  12   10.41    1.96
  25  19  14    2.81    0.85
  25  19  16    0.60    0.85
  25  19  18   -0.68    0.77
  25  19  20   -0.09    0.94
  25  19  22   -1.02    0.68
  25  19  24    1.36    0.68
  25  20   1    0.09    1.02
  25  20   3   12.20    2.73
  25  20   5   14.24    3.07
  25  20   7   11.00    3.16
  25  20   9    3.07    1.11
  25  20  11    0.77    0.77
  25  20  13    0.34    0.51
  25  20  15    0.60    0.68
  25  20  17    1.88    1.62
  25  20  19    0.09    0.94
  25  20  21   -0.26    0.94
  25  20  23    6.65    3.75
  25  21   0   31.73    7.25
  25  21   2   33.10    6.06
  25  21   4   13.82    2.90
  25  21   6    0.34    1.11
  25  21   8    0.68    1.19
  25  21  10   10.58    2.73
  25  21  12   20.73    3.16
  25  21  14    4.18    1.02
  25  21  16    0.51    1.62
  25  21  18    0.43    0.85
  25  21  20    1.36    0.94
  25  21  22    0.43    1.02
  25  21  24   -0.94    0.85
  25  22   1    0.51    1.02
  25  22   3   12.54    4.01
  25  22   5    3.50    1.62
  25  22   7    3.24    2.30
  25  22   9    0.85    0.77
  25  22  11    0.51    0.77
  25  22  13    0.26    0.60
  25  22  15   -0.34    0.60
  25  22  17    0.85    0.85
  25  22  19    0.60    0.68
  25  22  21    0.43    0.85
  25  22  23    0.77    0.94
  25  23   0    0.26    1.11
  25  23   2   -1.54    1.19
  25  23   4    0.09    1.19
  25  23   6   13.14    4.01
  25  23   8    9.81    2.90
  25  23  10   35.74    7.68
  25  23  12   27.12    5.12
  25  23  14    6.65    1.36
  25  23  16   -0.17    0.51
  25  23  18    0.51    0.77
  25  23  20   -1.02    0.94
  25  23  22    1.11    0.85
  25  23  24    0.94    0.85
  25  24   1    0.60    1.11
  25  24   3    1.02    1.11
  25  24   5    0.94    1.11
  25  24   7    1.79    1.28
  25  24   9    0.17    1.02
  25  24  11   -0.26    0.77
  25  24  13    1.19    0.77
  25  24  15    0.94    0.51
  25  24  17   -0.77    0.60
  25  24  19   -0.51    0.68
  25  24  21    0.51    0.94
  25  24  23   -0.51    0.85
  25  25   0    3.16    2.05
  25  25   2    4.18    1.36
  25  25   4    0.26    0.94
  25  25   6   -0.51    1.11
  25  25   8    7.93    2.56
  25  25  10    1.54    1.96
  25  25  12    5.37    2.05
  25  25  14    1.28    0.85
  25  25  16    0.68    0.51
  25  25  18    0.34    0.60
  25  25  20   -0.68    0.94
  25  25  22   -1.71    0.77
  25  25  24   -1.11    0.85
  26   0   0    8.19    4.44
  26   1   1    1.79    1.62
  26   1   3    2.30    0.85
  26   1   5    6.23    1.11
  26   1   7    6.57    1.19
  26   1   9    0.60    0.68
  26   1  11   -0.26    0.77
  26   1  13   -0.34    0.85
  26   1  15    3.67    1.02
  26   1  17    0.77    1.11
  26   1  19    1.36    1.02
  26   1  21    2.13    1.02
  26   1  23    0.26    1.02
  26   1  25    0.17    0.94
  26   2   0   45.89    6.06
  26   2   2  125.73   15.44
  26   2   4    1.36    0.94
  26   2   6   79.41    9.04
  26   2   8    7.76    1.11
  26   2  10    2.39    0.94
  26   2  12    2.05    1.02
  26   2  14    2.39    1.19
  26   2  16   43.16    6.74
  26   2  18   54.08    9.98
  26   2  20   79.58   15.87
  26   2  22    8.70    3.24
  26   2  24   10.32    4.09
  26   3   1    6.14    2.05
  26   3   3   28.92    3.67
  26   3   5   40.35    4.78
  26   3   7   40.52    3.33
  26   3   9   21.92    3.16
  26   3  11    4.35    0.85
  26   3  13    0.77    0.85
  26   3  15    4.44    1.02
  26   3  17   11.09    2.90
  26   3  19   10.83    2.81
  26   3  21    5.46    1.71
  26   3  23    1.96    1.11
  26   3  25    0.60    1.11
  26   4   0    8.96    1.28
  26   4   2    4.52    2.22
  26   4   4   54.16    7.42
  26   4   6    3.92    0.94
  26   4   8    5.80    0.94
  26   4  10    3.84    0.85
  26   4  12   11.69    2.99
  26   4  14    4.95    1.11
  26   4  16   15.52    2.90
  26   4  18   49.81    8.44
  26   4  20   34.89    9.04
  26   4  22   -0.68    1.02
  26   4  24    1.36    1.11
  26   5   1    8.70    2.13
  26   5   3   41.11    5.63
  26   5   5   74.38    8.87
  26   5   7   82.48    9.04
  26   5   9   37.45    3.58
  26   5  11    6.82    1.54
  26   5  13    0.43    0.77
  26   5  15    4.26    1.19
  26   5  17   18.68    4.35
  26   5  19   16.38    4.09
  26   5  21   16.80    5.80
  26   5  23    2.05    1.11
  26   5  25   -1.11    1.28
  26   6   0   78.30    8.19
  26   6   2   66.87    7.93
  26   6   4    4.61    1.02
  26   6   6   30.02    3.07
  26   6   8    1.19    0.60
  26   6  10    0.94    0.60
  26   6  12    0.68    1.11
  26   6  14    2.90    0.77
  26   6  16    3.50    1.62
  26   6  18    2.30    1.62
  26   6  20    1.36    1.19
  26   6  22    0.60    0.85
  26   6  24   -0.43    1.19
  26   7   1    5.97    0.85
  26   7   3   37.53    2.90
  26   7   5   88.88    7.42
  26   7   7   85.04    8.02
  26   7   9   54.08    4.69
  26   7  11    4.35    0.77
  26   7  13    0.60    0.77
  26   7  15    0.94    0.85
  26   7  17   14.84    2.99
  26   7  19   37.36    7.42
  26   7  21   12.03    3.07
  26   7  23    4.95    2.30
  26   7  25    0.94    1.02
  26   8   0    6.14    2.22
  26   8   2    7.42    0.85
  26   8   4    6.57    1.19
  26   8   6    1.45    0.68
  26   8   8    7.85    1.28
  26   8  10    3.75    1.02
  26   8  12    0.68    0.68
  26   8  14   -1.88    0.77
  26   8  16    1.96    0.77
  26   8  18    3.07    1.11
  26   8  20    2.90    1.36
  26   8  22    8.62    3.50
  26   8  24    1.62    1.28
  26   9   1    0.85    0.68
  26   9   3   20.90    2.05
  26   9   5   34.72    3.75
  26   9   7   55.10    5.03
  26   9   9   20.98    1.62
  26   9  11    3.67    0.68
  26   9  13    0.60    0.60
  26   9  15    0.77    0.68
  26   9  17    7.16    1.79
  26   9  19    5.80    1.54
  26   9  21    1.36    1.11
  26   9  23    1.88    0.85
  26   9  25    1.28    1.02
  26  10   0    2.05    0.94
  26  10   2    1.28    0.85
  26  10   4    5.29    1.02
  26  10   6    0.26    0.77
  26  10   8    4.18    0.94
  26  10  10    0.26    0.51
  26  10  12    5.29    0.77
  26  10  14    2.90    0.68
  26  10  16    5.54    1.45
  26  10  18   14.33    3.07
  26  10  20   20.22    4.61
  26  10  22   19.19    4.78
  26  10  24    4.52    2.64
  26  11   1    1.96    0.77
  26  11   3    6.23    1.36
  26  11   5    3.84    1.02
  26  11   7    4.09    0.77
  26  11   9    3.07    0.60
  26  11  11    0.85    0.77
  26  11  13    1.71    0.60
  26  11  15    0.94    0.60
  26  11  17    1.45    0.68
  26  11  19    0.85    0.77
  26  11  21    0.26    0.68
  26  11  23    0.34    0.77
  26  11  25   -0.09    0.85
  26  12   0    8.53    1.45
  26  12   2    2.64    0.94
  26  12   4   12.45    2.13
  26  12   6   -0.43    0.77
  26  12   8    1.96    0.68
  26  12  10    4.86    0.68
  26  12  12   24.05    2.90
  26  12  14   13.65    2.56
  26  12  16   18.85    2.90
  26  12  18   37.79    5.89
  26  12  20   52.20   11.77
  26  12  22   23.80    5.29
  26  12  24    7.68    2.90
  26  13   1    0.00    0.94
  26  13   3    0.00    0.94
  26  13   5   -0.09    0.77
  26  13   7    0.43    0.77
  26  13   9    1.28    0.60
  26  13  11    0.09    0.60
  26  13  13    1.36    0.77
  26  13  15    0.68    0.68
  26  13  17    0.94    0.60
  26  13  19    0.60    0.51
  26  13  21    0.68    0.60
  26  13  23    1.11    0.68
  26  13  25    0.26    0.77
  26  14   0    7.16    1.62
  26  14   2    3.33    1.11
  26  14   4    5.12    1.19
  26  14   6    1.19    0.77
  26  14   8   -0.60    0.68
  26  14  10    3.41    0.68
  26  14  12   16.21    3.84
  26  14  14    4.95    1.19
  26  14  16    4.44    1.11
  26  14  18    8.36    2.05
  26  14  20   13.05    2.39
  26  14  22    5.37    1.28
  26  14  24    2.64    1.11
  26  15   1    0.94    0.94
  26  15   3    2.90    1.11
  26  15   5    5.46    1.28
  26  15   7    1.79    1.02
  26  15   9   -0.17    0.60
  26  15  11    0.09    0.60
  26  15  13    0.51    0.68
  26  15  15    1.45    0.77
  26  15  17   -0.09    0.68
  26  15  19    0.68    0.94
  26  15  21   -0.43    0.51
  26  15  23    1.02    0.51
  26  15  25    0.60    0.68
  26  16   0   48.62    6.31
  26  16   2   38.13    6.82
  26  16   4   23.63    4.09
  26  16   6    2.64    1.02
  26  16   8    0.94    0.94
  26  16  10    6.57    1.36
  26  16  12   18.85    2.90
  26  16  14    7.68    1.71
  26  16  16    1.19    1.02
  26  16  18    1.19    0.77
  26  16  20    0.60    0.77
  26  16  22   -0.68    0.51
  26  16  24    0.26    0.43
  26  17   1    2.47    1.02
  26  17   3   16.12    3.41
  26  17   5   28.66    4.52
  26  17   7   11.34    2.90
  26  17   9    6.14    1.19
  26  17  11    0.34    0.60
  26  17  13    0.26    0.60
  26  17  15   -0.94    0.77
  26  17  17    0.60    0.68
  26  17  19   -0.17    0.68
  26  17  21   -0.26    0.60
  26  17  23    0.26    0.60
  26  17  25   -0.09    0.43
  26  18   0   69.52   14.93
  26  18   2   65.59    9.38
  26  18   4   24.22    4.95
  26  18   6    5.29    1.36
  26  18   8    3.16    0.94
  26  18  10   11.43    2.05
  26  18  12   58.26    8.53
  26  18  14    3.58    1.28
  26  18  16    2.81    1.28
  26  18  18    1.02    0.77
  26  18  20   -0.77    0.68
  26  18  22    2.47    1.36
  26  18  24    1.02    0.60
  26  19   1    0.77    1.02
  26  19   3   17.66    3.58
  26  19   5   25.08    4.95
  26  19   7   22.43    4.61
  26  19   9    3.75    1.96
  26  19  11    1.36    0.68
  26  19  13   -0.34    0.51
  26  19  15   -0.26    0.68
  26  19  17    0.26    0.68
  26  19  19    0.60    0.77
  26  19  21    0.43    0.94
  26  19  23    0.00    0.68
  26  19  25   -1.02    0.68
  26  20   0   85.98   14.67
  26  20   2   41.28    7.93
  26  20   4   41.03    9.89
  26  20   6    2.73    1.11
  26  20   8    1.36    1.19
  26  20  10   26.10    5.37
  26  20  12   36.17    5.20
  26  20  14    9.89    2.22
  26  20  16    0.68    0.85
  26  20  18    0.85    0.77
  26  20  20    1.54    0.94
  26  20  22    5.37    3.24
  26  20  24   -1.11    0.77
  26  21   1    1.88    0.94
  26  21   3    2.47    1.54
  26  21   5    8.96    2.64
  26  21   7    8.19    2.81
  26  21   9    1.28    1.19
  26  21  11    1.28    0.85
  26  21  13    0.77    0.51
  26  21  15    0.00    0.60
  26  21  17    0.51    1.19
  26  21  19    0.85    0.68
  26  21  21   -0.43    0.85
  26  21  23   -1.02    0.94
  26  21  25   -0.09    0.68
  26  22   0    6.99    2.30
  26  22   2    6.31    1.71
  26  22   4    1.88    1.11
  26  22   6   -0.34    1.28
  26  22   8    9.72    3.58
  26  22  10   13.82    3.84
  26  22  12   28.83    5.80
  26  22  14    4.61    1.02
  26  22  16    0.09    0.51
  26  22  18    3.50    1.71
  26  22  20    9.55    3.58
  26  22  22    6.06    3.84
  26  22  24    2.22    2.05
  26  23   1    1.02    1.02
  26  23   3    2.81    1.28
  26  23   5    0.09    1.19
  26  23   7    2.81    1.36
  26  23   9    0.68    1.02
  26  23  11    1.62    0.85
  26  23  13    0.34    0.68
  26  23  15    0.43    0.51
  26  23  17    0.43    0.51
  26  23  19    0.00    0.60
  26  23  21   -0.43    0.85
  26  23  23    0.60    0.94
  26  23  25    1.02    1.02
  26  24   0    9.72    3.24
  26  24   2    3.41    1.88
  26  24   4   -1.71    1.19
  26  24   6    0.34    0.94
  26  24   8    2.64    1.96
  26  24  10   11.77    3.92
  26  24  12    4.52    1.79
  26  24  14    5.12    1.36
  26  24  16    0.00    0.51
  26  24  18    1.45    1.02
  26  24  20   12.20    4.26
  26  24  22    7.76    4.35
  26  24  24    0.00    1.19
  26  25   1    0.51    1.11
  26  25   3    1.02    1.02
  26  25   5    0.34    1.28
  26  25   7   -0.68    1.02
  26  25   9    1.02    0.85
  26  25  11   -1.11    0.77
  26  25  13    1.19    0.68
  26  25  15    0.34    0.60
  26  25  17   -0.51    0.43
  26  25  19    0.51    0.60
  26  25  21    1.02    0.68
  26  25  23   -1.11    0.94
  26  26   0   -0.17    1.54
  26  26   2    0.77    1.28
  26  26   4    1.02    1.11
  26  26   6    4.18    1.79
  26  26   8   -0.09    1.36
  26  26  10    3.07    1.54
  26  26  12    3.24    1.11
  26  26  14   -0.77    0.68
  26  26  16    0.77    0.60
  26  26  18    2.56    1.02
  26  26  20    0.51    0.77
  26  26  22   10.32    3.67
  27   1   0    8.19    2.22
  27   1   2    9.55    1.45
  27   1   4    4.95    1.71
  27   1   6    2.56    0.94
  27   1   8    2.73    0.60
  27   1  10    1.11    0.77
  27   1  12   -0.60    0.85
  27   1  14    0.17    1.02
  27   1  16    1.28    0.94
  27   1  18    1.02    1.28
  27   1  20    0.60    1.11
  27   1  22    1.45    0.77
  27   1  24    0.51    1.11
  27   1  26    0.94    1.02
  27   2   1    9.21    1.54
  27   2   3    6.31    1.02
  27   2   5   41.45    5.80
  27   2   7   -0.26    1.88
  27   2   9    3.07    0.60
  27   2  11    0.34    0.85
  27   2  13    1.11    0.85
  27   2  15   37.10    7.68
  27   2  17   40.26    7.42
  27   2  19   40.18    6.65
  27   2  21   12.54    3.33
  27   2  23   14.33    3.75
  27   2  25    0.77    1.02
  27   3   0    7.68    1.19
  27   3   2    6.40    1.02
  27   3   4    3.58    1.79
  27   3   6   -0.77    0.77
  27   3   8    0.77    0.60
  27   3  10   -0.26    0.68
  27   3  12   -0.68    0.68
  27   3  14    2.22    1.11
  27   3  16   13.65    3.24
  27   3  18   19.36    5.12
  27   3  20    7.34    1.88
  27   3  22    5.20    2.56
  27   3  24   -0.60    1.28
  27   3  26   -0.43    0.94
  27   4   1    4.18    1.19
  27   4   3    1.62    1.11
  27   4   5   38.55    5.12
  27   4   7    0.34    0.85
  27   4   9    1.02    0.51
  27   4  11   -0.17    0.77
  27   4  13    2.13    1.02
  27   4  15   24.40    6.23
  27   4  17   31.13    5.12
  27   4  19   18.85    4.35
  27   4  21    1.71    1.54
  27   4  23    1.19    1.11
  27   4  25   -0.17    1.19
  27   5   0   59.20    6.48
  27   5   2   33.01    3.58
  27   5   4   28.40    3.41
  27   5   6   38.64    4.78
  27   5   8   28.57    2.81
  27   5  10   10.66    1.45
  27   5  12    4.44    0.85
  27   5  14   -0.60    0.77
  27   5  16    5.12    1.62
  27   5  18   25.85    7.25
  27   5  20   22.01    5.29
  27   5  22   11.69    2.90
  27   5  24    2.73    1.19
  27   5  26   -1.11    1.11
  27   6   1    1.79    0.77
  27   6   3    0.34    0.85
  27   6   5   32.33    3.50
  27   6   7    1.71    0.77
  27   6   9    2.39    0.60
  27   6  11    1.02    0.68
  27   6  13    0.85    0.77
  27   6  15    4.61    1.02
  27   6  17    4.44    1.45
  27   6  19    0.09    0.94
  27   6  21   -0.85    0.85
  27   6  23    0.51    1.02
  27   6  25    0.26    1.28
  27   7   0   -0.34    0.68
  27   7   2    1.02    1.45
  27   7   4    2.73    2.13
  27   7   6    3.84    0.77
  27   7   8    2.56    0.68
  27   7  10    0.68    0.51
  27   7  12   -0.09    0.68
  27   7  14    0.68    0.77
  27   7  16   13.99    2.64
  27   7  18   15.78    3.41
  27   7  20    9.21    2.99
  27   7  22    7.08    1.71
  27   7  24    1.88    1.28
  27   7  26    1.19    1.11
  27   8   1    2.47    0.60
  27   8   3    1.19    0.60
  27   8   5   31.47    2.99
  27   8   7    2.99    0.68
  27   8   9    1.28    0.51
  27   8  11    2.64    0.77
  27   8  13   -0.17    0.68
  27   8  15    0.43    0.77
  27   8  17    1.28    1.19
  27   8  19    0.68    0.85
  27   8  21    3.50    1.62
  27   8  23    0.60    1.19
  27   8  25    5.46    1.88
  27   9   0   11.69    3.33
  27   9   2    3.41    0.68
  27   9   4    0.09    0.68
  27   9   6    2.39    0.68
  27   9   8    1.71    0.51
  27   9  10    1.88    0.51
  27   9  12    1.45    0.77
  27   9  14    1.19    0.68
  27   9  16    0.51    0.77
  27   9  18    6.23    2.13
  27   9  20    2.73    1.02
  27   9  22    2.39    1.36
  27   9  24   -0.34    1.19
  27   9  26    0.26    0.94
  27  10   1    1.28    0.68
  27  10   3    0.51    0.60
  27  10   5   15.52    2.47
  27  10   7    0.26    0.68
  27  10   9    2.30    0.43
  27  10  11    3.67    0.68
  27  10  13    0.00    0.51
  27  10  15    0.09    0.68
  27  10  17    4.18    0.85
  27  10  19   19.79    3.75
  27  10  21    9.81    2.99
  27  10  23   11.00    3.92
  27  10  25    5.54    1.96
  27  11   0   -0.26    0.85
  27  11   2    0.60    0.77
  27  11   4    0.68    0.77
  27  11   6    0.77    0.68
  27  11   8    1.96    0.68
  27  11  10    4.95    0.77
  27  11  12    8.87    1.11
  27  11  14    6.40    1.28
  27  11  16    1.71    0.60
  27  11  18   -0.09    0.68
  27  11  20    0.17    0.85
  27  11  22   -0.85    0.85
  27  11  24    0.26    1.02
  27  11  26    1.36    0.94
  27  12   1   -0.85    0.77
  27  12   3    0.00    0.77
  27  12   5    3.41    1.02
  27  12   7    0.34    0.77
  27  12   9    0.77    0.60
  27  12  11    6.82    0.94
  27  12  13    4.52    0.85
  27  12  15    1.62    0.60
  27  12  17    5.97    1.19
  27  12  19   10.49    2.39
  27  12  21   10.92    2.56
  27  12  23    5.80    2.81
  27  12  25    2.47    0.94
  27  13   0    2.13    0.85
  27  13   2    2.90    1.02
  27  13   4    2.05    0.85
  27  13   6    0.26    0.77
  27  13   8    0.00    0.68
  27  13  10    0.85    0.60
  27  13  12    1.88    0.68
  27  13  14    2.22    0.68
  27  13  16    1.45    0.60
  27  13  18    1.36    0.51
  27  13  20    0.68    0.60
  27  13  22   -0.09    0.68
  27  13  24    0.34    1.11
  27  13  26    1.36    0.85
  27  14   1   -0.26    0.77
  27  14   3    3.24    1.19
  27  14   5    4.35    4.01
  27  14   7    1.28    0.85
  27  14   9    2.56    0.68
  27  14  11    8.19    1.28
  27  14  13    2.81    0.94
  27  14  15    3.84    1.02
  27  14  17    8.10    1.62
  27  14  19    8.96    1.45
  27  14  21    1.71    0.77
  27  14  23    1.45    0.85
  27  14  25   -0.85    0.60
  27  15   0   40.26    7.16
  27  15   2   21.15    4.18
  27  15   4   26.44    4.95
  27  15   6    5.37    1.19
  27  15   8    1.45    1.02
  27  15  10    2.13    0.60
  27  15  12    4.01    0.77
  27  15  14    3.50    0.85
  27  15  16    0.68    0.77
  27  15  18    0.77    0.68
  27  15  20   -1.11    0.60
  27  15  22    0.17    0.68
  27  15  24    1.88    0.60
  27  15  26    0.26    0.68
  27  16   1    0.77    0.85
  27  16   3    4.86    1.54
  27  16   5   11.69    2.56
  27  16   7    6.74    1.62
  27  16   9    1.11    0.85
  27  16  11    1.71    0.77
  27  16  13    0.43    0.60
  27  16  15    1.88    0.77
  27  16  17    1.36    0.77
  27  16  19    0.94    0.85
  27  16  21    0.68    0.60
  27  16  23   -0.43    0.43
  27  16  25    0.26    0.60
  27  17   0   51.95    7.59
  27  17   2   37.36    8.79
  27  17   4   26.19    4.95
  27  17   6    4.78    1.19
  27  17   8   -1.62    1.02
  27  17  10    4.01    1.02
  27  17  12    7.93    1.62
  27  17  14   10.07    2.39
  27  17  16    2.99    0.94
  27  17  18    0.51    0.77
  27  17  20    0.26    0.68
  27  17  22   -0.43    0.51
  27  17  24    0.09    0.43
  27  17  26    0.34    0.60
  27  18   1    2.47    1.11
  27  18   3   29.68    8.36
  27  18   5   16.04    3.67
  27  18   7    7.59    1.96
  27  18   9    2.13    0.85
  27  18  11   -0.43    0.68
  27  18  13    1.88    0.51
  27  18  15   -0.77    0.60
  27  18  17   -0.17    0.77
  27  18  19    0.09    0.68
  27  18  21    0.00    0.60
  27  18  23   -1.11    0.51
  27  18  25    0.94    0.51
  27  19   0   50.15   10.75
  27  19   2   47.00    9.04
  27  19   4   18.08    4.44
  27  19   6    0.51    1.02
  27  19   8    1.54    1.02
  27  19  10   12.20    2.39
  27  19  12   28.06    7.59
  27  19  14   10.66    2.39
  27  19  16    3.92    1.11
  27  19  18    0.60    0.68
  27  19  20   -0.09    0.77
  27  19  22    0.94    0.68
  27  19  24    0.09    0.68
  27  19  26    0.09    0.51
  27  20   1    1.36    1.11
  27  20   3   11.77    2.47
  27  20   5   13.82    3.07
  27  20   7    4.26    1.54
  27  20   9    2.30    1.45
  27  20  11    0.09    0.68
  27  20  13    0.17    1.02
  27  20  15    0.51    0.51
  27  20  17   -1.28    0.68
  27  20  19   -0.85    0.51
  27  20  21    1.28    2.39
  27  20  23   -0.60    0.77
  27  20  25   -0.09    0.77
  27  21   0   24.40    5.54
  27  21   2    7.85    2.56
  27  21   4    3.24    1.19
  27  21   6   -0.51    1.02
  27  21   8    0.09    1.19
  27  21  10    9.64    3.24
  27  21  12   12.28    2.39
  27  21  14    3.67    1.02
  27  21  16    0.68    0.51
  27  21  18    0.34    0.68
  27  21  20   -0.85    0.85
  27  21  22    0.34    0.68
  27  21  24   -0.34    0.94
  27  21  26   -1.54    1.02
  27  22   1    1.19    1.62
  27  22   3    3.75    1.36
  27  22   5   11.77    3.16
  27  22   7   13.14    3.16
  27  22   9    1.96    1.79
  27  22  11   -1.45    0.77
  27  22  13   -0.26    0.77
  27  22  15    0.26    0.51
  27  22  17   -0.60    0.51
  27  22  19    1.19    0.68
  27  22  21    1.02    0.85
  27  22  23   -0.34    0.77
  27  22  25    0.34    1.62
  27  23   0    8.36    2.13
  27  23   2    4.78    1.71
  27  23   4    1.36    1.19
  27  23   6    0.60    1.11
  27  23   8   -0.77    1.45
  27  23  10   11.77    3.07
  27  23  12    2.73    1.11
  27  23  14    2.22    0.77
  27  23  16    0.43    0.51
  27  23  18    0.09    0.60
  27  23  20   -0.34    0.77
  27  23  22    0.17    0.77
  27  23  24    1.96    0.77
  27  24   1   -0.43    1.02
  27  24   3   -0.09    1.02
  27  24   5   -2.05    1.02
  27  24   7    0.43    1.11
  27  24   9    0.85    1.11
  27  24  11    1.71    0.85
  27  24  13    0.60    0.85
  27  24  15    0.43    0.68
  27  24  17    0.17    0.51
  27  24  19    0.00    0.60
  27  24  21    0.17    0.68
  27  24  23   -1.71    0.77
  27  25   0    1.71    0.94
  27  25   2   -0.09    1.02
  27  25   4    0.51    0.94
  27  25   6   -0.09    0.94
  27  25   8    5.54    1.62
  27  25  10    7.25    2.81
  27  25  12   -0.51    0.77
  27  25  14   -0.17    0.77
  27  25  16   -0.43    0.60
  27  25  18    1.19    0.51
  27  25  20   -0.34    0.85
  27  25  22    0.17    0.68
  27  26   1    0.51    1.02
  27  26   3   -0.26    1.02
  27  26   5    0.60    1.36
  27  26   7    2.56    2.64
  27  26   9    0.94    0.94
  27  26  11   -0.77    0.85
  27  26  13   -0.51    0.68
  27  26  15    0.17    0.77
  27  26  17   -0.60    0.68
  27  26  19    0.17    0.43
  27  26  21   -0.85    1.02
  27  27   0    4.95    2.47
  27  27   2   -1.11    1.96
  27  27   4    1.19    1.28
  27  27   6    0.51    1.28
  27  27   8    0.94    1.11
  27  27  10    1.62    0.94
  27  27  12   -0.09    0.85
  27  27  14   -0.85    0.94
  27  27  16    0.26    0.77
  27  27  18   -0.43    0.77
  27  27  20    0.34    0.60
  28   0   0  130.68   32.75
  28   1   1   -0.26    1.11
  28   1   3    1.62    0.85
  28   1   5    0.77    0.85
  28   1   7   -0.34    0.77
  28   1   9   -0.17    0.51
  28   1  11    1.96    0.77
  28   1  13   -1.88    0.77
  28   1  15    1.54    1.11
  28   1  17    1.96    1.02
  28   1  19    2.22    1.02
  28   1  21    3.41    1.62
  28   1  23   -0.09    1.02
  28   1  25    0.85    1.71
  28   1  27    0.68    0.85
  28   2   0    1.28    1.02
  28   2   2   27.72    5.71
  28   2   4   11.09    2.05
  28   2   6    5.71    1.28
  28   2   8    4.18    1.02
  28   2  10    0.85    0.51
  28   2  12    1.62    0.94
  28   2  14   27.21    4.44
  28   2  16   25.59    5.63
  28   2  18   97.67   14.33
  28   2  20   74.89   20.47
  28   2  22   21.32    5.80
  28   2  24    1.02    1.19
  28   2  26    3.33    1.62
  28   3   1    1.02    1.02
  28   3   3    2.64    1.19
  28   3   5    4.35    1.11
  28   3   7    2.99    0.94
  28   3   9   -0.60    0.51
  28   3  11    1.45    0.68
  28   3  13    2.39    1.02
  28   3  15   10.32    1.54
  28   3  17   17.49    4.18
  28   3  19   16.29    3.84
  28   3  21    6.74    2.22
  28   3  23    1.71    1.02
  28   3  25    1.02    1.11
  28   3  27   -0.43    1.02
  28   4   0   84.87    9.89
  28   4   2    4.26    1.19
  28   4   4   64.23    8.02
  28   4   6    4.01    1.02
  28   4   8   17.66    2.22
  28   4  10    9.89    1.36
  28   4  12    0.51    0.77
  28   4  14    6.06    1.45
  28   4  16    9.72    2.64
  28   4  18   47.34    9.38
  28   4  20   27.21    6.31
  28   4  22   10.07    3.24
  28   4  24    1.19    1.11
  28   4  26    1.54    0.94
  28   5   1    0.17    0.94
  28   5   3    7.08    1.79
  28   5   5   25.16    3.50
  28   5   7   25.76    6.31
  28   5   9    3.58    0.85
  28   5  11    0.34    0.68
  28   5  13   -0.77    0.85
  28   5  15    8.96    2.05
  28   5  17   26.87    5.71
  28   5  19   13.22    3.67
  28   5  21   19.79    4.95
  28   5  23    4.26    2.22
  28   5  25    1.62    1.19
  28   5  27   -0.43    1.28
  28   6   0    1.88    0.85
  28   6   2    4.09    1.19
  28   6   4    3.92    1.28
  28   6   6    3.75    1.02
  28   6   8    0.43    0.68
  28   6  10    0.51    0.51
  28   6  12    1.11    0.68
  28   6  14    5.12    1.45
  28   6  16    3.50    1.28
  28   6  18    1.96    1.19
  28   6  20    2.13    1.28
  28   6  22    1.62    1.28
  28   6  24    0.34    1.11
  28   6  26    0.34    1.19
  28   7   1   -0.43    0.77
  28   7   3    2.56    0.94
  28   7   5   15.69    2.22
  28   7   7    9.21    1.45
  28   7   9    5.71    0.85
  28   7  11    0.85    0.60
  28   7  13   -0.17    0.68
  28   7  15    4.52    1.28
  28   7  17    9.72    3.16
  28   7  19   15.78    4.35
  28   7  21   12.03    3.33
  28   7  23    6.06    3.24
  28   7  25   -0.17    0.85
  28   7  27    1.11    1.02
  28   8   0   20.56    2.47
  28   8   2    3.50    0.77
  28   8   4   19.96    2.64
  28   8   6    0.43    0.60
  28   8   8    2.13    0.68
  28   8  10    5.71    1.02
  28   8  12    0.85    0.60
  28   8  14   -0.85    0.77
  28   8  16    3.24    1.19
  28   8  18    1.54    0.94
  28   8  20    0.43    0.85
  28   8  22    0.26    1.19
  28   8  24   -0.60    1.36
  28   8  26   -0.94    1.02
  28   9   1    0.43    0.60
  28   9   3    0.09    0.51
  28   9   5    3.58    0.60
  28   9   7    4.01    0.77
  28   9   9    0.77    0.51
  28   9  11    1.36    0.51
  28   9  13    0.34    0.68
  28   9  15    0.77    0.77
  28   9  17    0.51    0.85
  28   9  19   -0.09    0.94
  28   9  21    3.67    1.19
  28   9  23    3.33    1.28
  28   9  25    1.11    1.45
  28   9  27    0.60    0.85
  28  10   0    8.62    1.28
  28  10   2   -1.11    0.60
  28  10   4   10.24    1.45
  28  10   6    0.34    0.51
  28  10   8    5.20    0.85
  28  10  10   13.14    1.45
  28  10  12    9.30    1.36
  28  10  14    8.10    1.79
  28  10  16   40.00    7.16
  28  10  18   28.92    5.54
  28  10  20    9.30    2.73
  28  10  22    6.82    2.81
  28  10  24    1.28    1.11
  28  10  26    0.26    1.36
  28  11   1   -0.43    0.77
  28  11   3    1.71    0.68
  28  11   5    0.34    0.60
  28  11   7   -0.09    0.60
  28  11   9    1.28    0.51
  28  11  11    2.99    0.51
  28  11  13    4.61    0.68
  28  11  15    0.51    0.60
  28  11  17    0.26    0.77
  28  11  19   -0.34    0.68
  28  11  21    1.71    0.94
  28  11  23    5.20    4.01
  28  11  25    1.79    1.02
  28  11  27    0.77    0.94
  28  12   0    0.51    0.85
  28  12   2   -0.51    0.77
  28  12   4   -0.85    0.77
  28  12   6    1.88    0.77
  28  12   8   -0.43    0.68
  28  12  10    6.31    1.02
  28  12  12    3.67    0.68
  28  12  14    6.57    1.19
  28  12  16   12.88    2.47
  28  12  18   15.44    2.81
  28  12  20    7.34    1.88
  28  12  22    1.79    1.02
  28  12  24    0.77    0.94
  28  12  26   -1.54    0.94
  28  13   1    1.02    0.77
  28  13   3    2.81    0.85
  28  13   5    1.28    0.85
  28  13   7    0.09    0.77
  28  13   9    1.19    0.68
  28  13  11    3.07    0.77
  28  13  13    6.14    1.02
  28  13  15    6.14    1.02
  28  13  17    1.96    0.77
  28  13  19    1.02    0.68
  28  13  21    0.77    0.68
  28  13  23    1.02    0.94
  28  13  25    0.26    0.85
  28  13  27   -2.64    0.85
  28  14   0   18.94    2.99
  28  14   2   37.36    6.82
  28  14   4    9.04    1.71
  28  14   6    3.33    1.11
  28  14   8   -1.36    0.77
  28  14  10   11.69    2.56
  28  14  12    7.25    1.19
  28  14  14   11.94    1.79
  28  14  16   25.33    4.09
  28  14  18   27.55    5.54
  28  14  20    2.90    1.11
  28  14  22    2.99    1.02
  28  14  24   -0.60    0.68
  28  14  26   -1.45    0.85
  28  15   1    2.47    0.85
  28  15   3   10.92    2.56
  28  15   5   12.03    2.30
  28  15   7    6.06    1.36
  28  15   9    0.43    0.77
  28  15  11    2.30    1.36
  28  15  13    7.16    1.36
  28  15  15    4.61    1.28
  28  15  17    2.56    0.94
  28  15  19    0.94    0.60
  28  15  21    0.51    0.60
  28  15  23    0.26    0.68
  28  15  25    0.51    0.77
  28  15  27    0.94    1.11
  28  16   0   32.24    6.40
  28  16   2   47.85    7.76
  28  16   4   14.16    3.33
  28  16   6    2.30    1.02
  28  16   8    0.26    0.94
  28  16  10   22.86    4.52
  28  16  12   14.76    2.90
  28  16  14   21.07    3.75
  28  16  16   18.68    3.50
  28  16  18   13.73    3.16
  28  16  20    0.77    0.68
  28  16  22    0.77    0.51
  28  16  24   -0.60    0.68
  28  16  26   -0.68    0.68
  28  17   1    2.90    1.11
  28  17   3   18.59    3.92
  28  17   5   16.12    3.07
  28  17   7   11.94    3.67
  28  17   9    0.68    0.85
  28  17  11    1.11    0.68
  28  17  13    1.28    0.77
  28  17  15    3.41    1.11
  28  17  17    5.12    1.36
  28  17  19    2.22    1.11
  28  17  21    0.34    0.51
  28  17  23   -0.09    0.51
  28  17  25    0.85    0.60
  28  17  27    0.77    0.85
  28  18   0   98.09   15.10
  28  18   2   84.10   14.50
  28  18   4   42.05    8.44
  28  18   6    4.01    1.11
  28  18   8    0.34    0.94
  28  18  10   31.73    5.71
  28  18  12   13.56    2.47
  28  18  14   18.17    2.99
  28  18  16    6.65    1.88
  28  18  18    9.98    2.56
  28  18  20    0.68    0.60
  28  18  22    0.26    0.51
  28  18  24    0.51    0.51
  28  18  26    0.68    0.68
  28  19   1   -1.19    1.11
  28  19   3   11.94    3.24
  28  19   5   15.61    3.67
  28  19   7   20.98    5.12
  28  19   9    2.64    1.19
  28  19  11   -0.09    0.77
  28  19  13    0.68    0.60
  28  19  15    0.09    0.60
  28  19  17    0.09    0.68
  28  19  19    0.68    0.68
  28  19  21   -0.51    0.60
  28  19  23    0.94    0.68
  28  19  25    0.34    0.43
  28  19  27   -0.26    0.68
  28  20   0   49.47    9.55
  28  20   2   32.92    7.59
  28  20   4   16.38    3.75
  28  20   6    1.36    1.02
  28  20   8    1.45    0.94
  28  20  10    6.48    3.16
  28  20  12    3.41    1.28
  28  20  14    2.13    1.02
  28  20  16    0.51    0.60
  28  20  18   -0.09    0.60
  28  20  20    0.43    0.60
  28  20  22    1.28    1.02
  28  20  24    2.13    1.54
  28  20  26    0.17    0.51
  28  21   1    3.33    1.45
  28  21   3    5.89    1.96
  28  21   5   18.00    5.54
  28  21   7   18.68    4.35
  28  21   9    3.84    1.36
  28  21  11   -0.34    0.85
  28  21  13    1.02    0.68
  28  21  15    0.60    0.51
  28  21  17    0.17    0.51
  28  21  19    2.39    2.05
  28  21  21    0.77    0.68
  28  21  23   -0.09    0.77
  28  21  25   -0.17    0.85
  28  22   0   13.73    4.61
  28  22   2   21.15    5.46
  28  22   4    6.57    2.13
  28  22   6    0.09    1.11
  28  22   8    0.09    0.94
  28  22  10    4.35    2.30
  28  22  12    4.86    1.71
  28  22  14    5.20    1.62
  28  22  16   -0.09    0.43
  28  22  18   -0.43    0.51
  28  22  20    0.17    0.60
  28  22  22    0.51    0.77
  28  22  24    1.79    2.56
  28  23   1    0.17    1.11
  28  23   3    0.43    1.19
  28  23   5    3.07    1.54
  28  23   7    3.24    2.39
  28  23   9    4.52    2.64
  28  23  11   -0.68    1.11
  28  23  13   -0.60    0.77
  28  23  15    0.94    0.68
  28  23  17   -0.17    0.51
  28  23  19   -1.11    0.60
  28  23  21    0.00    0.85
  28  23  23   -0.34    1.28
  28  24   0    1.62    1.02
  28  24   2    0.43    1.11
  28  24   4   -0.17    1.11
  28  24   6    0.26    1.28
  28  24   8    0.51    1.02
  28  24  10   -0.26    1.19
  28  24  12   -1.71    0.85
  28  24  14   -0.77    0.77
  28  24  16   -0.17    0.60
  28  24  18    0.34    0.43
  28  24  20    2.99    1.71
  28  24  22    0.68    0.94
  28  25   1    0.00    0.94
  28  25   3    0.34    1.02
  28  25   5    0.68    1.19
  28  25   7    0.68    1.54
  28  25   9    0.17    1.11
  28  25  11    1.79    0.94
  28  25  13    1.19    1.11
  28  25  15   -0.34    0.60
  28  25  17   -0.51    0.68
  28  25  19   -0.26    0.43
  28  25  21   -0.09    0.68
  28  26   0    5.63    1.36
  28  26   2    3.07    1.71
  28  26   4    1.71    1.28
  28  26   6   -0.51    1.36
  28  26   8    1.62    1.19
  28  26  10    0.09    0.94
  28  26  12   -0.60    0.85
  28  26  14   -0.34    0.68
  28  26  16    0.26    0.77
  28  26  18    0.85    0.68
  28  26  20    0.51    0.60
  28  27   1    0.77    0.77
  28  27   3    1.19    1.28
  28  27   5    0.85    0.94
  28  27   7   -2.81    1.02
  28  27   9   -0.17    1.11
  28  27  11    0.09    0.77
  28  27  13    0.85    1.28
  28  27  15    1.11    1.45
  28  27  17   -0.09    0.94
  28  27  19   -1.02    1.19
  28  28   0   31.99   11.69
  28  28   2   17.74    5.37
  28  28   4   19.62    7.51
  28  28   6    5.80    2.39
  28  28   8    0.85    1.28
  28  28  10    3.67    1.71
  28  28  12   10.83    4.69
  28  28  14    4.09    3.07
  28  28  16    0.09    1.19
  28  28  18   -0.51    0.85
  29   1   0    7.85    1.28
  29   1   2    3.24    1.36
  29   1   4    2.73    1.11
  29   1   6    0.68    0.85
  29   1   8    2.39    0.77
  29   1  10    0.34    0.60
  29   1  12    1.88    1.28
  29   1  14    0.00    0.85
  29   1  16    0.00    0.94
  29   1  18   -0.26    0.94
  29   1  20    0.68    1.11
  29   1  22   -0.17    1.02
  29   1  24   -0.51    1.11
  29   1  26    2.05    1.02
  29   1  28   -0.34    1.36
  29   2   1    4.18    1.28
  29   2   3    6.31    1.36
  29   2   5    0.77    0.85
  29   2   7    9.55    1.88
  29   2   9    1.54    0.68
  29   2  11   -0.94    0.60
  29   2  13    6.31    1.79
  29   2  15    9.04    4.18
  29   2  17   37.45    6.99
  29   2  19   23.37    4.26
  29   2  21   17.14    3.67
  29   2  23    1.79    1.19
  29   2  25    0.26    0.85
  29   2  27    2.47    2.90
  29   3   0    7.08    1.45
  29   3   2   10.07    3.24
  29   3   4    8.53    2.13
  29   3   6    3.16    1.02
  29   3   8    2.22    0.85
  29   3  10   -0.26    0.51
  29   3  12    0.51    0.68
  29   3  14    3.16    1.19
  29   3  16    9.38    2.22
  29   3  18   11.17    2.39
  29   3  20    2.64    1.62
  29   3  22    2.39    1.45
  29   3  24    0.77    1.19
  29   3  26    0.17    1.02
  29   3  28   -1.45    1.45
  29   4   1    2.90    1.02
  29   4   3    6.82    1.62
  29   4   5    0.34    0.94
  29   4   7   10.66    2.47
  29   4   9    3.67    0.85
  29   4  11   -0.51    0.51
  29   4  13    3.41    1.19
  29   4  15    3.07    1.11
  29   4  17   12.28    3.16
  29   4  19   10.92    2.30
  29   4  21    1.54    1.71
  29   4  23    1.19    1.19
  29   4  25   -0.43    0.85
  29   4  27    4.61    1.96
  29   5   0    2.56    0.85
  29   5   2   -0.43    0.85
  29   5   4    1.02    0.85
  29   5   6    1.62    0.94
  29   5   8    0.17    0.68
  29   5  10    0.34    0.51
  29   5  12    0.77    0.68
  29   5  14    8.10    1.79
  29   5  16   14.33    3.67
  29   5  18   29.00    7.51
  29   5  20   10.49    2.73
  29   5  22    2.64    1.54
  29   5  24   -1.11    1.19
  29   5  26    0.94    1.02
  29   5  28    0.68    0.94
  29   6   1    1.36    1.02
  29   6   3    3.50    0.85
  29   6   5    0.94    0.85
  29   6   7    4.26    1.02
  29   6   9    3.24    0.68
  29   6  11    0.60    0.51
  29   6  13    1.36    0.68
  29   6  15    0.60    0.85
  29   6  17    1.36    2.30
  29   6  19    1.02    1.19
  29   6  21    0.00    1.02
  29   6  23    1.11    1.02
  29   6  25    0.94    1.11
  29   6  27   -1.19    1.28
  29   7   0    6.65    1.45
  29   7   2   12.97    2.39
  29   7   4    8.53    1.71
  29   7   6    2.81    1.02
  29   7   8    1.28    0.85
  29   7  10    0.77    0.60
  29   7  12    1.54    1.02
  29   7  14    2.05    1.19
  29   7  16    7.85    1.62
  29   7  18    7.08    2.13
  29   7  20   15.95    4.52
  29   7  22    5.03    1.88
  29   7  24    3.58    2.05
  29   7  26   -1.71    0.94
  29   7  28    0.34    1.45
  29   8   1    2.90    0.85
  29   8   3    1.36    0.85
  29   8   5    0.09    0.77
  29   8   7   -0.51    0.68
  29   8   9    1.36    0.68
  29   8  11    1.19    0.51
  29   8  13   -0.09    0.68
  29   8  15    0.51    0.85
  29   8  17   -0.68    0.77
  29   8  19   -0.77    0.85
  29   8  21   -0.26    1.02
  29   8  23    1.88    1.02
  29   8  25    1.79    1.11
  29   8  27    0.17    1.36
  29   9   0    2.22    0.68
  29   9   2    3.67    0.85
  29   9   4    2.56    0.68
  29   9   6    2.30    0.77
  29   9   8    4.61    3.16
  29   9  10    3.16    0.68
  29   9  12    2.99    0.94
  29   9  14   -0.94    0.68
  29   9  16   -0.09    0.68
  29   9  18    0.09    0.85
  29   9  20    3.24    2.39
  29   9  22   -0.17    1.11
  29   9  24    1.02    1.71
  29   9  26   -0.85    1.19
  29   9  28    1.71    1.71
  29  10   1    0.17    0.60
  29  10   3    0.34    0.51
  29  10   5    0.77    0.51
  29  10   7    0.94    0.51
  29  10   9    1.96    0.68
  29  10  11    0.17    0.51
  29  10  13    1.19    0.60
  29  10  15    5.54    1.45
  29  10  17    4.44    1.54
  29  10  19    1.88    1.02
  29  10  21    2.13    1.11
  29  10  23    0.17    0.85
  29  10  25    1.54    0.94
  29  10  27    0.26    0.77
  29  11   0    0.60    0.68
  29  11   2    0.77    0.60
  29  11   4   -0.60    0.60
  29  11   6   -0.60    0.60
  29  11   8    1.11    0.51
  29  11  10   -0.43    0.43
  29  11  12    1.02    0.51
  29  11  14    0.09    0.60
  29  11  16    0.43    0.60
  29  11  18   -0.17    1.54
  29  11  20    0.94    0.85
  29  11  22    1.36    1.02
  29  11  24    2.56    1.79
  29  11  26   -1.28    1.02
  29  11  28    1.62    1.45
  29  12   1    0.51    0.68
  29  12   3   -0.77    0.77
  29  12   5    2.64    0.77
  29  12   7    0.51    0.60
  29  12   9    2.05    0.68
  29  12  11    0.77    0.60
  29  12  13    3.58    0.77
  29  12  15   13.14    1.96
  29  12  17    9.72    1.96
  29  12  19    2.99    1.36
  29  12  21    7.25    3.16
  29  12  23    1.79    0.77
  29  12  25    0.77    0.94
  29  12  27    1.62    1.19
  29  13   0    7.59    1.71
  29  13   2    2.81    0.85
  29  13   4    3.24    0.85
  29  13   6    0.43    0.77
  29  13   8    0.68    0.68
  29  13  10    0.68    0.60
  29  13  12    2.13    0.51
  29  13  14    3.16    0.68
  29  13  16    2.13    0.85
  29  13  18    0.94    0.68
  29  13  20    3.07    1.28
  29  13  22    0.00    0.68
  29  13  24    0.51    0.77
  29  13  26    1.62    0.85
  29  13  28   -0.09    0.94
  29  14   1    1.79    0.85
  29  14   3    4.69    1.11
  29  14   5    6.82    1.71
  29  14   7    0.34    0.68
  29  14   9    0.60    0.77
  29  14  11    0.34    0.51
  29  14  13    3.24    0.77
  29  14  15   12.79    2.13
  29  14  17   18.34    2.99
  29  14  19    3.07    1.02
  29  14  21    5.20    1.36
  29  14  23    0.26    0.85
  29  14  25   -1.71    0.68
  29  14  27    7.16    2.73
  29  15   0   12.88    3.58
  29  15   2    5.03    1.54
  29  15   4    3.92    1.11
  29  15   6    0.85    0.77
  29  15   8    0.77    0.77
  29  15  10    2.81    1.11
  29  15  12    8.53    1.71
  29  15  14   11.69    1.96
  29  15  16   11.09    1.71
  29  15  18    4.69    1.28
  29  15  20    0.60    0.51
  29  15  22    0.26    0.68
  29  15  24   -0.09    0.94
  29  15  26   -1.62    1.11
  29  15  28    1.79    0.85
  29  16   1    4.78    3.75
  29  16   3    7.16    1.45
  29  16   5   13.56    2.99
  29  16   7    1.96    1.11
  29  16   9    0.26    0.77
  29  16  11    0.00    0.77
  29  16  13    2.81    0.85
  29  16  15   11.43    1.88
  29  16  17   13.65    2.81
  29  16  19    1.88    0.94
  29  16  21   -0.51    0.60
  29  16  23   -0.43    0.77
  29  16  25   -0.43    1.02
  29  16  27   -0.34    0.94
  29  17   0   58.17   10.24
  29  17   2   49.39    9.47
  29  17   4   15.61    3.84
  29  17   6    1.79    1.62
  29  17   8    1.28    0.85
  29  17  10    2.90    1.02
  29  17  12   11.52    2.39
  29  17  14    8.70    1.54
  29  17  16   12.03    2.22
  29  17  18    4.95    1.36
  29  17  20   -0.17    0.51
  29  17  22   -0.26    0.51
  29  17  24    0.00    0.51
  29  17  26   -0.34    0.68
  29  18   1    1.19    1.28
  29  18   3   13.39    3.75
  29  18   5   20.73    5.80
  29  18   7    3.92    1.71
  29  18   9   -1.11    0.77
  29  18  11    3.67    2.39
  29  18  13    1.19    0.68
  29  18  15    6.91    2.56
  29  18  17    3.84    1.28
  29  18  19    0.43    0.60
  29  18  21   -0.26    0.51
  29  18  23   -0.34    0.43
  29  18  25    0.00    0.60
  29  19   0   47.94    9.13
  29  19   2   24.48    5.03
  29  19   4   12.20    3.07
  29  19   6    0.68    1.02
  29  19   8    0.60    0.85
  29  19  10    3.16    1.36
  29  19  12    1.96    1.02
  29  19  14    8.27    1.79
  29  19  16    1.96    0.77
  29  19  18    0.94    0.60
  29  19  20    0.60    0.60
  29  19  22    2.73    2.30
  29  19  24    0.09    0.43
  29  19  26   -0.60    0.43
  29  20   1    0.77    0.94
  29  20   3    7.08    2.73
  29  20   5   11.43    4.69
  29  20   7    9.72    2.39
  29  20   9    0.34    1.02
  29  20  11   -0.26    0.85
  29  20  13    0.68    0.68
  29  20  15    0.17    0.51
  29  20  17    0.17    0.60
  29  20  19    0.60    0.60
  29  20  21    0.60    0.51
  29  20  23   -1.02    0.60
  29  20  25   -0.43    0.51
  29  21   0   20.22    5.46
  29  21   2   31.13    6.14
  29  21   4    9.30    2.13
  29  21   6    0.00    1.36
  29  21   8    2.81    1.88
  29  21  10    1.88    0.94
  29  21  12   -0.17    0.85
  29  21  14    2.64    0.94
  29  21  16    1.71    0.77
  29  21  18    1.02    0.60
  29  21  20    0.77    0.51
  29  21  22   -0.85    0.68
  29  21  24   -1.71    0.68
  29  22   1   -0.85    1.11
  29  22   3    0.34    1.62
  29  22   5    3.50    1.36
  29  22   7    5.29    2.73
  29  22   9    2.81    1.54
  29  22  11    0.51    1.11
  29  22  13   -0.94    0.77
  29  22  15    0.26    0.77
  29  22  17    0.68    0.43
  29  22  19    0.85    0.60
  29  22  21   -0.09    0.68
  29  22  23    0.51    0.68
  29  23   0    2.73    1.28
  29  23   2    2.73    1.45
  29  23   4    0.77    1.02
  29  23   6    0.34    1.02
  29  23   8   -0.43    1.02
  29  23  10    0.09    0.77
  29  23  12    1.45    0.77
  29  23  14    0.17    0.68
  29  23  16    0.17    0.60
  29  23  18   -0.17    0.51
  29  23  20    0.26    0.77
  29  23  22    0.17    0.85
  29  24   1   -1.28    1.28
  29  24   3   -1.02    1.11
  29  24   5    0.85    0.85
  29  24   7    1.11    1.11
  29  24   9    1.45    1.19
  29  24  11   -0.51    1.36
  29  24  13    0.51    0.85
  29  24  15   -0.85    0.68
  29  24  17    0.43    0.51
  29  24  19   -0.09    0.51
  29  24  21    0.60    1.28
  29  25   0   -1.79    1.11
  29  25   2   -1.28    0.77
  29  25   4    0.43    1.28
  29  25   6   -1.45    1.11
  29  25   8    0.68    0.94
  29  25  10    0.77    1.19
  29  25  12    1.54    1.02
  29  25  14    0.51    0.68
  29  25  16    0.26    0.68
  29  25  18   -0.17    0.68
  29  25  20    0.00    0.68
  29  26   1    1.62    1.02
  29  26   3    0.77    1.02
  29  26   5    1.28    0.94
  29  26   7    1.45    0.85
  29  26   9    0.51    1.11
  29  26  11   -0.17    1.02
  29  26  13    0.60    1.11
  29  26  15   -0.34    0.94
  29  26  17   -0.34    0.68
  29  26  19   -0.68    0.85
  29  27   0    8.96    4.01
  29  27   2    9.21    4.61
  29  27   4    1.45    1.88
  29  27   6    0.85    1.11
  29  27   8   -0.51    0.94
  29  27  10    2.39    1.28
  29  27  12   -0.43    2.13
  29  27  14    0.60    1.19
  29  27  16    1.19    1.45
  29  27  18   -2.90    0.68
  29  28   1    0.09    1.19
  29  28   3   -1.54    0.94
  29  28   5   -0.09    1.19
  29  28   7   -1.02    1.28
  29  28   9   -0.34    1.02
  29  28  11    0.68    1.19
  29  28  13   -1.02    1.79
  29  28  15    0.60    1.02
  29  29   0   42.39   16.38
  29  29   2    1.88    2.30
  29  29   4    4.52    4.35
  29  29   6   -2.13    1.62
  29  29   8    0.09    0.94
  29  29  10    4.18    2.13
  29  29  12   -1.11    2.47
  29  29  14   15.78   14.59
  30   0   0   28.06   10.41
  30   1   1    2.30    1.11
  30   1   3   -0.77    0.94
  30   1   5   -0.60    0.85
  30   1   7    0.26    0.77
  30   1   9    0.68    0.77
  30   1  11    0.17    0.51
  30   1  13    1.28    0.77
  30   1  15    0.00    0.85
  30   1  17    1.62    1.02
  30   1  19    1.71    1.19
  30   1  21    0.34    1.11
  30   1  23   -1.62    1.02
  30   1  25    0.85    1.11
  30   1  27   -0.85    1.62
  30   1  29   -0.60    1.62
  30   2   0    2.22    1.19
  30   2   2   15.61    4.44
  30   2   4    0.85    1.11
  30   2   6    3.84    1.45
  30   2   8    7.51    1.96
  30   2  10    4.69    1.19
  30   2  12    0.94    1.02
  30   2  14   -0.17    0.94
  30   2  16  102.44   17.91
  30   2  18   26.19    5.29
  30   2  20   48.88    9.64
  30   2  22    3.75    2.05
  30   2  24    0.94    0.94
  30   2  26   15.61    6.48
  30   2  28   18.51    8.02
  30   3   1    1.02    1.11
  30   3   3    0.34    1.02
  30   3   5   -0.43    0.85
  30   3   7   -0.51    0.77
  30   3   9    0.17    0.85
  30   3  11    2.22    0.51
  30   3  13    5.12    1.62
  30   3  15    6.14    1.62
  30   3  17    4.86    1.62
  30   3  19    3.16    1.54
  30   3  21    6.40    1.96
  30   3  23   -0.17    0.94
  30   3  25    0.00    1.11
  30   3  27    2.39    1.19
  30   3  29    2.13    1.11
  30   4   0   19.62    3.84
  30   4   2    3.75    0.85
  30   4   4    1.11    1.02
  30   4   6    1.88    0.85
  30   4   8    2.47    1.02
  30   4  10    0.43    0.60
  30   4  12   -0.17    0.60
  30   4  14   -0.17    0.77
  30   4  16   26.10    5.29
  30   4  18    6.74    4.35
  30   4  20   16.12    4.78
  30   4  22    0.34    1.54
  30   4  24   -1.11    1.02
  30   4  26    1.88    2.13
  30   4  28    7.42    6.40
  30   5   1    3.24    2.30
  30   5   3    1.71    0.94
  30   5   5   -0.17    0.77
  30   5   7    0.51    0.94
  30   5   9   -0.26    1.11
  30   5  11    0.17    0.51
  30   5  13    4.44    1.11
  30   5  15    7.16    2.13
  30   5  17   26.36    5.29
  30   5  19   12.88    4.01
  30   5  21   10.24    3.41
  30   5  23    0.68    1.28
  30   5  25   -0.34    0.85
  30   5  27   -0.43    1.19
  30   5  29   -1.96    1.28
  30   6   0    0.85    0.94
  30   6   2   16.12    4.44
  30   6   4    1.45    0.94
  30   6   6    1.19    1.11
  30   6   8    6.40    1.71
  30   6  10   -0.17    1.19
  30   6  12   -0.51    0.60
  30   6  14    0.68    0.77
  30   6  16    4.18    1.79
  30   6  18    0.77    1.02
  30   6  20    0.77    1.28
  30   6  22    2.13    1.19
  30   6  24    1.19    0.94
  30   6  26    0.09    1.62
  30   6  28   -0.43    1.36
  30   7   1   -0.85    0.85
  30   7   3   -0.51    0.85
  30   7   5    1.88    0.85
  30   7   7   -1.11    0.77
  30   7   9   -1.02    0.85
  30   7  11    0.43    0.51
  30   7  13    1.54    0.77
  30   7  15    7.59    2.22
  30   7  17    2.64    1.36
  30   7  19    8.27    2.56
  30   7  21    3.67    1.28
  30   7  23    2.64    1.54
  30   7  25    0.00    0.94
  30   7  27    2.64    1.02
  30   7  29    0.00    1.79
  30   8   0    1.36    0.85
  30   8   2    6.57    1.79
  30   8   4    0.34    0.85
  30   8   6    4.35    1.19
  30   8   8   13.14    2.64
  30   8  10   -0.34    0.68
  30   8  12    1.02    0.60
  30   8  14    4.01    0.94
  30   8  16    1.54    0.77
  30   8  18    1.28    1.02
  30   8  20    0.51    0.85
  30   8  22    0.43    0.85
  30   8  24   -0.60    0.85
  30   8  26    0.26    1.02
  30   8  28    0.51    0.94
  30   9   1    1.11    0.77
  30   9   3    1.36    0.77
  30   9   5    1.36    0.77
  30   9   7    0.68    0.77
  30   9   9    0.77    0.77
  30   9  11    2.05    0.60
  30   9  13    0.09    0.60
  30   9  15    1.36    0.85
  30   9  17    1.79    0.77
  30   9  19    0.60    0.85
  30   9  21    2.13    1.19
  30   9  23    4.95    1.71
  30   9  25   -1.36    1.36
  30   9  27   -0.09    1.11
  30   9  29   -0.34    0.94
  30  10   0    1.02    0.60
  30  10   2    2.22    0.77
  30  10   4    1.36    0.60
  30  10   6    0.09    0.60
  30  10   8   -0.60    0.68
  30  10  10    2.81    0.68
  30  10  12    4.44    4.35
  30  10  14    2.05    0.94
  30  10  16    0.09    0.77
  30  10  18    1.19    1.19
  30  10  20    0.09    0.85
  30  10  22   -0.34    0.85
  30  10  24   -1.19    1.19
  30  10  26    0.77    1.71
  30  10  28   11.69    5.54
  30  11   1    0.60    0.51
  30  11   3    0.68    0.60
  30  11   5    0.51    0.51
  30  11   7    0.85    0.51
  30  11   9    1.28    0.60
  30  11  11    3.50    0.85
  30  11  13    3.84    0.77
  30  11  15    1.02    0.68
  30  11  17   -0.85    0.68
  30  11  19    0.09    0.68
  30  11  21   -0.17    1.02
  30  11  23    2.64    1.62
  30  11  25    0.43    1.88
  30  11  27   -0.17    1.28
  30  11  29    0.09    1.19
  30  12   0    1.54    0.68
  30  12   2    0.94    0.68
  30  12   4    0.17    0.60
  30  12   6    0.60    0.51
  30  12   8    2.13    0.60
  30  12  10    0.34    0.51
  30  12  12    0.94    0.60
  30  12  14   15.78    2.22
  30  12  16   13.82    2.73
  30  12  18   12.62    2.73
  30  12  20    1.96    1.36
  30  12  22    0.68    0.85
  30  12  24    0.77    0.94
  30  12  26    6.74    2.81
  30  12  28   12.37    8.36
  30  13   1    0.51    0.77
  30  13   3    4.18    1.02
  30  13   5    5.71    1.19
  30  13   7    0.77    0.68
  30  13   9   -0.09    0.60
  30  13  11    3.92    1.02
  30  13  13   12.79    1.71
  30  13  15    7.68    1.36
  30  13  17    5.46    1.62
  30  13  19    2.39    0.85
  30  13  21    0.43    0.85
  30  13  23    0.09    0.68
  30  13  25    1.36    1.11
  30  13  27    0.68    1.71
  30  14   0    1.88    1.02
  30  14   2    1.36    0.77
  30  14   4    0.34    0.77
  30  14   6    0.17    0.77
  30  14   8    2.56    1.45
  30  14  10    2.13    0.77
  30  14  12   13.05    2.56
  30  14  14   35.40    3.92
  30  14  16   23.03    2.81
  30  14  18   14.84    3.41
  30  14  20    0.34    1.11
  30  14  22    0.68    0.68
  30  14  24    1.02    0.94
  30  14  26    7.16    3.50
  30  14  28   15.95   12.62
  30  15   1    1.28    0.77
  30  15   3   12.54    2.90
  30  15   5   13.48    3.50
  30  15   7    7.51    2.22
  30  15   9    0.34    0.68
  30  15  11    2.56    0.77
  30  15  13   16.21    2.73
  30  15  15   18.68    2.64
  30  15  17   17.49    2.56
  30  15  19    2.73    0.85
  30  15  21    1.11    0.77
  30  15  23    0.34    0.77
  30  15  25    0.00    1.28
  30  15  27    0.00    0.77
  30  16   0   70.03   10.83
  30  16   2   65.34   15.52
  30  16   4   41.37    7.25
  30  16   6    1.54    1.36
  30  16   8    0.43    0.68
  30  16  10    0.51    0.68
  30  16  12   11.86    2.64
  30  16  14   26.78    3.75
  30  16  16   33.86    4.78
  30  16  18   11.00    2.13
  30  16  20    1.96    0.94
  30  16  22    0.77    0.68
  30  16  24    0.51    0.77
  30  16  26    1.19    2.05
  30  17   1    1.11    1.02
  30  17   3    8.53    2.22
  30  17   5   12.71    3.33
  30  17   7    4.35    1.28
  30  17   9   -0.34    0.77
  30  17  11   -0.09    0.68
  30  17  13    6.31    1.54
  30  17  15   19.36    2.90
  30  17  17   21.58    3.58
  30  17  19    2.22    1.11
  30  17  21    0.26    0.51
  30  17  23   -1.19    0.68
  30  17  25   -0.26    1.02
  30  18   0   21.49    4.78
  30  18   2   33.18    7.16
  30  18   4   17.91    3.92
  30  18   6    4.35    5.37
  30  18   8    0.94    1.11
  30  18  10    0.85    1.02
  30  18  12    7.51    1.96
  30  18  14   13.31    3.07
  30  18  16   19.62    3.41
  30  18  18   -0.09    0.68
  30  18  20    0.17    0.60
  30  18  22   -0.68    0.51
  30  18  24   -0.34    0.68
  30  19   1    1.71    1.02
  30  19   3    8.96    2.81
  30  19   5    6.06    2.64
  30  19   7    4.01    1.79
  30  19   9    2.47    1.19
  30  19  11   -1.79    0.94
  30  19  13    2.22    0.94
  30  19  15    5.37    1.36
  30  19  17    2.22    0.94
  30  19  19    0.17    0.68
  30  19  21    0.17    0.51
  30  19  23   -0.26    0.43
  30  19  25   -0.77    1.02
  30  20   0   56.55   11.34
  30  20   2   44.61   10.07
  30  20   4   21.49    7.51
  30  20   6    3.75    2.13
  30  20   8    1.71    0.94
  30  20  10   -0.77    0.77
  30  20  12    4.09    1.71
  30  20  14    4.35    1.79
  30  20  16    2.73    0.94
  30  20  18    2.22    0.60
  30  20  20    0.68    0.60
  30  20  22   -0.51    0.60
  30  20  24    0.00    0.51
  30  21   1    2.73    0.94
  30  21   3    3.07    1.19
  30  21   5    8.62    2.73
  30  21   7    5.03    1.96
  30  21   9    4.09    1.45
  30  21  11    0.34    0.77
  30  21  13    0.17    0.77
  30  21  15   -0.26    0.68
  30  21  17    0.09    0.43
  30  21  19    0.51    0.43
  30  21  21   -0.34    0.60
  30  21  23    0.68    0.60
  30  22   0    8.70    2.73
  30  22   2    4.35    1.62
  30  22   4    1.62    1.28
  30  22   6    1.45    1.02
  30  22   8   -0.34    1.02
  30  22  10   -0.77    1.02
  30  22  12    0.85    0.77
  30  22  14   -1.71    0.60
  30  22  16    0.17    0.51
  30  22  18   -0.34    0.43
  30  22  20   -0.60    0.60
  30  22  22    0.68    0.68
  30  23   1   -0.26    1.11
  30  23   3   -0.77    1.02
  30  23   5   -0.51    1.02
  30  23   7    1.36    1.02
  30  23   9    2.56    1.02
  30  23  11    0.85    1.19
  30  23  13    0.34    0.85
  30  23  15    0.60    0.60
  30  23  17    0.26    0.60
  30  23  19    0.09    0.51
  30  23  21   -1.11    1.19
  30  24   0   -0.85    1.11
  30  24   2    1.19    1.11
  30  24   4    0.60    0.94
  30  24   6   -1.02    1.11
  30  24   8   -0.51    0.77
  30  24  10    0.51    0.85
  30  24  12    0.51    0.77
  30  24  14    2.73    0.77
  30  24  16    0.34    0.60
  30  24  18   -0.09    0.68
  30  24  20    0.77    0.68
  30  25   1   -1.11    1.02
  30  25   3   -0.17    1.28
  30  25   5    1.28    1.11
  30  25   7    1.45    1.28
  30  25   9    0.68    1.02
  30  25  11    0.26    1.19
  30  25  13    1.79    1.11
  30  25  15    0.17    0.85
  30  25  17    3.92    3.75
  30  25  19   -3.67    2.39
  30  26   0   23.03    6.40
  30  26   2    8.53    3.50
  30  26   4    5.12    3.41
  30  26   6   -0.17    1.28
  30  26   8   -1.02    0.77
  30  26  10    1.71    1.62
  30  26  12    7.16    4.78
  30  26  14    8.62    4.26
  30  26  16    1.19    1.45
  30  27   1    0.00    1.19
  30  27   3   -2.13    1.11
  30  27   5    3.07    1.54
  30  27   7    0.26    1.11
  30  27   9   -0.09    1.19
  30  27  11    1.19    1.28
  30  27  13    0.09    1.45
  30  27  15    0.34    1.28
  30  28   0   48.45   16.29
  30  28   2   15.10    7.08
  30  28   4   11.34    5.37
  30  28   6   -0.60    0.85
  30  28   8    0.51    1.45
  30  28  10    9.89    4.86
  30  28  12    5.97    3.75
  30  28  14    1.11    0.85
  30  29   1    1.11    1.28
  30  29   3   -1.96    1.36
  30  29   5    2.13    1.19
  30  29   7    0.85    1.54
  30  29   9   -2.05    1.19
  30  29  11    1.54    2.39
  30  30   0   33.69   14.07
  30  30   2   48.53   18.77
  30  30   4   13.73    7.42
  30  30   6    0.43    1.36
  30  30   8    3.92    2.39
  31   1   0    1.71    1.28
  31   1   2    2.56    1.11
  31   1   4    1.19    1.11
  31   1   6    0.77    0.85
  31   1   8    2.64    0.94
  31   1  10    0.77    0.68
  31   1  12    0.85    0.60
  31   1  14    0.09    0.77
  31   1  16    0.43    0.85
  31   1  18    0.51    0.94
  31   1  20   -0.51    0.94
  31   1  22    1.54    1.02
  31   1  24   -1.02    0.94
  31   1  26   -1.54    1.11
  31   1  28   -0.77    0.94
  31   1  30   -2.30    1.79
  31   2   1    5.71    2.30
  31   2   3    1.19    1.11
  31   2   5   -0.17    1.19
  31   2   7    4.61    1.79
  31   2   9    2.64    0.85
  31   2  11    0.85    0.51
  31   2  13   -0.09    0.60
  31   2  15   21.92    4.44
  31   2  17    1.02    0.85
  31   2  19   21.58    5.46
  31   2  21    2.73    1.28
  31   2  23    3.16    1.36
  31   2  25    4.01    1.96
  31   2  27    5.97    4.61
  31   2  29   53.14   17.40
  31   3   0   -1.54    1.11
  31   3   2    0.85    0.94
  31   3   4    1.62    1.02
  31   3   6    0.60    0.94
  31   3   8    1.62    0.85
  31   3  10    1.36    0.85
  31   3  12    4.35    1.11
  31   3  14    3.75    1.28
  31   3  16    2.90    1.28
  31   3  18    3.07    1.19
  31   3  20   -0.34    0.85
  31   3  22   -0.60    1.19
  31   3  24   -2.99    0.85
  31   3  26    1.62    1.11
  31   3  28    1.28    0.85
  31   3  30   -1.11    2.39
  31   4   1   -0.94    0.94
  31   4   3    1.88    1.19
  31   4   5    2.13    1.02
  31   4   7    2.73    1.11
  31   4   9    1.45    0.85
  31   4  11    0.17    0.60
  31   4  13    2.13    0.68
  31   4  15    7.68    1.79
  31   4  17    0.09    0.85
  31   4  19   10.07    3.41
  31   4  21    2.81    1.28
  31   4  23    3.07    1.36
  31   4  25   -0.26    1.54
  31   4  27    0.94    1.71
  31   4  29   14.84    8.62
  31   5   0    0.85    1.02
  31   5   2    2.81    1.11
  31   5   4    0.09    0.94
  31   5   6    0.43    0.94
  31   5   8    1.19    1.28
  31   5  10   -0.68    0.77
  31   5  12    3.24    0.85
  31   5  14    5.89    1.71
  31   5  16    3.41    1.19
  31   5  18    3.07    1.36
  31   5  20   -0.17    1.11
  31   5  22    0.51    1.02
  31   5  24    0.17    1.19
  31   5  26   -0.26    0.77
  31   5  28    1.96    2.47
  31   6   1    1.79    0.85
  31   6   3    2.39    0.94
  31   6   5   -1.96    0.94
  31   6   7    2.64    1.19
  31   6   9    0.17    0.77
  31   6  11    0.26    0.68
  31   6  13    0.34    0.51
  31   6  15    1.19    0.77
  31   6  17   -0.60    0.85
  31   6  19    2.56    1.11
  31   6  21    0.51    0.77
  31   6  23    2.56    1.28
  31   6  25    0.00    1.02
  31   6  27   -1.71    1.11
  31   6  29   -1.11    1.88
  31   7   0    1.62    0.94
  31   7   2    2.73    1.11
  31   7   4    5.12    1.71
  31   7   6   -0.09    0.94
  31   7   8   -0.43    0.77
  31   7  10   -0.68    0.68
  31   7  12    0.60    0.51
  31   7  14   -0.60    0.68
  31   7  16   -0.17    0.68
  31   7  18    0.09    1.02
  31   7  20    0.26    0.85
  31   7  22    1.19    0.85
  31   7  24   -2.30    1.02
  31   7  26   -0.43    1.11
  31   7  28    1.96    1.62
  31   8   1   -0.94    0.85
  31   8   3    8.87    5.03
  31   8   5   -1.96    0.85
  31   8   7    1.45    0.77
  31   8   9    0.85    0.68
  31   8  11    0.00    0.77
  31   8  13    0.09    0.51
  31   8  15    0.09    0.68
  31   8  17    0.60    0.85
  31   8  19   -1.88    0.85
  31   8  21    0.00    0.94
  31   8  23    0.94    0.85
  31   8  25    1.96    1.36
  31   8  27    0.00    1.28
  31   8  29    0.60    1.54
  31   9   0   -0.51    0.85
  31   9   2    1.19    0.77
  31   9   4   -0.26    0.85
  31   9   6   -0.68    0.77
  31   9   8    0.77    0.77
  31   9  10    0.17    0.77
  31   9  12    0.77    0.60
  31   9  14    1.45    0.68
  31   9  16    0.34    0.77
  31   9  18    2.13    0.85
  31   9  20    0.94    1.02
  31   9  22    0.68    1.36
  31   9  24    0.43    1.11
  31   9  26   -1.28    1.11
  31   9  28    0.09    1.54
  31  10   1    2.13    1.54
  31  10   3    4.95    2.64
  31  10   5    1.88    1.28
  31  10   7    1.96    0.68
  31  10   9   -0.34    0.68
  31  10  11   -0.68    0.68
  31  10  13    1.02    0.60
  31  10  15    0.51    0.68
  31  10  17    4.18    1.71
  31  10  19    0.51    0.85
  31  10  21   -0.43    0.85
  31  10  23    0.68    0.85
  31  10  25    2.81    1.45
  31  10  27    6.74    4.18
  31  11   0    0.26    0.51
  31  11   2    1.45    0.68
  31  11   4   -0.26    0.60
  31  11   6   -0.17    0.60
  31  11   8    0.09    0.60
  31  11  10    1.36    0.68
  31  11  12    0.34    0.60
  31  11  14    0.85    0.51
  31  11  16    0.94    0.68
  31  11  18   -0.43    0.77
  31  11  20    0.00    0.68
  31  11  22    1.45    0.77
  31  11  24    1.19    1.19
  31  11  26    0.00    1.71
  31  11  28    1.45    1.11
  31  12   1    0.51    0.51
  31  12   3    2.30    0.94
  31  12   5    3.75    0.94
  31  12   7    0.17    0.51
  31  12   9   -0.60    0.60
  31  12  11    0.43    0.60
  31  12  13    4.35    1.02
  31  12  15    6.48    1.45
  31  12  17    7.51    2.22
  31  12  19    1.11    0.77
  31  12  21    0.17    0.85
  31  12  23   -1.19    1.19
  31  12  25   -0.51    1.19
  31  12  27    2.05    1.71
  31  13   0    2.47    0.68
  31  13   2    1.88    0.68
  31  13   4    0.34    0.51
  31  13   6   -0.26    0.51
  31  13   8    0.85    0.51
  31  13  10    0.85    0.51
  31  13  12    4.01    0.94
  31  13  14    8.36    1.45
  31  13  16    7.59    1.54
  31  13  18    1.88    0.85
  31  13  20    0.51    0.94
  31  13  22   -2.56    1.02
  31  13  24   -1.71    1.02
  31  13  26    2.47    2.47
  31  14   1   -0.77    0.77
  31  14   3    5.46    1.71
  31  14   5    9.38    1.88
  31  14   7    0.43    0.68
  31  14   9    1.96    0.77
  31  14  11    0.77    0.51
  31  14  13    5.71    1.36
  31  14  15   12.20    2.05
  31  14  17    9.47    1.88
  31  14  19    4.44    1.71
  31  14  21    2.22    1.11
  31  14  23   -0.51    0.85
  31  14  25   -1.45    1.28
  31  15   0   28.49    6.48
  31  15   2   17.83    4.09
  31  15   4    8.44    2.64
  31  15   6    2.30    1.28
  31  15   8   -0.68    0.77
  31  15  10    0.09    0.60
  31  15  12    3.07    0.85
  31  15  14   13.65    1.88
  31  15  16   10.32    1.79
  31  15  18    5.63    1.45
  31  15  20    0.77    0.60
  31  15  22   -1.19    0.77
  31  15  24   -0.09    0.94
  31  15  26   -0.17    1.79
  31  16   1    0.09    0.85
  31  16   3    1.36    1.02
  31  16   5    3.92    1.62
  31  16   7    0.94    0.85
  31  16   9    1.19    0.85
  31  16  11    1.19    0.77
  31  16  13    6.99    1.62
  31  16  15   16.89    2.73
  31  16  17   16.12    2.30
  31  16  19    4.35    1.28
  31  16  21    1.54    0.68
  31  16  23   -0.26    0.85
  31  16  25   -0.60    1.36
  31  17   0    2.47    1.54
  31  17   2    1.62    1.02
  31  17   4    0.60    0.85
  31  17   6    0.85    0.85
  31  17   8   -0.26    0.77
  31  17  10    1.54    0.85
  31  17  12    4.44    1.71
  31  17  14   14.67    2.90
  31  17  16   13.90    2.05
  31  17  18    5.29    1.19
  31  17  20    0.34    0.60
  31  17  22   -0.60    0.60
  31  17  24    0.68    1.02
  31  18   1    2.39    1.96
  31  18   3    0.94    1.02
  31  18   5    2.99    1.19
  31  18   7   -0.77    0.85
  31  18   9   -0.51    0.68
  31  18  11    0.77    0.77
  31  18  13    2.73    1.11
  31  18  15    9.98    2.13
  31  18  17    5.29    1.02
  31  18  19    1.62    1.02
  31  18  21    0.51    0.43
  31  18  23    0.51    0.77
  31  19   0   29.68    8.87
  31  19   2   35.48   12.62
  31  19   4   12.54    3.16
  31  19   6    2.30    1.02
  31  19   8    1.02    1.02
  31  19  10    1.54    0.68
  31  19  12    2.05    0.85
  31  19  14    0.77    1.11
  31  19  16    5.29    1.71
  31  19  18    2.99    1.02
  31  19  20    0.17    0.51
  31  19  22   -0.34    0.43
  31  20   1   -0.60    0.94
  31  20   3    0.51    1.11
  31  20   5    4.78    1.54
  31  20   7   -0.51    1.02
  31  20   9    4.95    1.28
  31  20  11    0.09    0.68
  31  20  13    0.26    0.77
  31  20  15    0.60    0.68
  31  20  17    0.34    0.51
  31  20  19    0.60    0.51
  31  20  21    0.00    0.60
  31  20  23    0.34    0.60
  31  21   0    5.63    2.56
  31  21   2    3.07    1.45
  31  21   4    0.85    0.94
  31  21   6   -0.17    0.94
  31  21   8    0.60    0.68
  31  21  10    0.51    0.94
  31  21  12   -0.34    0.85
  31  21  14    1.36    1.28
  31  21  16    0.77    0.60
  31  21  18    0.09    0.60
  31  21  20    0.34    0.51
  31  21  22    0.51    1.36
  31  22   1   -1.19    0.94
  31  22   3   -0.51    1.11
  31  22   5   -0.34    0.94
  31  22   7    0.51    1.02
  31  22   9    0.26    1.19
  31  22  11    0.77    0.94
  31  22  13    0.09    0.68
  31  22  15    1.19    0.68
  31  22  17    0.26    0.51
  31  22  19   -0.34    0.43
  31  22  21    0.43    0.85
  31  23   0    2.64    1.11
  31  23   2   -2.73    1.28
  31  23   4    3.33    1.28
  31  23   6   -0.34    1.02
  31  23   8    0.85    1.28
  31  23  10   -0.77    0.94
  31  23  12   -0.68    0.85
  31  23  14    0.60    0.85
  31  23  16    0.00    0.68
  31  23  18   -0.85    0.68
  31  23  20   -0.09    0.43
  31  24   1    0.00    1.19
  31  24   3    1.02    0.85
  31  24   5    0.43    1.11
  31  24   7    1.36    1.11
  31  24   9    0.26    1.28
  31  24  11    0.00    0.94
  31  24  13    2.56    1.11
  31  24  15    1.88    1.19
  31  24  17    0.09    1.02
  31  24  19   -1.79    1.02
  31  25   0    7.51    3.84
  31  25   2    2.99    1.88
  31  25   4   -1.36    1.96
  31  25   6    0.60    1.02
  31  25   8    0.77    0.94
  31  25  10    0.34    1.02
  31  25  12   -0.77    1.11
  31  25  14    0.43    1.02
  31  25  16    0.51    0.68
  31  26   1    0.77    1.11
  31  26   3   -0.17    1.36
  31  26   5   -0.68    1.02
  31  26   7    0.34    0.94
  31  26   9    0.00    1.11
  31  26  11    1.45    1.36
  31  26  13   -0.68    1.02
  31  26  15    2.73    2.05
  31  27   0    8.44    5.97
  31  27   2    6.65    3.24
  31  27   4    1.28    2.56
  31  27   6    0.85    0.94
  31  27   8    1.71    1.45
  31  27  10   14.42    6.57
  31  27  12   13.73    6.48
  31  27  14   -4.69    3.41
  31  28   1    0.94    1.19
  31  28   3   -1.79    1.45
  31  28   5   -0.60    1.36
  31  28   7    0.51    2.22
  31  28   9   -0.43    1.19
  31  28  11   -1.96    1.02
  31  29   0   74.21   16.12
  31  29   2   71.48   19.19
  31  29   4   10.07    6.31
  31  29   6   -0.34    1.45
  31  29   8   -0.77    1.79
  31  30   1    0.00    1.19
  31  30   3   -2.22    2.22
  32   0   0    3.50    3.84
  32   1   1   -0.43    1.02
  32   1   3   -0.43    0.94
  32   1   5    1.79    1.19
  32   1   7   -1.02    1.11
  32   1   9    0.68    0.77
  32   1  11    0.60    0.68
  32   1  13    0.77    0.77
  32   1  15    0.43    0.77
  32   1  17    0.68    0.77
  32   1  19    0.77    0.85
  32   1  21    1.02    1.02
  32   1  23   -1.02    0.94
  32   1  25   -2.39    1.02
  32   1  27   -0.68    1.54
  32   1  29   -0.51    2.30
  32   2   0    2.13    1.36
  32   2   2   13.99    4.01
  32   2   4    0.00    1.11
  32   2   6    0.34    1.02
  32   2   8   -0.51    0.94
  32   2  10    1.36    0.77
  32   2  12    0.34    0.51
  32   2  14   18.68    3.33
  32   2  16    1.54    0.85
  32   2  18   60.82   13.14
  32   2  20    5.54    2.90
  32   2  22    9.55    3.33
  32   2  24    6.06    3.92
  32   2  26   12.37    6.74
  32   2  28   51.69   19.11
  32   3   1    0.68    1.19
  32   3   3   -0.34    1.19
  32   3   5    0.85    1.28
  32   3   7   -0.34    1.02
  32   3   9    0.77    0.77
  32   3  11    1.02    0.85
  32   3  13    4.69    1.11
  32   3  15    3.41    1.11
  32   3  17    1.36    1.02
  32   3  19    1.11    0.85
  32   3  21   -0.68    1.19
  32   3  23    0.34    0.85
  32   3  25    0.68    1.02
  32   3  27    1.02    1.62
  32   3  29    1.62    1.88
  32   4   0    2.13    1.11
  32   4   2   -1.11    1.19
  32   4   4   -0.51    0.94
  32   4   6    0.43    1.11
  32   4   8    0.00    0.85
  32   4  10    1.11    1.02
  32   4  12    1.45    0.68
  32   4  14   11.26    2.73
  32   4  16   -1.11    0.77
  32   4  18   16.04    4.09
  32   4  20    1.71    1.45
  32   4  22    3.84    2.22
  32   4  24    1.36    0.94
  32   4  26   -1.19    1.02
  32   4  28   19.62    8.10
  32   5   1    1.96    0.94
  32   5   3    0.77    1.02
  32   5   5    3.07    1.28
  32   5   7    1.79    1.11
  32   5   9    2.90    1.28
  32   5  11    4.01    1.28
  32   5  13   17.14    4.78
  32   5  15    4.69    1.45
  32   5  17   10.07    2.56
  32   5  19    1.28    0.85
  32   5  21   -0.94    0.77
  32   5  23    0.09    1.02
  32   5  25    0.77    1.28
  32   5  27    0.43    1.02
  32   5  29    2.30    2.39
  32   6   0    1.54    1.11
  32   6   2    0.77    1.02
  32   6   4    2.47    1.19
  32   6   6   11.43    4.61
  32   6   8    1.62    1.11
  32   6  10    3.67    1.19
  32   6  12    2.30    0.77
  32   6  14    1.02    0.60
  32   6  16   -0.26    0.77
  32   6  18    0.94    0.77
  32   6  20    0.43    1.11
  32   6  22    0.34    1.62
  32   6  24   -3.16    1.45
  32   6  26   -1.19    1.19
  32   6  28   -0.51    0.85
  32   7   1    1.28    0.94
  32   7   3   -1.62    1.11
  32   7   5    1.71    1.02
  32   7   7   -0.43    0.94
  32   7   9   -0.26    0.85
  32   7  11    0.77    0.94
  32   7  13    3.75    1.19
  32   7  15    1.62    0.77
  32   7  17   -0.77    0.85
  32   7  19    0.43    1.45
  32   7  21    0.26    1.02
  32   7  23   -0.77    0.85
  32   7  25   -0.51    1.02
  32   7  27    1.62    1.45
  32   8   0    2.30    0.94
  32   8   2    0.77    0.85
  32   8   4   -0.09    0.85
  32   8   6    1.11    0.85
  32   8   8    2.13    0.77
  32   8  10   -0.77    0.77
  32   8  12   -0.09    0.68
  32   8  14    1.28    0.77
  32   8  16    2.13    0.68
  32   8  18    0.94    1.02
  32   8  20    0.34    0.77
  32   8  22    0.43    1.45
  32   8  24    1.19    1.19
  32   8  26    0.51    1.36
  32   8  28    2.56    3.07
  32   9   1    0.09    0.85
  32   9   3   -0.77    0.94
  32   9   5    2.05    0.94
  32   9   7   -0.77    0.85
  32   9   9    1.28    0.77
  32   9  11    0.17    0.94
  32   9  13    0.09    0.77
  32   9  15    0.60    0.51
  32   9  17    1.28    0.77
  32   9  19    0.51    0.68
  32   9  21   -0.26    0.77
  32   9  23    0.43    0.68
  32   9  25    0.85    1.28
  32   9  27    7.59    9.55
  32  10   0   -0.43    0.94
  32  10   2    1.11    0.77
  32  10   4    2.56    1.62
  32  10   6    4.09    1.45
  32  10   8    0.00    0.77
  32  10  10    0.43    0.60
  32  10  12   -0.17    0.68
  32  10  14   -0.51    0.43
  32  10  16    1.71    1.19
  32  10  18    1.28    1.19
  32  10  20    0.00    0.77
  32  10  22   -0.09    0.94
  32  10  24    1.71    0.85
  32  10  26   12.71    7.59
  32  11   1    0.34    0.68
  32  11   3    1.62    0.85
  32  11   5    3.75    1.02
  32  11   7    1.71    0.77
  32  11   9    0.68    0.77
  32  11  11    1.88    0.68
  32  11  13    2.05    0.60
  32  11  15    2.90    1.11
  32  11  17    0.51    0.68
  32  11  19    0.77    0.68
  32  11  21   -0.09    0.94
  32  11  23    0.68    1.02
  32  11  25   -0.17    1.19
  32  11  27   -0.26    3.07
  32  12   0    4.86    1.02
  32  12   2    2.05    0.60
  32  12   4    0.94    0.68
  32  12   6   11.26    2.47
  32  12   8    0.00    0.68
  32  12  10    0.09    0.77
  32  12  12    2.81    0.94
  32  12  14    7.59    1.62
  32  12  16   12.97    2.47
  32  12  18    0.60    1.19
  32  12  20   -1.36    0.85
  32  12  22    0.77    0.94
  32  12  24   -0.51    1.19
  32  12  26   19.19    9.98
  32  13   1    1.19    0.51
  32  13   3    2.05    0.94
  32  13   5   15.18    3.24
  32  13   7    2.47    0.77
  32  13   9    0.17    0.60
  32  13  11   -0.34    0.51
  32  13  13    5.71    1.54
  32  13  15   13.48    2.22
  32  13  17    7.16    1.96
  32  13  19    1.19    1.11
  32  13  21    0.26    0.94
  32  13  23   -1.19    0.85
  32  13  25   -1.45    1.36
  32  14   0   18.59    4.01
  32  14   2   24.65    4.78
  32  14   4    5.03    1.19
  32  14   6    1.11    0.51
  32  14   8   -0.09    0.68
  32  14  10    0.09    0.51
  32  14  12    5.97    1.19
  32  14  14    7.59    1.71
  32  14  16   18.25    3.07
  32  14  18    5.80    2.30
  32  14  20    3.07    1.45
  32  14  22   -1.02    0.85
  32  14  24    1.36    1.11
  32  14  26   -1.79    1.45
  32  15   1    1.71    0.68
  32  15   3    1.88    0.85
  32  15   5    3.58    1.19
  32  15   7    0.34    0.68
  32  15   9    0.68    0.60
  32  15  11    1.79    0.85
  32  15  13   19.87    3.07
  32  15  15   20.56    2.81
  32  15  17   18.00    2.99
  32  15  19    3.58    1.02
  32  15  21   -0.26    0.68
  32  15  23    0.34    1.19
  32  15  25   -1.88    1.36
  32  16   0    0.00    1.02
  32  16   2    1.36    0.85
  32  16   4   -0.17    0.77
  32  16   6    1.79    1.02
  32  16   8    0.00    1.02
  32  16  10    2.56    1.19
  32  16  12    8.19    1.79
  32  16  14   20.30    3.58
  32  16  16    9.55    1.62
  32  16  18    5.20    1.45
  32  16  20    0.60    0.77
  32  16  22    0.09    0.60
  32  16  24    0.34    1.36
  32  17   1    1.36    1.02
  32  17   3    1.19    0.85
  32  17   5    0.34    1.02
  32  17   7    2.22    1.28
  32  17   9    0.51    0.68
  32  17  11    0.85    0.77
  32  17  13   11.09    2.05
  32  17  15   24.57    4.44
  32  17  17   15.61    2.30
  32  17  19    4.44    1.45
  32  17  21   -0.26    0.68
  32  17  23    0.00    0.60
  32  18   0   76.26   13.73
  32  18   2   34.55    9.04
  32  18   4   31.82    8.44
  32  18   6    1.54    1.02
  32  18   8    1.62    0.94
  32  18  10   -0.60    0.77
  32  18  12    0.68    1.02
  32  18  14   10.58    2.47
  32  18  16    7.34    1.79
  32  18  18    2.30    0.68
  32  18  20   -0.34    0.51
  32  18  22   -0.60    0.85
  32  19   1    0.00    1.02
  32  19   3   -0.34    0.85
  32  19   5    1.71    1.02
  32  19   7    1.19    1.45
  32  19   9   -0.51    0.68
  32  19  11    1.45    0.77
  32  19  13    4.18    1.45
  32  19  15    2.90    1.54
  32  19  17    3.50    1.28
  32  19  19    1.54    0.77
  32  19  21    0.26    0.51
  32  20   0    4.52    2.30
  32  20   2    8.62    2.30
  32  20   4   -0.43    1.02
  32  20   6    0.00    0.68
  32  20   8    0.34    0.77
  32  20  10    0.17    0.68
  32  20  12    1.02    0.85
  32  20  14    3.75    1.62
  32  20  16   -0.34    0.60
  32  20  18    0.94    0.68
  32  20  20   -0.26    0.43
  32  21   1    1.54    0.94
  32  21   3   -0.51    0.94
  32  21   5    1.02    0.85
  32  21   7    1.02    1.02
  32  21   9   -1.28    0.94
  32  21  11   -0.51    0.77
  32  21  13    0.43    0.77
  32  21  15    0.51    0.85
  32  21  17    0.17    0.60
  32  21  19    0.34    0.43
  32  22   0    5.89    2.56
  32  22   2    8.10    2.39
  32  22   4    1.36    1.62
  32  22   6    1.88    1.36
  32  22   8    0.34    1.36
  32  22  10    0.77    1.19
  32  22  12    0.43    0.94
  32  22  14    0.34    1.36
  32  22  16   -0.26    0.60
  32  22  18    0.60    0.77
  32  23   1    0.26    1.02
  32  23   3    1.19    1.11
  32  23   5   -1.54    1.36
  32  23   7    0.68    1.02
  32  23   9   -0.51    0.94
  32  23  11    2.05    1.11
  32  23  13   -1.28    1.02
  32  23  15   -0.26    0.94
  32  23  17    0.94    1.19
  32  24   0    5.37    2.13
  32  24   2    6.99    3.24
  32  24   4    0.77    1.28
  32  24   6    1.11    0.94
  32  24   8    2.05    1.45
  32  24  10    2.30    1.02
  32  24  12   -1.62    0.68
  32  24  14    1.62    3.84
  32  24  16    1.19    1.36
  32  25   1   -0.43    0.94
  32  25   3   -1.54    1.36
  32  25   5   -0.51    1.45
  32  25   7    0.34    1.19
  32  25   9   -0.09    1.19
  32  25  11   -0.60    1.02
  32  25  13    1.28    1.02
  32  25  15   -2.56    1.79
  32  26   0    9.81    5.37
  32  26   2    7.16    4.69
  32  26   4    0.51    1.11
  32  26   6    2.22    0.85
  32  26   8   10.75    4.18
  32  26  10   21.75   12.28
  32  26  12    8.36    4.69
  32  27   1    0.00    1.71
  32  27   3    0.17    1.19
  32  27   5   -0.26    0.94
  32  27   7    0.85    1.19
  32  27   9    1.79    1.96
  32  27  11   -0.51    1.11
  32  28   0   50.67   16.72
  32  28   2   55.02   33.69
  32  28   4   43.50   18.59
  32  28   6    2.39    1.36
  32  28   8   -1.71    1.88
  32  29   1   -2.05    1.28
  32  29   3    1.11    1.79
  32  29   5    3.58    0.85
  33   1   0    1.71    1.02
  33   1   2    3.16    1.19
  33   1   4    0.77    1.11
  33   1   6    2.39    0.94
  33   1   8   -0.51    0.85
  33   1  10    0.34    0.85
  33   1  12    0.77    0.77
  33   1  14    0.34    0.60
  33   1  16    0.94    0.85
  33   1  18    0.17    0.77
  33   1  20    1.11    0.94
  33   1  22   -0.34    0.85
  33   1  24    0.26    1.11
  33   1  26    0.85    2.22
  33   1  28    2.47    2.81
  33   2   1   -0.60    1.11
  33   2   3   -0.17    1.19
  33   2   5    1.79    1.11
  33   2   7    0.85    1.11
  33   2   9    2.56    1.19
  33   2  11    1.79    0.85
  33   2  13    3.50    1.02
  33   2  15    1.11    0.68
  33   2  17   12.11    2.99
  33   2  19    1.45    1.36
  33   2  21    3.58    1.96
  33   2  23    2.22    0.94
  33   2  25   -0.94    1.62
  33   2  27   -4.18    1.54
  33   3   0    1.19    1.19
  33   3   2    2.13    1.02
  33   3   4    1.54    1.11
  33   3   6    0.26    1.02
  33   3   8    2.56    1.02
  33   3  10    1.36    0.85
  33   3  12    1.45    0.77
  33   3  14    1.62    0.68
  33   3  16    0.17    0.77
  33   3  18    1.79    1.02
  33   3  20    1.02    1.19
  33   3  22   -0.26    1.02
  33   3  24   -0.94    1.11
  33   3  26   -1.88    1.62
  33   3  28   -0.77    0.34
  33   4   1    1.54    1.19
  33   4   3    2.47    0.94
  33   4   5    0.09    1.28
  33   4   7    0.60    0.85
  33   4   9    0.17    1.02
  33   4  11    0.60    0.77
  33   4  13    0.85    0.60
  33   4  15    0.77    0.60
  33   4  17    0.68    1.19
  33   4  19    6.99    6.82
  33   4  21    1.36    1.11
  33   4  23    1.11    1.02
  33   4  25   -1.88    1.54
  33   4  27    9.21    8.27
  33   5   0    2.22    1.62
  33   5   2    1.11    1.02
  33   5   4    0.60    1.19
  33   5   6    0.77    1.11
  33   5   8    1.36    1.02
  33   5  10    1.19    0.77
  33   5  12    4.18    1.79
  33   5  14    1.62    0.68
  33   5  16    0.26    0.68
  33   5  18   -0.77    0.77
  33   5  20    0.00    0.85
  33   5  22   -0.68    1.02
  33   5  24    0.77    1.02
  33   5  26   -1.45    1.19
  33   6   1    0.51    0.94
  33   6   3   -0.09    1.02
  33   6   5   -1.19    0.94
  33   6   7    1.79    1.02
  33   6   9    0.34    0.85
  33   6  11    0.26    0.77
  33   6  13    1.28    0.60
  33   6  15    1.28    0.51
  33   6  17    1.36    0.85
  33   6  19    0.09    0.77
  33   6  21    4.61    2.30
  33   6  23    1.54    1.02
  33   6  25   -0.68    1.02
  33   6  27   -1.19    1.45
  33   7   0   -0.51    1.02
  33   7   2    1.45    1.19
  33   7   4    0.85    0.94
  33   7   6    0.09    1.02
  33   7   8   -0.34    0.94
  33   7  10    1.62    1.28
  33   7  12    7.85    2.47
  33   7  14    5.29    1.62
  33   7  16   -0.26    0.77
  33   7  18    0.68    1.19
  33   7  20   -0.85    0.77
  33   7  22    1.54    1.02
  33   7  24    0.77    0.77
  33   7  26   -1.96    1.02
  33   8   1   -0.94    0.85
  33   8   3   -1.45    0.85
  33   8   5   -0.26    0.77
  33   8   7    1.28    0.94
  33   8   9   -1.71    0.85
  33   8  11   -0.85    0.77
  33   8  13   -0.77    0.60
  33   8  15    0.17    0.51
  33   8  17    0.43    0.77
  33   8  19   -0.94    0.68
  33   8  21    0.00    0.94
  33   8  23   -0.68    0.94
  33   8  25    1.02    1.36
  33   8  27   -6.40    3.84
  33   9   0   -0.43    1.02
  33   9   2    0.85    0.77
  33   9   4   -1.19    0.77
  33   9   6    0.94    0.68
  33   9   8    0.43    0.85
  33   9  10   -0.85    0.77
  33   9  12    2.39    1.19
  33   9  14   -0.17    0.51
  33   9  16   -0.26    0.51
  33   9  18    0.85    0.68
  33   9  20    1.02    0.77
  33   9  22   -0.34    0.85
  33   9  24    0.26    0.94
  33   9  26   -2.64    0.94
  33  10   1    0.94    1.11
  33  10   3    0.51    0.85
  33  10   5    2.05    0.94
  33  10   7    7.68    2.81
  33  10   9   -0.09    0.85
  33  10  11    0.68    0.68
  33  10  13    0.09    0.68
  33  10  15    2.13    1.02
  33  10  17    0.09    0.68
  33  10  19   -1.71    0.68
  33  10  21   -0.77    0.77
  33  10  23   -0.68    1.02
  33  10  25   -1.36    1.19
  33  11   0    2.81    1.19
  33  11   2    0.85    0.85
  33  11   4   -0.77    0.77
  33  11   6    2.47    1.19
  33  11   8    0.60    0.77
  33  11  10    0.09    0.77
  33  11  12   -0.85    0.68
  33  11  14    0.77    0.60
  33  11  16    0.43    0.51
  33  11  18   -0.26    0.77
  33  11  20   -0.51    0.77
  33  11  22   -0.34    0.85
  33  11  24    2.13    1.11
  33  11  26    1.02    0.60
  33  12   1    1.11    0.68
  33  12   3    1.71    0.94
  33  12   5    4.95    1.11
  33  12   7    7.51    2.05
  33  12   9    0.43    0.68
  33  12  11   -0.43    0.60
  33  12  13    0.34    0.60
  33  12  15    5.63    1.54
  33  12  17    0.60    0.51
  33  12  19   -0.34    0.68
  33  12  21    1.11    0.85
  33  12  23   -0.60    1.02
  33  12  25   12.71    9.64
  33  13   0    2.13    0.94
  33  13   2    2.13    1.36
  33  13   4    1.96    1.62
  33  13   6   -0.43    0.60
  33  13   8   -0.34    0.60
  33  13  10    0.17    0.60
  33  13  12    0.43    0.51
  33  13  14    2.73    0.94
  33  13  16    2.81    1.02
  33  13  18    1.11    0.94
  33  13  20   -0.17    0.68
  33  13  22    0.34    0.94
  33  13  24   -0.77    0.85
  33  14   1    0.17    0.51
  33  14   3    0.17    0.60
  33  14   5    1.19    0.60
  33  14   7    4.26    1.11
  33  14   9    0.00    0.60
  33  14  11    1.45    0.60
  33  14  13    1.79    1.02
  33  14  15   12.37    2.30
  33  14  17    4.18    1.02
  33  14  19    0.85    0.77
  33  14  21    0.68    0.77
  33  14  23   -1.02    0.94
  33  15   0    2.13    0.94
  33  15   2    1.28    0.85
  33  15   4    0.85    0.60
  33  15   6    0.85    0.60
  33  15   8    0.94    0.60
  33  15  10    1.54    0.60
  33  15  12    7.85    1.71
  33  15  14    8.79    2.05
  33  15  16    6.06    1.54
  33  15  18    5.46    1.36
  33  15  20    0.51    0.68
  33  15  22    0.09    0.85
  33  16   1    0.85    0.60
  33  16   3    1.02    0.68
  33  16   5    1.19    0.68
  33  16   7    1.45    0.77
  33  16   9   -0.77    0.68
  33  16  11    0.09    0.60
  33  16  13    2.64    0.85
  33  16  15    9.30    2.30
  33  16  17    8.10    1.96
  33  16  19    4.44    1.54
  33  16  21    0.09    0.68
  33  16  23    0.43    0.94
  33  17   0    5.89    2.39
  33  17   2   10.24    3.33
  33  17   4    3.24    1.54
  33  17   6    0.51    0.85
  33  17   8    1.62    0.77
  33  17  10   -0.51    0.60
  33  17  12    0.00    0.60
  33  17  14    3.92    1.19
  33  17  16    5.89    1.36
  33  17  18    4.01    1.02
  33  17  20    0.26    0.60
  33  17  22   -0.94    1.19
  33  18   1    1.45    0.85
  33  18   3    0.43    0.85
  33  18   5    1.88    1.36
  33  18   7    2.13    1.02
  33  18   9    0.26    0.68
  33  18  11    0.34    0.68
  33  18  13    1.11    0.77
  33  18  15    2.13    1.11
  33  18  17    4.18    1.28
  33  18  19    1.02    0.60
  33  18  21    0.68    0.77
  33  19   0    2.81    1.45
  33  19   2    0.77    0.85
  33  19   4    0.00    0.94
  33  19   6   -1.11    0.85
  33  19   8   -0.43    0.68
  33  19  10   -0.09    0.68
  33  19  12    0.85    1.11
  33  19  14    1.88    1.19
  33  19  16    0.60    1.11
  33  19  18    0.51    0.51
  33  19  20    0.51    0.43
  33  20   1   -1.45    0.94
  33  20   3    0.43    0.85
  33  20   5    2.05    0.68
  33  20   7    0.34    0.85
  33  20   9    0.60    0.85
  33  20  11    0.51    0.60
  33  20  13   -0.26    0.77
  33  20  15    0.43    0.77
  33  20  17    0.51    0.60
  33  20  19   -0.09    0.60
  33  21   0    6.06    2.64
  33  21   2   11.34    3.84
  33  21   4    5.97    2.90
  33  21   6    4.86    2.39
  33  21   8   -0.34    0.85
  33  21  10   -0.09    0.94
  33  21  12    0.17    0.85
  33  21  14   -0.43    0.68
  33  21  16   -1.02    0.60
  33  21  18   -0.51    0.43
  33  22   1    1.02    0.85
  33  22   3   -0.17    1.02
  33  22   5    0.68    1.02
  33  22   7    0.94    0.85
  33  22   9   -0.17    1.19
  33  22  11   -0.51    0.85
  33  22  13    0.17    0.85
  33  22  15    1.19    0.85
  33  22  17   -0.94    0.68
  33  23   0   -0.43    1.28
  33  23   2    2.05    1.19
  33  23   4    0.94    1.11
  33  23   6   -1.88    1.02
  33  23   8    0.77    1.54
  33  23  10    1.02    0.77
  33  23  12   -0.60    0.94
  33  23  14    2.05    0.85
  33  23  16   -0.17    1.11
  33  24   1    0.26    1.02
  33  24   3    0.34    1.02
  33  24   5   -0.60    1.02
  33  24   7   -0.94    0.94
  33  24   9    0.34    0.94
  33  24  11   -1.45    1.11
  33  24  13    1.11    1.28
  33  24  15    0.60    0.09
  33  25   0   -0.34    1.11
  33  25   2   -1.11    1.45
  33  25   4    0.94    1.36
  33  25   6   -0.09    1.62
  33  25   8    3.41    2.30
  33  25  10   10.15    5.54
  33  25  12   -0.34    1.71
  33  26   1   -0.77    1.36
  33  26   3   -1.19    1.54
  33  26   5    1.88    1.36
  33  26   7    1.45    1.11
  33  26   9    2.13    1.19
  33  26  11   -1.19    0.43
  33  27   0    9.13    7.42
  33  27   2    5.63    5.89
  33  27   4    3.33    1.28
  33  27   6    0.60    1.62
  33  27   8    1.36    2.47
  33  28   1   -3.33    2.22
  33  28   3   -1.62    1.02
  34   0   0   55.70   27.98
  34   1   1   -1.88    1.28
  34   1   3   -0.26    0.94
  34   1   5    1.02    1.19
  34   1   7   -0.51    1.02
  34   1   9    0.60    1.02
  34   1  11   -0.43    0.77
  34   1  13    1.54    0.60
  34   1  15    0.51    0.51
  34   1  17    0.68    0.77
  34   1  19    0.43    1.02
  34   1  21    0.68    0.77
  34   1  23    0.00    1.28
  34   1  25   -0.09    0.94
  34   2   0    5.20    3.67
  34   2   2   -0.77    1.36
  34   2   4   -0.60    1.11
  34   2   6   -0.43    1.02
  34   2   8    2.22    1.54
  34   2  10    1.02    1.19
  34   2  12    0.94    0.85
  34   2  14    6.31    1.62
  34   2  16    8.53    2.30
  34   2  18    1.11    0.77
  34   2  20    4.52    2.22
  34   2  22    1.71    0.85
  34   2  24    0.17    0.94
  34   2  26    8.62    4.86
  34   3   1    1.36    1.02
  34   3   3    0.34    1.19
  34   3   5   -0.68    1.02
  34   3   7    2.22    1.11
  34   3   9   -0.09    0.94
  34   3  11    0.60    1.02
  34   3  13    1.54    1.02
  34   3  15    2.39    0.77
  34   3  17   -1.02    0.68
  34   3  19    0.26    0.68
  34   3  21    0.09    0.85
  34   3  23   -1.45    1.19
  34   3  25    0.34    1.28
  34   4   0   10.83    3.67
  34   4   2    0.00    1.28
  34   4   4    2.13    1.02
  34   4   6   -1.02    1.11
  34   4   8   -1.02    1.11
  34   4  10   -0.77    0.77
  34   4  12    0.26    1.19
  34   4  14    3.24    1.36
  34   4  16    4.35    1.11
  34   4  18   -0.51    0.60
  34   4  20    4.18    1.71
  34   4  22    0.51    1.19
  34   4  24    0.26    0.85
  34   4  26   -2.05    1.62
  34   5   1    0.94    1.19
  34   5   3    0.17    1.11
  34   5   5   -0.68    1.02
  34   5   7    5.03    4.95
  34   5   9    2.56    1.19
  34   5  11    2.56    1.19
  34   5  13    1.45    1.11
  34   5  15    1.71    0.60
  34   5  17    0.09    0.77
  34   5  19   -0.51    0.85
  34   5  21    0.68    0.77
  34   5  23    0.77    1.11
  34   5  25    0.43    1.54
  34   6   0    1.54    1.19
  34   6   2    0.60    1.02
  34   6   4    0.00    1.19
  34   6   6    1.36    0.85
  34   6   8    0.77    1.02
  34   6  10    0.26    0.77
  34   6  12    1.71    0.85
  34   6  14   -0.26    0.68
  34   6  16    1.45    1.02
  34   6  18   -0.09    0.60
  34   6  20    9.04    3.50
  34   6  22    0.77    0.94
  34   6  24    8.10    6.65
  34   6  26    0.77    1.19
  34   7   1   -1.71    1.11
  34   7   3    1.02    0.94
  34   7   5    0.43    0.94
  34   7   7    1.02    1.19
  34   7   9    3.07    1.36
  34   7  11    3.33    1.28
  34   7  13   -0.68    0.68
  34   7  15    0.77    0.51
  34   7  17   -0.77    0.60
  34   7  19   -0.26    0.77
  34   7  21    0.85    0.77
  34   7  23   -0.34    0.77
  34   7  25    1.11    1.54
  34   8   0   -1.11    1.28
  34   8   2    2.81    2.73
  34   8   4   -0.43    1.11
  34   8   6   -0.34    1.11
  34   8   8    1.45    0.94
  34   8  10    0.68    0.85
  34   8  12   -0.17    0.85
  34   8  14    0.85    0.77
  34   8  16    1.11    0.43
  34   8  18    0.09    0.77
  34   8  20    0.51    0.85
  34   8  22    1.11    0.85
  34   8  24    3.07    4.61
  34   9   1    1.28    0.94
  34   9   3    1.96    1.02
  34   9   5    5.03    2.22
  34   9   7    4.78    2.39
  34   9   9    3.50    2.30
  34   9  11    0.85    0.94
  34   9  13    0.85    0.77
  34   9  15   -0.09    0.51
  34   9  17    0.43    0.51
  34   9  19    0.17    0.68
  34   9  21    1.71    0.77
  34   9  23   -0.09    0.94
  34   9  25    2.73    2.22
  34  10   0    0.60    0.85
  34  10   2    1.02    1.19
  34  10   4   -0.43    0.94
  34  10   6   -0.17    0.85
  34  10   8   -0.51    0.77
  34  10  10    0.09    0.77
  34  10  12   -0.77    0.68
  34  10  14    0.77    0.85
  34  10  16    0.51    0.43
  34  10  18   -1.02    0.60
  34  10  20    0.17    0.77
  34  10  22    0.09    0.68
  34  10  24   20.56   13.05
  34  11   1   -0.34    0.85
  34  11   3    0.26    1.02
  34  11   5    4.69    2.13
  34  11   7    3.16    1.11
  34  11   9    1.96    1.28
  34  11  11   -0.09    0.68
  34  11  13   -0.34    0.77
  34  11  15    0.00    0.60
  34  11  17    0.94    0.51
  34  11  19    0.85    0.68
  34  11  21   -1.19    0.94
  34  11  23   -0.94    0.77
  34  12   0    1.11    1.11
  34  12   2    2.05    0.77
  34  12   4    0.51    0.94
  34  12   6    2.81    1.11
  34  12   8   -0.51    0.77
  34  12  10    1.54    0.94
  34  12  12    1.19    0.60
  34  12  14    2.39    1.02
  34  12  16    1.62    0.51
  34  12  18    1.28    0.60
  34  12  20   -0.60    0.68
  34  12  22    1.02    0.77
  34  12  24   -1.96    1.79
  34  13   1   -0.60    0.68
  34  13   3   -1.28    0.77
  34  13   5    1.96    1.19
  34  13   7    1.62    0.94
  34  13   9    0.17    0.77
  34  13  11   -0.26    0.68
  34  13  13    3.16    1.79
  34  13  15    4.44    1.36
  34  13  17    0.77    0.77
  34  13  19   -0.60    0.77
  34  13  21    0.85    1.02
  34  13  23   -1.02    1.02
  34  14   0    2.73    1.02
  34  14   2    2.90    1.19
  34  14   4    0.09    0.68
  34  14   6    0.00    0.51
  34  14   8    2.47    0.85
  34  14  10    0.34    1.02
  34  14  12    4.78    1.54
  34  14  14    8.36    2.56
  34  14  16    1.36    0.77
  34  14  18    3.67    1.19
  34  14  20   -0.34    0.94
  34  14  22    1.45    0.77
  34  15   1    0.94    0.51
  34  15   3    0.94    0.51
  34  15   5    2.22    0.94
  34  15   7    0.17    0.51
  34  15   9   -0.60    0.51
  34  15  11    0.09    0.60
  34  15  13    7.16    1.88
  34  15  15    9.47    2.81
  34  15  17   13.14    2.99
  34  15  19    1.11    1.02
  34  15  21    0.60    0.77
  34  16   0   18.68    4.52
  34  16   2   10.83    2.39
  34  16   4    1.79    0.94
  34  16   6    3.50    1.19
  34  16   8    0.09    0.51
  34  16  10   -0.51    0.51
  34  16  12    0.77    0.60
  34  16  14    3.16    1.11
  34  16  16    2.64    1.62
  34  16  18    2.99    1.11
  34  16  20    0.09    0.60
  34  17   1    0.51    0.77
  34  17   3    0.51    0.68
  34  17   5   -0.68    0.68
  34  17   7   -0.60    0.60
  34  17   9    0.00    0.60
  34  17  11    1.11    0.68
  34  17  13    2.64    1.19
  34  17  15    4.35    1.28
  34  17  17    7.34    2.13
  34  17  19    1.36    0.77
  34  17  21    0.85    1.28
  34  18   0    0.26    0.85
  34  18   2   -0.09    0.68
  34  18   4    0.60    0.68
  34  18   6    1.19    0.77
  34  18   8   -0.09    0.60
  34  18  10    1.11    0.77
  34  18  12    0.51    0.94
  34  18  14    3.33    1.19
  34  18  16    0.94    0.68
  34  18  18    2.30    1.11
  34  18  20    0.09    0.85
  34  19   1    0.09    0.77
  34  19   3   -0.60    0.68
  34  19   5   -0.09    0.77
  34  19   7    1.54    0.77
  34  19   9    1.11    0.68
  34  19  11    1.19    0.85
  34  19  13    2.30    1.45
  34  19  15    2.39    1.02
  34  19  17    1.45    0.85
  34  19  19    0.60    0.77
  34  20   0    5.63    3.33
  34  20   2    4.35    3.07
  34  20   4    2.56    2.05
  34  20   6    3.07    1.96
  34  20   8    1.28    0.77
  34  20  10    0.51    0.94
  34  20  12    0.51    0.68
  34  20  14    0.00    0.77
  34  20  16    0.26    0.60
  34  20  18    0.00    0.43
  34  21   1    0.26    0.77
  34  21   3   -1.28    0.77
  34  21   5    0.51    0.68
  34  21   7    0.00    1.02
  34  21   9    1.02    0.77
  34  21  11   -0.60    0.60
  34  21  13   -0.43    1.02
  34  21  15   -0.60    0.85
  34  21  17   -1.96    0.94
  34  22   0   -0.43    1.02
  34  22   2   -0.34    0.77
  34  22   4   -1.11    1.36
  34  22   6   -0.34    0.85
  34  22   8   -1.54    1.02
  34  22  10   -0.17    0.77
  34  22  12   -0.60    0.94
  34  22  14    0.26    0.85
  34  23   1    0.17    1.02
  34  23   3   -0.51    1.02
  34  23   5    1.02    1.28
  34  23   7   -0.51    0.94
  34  23   9   -0.77    1.02
  34  23  11   -0.43    0.94
  34  23  13    0.34    1.36
  34  24   0   -1.36    1.19
  34  24   2   -0.43    1.02
  34  24   4    0.94    1.11
  34  24   6    1.11    1.54
  34  24   8   -0.68    1.54
  34  24  10    9.81    3.92
  34  24  12   -2.30    2.64
  34  25   1   -0.09    1.62
  34  25   3    1.19    1.79
  34  25   5    0.09    1.19
  34  25   7   -1.28    1.96
  34  25   9   -2.13    1.19
  34  26   0   10.66    9.04
  34  26   2   20.64   13.31
  34  26   4   -0.09    2.30
  34  26   6    0.51    0.94
  35   1   0    0.77    1.45
  35   1   2    1.28    1.36
  35   1   4    0.34    1.02
  35   1   6    1.96    0.77
  35   1   8   -0.17    0.94
  35   1  10   -0.09    0.77
  35   1  12    0.85    0.77
  35   1  14    0.00    0.60
  35   1  16    0.60    0.51
  35   1  18   -0.43    0.60
  35   1  20    0.34    0.77
  35   1  22    0.09    0.94
  35   1  24   -0.94    0.85
  35   2   1    2.90    1.36
  35   2   3    0.77    1.28
  35   2   5   -0.09    1.11
  35   2   7    0.34    1.02
  35   2   9    0.17    1.02
  35   2  11    1.45    0.94
  35   2  13    2.81    1.79
  35   2  15    1.02    0.68
  35   2  17   -0.09    0.51
  35   2  19   -0.77    1.02
  35   2  21   -1.19    1.11
  35   2  23    0.17    0.77
  35   2  25    0.00    1.28
  35   3   0    1.11    1.02
  35   3   2   -0.43    1.28
  35   3   4    0.43    1.02
  35   3   6    1.11    1.02
  35   3   8    0.60    1.11
  35   3  10    0.77    1.62
  35   3  12    0.60    0.94
  35   3  14   -0.09    0.68
  35   3  16   -0.77    0.51
  35   3  18   -0.94    0.60
  35   3  20    1.36    0.94
  35   3  22   -0.60    1.11
  35   3  24    7.34    5.03
  35   4   1   -1.28    1.19
  35   4   3    2.64    1.28
  35   4   5    0.51    1.28
  35   4   7    0.34    1.02
  35   4   9   -0.85    1.02
  35   4  11   -0.60    0.77
  35   4  13   -0.17    1.19
  35   4  15    0.60    0.60
  35   4  17    0.17    0.51
  35   4  19   -0.17    0.77
  35   4  21   -0.51    1.19
  35   4  23    4.78    3.16
  35   4  25   -3.07    1.11
  35   5   0   -0.09    1.28
  35   5   2    0.51    1.28
  35   5   4   -0.51    0.85
  35   5   6   -0.60    1.02
  35   5   8    1.02    0.85
  35   5  10    1.28    1.36
  35   5  12    7.16    2.47
  35   5  14    1.02    0.85
  35   5  16   -0.17    0.51
  35   5  18    0.34    0.68
  35   5  20    0.00    0.85
  35   5  22   -0.17    0.94
  35   5  24   -0.34    1.02
  35   6   1    2.22    1.36
  35   6   3    2.30    0.94
  35   6   5    1.54    1.11
  35   6   7   -2.22    0.94
  35   6   9    0.68    1.02
  35   6  11   -0.94    0.77
  35   6  13   -0.34    1.02
  35   6  15    0.51    0.68
  35   6  17   -1.54    0.51
  35   6  19   -0.51    0.77
  35   6  21   -1.11    1.02
  35   6  23    5.97    2.90
  35   6  25   -0.43    0.68
  35   7   0    0.68    0.94
  35   7   2   -1.02    1.02
  35   7   4    0.51    0.94
  35   7   6   -0.43    0.85
  35   7   8    1.36    1.36
  35   7  10    0.94    2.05
  35   7  12    4.52    2.13
  35   7  14   -0.60    0.85
  35   7  16    1.19    0.77
  35   7  18    0.26    0.51
  35   7  20   -0.77    0.85
  35   7  22   -0.43    0.85
  35   7  24    0.09    0.94
  35   8   1    1.88    0.85
  35   8   3    1.71    1.11
  35   8   5    0.60    1.11
  35   8   7    1.19    1.02
  35   8   9   -0.77    0.94
  35   8  11    1.19    0.77
  35   8  13    0.85    0.94
  35   8  15    0.60    0.68
  35   8  17   -0.09    0.51
  35   8  19   -0.94    0.68
  35   8  21    0.85    0.94
  35   8  23    0.09    1.02
  35   9   0    1.62    1.45
  35   9   2   -1.62    0.94
  35   9   4    0.09    1.11
  35   9   6   -2.47    0.85
  35   9   8    0.85    0.85
  35   9  10    1.36    1.45
  35   9  12    0.09    0.85
  35   9  14    0.68    0.68
  35   9  16    0.17    0.51
  35   9  18    0.09    0.43
  35   9  20    0.68    0.94
  35   9  22   -0.68    1.19
  35   9  24   -0.77    0.77
  35  10   1    1.02    0.94
  35  10   3    1.88    1.11
  35  10   5    0.34    1.11
  35  10   7    2.30    1.62
  35  10   9    0.85    1.45
  35  10  11   -0.09    0.85
  35  10  13    1.19    0.77
  35  10  15   -0.09    0.68
  35  10  17    1.02    0.60
  35  10  19    0.17    0.60
  35  10  21   -0.94    0.68
  35  10  23    5.71    4.44
  35  11   0   -1.62    0.77
  35  11   2    0.17    0.94
  35  11   4    0.68    0.77
  35  11   6    0.43    0.77
  35  11   8    0.09    0.77
  35  11  10    2.30    1.45
  35  11  12   -0.26    0.77
  35  11  14    0.34    0.68
  35  11  16    0.60    0.60
  35  11  18   -0.43    0.51
  35  11  20    0.00    0.85
  35  11  22    0.09    0.85
  35  12   1   -0.09    0.85
  35  12   3    1.36    1.02
  35  12   5    6.57    2.90
  35  12   7    1.79    1.19
  35  12   9    0.77    0.77
  35  12  11   -0.17    0.77
  35  12  13    1.19    0.68
  35  12  15   -0.09    0.85
  35  12  17    1.36    0.60
  35  12  19    0.17    0.51
  35  12  21   -1.02    1.02
  35  13   0   11.26    2.73
  35  13   2    1.62    1.45
  35  13   4    1.19    0.94
  35  13   6    1.71    0.94
  35  13   8    1.54    0.85
  35  13  10    0.17    0.68
  35  13  12    1.96    0.94
  35  13  14   -0.51    1.02
  35  13  16    2.81    1.28
  35  13  18    0.60    0.94
  35  13  20    0.34    0.68
  35  13  22   -2.39    1.11
  35  14   1   -0.43    0.60
  35  14   3   -0.60    0.60
  35  14   5    2.30    0.94
  35  14   7    1.79    0.94
  35  14   9   -0.85    0.77
  35  14  11    0.17    0.77
  35  14  13    2.99    1.19
  35  14  15    1.45    0.68
  35  14  17    1.96    1.28
  35  14  19    0.09    0.51
  35  14  21    0.17    1.02
  35  15   0    0.94    0.68
  35  15   2    0.68    0.85
  35  15   4    1.45    0.60
  35  15   6    1.88    0.77
  35  15   8   -0.09    0.60
  35  15  10    0.60    0.60
  35  15  12   -1.02    0.77
  35  15  14   -0.94    0.68
  35  15  16    0.34    0.85
  35  15  18    0.34    0.51
  35  15  20   -0.51    0.43
  35  16   1    0.60    0.43
  35  16   3   -0.09    0.51
  35  16   5    0.34    0.51
  35  16   7    0.34    0.51
  35  16   9    0.17    0.51
  35  16  11    0.68    0.60
  35  16  13    3.84    1.62
  35  16  15    1.71    0.94
  35  16  17    1.02    0.94
  35  16  19   -0.85    0.51
  35  17   0    0.77    0.60
  35  17   2   -0.26    0.51
  35  17   4    0.43    0.60
  35  17   6   -0.17    0.51
  35  17   8    0.17    0.51
  35  17  10    0.85    0.51
  35  17  12    0.17    0.51
  35  17  14    1.54    0.85
  35  17  16    0.17    0.85
  35  17  18    1.28    0.85
  35  18   1   -0.94    0.68
  35  18   3    0.00    0.68
  35  18   5    0.26    0.60
  35  18   7    0.09    0.60
  35  18   9    0.00    0.51
  35  18  11   -0.34    0.60
  35  18  13   -0.43    0.68
  35  18  15   -0.34    0.77
  35  18  17    0.60    0.77
  35  19   0    1.11    1.11
  35  19   2   -0.34    0.85
  35  19   4   -0.68    0.68
  35  19   6    2.22    0.85
  35  19   8   -0.51    0.68
  35  19  10   -0.68    0.51
  35  19  12    0.34    0.51
  35  19  14    0.34    0.51
  35  19  16   -0.26    0.43
  35  20   1    0.94    0.77
  35  20   3    1.36    0.77
  35  20   5    0.43    0.60
  35  20   7    0.26    0.85
  35  20   9   -1.28    0.68
  35  20  11   -0.60    0.68
  35  20  13   -0.17    0.60
  35  20  15   -0.09    0.51
  35  21   0   -0.77    0.77
  35  21   2    0.60    1.19
  35  21   4   -0.26    0.94
  35  21   6   -1.28    0.77
  35  21   8    2.56    1.02
  35  21  10    0.43    0.77
  35  21  12   -1.02    0.77
  35  21  14   -0.34    0.60
  35  22   1    9.72    8.19
  35  22   3   -1.36    1.19
  35  22   5   -1.28    1.19
  35  22   7    1.96    1.02
  35  22   9    0.34    0.68
  35  22  11    1.02    1.28
  35  22  13    1.62    1.28
  35  23   0   -1.02    0.85
  35  23   2   -1.79    1.28
  35  23   4   -0.26    1.02
  35  23   6   -0.34    1.19
  35  23   8   10.92    5.80
  35  23  10   -0.43    1.45
  35  24   1    0.77    1.02
  35  24   3    0.51    1.19
  35  24   5   -2.73    1.19
  35  24   7   -1.54    1.19
  35  24   9    0.09    0.77
  35  25   0   -0.17    0.68
  35  25   2    1.71    1.02
  35  25   4   -2.05    1.36
  35  25   6   -2.81    5.54
  36   0   0   16.89    8.70
  36   1   1   -0.68    1.11
  36   1   3   -0.60    1.19
  36   1   5   -0.43    0.85
  36   1   7    1.28    1.11
  36   1   9    2.22    2.22
  36   1  11    0.85    0.94
  36   1  13    0.00    0.85
  36   1  15   -0.43    0.60
  36   1  17   -0.94    0.51
  36   1  19   -1.54    0.77
  36   1  21   -0.43    0.85
  36   1  23    0.00    1.02
  36   2   0    3.84    2.99
  36   2   2   35.65   12.79
  36   2   4    0.34    1.02
  36   2   6    5.03    2.47
  36   2   8   -1.79    0.94
  36   2  10   -0.26    1.02
  36   2  12    0.77    1.02
  36   2  14    0.77    1.02
  36   2  16   -0.26    0.51
  36   2  18    0.51    0.60
  36   2  20   -0.34    0.77
  36   2  22   -1.28    0.68
  36   2  24   -9.47    2.90
  36   3   1   -0.09    1.02
  36   3   3    0.00    1.11
  36   3   5   -0.43    1.19
  36   3   7    0.94    0.94
  36   3   9    1.79    1.11
  36   3  11    3.41    2.05
  36   3  13    1.54    0.94
  36   3  15    0.00    0.68
  36   3  17   -0.77    0.43
  36   3  19    0.26    0.68
  36   3  21    1.54    1.36
  36   3  23   -0.34    1.28
  36   4   0    3.75    2.13
  36   4   2    0.94    1.45
  36   4   4    0.09    1.02
  36   4   6    0.00    1.02
  36   4   8    0.85    0.94
  36   4  10   -0.26    0.94
  36   4  12    1.62    1.36
  36   4  14   -0.34    1.19
  36   4  16   -0.09    0.60
  36   4  18    0.00    0.51
  36   4  20   -1.54    1.11
  36   4  22    0.51    1.45
  36   5   1    0.17    1.19
  36   5   3   13.05   12.97
  36   5   5    0.85    0.85
  36   5   7   -0.85    1.36
  36   5   9    5.03    2.39
  36   5  11    5.03    2.56
  36   5  13    2.90    1.88
  36   5  15   -0.60    0.60
  36   5  17   -0.09    0.51
  36   5  19   -1.36    0.77
  36   5  21    1.11    1.36
  36   5  23    7.42    4.86
  36   6   0    0.51    1.36
  36   6   2    5.97    2.64
  36   6   4    1.11    1.11
  36   6   6    1.45    1.79
  36   6   8   -0.51    1.11
  36   6  10   -1.62    0.94
  36   6  12   -0.51    0.94
  36   6  14   -0.17    1.54
  36   6  16   -0.43    0.68
  36   6  18   -0.34    0.51
  36   6  20   -0.68    0.77
  36   6  22    0.00    1.19
  36   7   1    1.28    1.11
  36   7   3   -1.19    1.02
  36   7   5    2.47    0.85
  36   7   7    2.56    1.79
  36   7   9    2.90    1.36
  36   7  11    0.51    1.45
  36   7  13    0.26    1.02
  36   7  15    0.51    0.68
  36   7  17    0.17    0.51
  36   7  19    1.96    0.77
  36   7  21   -2.56    1.02
  36   7  23    0.00    1.11
  36   8   0    2.99    2.13
  36   8   2   -0.68    0.94
  36   8   4   -0.60    1.36
  36   8   6   -0.17    1.02
  36   8   8   -2.22    1.11
  36   8  10    0.17    0.85
  36   8  12   -1.19    1.02
  36   8  14    0.34    0.85
  36   8  16   -0.51    0.68
  36   8  18    0.26    0.51
  36   8  20   -0.68    0.68
  36   8  22    0.43    1.28
  36   9   1    1.88    0.94
  36   9   3    0.77    1.45
  36   9   5    6.40    3.58
  36   9   7    5.12    1.88
  36   9   9    7.25    3.84
  36   9  11    3.58    2.05
  36   9  13    0.77    0.85
  36   9  15    0.26    0.77
  36   9  17    0.51    0.68
  36   9  19    0.68    0.77
  36   9  21   -1.02    1.19
  36  10   0   -0.26    0.94
  36  10   2   -1.54    1.02
  36  10   4   -1.88    0.85
  36  10   6    1.28    1.02
  36  10   8    4.44    1.45
  36  10  10    0.85    1.11
  36  10  12    1.36    2.05
  36  10  14   -0.26    0.68
  36  10  16    1.11    0.85
  36  10  18    0.43    0.51
  36  10  20   -0.60    0.60
  36  10  22   -0.60    2.13
  36  11   1    0.26    0.85
  36  11   3   -0.51    0.77
  36  11   5    3.07    1.79
  36  11   7   11.26    3.75
  36  11   9    4.69    1.71
  36  11  11    1.19    1.02
  36  11  13    1.02    0.77
  36  11  15    0.85    1.45
  36  11  17   -0.94    0.68
  36  11  19    0.26    0.51
  36  11  21    1.45    0.85
  36  12   0   13.56    4.69
  36  12   2    4.09    1.79
  36  12   4    2.81    1.36
  36  12   6    0.09    0.77
  36  12   8   -0.85    0.77
  36  12  10   -0.85    0.85
  36  12  12    0.00    0.94
  36  12  14   -0.51    0.68
  36  12  16    1.45    0.85
  36  12  18    0.34    0.60
  36  12  20    0.17    0.51
  36  13   1    0.17    0.77
  36  13   3    0.00    0.77
  36  13   5    3.67    1.19
  36  13   7    1.79    1.45
  36  13   9    1.54    1.19
  36  13  11    2.13    0.94
  36  13  13    0.17    0.77
  36  13  15    0.94    0.94
  36  13  17    0.26    0.85
  36  13  19    0.94    0.68
  36  14   0   -0.34    0.94
  36  14   2    0.77    0.85
  36  14   4    1.11    0.85
  36  14   6    3.50    2.05
  36  14   8    0.60    0.77
  36  14  10   -0.94    0.68
  36  14  12    0.43    0.68
  36  14  14    0.34    0.94
  36  14  16    0.51    1.11
  36  14  18   -0.34    1.11
  36  14  20    0.09    1.11
  36  15   1   -0.34    0.68
  36  15   3   -0.26    0.77
  36  15   5    0.17    0.68
  36  15   7   -0.51    0.77
  36  15   9    0.43    0.60
  36  15  11   -2.13    0.85
  36  15  13   -0.09    1.11
  36  15  15   -0.68    0.94
  36  15  17   -0.51    0.85
  36  15  19   -0.26    0.85
  36  16   0    0.26    0.68
  36  16   2    0.09    0.51
  36  16   4    1.02    0.60
  36  16   6    0.17    0.51
  36  16   8    0.51    0.68
  36  16  10   -0.26    0.68
  36  16  12    0.60    0.60
  36  16  14   -0.26    0.94
  36  16  16   -0.17    1.02
  36  16  18    1.54    0.34
  36  17   1   -0.43    0.51
  36  17   3   -0.09    0.51
  36  17   5    1.02    0.51
  36  17   7    0.26    0.51
  36  17   9    0.60    0.60
  36  17  11   -0.60    0.77
  36  17  13    0.00    0.68
  36  17  15    4.26    1.96
  36  17  17    0.17    0.94
  36  18   0    1.11    0.60
  36  18   2    0.17    0.51
  36  18   4    0.43    0.51
  36  18   6   -0.43    0.51
  36  18   8    2.47    2.39
  36  18  10   -0.17    0.51
  36  18  12    0.51    0.60
  36  18  14    0.60    1.02
  36  18  16   -0.60    1.28
  36  19   1    0.17    0.77
  36  19   3    0.43    0.68
  36  19   5    0.26    0.68
  36  19   7    0.17    0.51
  36  19   9    0.34    0.68
  36  19  11    0.85    0.68
  36  19  13    0.09    0.68
  36  19  15   -3.50    1.96
  36  20   0   -0.68    0.85
  36  20   2   -0.68    0.68
  36  20   4    0.17    0.77
  36  20   6    0.60    0.77
  36  20   8    0.26    0.85
  36  20  10    0.34    0.68
  36  20  12   -1.02    0.68
  36  20  14    0.17    0.43
  36  21   1    0.77    1.11
  36  21   3   -0.34    1.19
  36  21   5   -0.60    0.94
  36  21   7    0.09    1.45
  36  21   9    1.79    2.05
  36  21  11    1.79    1.88
  36  22   0   -1.96    1.36
  36  22   2   -0.17    0.94
  36  22   4    8.10    3.07
  36  22   6   -0.85    1.02
  36  22   8    3.24    2.39
  36  22  10    1.19    0.85
  36  23   1    0.26    0.77
  36  23   3    1.11    1.96
  36  23   5   -0.94    0.60
  36  23   7   14.59    6.06
  36  24   0    1.19    2.30
  36  24   2    0.09    1.79
  37   1   0   -1.79    1.19
  37   1   2    2.13    1.19
  37   1   4   -1.02    1.19
  37   1   6   -0.43    1.19
  37   1   8    2.56    1.36
  37   1  10    1.11    0.94
  37   1  12    0.85    0.77
  37   1  14   -1.02    0.68
  37   1  16    0.51    0.60
  37   1  18    0.09    0.51
  37   1  20   -0.60    0.85
  37   1  22   -0.17    1.19
  37   2   1    0.00    1.28
  37   2   3    1.02    1.45
  37   2   5    0.17    1.19
  37   2   7   -1.19    1.11
  37   2   9   -0.68    1.11
  37   2  11    1.88    1.62
  37   2  13    0.43    0.77
  37   2  15    1.28    1.02
  37   2  17    1.19    0.60
  37   2  19   -0.17    0.68
  37   2  21    0.85    0.77
  37   3   0    0.17    1.45
  37   3   2    1.62    1.79
  37   3   4    0.77    1.19
  37   3   6   -1.88    0.94
  37   3   8    1.54    1.02
  37   3  10    2.39    0.94
  37   3  12    2.64    1.36
  37   3  14    0.43    0.85
  37   3  16    1.28    0.77
  37   3  18    0.68    0.60
  37   3  20    0.68    0.94
  37   3  22   -2.39    1.88
  37   4   1    0.34    1.02
  37   4   3   -0.60    1.19
  37   4   5    0.26    0.85
  37   4   7   -1.36    1.02
  37   4   9   -1.28    1.11
  37   4  11    0.43    0.94
  37   4  13   -0.51    0.94
  37   4  15    1.54    1.02
  37   4  17   -0.77    0.60
  37   4  19    0.26    0.51
  37   4  21   -1.45    0.77
  37   5   0   -0.43    1.19
  37   5   2    1.28    1.02
  37   5   4   -0.09    1.36
  37   5   6    6.06    2.47
  37   5   8    4.01    1.71
  37   5  10   -0.17    1.71
  37   5  12    2.39    1.71
  37   5  14    4.18    2.30
  37   5  16   -0.77    0.77
  37   5  18    0.77    0.60
  37   5  20    2.90    1.45
  37   5  22   -0.34    0.77
  37   6   1    1.02    1.02
  37   6   3    0.17    1.45
  37   6   5    0.85    1.62
  37   6   7   -0.17    0.94
  37   6   9   -0.77    1.54
  37   6  11    1.28    0.94
  37   6  13    0.09    0.85
  37   6  15    0.68    1.11
  37   6  17    0.09    0.68
  37   6  19    0.26    0.51
  37   6  21    0.43    1.02
  37   7   0   -1.71    0.94
  37   7   2    1.96    1.11
  37   7   4   -0.17    0.94
  37   7   6   -0.51    0.85
  37   7   8    0.00    1.36
  37   7  10    0.26    1.36
  37   7  12    0.94    0.94
  37   7  14   -0.94    1.02
  37   7  16    0.09    0.77
  37   7  18   -0.34    0.60
  37   7  20    0.43    0.85
  37   8   1    1.62    1.11
  37   8   3    0.68    1.11
  37   8   5    7.59    2.81
  37   8   7    1.96    1.19
  37   8   9   -1.02    1.45
  37   8  11   -1.45    0.85
  37   8  13    1.11    0.94
  37   8  15    0.00    0.85
  37   8  17   -0.34    0.85
  37   8  19    0.51    0.43
  37   8  21   -0.09    0.85
  37   9   0   -1.62    0.85
  37   9   2    0.85    1.02
  37   9   4    5.20    3.50
  37   9   6   -1.19    1.11
  37   9   8   -0.17    1.19
  37   9  10   -1.88    1.02
  37   9  12    0.77    1.11
  37   9  14    0.34    0.77
  37   9  16   -0.51    0.77
  37   9  18   -0.34    0.77
  37   9  20    1.88    1.02
  37  10   1    1.45    1.45
  37  10   3    0.34    1.11
  37  10   5    5.63    3.33
  37  10   7    1.11    1.02
  37  10   9    1.36    1.71
  37  10  11    1.19    0.85
  37  10  13   -0.68    0.94
  37  10  15    1.54    0.85
  37  10  17    1.45    0.94
  37  10  19   -0.17    0.60
  37  11   0   -1.19    1.11
  37  11   2    1.79    1.79
  37  11   4   -0.43    1.19
  37  11   6   -0.26    0.85
  37  11   8    0.17    0.85
  37  11  10    0.51    0.85
  37  11  12    0.77    0.94
  37  11  14   -0.51    0.60
  37  11  16   -0.77    0.77
  37  11  18    0.94    1.02
  37  11  20    0.51    0.68
  37  12   1   -2.13    0.94
  37  12   3   -0.77    0.77
  37  12   5    2.56    1.36
  37  12   7   -0.77    1.02
  37  12   9    1.19    1.28
  37  12  11    1.02    1.02
  37  12  13   -0.68    0.85
  37  12  15   -0.26    1.02
  37  12  17    0.00    0.68
  37  12  19    1.79    1.19
  37  13   0   -0.09    0.94
  37  13   2    0.77    0.77
  37  13   4    1.02    0.94
  37  13   6    1.36    1.11
  37  13   8    0.00    0.77
  37  13  10    0.17    0.85
  37  13  12   -2.64    0.94
  37  13  14    1.36    0.94
  37  13  16   -0.51    1.45
  37  13  18   -0.17    0.77
  37  14   1   -0.51    0.68
  37  14   3    0.60    0.85
  37  14   5    0.51    1.02
  37  14   7    1.62    0.77
  37  14   9   -0.34    0.94
  37  14  11   -0.43    0.85
  37  14  13    1.28    1.02
  37  14  15    0.94    1.11
  37  14  17   -1.11    0.68
  37  15   0   -0.94    0.77
  37  15   2    1.96    1.19
  37  15   4   -0.34    0.85
  37  15   6   -0.26    0.85
  37  15   8   -0.34    0.94
  37  15  10    0.85    0.77
  37  15  12    0.77    0.85
  37  15  14    0.85    0.77
  37  15  16    1.36    0.85
  37  16   1    0.77    0.60
  37  16   3   -0.09    0.77
  37  16   5   -0.09    0.68
  37  16   7   -0.26    0.77
  37  16   9    0.17    0.85
  37  16  11   -1.02    0.60
  37  16  13   -0.85    1.28
  37  16  15   -2.47    1.11
  37  17   0    0.09    0.60
  37  17   2    0.60    0.60
  37  17   4    0.94    0.60
  37  17   6    0.09    0.51
  37  17   8    0.94    0.77
  37  17  10    0.09    0.85
  37  17  12    0.09    0.94
  37  17  14    1.54    0.94
  37  18   1   -0.17    0.51
  37  18   3   -0.60    0.51
  37  18   5    0.60    0.60
  37  18   7   -0.34    0.68
  37  18   9    0.94    0.85
  37  18  11    0.60    0.68
  37  18  13   -0.17    1.19
  37  19   0    0.68    0.51
  37  19   2    0.26    0.51
  37  19   4   -0.51    0.60
  37  19   6    0.09    0.51
  37  19   8   -0.17    0.60
  37  19  10   -0.34    0.60
  37  19  12    0.60    0.77
  37  20   1   -0.34    0.77
  37  20   3   -0.51    0.77
  37  20   5    3.67    1.54
  37  20   7    2.90    1.36
  37  20   9    0.51    0.77
  37  20  11   -0.17    0.26
  37  21   0    0.34    0.77
  37  21   2    0.34    0.94
  37  21   4   -0.51    0.94
  37  21   6    1.28    1.02
  37  21   8   -1.79    1.02
  37  22   1   -0.77    1.19
  37  22   3   -1.02    0.77
  38   0   0    1.88    5.89
  38   1   1    3.58    1.02
  38   1   3   -0.77    1.36
  38   1   5    0.68    1.11
  38   1   7   -0.60    1.02
  38   1   9    0.34    1.02
  38   1  11   -0.17    0.85
  38   1  13   -1.11    1.02
  38   1  15   -0.51    1.11
  38   1  17    0.26    0.85
  38   1  19   -0.51    0.77
  38   1  21   -1.19    1.28
  38   2   0    0.85    0.94
  38   2   2    6.65    4.44
  38   2   4    0.09    1.45
  38   2   6    2.30    2.81
  38   2   8    0.09    1.28
  38   2  10    7.34    4.01
  38   2  12   -0.26    0.85
  38   2  14    5.80    2.56
  38   2  16    0.68    0.85
  38   2  18    0.00    0.51
  38   2  20    0.60    0.51
  38   3   1   -0.09    1.28
  38   3   3    0.26    1.36
  38   3   5    0.77    1.11
  38   3   7    1.36    1.02
  38   3   9   -0.51    0.85
  38   3  11   -0.51    0.94
  38   3  13    0.94    0.85
  38   3  15   -0.17    1.02
  38   3  17    1.45    0.85
  38   3  19   -1.02    0.60
  38   3  21   -2.39    3.33
  38   4   0   23.29    9.04
  38   4   2   -0.85    1.19
  38   4   4   20.81    7.25
  38   4   6    2.30    1.19
  38   4   8    9.38    4.95
  38   4  10    3.16    0.85
  38   4  12    2.99    1.79
  38   4  14   -0.60    0.94
  38   4  16   -1.88    0.94
  38   4  18    0.51    0.85
  38   4  20    0.26    0.51
  38   5   1    0.51    0.94
  38   5   3    0.09    1.19
  38   5   5    1.19    1.02
  38   5   7   -0.43    1.02
  38   5   9   -1.02    1.11
  38   5  11   -0.34    1.19
  38   5  13    2.47    1.36
  38   5  15    0.43    1.02
  38   5  17    0.00    0.68
  38   5  19    1.79    1.11
  38   6   0   -1.71    1.11
  38   6   2    3.16    2.13
  38   6   4   -0.26    1.02
  38   6   6   -0.51    0.94
  38   6   8    0.85    1.45
  38   6  10   -0.43    1.02
  38   6  12   -0.77    0.85
  38   6  14    0.26    0.85
  38   6  16    0.17    0.77
  38   6  18    3.67    2.13
  38   6  20   -0.26    0.77
  38   7   1    0.17    1.36
  38   7   3    0.26    1.11
  38   7   5    1.19    1.54
  38   7   7    1.62    1.36
  38   7   9    1.79    1.54
  38   7  11    0.34    1.11
  38   7  13    4.26    1.88
  38   7  15   -1.88    1.11
  38   7  17    0.60    0.94
  38   7  19    5.89    3.24
  38   8   0    2.05    2.05
  38   8   2    1.11    0.94
  38   8   4    9.72    4.01
  38   8   6    0.09    0.85
  38   8   8    1.19    1.36
  38   8  10   -0.94    1.28
  38   8  12   -0.94    0.77
  38   8  14   -0.68    0.94
  38   8  16   -0.43    1.02
  38   8  18    4.69    2.81
  38   9   1    0.60    1.19
  38   9   3   -0.09    1.02
  38   9   5    7.34    2.99
  38   9   7    1.19    1.19
  38   9   9    2.39    1.11
  38   9  11   -1.19    1.28
  38   9  13    0.17    1.11
  38   9  15   -0.51    0.94
  38   9  17    0.09    0.85
  38   9  19   -0.26    0.60
  38  10   0    0.34    2.99
  38  10   2    0.34    1.45
  38  10   4    0.77    1.19
  38  10   6   -0.51    1.28
  38  10   8   -0.09    1.28
  38  10  10   -0.51    1.11
  38  10  12    0.09    1.02
  38  10  14   -0.17    1.02
  38  10  16    0.85    0.77
  38  10  18   -1.54    0.43
  38  11   1    0.09    1.54
  38  11   3    0.68    1.02
  38  11   5    6.48    3.75
  38  11   7   -1.45    1.19
  38  11   9    2.22    1.71
  38  11  11    0.51    1.19
  38  11  13    0.85    2.13
  38  11  15    0.60    1.19
  38  11  17   -0.26    0.77
  38  12   0   -0.34    1.19
  38  12   2    0.43    1.11
  38  12   4    2.47    1.71
  38  12   6    0.26    0.94
  38  12   8   -0.77    1.02
  38  12  10   -0.43    1.19
  38  12  12   -1.19    1.02
  38  12  14   -0.09    1.11
  38  12  16    0.09    0.85
  38  13   1    0.77    0.85
  38  13   3    1.11    0.85
  38  13   5    1.54    0.85
  38  13   7    1.79    1.62
  38  13   9   -0.43    1.02
  38  13  11    0.85    1.02
  38  13  13    1.62    1.36
  38  13  15    1.19    1.02
  38  14   0    4.35    2.47
  38  14   2    2.13    2.81
  38  14   4   -1.11    1.11
  38  14   6    0.26    1.11
  38  14   8    0.00    1.02
  38  14  10    0.17    1.28
  38  14  12   -0.85    1.28
  38  14  14    1.36    1.19
  38  15   1   -0.26    0.77
  38  15   3    0.94    1.11
  38  15   5   -0.17    1.28
  38  15   7    1.11    1.02
  38  15   9    1.28    0.94
  38  15  11   -0.77    0.94
  38  15  13   -0.60    1.28
  38  16   0   -1.28    0.77
  38  16   2   -0.09    0.77
  38  16   4   -1.79    0.85
  38  16   6    0.09    0.77
  38  16   8   -0.34    0.85
  38  16  10    1.19    0.94
  38  16  12   -0.60    1.11
  38  16  14   -0.60    0.94
  38  17   1    0.51    0.68
  38  17   3   -0.94    0.60
  38  17   5   -0.17    0.85
  38  17   7    0.00    0.85
  38  17   9   -1.79    0.94
  38  17  11    0.43    1.28
  38  18   0    4.18    1.79
  38  18   2   -1.54    0.77
  38  18   4    1.02    0.77
  38  18   6   -1.02    0.68
  38  18   8    0.09    0.85
  38  18  10   -0.17    0.94
  38  19   1    0.17    0.60
  38  19   3    1.11    0.68
  38  19   5    1.28    1.11
  38  19   7    0.51    0.85
  38  19   9   -1.71    1.19
  38  20   0    0.51    0.60
  38  20   2   -0.09    0.51
  38  20   4    0.94    0.60
  38  20   6   -0.68    0.34
  38  21   1    4.09    3.75
  38  21   3    0.34    1.19
  39   1   0   -1.45    1.45
  39   1   2    0.00    1.28
  39   1   4    0.94    1.02
  39   1   6    0.17    1.28
  39   1   8    0.68    1.19
  39   1  10    2.47    1.02
  39   1  12    0.43    1.19
  39   1  14    0.51    1.02
  39   1  16    0.51    1.28
  39   1  18    0.09    1.02
  39   2   1    1.28    1.28
  39   2   3   -2.64    1.28
  39   2   5    3.33    1.96
  39   2   7    1.54    0.94
  39   2   9   -0.17    1.02
  39   2  11    0.26    1.28
  39   2  13   -0.51    0.77
  39   2  15    0.68    0.68
  39   2  17    2.64    2.30
  39   2  19    2.56    1.45
  39   3   0    0.34    1.36
  39   3   2   -0.51    1.54
  39   3   4    1.45    1.19
  39   3   6    0.60    1.36
  39   3   8    5.97    3.84
  39   3  10    1.96    1.19
  39   3  12   -0.09    1.02
  39   3  14   -0.26    0.85
  39   3  16    1.36    1.02
  39   3  18   -1.19    0.94
  39   4   1    0.34    1.36
  39   4   3    0.26    1.36
  39   4   5   -1.19    1.11
  39   4   7   -1.28    1.36
  39   4   9   -1.36    1.19
  39   4  11   -0.51    1.19
  39   4  13    0.51    1.02
  39   4  15    0.00    0.77
  39   4  17   -1.28    1.02
  39   5   0   -2.99    1.11
  39   5   2   -0.77    1.19
  39   5   4   -2.99    1.45
  39   5   6   -0.51    1.36
  39   5   8    2.73    1.02
  39   5  10   -1.02    1.19
  39   5  12   -1.88    1.45
  39   5  14    0.34    0.85
  39   5  16   -0.09    1.28
  39   5  18    0.00    0.68
  39   6   1   -0.77    1.36
  39   6   3    1.19    1.36
  39   6   5    1.54    1.02
  39   6   7    4.09    2.22
  39   6   9   -0.51    1.02
  39   6  11    0.34    0.94
  39   6  13    1.45    1.54
  39   6  15   -0.17    1.02
  39   6  17   -0.51    0.85
  39   7   0   -0.09    1.11
  39   7   2   -0.17    1.02
  39   7   4    1.79    1.62
  39   7   6    0.17    1.19
  39   7   8    3.41    1.71
  39   7  10    0.60    1.36
  39   7  12    0.77    1.02
  39   7  14   -0.17    1.02
  39   7  16    0.34    0.77
  39   7  18   -0.68    1.36
  39   8   1   -1.54    1.11
  39   8   3   -0.68    1.19
  39   8   5    1.02    1.28
  39   8   7   -0.34    1.79
  39   8   9    0.09    0.85
  39   8  11    0.34    1.11
  39   8  13   -1.11    1.11
  39   8  15    0.94    0.60
  39   8  17   -2.13    1.02
  39   9   0    0.43    2.30
  39   9   2   -1.88    1.28
  39   9   4   -0.43    1.11
  39   9   6    1.02    0.94
  39   9   8    2.05    1.11
  39   9  10    1.88    1.28
  39   9  12   -1.96    1.02
  39   9  14    1.79    1.19
  39   9  16   -1.45    0.94
  39  10   1    1.11    1.11
  39  10   3   -0.09    1.36
  39  10   5   -0.85    1.19
  39  10   7    9.21    5.03
  39  10   9    2.05    0.94
  39  10  11    1.88    0.85
  39  10  13   -1.28    1.45
  39  10  15   -0.51    0.77
  39  11   0    0.85    0.94
  39  11   2    1.54    0.94
  39  11   4   -1.96    1.54
  39  11   6    0.43    0.94
  39  11   8   -1.02    1.36
  39  11  10    0.34    0.85
  39  11  12    1.28    1.02
  39  11  14    0.34    1.11
  39  12   1    1.19    1.54
  39  12   3   -0.34    1.45
  39  12   5    0.68    1.28
  39  12   7   -1.71    1.36
  39  12   9   -0.34    1.19
  39  12  11    3.58    1.36
  39  12  13   -1.62    1.28
  39  13   0   -0.26    0.85
  39  13   2    0.60    1.02
  39  13   4    0.68    0.85
  39  13   6   -0.09    0.94
  39  13   8    1.11    1.11
  39  13  10   -0.09    0.85
  39  13  12    0.34    1.02
  39  14   1    1.36    0.94
  39  14   3    0.17    0.85
  39  14   5    0.34    1.11
  39  14   7   -0.09    1.28
  39  14   9   -0.94    1.02
  39  14  11   -1.71    1.02
  39  15   0    0.26    0.94
  39  15   2   -0.51    0.85
  39  15   4   -1.88    1.02
  39  15   6   -0.17    0.77
  39  15   8    1.28    0.60
  39  15  10   -0.51    0.60
  39  15  12   -0.34    0.68
  39  16   1    0.43    0.94
  39  16   3   -0.85    0.68
  39  16   5   -0.43    0.68
  39  16   7   -0.26    1.36
  39  16   9    1.88    1.19
  39  17   0   -0.51    1.11
  39  17   2    3.16    2.05
  39  17   4    1.45    1.02
  39  17   6    0.77    1.02
  39  17   8   -0.51    1.45
  39  18   1    0.34    0.68
  39  18   3   -2.81    1.28
  39  18   5    6.23    3.92
  39  19   0   -0.51    0.60
  39  19   2   -1.88    1.28
  39  19   4   -0.51    0.26
  40   0   0    5.37    2.81
  40   1   1    0.43    0.94
  40   1   3    1.96    1.88
  40   1   5   -0.51    1.62
  40   1   7   -0.26    1.62
  40   1   9   -0.26    1.11
  40   1  11   -1.19    1.11
  40   1  13   -0.68    1.02
  40   1  15    0.34    1.71
  40   2   0    0.51    1.28
  40   2   2    7.08    4.18
  40   2   4    0.43    1.02
  40   2   6   -0.34    1.79
  40   2   8   -0.43    1.62
  40   2  10    1.96    0.94
  40   2  12   -1.54    1.19
  40   2  14   -1.11    0.77
  40   2  16    6.23    4.01
  40   3   1   -0.51    0.77
  40   3   3   -2.13    1.28
  40   3   5    0.09    1.88
  40   3   7   -0.34    1.19
  40   3   9    0.94    1.54
  40   3  11   -0.26    1.02
  40   3  13    1.02    1.02
  40   3  15   -1.45    0.77
  40   4   0    5.29    2.30
  40   4   2    0.68    1.19
  40   4   4    3.67    5.80
  40   4   6    2.13    1.54
  40   4   8    1.02    1.28
  40   4  10   -0.51    1.36
  40   4  12   -2.64    1.28
  40   4  14   14.84   11.69
  40   4  16   -0.43    1.11
  40   5   1    4.01    1.36
  40   5   3   -1.19    1.02
  40   5   5   -1.71    1.02
  40   5   7   -1.62    0.94
  40   5   9    0.09    0.94
  40   5  11    0.85    1.19
  40   5  13   -1.02    1.36
  40   5  15   -0.51    1.36
  40   6   0    0.26    1.11
  40   6   2    6.74    4.78
  40   6   4    0.34    1.45
  40   6   6    4.26    5.37
  40   6   8   -1.11    1.36
  40   6  10    7.85    4.95
  40   6  12   -0.34    1.19
  40   6  14   -2.13    0.94
  40   7   1   -2.81    1.36
  40   7   3    0.51    1.28
  40   7   5    0.09    2.13
  40   7   7    0.34    1.62
  40   7   9    1.28    1.79
  40   7  11    1.96    1.62
  40   7  13    1.02    1.79
  40   7  15    1.79    0.77
  40   8   0    1.28    1.62
  40   8   2   -0.09    1.19
  40   8   4    1.36    1.28
  40   8   6   -1.36    1.71
  40   8   8    0.09    1.19
  40   8  10    4.18    3.16
  40   8  12   -1.54    0.94
  40   8  14    0.68    1.02
  40   9   1   -1.19    0.85
  40   9   3    1.11    1.19
  40   9   5   -0.34    1.28
  40   9   7   -2.73    1.54
  40   9   9    0.77    1.54
  40   9  11   -0.51    2.22
  40   9  13   -1.11    3.41
  40  10   0   -0.17    2.05
  40  10   2   -1.54    1.36
  40  10   4    0.09    1.28
  40  10   6   -2.30    1.36
  40  10   8   -1.79    1.54
  40  10  10   -1.19    1.62
  40  10  12   -0.51    1.62
  40  11   1   -0.26    1.19
  40  11   3   -0.68    1.02
  40  11   5    0.85    1.11
  40  11   7    1.28    1.19
  40  11   9    1.96    1.36
  40  11  11    0.60    1.28
  40  12   0    1.45    1.28
  40  12   2   -0.43    1.28
  40  12   4    0.68    0.85
  40  12   6    0.43    1.71
  40  12   8   -0.26    1.36
  40  12  10   -1.36    1.11
  40  12  12    0.60    1.36
  40  13   1    0.34    1.45
  40  13   3   -0.09    1.36
  40  13   5    0.77    1.19
  40  13   7    1.19    1.62
  40  13   9   -2.81    1.28
  40  14   0    0.68    1.02
  40  14   2    0.77    1.02
  40  14   4    0.68    1.28
  40  14   6    1.19    1.11
  40  14   8   -1.02    1.19
  40  15   1    1.28    1.45
  40  15   3   -1.62    1.11
  40  15   5    0.17    0.85
  40  15   7   -1.54    1.11
  40  16   0    0.43    2.73
  40  16   2    5.46    5.37
  40  16   4    6.99    5.80
  40  16   6    4.26    0.77
  40  17   1    0.43    1.02
  41   1   0    1.45    1.19
  41   1   2    0.00    1.62
  41   1   4    1.02    2.39
  41   1   6   -0.68    1.71
  41   1   8   -0.26    1.96
  41   1  10   -0.26    1.11
  41   1  12   -2.90    2.56
  41   1  14   -2.05    1.79
  41   2   1   -0.34    1.11
  41   2   3   -0.17    1.54
  41   2   5   -0.77    1.71
  41   2   7   -0.94    1.45
  41   2   9   -0.60    1.19
  41   2  11   -0.68    1.19
  41   2  13    0.34    1.71
  41   3   0    1.96    2.05
  41   3   2    0.34    1.28
  41   3   4   -4.01    2.22
  41   3   6   -0.17    1.45
  41   3   8    1.45    1.02
  41   3  10   -1.62    1.71
  41   3  12    0.77    0.94
  41   4   1   -0.94    2.05
  41   4   3    0.34    1.79
  41   4   5    1.96    1.19
  41   4   7   -1.62    1.36
  41   4   9    0.51    1.11
  41   4  11   -0.43    1.11
  41   4  13   -0.34    1.79
  41   5   0   -0.68    1.36
  41   5   2   -0.68    1.71
  41   5   4    0.34    2.64
  41   5   6   -0.68    1.02
  41   5   8   -1.88    0.94
  41   5  10    1.62    1.19
  41   5  12    0.94    2.64
  41   6   1    1.88    0.77
  41   6   3    0.94    1.71
  41   6   5   -1.62    0.94
  41   6   7    0.77    0.94
  41   6   9    1.88    1.71
  41   6  11   -0.17    1.54
  41   6  13    3.58    0.34
  41   7   0    1.11    1.88
  41   7   2    1.45    1.11
  41   7   4   -1.62    1.36
  41   7   6    1.02    1.11
  41   7   8   -0.60    1.45
  41   7  10   -1.71    2.90
  41   7  12    0.60    0.43
  41   8   1   -1.11    2.13
  41   8   3   -0.17    1.54
  41   8   5   -1.62    1.71
  41   8   7    1.45    1.36
  41   8   9   -1.28    0.85
  41   8  11    1.79    1.71
  41   9   0   -0.17    1.02
  41   9   2   -0.77    1.11
  41   9   4   -4.78    2.39
  41   9   6    1.19    1.45
  41   9   8    0.51    1.19
  41   9  10   -1.02    0.94
  41  10   1   -1.71    1.45
  41  10   3    0.68    1.88
  41  10   5   -0.60    1.02
  41  10   7   -0.94    0.77
  41  10   9   -0.60    3.41
  41  11   0   -0.60    2.39
  41  11   2    0.77    1.54
  41  11   4    1.02    1.71
  41  11   6    1.88    2.05
  41  11   8   -1.45    1.96
  41  12   1    0.77    2.30
  41  12   3   -1.71    1.36
  41  12   5   -2.73    1.19
  41  12   7   -1.19    2.13
  41  13   0    0.00    1.71
  41  13   2   -1.28    1.45
  41  13   4   -2.30    1.28
  41  14   1    1.45    1.19
  42   0   0   -3.75    2.05
  42   1   1   -2.13    1.62
  42   1   3    1.11    1.54
  42   1   5   -0.43    1.28
  42   1   7    1.45    1.36
  42   1   9   -0.17    0.68
  42   2   0    1.96    4.69
  42   2   2    4.69    1.19
  42   2   4    0.09    1.45
  42   2   6   -0.60    1.96
  42   2   8    1.79    1.62
  42   2  10   -5.97    1.11
  42   3   1   -0.34    2.05
  42   3   3    0.85    2.13
  42   3   5    0.94    1.96
  42   3   7   -0.34    1.36
  42   3   9   -3.24    2.13
  42   4   0    0.68    1.36
  42   4   2    1.19    1.54
  42   4   4    2.05    1.79
  42   4   6   -0.85    3.07
  42   4   8   -1.28    1.71
  42   5   1   -0.09    1.79
  42   5   3   -2.73    1.36
  42   5   5   -1.11    1.19
  42   5   7   -3.16    2.30
  42   5   9   -0.09    1.28
  42   6   0   -2.39    2.13
  42   6   2   -3.92    1.71
  42   6   4    2.30    1.45
  42   6   6   -1.54    1.28
  42   6   8    3.33    1.19
  42   7   1   -0.26    2.64
  42   7   3   -1.45    3.24
  42   7   5   -2.90    2.39
  42   7   7   -0.34    1.45
  42   8   0    1.54    1.71
  42   8   2    0.17    2.22
  42   8   4   -0.34    1.28
  42   8   6    0.85    1.88
  42   9   1    2.64    1.45
  42   9   3   -2.22    3.24
  42   9   5   -0.85    1.96
  42  10   0    1.11    3.50
  42  10   2    4.61    1.19
  43   1   0   -1.11    1.11
  43   1   2    0.51    2.30
  43   1   4   -1.71    0.94
  43   1   6    0.94    2.13
  43   2   1    0.43    2.13
  43   2   3   -0.17    1.54
  43   2   5   -0.09    2.90
  43   3   0   -3.07    2.56
  43   3   4    1.36    1.28
  43   4   1   -1.28    1.71
  43   5   0   -1.02    2.39
   0   0   0    0.00    0.00

_computing_structure_solution     'SHELXT 2018/2 (Sheldrick, 2018)'
;
_shelx_hkl_checksum   15627

_shelx_fab_file
;
    0    1    1   1122.19      0.00
    0    0    2   1506.41      0.00
    1    1    2   -343.45      0.00
    0    2    2   -129.28      0.00
    2    2    2   1534.06      0.00
    0    1    3   -123.96      0.00
    1    2    3     23.24      0.00
    0    3    3    231.08      0.00
    2    3    3    -16.70      0.00
    0    0    4   -403.64      0.00
    1    1    4    363.72      0.00
    1    3    4     14.02      0.00
    0    2    4   -437.97      0.00
    2    2    4   -210.47      0.00
    3    3    4     25.17      0.00
    0    4    4    163.02      0.00
    2    4    4    261.19      0.00
    4    4    4    133.43      0.00
    0    1    5   -131.60      0.00
    1    2    5    212.64      0.00
    1    4    5     36.78      0.00
    2    3    5    108.20      0.00
    0    3    5     54.40      0.00
    3    4    5    161.37      0.00
    0    5    5    236.73      0.00
    2    5    5     -8.14      0.00
    4    5    5     -7.18      0.00
    0    0    6   -112.37      0.00
    1    1    6    -77.22      0.00
    1    3    6   -103.01      0.00
    1    5    6    -27.74      0.00
    0    2    6     49.99      0.00
    2    2    6   -264.28      0.00
    2    4    6    -32.57      0.00
    3    3    6    121.81      0.00
    3    5    6     55.46      0.00
    0    4    6   -318.59      0.00
    4    4    6     90.75      0.00
    5    5    6     67.81      0.00
    0    6    6   -239.50      0.00
    2    6    6   -131.31      0.00
    4    6    6     78.39      0.00
    6    6    6    -95.91      0.00
    0    1    7    186.23      0.00
    1    2    7    -73.75      0.00
    1    4    7     70.23      0.00
    1    6    7    -55.43      0.00
    2    3    7    -36.84      0.00
    2    5    7     86.54      0.00
    0    3    7   -135.20      0.00
    3    4    7    -31.77      0.00
    3    6    7    -90.85      0.00
    4    5    7    105.33      0.00
    0    5    7    -72.67      0.00
    5    6    7     43.84      0.00
    0    7    7    -48.51      0.00
    2    7    7     35.02      0.00
    4    7    7    -58.49      0.00
    6    7    7    -18.58      0.00
    0    0    8    -56.90      0.00
    1    1    8    -85.07      0.00
    1    3    8     39.75      0.00
    1    5    8    115.48      0.00
    1    7    8     15.16      0.00
    0    2    8    106.42      0.00
    2    2    8    -41.72      0.00
    2    4    8    -27.48      0.00
    2    6    8     24.56      0.00
    3    3    8   -197.49      0.00
    3    5    8    -62.20      0.00
    3    7    8    -13.72      0.00
    0    4    8     15.26      0.00
    4    4    8   -104.61      0.00
    4    6    8     50.82      0.00
    5    5    8    -46.11      0.00
    5    7    8    -73.14      0.00
    0    6    8   -159.60      0.00
    6    6    8      6.25      0.00
    7    7    8     40.12      0.00
    0    8    8    185.69      0.00
    2    8    8    -49.89      0.00
    4    8    8     34.15      0.00
    6    8    8    -25.02      0.00
    8    8    8    -45.56      0.00
    0    1    9    111.18      0.00
    1    2    9    -85.59      0.00
    1    4    9   -108.33      0.00
    1    6    9     34.40      0.00
    1    8    9     -6.31      0.00
    2    3    9   -212.45      0.00
    2    5    9   -103.61      0.00
    2    7    9    -26.24      0.00
    0    3    9    151.91      0.00
    3    4    9    -39.12      0.00
    3    6    9     83.43      0.00
    3    8    9    -24.21      0.00
    4    5    9     30.62      0.00
    4    7    9     35.62      0.00
    0    5    9     93.20      0.00
    5    6    9     -3.50      0.00
    5    8    9     32.10      0.00
    6    7    9     27.91      0.00
    0    7    9     37.43      0.00
    7    8    9     12.18      0.00
    0    9    9     77.55      0.00
    2    9    9     26.89      0.00
    4    9    9    -13.83      0.00
    6    9    9     37.95      0.00
    8    9    9     30.40      0.00
    0    0   10     23.91      0.00
    1    1   10    -73.56      0.00
    1    3   10    -73.88      0.00
    1    5   10    -14.33      0.00
    1    7   10     -3.40      0.00
    1    9   10     13.64      0.00
    0    2   10     50.35      0.00
    2    2   10    -26.98      0.00
    2    4   10    -35.70      0.00
    2    6   10     47.52      0.00
    2    8   10    -41.58      0.00
    3    3   10     30.77      0.00
    3    5   10    -12.70      0.00
    3    7   10     32.89      0.00
    3    9   10    -42.15      0.00
    0    4   10    115.41      0.00
    4    4   10    171.00      0.00
    4    6   10    -36.07      0.00
    4    8   10     26.30      0.00
    5    5   10      2.67      0.00
    5    7   10     44.42      0.00
    5    9   10     -6.55      0.00
    0    6   10    -45.24      0.00
    6    6   10    -84.89      0.00
    6    8   10     15.04      0.00
    7    7   10    -18.22      0.00
    7    9   10    -12.21      0.00
    0    8   10     -2.86      0.00
    8    8   10    -36.41      0.00
    9    9   10     30.65      0.00
    0   10   10     -3.65      0.00
    2   10   10     56.91      0.00
    4   10   10    -33.53      0.00
    6   10   10     39.52      0.00
    8   10   10      6.43      0.00
   10   10   10     10.60      0.00
    0    1   11    -23.62      0.00
    1    2   11     37.27      0.00
    1    4   11     27.74      0.00
    1    6   11      8.01      0.00
    1    8   11     26.85      0.00
    1   10   11     -0.93      0.00
    2    3   11    -23.82      0.00
    2    5   11     30.98      0.00
    2    7   11     19.27      0.00
    2    9   11    -31.17      0.00
    0    3   11      6.79      0.00
    3    4   11      9.05      0.00
    3    6   11     37.63      0.00
    3    8   11    -41.82      0.00
    3   10   11     -7.99      0.00
    4    5   11    -71.36      0.00
    4    7   11     30.35      0.00
    4    9   11     30.96      0.00
    0    5   11    -46.91      0.00
    5    6   11     -6.23      0.00
    5    8   11     19.61      0.00
    5   10   11    -14.55      0.00
    6    7   11     30.37      0.00
    6    9   11    -19.63      0.00
    0    7   11      1.77      0.00
    7    8   11     -6.82      0.00
    7   10   11     19.84      0.00
    8    9   11    -22.07      0.00
    0    9   11     -5.97      0.00
    9   10   11      0.08      0.00
    0   11   11     53.79      0.00
    2   11   11    -23.61      0.00
    4   11   11    -14.94      0.00
    6   11   11      8.60      0.00
    8   11   11     31.29      0.00
   10   11   11    -13.81      0.00
    0    0   12     10.36      0.00
    1    1   12     -3.75      0.00
    1    3   12      6.42      0.00
    1    5   12     72.84      0.00
    1    7   12     26.68      0.00
    1    9   12     20.35      0.00
    1   11   12     14.60      0.00
    0    2   12     22.15      0.00
    2    2   12     34.46      0.00
    2    4   12     33.33      0.00
    2    6   12     10.51      0.00
    2    8   12    -11.61      0.00
    2   10   12    -11.26      0.00
    3    3   12     -0.55      0.00
    3    5   12    -28.11      0.00
    3    7   12     -1.74      0.00
    3    9   12     12.03      0.00
    3   11   12     15.65      0.00
    0    4   12     62.53      0.00
    4    4   12    -70.81      0.00
    4    6   12     15.66      0.00
    4    8   12     24.42      0.00
    4   10   12     49.47      0.00
    5    5   12    -30.50      0.00
    5    7   12      8.87      0.00
    5    9   12     -4.47      0.00
    5   11   12     21.93      0.00
    0    6   12     10.50      0.00
    6    6   12      4.22      0.00
    6    8   12     -9.33      0.00
    6   10   12      9.16      0.00
    7    7   12     23.83      0.00
    7    9   12      8.49      0.00
    7   11   12    -17.65      0.00
    0    8   12     53.41      0.00
    8    8   12     30.77      0.00
    8   10   12    -16.23      0.00
    9    9   12    -30.24      0.00
    9   11   12    114.03      0.00
    0   10   12    -18.02      0.00
   10   10   12    -23.87      0.00
   11   11   12    -37.09      0.00
    0   12   12     -5.65      0.00
    2   12   12    -22.36      0.00
    4   12   12    -16.14      0.00
    6   12   12    -40.37      0.00
    8   12   12     19.48      0.00
   10   12   12    -15.02      0.00
   12   12   12    -55.92      0.00
    0    1   13    -37.52      0.00
    1    2   13     44.52      0.00
    1    4   13     28.70      0.00
    1    6   13      2.80      0.00
    1    8   13      3.54      0.00
    1   10   13      3.83      0.00
    1   12   13    -13.48      0.00
    2    3   13    -17.76      0.00
    2    5   13      2.98      0.00
    2    7   13    -10.46      0.00
    2    9   13     11.21      0.00
    2   11   13     12.64      0.00
    0    3   13     64.37      0.00
    3    4   13      2.05      0.00
    3    6   13     -2.11      0.00
    3    8   13    -33.48      0.00
    3   10   13     -2.50      0.00
    3   12   13      6.85      0.00
    4    5   13     20.41      0.00
    4    7   13     11.93      0.00
    4    9   13     -9.53      0.00
    4   11   13     10.73      0.00
    0    5   13      1.42      0.00
    5    6   13     -7.85      0.00
    5    8   13     -9.06      0.00
    5   10   13    -27.39      0.00
    5   12   13    -61.23      0.00
    6    7   13      7.51      0.00
    6    9   13     -3.15      0.00
    6   11   13     27.82      0.00
    0    7   13      3.96      0.00
    7    8   13     26.83      0.00
    7   10   13    -19.37      0.00
    7   12   13   -109.02      0.00
    8    9   13     -6.25      0.00
    8   11   13     24.80      0.00
    0    9   13     23.59      0.00
    9   10   13     -8.20      0.00
    9   12   13    -36.71      0.00
   10   11   13     88.04      0.00
    0   11   13    -47.27      0.00
   11   12   13    -43.21      0.00
    0   13   13     28.21      0.00
    2   13   13     29.25      0.00
    4   13   13     -3.09      0.00
    6   13   13    -42.83      0.00
    8   13   13     20.20      0.00
   10   13   13     -4.13      0.00
   12   13   13    -12.43      0.00
    0    0   14    -29.74      0.00
    1    1   14      3.15      0.00
    1    3   14     -2.89      0.00
    1    5   14    -18.55      0.00
    1    7   14     -6.81      0.00
    1    9   14    -19.13      0.00
    1   11   14     28.42      0.00
    1   13   14    137.40      0.00
    0    2   14    -34.90      0.00
    2    2   14    -77.61      0.00
    2    4   14     10.35      0.00
    2    6   14    -53.73      0.00
    2    8   14     -9.66      0.00
    2   10   14      6.91      0.00
    2   12   14    -23.96      0.00
    3    3   14     39.22      0.00
    3    5   14     10.13      0.00
    3    7   14      4.00      0.00
    3    9   14     -4.61      0.00
    3   11   14    -15.76      0.00
    3   13   14     57.17      0.00
    0    4   14    -77.61      0.00
    4    4   14     -8.58      0.00
    4    6   14     54.61      0.00
    4    8   14      6.99      0.00
    4   10   14      3.61      0.00
    4   12   14    -23.13      0.00
    5    5   14    -18.67      0.00
    5    7   14     -1.16      0.00
    5    9   14     -7.48      0.00
    5   11   14    -40.40      0.00
    5   13   14     17.71      0.00
    0    6   14     17.88      0.00
    6    6   14    -37.47      0.00
    6    8   14     63.67      0.00
    6   10   14     49.67      0.00
    6   12   14     -1.49      0.00
    7    7   14    -36.47      0.00
    7    9   14     -5.25      0.00
    7   11   14   -116.32      0.00
    7   13   14     16.32      0.00
    0    8   14    -11.13      0.00
    8    8   14    -51.12      0.00
    8   10   14   -144.40      0.00
    8   12   14    -25.89      0.00
    9    9   14    -94.01      0.00
    9   11   14    -28.04      0.00
    9   13   14    -10.07      0.00
    0   10   14     37.26      0.00
   10   10   14    -43.03      0.00
   10   12   14     -3.39      0.00
   11   11   14     14.24      0.00
   11   13   14      2.13      0.00
    0   12   14    -18.02      0.00
   12   12   14      7.37      0.00
   13   13   14     27.51      0.00
    0   14   14     41.90      0.00
    2   14   14      2.45      0.00
    4   14   14     35.82      0.00
    6   14   14     -1.45      0.00
    8   14   14     38.37      0.00
   10   14   14      8.37      0.00
   12   14   14     -5.23      0.00
   14   14   14    -22.72      0.00
    0    1   15     44.49      0.00
    1    2   15    -27.40      0.00
    1    4   15     13.65      0.00
    1    6   15    -14.08      0.00
    1    8   15      1.72      0.00
    1   10   15    -38.07      0.00
    1   12   15    -92.19      0.00
    1   14   15     12.54      0.00
    2    3   15     -0.55      0.00
    2    5   15     18.36      0.00
    2    7   15      2.03      0.00
    2    9   15     -5.30      0.00
    2   11   15      8.42      0.00
    2   13   15     -7.44      0.00
    0    3   15     24.58      0.00
    3    4   15     -6.15      0.00
    3    6   15     12.75      0.00
    3    8   15     13.31      0.00
    3   10   15    -48.90      0.00
    3   12   15     10.42      0.00
    3   14   15      3.94      0.00
    4    5   15    -27.82      0.00
    4    7   15    -13.31      0.00
    4    9   15      6.91      0.00
    4   11   15     51.61      0.00
    4   13   15     17.18      0.00
    0    5   15    -24.93      0.00
    5    6   15     20.46      0.00
    5    8   15     12.92      0.00
    5   10   15     -1.83      0.00
    5   12   15     50.50      0.00
    5   14   15     16.52      0.00
    6    7   15    -15.69      0.00
    6    9   15     52.63      0.00
    6   11   15     98.67      0.00
    6   13   15      1.46      0.00
    0    7   15      0.82      0.00
    7    8   15    110.05      0.00
    7   10   15     46.68      0.00
    7   12   15     13.18      0.00
    7   14   15    -16.68      0.00
    8    9   15     95.24      0.00
    8   11   15     25.69      0.00
    8   13   15      1.60      0.00
    0    9   15     24.43      0.00
    9   10   15     -3.87      0.00
    9   12   15      2.20      0.00
    9   14   15      6.27      0.00
   10   11   15      4.95      0.00
   10   13   15      7.14      0.00
    0   11   15    -58.48      0.00
   11   12   15     -9.31      0.00
   11   14   15      7.29      0.00
   12   13   15      0.50      0.00
    0   13   15    -16.56      0.00
   13   14   15      6.41      0.00
    0   15   15      8.94      0.00
    2   15   15      3.98      0.00
    4   15   15    -17.39      0.00
    6   15   15    -14.99      0.00
    8   15   15     -2.24      0.00
   10   15   15      6.42      0.00
   12   15   15     -1.84      0.00
   14   15   15      1.01      0.00
    0    0   16     24.59      0.00
    1    1   16    -28.59      0.00
    1    3   16    -10.51      0.00
    1    5   16     -4.99      0.00
    1    7   16      4.52      0.00
    1    9   16    -22.64      0.00
    1   11   16      2.43      0.00
    1   13   16     12.80      0.00
    1   15   16      2.94      0.00
    0    2   16     20.39      0.00
    2    2   16     -3.21      0.00
    2    4   16     28.63      0.00
    2    6   16    -36.73      0.00
    2    8   16     -0.61      0.00
    2   10   16     33.41      0.00
    2   12   16     14.99      0.00
    2   14   16     -5.99      0.00
    3    3   16     11.55      0.00
    3    5   16      7.30      0.00
    3    7   16     11.04      0.00
    3    9   16     -0.81      0.00
    3   11   16     52.34      0.00
    3   13   16     -3.77      0.00
    3   15   16     11.06      0.00
    0    4   16      5.73      0.00
    4    4   16    -12.66      0.00
    4    6   16    -14.46      0.00
    4    8   16    -60.63      0.00
    4   10   16    -16.30      0.00
    4   12   16      0.69      0.00
    4   14   16     11.47      0.00
    5    5   16     35.93      0.00
    5    7   16     57.52      0.00
    5    9   16   -150.07      0.00
    5   11   16    -16.51      0.00
    5   13   16    -10.29      0.00
    5   15   16     -6.15      0.00
    0    6   16     35.71      0.00
    6    6   16     12.81      0.00
    6    8   16     45.77      0.00
    6   10   16    -23.10      0.00
    6   12   16      0.98      0.00
    6   14   16     -6.27      0.00
    7    7   16     92.45      0.00
    7    9   16      1.65      0.00
    7   11   16      3.95      0.00
    7   13   16      1.74      0.00
    7   15   16     13.30      0.00
    0    8   16    -36.67      0.00
    8    8   16    101.17      0.00
    8   10   16    -15.12      0.00
    8   12   16     -7.61      0.00
    8   14   16    -19.53      0.00
    9    9   16     21.89      0.00
    9   11   16     -0.95      0.00
    9   13   16     -3.64      0.00
    9   15   16      1.97      0.00
    0   10   16     -0.19      0.00
   10   10   16     -3.96      0.00
   10   12   16      3.28      0.00
   10   14   16      1.93      0.00
   11   11   16     11.55      0.00
   11   13   16      2.27      0.00
   11   15   16      6.14      0.00
    0   12   16    -20.52      0.00
   12   12   16      9.08      0.00
   12   14   16     -7.21      0.00
   13   13   16     43.34      0.00
   13   15   16     25.77      0.00
    0   14   16    -35.71      0.00
   14   14   16     24.28      0.00
   15   15   16    -15.88      0.00
    0   16   16    -61.05      0.00
    2   16   16     24.48      0.00
    4   16   16      1.84      0.00
    6   16   16     -9.19      0.00
    8   16   16      1.51      0.00
   10   16   16      8.63      0.00
   12   16   16     -8.09      0.00
   14   16   16     -3.35      0.00
   16   16   16    -10.55      0.00
    0    1   17    -24.15      0.00
    1    2   17     19.48      0.00
    1    4   17    -26.86      0.00
    1    6   17     -1.75      0.00
    1    8   17    -29.35      0.00
    1   10   17    -22.30      0.00
    1   12   17    -27.34      0.00
    1   14   17    -15.96      0.00
    1   16   17     -1.22      0.00
    2    3   17    -43.11      0.00
    2    5   17    -27.20      0.00
    2    7   17     16.75      0.00
    2    9   17     -1.73      0.00
    2   11   17      8.28      0.00
    2   13   17    -16.15      0.00
    2   15   17     -5.72      0.00
    0    3   17      4.92      0.00
    3    4   17     18.37      0.00
    3    6   17     31.57      0.00
    3    8   17    159.08      0.00
    3   10   17    -45.88      0.00
    3   12   17    -20.34      0.00
    3   14   17     -2.44      0.00
    3   16   17    -16.31      0.00
    4    5   17     21.37      0.00
    4    7   17     90.74      0.00
    4    9   17    -31.19      0.00
    4   11   17     -7.16      0.00
    4   13   17     -0.71      0.00
    4   15   17     26.00      0.00
    0    5   17     44.30      0.00
    5    6   17    -35.50      0.00
    5    8   17     43.04      0.00
    5   10   17    -23.34      0.00
    5   12   17     -6.64      0.00
    5   14   17      7.47      0.00
    5   16   17    -19.39      0.00
    6    7   17    -36.03      0.00
    6    9   17    -38.06      0.00
    6   11   17      8.99      0.00
    6   13   17     -5.35      0.00
    6   15   17      3.16      0.00
    0    7   17    -15.52      0.00
    7    8   17    -15.65      0.00
    7   10   17     20.09      0.00
    7   12   17      4.59      0.00
    7   14   17    -16.69      0.00
    7   16   17     -6.32      0.00
    8    9   17    -14.78      0.00
    8   11   17     -4.82      0.00
    8   13   17     -2.65      0.00
    8   15   17      2.20      0.00
    0    9   17     33.26      0.00
    9   10   17     -3.40      0.00
    9   12   17     -2.93      0.00
    9   14   17     -1.52      0.00
    9   16   17     -3.96      0.00
   10   11   17      3.32      0.00
   10   13   17      8.78      0.00
   10   15   17     -3.43      0.00
    0   11   17    -20.43      0.00
   11   12   17      8.11      0.00
   11   14   17     11.36      0.00
   11   16   17     -2.63      0.00
   12   13   17     -8.25      0.00
   12   15   17     -1.31      0.00
    0   13   17     15.77      0.00
   13   14   17      3.79      0.00
   13   16   17     -4.90      0.00
   14   15   17      1.15      0.00
    0   15   17    -23.12      0.00
   15   16   17     -4.15      0.00
    0   17   17     -3.67      0.00
    2   17   17      0.78      0.00
    4   17   17      3.38      0.00
    6   17   17    -16.02      0.00
    8   17   17      1.54      0.00
   10   17   17      3.34      0.00
   12   17   17     11.82      0.00
   14   17   17    -11.91      0.00
   16   17   17      0.45      0.00
    0    0   18     66.24      0.00
    1    1   18      2.45      0.00
    1    3   18    -45.68      0.00
    1    5   18     23.54      0.00
    1    7   18    -55.48      0.00
    1    9   18     -6.40      0.00
    1   11   18     17.28      0.00
    1   13   18    -16.78      0.00
    1   15   18    -14.79      0.00
    1   17   18     10.38      0.00
    0    2   18    -35.10      0.00
    2    2   18      5.54      0.00
    2    4   18     35.08      0.00
    2    6   18    -97.30      0.00
    2    8   18    -64.00      0.00
    2   10   18    -15.50      0.00
    2   12   18     15.00      0.00
    2   14   18      6.91      0.00
    2   16   18     -1.59      0.00
    3    3   18     94.13      0.00
    3    5   18    113.49      0.00
    3    7   18    -17.45      0.00
    3    9   18      9.71      0.00
    3   11   18    -15.45      0.00
    3   13   18    -23.91      0.00
    3   15   18      8.34      0.00
    3   17   18      2.28      0.00
    0    4   18     68.88      0.00
    4    4   18    129.50      0.00
    4    6   18    -10.15      0.00
    4    8   18     11.94      0.00
    4   10   18      5.45      0.00
    4   12   18    -10.55      0.00
    4   14   18     -0.99      0.00
    4   16   18     13.07      0.00
    5    5   18    -47.37      0.00
    5    7   18    -11.36      0.00
    5    9   18     -2.59      0.00
    5   11   18     10.29      0.00
    5   13   18     10.95      0.00
    5   15   18     13.53      0.00
    5   17   18      1.35      0.00
    0    6   18     85.45      0.00
    6    6   18     20.12      0.00
    6    8   18     12.91      0.00
    6   10   18    -26.57      0.00
    6   12   18      4.26      0.00
    6   14   18    -16.07      0.00
    6   16   18    -12.30      0.00
    7    7   18      8.33      0.00
    7    9   18     -4.97      0.00
    7   11   18      2.75      0.00
    7   13   18      7.15      0.00
    7   15   18      8.48      0.00
    7   17   18      4.59      0.00
    0    8   18     55.21      0.00
    8    8   18    -10.18      0.00
    8   10   18     -9.71      0.00
    8   12   18     19.29      0.00
    8   14   18      9.93      0.00
    8   16   18      9.60      0.00
    9    9   18     20.05      0.00
    9   11   18     10.32      0.00
    9   13   18      1.71      0.00
    9   15   18    -15.44      0.00
    9   17   18     -4.93      0.00
    0   10   18     10.86      0.00
   10   10   18     34.78      0.00
   10   12   18      7.69      0.00
   10   14   18     14.55      0.00
   10   16   18      7.09      0.00
   11   11   18     10.32      0.00
   11   13   18    -12.58      0.00
   11   15   18     11.15      0.00
   11   17   18      4.33      0.00
    0   12   18     37.03      0.00
   12   12   18     -0.04      0.00
   12   14   18      0.14      0.00
   12   16   18      1.03      0.00
   13   13   18      4.54      0.00
   13   15   18     -0.80      0.00
   13   17   18      5.80      0.00
    0   14   18     10.78      0.00
   14   14   18      5.63      0.00
   14   16   18    -12.06      0.00
   15   15   18      7.36      0.00
   15   17   18     -1.94      0.00
    0   16   18     -1.78      0.00
   16   16   18     -0.33      0.00
   17   17   18     -1.93      0.00
    0   18   18      0.57      0.00
    2   18   18    -23.51      0.00
    4   18   18     -4.30      0.00
    6   18   18     -1.30      0.00
    8   18   18     11.59      0.00
   10   18   18      4.68      0.00
   12   18   18    -25.97      0.00
   14   18   18     -6.64      0.00
   16   18   18    -20.39      0.00
   18   18   18    -16.41      0.00
    0    1   19    154.34      0.00
    1    2   19   -137.53      0.00
    1    4   19    -41.94      0.00
    1    6   19     26.37      0.00
    1    8   19    -34.11      0.00
    1   10   19      8.92      0.00
    1   12   19     -1.67      0.00
    1   14   19    -13.65      0.00
    1   16   19     -5.25      0.00
    1   18   19      3.23      0.00
    2    3   19      0.87      0.00
    2    5   19     37.95      0.00
    2    7   19     -5.77      0.00
    2    9   19    -21.29      0.00
    2   11   19      6.21      0.00
    2   13   19     -7.37      0.00
    2   15   19    -16.02      0.00
    2   17   19      5.55      0.00
    0    3   19     -4.60      0.00
    3    4   19     20.87      0.00
    3    6   19     -4.15      0.00
    3    8   19      7.20      0.00
    3   10   19      6.34      0.00
    3   12   19     16.93      0.00
    3   14   19     12.32      0.00
    3   16   19      1.74      0.00
    3   18   19     17.82      0.00
    4    5   19    -10.47      0.00
    4    7   19      1.38      0.00
    4    9   19     -0.66      0.00
    4   11   19     -1.86      0.00
    4   13   19     -7.51      0.00
    4   15   19     -6.15      0.00
    4   17   19     12.06      0.00
    0    5   19    -41.70      0.00
    5    6   19      2.86      0.00
    5    8   19     -1.44      0.00
    5   10   19     23.85      0.00
    5   12   19    -13.92      0.00
    5   14   19    -27.38      0.00
    5   16   19     23.16      0.00
    5   18   19     13.99      0.00
    6    7   19    -10.09      0.00
    6    9   19    -15.29      0.00
    6   11   19     -2.22      0.00
    6   13   19     11.73      0.00
    6   15   19     -7.35      0.00
    6   17   19      1.87      0.00
    0    7   19     18.97      0.00
    7    8   19     -0.61      0.00
    7   10   19     -0.19      0.00
    7   12   19     -5.67      0.00
    7   14   19      7.09      0.00
    7   16   19     -9.24      0.00
    7   18   19    -11.03      0.00
    8    9   19      8.26      0.00
    8   11   19     12.42      0.00
    8   13   19     -7.42      0.00
    8   15   19      8.82      0.00
    8   17   19     -8.09      0.00
    0    9   19     26.03      0.00
    9   10   19    -18.49      0.00
    9   12   19     -5.55      0.00
    9   14   19     -2.59      0.00
    9   16   19      1.88      0.00
    9   18   19      3.80      0.00
   10   11   19      1.06      0.00
   10   13   19      6.39      0.00
   10   15   19      3.76      0.00
   10   17   19     -0.53      0.00
    0   11   19    -15.55      0.00
   11   12   19     -8.24      0.00
   11   14   19     -8.69      0.00
   11   16   19     -3.71      0.00
   11   18   19      0.55      0.00
   12   13   19     10.93      0.00
   12   15   19     -3.41      0.00
   12   17   19     -3.35      0.00
    0   13   19    -15.18      0.00
   13   14   19      6.13      0.00
   13   16   19    -17.08      0.00
   13   18   19     -0.98      0.00
   14   15   19     -1.24      0.00
   14   17   19      1.76      0.00
    0   15   19    -10.88      0.00
   15   16   19      6.69      0.00
   15   18   19    -13.36      0.00
   16   17   19      8.88      0.00
    0   17   19     -2.70      0.00
   17   18   19     13.99      0.00
    0   19   19     13.49      0.00
    2   19   19      5.41      0.00
    4   19   19     17.63      0.00
    6   19   19     -1.62      0.00
    8   19   19      8.00      0.00
   10   19   19      4.55      0.00
   12   19   19     -6.45      0.00
   14   19   19    -18.27      0.00
   16   19   19     -3.74      0.00
   18   19   19      2.00      0.00
    0    0   20    136.72      0.00
    1    1   20     -8.42      0.00
    1    3   20     -6.70      0.00
    1    5   20    -10.47      0.00
    1    7   20      5.58      0.00
    1    9   20     -4.68      0.00
    1   11   20      7.63      0.00
    1   13   20      5.88      0.00
    1   15   20     22.97      0.00
    1   17   20     -6.05      0.00
    1   19   20     -5.27      0.00
    0    2   20    -39.19      0.00
    2    2   20    -17.79      0.00
    2    4   20      7.86      0.00
    2    6   20     -2.28      0.00
    2    8   20      8.84      0.00
    2   10   20      3.30      0.00
    2   12   20    -25.94      0.00
    2   14   20      1.51      0.00
    2   16   20    -15.89      0.00
    2   18   20     -2.09      0.00
    3    3   20     -1.67      0.00
    3    5   20     21.86      0.00
    3    7   20      4.82      0.00
    3    9   20      3.94      0.00
    3   11   20      4.05      0.00
    3   13   20     -3.18      0.00
    3   15   20    -20.65      0.00
    3   17   20    -17.88      0.00
    3   19   20    -10.10      0.00
    0    4   20     37.88      0.00
    4    4   20    -34.45      0.00
    4    6   20    -25.52      0.00
    4    8   20     -3.61      0.00
    4   10   20     -5.27      0.00
    4   12   20     13.94      0.00
    4   14   20     10.41      0.00
    4   16   20     -4.65      0.00
    4   18   20      5.09      0.00
    5    5   20     15.15      0.00
    5    7   20     24.20      0.00
    5    9   20     -8.83      0.00
    5   11   20     -2.74      0.00
    5   13   20     -5.92      0.00
    5   15   20    -16.67      0.00
    5   17   20     -0.83      0.00
    5   19   20     -7.50      0.00
    0    6   20     -5.01      0.00
    6    6   20     40.25      0.00
    6    8   20     -6.57      0.00
    6   10   20     -9.11      0.00
    6   12   20     -1.48      0.00
    6   14   20     -7.28      0.00
    6   16   20     -4.63      0.00
    6   18   20     -9.61      0.00
    7    7   20    -18.35      0.00
    7    9   20     -1.90      0.00
    7   11   20      5.60      0.00
    7   13   20     -4.49      0.00
    7   15   20    -10.31      0.00
    7   17   20     -5.03      0.00
    7   19   20     -6.50      0.00
    0    8   20     -7.01      0.00
    8    8   20      1.10      0.00
    8   10   20     -5.09      0.00
    8   12   20     14.10      0.00
    8   14   20      3.73      0.00
    8   16   20     -2.20      0.00
    8   18   20      2.64      0.00
    9    9   20     -6.89      0.00
    9   11   20     -2.51      0.00
    9   13   20      3.23      0.00
    9   15   20     -3.43      0.00
    9   17   20     -2.94      0.00
    9   19   20      1.36      0.00
    0   10   20    -26.25      0.00
   10   10   20      1.98      0.00
   10   12   20      5.53      0.00
   10   14   20     -9.41      0.00
   10   16   20     -7.42      0.00
   10   18   20     17.02      0.00
   11   11   20      2.68      0.00
   11   13   20     -2.50      0.00
   11   15   20     -1.21      0.00
   11   17   20     -0.56      0.00
   11   19   20      4.20      0.00
    0   12   20      7.98      0.00
   12   12   20    -11.51      0.00
   12   14   20    -12.29      0.00
   12   16   20      0.81      0.00
   12   18   20     -9.18      0.00
   13   13   20      1.60      0.00
   13   15   20     -4.70      0.00
   13   17   20     10.93      0.00
   13   19   20      3.05      0.00
    0   14   20    -10.58      0.00
   14   14   20      1.68      0.00
   14   16   20    -12.90      0.00
   14   18   20     -0.48      0.00
   15   15   20      5.85      0.00
   15   17   20    -15.15      0.00
   15   19   20    -12.31      0.00
    0   16   20      5.65      0.00
   16   16   20    -13.64      0.00
   16   18   20     -1.09      0.00
   17   17   20     -1.10      0.00
   17   19   20      4.80      0.00
    0   18   20     10.89      0.00
   18   18   20      6.12      0.00
   19   19   20     -3.77      0.00
    0   20   20    -20.78      0.00
    2   20   20    -34.39      0.00
    4   20   20     12.59      0.00
    6   20   20    -17.24      0.00
    8   20   20      0.32      0.00
   10   20   20     -7.20      0.00
   12   20   20    -11.67      0.00
   14   20   20      9.86      0.00
   16   20   20     13.82      0.00
   18   20   20      1.92      0.00
   20   20   20     14.86      0.00
    0    1   21     -9.56      0.00
    1    2   21     -4.52      0.00
    1    4   21    -11.12      0.00
    1    6   21      3.84      0.00
    1    8   21      1.21      0.00
    1   10   21     -4.89      0.00
    1   12   21      4.72      0.00
    1   14   21    -19.77      0.00
    1   16   21     -8.79      0.00
    1   18   21    -10.04      0.00
    1   20   21      5.00      0.00
    2    3   21     -2.90      0.00
    2    5   21     -2.72      0.00
    2    7   21    -16.17      0.00
    2    9   21     -5.47      0.00
    2   11   21    -11.84      0.00
    2   13   21      3.01      0.00
    2   15   21    -14.08      0.00
    2   17   21     -7.10      0.00
    2   19   21     -8.67      0.00
    0    3   21      4.61      0.00
    3    4   21     -0.90      0.00
    3    6   21    -15.45      0.00
    3    8   21      5.69      0.00
    3   10   21    -15.31      0.00
    3   12   21     -8.68      0.00
    3   14   21      4.18      0.00
    3   16   21      7.80      0.00
    3   18   21     13.09      0.00
    3   20   21      5.52      0.00
    4    5   21     -6.54      0.00
    4    7   21     25.03      0.00
    4    9   21     -1.10      0.00
    4   11   21     13.11      0.00
    4   13   21      7.05      0.00
    4   15   21     18.69      0.00
    4   17   21     -1.07      0.00
    4   19   21      5.75      0.00
    0    5   21     22.71      0.00
    5    6   21    -18.72      0.00
    5    8   21      4.80      0.00
    5   10   21     -3.43      0.00
    5   12   21      8.93      0.00
    5   14   21      3.76      0.00
    5   16   21      4.84      0.00
    5   18   21      5.26      0.00
    5   20   21     -7.61      0.00
    6    7   21     -7.83      0.00
    6    9   21     11.62      0.00
    6   11   21      2.92      0.00
    6   13   21     -3.54      0.00
    6   15   21      1.04      0.00
    6   17   21      2.10      0.00
    6   19   21     -9.18      0.00
    0    7   21     -1.73      0.00
    7    8   21      8.86      0.00
    7   10   21      2.27      0.00
    7   12   21    -15.97      0.00
    7   14   21      2.44      0.00
    7   16   21      8.19      0.00
    7   18   21     -2.25      0.00
    7   20   21    -13.45      0.00
    8    9   21     -5.99      0.00
    8   11   21      0.57      0.00
    8   13   21      1.61      0.00
    8   15   21     18.81      0.00
    8   17   21     -3.19      0.00
    8   19   21     -1.66      0.00
    0    9   21     -7.82      0.00
    9   10   21      4.16      0.00
    9   12   21     -2.11      0.00
    9   14   21     -0.47      0.00
    9   16   21     -0.30      0.00
    9   18   21      0.47      0.00
    9   20   21      8.09      0.00
   10   11   21      1.61      0.00
   10   13   21     -1.82      0.00
   10   15   21      2.37      0.00
   10   17   21      2.81      0.00
   10   19   21      5.30      0.00
    0   11   21      4.66      0.00
   11   12   21      2.95      0.00
   11   14   21      0.34      0.00
   11   16   21     -1.11      0.00
   11   18   21      5.12      0.00
   11   20   21     -2.43      0.00
   12   13   21     -4.06      0.00
   12   15   21      6.49      0.00
   12   17   21     -4.50      0.00
   12   19   21      3.69      0.00
    0   13   21      5.35      0.00
   13   14   21      8.67      0.00
   13   16   21      0.56      0.00
   13   18   21     -5.70      0.00
   13   20   21      1.81      0.00
   14   15   21     -1.24      0.00
   14   17   21      9.83      0.00
   14   19   21      2.51      0.00
    0   15   21     -7.84      0.00
   15   16   21     10.09      0.00
   15   18   21      0.54      0.00
   15   20   21      3.69      0.00
   16   17   21     -8.55      0.00
   16   19   21      0.02      0.00
    0   17   21     -1.31      0.00
   17   18   21      3.52      0.00
   17   20   21      0.57      0.00
   18   19   21      3.25      0.00
    0   19   21    -12.92      0.00
   19   20   21     -1.25      0.00
    0   21   21      5.17      0.00
    2   21   21     -3.81      0.00
    4   21   21     -4.94      0.00
    6   21   21    -16.14      0.00
    8   21   21      0.38      0.00
   10   21   21      2.43      0.00
   12   21   21     11.61      0.00
   14   21   21     -4.38      0.00
   16   21   21      4.70      0.00
   18   21   21      0.44      0.00
   20   21   21      5.24      0.00
    0    0   22    -48.09      0.00
    1    1   22     16.79      0.00
    1    3   22      6.71      0.00
    1    5   22    -11.39      0.00
    1    7   22      7.42      0.00
    1    9   22      2.85      0.00
    1   11   22     11.62      0.00
    1   13   22      4.13      0.00
    1   15   22      1.06      0.00
    1   17   22      1.38      0.00
    1   19   22     -4.51      0.00
    1   21   22     -3.76      0.00
    0    2   22    -10.28      0.00
    2    2   22     13.30      0.00
    2    4   22     -4.32      0.00
    2    6   22      9.19      0.00
    2    8   22     -6.11      0.00
    2   10   22      6.34      0.00
    2   12   22     -6.03      0.00
    2   14   22     13.21      0.00
    2   16   22    -15.90      0.00
    2   18   22     -3.46      0.00
    2   20   22      5.17      0.00
    3    3   22     -0.74      0.00
    3    5   22     -8.75      0.00
    3    7   22     -5.80      0.00
    3    9   22     14.37      0.00
    3   11   22     11.23      0.00
    3   13   22      0.06      0.00
    3   15   22     17.14      0.00
    3   17   22     -6.50      0.00
    3   19   22     -7.20      0.00
    3   21   22      5.68      0.00
    0    4   22     -2.62      0.00
    4    4   22     -0.16      0.00
    4    6   22     19.43      0.00
    4    8   22     -9.00      0.00
    4   10   22     -6.38      0.00
    4   12   22      2.48      0.00
    4   14   22      1.09      0.00
    4   16   22      4.45      0.00
    4   18   22    -13.53      0.00
    4   20   22      5.85      0.00
    5    5   22      4.45      0.00
    5    7   22     17.40      0.00
    5    9   22     -8.31      0.00
    5   11   22      5.68      0.00
    5   13   22    -10.78      0.00
    5   15   22     12.92      0.00
    5   17   22      5.76      0.00
    5   19   22      0.80      0.00
    5   21   22     -1.55      0.00
    0    6   22     13.80      0.00
    6    6   22      1.26      0.00
    6    8   22     -6.55      0.00
    6   10   22     -2.97      0.00
    6   12   22      9.44      0.00
    6   14   22      2.45      0.00
    6   16   22      4.30      0.00
    6   18   22      3.19      0.00
    6   20   22      3.95      0.00
    7    7   22      0.53      0.00
    7    9   22      9.84      0.00
    7   11   22      3.93      0.00
    7   13   22    -16.64      0.00
    7   15   22      6.43      0.00
    7   17   22      5.06      0.00
    7   19   22     -3.74      0.00
    7   21   22     -5.84      0.00
    0    8   22     21.20      0.00
    8    8   22     30.89      0.00
    8   10   22     -4.41      0.00
    8   12   22      1.84      0.00
    8   14   22     -6.62      0.00
    8   16   22     -2.53      0.00
    8   18   22      3.66      0.00
    8   20   22     11.54      0.00
    9    9   22      5.89      0.00
    9   11   22      6.05      0.00
    9   13   22     -9.62      0.00
    9   15   22     -1.52      0.00
    9   17   22     -5.29      0.00
    9   19   22     -2.17      0.00
    9   21   22      4.01      0.00
    0   10   22    -17.06      0.00
   10   10   22    -15.14      0.00
   10   12   22    -14.26      0.00
   10   14   22      1.41      0.00
   10   16   22     -5.65      0.00
   10   18   22     -4.05      0.00
   10   20   22     -6.74      0.00
   11   11   22     -9.62      0.00
   11   13   22      6.16      0.00
   11   15   22      6.58      0.00
   11   17   22      7.04      0.00
   11   19   22      4.58      0.00
   11   21   22     -2.37      0.00
    0   12   22     26.08      0.00
   12   12   22    -18.37      0.00
   12   14   22     12.03      0.00
   12   16   22      4.74      0.00
   12   18   22     -3.58      0.00
   12   20   22      8.44      0.00
   13   13   22     -0.03      0.00
   13   15   22     -2.43      0.00
   13   17   22     -3.63      0.00
   13   19   22      6.20      0.00
   13   21   22     -0.47      0.00
    0   14   22      4.72      0.00
   14   14   22      6.13      0.00
   14   16   22      3.17      0.00
   14   18   22      1.95      0.00
   14   20   22     -1.15      0.00
   15   15   22      0.69      0.00
   15   17   22      1.90      0.00
   15   19   22      7.34      0.00
   15   21   22      6.34      0.00
    0   16   22     10.75      0.00
   16   16   22     -1.85      0.00
   16   18   22      0.06      0.00
   16   20   22      2.20      0.00
   17   17   22     -6.50      0.00
   17   19   22     -6.95      0.00
   17   21   22      2.27      0.00
    0   18   22     11.85      0.00
   18   18   22      2.14      0.00
   18   20   22     12.69      0.00
   19   19   22     12.37      0.00
   19   21   22      2.84      0.00
    0   20   22    -18.95      0.00
   20   20   22      1.32      0.00
   21   21   22      3.60      0.00
    0   22   22      3.43      0.00
    2   22   22      0.74      0.00
    4   22   22    -12.27      0.00
    6   22   22     -5.96      0.00
    8   22   22      7.07      0.00
   10   22   22    -21.62      0.00
   12   22   22     37.93      0.00
   14   22   22      3.39      0.00
   16   22   22     -8.49      0.00
   18   22   22      7.67      0.00
   20   22   22      6.64      0.00
   22   22   22    -24.76      0.00
    0    1   23    -13.50      0.00
    1    2   23     15.12      0.00
    1    4   23     17.82      0.00
    1    6   23    -10.12      0.00
    1    8   23      2.22      0.00
    1   10   23     -3.05      0.00
    1   12   23      5.92      0.00
    1   14   23     10.50      0.00
    1   16   23     -9.83      0.00
    1   18   23      0.25      0.00
    1   20   23    -31.01      0.00
    1   22   23      3.36      0.00
    2    3   23     -8.07      0.00
    2    5   23     -5.85      0.00
    2    7   23      3.09      0.00
    2    9   23    -15.29      0.00
    2   11   23     -5.20      0.00
    2   13   23     10.40      0.00
    2   15   23    -18.39      0.00
    2   17   23    -20.13      0.00
    2   19   23      5.94      0.00
    2   21   23    -14.09      0.00
    0    3   23     14.56      0.00
    3    4   23     -6.24      0.00
    3    6   23      0.77      0.00
    3    8   23    -10.00      0.00
    3   10   23     10.00      0.00
    3   12   23    -10.27      0.00
    3   14   23    -20.26      0.00
    3   16   23     -5.77      0.00
    3   18   23     -3.77      0.00
    3   20   23     10.80      0.00
    3   22   23      7.55      0.00
    4    5   23      0.53      0.00
    4    7   23     -0.58      0.00
    4    9   23     -1.50      0.00
    4   11   23      8.58      0.00
    4   13   23     -7.62      0.00
    4   15   23      8.32      0.00
    4   17   23     17.98      0.00
    4   19   23     -0.73      0.00
    4   21   23      4.17      0.00
    0    5   23    -12.50      0.00
    5    6   23     -1.61      0.00
    5    8   23      9.52      0.00
    5   10   23     -0.37      0.00
    5   12   23     -3.02      0.00
    5   14   23     -3.59      0.00
    5   16   23     -5.03      0.00
    5   18   23      2.86      0.00
    5   20   23     -5.15      0.00
    5   22   23     -5.70      0.00
    6    7   23    -10.56      0.00
    6    9   23      0.74      0.00
    6   11   23     -3.19      0.00
    6   13   23    -10.02      0.00
    6   15   23     -3.34      0.00
    6   17   23      1.50      0.00
    6   19   23      1.87      0.00
    6   21   23     -4.73      0.00
    0    7   23     -0.89      0.00
    7    8   23     13.99      0.00
    7   10   23     -0.01      0.00
    7   12   23      4.19      0.00
    7   14   23     -6.24      0.00
    7   16   23      1.26      0.00
    7   18   23     13.95      0.00
    7   20   23      7.42      0.00
    7   22   23      3.69      0.00
    8    9   23      4.73      0.00
    8   11   23     -0.69      0.00
    8   13   23      0.64      0.00
    8   15   23     -1.32      0.00
    8   17   23     -1.97      0.00
    8   19   23     -5.06      0.00
    8   21   23     -5.82      0.00
    0    9   23      3.42      0.00
    9   10   23     11.98      0.00
    9   12   23     -6.82      0.00
    9   14   23     -5.39      0.00
    9   16   23      0.21      0.00
    9   18   23     -0.85      0.00
    9   20   23     -3.32      0.00
    9   22   23    -18.68      0.00
   10   11   23     -2.12      0.00
   10   13   23     -3.30      0.00
   10   15   23      2.89      0.00
   10   17   23     -8.41      0.00
   10   19   23    -10.91      0.00
   10   21   23    -12.69      0.00
    0   11   23     11.80      0.00
   11   12   23      7.46      0.00
   11   14   23     -3.31      0.00
   11   16   23     -1.32      0.00
   11   18   23     -2.21      0.00
   11   20   23     -2.98      0.00
   11   22   23     -2.13      0.00
   12   13   23     -1.95      0.00
   12   15   23     -7.22      0.00
   12   17   23      9.06      0.00
   12   19   23     10.73      0.00
   12   21   23     -1.60      0.00
    0   13   23     -8.03      0.00
   13   14   23     -3.19      0.00
   13   16   23      2.75      0.00
   13   18   23    -12.09      0.00
   13   20   23     -0.48      0.00
   13   22   23      2.00      0.00
   14   15   23    -17.17      0.00
   14   17   23      0.79      0.00
   14   19   23      6.66      0.00
   14   21   23     -2.95      0.00
    0   15   23     -0.45      0.00
   15   16   23     -3.36      0.00
   15   18   23      1.06      0.00
   15   20   23     -1.76      0.00
   15   22   23     -8.47      0.00
   16   17   23     -7.87      0.00
   16   19   23     -2.13      0.00
   16   21   23      2.82      0.00
    0   17   23      8.56      0.00
   17   18   23      2.88      0.00
   17   20   23      0.89      0.00
   17   22   23      1.87      0.00
   18   19   23      4.50      0.00
   18   21   23     -8.21      0.00
    0   19   23      2.47      0.00
   19   20   23     -0.08      0.00
   19   22   23     -6.55      0.00
   20   21   23      6.36      0.00
    0   21   23     15.59      0.00
   21   22   23     -5.49      0.00
    0   23   23     19.42      0.00
    2   23   23    -28.08      0.00
    4   23   23     27.07      0.00
    6   23   23     -7.83      0.00
    8   23   23      0.58      0.00
   10   23   23     -4.49      0.00
   12   23   23      2.88      0.00
   14   23   23      3.38      0.00
   16   23   23     12.20      0.00
   18   23   23    -15.60      0.00
   20   23   23     -2.39      0.00
   22   23   23      9.85      0.00
    0    0   24    -31.57      0.00
    1    1   24     -3.49      0.00
    1    3   24     -5.76      0.00
    1    5   24      9.66      0.00
    1    7   24     -4.43      0.00
    1    9   24      1.14      0.00
    1   11   24     -3.80      0.00
    1   13   24      1.42      0.00
    1   15   24      7.41      0.00
    1   17   24     -5.23      0.00
    1   19   24     -2.53      0.00
    1   21   24     12.87      0.00
    1   23   24      0.63      0.00
    0    2   24     16.89      0.00
    2    2   24     -3.46      0.00
    2    4   24    -10.34      0.00
    2    6   24    -14.46      0.00
    2    8   24      9.07      0.00
    2   10   24      0.43      0.00
    2   12   24     -2.25      0.00
    2   14   24      3.56      0.00
    2   16   24    -16.05      0.00
    2   18   24     -4.85      0.00
    2   20   24     -0.35      0.00
    2   22   24     -5.79      0.00
    3    3   24      5.30      0.00
    3    5   24     -8.79      0.00
    3    7   24     -2.88      0.00
    3    9   24     -5.92      0.00
    3   11   24     -8.97      0.00
    3   13   24     -0.06      0.00
    3   15   24     -0.80      0.00
    3   17   24      5.87      0.00
    3   19   24      0.76      0.00
    3   21   24     -2.56      0.00
    3   23   24     -3.51      0.00
    0    4   24     -7.54      0.00
    4    4   24     13.43      0.00
    4    6   24     10.38      0.00
    4    8   24     10.08      0.00
    4   10   24     10.29      0.00
    4   12   24     -5.37      0.00
    4   14   24     -4.99      0.00
    4   16   24      7.84      0.00
    4   18   24      7.96      0.00
    4   20   24      5.42      0.00
    4   22   24      3.06      0.00
    5    5   24    -15.22      0.00
    5    7   24     11.57      0.00
    5    9   24    -10.71      0.00
    5   11   24     -1.75      0.00
    5   13   24      3.00      0.00
    5   15   24      0.96      0.00
    5   17   24      2.08      0.00
    5   19   24     -4.33      0.00
    5   21   24     -1.12      0.00
    5   23   24      8.05      0.00
    0    6   24     28.17      0.00
    6    6   24     -1.87      0.00
    6    8   24     -3.68      0.00
    6   10   24     -4.60      0.00
    6   12   24     -1.20      0.00
    6   14   24     -0.11      0.00
    6   16   24     -5.27      0.00
    6   18   24      9.58      0.00
    6   20   24     -6.65      0.00
    6   22   24      1.10      0.00
    7    7   24     -7.91      0.00
    7    9   24     -1.70      0.00
    7   11   24     -0.28      0.00
    7   13   24     -5.62      0.00
    7   15   24     -5.18      0.00
    7   17   24      0.41      0.00
    7   19   24      3.07      0.00
    7   21   24     -2.92      0.00
    7   23   24      2.04      0.00
    0    8   24      9.93      0.00
    8    8   24     -4.78      0.00
    8   10   24     21.39      0.00
    8   12   24      8.68      0.00
    8   14   24      3.12      0.00
    8   16   24     -5.36      0.00
    8   18   24      2.11      0.00
    8   20   24    -11.15      0.00
    8   22   24     10.74      0.00
    9    9   24    -10.54      0.00
    9   11   24     -5.74      0.00
    9   13   24     -4.84      0.00
    9   15   24      9.76      0.00
    9   17   24     -3.88      0.00
    9   19   24      3.29      0.00
    9   21   24     -1.50      0.00
    9   23   24      0.82      0.00
    0   10   24    -15.27      0.00
   10   10   24     -9.16      0.00
   10   12   24     -1.53      0.00
   10   14   24      2.00      0.00
   10   16   24      6.37      0.00
   10   18   24     -6.78      0.00
   10   20   24     -1.55      0.00
   10   22   24    -11.70      0.00
   11   11   24     -5.49      0.00
   11   13   24     -3.86      0.00
   11   15   24     -0.91      0.00
   11   17   24     10.27      0.00
   11   19   24      3.45      0.00
   11   21   24      4.31      0.00
   11   23   24     -0.63      0.00
    0   12   24      5.32      0.00
   12   12   24     12.45      0.00
   12   14   24     -8.50      0.00
   12   16   24     -7.21      0.00
   12   18   24     -4.56      0.00
   12   20   24     14.53      0.00
   12   22   24      2.16      0.00
   13   13   24     -1.69      0.00
   13   15   24      0.30      0.00
   13   17   24     -1.08      0.00
   13   19   24      0.88      0.00
   13   21   24     -2.12      0.00
   13   23   24      6.35      0.00
    0   14   24      5.44      0.00
   14   14   24     -6.92      0.00
   14   16   24      4.81      0.00
   14   18   24     -7.91      0.00
   14   20   24     13.86      0.00
   14   22   24      1.19      0.00
   15   15   24     -2.91      0.00
   15   17   24      6.88      0.00
   15   19   24     -0.27      0.00
   15   21   24     -0.39      0.00
   15   23   24      4.97      0.00
    0   16   24    -13.42      0.00
   16   16   24     10.64      0.00
   16   18   24      0.69      0.00
   16   20   24      0.71      0.00
   16   22   24     -3.63      0.00
   17   17   24      6.01      0.00
   17   19   24      6.97      0.00
   17   21   24     -6.86      0.00
   17   23   24     -1.21      0.00
    0   18   24     17.81      0.00
   18   18   24     -5.51      0.00
   18   20   24     -5.90      0.00
   18   22   24      5.90      0.00
   19   19   24      7.35      0.00
   19   21   24     12.22      0.00
   19   23   24      4.15      0.00
    0   20   24      3.49      0.00
   20   20   24     -8.53      0.00
   20   22   24     19.94      0.00
   21   21   24     14.67      0.00
   21   23   24     -6.14      0.00
    0   22   24     44.11      0.00
   22   22   24    -18.63      0.00
   23   23   24     14.47      0.00
    0   24   24     35.98      0.00
    2   24   24      4.19      0.00
    4   24   24     -4.14      0.00
    6   24   24     -9.85      0.00
    8   24   24      6.09      0.00
   10   24   24     -2.18      0.00
   12   24   24     45.02      0.00
   14   24   24      4.76      0.00
   16   24   24    -19.04      0.00
   18   24   24     11.11      0.00
   20   24   24    -15.27      0.00
   22   24   24     17.94      0.00
   24   24   24     11.46      0.00
    0    1   25     -0.04      0.00
    1    2   25      7.97      0.00
    1    4   25      7.04      0.00
    1    6   25     10.33      0.00
    1    8   25     -3.70      0.00
    1   10   25     12.17      0.00
    1   12   25    -13.87      0.00
    1   14   25     -0.85      0.00
    1   16   25     -8.03      0.00
    1   18   25    -12.85      0.00
    1   20   25      7.30      0.00
    1   22   25     -4.25      0.00
    1   24   25     -4.99      0.00
    2    3   25      4.52      0.00
    2    5   25     -1.33      0.00
    2    7   25     10.79      0.00
    2    9   25     -9.10      0.00
    2   11   25     -8.85      0.00
    2   13   25     -6.38      0.00
    2   15   25      0.56      0.00
    2   17   25     -8.77      0.00
    2   19   25     10.74      0.00
    2   21   25     -4.67      0.00
    2   23   25    -12.69      0.00
    0    3   25     -3.64      0.00
    3    4   25     -1.62      0.00
    3    6   25     -8.16      0.00
    3    8   25    -15.85      0.00
    3   10   25      9.20      0.00
    3   12   25      2.89      0.00
    3   14   25     -6.99      0.00
    3   16   25      5.38      0.00
    3   18   25      3.42      0.00
    3   20   25     -4.85      0.00
    3   22   25     -4.71      0.00
    3   24   25     13.17      0.00
    4    5   25     10.32      0.00
    4    7   25     -2.38      0.00
    4    9   25      4.51      0.00
    4   11   25     -5.61      0.00
    4   13   25      1.37      0.00
    4   15   25     -8.57      0.00
    4   17   25     -1.43      0.00
    4   19   25     -2.03      0.00
    4   21   25     -2.06      0.00
    4   23   25      4.82      0.00
    0    5   25     -0.39      0.00
    5    6   25     -7.44      0.00
    5    8   25     -2.37      0.00
    5   10   25     -2.91      0.00
    5   12   25     -3.66      0.00
    5   14   25     -0.33      0.00
    5   16   25     -8.03      0.00
    5   18   25     10.43      0.00
    5   20   25      0.31      0.00
    5   22   25     -0.20      0.00
    5   24   25     -3.92      0.00
    6    7   25      2.82      0.00
    6    9   25    -17.19      0.00
    6   11   25     -6.50      0.00
    6   13   25     -6.99      0.00
    6   15   25      8.81      0.00
    6   17   25     -3.76      0.00
    6   19   25     14.27      0.00
    6   21   25     -1.44      0.00
    6   23   25      6.60      0.00
    0    7   25     -0.09      0.00
    7    8   25     -5.14      0.00
    7   10   25     -6.62      0.00
    7   12   25      7.05      0.00
    7   14   25      6.71      0.00
    7   16   25     -6.65      0.00
    7   18   25     -3.05      0.00
    7   20   25     -7.92      0.00
    7   22   25      3.99      0.00
    7   24   25     15.50      0.00
    8    9   25    -10.29      0.00
    8   11   25    -11.51      0.00
    8   13   25      0.29      0.00
    8   15   25     -1.08      0.00
    8   17   25      3.08      0.00
    8   19   25     -0.30      0.00
    8   21   25    -14.39      0.00
    8   23   25      8.15      0.00
    0    9   25     -3.20      0.00
    9   10   25     -5.61      0.00
    9   12   25     -3.21      0.00
    9   14   25      4.86      0.00
    9   16   25      4.77      0.00
    9   18   25     -1.26      0.00
    9   20   25      1.27      0.00
    9   22   25     -0.54      0.00
    9   24   25      9.28      0.00
   10   11   25     -8.57      0.00
   10   13   25     -3.50      0.00
   10   15   25      4.66      0.00
   10   17   25    -11.10      0.00
   10   19   25    -11.74      0.00
   10   21   25      0.29      0.00
   10   23   25      3.37      0.00
    0   11   25      4.20      0.00
   11   12   25    -11.31      0.00
   11   14   25      2.68      0.00
   11   16   25     -2.99      0.00
   11   18   25     -1.20      0.00
   11   20   25      5.54      0.00
   11   22   25    -11.28      0.00
   11   24   25      0.09      0.00
   12   13   25    -10.95      0.00
   12   15   25     -4.49      0.00
   12   17   25      7.40      0.00
   12   19   25      5.63      0.00
   12   21   25      7.51      0.00
   12   23   25    -12.36      0.00
    0   13   25     -9.27      0.00
   13   14   25      2.52      0.00
   13   16   25     -7.01      0.00
   13   18   25     -2.82      0.00
   13   20   25      5.76      0.00
   13   22   25     -4.20      0.00
   13   24   25      8.40      0.00
   14   15   25      3.57      0.00
   14   17   25     -6.43      0.00
   14   19   25    -16.25      0.00
   14   21   25      5.28      0.00
   14   23   25     -8.01      0.00
    0   15   25     -8.56      0.00
   15   16   25     -0.87      0.00
   15   18   25      6.36      0.00
   15   20   25      5.56      0.00
   15   22   25      2.39      0.00
   15   24   25     10.18      0.00
   16   17   25     15.12      0.00
   16   19   25     -4.04      0.00
   16   21   25     -0.62      0.00
   16   23   25     -4.16      0.00
    0   17   25    -21.71      0.00
   17   18   25     -4.66      0.00
   17   20   25     -6.18      0.00
   17   22   25      5.47      0.00
   17   24   25     -0.03      0.00
   18   19   25      3.26      0.00
   18   21   25     -2.71      0.00
   18   23   25     -1.73      0.00
    0   19   25     -0.86      0.00
   19   20   25    -13.32      0.00
   19   22   25      7.76      0.00
   19   24   25      6.65      0.00
   20   21   25      1.39      0.00
   20   23   25     -2.58      0.00
    0   21   25     17.56      0.00
   21   22   25      0.11      0.00
   21   24   25      4.56      0.00
   22   23   25     -4.77      0.00
    0   23   25      3.56      0.00
   23   24   25     -0.74      0.00
    0   25   25     21.66      0.00
    2   25   25      2.03      0.00
    4   25   25      5.28      0.00
    6   25   25     23.37      0.00
    8   25   25      8.91      0.00
   10   25   25     19.87      0.00
   12   25   25      4.74      0.00
   14   25   25     -2.66      0.00
   16   25   25    -10.13      0.00
   18   25   25     -3.45      0.00
   20   25   25      8.05      0.00
   22   25   25     -7.71      0.00
   24   25   25      6.25      0.00
    0    0   26     22.86      0.00
    1    1   26     -1.17      0.00
    1    3   26     -0.96      0.00
    1    5   26      2.52      0.00
    1    7   26      2.75      0.00
    1    9   26     -9.32      0.00
    1   11   26      1.03      0.00
    1   13   26     -0.54      0.00
    1   15   26     14.08      0.00
    1   17   26      0.70      0.00
    1   19   26     -9.70      0.00
    1   21   26     -4.24      0.00
    1   23   26      9.19      0.00
    1   25   26     -6.86      0.00
    0    2   26      2.92      0.00
    2    2   26     -7.66      0.00
    2    4   26     13.00      0.00
    2    6   26     -7.34      0.00
    2    8   26      8.01      0.00
    2   10   26      2.36      0.00
    2   12   26      5.21      0.00
    2   14   26     -9.58      0.00
    2   16   26      1.98      0.00
    2   18   26      3.06      0.00
    2   20   26     11.04      0.00
    2   22   26     -6.08      0.00
    2   24   26      1.07      0.00
    3    3   26      1.07      0.00
    3    5   26      6.22      0.00
    3    7   26     -0.52      0.00
    3    9   26      2.75      0.00
    3   11   26      1.54      0.00
    3   13   26      8.26      0.00
    3   15   26     -5.29      0.00
    3   17   26      2.11      0.00
    3   19   26      0.96      0.00
    3   21   26     -4.82      0.00
    3   23   26      2.03      0.00
    3   25   26      3.87      0.00
    0    4   26     15.13      0.00
    4    4   26     12.73      0.00
    4    6   26      4.58      0.00
    4    8   26      2.78      0.00
    4   10   26      5.37      0.00
    4   12   26      5.42      0.00
    4   14   26     11.17      0.00
    4   16   26     -0.81      0.00
    4   18   26     -1.07      0.00
    4   20   26     16.13      0.00
    4   22   26      7.63      0.00
    4   24   26     -9.28      0.00
    5    5   26     15.30      0.00
    5    7   26     -5.28      0.00
    5    9   26      1.03      0.00
    5   11   26      1.28      0.00
    5   13   26      3.16      0.00
    5   15   26     -1.01      0.00
    5   17   26    -10.38      0.00
    5   19   26     -9.63      0.00
    5   21   26      0.92      0.00
    5   23   26    -10.38      0.00
    5   25   26      2.25      0.00
    0    6   26     20.74      0.00
    6    6   26    -11.78      0.00
    6    8   26      2.24      0.00
    6   10   26    -18.75      0.00
    6   12   26     13.31      0.00
    6   14   26      7.74      0.00
    6   16   26     -2.36      0.00
    6   18   26     -6.51      0.00
    6   20   26      4.72      0.00
    6   22   26     -6.65      0.00
    6   24   26     -0.06      0.00
    7    7   26      2.24      0.00
    7    9   26    -10.44      0.00
    7   11   26     -8.41      0.00
    7   13   26     -9.41      0.00
    7   15   26      8.80      0.00
    7   17   26     -2.29      0.00
    7   19   26    -11.54      0.00
    7   21   26      6.78      0.00
    7   23   26     -2.74      0.00
    7   25   26      1.68      0.00
    0    8   26    -10.13      0.00
    8    8   26     18.02      0.00
    8   10   26     -1.46      0.00
    8   12   26      9.39      0.00
    8   14   26     14.39      0.00
    8   16   26    -11.14      0.00
    8   18   26      5.37      0.00
    8   20   26     11.70      0.00
    8   22   26      3.17      0.00
    8   24   26      3.09      0.00
    9    9   26      0.41      0.00
    9   11   26      3.17      0.00
    9   13   26     10.01      0.00
    9   15   26     -1.52      0.00
    9   17   26     -2.99      0.00
    9   19   26     -6.62      0.00
    9   21   26      5.84      0.00
    9   23   26      1.74      0.00
    9   25   26     -7.29      0.00
    0   10   26    -14.73      0.00
   10   10   26     -3.18      0.00
   10   12   26     10.37      0.00
   10   14   26      0.33      0.00
   10   16   26     -5.21      0.00
   10   18   26     12.21      0.00
   10   20   26      1.04      0.00
   10   22   26      8.04      0.00
   10   24   26      0.61      0.00
   11   11   26      4.69      0.00
   11   13   26     -5.01      0.00
   11   15   26      7.79      0.00
   11   17   26      3.88      0.00
   11   19   26     -5.13      0.00
   11   21   26     11.31      0.00
   11   23   26     -5.90      0.00
   11   25   26     -4.86      0.00
    0   12   26      8.96      0.00
   12   12   26    -19.98      0.00
   12   14   26     -1.17      0.00
   12   16   26     -3.37      0.00
   12   18   26     19.94      0.00
   12   20   26     -8.57      0.00
   12   22   26      0.35      0.00
   12   24   26      8.82      0.00
   13   13   26      2.02      0.00
   13   15   26      6.45      0.00
   13   17   26     13.43      0.00
   13   19   26    -13.78      0.00
   13   21   26    -11.11      0.00
   13   23   26      5.11      0.00
   13   25   26     -6.57      0.00
    0   14   26      2.65      0.00
   14   14   26     10.44      0.00
   14   16   26     -3.28      0.00
   14   18   26      9.41      0.00
   14   20   26      4.16      0.00
   14   22   26      6.90      0.00
   14   24   26      1.60      0.00
   15   15   26      3.00      0.00
   15   17   26      2.13      0.00
   15   19   26     -2.88      0.00
   15   21   26     -5.77      0.00
   15   23   26     -0.81      0.00
   15   25   26      7.92      0.00
    0   16   26     -7.64      0.00
   16   16   26     17.95      0.00
   16   18   26     -2.21      0.00
   16   20   26      5.72      0.00
   16   22   26     -4.91      0.00
   16   24   26     -4.50      0.00
   17   17   26      7.52      0.00
   17   19   26      2.50      0.00
   17   21   26      5.92      0.00
   17   23   26      5.17      0.00
   17   25   26      1.23      0.00
    0   18   26     -0.01      0.00
   18   18   26    -20.74      0.00
   18   20   26      5.36      0.00
   18   22   26     -4.92      0.00
   18   24   26      5.28      0.00
   19   19   26     -1.40      0.00
   19   21   26     -1.84      0.00
   19   23   26     -1.20      0.00
   19   25   26     -4.09      0.00
    0   20   26      3.88      0.00
   20   20   26    -12.80      0.00
   20   22   26      1.91      0.00
   20   24   26    -17.77      0.00
   21   21   26    -10.65      0.00
   21   23   26      4.47      0.00
   21   25   26      7.29      0.00
    0   22   26      4.31      0.00
   22   22   26    -11.96      0.00
   22   24   26      5.49      0.00
   23   23   26      5.08      0.00
   23   25   26     -2.04      0.00
    0   24   26     -9.29      0.00
   24   24   26    -25.10      0.00
    0   26   26     -7.19      0.00
    2   26   26     -1.58      0.00
    4   26   26      4.86      0.00
    6   26   26    -15.10      0.00
    8   26   26    -24.21      0.00
   10   26   26     -1.63      0.00
   12   26   26      2.10      0.00
   14   26   26      9.73      0.00
   16   26   26     -7.20      0.00
   18   26   26      3.23      0.00
   20   26   26     14.10      0.00
   22   26   26     22.13      0.00
    0    1   27     -0.97      0.00
    1    2   27      2.47      0.00
    1    4   27      5.09      0.00
    1    6   27    -16.10      0.00
    1    8   27      2.03      0.00
    1   10   27     -3.28      0.00
    1   12   27      6.27      0.00
    1   14   27     -4.80      0.00
    1   16   27     -1.83      0.00
    1   18   27     -2.26      0.00
    1   20   27     -1.19      0.00
    1   22   27     -7.40      0.00
    1   24   27      3.87      0.00
    1   26   27    -12.29      0.00
    2    3   27    -12.52      0.00
    2    5   27    -18.55      0.00
    2    7   27    -11.01      0.00
    2    9   27     -2.19      0.00
    2   11   27      2.82      0.00
    2   13   27     -2.57      0.00
    2   15   27     -3.22      0.00
    2   17   27      4.56      0.00
    2   19   27     -3.73      0.00
    2   21   27      8.27      0.00
    2   23   27     -2.79      0.00
    2   25   27     -4.70      0.00
    0    3   27      7.41      0.00
    3    4   27      4.39      0.00
    3    6   27     -2.55      0.00
    3    8   27      6.61      0.00
    3   10   27     -2.36      0.00
    3   12   27      5.56      0.00
    3   14   27      0.05      0.00
    3   16   27      6.66      0.00
    3   18   27     13.41      0.00
    3   20   27     -3.73      0.00
    3   22   27     -3.71      0.00
    3   24   27     17.75      0.00
    3   26   27     -0.57      0.00
    4    5   27      8.36      0.00
    4    7   27      7.03      0.00
    4    9   27      1.33      0.00
    4   11   27     -1.34      0.00
    4   13   27     -3.55      0.00
    4   15   27    -12.09      0.00
    4   17   27      7.15      0.00
    4   19   27      0.92      0.00
    4   21   27     -3.02      0.00
    4   23   27     -3.15      0.00
    4   25   27     -4.24      0.00
    0    5   27     -2.08      0.00
    5    6   27    -12.30      0.00
    5    8   27      0.19      0.00
    5   10   27     -1.15      0.00
    5   12   27     -2.28      0.00
    5   14   27     -7.35      0.00
    5   16   27     -1.50      0.00
    5   18   27      1.20      0.00
    5   20   27      2.27      0.00
    5   22   27     -1.20      0.00
    5   24   27     -5.13      0.00
    5   26   27      0.83      0.00
    6    7   27     -2.68      0.00
    6    9   27     -5.70      0.00
    6   11   27      8.53      0.00
    6   13   27     -0.49      0.00
    6   15   27      2.86      0.00
    6   17   27      3.04      0.00
    6   19   27    -10.09      0.00
    6   21   27      5.01      0.00
    6   23   27     -4.60      0.00
    6   25   27     -9.80      0.00
    0    7   27    -11.69      0.00
    7    8   27      2.82      0.00
    7   10   27     -0.98      0.00
    7   12   27    -10.99      0.00
    7   14   27     -0.24      0.00
    7   16   27      2.42      0.00
    7   18   27     -7.54      0.00
    7   20   27      8.84      0.00
    7   22   27      3.66      0.00
    7   24   27      6.09      0.00
    7   26   27     13.00      0.00
    8    9   27      0.13      0.00
    8   11   27     -6.50      0.00
    8   13   27     -4.37      0.00
    8   15   27     -2.58      0.00
    8   17   27     -8.96      0.00
    8   19   27     -5.62      0.00
    8   21   27      5.64      0.00
    8   23   27    -21.71      0.00
    8   25   27    -12.64      0.00
    0    9   27     -6.36      0.00
    9   10   27      5.01      0.00
    9   12   27      7.51      0.00
    9   14   27      8.19      0.00
    9   16   27     -5.36      0.00
    9   18   27     -5.88      0.00
    9   20   27      0.46      0.00
    9   22   27      5.06      0.00
    9   24   27     -8.40      0.00
    9   26   27     -9.50      0.00
   10   11   27      3.72      0.00
   10   13   27     -6.57      0.00
   10   15   27     -8.13      0.00
   10   17   27      3.35      0.00
   10   19   27     -5.26      0.00
   10   21   27      3.86      0.00
   10   23   27    -11.74      0.00
   10   25   27      8.79      0.00
    0   11   27      7.39      0.00
   11   12   27     -1.67      0.00
   11   14   27      0.80      0.00
   11   16   27      0.40      0.00
   11   18   27      7.09      0.00
   11   20   27    -10.72      0.00
   11   22   27     -7.29      0.00
   11   24   27    -14.05      0.00
   11   26   27     11.26      0.00
   12   13   27     -3.44      0.00
   12   15   27      3.14      0.00
   12   17   27      3.59      0.00
   12   19   27      3.57      0.00
   12   21   27     -5.44      0.00
   12   23   27     -6.16      0.00
   12   25   27      1.05      0.00
    0   13   27     11.03      0.00
   13   14   27     -2.46      0.00
   13   16   27     -2.60      0.00
   13   18   27     13.91      0.00
   13   20   27      7.93      0.00
   13   22   27      7.98      0.00
   13   24   27      7.73      0.00
   13   26   27     -9.54      0.00
   14   15   27     -3.75      0.00
   14   17   27      2.25      0.00
   14   19   27     -0.86      0.00
   14   21   27     -5.36      0.00
   14   23   27     -1.57      0.00
   14   25   27     -2.32      0.00
    0   15   27      1.08      0.00
   15   16   27      0.92      0.00
   15   18   27      9.77      0.00
   15   20   27      4.17      0.00
   15   22   27      3.55      0.00
   15   24   27    -17.07      0.00
   15   26   27      5.38      0.00
   16   17   27      3.49      0.00
   16   19   27     -9.25      0.00
   16   21   27      2.56      0.00
   16   23   27     -3.06      0.00
   16   25   27     -2.69      0.00
    0   17   27      3.70      0.00
   17   18   27     -6.80      0.00
   17   20   27     -8.51      0.00
   17   22   27      4.71      0.00
   17   24   27     -0.66      0.00
   17   26   27     -2.74      0.00
   18   19   27      8.73      0.00
   18   21   27      1.27      0.00
   18   23   27      3.11      0.00
   18   25   27     -3.65      0.00
    0   19   27     16.43      0.00
   19   20   27     -1.18      0.00
   19   22   27      7.33      0.00
   19   24   27      0.32      0.00
   19   26   27      4.42      0.00
   20   21   27     -4.22      0.00
   20   23   27      6.69      0.00
   20   25   27    -10.11      0.00
    0   21   27     13.97      0.00
   21   22   27     -2.98      0.00
   21   24   27     -4.16      0.00
   21   26   27      3.96      0.00
   22   23   27     -0.64      0.00
   22   25   27      3.56      0.00
    0   23   27     11.81      0.00
   23   24   27    -13.49      0.00
    0   25   27     16.25      0.00
    0   27   27     13.55      0.00
    2   27   27     17.72      0.00
    4   27   27     -2.20      0.00
    6   27   27      8.88      0.00
    8   27   27      2.06      0.00
   10   27   27     -1.83      0.00
   12   27   27     -1.73      0.00
   14   27   27     -6.96      0.00
   16   27   27      1.57      0.00
   18   27   27     -6.72      0.00
   20   27   27     -5.02      0.00
    0    0   28     26.53      0.00
    1    1   28     22.98      0.00
    1    3   28     15.11      0.00
    1    5   28      0.66      0.00
    1    7   28     -1.12      0.00
    1    9   28     -2.66      0.00
    1   11   28     -3.98      0.00
    1   13   28     -6.17      0.00
    1   15   28     -1.40      0.00
    1   17   28      1.29      0.00
    1   19   28      1.61      0.00
    1   21   28     10.88      0.00
    1   23   28     -0.33      0.00
    1   25   28      0.94      0.00
    1   27   28    -11.90      0.00
    0    2   28     -4.79      0.00
    2    2   28    -18.68      0.00
    2    4   28      8.45      0.00
    2    6   28     16.61      0.00
    2    8   28     -0.13      0.00
    2   10   28    -12.51      0.00
    2   12   28      1.14      0.00
    2   14   28     -1.70      0.00
    2   16   28     -3.89      0.00
    2   18   28    -11.25      0.00
    2   20   28      3.80      0.00
    2   22   28      4.25      0.00
    2   24   28      6.74      0.00
    2   26   28     -6.16      0.00
    3    3   28      8.19      0.00
    3    5   28    -12.68      0.00
    3    7   28     -1.66      0.00
    3    9   28     -1.69      0.00
    3   11   28     10.47      0.00
    3   13   28     -1.95      0.00
    3   15   28      0.74      0.00
    3   17   28     -3.71      0.00
    3   19   28      3.81      0.00
    3   21   28     -0.10      0.00
    3   23   28     -6.66      0.00
    3   25   28     -5.87      0.00
    3   27   28      6.90      0.00
    0    4   28      7.90      0.00
    4    4   28      6.21      0.00
    4    6   28     -2.05      0.00
    4    8   28      8.80      0.00
    4   10   28     -6.47      0.00
    4   12   28     -2.37      0.00
    4   14   28      6.04      0.00
    4   16   28      0.64      0.00
    4   18   28     16.09      0.00
    4   20   28      4.02      0.00
    4   22   28      1.97      0.00
    4   24   28      0.19      0.00
    4   26   28      7.72      0.00
    5    5   28     -9.36      0.00
    5    7   28     -0.09      0.00
    5    9   28      4.29      0.00
    5   11   28     -1.26      0.00
    5   13   28     -3.08      0.00
    5   15   28     -1.03      0.00
    5   17   28      3.57      0.00
    5   19   28     11.78      0.00
    5   21   28      5.60      0.00
    5   23   28     -1.99      0.00
    5   25   28      6.19      0.00
    5   27   28     -6.14      0.00
    0    6   28     -5.24      0.00
    6    6   28     16.58      0.00
    6    8   28      7.21      0.00
    6   10   28    -14.35      0.00
    6   12   28     -4.63      0.00
    6   14   28      6.27      0.00
    6   16   28     -3.28      0.00
    6   18   28      0.66      0.00
    6   20   28     -8.37      0.00
    6   22   28      1.80      0.00
    6   24   28     -4.72      0.00
    6   26   28    -19.39      0.00
    7    7   28      8.09      0.00
    7    9   28      1.20      0.00
    7   11   28      7.62      0.00
    7   13   28      3.51      0.00
    7   15   28     -3.01      0.00
    7   17   28      2.65      0.00
    7   19   28      5.77      0.00
    7   21   28     -8.43      0.00
    7   23   28      3.25      0.00
    7   25   28      5.84      0.00
    7   27   28      3.72      0.00
    0    8   28     -8.61      0.00
    8    8   28      5.84      0.00
    8   10   28     -2.63      0.00
    8   12   28      3.21      0.00
    8   14   28      9.28      0.00
    8   16   28     -5.13      0.00
    8   18   28     14.10      0.00
    8   20   28      6.01      0.00
    8   22   28      6.98      0.00
    8   24   28      1.13      0.00
    8   26   28      2.72      0.00
    9    9   28     16.44      0.00
    9   11   28     -8.53      0.00
    9   13   28      1.11      0.00
    9   15   28     -3.83      0.00
    9   17   28     -7.44      0.00
    9   19   28      9.01      0.00
    9   21   28     -1.09      0.00
    9   23   28    -13.39      0.00
    9   25   28     -0.33      0.00
    9   27   28     -5.87      0.00
    0   10   28     -7.67      0.00
   10   10   28     -1.06      0.00
   10   12   28     -5.19      0.00
   10   14   28      2.76      0.00
   10   16   28     -5.66      0.00
   10   18   28     11.72      0.00
   10   20   28      5.86      0.00
   10   22   28      5.88      0.00
   10   24   28      5.76      0.00
   10   26   28      4.37      0.00
   11   11   28     10.91      0.00
   11   13   28     -4.66      0.00
   11   15   28     -0.19      0.00
   11   17   28     -0.36      0.00
   11   19   28     -1.44      0.00
   11   21   28     -1.82      0.00
   11   23   28     -5.82      0.00
   11   25   28     -7.82      0.00
   11   27   28     -0.45      0.00
    0   12   28     -3.13      0.00
   12   12   28     -0.96      0.00
   12   14   28      2.25      0.00
   12   16   28     -7.83      0.00
   12   18   28      4.77      0.00
   12   20   28     -2.93      0.00
   12   22   28     -0.92      0.00
   12   24   28      0.29      0.00
   12   26   28     -7.00      0.00
   13   13   28      7.30      0.00
   13   15   28     -4.21      0.00
   13   17   28     10.67      0.00
   13   19   28      1.78      0.00
   13   21   28     13.50      0.00
   13   23   28     -0.65      0.00
   13   25   28     -0.69      0.00
   13   27   28     -0.31      0.00
    0   14   28    -11.76      0.00
   14   14   28      0.03      0.00
   14   16   28     -0.77      0.00
   14   18   28      5.21      0.00
   14   20   28      8.83      0.00
   14   22   28      9.13      0.00
   14   24   28      4.64      0.00
   14   26   28      8.20      0.00
   15   15   28     12.44      0.00
   15   17   28    -11.27      0.00
   15   19   28      6.33      0.00
   15   21   28      7.23      0.00
   15   23   28      5.55      0.00
   15   25   28      1.34      0.00
   15   27   28     12.80      0.00
    0   16   28     15.21      0.00
   16   16   28     -0.11      0.00
   16   18   28      5.34      0.00
   16   20   28     -0.27      0.00
   16   22   28      3.77      0.00
   16   24   28      7.64      0.00
   16   26   28     -3.23      0.00
   17   17   28     -3.24      0.00
   17   19   28     -6.59      0.00
   17   21   28     -3.85      0.00
   17   23   28      2.80      0.00
   17   25   28      2.10      0.00
   17   27   28     -5.20      0.00
    0   18   28     -2.41      0.00
   18   18   28     11.64      0.00
   18   20   28     -0.39      0.00
   18   22   28     -1.20      0.00
   18   24   28     -2.53      0.00
   18   26   28     -5.27      0.00
   19   19   28      4.03      0.00
   19   21   28     -6.22      0.00
   19   23   28     -9.42      0.00
   19   25   28     -0.52      0.00
   19   27   28     -2.23      0.00
    0   20   28      2.06      0.00
   20   20   28      7.01      0.00
   20   22   28     -2.87      0.00
   20   24   28     -3.59      0.00
   20   26   28     -2.43      0.00
   21   21   28     -3.52      0.00
   21   23   28     -3.13      0.00
   21   25   28     -3.40      0.00
    0   22   28    -18.72      0.00
   22   22   28      1.60      0.00
   22   24   28     -0.05      0.00
   23   23   28      3.42      0.00
    0   24   28    -11.05      0.00
    0   26   28      0.67      0.00
    0   28   28      0.65      0.00
    2   28   28     10.48      0.00
    4   28   28     20.38      0.00
    6   28   28    -10.73      0.00
    8   28   28     15.95      0.00
   10   28   28     13.55      0.00
   12   28   28    -20.38      0.00
   14   28   28      3.18      0.00
   16   28   28     15.31      0.00
   18   28   28    -14.77      0.00
    0    1   29      5.37      0.00
    1    2   29    -12.92      0.00
    1    4   29      8.88      0.00
    1    6   29    -11.56      0.00
    1    8   29     -2.30      0.00
    1   10   29    -10.78      0.00
    1   12   29      3.58      0.00
    1   14   29     -0.99      0.00
    1   16   29     13.36      0.00
    1   18   29     -8.88      0.00
    1   20   29     -5.04      0.00
    1   22   29     -5.42      0.00
    1   24   29      3.33      0.00
    1   26   29     18.70      0.00
    1   28   29      0.03      0.00
    2    3   29     -7.66      0.00
    2    5   29      1.94      0.00
    2    7   29     -2.97      0.00
    2    9   29      1.19      0.00
    2   11   29     -7.19      0.00
    2   13   29     -8.43      0.00
    2   15   29     -8.35      0.00
    2   17   29     -5.74      0.00
    2   19   29     -7.38      0.00
    2   21   29      5.93      0.00
    2   23   29      1.04      0.00
    2   25   29     -2.70      0.00
    2   27   29     -6.74      0.00
    0    3   29      4.44      0.00
    3    4   29      6.27      0.00
    3    6   29     -6.30      0.00
    3    8   29     -4.03      0.00
    3   10   29     -4.51      0.00
    3   12   29      7.90      0.00
    3   14   29     -5.68      0.00
    3   16   29      0.27      0.00
    3   18   29     -3.64      0.00
    3   20   29     -3.93      0.00
    3   22   29      1.23      0.00
    3   24   29     -6.77      0.00
    3   26   29     -8.57      0.00
    3   28   29     -0.33      0.00
    4    5   29      2.33      0.00
    4    7   29      4.82      0.00
    4    9   29     -6.52      0.00
    4   11   29      5.78      0.00
    4   13   29     -4.97      0.00
    4   15   29     10.48      0.00
    4   17   29      7.62      0.00
    4   19   29      4.66      0.00
    4   21   29     -3.03      0.00
    4   23   29      0.80      0.00
    4   25   29      2.67      0.00
    4   27   29     -0.17      0.00
    0    5   29     -7.16      0.00
    5    6   29     12.67      0.00
    5    8   29      6.15      0.00
    5   10   29     -0.58      0.00
    5   12   29     -1.08      0.00
    5   14   29     -4.22      0.00
    5   16   29      0.72      0.00
    5   18   29     17.29      0.00
    5   20   29     -6.33      0.00
    5   22   29     -1.03      0.00
    5   24   29      4.45      0.00
    5   26   29      9.14      0.00
    5   28   29      5.14      0.00
    6    7   29      2.90      0.00
    6    9   29     -0.38      0.00
    6   11   29     -2.33      0.00
    6   13   29     -1.19      0.00
    6   15   29     -8.25      0.00
    6   17   29     -9.94      0.00
    6   19   29      3.92      0.00
    6   21   29     -8.70      0.00
    6   23   29     -9.43      0.00
    6   25   29     -0.62      0.00
    6   27   29     -0.88      0.00
    0    7   29     11.58      0.00
    7    8   29      1.46      0.00
    7   10   29      2.72      0.00
    7   12   29     -4.29      0.00
    7   14   29     -1.69      0.00
    7   16   29      2.44      0.00
    7   18   29      9.63      0.00
    7   20   29     12.22      0.00
    7   22   29     -4.59      0.00
    7   24   29     -0.59      0.00
    7   26   29      3.03      0.00
    7   28   29      1.37      0.00
    8    9   29     -1.16      0.00
    8   11   29      6.56      0.00
    8   13   29     -3.48      0.00
    8   15   29      5.64      0.00
    8   17   29      0.03      0.00
    8   19   29     14.91      0.00
    8   21   29     -0.60      0.00
    8   23   29     -3.92      0.00
    8   25   29      6.76      0.00
    8   27   29     -5.74      0.00
    0    9   29      8.35      0.00
    9   10   29      3.44      0.00
    9   12   29     -7.83      0.00
    9   14   29     10.02      0.00
    9   16   29     -3.70      0.00
    9   18   29     -2.29      0.00
    9   20   29     -1.85      0.00
    9   22   29     -0.26      0.00
    9   24   29     -0.99      0.00
    9   26   29     -5.39      0.00
    9   28   29     -3.11      0.00
   10   11   29      0.41      0.00
   10   13   29     -3.70      0.00
   10   15   29     -6.06      0.00
   10   17   29     -1.09      0.00
   10   19   29     -4.35      0.00
   10   21   29     -3.94      0.00
   10   23   29     -7.34      0.00
   10   25   29    -14.05      0.00
   10   27   29     -6.14      0.00
    0   11   29     -5.93      0.00
   11   12   29     -1.84      0.00
   11   14   29     -2.83      0.00
   11   16   29     -5.38      0.00
   11   18   29     -5.39      0.00
   11   20   29     -2.31      0.00
   11   22   29      0.24      0.00
   11   24   29     -1.85      0.00
   11   26   29     13.60      0.00
   11   28   29     12.30      0.00
   12   13   29     -0.59      0.00
   12   15   29      1.53      0.00
   12   17   29      4.82      0.00
   12   19   29      7.10      0.00
   12   21   29     -7.75      0.00
   12   23   29     -8.34      0.00
   12   25   29    -18.68      0.00
   12   27   29     -3.96      0.00
    0   13   29     -0.94      0.00
   13   14   29      6.02      0.00
   13   16   29     -7.50      0.00
   13   18   29      5.77      0.00
   13   20   29     10.99      0.00
   13   22   29     -2.61      0.00
   13   24   29     -3.41      0.00
   13   26   29      8.74      0.00
   13   28   29      5.48      0.00
   14   15   29     -4.65      0.00
   14   17   29      2.29      0.00
   14   19   29      4.91      0.00
   14   21   29     -5.16      0.00
   14   23   29      0.08      0.00
   14   25   29      2.91      0.00
   14   27   29     -7.13      0.00
    0   15   29     11.11      0.00
   15   16   29     -0.23      0.00
   15   18   29      2.90      0.00
   15   20   29     -0.27      0.00
   15   22   29     -4.18      0.00
   15   24   29     -6.33      0.00
   15   26   29      8.42      0.00
   15   28   29     14.98      0.00
   16   17   29      0.09      0.00
   16   19   29      6.50      0.00
   16   21   29     -8.91      0.00
   16   23   29     -3.06      0.00
   16   25   29     -1.51      0.00
   16   27   29    -10.93      0.00
    0   17   29     -1.53      0.00
   17   18   29      7.80      0.00
   17   20   29    -11.34      0.00
   17   22   29     -9.14      0.00
   17   24   29      1.86      0.00
   17   26   29     -6.68      0.00
   18   19   29     -5.71      0.00
   18   21   29      3.99      0.00
   18   23   29     -0.22      0.00
   18   25   29     -3.66      0.00
    0   19   29     32.16      0.00
   19   20   29     -7.63      0.00
   19   22   29     -6.03      0.00
   19   24   29     -4.70      0.00
   19   26   29      6.43      0.00
   20   21   29      4.35      0.00
   20   23   29     -2.91      0.00
   20   25   29      2.90      0.00
    0   21   29      7.11      0.00
   21   22   29      1.06      0.00
   21   24   29     -0.12      0.00
   22   23   29     -5.76      0.00
    0   23   29     -2.00      0.00
    0   25   29     -0.60      0.00
    0   27   29      9.93      0.00
   18   27   29     10.65      0.00
    0   29   29     45.89      0.00
    2   29   29     27.30      0.00
    4   29   29      1.85      0.00
    6   29   29      2.72      0.00
    8   29   29     20.95      0.00
   10   29   29      2.84      0.00
   12   29   29     30.79      0.00
   14   29   29     34.29      0.00
    0    0   30     21.71      0.00
    1    1   30      8.72      0.00
    1    3   30     11.07      0.00
    1    5   30     13.31      0.00
    1    7   30     -3.32      0.00
    1    9   30     -8.46      0.00
    1   11   30      2.66      0.00
    1   13   30      2.56      0.00
    1   15   30     -6.71      0.00
    1   17   30      0.18      0.00
    1   19   30     11.55      0.00
    1   21   30     -8.07      0.00
    1   23   30     -3.93      0.00
    1   25   30     -3.28      0.00
    1   27   30      1.05      0.00
    1   29   30     -9.69      0.00
    0    2   30     32.24      0.00
    2    2   30     13.51      0.00
    2    4   30      4.39      0.00
    2    6   30      6.78      0.00
    2    8   30     -3.12      0.00
    2   10   30      0.73      0.00
    2   12   30     -7.44      0.00
    2   14   30     -4.09      0.00
    2   16   30    -23.33      0.00
    2   18   30      2.48      0.00
    2   20   30     -8.24      0.00
    2   22   30    -12.51      0.00
    2   24   30    -10.31      0.00
    2   26   30      9.51      0.00
    2   28   30     -1.18      0.00
    3    3   30     -4.16      0.00
    3    5   30      2.59      0.00
    3    7   30      8.91      0.00
    3    9   30      2.30      0.00
    3   11   30     -0.32      0.00
    3   13   30     -0.55      0.00
    3   15   30      1.71      0.00
    3   17   30     -5.32      0.00
    3   19   30     -1.97      0.00
    3   21   30      9.57      0.00
    3   23   30     16.92      0.00
    3   25   30     -2.85      0.00
    3   27   30      9.94      0.00
    3   29   30    -12.96      0.00
    0    4   30     25.93      0.00
    4    4   30     -2.32      0.00
    4    6   30     -4.43      0.00
    4    8   30      1.35      0.00
    4   10   30    -20.00      0.00
    4   12   30     -9.28      0.00
    4   14   30      6.25      0.00
    4   16   30      8.22      0.00
    4   18   30     -6.22      0.00
    4   20   30      3.10      0.00
    4   22   30      8.69      0.00
    4   24   30      3.65      0.00
    4   26   30    -10.75      0.00
    4   28   30     -3.96      0.00
    5    5   30     -3.62      0.00
    5    7   30    -11.02      0.00
    5    9   30    -10.95      0.00
    5   11   30     -4.47      0.00
    5   13   30      3.32      0.00
    5   15   30     -3.80      0.00
    5   17   30    -15.35      0.00
    5   19   30     -0.13      0.00
    5   21   30     -7.72      0.00
    5   23   30    -12.11      0.00
    5   25   30      0.80      0.00
    5   27   30    -16.87      0.00
    5   29   30    -12.33      0.00
    0    6   30     -4.75      0.00
    6    6   30      0.17      0.00
    6    8   30     -0.62      0.00
    6   10   30      6.60      0.00
    6   12   30    -11.95      0.00
    6   14   30     -0.82      0.00
    6   16   30      5.20      0.00
    6   18   30      3.34      0.00
    6   20   30      6.57      0.00
    6   22   30     -1.42      0.00
    6   24   30     -3.81      0.00
    6   26   30      8.22      0.00
    6   28   30    -12.85      0.00
    7    7   30      7.58      0.00
    7    9   30     -4.16      0.00
    7   11   30     -7.36      0.00
    7   13   30     -2.00      0.00
    7   15   30     -7.04      0.00
    7   17   30     -6.70      0.00
    7   19   30      0.22      0.00
    7   21   30     -1.16      0.00
    7   23   30      2.97      0.00
    7   25   30     -0.24      0.00
    7   27   30    -19.56      0.00
    7   29   30      8.09      0.00
    0    8   30     -8.81      0.00
    8    8   30     -7.39      0.00
    8   10   30    -17.11      0.00
    8   12   30     -0.88      0.00
    8   14   30     -5.90      0.00
    8   16   30     -2.48      0.00
    8   18   30    -10.20      0.00
    8   20   30    -11.85      0.00
    8   22   30      2.49      0.00
    8   24   30     -5.67      0.00
    8   26   30      6.14      0.00
    8   28   30    -26.58      0.00
    9    9   30     -2.54      0.00
    9   11   30     -4.51      0.00
    9   13   30     -0.82      0.00
    9   15   30      4.69      0.00
    9   17   30      0.51      0.00
    9   19   30      5.47      0.00
    9   21   30     -2.43      0.00
    9   23   30      9.48      0.00
    9   25   30     11.20      0.00
    9   27   30     -5.12      0.00
    9   29   30      2.23      0.00
    0   10   30      3.30      0.00
   10   10   30     14.58      0.00
   10   12   30      9.74      0.00
   10   14   30      5.29      0.00
   10   16   30    -12.68      0.00
   10   18   30      5.27      0.00
   10   20   30     -5.29      0.00
   10   22   30     -0.85      0.00
   10   24   30      7.33      0.00
   10   26   30     -6.43      0.00
   10   28   30    -17.32      0.00
   11   11   30     -6.14      0.00
   11   13   30      0.95      0.00
   11   15   30      1.87      0.00
   11   17   30     21.97      0.00
   11   19   30     -5.41      0.00
   11   21   30     -5.43      0.00
   11   23   30     -3.93      0.00
   11   25   30     -9.28      0.00
   11   27   30      1.53      0.00
   11   29   30      6.38      0.00
    0   12   30    -10.54      0.00
   12   12   30     15.38      0.00
   12   14   30     -2.86      0.00
   12   16   30     -2.46      0.00
   12   18   30      1.79      0.00
   12   20   30     -2.61      0.00
   12   22   30      5.87      0.00
   12   24   30      0.31      0.00
   12   26   30    -13.79      0.00
   12   28   30      2.67      0.00
   13   13   30      9.20      0.00
   13   15   30      6.15      0.00
   13   17   30     -4.92      0.00
   13   19   30     -0.66      0.00
   13   21   30      6.84      0.00
   13   23   30     -0.41      0.00
   13   25   30     -2.11      0.00
   13   27   30     -2.89      0.00
    0   14   30      3.38      0.00
   14   14   30    -11.26      0.00
   14   16   30     -0.32      0.00
   14   18   30    -10.54      0.00
   14   20   30     -2.87      0.00
   14   22   30     -4.24      0.00
   14   24   30    -15.37      0.00
   14   26   30     17.44      0.00
   14   28   30     13.83      0.00
   15   15   30      0.47      0.00
   15   17   30     -7.73      0.00
   15   19   30     -0.14      0.00
   15   21   30     -0.34      0.00
   15   23   30     -6.39      0.00
   15   25   30     -6.31      0.00
   15   27   30      4.53      0.00
    0   16   30     -4.08      0.00
   16   16   30    -13.89      0.00
   16   18   30      9.22      0.00
   16   20   30      6.19      0.00
   16   22   30      2.22      0.00
   16   24   30      5.47      0.00
   16   26   30     -1.53      0.00
   17   17   30     21.11      0.00
   17   19   30      7.03      0.00
   17   21   30     -2.16      0.00
   17   23   30      3.68      0.00
   17   25   30      1.88      0.00
    0   18   30     10.15      0.00
   18   18   30     25.11      0.00
   18   20   30     -0.24      0.00
   18   22   30     -3.13      0.00
   18   24   30      5.50      0.00
   19   19   30    -10.34      0.00
   19   21   30     -0.05      0.00
   19   23   30     -1.02      0.00
   19   25   30     -5.14      0.00
    0   20   30      8.03      0.00
   20   20   30      3.69      0.00
   20   22   30     -3.00      0.00
   20   24   30      4.73      0.00
   21   21   30     -5.20      0.00
   21   23   30     -8.35      0.00
    0   22   30    -13.72      0.00
   22   22   30      8.93      0.00
    0   24   30      1.37      0.00
    0   26   30     -0.17      0.00
    0   28   30    -32.39      0.00
    0   30   30    -16.16      0.00
    2   30   30    -13.00      0.00
    4   30   30    -11.58      0.00
    6   30   30     40.11      0.00
    8   30   30    -26.25      0.00
    0    1   31      5.24      0.00
    1    2   31      1.07      0.00
    1    4   31      7.46      0.00
    1    6   31      7.99      0.00
    1    8   31    -13.82      0.00
    1   10   31     16.23      0.00
    1   12   31      4.18      0.00
    1   14   31      4.47      0.00
    1   16   31     -8.84      0.00
    1   18   31      1.26      0.00
    1   20   31    -10.82      0.00
    1   22   31     -3.75      0.00
    1   24   31     -3.05      0.00
    1   26   31      8.85      0.00
    1   28   31     -3.19      0.00
    1   30   31     -1.58      0.00
    2    3   31      5.69      0.00
    2    5   31      0.22      0.00
    2    7   31      1.99      0.00
    2    9   31      8.07      0.00
    2   11   31     -7.58      0.00
    2   13   31      1.16      0.00
    2   15   31      2.31      0.00
    2   17   31      1.32      0.00
    2   19   31      4.38      0.00
    2   21   31      1.83      0.00
    2   23   31    -10.93      0.00
    2   25   31     -0.32      0.00
    2   27   31     -5.95      0.00
    2   29   31     43.42      0.00
    0    3   31     14.94      0.00
    3    4   31    -12.93      0.00
    3    6   31      5.23      0.00
    3    8   31     -6.98      0.00
    3   10   31      1.78      0.00
    3   12   31     -2.75      0.00
    3   14   31     -3.63      0.00
    3   16   31      6.98      0.00
    3   18   31      0.51      0.00
    3   20   31      8.45      0.00
    3   22   31     -2.09      0.00
    3   24   31     -7.55      0.00
    3   26   31     -5.25      0.00
    3   28   31      6.10      0.00
    3   30   31      4.43      0.00
    4    5   31     -6.13      0.00
    4    7   31     -6.92      0.00
    4    9   31     -1.81      0.00
    4   11   31     -5.95      0.00
    4   13   31     -2.93      0.00
    4   15   31      4.32      0.00
    4   17   31      1.19      0.00
    4   19   31     -2.83      0.00
    4   21   31     -1.36      0.00
    4   23   31     -5.55      0.00
    4   25   31      7.81      0.00
    4   27   31     -0.23      0.00
    4   29   31     -3.10      0.00
    0    5   31      0.51      0.00
    5    6   31      3.73      0.00
    5    8   31     -6.93      0.00
    5   10   31      5.25      0.00
    5   12   31      0.67      0.00
    5   14   31     -3.73      0.00
    5   16   31     -4.51      0.00
    5   18   31      0.71      0.00
    5   20   31      1.65      0.00
    5   22   31      6.72      0.00
    5   24   31      4.11      0.00
    5   26   31      3.40      0.00
    5   28   31     -7.76      0.00
    6    7   31      0.71      0.00
    6    9   31     13.31      0.00
    6   11   31      1.57      0.00
    6   13   31     -0.72      0.00
    6   15   31     -5.96      0.00
    6   17   31    -14.89      0.00
    6   19   31      3.63      0.00
    6   21   31      2.45      0.00
    6   23   31     -0.58      0.00
    6   25   31      2.20      0.00
    6   27   31     -9.06      0.00
    6   29   31    -23.52      0.00
    0    7   31     -1.89      0.00
    7    8   31     -5.04      0.00
    7   10   31     -5.22      0.00
    7   12   31     -5.80      0.00
    7   14   31    -10.32      0.00
    7   16   31      4.88      0.00
    7   18   31     -9.98      0.00
    7   20   31      7.26      0.00
    7   22   31      9.24      0.00
    7   24   31     -0.02      0.00
    7   26   31      2.62      0.00
    7   28   31    -15.78      0.00
    8    9   31     -1.54      0.00
    8   11   31     -3.74      0.00
    8   13   31     -0.24      0.00
    8   15   31      2.46      0.00
    8   17   31     12.33      0.00
    8   19   31     -0.65      0.00
    8   21   31      7.19      0.00
    8   23   31     -5.20      0.00
    8   25   31     11.37      0.00
    8   27   31      8.98      0.00
    8   29   31     -0.92      0.00
    0    9   31      4.15      0.00
    9   10   31      8.12      0.00
    9   12   31     -7.34      0.00
    9   14   31      0.09      0.00
    9   16   31     -1.47      0.00
    9   18   31      1.49      0.00
    9   20   31      5.79      0.00
    9   22   31      8.75      0.00
    9   24   31    -12.60      0.00
    9   26   31     13.03      0.00
    9   28   31     -9.51      0.00
   10   11   31     -5.14      0.00
   10   13   31     -5.58      0.00
   10   15   31      2.25      0.00
   10   17   31      0.51      0.00
   10   19   31    -11.84      0.00
   10   21   31      3.88      0.00
   10   23   31     -4.75      0.00
   10   25   31     -4.75      0.00
   10   27   31     20.50      0.00
    0   11   31     10.68      0.00
   11   12   31     -1.95      0.00
   11   14   31     -2.77      0.00
   11   16   31     -0.34      0.00
   11   18   31      0.31      0.00
   11   20   31      2.08      0.00
   11   22   31     10.43      0.00
   11   24   31      9.30      0.00
   11   26   31     -4.01      0.00
   11   28   31      2.97      0.00
   12   13   31      2.94      0.00
   12   15   31      0.73      0.00
   12   17   31      0.07      0.00
   12   19   31      0.17      0.00
   12   21   31      6.04      0.00
   12   23   31      5.59      0.00
   12   25   31    -14.70      0.00
   12   27   31     -3.41      0.00
    0   13   31     -1.78      0.00
   13   14   31      0.58      0.00
   13   16   31     -4.56      0.00
   13   18   31      3.97      0.00
   13   20   31     -1.12      0.00
   13   22   31      9.05      0.00
   13   24   31      2.85      0.00
   13   26   31      7.19      0.00
   14   15   31     -4.92      0.00
   14   17   31      4.95      0.00
   14   19   31      2.34      0.00
   14   21   31      6.77      0.00
   14   23   31      4.84      0.00
   14   25   31      5.19      0.00
    0   15   31      1.50      0.00
   15   16   31      0.21      0.00
   15   18   31     -4.34      0.00
   15   20   31     -4.96      0.00
   15   22   31     -7.73      0.00
   15   24   31     -2.64      0.00
   15   26   31      2.77      0.00
   16   17   31    -13.62      0.00
   16   19   31      0.56      0.00
   16   21   31     -4.86      0.00
   16   23   31     -1.49      0.00
   16   25   31     -0.86      0.00
    0   17   31      0.85      0.00
   17   18   31      4.56      0.00
   17   20   31      1.28      0.00
   17   22   31      6.62      0.00
   17   24   31     -3.85      0.00
   18   19   31      4.17      0.00
   18   21   31      1.65      0.00
   18   23   31     -1.88      0.00
    0   19   31     -5.03      0.00
   19   20   31     -7.82      0.00
   19   22   31      0.12      0.00
   20   21   31      1.74      0.00
   20   23   31      2.15      0.00
    0   21   31      6.34      0.00
   21   22   31     10.09      0.00
    0   23   31      7.44      0.00
   19   24   31      7.27      0.00
    0   25   31    -12.08      0.00
    0   27   31      4.78      0.00
   14   27   31    -21.78      0.00
    0   29   31    -47.72      0.00
    0    0   32      0.59      0.00
    1    1   32     15.90      0.00
    1    3   32     -0.39      0.00
    1    5   32    -21.25      0.00
    1    7   32      5.81      0.00
    1    9   32     11.47      0.00
    1   11   32     -6.43      0.00
    1   13   32      5.40      0.00
    1   15   32     -6.49      0.00
    1   17   32      7.56      0.00
    1   19   32     -4.41      0.00
    1   21   32     11.68      0.00
    1   23   32      6.57      0.00
    1   25   32      3.02      0.00
    1   27   32     -4.19      0.00
    1   29   32      4.54      0.00
    0    2   32     -0.27      0.00
    2    2   32    -12.91      0.00
    2    4   32     -0.74      0.00
    2    6   32      3.61      0.00
    2    8   32      7.47      0.00
    2   10   32      4.55      0.00
    2   12   32     -3.71      0.00
    2   14   32     -5.26      0.00
    2   16   32     -3.09      0.00
    2   18   32    -19.44      0.00
    2   20   32      8.27      0.00
    2   22   32     -6.05      0.00
    2   24   32     -9.91      0.00
    2   26   32      6.93      0.00
    2   28   32    -34.18      0.00
    3    3   32     -1.34      0.00
    3    5   32    -14.29      0.00
    3    7   32    -11.08      0.00
    3    9   32      0.75      0.00
    3   11   32     -2.95      0.00
    3   13   32      1.53      0.00
    3   15   32     -3.32      0.00
    3   17   32      6.05      0.00
    3   19   32     -3.22      0.00
    3   21   32      6.01      0.00
    3   23   32    -19.48      0.00
    3   25   32      5.13      0.00
    3   27   32     -2.84      0.00
    3   29   32     11.51      0.00
    0    4   32     10.32      0.00
    4    4   32      1.52      0.00
    4    6   32     14.01      0.00
    4    8   32      4.61      0.00
    4   10   32     -4.70      0.00
    4   12   32      1.97      0.00
    4   14   32     -2.16      0.00
    4   16   32      5.47      0.00
    4   18   32      5.31      0.00
    4   20   32     16.00      0.00
    4   22   32     -6.67      0.00
    4   24   32      5.04      0.00
    4   26   32      8.69      0.00
    4   28   32     30.38      0.00
    5    5   32      0.14      0.00
    5    7   32     -3.82      0.00
    5    9   32     -0.42      0.00
    5   11   32      7.04      0.00
    5   13   32     16.81      0.00
    5   15   32      1.68      0.00
    5   17   32     11.26      0.00
    5   19   32      1.04      0.00
    5   21   32      1.32      0.00
    5   23   32     -1.19      0.00
    5   25   32     -0.31      0.00
    5   27   32     -1.02      0.00
    5   29   32    -25.36      0.00
    0    6   32     14.97      0.00
    6    6   32      7.28      0.00
    6    8   32     -4.03      0.00
    6   10   32      1.39      0.00
    6   12   32    -11.15      0.00
    6   14   32     -2.81      0.00
    6   16   32      4.15      0.00
    6   18   32      1.88      0.00
    6   20   32     -3.39      0.00
    6   22   32      5.45      0.00
    6   24   32     -9.78      0.00
    6   26   32    -15.97      0.00
    6   28   32      5.62      0.00
    7    7   32     -8.06      0.00
    7    9   32      7.37      0.00
    7   11   32     -0.42      0.00
    7   13   32      4.71      0.00
    7   15   32     -7.78      0.00
    7   17   32     10.02      0.00
    7   19   32     -3.99      0.00
    7   21   32     -1.53      0.00
    7   23   32     -4.63      0.00
    7   25   32     -3.74      0.00
    7   27   32     14.60      0.00
    0    8   32     10.14      0.00
    8    8   32      0.81      0.00
    8   10   32     -7.46      0.00
    8   12   32      4.09      0.00
    8   14   32    -12.45      0.00
    8   16   32     10.96      0.00
    8   18   32     -0.97      0.00
    8   20   32      0.49      0.00
    8   22   32    -15.78      0.00
    8   24   32     -3.76      0.00
    8   26   32      4.68      0.00
    8   28   32      2.11      0.00
    9    9   32     14.98      0.00
    9   11   32     -1.17      0.00
    9   13   32     -5.91      0.00
    9   15   32     -5.97      0.00
    9   17   32      3.92      0.00
    9   19   32      4.44      0.00
    9   21   32    -13.79      0.00
    9   23   32      9.80      0.00
    9   25   32     -4.70      0.00
    9   27   32    -13.49      0.00
    0   10   32     28.17      0.00
   10   10   32      6.12      0.00
   10   12   32      3.99      0.00
   10   14   32     -2.87      0.00
   10   16   32      6.13      0.00
   10   18   32      2.91      0.00
   10   20   32      5.23      0.00
   10   22   32      6.26      0.00
   10   24   32      6.65      0.00
   10   26   32    -28.37      0.00
   11   11   32    -12.69      0.00
   11   13   32      4.06      0.00
   11   15   32     -1.15      0.00
   11   17   32     -3.47      0.00
   11   19   32    -10.07      0.00
   11   21   32      2.12      0.00
   11   23   32      7.40      0.00
   11   25   32     12.94      0.00
   11   27   32    -15.57      0.00
    0   12   32     10.97      0.00
   12   12   32     -6.20      0.00
   12   14   32     -4.45      0.00
   12   16   32      5.58      0.00
   12   18   32      6.25      0.00
   12   20   32     -1.42      0.00
   12   22   32      2.91      0.00
   12   24   32     16.72      0.00
   12   26   32     17.96      0.00
   13   13   32      0.03      0.00
   13   15   32     11.26      0.00
   13   17   32     -8.71      0.00
   13   19   32      5.75      0.00
   13   21   32     -3.63      0.00
   13   23   32      6.61      0.00
   13   25   32      1.01      0.00
    0   14   32     -5.20      0.00
   14   14   32    -13.64      0.00
   14   16   32     -7.20      0.00
   14   18   32      7.29      0.00
   14   20   32    -11.98      0.00
   14   22   32     -3.35      0.00
   14   24   32      7.28      0.00
   14   26   32     24.15      0.00
   15   15   32     -5.64      0.00
   15   17   32     16.45      0.00
   15   19   32      3.21      0.00
   15   21   32     -2.30      0.00
   15   23   32     -2.06      0.00
   15   25   32     10.65      0.00
    0   16   32     37.77      0.00
   16   16   32     -3.64      0.00
   16   18   32     -3.36      0.00
   16   20   32     -8.05      0.00
   16   22   32     -2.62      0.00
   16   24   32     -1.85      0.00
   17   17   32    -14.38      0.00
   17   19   32      2.41      0.00
   17   21   32      4.75      0.00
   17   23   32     -1.85      0.00
    0   18   32     30.38      0.00
   18   18   32     -9.83      0.00
   18   20   32      9.50      0.00
   18   22   32      0.38      0.00
   19   19   32      0.17      0.00
   19   21   32      1.83      0.00
    0   20   32     20.46      0.00
   20   20   32    -10.18      0.00
    0   22   32    -12.56      0.00
    0   24   32      1.12      0.00
    0   26   32     -5.04      0.00
    0   28   32     19.26      0.00
    0    1   33     -2.96      0.00
    1    2   33      1.83      0.00
    1    4   33      1.26      0.00
    1    6   33      6.71      0.00
    1    8   33     13.89      0.00
    1   10   33     -3.87      0.00
    1   12   33      4.17      0.00
    1   14   33      0.05      0.00
    1   16   33     -7.55      0.00
    1   18   33     10.74      0.00
    1   20   33      6.58      0.00
    1   22   33     -5.25      0.00
    1   24   33      2.96      0.00
    1   26   33     -2.13      0.00
    1   28   33      5.38      0.00
    2    3   33      3.15      0.00
    2    5   33    -16.22      0.00
    2    7   33     -8.11      0.00
    2    9   33     -4.05      0.00
    2   11   33     -4.61      0.00
    2   13   33     -4.35      0.00
    2   15   33     -5.49      0.00
    2   17   33      3.12      0.00
    2   19   33     -2.93      0.00
    2   21   33      1.79      0.00
    2   23   33     13.11      0.00
    2   25   33     11.72      0.00
    2   27   33    -63.71      0.00
    0    3   33      3.67      0.00
    3    4   33    -16.00      0.00
    3    6   33     -2.77      0.00
    3    8   33      9.37      0.00
    3   10   33      5.62      0.00
    3   12   33     -2.41      0.00
    3   14   33      1.93      0.00
    3   16   33      2.79      0.00
    3   18   33    -12.07      0.00
    3   20   33     12.59      0.00
    3   22   33     -5.00      0.00
    3   24   33     -0.35      0.00
    3   26   33    -10.18      0.00
    3   28   33      8.43      0.00
    4    5   33      4.85      0.00
    4    7   33     -2.81      0.00
    4    9   33     -6.70      0.00
    4   11   33     -1.44      0.00
    4   13   33     11.30      0.00
    4   15   33      3.04      0.00
    4   17   33     10.39      0.00
    4   19   33     -1.74      0.00
    4   21   33      6.40      0.00
    4   23   33    -10.70      0.00
    4   25   33     -5.04      0.00
    4   27   33      1.90      0.00
    0    5   33      9.05      0.00
    5    6   33     -0.90      0.00
    5    8   33      9.47      0.00
    5   10   33      6.15      0.00
    5   12   33    -10.66      0.00
    5   14   33      1.70      0.00
    5   16   33     -4.22      0.00
    5   18   33     11.22      0.00
    5   20   33     10.50      0.00
    5   22   33     -1.34      0.00
    5   24   33     -3.60      0.00
    5   26   33     -3.77      0.00
    6    7   33     -3.57      0.00
    6    9   33      0.90      0.00
    6   11   33     10.40      0.00
    6   13   33     -3.82      0.00
    6   15   33      0.66      0.00
    6   17   33     -5.78      0.00
    6   19   33     -0.41      0.00
    6   21   33     11.23      0.00
    6   23   33     -3.60      0.00
    6   25   33    -18.31      0.00
    6   27   33     -8.90      0.00
    0    7   33      0.50      0.00
    7    8   33     -8.45      0.00
    7   10   33     -0.19      0.00
    7   12   33      4.52      0.00
    7   14   33     -5.85      0.00
    7   16   33    -10.05      0.00
    7   18   33     -7.97      0.00
    7   20   33      1.23      0.00
    7   22   33    -14.13      0.00
    7   24   33    -10.46      0.00
    7   26   33     -7.83      0.00
    8    9   33     -9.96      0.00
    8   11   33     -7.61      0.00
    8   13   33     10.99      0.00
    8   15   33      4.56      0.00
    8   17   33     -5.16      0.00
    8   19   33     -1.56      0.00
    8   21   33     17.72      0.00
    8   23   33     -5.79      0.00
    8   25   33      5.21      0.00
    8   27   33     -3.60      0.00
    0    9   33    -22.17      0.00
    9   10   33     -3.66      0.00
    9   12   33     -4.41      0.00
    9   14   33     -7.62      0.00
    9   16   33      4.84      0.00
    9   18   33     -8.46      0.00
    9   20   33     12.46      0.00
    9   22   33     -2.36      0.00
    9   24   33     -3.80      0.00
    9   26   33      2.86      0.00
   10   11   33      5.06      0.00
   10   13   33      5.14      0.00
   10   15   33      1.16      0.00
   10   17   33     -3.98      0.00
   10   19   33    -10.69      0.00
   10   21   33     -7.98      0.00
   10   23   33     -0.80      0.00
   10   25   33    -14.15      0.00
    0   11   33      1.67      0.00
   11   12   33      9.10      0.00
   11   14   33      2.41      0.00
   11   16   33      3.84      0.00
   11   18   33     -3.40      0.00
   11   20   33     -4.72      0.00
   11   22   33      5.54      0.00
   11   24   33      3.66      0.00
   11   26   33      9.48      0.00
   12   13   33     -5.15      0.00
   12   15   33    -11.15      0.00
   12   17   33     -6.06      0.00
   12   19   33      9.79      0.00
   12   21   33     -9.13      0.00
   12   23   33     -6.80      0.00
   12   25   33     13.37      0.00
    0   13   33     -2.64      0.00
   13   14   33      6.21      0.00
   13   16   33     -1.98      0.00
   13   18   33      3.25      0.00
   13   20   33    -11.31      0.00
   13   22   33      6.19      0.00
   13   24   33      2.48      0.00
   14   15   33      8.84      0.00
   14   17   33     -2.06      0.00
   14   19   33     -1.51      0.00
   14   21   33     -0.96      0.00
   14   23   33     -9.75      0.00
    0   15   33     -0.38      0.00
   15   16   33     -3.06      0.00
   15   18   33      6.68      0.00
   15   20   33     -2.30      0.00
   15   22   33    -10.10      0.00
   16   17   33      6.50      0.00
   16   19   33     -5.71      0.00
   16   21   33     -4.11      0.00
   16   23   33      2.90      0.00
    0   17   33     20.70      0.00
   17   18   33     -5.13      0.00
   17   20   33     -2.18      0.00
   17   22   33      1.58      0.00
   18   19   33     -2.80      0.00
   18   21   33      1.53      0.00
    0   19   33     10.36      0.00
   19   20   33      1.17      0.00
    0   21   33      9.23      0.00
    0   23   33      9.85      0.00
   15   24   33     -0.18      0.00
    0   25   33    -13.42      0.00
    0   27   33     14.15      0.00
    0    0   34     34.99      0.00
    1    1   34     -5.29      0.00
    1    3   34     -8.30      0.00
    1    5   34     -9.63      0.00
    1    7   34     -2.14      0.00
    1    9   34    -10.82      0.00
    1   11   34     -7.26      0.00
    1   13   34     -6.05      0.00
    1   15   34      5.96      0.00
    1   17   34    -12.97      0.00
    1   19   34     -0.71      0.00
    1   21   34      7.69      0.00
    1   23   34     -0.15      0.00
    1   25   34     -5.93      0.00
    0    2   34     -0.93      0.00
    2    2   34      7.31      0.00
    2    4   34      5.29      0.00
    2    6   34     -7.17      0.00
    2    8   34      5.71      0.00
    2   10   34     12.06      0.00
    2   12   34    -12.41      0.00
    2   14   34     -5.55      0.00
    2   16   34     -1.49      0.00
    2   18   34     -5.51      0.00
    2   20   34      8.30      0.00
    2   22   34     -7.01      0.00
    2   24   34     -5.37      0.00
    2   26   34     -8.50      0.00
    3    3   34      8.40      0.00
    3    5   34      2.98      0.00
    3    7   34     -8.48      0.00
    3    9   34     -7.47      0.00
    3   11   34     12.28      0.00
    3   13   34     -9.83      0.00
    3   15   34     -5.44      0.00
    3   17   34     -0.39      0.00
    3   19   34     -1.08      0.00
    3   21   34      3.84      0.00
    3   23   34     -7.21      0.00
    3   25   34     -1.93      0.00
    0    4   34     -4.08      0.00
    4    4   34      2.07      0.00
    4    6   34      3.11      0.00
    4    8   34      7.21      0.00
    4   10   34     -8.25      0.00
    4   12   34      0.57      0.00
    4   14   34     -4.28      0.00
    4   16   34      0.67      0.00
    4   18   34      4.72      0.00
    4   20   34      6.14      0.00
    4   22   34      4.13      0.00
    4   24   34      6.32      0.00
    4   26   34    -23.91      0.00
    5    5   34     15.46      0.00
    5    7   34      3.09      0.00
    5    9   34     -5.50      0.00
    5   11   34     -1.88      0.00
    5   13   34      4.19      0.00
    5   15   34      3.27      0.00
    5   17   34      2.21      0.00
    5   19   34     -0.49      0.00
    5   21   34      4.68      0.00
    5   23   34     -4.94      0.00
    5   25   34     -4.35      0.00
    0    6   34     -1.14      0.00
    6    6   34      1.33      0.00
    6    8   34      4.40      0.00
    6   10   34     -0.69      0.00
    6   12   34     -3.87      0.00
    6   14   34      6.32      0.00
    6   16   34      0.50      0.00
    6   18   34      5.20      0.00
    6   20   34    -12.72      0.00
    6   22   34     -2.97      0.00
    6   24   34     -2.70      0.00
    6   26   34      9.05      0.00
    7    7   34      4.92      0.00
    7    9   34      2.68      0.00
    7   11   34      2.30      0.00
    7   13   34    -13.70      0.00
    7   15   34      7.87      0.00
    7   17   34     -8.83      0.00
    7   19   34    -13.72      0.00
    7   21   34     -4.46      0.00
    7   23   34     -5.45      0.00
    7   25   34     -2.97      0.00
    0    8   34     -1.34      0.00
    8    8   34     -5.09      0.00
    8   10   34     -2.45      0.00
    8   12   34    -10.30      0.00
    8   14   34     13.63      0.00
    8   16   34      3.65      0.00
    8   18   34     -4.37      0.00
    8   20   34      7.00      0.00
    8   22   34     -2.35      0.00
    8   24   34    -18.17      0.00
    9    9   34     -7.43      0.00
    9   11   34     -8.87      0.00
    9   13   34      1.65      0.00
    9   15   34     -9.06      0.00
    9   17   34     -4.61      0.00
    9   19   34     -7.93      0.00
    9   21   34     13.07      0.00
    9   23   34      2.84      0.00
    9   25   34     -7.85      0.00
    0   10   34      0.99      0.00
   10   10   34      4.82      0.00
   10   12   34     -1.40      0.00
   10   14   34      5.15      0.00
   10   16   34      8.47      0.00
   10   18   34      1.22      0.00
   10   20   34     -4.92      0.00
   10   22   34     -4.49      0.00
   10   24   34    -25.23      0.00
   11   11   34     11.21      0.00
   11   13   34      2.31      0.00
   11   15   34    -10.63      0.00
   11   17   34     -2.80      0.00
   11   19   34      4.63      0.00
   11   21   34      6.12      0.00
   11   23   34     -0.81      0.00
    0   12   34    -12.45      0.00
   12   12   34    -11.60      0.00
   12   14   34      1.83      0.00
   12   16   34     -1.21      0.00
   12   18   34     -2.96      0.00
   12   20   34     -1.06      0.00
   12   22   34     -6.55      0.00
   12   24   34    -19.62      0.00
   13   13   34      2.34      0.00
   13   15   34     -3.42      0.00
   13   17   34     -9.53      0.00
   13   19   34      7.14      0.00
   13   21   34      0.65      0.00
   13   23   34     -0.13      0.00
    0   14   34     15.23      0.00
   14   14   34     -1.94      0.00
   14   16   34     -8.98      0.00
   14   18   34     -6.34      0.00
   14   20   34     -5.12      0.00
   14   22   34     10.18      0.00
   15   15   34      6.70      0.00
   15   17   34     -5.37      0.00
   15   19   34     -0.22      0.00
   15   21   34     -0.81      0.00
    0   16   34     10.23      0.00
   16   16   34      2.67      0.00
   16   18   34      2.23      0.00
   16   20   34      1.00      0.00
   17   17   34     10.17      0.00
   17   19   34      0.43      0.00
   17   21   34     -0.21      0.00
    0   18   34     15.26      0.00
   18   18   34    -11.22      0.00
   18   20   34     -3.23      0.00
   19   19   34     -1.16      0.00
    0   20   34    -15.63      0.00
    0   22   34     -4.99      0.00
    0   24   34     10.42      0.00
    0   26   34     -0.20      0.00
    0    1   35     15.78      0.00
    1    2   35     -4.17      0.00
    1    4   35     12.88      0.00
    1    6   35      6.20      0.00
    1    8   35     -7.08      0.00
    1   10   35      1.60      0.00
    1   12   35      7.13      0.00
    1   14   35     -6.52      0.00
    1   16   35     -7.53      0.00
    1   18   35     -4.71      0.00
    1   20   35     -7.16      0.00
    1   22   35      3.68      0.00
    1   24   35      1.00      0.00
    2    3   35     -7.23      0.00
    2    5   35     -1.32      0.00
    2    7   35     -6.50      0.00
    2    9   35     -2.89      0.00
    2   11   35      3.75      0.00
    2   13   35     -0.87      0.00
    2   15   35     -6.16      0.00
    2   17   35     -3.08      0.00
    2   19   35    -24.60      0.00
    2   21   35      2.56      0.00
    2   23   35     -4.60      0.00
    2   25   35     -9.87      0.00
    0    3   35      2.57      0.00
    3    4   35     -1.97      0.00
    3    6   35      7.99      0.00
    3    8   35      3.70      0.00
    3   10   35     -5.99      0.00
    3   12   35      6.25      0.00
    3   14   35    -19.03      0.00
    3   16   35      0.17      0.00
    3   18   35      6.40      0.00
    3   20   35      7.84      0.00
    3   22   35     11.55      0.00
    3   24   35      5.54      0.00
    4    5   35      3.39      0.00
    4    7   35     -3.67      0.00
    4    9   35      2.68      0.00
    4   11   35      3.34      0.00
    4   13   35      7.90      0.00
    4   15   35      1.06      0.00
    4   17   35     -0.54      0.00
    4   19   35     10.98      0.00
    4   21   35     -3.14      0.00
    4   23   35      0.84      0.00
    4   25   35      6.06      0.00
    0    5   35     12.55      0.00
    5    6   35     -9.70      0.00
    5    8   35     -0.44      0.00
    5   10   35      9.37      0.00
    5   12   35     15.61      0.00
    5   14   35     -2.37      0.00
    5   16   35     -4.91      0.00
    5   18   35      3.77      0.00
    5   20   35      2.96      0.00
    5   22   35     -8.15      0.00
    5   24   35     11.35      0.00
    6    7   35     -5.81      0.00
    6    9   35     -3.73      0.00
    6   11   35     -3.04      0.00
    6   13   35      3.29      0.00
    6   15   35      1.49      0.00
    6   17   35     -3.84      0.00
    6   19   35      8.32      0.00
    6   21   35      6.59      0.00
    6   23   35     -2.75      0.00
    6   25   35      7.26      0.00
    0    7   35      8.26      0.00
    7    8   35     -6.49      0.00
    7   10   35     -0.61      0.00
    7   12   35     -2.77      0.00
    7   14   35     -4.76      0.00
    7   16   35     -6.27      0.00
    7   18   35      0.14      0.00
    7   20   35    -10.68      0.00
    7   22   35     -1.33      0.00
    7   24   35     -6.19      0.00
    8    9   35      0.98      0.00
    8   11   35     -6.46      0.00
    8   13   35     -8.33      0.00
    8   15   35      3.49      0.00
    8   17   35      1.90      0.00
    8   19   35      4.46      0.00
    8   21   35     17.83      0.00
    8   23   35      3.63      0.00
    0    9   35     -1.20      0.00
    9   10   35     -3.30      0.00
    9   12   35     -2.44      0.00
    9   14   35      4.06      0.00
    9   16   35      1.57      0.00
    9   18   35     -2.70      0.00
    9   20   35      4.21      0.00
    9   22   35     -1.99      0.00
    9   24   35      0.47      0.00
   10   11   35      4.99      0.00
   10   13   35      0.38      0.00
   10   15   35     -7.65      0.00
   10   17   35      5.27      0.00
   10   19   35     -1.66      0.00
   10   21   35     -2.58      0.00
   10   23   35     -5.75      0.00
    0   11   35      7.89      0.00
   11   12   35     -0.88      0.00
   11   14   35     -4.29      0.00
   11   16   35      3.68      0.00
   11   18   35     11.36      0.00
   11   20   35    -10.53      0.00
   11   22   35     -3.04      0.00
   12   13   35      0.00      0.00
   12   15   35     -7.69      0.00
   12   17   35      0.90      0.00
   12   19   35      2.06      0.00
   12   21   35     -4.21      0.00
    0   13   35    -14.13      0.00
   13   14   35     -2.76      0.00
   13   16   35     -8.52      0.00
   13   18   35     -8.34      0.00
   13   20   35      4.03      0.00
   13   22   35     -7.59      0.00
   14   15   35      3.57      0.00
   14   17   35      1.12      0.00
   14   19   35      0.88      0.00
   14   21   35     -1.87      0.00
    0   15   35      6.18      0.00
   15   16   35     -2.47      0.00
   15   18   35      8.39      0.00
   15   20   35     -3.97      0.00
   16   17   35      7.78      0.00
   16   19   35     -9.79      0.00
    0   17   35     -9.00      0.00
   17   18   35      2.89      0.00
    0   19   35      5.16      0.00
    0   21   35      9.92      0.00
    0   23   35      1.85      0.00
    0   25   35     32.50      0.00
    0    0   36     37.34      0.00
    1    1   36      4.40      0.00
    1    3   36     -0.86      0.00
    1    5   36     -0.35      0.00
    1    7   36     -5.85      0.00
    1    9   36     12.77      0.00
    1   11   36      1.09      0.00
    1   13   36     -2.77      0.00
    1   15   36      5.63      0.00
    1   17   36      2.09      0.00
    1   19   36     -1.04      0.00
    1   21   36     -3.55      0.00
    1   23   36     -0.24      0.00
    0    2   36      3.99      0.00
    2    2   36    -20.43      0.00
    2    4   36     -7.45      0.00
    2    6   36      1.89      0.00
    2    8   36     -8.48      0.00
    2   10   36      7.85      0.00
    2   12   36     -1.32      0.00
    2   14   36     -0.64      0.00
    2   16   36      4.27      0.00
    2   18   36      4.75      0.00
    2   20   36      2.82      0.00
    2   22   36      3.38      0.00
    2   24   36     13.60      0.00
    3    3   36     -2.61      0.00
    3    5   36     -6.04      0.00
    3    7   36     -3.78      0.00
    3    9   36     -1.32      0.00
    3   11   36     -4.70      0.00
    3   13   36     -0.64      0.00
    3   15   36     -4.75      0.00
    3   17   36     -3.76      0.00
    3   19   36      2.89      0.00
    3   21   36     -3.27      0.00
    3   23   36      8.21      0.00
    0    4   36     17.44      0.00
    4    4   36     -3.30      0.00
    4    6   36     -1.37      0.00
    4    8   36      6.26      0.00
    4   10   36     -2.71      0.00
    4   12   36      2.82      0.00
    4   14   36      1.49      0.00
    4   16   36      3.48      0.00
    4   18   36     -4.33      0.00
    4   20   36      3.76      0.00
    4   22   36     19.29      0.00
    5    5   36    -10.76      0.00
    5    7   36     -7.41      0.00
    5    9   36     15.47      0.00
    5   11   36     -5.37      0.00
    5   13   36     13.10      0.00
    5   15   36      5.75      0.00
    5   17   36     -7.78      0.00
    5   19   36     -4.71      0.00
    5   21   36      8.42      0.00
    5   23   36    -10.87      0.00
    0    6   36      6.94      0.00
    6    6   36      3.84      0.00
    6    8   36     -9.45      0.00
    6   10   36      1.37      0.00
    6   12   36     -3.40      0.00
    6   14   36      0.93      0.00
    6   16   36      0.56      0.00
    6   18   36     -3.23      0.00
    6   20   36     -5.55      0.00
    6   22   36      8.34      0.00
    7    7   36      0.40      0.00
    7    9   36      1.45      0.00
    7   11   36      8.16      0.00
    7   13   36      4.24      0.00
    7   15   36     -3.52      0.00
    7   17   36      2.76      0.00
    7   19   36     -1.34      0.00
    7   21   36    -15.60      0.00
    7   23   36     -0.35      0.00
    0    8   36     -0.63      0.00
    8    8   36      0.06      0.00
    8   10   36     17.85      0.00
    8   12   36     -0.18      0.00
    8   14   36     -4.47      0.00
    8   16   36      0.35      0.00
    8   18   36     -6.13      0.00
    8   20   36      2.02      0.00
    8   22   36      6.69      0.00
    9    9   36      7.68      0.00
    9   11   36     -5.05      0.00
    9   13   36      3.87      0.00
    9   15   36     -5.20      0.00
    9   17   36     -5.89      0.00
    9   19   36     -3.77      0.00
    9   21   36      8.02      0.00
    0   10   36     13.41      0.00
   10   10   36    -12.32      0.00
   10   12   36     -4.20      0.00
   10   14   36      1.84      0.00
   10   16   36      6.43      0.00
   10   18   36     -6.30      0.00
   10   20   36      2.38      0.00
   10   22   36     -7.07      0.00
   11   11   36      4.78      0.00
   11   13   36    -15.02      0.00
   11   15   36     -0.55      0.00
   11   17   36    -11.24      0.00
   11   19   36      1.70      0.00
   11   21   36      8.56      0.00
    0   12   36     13.64      0.00
   12   12   36    -14.25      0.00
   12   14   36      1.78      0.00
   12   16   36     -2.59      0.00
   12   18   36      0.74      0.00
   12   20   36      1.69      0.00
   13   13   36      1.21      0.00
   13   15   36     -7.31      0.00
   13   17   36     13.53      0.00
   13   19   36     -0.69      0.00
    0   14   36     -1.90      0.00
   14   14   36      3.19      0.00
   14   16   36      8.84      0.00
   14   18   36     -0.18      0.00
   14   20   36      3.33      0.00
   15   15   36     19.74      0.00
   15   17   36     -3.27      0.00
   15   19   36      9.84      0.00
    0   16   36    -10.32      0.00
   16   16   36    -12.01      0.00
   16   18   36    -13.12      0.00
   17   17   36      6.54      0.00
    0   18   36      3.84      0.00
    0   20   36     -3.66      0.00
    0   22   36     -0.04      0.00
    0   24   36     -7.37      0.00
    0    1   37     18.64      0.00
    1    2   37     -5.73      0.00
    1    4   37     11.81      0.00
    1    6   37     -9.93      0.00
    1    8   37     -6.52      0.00
    1   10   37      4.83      0.00
    1   12   37      5.15      0.00
    1   14   37     -5.32      0.00
    1   16   37    -11.12      0.00
    1   18   37     -0.86      0.00
    1   20   37     -1.91      0.00
    1   22   37      7.59      0.00
    2    3   37     -5.95      0.00
    2    5   37     -3.40      0.00
    2    7   37     -0.74      0.00
    2    9   37      2.30      0.00
    2   11   37      2.74      0.00
    2   13   37      1.78      0.00
    2   15   37      1.50      0.00
    2   17   37     15.20      0.00
    2   19   37     -6.29      0.00
    2   21   37     11.86      0.00
    0    3   37     14.98      0.00
    3    4   37      7.37      0.00
    3    6   37      3.47      0.00
    3    8   37     11.65      0.00
    3   10   37    -11.91      0.00
    3   12   37      6.61      0.00
    3   14   37     -1.04      0.00
    3   16   37    -11.60      0.00
    3   18   37      1.86      0.00
    3   20   37      1.44      0.00
    3   22   37    -10.90      0.00
    4    5   37      8.94      0.00
    4    7   37      2.16      0.00
    4    9   37     -4.27      0.00
    4   11   37     -0.29      0.00
    4   13   37      1.64      0.00
    4   15   37     -1.90      0.00
    4   17   37    -11.56      0.00
    4   19   37      1.39      0.00
    4   21   37      1.74      0.00
    0    5   37     14.98      0.00
    5    6   37      3.57      0.00
    5    8   37    -10.09      0.00
    5   10   37     -7.16      0.00
    5   12   37     -4.01      0.00
    5   14   37      3.29      0.00
    5   16   37      5.69      0.00
    5   18   37     -1.94      0.00
    5   20   37     12.17      0.00
    5   22   37     18.65      0.00
    6    7   37     13.24      0.00
    6    9   37    -11.50      0.00
    6   11   37     -9.05      0.00
    6   13   37      1.29      0.00
    6   15   37     -2.90      0.00
    6   17   37      9.09      0.00
    6   19   37     -0.74      0.00
    6   21   37     12.95      0.00
    0    7   37     10.57      0.00
    7    8   37      0.49      0.00
    7   10   37     -1.20      0.00
    7   12   37     -3.07      0.00
    7   14   37     -1.22      0.00
    7   16   37     -4.03      0.00
    7   18   37    -10.37      0.00
    7   20   37     -0.72      0.00
    8    9   37     13.73      0.00
    8   11   37     -0.72      0.00
    8   13   37      1.32      0.00
    8   15   37      6.44      0.00
    8   17   37      3.59      0.00
    8   19   37     -3.21      0.00
    8   21   37      1.41      0.00
    0    9   37      7.75      0.00
    9   10   37     -4.97      0.00
    9   12   37     -5.93      0.00
    9   14   37     -3.04      0.00
    9   16   37      1.59      0.00
    9   18   37      5.98      0.00
    9   20   37     -1.73      0.00
   10   11   37     -9.74      0.00
   10   13   37     -1.55      0.00
   10   15   37      7.15      0.00
   10   17   37     -6.27      0.00
   10   19   37     -3.57      0.00
    0   11   37      9.72      0.00
   11   12   37     11.13      0.00
   11   14   37      1.54      0.00
   11   16   37      4.94      0.00
   11   18   37      4.17      0.00
   11   20   37      6.41      0.00
   12   13   37      1.86      0.00
   12   15   37      5.86      0.00
   12   17   37    -12.63      0.00
   12   19   37    -13.46      0.00
    0   13   37     10.92      0.00
   13   14   37    -15.40      0.00
   13   16   37     -6.37      0.00
   13   18   37      5.97      0.00
   14   15   37      1.70      0.00
   14   17   37     -2.54      0.00
    0   15   37     16.94      0.00
   15   16   37     -2.19      0.00
    0   17   37     -0.29      0.00
    0   19   37     -0.14      0.00
    0   21   37      7.28      0.00
    0    0   38    -24.29      0.00
    1    1   38     29.69      0.00
    1    3   38      4.58      0.00
    1    5   38     14.82      0.00
    1    7   38     -4.62      0.00
    1    9   38    -11.69      0.00
    1   11   38      0.64      0.00
    1   13   38     -5.09      0.00
    1   15   38      0.10      0.00
    1   17   38      8.30      0.00
    1   19   38      0.38      0.00
    1   21   38      5.54      0.00
    0    2   38     -7.11      0.00
    2    2   38    -19.53      0.00
    2    4   38     17.39      0.00
    2    6   38     -8.71      0.00
    2    8   38     -5.20      0.00
    2   10   38     -5.52      0.00
    2   12   38      0.86      0.00
    2   14   38     -9.00      0.00
    2   16   38      0.89      0.00
    2   18   38     14.91      0.00
    2   20   38      2.65      0.00
    3    3   38      5.18      0.00
    3    5   38      5.17      0.00
    3    7   38     -7.94      0.00
    3    9   38    -12.70      0.00
    3   11   38      6.00      0.00
    3   13   38      4.47      0.00
    3   15   38     -5.36      0.00
    3   17   38     -5.05      0.00
    3   19   38      0.71      0.00
    3   21   38      6.01      0.00
    0    4   38     27.63      0.00
    4    4   38     28.55      0.00
    4    6   38     -0.32      0.00
    4    8   38     22.21      0.00
    4   10   38    -18.17      0.00
    4   12   38     12.02      0.00
    4   14   38    -11.60      0.00
    4   16   38      4.55      0.00
    4   18   38     -1.01      0.00
    4   20   38     -5.94      0.00
    5    5   38     -7.92      0.00
    5    7   38     -6.07      0.00
    5    9   38     -4.24      0.00
    5   11   38     -0.19      0.00
    5   13   38     -6.37      0.00
    5   15   38      6.72      0.00
    5   17   38    -10.21      0.00
    5   19   38     -1.69      0.00
    0    6   38     -2.20      0.00
    6    6   38     -2.95      0.00
    6    8   38     -1.23      0.00
    6   10   38     -3.29      0.00
    6   12   38      1.46      0.00
    6   14   38     -4.70      0.00
    6   16   38      1.34      0.00
    6   18   38     -0.60      0.00
    6   20   38     -6.60      0.00
    7    7   38      0.66      0.00
    7    9   38     -3.86      0.00
    7   11   38     15.98      0.00
    7   13   38     12.64      0.00
    7   15   38     -5.93      0.00
    7   17   38      6.38      0.00
    7   19   38      0.94      0.00
    0    8   38      5.49      0.00
    8    8   38      5.76      0.00
    8   10   38      5.36      0.00
    8   12   38    -10.55      0.00
    8   14   38     -2.78      0.00
    8   16   38      5.03      0.00
    8   18   38      1.17      0.00
    9    9   38     -1.64      0.00
    9   11   38     -7.00      0.00
    9   13   38      8.74      0.00
    9   15   38     10.01      0.00
    9   17   38     -6.30      0.00
    9   19   38     17.84      0.00
    0   10   38      0.05      0.00
   10   10   38     -6.78      0.00
   10   12   38      4.34      0.00
   10   14   38      1.65      0.00
   10   16   38     10.16      0.00
   10   18   38      7.57      0.00
   11   11   38      1.97      0.00
   11   13   38      6.60      0.00
   11   15   38      4.56      0.00
   11   17   38      3.57      0.00
    0   12   38      0.27      0.00
   12   12   38     -5.08      0.00
   12   14   38     -5.80      0.00
   12   16   38      1.52      0.00
   13   13   38    -16.94      0.00
   13   15   38     -5.65      0.00
    0   14   38      4.45      0.00
   14   14   38    -12.04      0.00
    0   16   38     10.05      0.00
   14   16   38     -2.92      0.00
    0   18   38      9.85      0.00
    0   20   38     -8.07      0.00
    0    1   39     19.10      0.00
    1    2   39     -4.48      0.00
    1    4   39     -2.62      0.00
    1    6   39     -0.35      0.00
    1    8   39     -5.36      0.00
    1   10   39     21.86      0.00
    1   12   39      9.47      0.00
    1   14   39    -14.23      0.00
    1   16   39    -10.97      0.00
    1   18   39      7.27      0.00
    2    3   39     -9.14      0.00
    2    5   39     -3.85      0.00
    2    7   39      1.92      0.00
    2    9   39     -2.12      0.00
    2   11   39      9.30      0.00
    2   13   39     -2.41      0.00
    2   15   39      6.72      0.00
    2   17   39      8.12      0.00
    2   19   39    -10.36      0.00
    0    3   39      3.48      0.00
    3    4   39      4.91      0.00
    3    6   39     -4.18      0.00
    3    8   39      7.09      0.00
    3   10   39     -1.49      0.00
    3   12   39     13.93      0.00
    3   14   39     -4.61      0.00
    3   16   39      8.50      0.00
    3   18   39      6.04      0.00
    4    5   39      5.67      0.00
    4    7   39      3.33      0.00
    4    9   39     -0.97      0.00
    4   11   39      5.16      0.00
    4   13   39     -4.87      0.00
    4   15   39     -2.64      0.00
    4   17   39      6.93      0.00
    0    5   39     25.68      0.00
    5    6   39     -7.24      0.00
    5    8   39     17.10      0.00
    5   10   39      6.38      0.00
    5   12   39     -1.39      0.00
    5   14   39     -6.32      0.00
    5   16   39      1.88      0.00
    5   18   39     -4.09      0.00
    6    7   39     -0.89      0.00
    6    9   39      0.64      0.00
    6   11   39     -2.41      0.00
    6   13   39      7.47      0.00
    6   15   39      3.58      0.00
    6   17   39     -7.32      0.00
    0    7   39      8.54      0.00
    7    8   39     -0.35      0.00
    7   10   39     10.37      0.00
    7   12   39      4.49      0.00
    7   14   39     -4.93      0.00
    7   16   39      1.67      0.00
    7   18   39     14.47      0.00
    8    9   39      3.39      0.00
    8   11   39      5.33      0.00
    8   13   39      7.69      0.00
    8   15   39     13.11      0.00
    8   17   39     11.27      0.00
    0    9   39      1.71      0.00
    9   10   39    -11.05      0.00
    9   12   39    -11.13      0.00
    9   14   39     -9.27      0.00
    9   16   39     -7.11      0.00
   10   11   39      5.52      0.00
   10   13   39      1.92      0.00
   10   15   39      3.20      0.00
    0   11   39     -8.96      0.00
   11   12   39    -15.68      0.00
   11   14   39     -7.64      0.00
   12   13   39     -6.77      0.00
    0   13   39     13.94      0.00
    0   15   39      8.68      0.00
   12   15   39     -2.29      0.00
    0   17   39     17.45      0.00
    0   19   39     -4.65      0.00
    4   19   39    -11.36      0.00
    0    0   40      3.54      0.00
    1    1   40    -10.65      0.00
    1    3   40      3.45      0.00
    1    5   40     22.58      0.00
    1    7   40      3.05      0.00
    1    9   40      0.29      0.00
    1   11   40      3.49      0.00
    1   13   40      1.49      0.00
    1   15   40    -13.17      0.00
    0    2   40     12.90      0.00
    2    2   40    -16.95      0.00
    2    4   40     -9.48      0.00
    2    6   40      5.47      0.00
    2    8   40     -2.31      0.00
    2   10   40     -7.31      0.00
    2   12   40      5.59      0.00
    2   14   40    -10.71      0.00
    2   16   40    -13.39      0.00
    3    3   40     -3.40      0.00
    3    5   40      8.37      0.00
    3    7   40      4.26      0.00
    3    9   40    -13.92      0.00
    3   11   40     -5.37      0.00
    3   13   40     -4.96      0.00
    3   15   40     -0.35      0.00
    0    4   40     12.12      0.00
    4    4   40     11.74      0.00
    4    6   40      2.74      0.00
    4    8   40     12.14      0.00
    4   10   40     -7.12      0.00
    4   12   40      4.40      0.00
    4   14   40    -15.34      0.00
    4   16   40    -10.41      0.00
    5    5   40     -6.88      0.00
    5    7   40      9.38      0.00
    5    9   40     -7.51      0.00
    5   11   40     -2.59      0.00
    5   13   40     -1.73      0.00
    5   15   40      2.19      0.00
    0    6   40      0.14      0.00
    6    6   40     -9.48      0.00
    6    8   40    -10.24      0.00
    6   10   40     -0.74      0.00
    6   12   40     -1.02      0.00
    6   14   40     -4.81      0.00
    7    7   40     -1.91      0.00
    7    9   40      3.04      0.00
    7   11   40      5.81      0.00
    7   13   40     -8.93      0.00
    7   15   40    -15.34      0.00
    0    8   40     -1.13      0.00
    8    8   40     -0.68      0.00
    8   10   40      5.63      0.00
    8   12   40      4.38      0.00
    8   14   40      6.74      0.00
    9    9   40     -0.59      0.00
    9   11   40     -1.91      0.00
    9   13   40     -7.20      0.00
    0   10   40     -0.34      0.00
   10   10   40     11.69      0.00
   10   12   40     -7.33      0.00
   11   11   40      1.61      0.00
    0   12   40      2.60      0.00
   12   12   40     -8.98      0.00
    0   14   40     -6.01      0.00
    0   16   40    -16.24      0.00
    6   16   40    -19.06      0.00
    1   17   40     -8.87      0.00
    0    1   41     -8.99      0.00
    1    2   41    -12.90      0.00
    1    4   41      2.21      0.00
    1    6   41      8.83      0.00
    1    8   41      7.31      0.00
    1   10   41     -7.09      0.00
    1   12   41     -1.82      0.00
    1   14   41     10.67      0.00
    2    3   41     -7.64      0.00
    2    5   41     -6.38      0.00
    2    7   41      2.72      0.00
    2    9   41     -9.21      0.00
    2   11   41      2.63      0.00
    2   13   41     -6.62      0.00
    0    3   41     -0.86      0.00
    3    4   41     -1.67      0.00
    3    6   41      6.51      0.00
    3    8   41     13.13      0.00
    3   10   41     -3.38      0.00
    3   12   41      5.59      0.00
    4    5   41     -6.72      0.00
    4    7   41     -0.18      0.00
    4    9   41      2.27      0.00
    4   11   41      3.82      0.00
    4   13   41      2.16      0.00
    0    5   41      1.55      0.00
    5    6   41    -14.08      0.00
    5    8   41      8.07      0.00
    5   10   41      0.78      0.00
    5   12   41      1.65      0.00
    6    7   41    -10.01      0.00
    6    9   41     10.19      0.00
    6   11   41     -4.89      0.00
    6   13   41     26.81      0.00
    0    7   41     -2.20      0.00
    7    8   41      5.69      0.00
    7   10   41      5.41      0.00
    7   12   41      6.42      0.00
    8    9   41      5.42      0.00
    8   11   41      6.28      0.00
    0    9   41      8.10      0.00
    9   10   41    -11.12      0.00
    0   11   41      2.29      0.00
    0   13   41      3.56      0.00
    0    0   42    -18.49      0.00
    1    1   42      3.44      0.00
    1    3   42      8.66      0.00
    1    5   42      3.26      0.00
    1    7   42     10.59      0.00
    1    9   42    -11.62      0.00
    0    2   42    -24.17      0.00
    2    2   42    -11.05      0.00
    2    4   42    -10.90      0.00
    2    6   42     15.67      0.00
    2    8   42    -10.06      0.00
    2   10   42    -17.12      0.00
    3    3   42    -11.37      0.00
    3    5   42      1.66      0.00
    3    7   42      0.13      0.00
    3    9   42     -5.24      0.00
    0    4   42     -3.16      0.00
    4    4   42     12.56      0.00
    4    6   42    -12.65      0.00
    4    8   42     -8.26      0.00
    5    5   42      1.83      0.00
    5    7   42     -4.35      0.00
    5    9   42      6.17      0.00
    0    6   42      1.09      0.00
    6    6   42      1.26      0.00
    6    8   42    -18.51      0.00
    7    7   42      1.95      0.00
    0    8   42      9.77      0.00
    0   10   42     15.42      0.00
    0    1   43     10.47      0.00
    1    2   43     -1.07      0.00
    1    4   43      7.84      0.00
    1    6   43      8.92      0.00
    2    3   43     -7.35      0.00
    2    5   43     -8.97      0.00
    0    3   43      6.35      0.00
    3    4   43    -12.44      0.00
    0    5   43      4.61      0.00
   25   25   26     11.58      0.00
   24   26   26    -10.32      0.00
   26   26   26    -19.93      0.00
   24   25   27     17.87      0.00
   23   26   27     12.23      0.00
   25   26   27     16.14      0.00
   22   27   27     40.63      0.00
   24   27   27      6.21      0.00
   26   27   27     -7.59      0.00
   24   24   28      6.39      0.00
   23   25   28      0.14      0.00
   25   25   28      1.49      0.00
   22   26   28     -5.44      0.00
   24   26   28      2.18      0.00
   26   26   28      4.89      0.00
   21   27   28      7.83      0.00
   23   27   28      2.48      0.00
   25   27   28    -10.82      0.00
   27   27   28      1.20      0.00
   20   28   28     16.14      0.00
   22   28   28      8.56      0.00
   24   28   28      8.60      0.00
   26   28   28      6.35      0.00
   28   28   28    -16.47      0.00
   23   24   29     13.96      0.00
   22   25   29     -7.98      0.00
   24   25   29      6.49      0.00
   21   26   29      6.46      0.00
   23   26   29      5.19      0.00
   25   26   29    -14.14      0.00
   20   27   29     18.70      0.00
   22   27   29     -6.37      0.00
   24   27   29     -7.12      0.00
   26   27   29     -8.91      0.00
   17   28   29      6.15      0.00
   19   28   29     -0.52      0.00
   21   28   29      1.75      0.00
   23   28   29    -13.34      0.00
   25   28   29      3.91      0.00
   27   28   29      5.11      0.00
   16   29   29    -21.05      0.00
   18   29   29     13.51      0.00
   20   29   29     -7.63      0.00
   22   29   29     -0.43      0.00
   24   29   29     -4.99      0.00
   26   29   29     -3.94      0.00
   28   29   29     -0.72      0.00
   23   23   30     -5.07      0.00
   22   24   30    -19.65      0.00
   24   24   30     -1.77      0.00
   21   25   30      4.14      0.00
   23   25   30      2.31      0.00
   25   25   30      2.72      0.00
   18   26   30      3.57      0.00
   20   26   30     -2.14      0.00
   22   26   30     -2.12      0.00
   24   26   30     -0.70      0.00
   26   26   30     -0.23      0.00
   17   27   30      2.91      0.00
   19   27   30     -2.61      0.00
   21   27   30      2.05      0.00
   23   27   30      2.28      0.00
   25   27   30      0.33      0.00
   27   27   30      6.95      0.00
   16   28   30     15.86      0.00
   18   28   30      2.89      0.00
   20   28   30     -2.62      0.00
   22   28   30     -2.20      0.00
   24   28   30      6.08      0.00
   26   28   30      5.48      0.00
   28   28   30    -11.42      0.00
   13   29   30      6.76      0.00
   15   29   30      3.26      0.00
   17   29   30    -13.78      0.00
   19   29   30    -12.16      0.00
   21   29   30     -6.73      0.00
   23   29   30     -4.50      0.00
   25   29   30      7.00      0.00
   27   29   30      0.44      0.00
   29   29   30     -7.94      0.00
   10   30   30    -13.84      0.00
   12   30   30     38.07      0.00
   14   30   30    -10.98      0.00
   16   30   30      4.84      0.00
   18   30   30     17.76      0.00
   20   30   30      5.10      0.00
   22   30   30      1.56      0.00
   24   30   30    -13.46      0.00
   26   30   30     -0.64      0.00
   28   30   30     -8.64      0.00
   22   23   31     -3.11      0.00
   21   24   31     11.34      0.00
   23   24   31      1.12      0.00
   18   25   31      2.96      0.00
   20   25   31     -5.85      0.00
   22   25   31     -1.86      0.00
   24   25   31      5.73      0.00
   17   26   31      3.89      0.00
   19   26   31     -2.09      0.00
   21   26   31      8.18      0.00
   23   26   31     -3.25      0.00
   25   26   31      4.73      0.00
   16   27   31     -1.37      0.00
   18   27   31     -1.20      0.00
   20   27   31     -0.69      0.00
   22   27   31    -13.93      0.00
   24   27   31      3.67      0.00
   26   27   31      5.78      0.00
   13   28   31      8.33      0.00
   15   28   31    -14.74      0.00
   17   28   31      3.62      0.00
   19   28   31      8.00      0.00
   21   28   31      0.21      0.00
   23   28   31      2.49      0.00
   25   28   31      3.79      0.00
   27   28   31     -9.18      0.00
   10   29   31     -3.85      0.00
   12   29   31      9.56      0.00
   14   29   31     -4.11      0.00
   16   29   31     -6.85      0.00
   18   29   31     -0.08      0.00
   20   29   31     -1.89      0.00
   22   29   31      8.91      0.00
   24   29   31     -1.85      0.00
   26   29   31     -4.43      0.00
    5   30   31     12.72      0.00
    7   30   31     -6.72      0.00
    9   30   31      0.51      0.00
   11   30   31     -2.54      0.00
   13   30   31     10.20      0.00
   15   30   31    -17.33      0.00
   17   30   31     -3.31      0.00
   19   30   31     11.45      0.00
   21   30   31     -2.76      0.00
   23   30   31     -5.06      0.00
   25   30   31     -3.03      0.00
    0   31   31     -6.85      0.00
    2   31   31     33.04      0.00
    4   31   31     47.56      0.00
    6   31   31     -4.86      0.00
    8   31   31     -6.19      0.00
   10   31   31    -12.56      0.00
   12   31   31      5.31      0.00
   14   31   31      7.86      0.00
   16   31   31     23.43      0.00
   18   31   31    -10.75      0.00
   20   31   31      4.80      0.00
   22   31   31      0.74      0.00
   24   31   31      9.12      0.00
   21   21   32     11.28      0.00
   20   22   32      2.78      0.00
   22   22   32      8.01      0.00
   19   23   32     -1.77      0.00
   21   23   32     -1.46      0.00
   23   23   32     -0.66      0.00
   18   24   32      5.70      0.00
   20   24   32      6.48      0.00
   22   24   32     -5.72      0.00
   24   24   32     -3.63      0.00
   17   25   32     10.49      0.00
   19   25   32      9.22      0.00
   21   25   32      3.36      0.00
   23   25   32      4.64      0.00
   25   25   32     -2.66      0.00
   16   26   32    -12.63      0.00
   18   26   32     -0.03      0.00
   20   26   32     -3.44      0.00
   22   26   32      2.66      0.00
   24   26   32      3.71      0.00
   26   26   32      0.36      0.00
   13   27   32     -5.21      0.00
   15   27   32     -8.43      0.00
   17   27   32      6.10      0.00
   19   27   32      7.64      0.00
   21   27   32     -4.14      0.00
   23   27   32      6.40      0.00
   25   27   32      6.21      0.00
   27   27   32     -1.57      0.00
   10   28   32    -30.79      0.00
   12   28   32      9.01      0.00
   14   28   32     -0.92      0.00
   16   28   32     -5.12      0.00
   18   28   32     -9.18      0.00
   20   28   32     -8.19      0.00
   22   28   32     -3.40      0.00
   24   28   32     -2.42      0.00
   26   28   32     -2.24      0.00
    7   29   32      7.33      0.00
    9   29   32     10.15      0.00
   11   29   32     -6.36      0.00
   13   29   32     -2.18      0.00
   15   29   32     -3.11      0.00
   17   29   32      6.94      0.00
   19   29   32      6.97      0.00
   21   29   32      3.36      0.00
   23   29   32      5.84      0.00
   25   29   32      0.63      0.00
    0   30   32     14.69      0.00
    2   30   32    -14.34      0.00
    4   30   32      3.00      0.00
    6   30   32     14.73      0.00
    8   30   32    -25.24      0.00
   10   30   32      3.45      0.00
   12   30   32      7.23      0.00
   14   30   32     -5.96      0.00
   16   30   32      6.57      0.00
   18   30   32     -3.08      0.00
   20   30   32     -1.16      0.00
   22   30   32     -0.06      0.00
   24   30   32     -5.87      0.00
    1   31   32     -2.67      0.00
    3   31   32     -9.31      0.00
    5   31   32     -5.79      0.00
    7   31   32     -3.96      0.00
    9   31   32      7.07      0.00
   11   31   32      4.30      0.00
   13   31   32     -6.87      0.00
   15   31   32      5.35      0.00
   17   31   32      5.58      0.00
   19   31   32     -3.09      0.00
   21   31   32     -4.63      0.00
   23   31   32     -4.37      0.00
    0   32   32      0.71      0.00
    2   32   32    -11.75      0.00
    4   32   32      4.49      0.00
    6   32   32     -7.96      0.00
    8   32   32     -1.57      0.00
   10   32   32     -6.88      0.00
   12   32   32      1.39      0.00
   14   32   32      8.86      0.00
   16   32   32    -16.18      0.00
   18   32   32     -4.21      0.00
   20   32   32     -5.28      0.00
   22   32   32      6.42      0.00
   20   21   33      1.30      0.00
   19   22   33     10.52      0.00
   21   22   33      2.98      0.00
   18   23   33     -2.12      0.00
   20   23   33     -8.72      0.00
   22   23   33      0.66      0.00
   17   24   33    -10.63      0.00
   19   24   33      0.22      0.00
   21   24   33     -0.13      0.00
   23   24   33      3.59      0.00
   14   25   33      8.74      0.00
   16   25   33     -3.19      0.00
   18   25   33      8.87      0.00
   20   25   33     -6.64      0.00
   22   25   33      4.50      0.00
   24   25   33      1.50      0.00
   13   26   33      9.48      0.00
   15   26   33      1.35      0.00
   17   26   33     -3.14      0.00
   19   26   33      0.69      0.00
   21   26   33      3.04      0.00
   23   26   33     -4.16      0.00
   25   26   33     -6.17      0.00
   10   27   33    -17.63      0.00
   12   27   33     25.56      0.00
   14   27   33    -10.61      0.00
   16   27   33      2.68      0.00
   18   27   33      7.35      0.00
   20   27   33     -4.21      0.00
   22   27   33     -5.78      0.00
   24   27   33     -4.88      0.00
   26   27   33      1.93      0.00
    5   28   33    -11.62      0.00
    7   28   33      5.18      0.00
    9   28   33    -17.35      0.00
   11   28   33     15.99      0.00
   13   28   33     -0.84      0.00
   15   28   33     -0.67      0.00
   17   28   33     -9.57      0.00
   19   28   33      4.65      0.00
   21   28   33     -0.80      0.00
   23   28   33     -3.81      0.00
   25   28   33     -6.88      0.00
    0   29   33    -20.32      0.00
    2   29   33     -5.54      0.00
    4   29   33     14.46      0.00
    6   29   33    -17.07      0.00
    8   29   33     13.75      0.00
   10   29   33      6.86      0.00
   12   29   33     -2.42      0.00
   14   29   33     -7.13      0.00
   16   29   33     -0.55      0.00
   18   29   33     -0.82      0.00
   20   29   33     -9.50      0.00
   22   29   33     11.68      0.00
   24   29   33      1.79      0.00
    1   30   33     -0.41      0.00
    3   30   33      4.72      0.00
    5   30   33     -3.63      0.00
    7   30   33     -6.36      0.00
    9   30   33     10.54      0.00
   11   30   33     -9.09      0.00
   13   30   33     -0.37      0.00
   15   30   33      1.44      0.00
   17   30   33     -9.98      0.00
   19   30   33     -1.62      0.00
   21   30   33      2.98      0.00
   23   30   33      4.05      0.00
    0   31   33     39.52      0.00
    2   31   33    -33.14      0.00
    4   31   33      6.22      0.00
    6   31   33     -9.60      0.00
    8   31   33     14.20      0.00
   10   31   33      4.79      0.00
   12   31   33    -17.08      0.00
   14   31   33      6.92      0.00
   16   31   33      9.73      0.00
   18   31   33      4.34      0.00
   20   31   33      2.12      0.00
   22   31   33     -0.38      0.00
    1   32   33     13.18      0.00
    3   32   33      1.28      0.00
    5   32   33      8.14      0.00
    7   32   33     -3.86      0.00
    9   32   33      5.84      0.00
   11   32   33      2.24      0.00
   13   32   33     -0.40      0.00
   15   32   33     -6.27      0.00
   17   32   33     -1.44      0.00
   19   32   33      4.60      0.00
   21   32   33     -0.76      0.00
    0   33   33     24.09      0.00
    2   33   33     18.49      0.00
    4   33   33     -1.25      0.00
    6   33   33     16.23      0.00
    8   33   33     -9.37      0.00
   10   33   33      1.00      0.00
   12   33   33      5.37      0.00
   14   33   33     12.24      0.00
   16   33   33     -1.54      0.00
   18   33   33      1.80      0.00
   20   33   33      0.01      0.00
   20   20   34    -14.68      0.00
   19   21   34     -8.27      0.00
   21   21   34     -9.82      0.00
   16   22   34     13.06      0.00
   18   22   34     -0.58      0.00
   20   22   34      7.46      0.00
   22   22   34    -15.69      0.00
   15   23   34     -4.49      0.00
   17   23   34     -3.35      0.00
   19   23   34     12.01      0.00
   21   23   34      2.53      0.00
   23   23   34    -12.15      0.00
   14   24   34     -5.09      0.00
   16   24   34     -1.54      0.00
   18   24   34     -8.79      0.00
   20   24   34    -10.28      0.00
   22   24   34      7.09      0.00
   24   24   34     -2.66      0.00
   11   25   34    -10.83      0.00
   13   25   34     -9.88      0.00
   15   25   34      5.50      0.00
   17   25   34      4.24      0.00
   19   25   34     -7.57      0.00
   21   25   34      3.53      0.00
   23   25   34     -0.51      0.00
   25   25   34      6.76      0.00
    8   26   34     -2.03      0.00
   10   26   34     -8.75      0.00
   12   26   34     10.68      0.00
   14   26   34     -1.86      0.00
   16   26   34     -1.89      0.00
   18   26   34      0.39      0.00
   20   26   34     -4.90      0.00
   22   26   34      2.26      0.00
   24   26   34      9.52      0.00
   26   26   34      8.47      0.00
    1   27   34    -12.69      0.00
    3   27   34    -32.76      0.00
    5   27   34      7.01      0.00
    7   27   34    -16.44      0.00
    9   27   34     11.30      0.00
   11   27   34    -24.64      0.00
   13   27   34      0.07      0.00
   15   27   34      3.13      0.00
   17   27   34     -3.77      0.00
   19   27   34     11.20      0.00
   21   27   34     -0.96      0.00
   23   27   34     -2.47      0.00
   25   27   34      1.28      0.00
    0   28   34     49.56      0.00
    2   28   34    -22.96      0.00
    4   28   34      7.75      0.00
    6   28   34     -0.74      0.00
    8   28   34     -9.12      0.00
   10   28   34     -0.06      0.00
   12   28   34      7.23      0.00
   14   28   34     -0.21      0.00
   16   28   34      2.88      0.00
   18   28   34     -6.96      0.00
   20   28   34     -2.92      0.00
   22   28   34     -0.42      0.00
   24   28   34     -3.62      0.00
    1   29   34     -7.39      0.00
    3   29   34     12.40      0.00
    5   29   34      8.08      0.00
    7   29   34    -10.36      0.00
    9   29   34      7.31      0.00
   11   29   34     -3.69      0.00
   13   29   34     -0.93      0.00
   15   29   34      1.98      0.00
   17   29   34      1.84      0.00
   19   29   34     10.02      0.00
   21   29   34      1.52      0.00
   23   29   34      9.12      0.00
    0   30   34      9.41      0.00
    2   30   34     11.34      0.00
    4   30   34      3.23      0.00
    6   30   34      9.33      0.00
    8   30   34      4.10      0.00
   10   30   34      9.82      0.00
   12   30   34    -14.23      0.00
   14   30   34     -0.81      0.00
   16   30   34     -0.53      0.00
   18   30   34     -8.25      0.00
   20   30   34     -1.57      0.00
   22   30   34     -9.21      0.00
    1   31   34      4.33      0.00
    3   31   34     -2.62      0.00
    5   31   34     -9.50      0.00
    7   31   34      1.22      0.00
    9   31   34     -6.90      0.00
   11   31   34     10.36      0.00
   13   31   34      5.41      0.00
   15   31   34      1.32      0.00
   17   31   34      8.46      0.00
   19   31   34      1.41      0.00
   21   31   34      0.22      0.00
    0   32   34     -8.93      0.00
    2   32   34     -3.56      0.00
    4   32   34      6.43      0.00
    6   32   34     -9.89      0.00
    8   32   34     18.82      0.00
   10   32   34    -20.37      0.00
   12   32   34      3.35      0.00
   14   32   34     -2.62      0.00
   16   32   34    -11.99      0.00
   18   32   34      7.50      0.00
   20   32   34      2.05      0.00
    1   33   34     -9.69      0.00
    3   33   34      0.29      0.00
    5   33   34      8.04      0.00
    7   33   34     -1.77      0.00
    9   33   34     -0.35      0.00
   11   33   34      4.50      0.00
   13   33   34      0.54      0.00
   15   33   34     -9.29      0.00
   17   33   34      5.29      0.00
    0   34   34     -5.00      0.00
    2   34   34    -16.70      0.00
    4   34   34     -4.04      0.00
    6   34   34    -12.41      0.00
    8   34   34     -5.92      0.00
   10   34   34     -9.46      0.00
   12   34   34      2.62      0.00
   14   34   34     -5.13      0.00
   16   34   34      1.82      0.00
   18   19   35      4.78      0.00
   17   20   35     -7.23      0.00
   19   20   35      1.90      0.00
   16   21   35     -8.42      0.00
   18   21   35     10.47      0.00
   20   21   35      7.47      0.00
   15   22   35     -5.35      0.00
   17   22   35     -8.63      0.00
   19   22   35     -1.35      0.00
   21   22   35     -2.73      0.00
   12   23   35    -18.44      0.00
   14   23   35    -11.59      0.00
   16   23   35     10.65      0.00
   18   23   35     10.35      0.00
   20   23   35      1.30      0.00
   22   23   35      3.89      0.00
   11   24   35     -1.19      0.00
   13   24   35      4.64      0.00
   15   24   35     12.43      0.00
   17   24   35      1.50      0.00
   19   24   35     -2.06      0.00
   21   24   35     13.39      0.00
   23   24   35     -0.92      0.00
    8   25   35     -3.74      0.00
   10   25   35     -9.89      0.00
   12   25   35     -8.70      0.00
   14   25   35      2.67      0.00
   16   25   35      7.62      0.00
   18   25   35     -5.72      0.00
   20   25   35     -0.06      0.00
   22   25   35      1.54      0.00
   24   25   35    -10.59      0.00
    1   26   35     10.63      0.00
    3   26   35    -12.17      0.00
    5   26   35     15.58      0.00
    7   26   35     -5.90      0.00
    9   26   35      0.83      0.00
   11   26   35     10.72      0.00
   13   26   35      1.22      0.00
   15   26   35      1.01      0.00
   17   26   35      0.67      0.00
   19   26   35      7.46      0.00
   21   26   35     -3.11      0.00
   23   26   35      2.63      0.00
   25   26   35      1.63      0.00
    0   27   35      9.51      0.00
    2   27   35    -40.55      0.00
    4   27   35    -10.25      0.00
    6   27   35      9.74      0.00
    8   27   35    -15.61      0.00
   10   27   35     13.78      0.00
   12   27   35      5.89      0.00
   14   27   35      6.60      0.00
   16   27   35      5.73      0.00
   18   27   35     -3.00      0.00
   20   27   35      5.77      0.00
   22   27   35      3.33      0.00
   24   27   35     -3.98      0.00
    1   28   35      6.13      0.00
    3   28   35      7.68      0.00
    5   28   35     -1.74      0.00
    7   28   35      1.85      0.00
    9   28   35      9.08      0.00
[truncated: 53,730 more chars]
