# Supplementary material for: Dynamic three-dimensional structures of a metal–organic framework captured with femtosecond serial crystallography
Source: Nat Chem. 2024 Mar 25;16(5):693–9. doi: 10.1038/s41557-024-01460-w (PMC11087265; doi:10.1038/s41557-024-01460-w)
Supplement: Supplementary file 35 — Crystallographic structure factors for PCN–224(Fe)–CO at 3 ns; CCDC reference number 2308058. [file 41557_2024_1460_MOESM35_ESM.cif]

 
data_time3000d10
# start Validation Reply Form
_vrf_THETM01_time3000d10
;
PROBLEM: The value of sine(theta_max)/wavelength is less than 0.575
RESPONSE: To prevent the intensities of the Bragg spots in the 
low-resolution region from exceeding the detector's saturation limit, 
the X-ray flux had to be limited. Consequently, the intensity of the 
Bragg spots in the high-resolution region was insufficient for detection, 
resulting in the limited resolution.
;
# end Validation Reply Form

_audit_creation_method            'SHELXL-2018/3'
_shelx_SHELXL_version_number      '2018/3'
_chemical_name_systematic         ?
_chemical_name_common             ?
_chemical_melting_point           ?
_chemical_formula_moiety          'C147 H72 Fe3 N12 O67 Zr12' 
_chemical_formula_sum
 'C147 H72 Fe3 N12 O67 Zr12' 
_chemical_formula_weight          4340.35

loop_
 _atom_type_symbol
 _atom_type_description
 _atom_type_scat_dispersion_real
 _atom_type_scat_dispersion_imag
 _atom_type_scat_source
 'C'  'C'   0.0051   0.0024
 'International Tables Vol C Tables 4.2.6.8 and 6.1.1.4'
 'H'  'H'   0.0000   0.0000
 'International Tables Vol C Tables 4.2.6.8 and 6.1.1.4'
 'N'  'N'   0.0096   0.0048
 'International Tables Vol C Tables 4.2.6.8 and 6.1.1.4'
 'O'  'O'   0.0160   0.0088
 'International Tables Vol C Tables 4.2.6.8 and 6.1.1.4'
 'Fe'  'Fe'   0.3561   1.1184
 'International Tables Vol C Tables 4.2.6.8 and 6.1.1.4'
 'Zr'  'Zr'  -1.4549   0.7529
 'International Tables Vol C Tables 4.2.6.8 and 6.1.1.4'
 
_space_group_crystal_system       cubic
_space_group_IT_number            229
_space_group_name_H-M_alt         'I m -3 m'
_space_group_name_Hall            '-I 4 2 3'
 
_shelx_space_group_comment
;
The symmetry employed for this shelxl refinement is uniquely defined
by the following loop, which should always be used as a source of
symmetry information in preference to the above space-group names.
They are only intended as comments.
;
 
loop_
 _space_group_symop_operation_xyz
 'x, y, z'
 '-x, -y, z'
 '-x, y, -z'
 'x, -y, -z'
 'z, x, y'
 'z, -x, -y'
 '-z, -x, y'
 '-z, x, -y'
 'y, z, x'
 '-y, z, -x'
 'y, -z, -x'
 '-y, -z, x'
 'y, x, -z'
 '-y, -x, -z'
 'y, -x, z'
 '-y, x, z'
 'x, z, -y'
 '-x, z, y'
 '-x, -z, -y'
 'x, -z, y'
 'z, y, -x'
 'z, -y, x'
 '-z, y, x'
 '-z, -y, -x'
 'x+1/2, y+1/2, z+1/2'
 '-x+1/2, -y+1/2, z+1/2'
 '-x+1/2, y+1/2, -z+1/2'
 'x+1/2, -y+1/2, -z+1/2'
 'z+1/2, x+1/2, y+1/2'
 'z+1/2, -x+1/2, -y+1/2'
 '-z+1/2, -x+1/2, y+1/2'
 '-z+1/2, x+1/2, -y+1/2'
 'y+1/2, z+1/2, x+1/2'
 '-y+1/2, z+1/2, -x+1/2'
 'y+1/2, -z+1/2, -x+1/2'
 '-y+1/2, -z+1/2, x+1/2'
 'y+1/2, x+1/2, -z+1/2'
 '-y+1/2, -x+1/2, -z+1/2'
 'y+1/2, -x+1/2, z+1/2'
 '-y+1/2, x+1/2, z+1/2'
 'x+1/2, z+1/2, -y+1/2'
 '-x+1/2, z+1/2, y+1/2'
 '-x+1/2, -z+1/2, -y+1/2'
 'x+1/2, -z+1/2, y+1/2'
 'z+1/2, y+1/2, -x+1/2'
 'z+1/2, -y+1/2, x+1/2'
 '-z+1/2, y+1/2, x+1/2'
 '-z+1/2, -y+1/2, -x+1/2'
 '-x, -y, -z'
 'x, y, -z'
 'x, -y, z'
 '-x, y, z'
 '-z, -x, -y'
 '-z, x, y'
 'z, x, -y'
 'z, -x, y'
 '-y, -z, -x'
 'y, -z, x'
 '-y, z, x'
 'y, z, -x'
 '-y, -x, z'
 'y, x, z'
 '-y, x, -z'
 'y, -x, -z'
 '-x, -z, y'
 'x, -z, -y'
 'x, z, y'
 '-x, z, -y'
 '-z, -y, x'
 '-z, y, -x'
 'z, -y, -x'
 'z, y, x'
 '-x+1/2, -y+1/2, -z+1/2'
 'x+1/2, y+1/2, -z+1/2'
 'x+1/2, -y+1/2, z+1/2'
 '-x+1/2, y+1/2, z+1/2'
 '-z+1/2, -x+1/2, -y+1/2'
 '-z+1/2, x+1/2, y+1/2'
 'z+1/2, x+1/2, -y+1/2'
 'z+1/2, -x+1/2, y+1/2'
 '-y+1/2, -z+1/2, -x+1/2'
 'y+1/2, -z+1/2, x+1/2'
 '-y+1/2, z+1/2, x+1/2'
 'y+1/2, z+1/2, -x+1/2'
 '-y+1/2, -x+1/2, z+1/2'
 'y+1/2, x+1/2, z+1/2'
 '-y+1/2, x+1/2, -z+1/2'
 'y+1/2, -x+1/2, -z+1/2'
 '-x+1/2, -z+1/2, y+1/2'
 'x+1/2, -z+1/2, -y+1/2'
 'x+1/2, z+1/2, y+1/2'
 '-x+1/2, z+1/2, -y+1/2'
 '-z+1/2, -y+1/2, x+1/2'
 '-z+1/2, y+1/2, -x+1/2'
 'z+1/2, -y+1/2, -x+1/2'
 'z+1/2, y+1/2, x+1/2'
 
_cell_length_a                    38.890(5)
_cell_length_b                    38.890(5)
_cell_length_c                    38.890(5)
_cell_angle_alpha                 90
_cell_angle_beta                  90
_cell_angle_gamma                 90
_cell_volume                      58818(20)
_cell_formula_units_Z             4
_cell_measurement_temperature     293(2)
_cell_measurement_reflns_used     1295760
_cell_measurement_theta_min       0.87
_cell_measurement_theta_max       27.84
 
_exptl_crystal_description        cubic
_exptl_crystal_colour             black
_exptl_crystal_density_meas       ?
_exptl_crystal_density_method     ?
_exptl_crystal_density_diffrn     0.490          
_exptl_crystal_F_000              8528
_exptl_transmission_factor_min    ?
_exptl_transmission_factor_max    ?
_exptl_crystal_size_max           ?
_exptl_crystal_size_mid           ?
_exptl_crystal_size_min           ?
_exptl_absorpt_coefficient_mu     0.447
_shelx_estimated_absorpt_T_min    ?
_shelx_estimated_absorpt_T_max    ?
_exptl_absorpt_correction_type    ?
_exptl_absorpt_correction_T_min   ?
_exptl_absorpt_correction_T_max   ?
_exptl_absorpt_process_details    ?
_exptl_absorpt_special_details    ?
_diffrn_ambient_temperature       293(2)
_diffrn_radiation_wavelength      0.82656
_diffrn_radiation_type            'synchrotron'
_diffrn_source                    'PAL-XFEL'
_diffrn_measurement_device_type   'SFX measurement MX-225HS'
_diffrn_measurement_method        'Fixed-target system'
_diffrn_detector_area_resol_mean  ?
_diffrn_reflns_number             7223
_diffrn_reflns_av_unetI/netI      0.1315
_diffrn_reflns_av_R_equivalents   0.1009
_diffrn_reflns_limit_h_min        1
_diffrn_reflns_limit_h_max        43
_diffrn_reflns_limit_k_min        0
_diffrn_reflns_limit_k_max        30
_diffrn_reflns_limit_l_min        0
_diffrn_reflns_limit_l_max        30
_diffrn_reflns_theta_min          0.861
_diffrn_reflns_theta_max          27.642
_diffrn_reflns_theta_full         27.642
_diffrn_measured_fraction_theta_max   0.993
_diffrn_measured_fraction_theta_full  0.993
_diffrn_reflns_Laue_measured_fraction_max    0.993
_diffrn_reflns_Laue_measured_fraction_full   0.993
_diffrn_reflns_point_group_measured_fraction_max   0.993
_diffrn_reflns_point_group_measured_fraction_full  0.993
_reflns_number_total              4071
_reflns_number_gt                 1897
_reflns_threshold_expression      'I > 2\s(I)'
_reflns_Friedel_coverage          0.000
_reflns_Friedel_fraction_max      .
_reflns_Friedel_fraction_full     .
 
_reflns_special_details
;
 Reflections were merged by SHELXL according to the crystal
 class for the calculation of statistics and refinement.
 
 Structure factors included contributions from the .fab file.
 
 _reflns_Friedel_fraction is defined as the number of unique
 Friedel pairs measured divided by the number that would be
 possible theoretically, ignoring centric projections and
 systematic absences.
;
 
_computing_data_collection        ?
_computing_cell_refinement        ?
_computing_data_reduction         'CrystFEL (J. Appl. Cryst. 2012) and XPREP (Bruker, 2004)'
_computing_structure_solution     'SHELXT 2018/2 (Sheldrick, 2018)'
_computing_structure_refinement 'SHELXL-2018/3 (Sheldrick, 2018)'
_computing_molecular_graphics     ?
_computing_publication_material   ?
_refine_special_details           ?
_refine_ls_structure_factor_coef  Fsqd
_refine_ls_matrix_type            full
_refine_ls_weighting_scheme       calc
_refine_ls_weighting_details
'w=1/[\s^2^(Fo^2^)+(0.2000P)^2^] where P=(Fo^2^+2Fc^2^)/3'
_atom_sites_solution_primary      ?
_atom_sites_solution_secondary    ?
_atom_sites_solution_hydrogens    geom
_refine_ls_hydrogen_treatment     constr
_refine_ls_extinction_method      'SHELXL-2018/3 (Sheldrick 2018)'
_refine_ls_extinction_coef        0.000055(19)
_refine_ls_extinction_expression
 'Fc^*^=kFc[1+0.001xFc^2^\l^3^/sin(2\q)]^-1/4^'
_refine_ls_number_reflns          4071
_refine_ls_number_parameters      131
_refine_ls_number_restraints      144
_refine_ls_R_factor_all           0.1490
_refine_ls_R_factor_gt            0.1076
_refine_ls_wR_factor_ref          0.3427
_refine_ls_wR_factor_gt           0.2855
_refine_ls_goodness_of_fit_ref    0.976
_refine_ls_restrained_S_all       0.966
_refine_ls_shift/su_max           0.000
_refine_ls_shift/su_mean          0.000
 
loop_
 _atom_site_label
 _atom_site_type_symbol
 _atom_site_fract_x
 _atom_site_fract_y
 _atom_site_fract_z
 _atom_site_U_iso_or_equiv
 _atom_site_adp_type
 _atom_site_occupancy
 _atom_site_site_symmetry_order  
 _atom_site_calc_flag
 _atom_site_refinement_flags_posn
 _atom_site_refinement_flags_adp
 _atom_site_refinement_flags_occupancy
 _atom_site_disorder_assembly
 _atom_site_disorder_group
C5 C 0.83107(15) 0.750000 0.66893(15) 0.188(6) Uani 1 2 d DS TU P . .
O4 O 0.81482(19) 0.72135(19) 0.67267(16) 0.194(3) Uani 1 1 d . U . . .
O3 O 0.71821(17) 0.71821(17) 0.71821(17) 0.107(3) Uani 1 6 d S TU P . .
C8 C 0.8912(3) 0.7197(4) 0.5968(3) 0.210(5) Uani 1 1 d . U . . .
H8 H 0.894300 0.699198 0.584950 0.251 Uiso 1 1 calc R U . . .
C7 C 0.8666(2) 0.7231(4) 0.6239(2) 0.202(5) Uani 1 1 d . U . . .
H7 H 0.854681 0.703253 0.629729 0.242 Uiso 1 1 calc R U . . .
C6 C 0.85908(14) 0.750000 0.64092(14) 0.153(5) Uani 1 2 d DS TU P . .
C9 C 0.9108(2) 0.750000 0.5892(2) 0.179(6) Uani 1 2 d S TU P . .
C10 C 0.93660(17) 0.750000 0.56340(17) 0.186(6) Uani 1 2 d S TU P . .
C11 C 0.97164(16) 0.7497(3) 0.57336(17) 0.194(5) Uani 1 1 d . U . . .
C12 C 0.9819(2) 0.7479(4) 0.60853(17) 0.229(6) Uani 1 1 d . U . . .
H12 H 0.967504 0.746903 0.627630 0.275 Uiso 1 1 calc R U . . .
N13 N 1.000000 0.7490(4) 0.5509(2) 0.199(6) Uani 1 2 d S TU P . .
Fe15 Fe 1.000000 0.76657(15) 0.500000 0.151(3) Uani 0.5 4 d DS TU P . .
C16 C 1.000000 0.8109(5) 0.500000 0.143(10) Uani 0.5 4 d DS TU P . .
O17 O 1.000000 0.8377(6) 0.500000 0.188(10) Uani 0.5 4 d DS TU P . .
Zr1 Zr 0.7791(3) 0.7141(3) 0.7141(3) 0.126(3) Uani 0.43(2) 2 d S TU P . 1
O7 O 0.7562(5) 0.6610(5) 0.7083(6) 0.161(7) Uani 0.43(2) 1 d . U P . 1
O1 O 0.7641(5) 0.7113(6) 0.7641(5) 0.124(7) Uani 0.43(2) 2 d S TU P . 1
Zr2 Zr 0.7667(3) 0.7020(3) 0.7020(3) 0.141(3) Uani 0.57(2) 2 d S TU P . 2
O8 O 0.7448(7) 0.6470(5) 0.6935(7) 0.250(10) Uani 0.57(2) 1 d . U P . 2
O2 O 0.7542(3) 0.6837(6) 0.7542(3) 0.147(7) Uani 0.57(2) 2 d S TU P . 2
 
loop_
 _atom_site_aniso_label
 _atom_site_aniso_U_11
 _atom_site_aniso_U_22
 _atom_site_aniso_U_33
 _atom_site_aniso_U_23
 _atom_site_aniso_U_13
 _atom_site_aniso_U_12
C5 0.156(6) 0.253(14) 0.156(6) 0.126(9) 0.085(8) 0.126(9)
O4 0.200(6) 0.211(6) 0.172(5) 0.101(5) 0.108(5) 0.094(5)
O3 0.107(3) 0.107(3) 0.107(3) 0.031(4) 0.031(4) 0.031(4)
C8 0.158(8) 0.334(15) 0.136(7) -0.006(8) 0.052(6) 0.043(9)
C7 0.133(6) 0.325(13) 0.148(7) 0.038(8) 0.071(6) 0.059(8)
C6 0.108(5) 0.242(13) 0.108(5) 0.057(6) 0.057(6) 0.057(6)
C9 0.085(4) 0.37(2) 0.085(4) 0.000(6) 0.000(5) 0.000(6)
C10 0.077(3) 0.406(19) 0.077(3) -0.001(5) -0.009(4) -0.001(5)
C11 0.076(4) 0.427(15) 0.078(4) -0.011(6) 0.009(3) -0.002(5)
C12 0.093(4) 0.52(2) 0.070(4) -0.022(7) -0.008(3) 0.025(7)
N13 0.099(5) 0.419(18) 0.077(5) 0.011(7) 0.000 0.000
Fe15 0.080(2) 0.298(9) 0.075(2) 0.000 0.000 0.000
C16 0.079(14) 0.28(3) 0.071(13) 0.000 0.000 0.000
O17 0.111(14) 0.34(3) 0.111(14) 0.000 0.000 0.000
Zr1 0.124(4) 0.128(3) 0.128(3) 0.045(3) 0.053(3) 0.053(3)
O7 0.171(13) 0.083(9) 0.229(17) 0.027(9) 0.042(12) 0.035(8)
O1 0.129(8) 0.113(15) 0.129(8) 0.039(9) 0.015(11) 0.039(9)
Zr2 0.136(3) 0.143(3) 0.143(3) 0.062(3) 0.063(3) 0.063(3)
O8 0.29(2) 0.113(11) 0.35(2) -0.007(11) -0.068(17) 0.062(11)
O2 0.140(7) 0.160(15) 0.140(7) 0.056(8) 0.033(8) 0.056(8)
 
_geom_special_details
;
 All esds (except the esd in the dihedral angle between two l.s. planes)
 are estimated using the full covariance matrix.  The cell esds are taken
 into account individually in the estimation of esds in distances, angles
 and torsion angles; correlations between esds in cell parameters are only
 used when they are defined by crystal symmetry.  An approximate (isotropic)
 treatment of cell esds is used for estimating esds involving l.s. planes.
;
 
loop_
 _geom_bond_atom_site_label_1
 _geom_bond_atom_site_label_2
 _geom_bond_distance
 _geom_bond_site_symmetry_2
 _geom_bond_publ_flag
C5 O4 1.289(8) 48_666 ?
C5 O4 1.289(8) . ?
C5 C6 1.541(8) . ?
O4 Zr1 2.147(6) . ?
O4 Zr2 2.318(9) . ?
O3 Zr2 2.085(5) 9 ?
O3 Zr2 2.085(5) 5 ?
O3 Zr2 2.085(5) . ?
O3 Zr1 2.377(12) 9 ?
O3 Zr1 2.377(12) 5 ?
O3 Zr1 2.377(12) . ?
C8 C7 1.426(12) . ?
C8 C9 1.435(14) . ?
C8 H8 0.9300 . ?
C7 C6 1.273(12) . ?
C7 H7 0.9300 . ?
C9 C10 1.418(15) . ?
C10 C11 1.416(8) 48_666 ?
C10 C11 1.416(8) . ?
C11 N13 1.408(8) . ?
C11 C12 1.426(10) . ?
C12 C12 1.411(15) 52_755 ?
C12 H12 0.9300 . ?
N13 Fe15 2.069(9) 93_664 ?
N13 Fe15 2.092(9) . ?
Fe15 Fe15 1.289(12) 93_664 ?
Fe15 C16 1.722(19) . ?
C16 O17 1.042(19) . ?
Zr1 O1 1.26(4) 81_666 ?
Zr1 O1 2.033(14) . ?
Zr1 O1 2.033(14) 5 ?
Zr1 O7 2.261(18) . ?
Zr1 O7 2.261(18) 67 ?
Zr1 Zr1 2.82(2) 77_666 ?
Zr1 Zr1 2.82(2) 81_666 ?
Zr1 Zr1 3.574(9) 9 ?
Zr1 Zr1 3.574(9) 5 ?
O1 O1 1.74(2) 81_666 ?
O1 O1 1.74(2) 77_666 ?
Zr2 O2 2.205(9) . ?
Zr2 O2 2.205(9) 5 ?
Zr2 O8 2.323(19) . ?
Zr2 O8 2.324(19) 67 ?
Zr2 Zr2 3.558(8) 5 ?
Zr2 Zr2 3.558(8) 9 ?
 
loop_
 _geom_angle_atom_site_label_1
 _geom_angle_atom_site_label_2
 _geom_angle_atom_site_label_3
 _geom_angle
 _geom_angle_site_symmetry_1
 _geom_angle_site_symmetry_3
 _geom_angle_publ_flag
O4 C5 O4 129.5(9) 48_666 . ?
O4 C5 C6 115.2(4) 48_666 . ?
O4 C5 C6 115.2(4) . . ?
C5 O4 Zr1 121.1(7) . . ?
C5 O4 Zr2 137.1(6) . . ?
Zr2 O3 Zr2 117.1(3) 9 5 ?
Zr2 O3 Zr2 117.1(3) 9 . ?
Zr2 O3 Zr2 117.1(3) 5 . ?
Zr2 O3 Zr1 19.9(2) 9 9 ?
Zr2 O3 Zr1 110.0(5) 5 9 ?
Zr2 O3 Zr1 110.0(5) . 9 ?
Zr2 O3 Zr1 110.0(5) 9 5 ?
Zr2 O3 Zr1 19.9(2) 5 5 ?
Zr2 O3 Zr1 110.0(5) . 5 ?
Zr1 O3 Zr1 97.5(6) 9 5 ?
Zr1 O3 Zr1 97.5(6) 9 . ?
Zr1 O3 Zr1 97.5(6) 5 . ?
C7 C8 C9 115.7(13) . . ?
C7 C8 H8 122.2 . . ?
C9 C8 H8 122.2 . . ?
C6 C7 C8 127.9(13) . . ?
C6 C7 H7 116.0 . . ?
C8 C7 H7 116.0 . . ?
C7 C6 C7 115.7(11) . 48_666 ?
C7 C6 C5 122.1(6) . . ?
C7 C6 C5 122.1(6) 48_666 . ?
C10 C9 C8 121.5(6) . 48_666 ?
C10 C9 C8 121.5(6) . . ?
C8 C9 C8 116.9(13) 48_666 . ?
C11 C10 C11 121.7(9) 48_666 . ?
C11 C10 C9 119.1(4) 48_666 . ?
C11 C10 C9 119.1(4) . . ?
N13 C11 C10 125.7(6) . . ?
N13 C11 C12 112.1(6) . . ?
C10 C11 C12 122.1(7) . . ?
C12 C12 C11 106.2(4) 52_755 . ?
C12 C12 H12 126.9 52_755 . ?
C11 C12 H12 126.9 . . ?
C11 N13 C11 103.1(7) . 52_755 ?
C11 N13 Fe15 126.8(5) . 93_664 ?
C11 N13 Fe15 126.8(5) 52_755 93_664 ?
C11 N13 Fe15 125.6(5) . . ?
C11 N13 Fe15 125.5(5) 52_755 . ?
Fe15 N13 Fe15 36.1(3) 93_664 . ?
Fe15 Fe15 C16 180.0 93_664 . ?
Fe15 Fe15 N13 72.9(4) 93_664 93_664 ?
C16 Fe15 N13 107.1(4) . 93_664 ?
Fe15 Fe15 N13 72.9(4) 93_664 46_564 ?
C16 Fe15 N13 107.1(4) . 46_564 ?
N13 Fe15 N13 145.9(9) 93_664 46_564 ?
Fe15 Fe15 N13 71.0(4) 93_664 50_556 ?
C16 Fe15 N13 109.0(4) . 50_556 ?
N13 Fe15 N13 84.51(10) 93_664 50_556 ?
N13 Fe15 N13 84.51(10) 46_564 50_556 ?
Fe15 Fe15 N13 71.0(4) 93_664 . ?
C16 Fe15 N13 109.0(4) . . ?
N13 Fe15 N13 84.51(10) 93_664 . ?
N13 Fe15 N13 84.51(10) 46_564 . ?
N13 Fe15 N13 142.0(8) 50_556 . ?
O17 C16 Fe15 180.0 . . ?
O1 Zr1 O1 58.4(12) 81_666 . ?
O1 Zr1 O1 58.4(12) 81_666 5 ?
O1 Zr1 O1 91.2(10) . 5 ?
O1 Zr1 O4 102.9(12) 81_666 67 ?
O1 Zr1 O4 91.1(6) . 67 ?
O1 Zr1 O4 155.5(12) 5 67 ?
O1 Zr1 O4 102.9(12) 81_666 . ?
O1 Zr1 O4 155.5(12) . . ?
O1 Zr1 O4 91.1(6) 5 . ?
O4 Zr1 O4 77.2(3) 67 . ?
O1 Zr1 O7 143.2(6) 81_666 . ?
O1 Zr1 O7 86.1(10) . . ?
O1 Zr1 O7 139.2(11) 5 . ?
O4 Zr1 O7 65.3(7) 67 . ?
O4 Zr1 O7 107.5(6) . . ?
O1 Zr1 O7 143.2(6) 81_666 67 ?
O1 Zr1 O7 139.2(11) . 67 ?
O1 Zr1 O7 86.1(10) 5 67 ?
O4 Zr1 O7 107.5(6) 67 67 ?
O4 Zr1 O7 65.3(7) . 67 ?
O7 Zr1 O7 70.4(11) . 67 ?
O1 Zr1 O3 101.9(9) 81_666 . ?
O1 Zr1 O3 69.8(8) . . ?
O1 Zr1 O3 69.8(8) 5 . ?
O4 Zr1 O3 133.4(6) 67 . ?
O4 Zr1 O3 133.4(6) . . ?
O7 Zr1 O3 71.1(6) . . ?
O7 Zr1 O3 71.1(6) 67 . ?
O1 Zr1 Zr1 40.5(4) 81_666 77_666 ?
O1 Zr1 Zr1 23.7(9) . 77_666 ?
O1 Zr1 Zr1 89.4(8) 5 77_666 ?
O4 Zr1 Zr1 83.1(3) 67 77_666 ?
O4 Zr1 Zr1 132.1(10) . 77_666 ?
O7 Zr1 Zr1 102.8(8) . 77_666 ?
O7 Zr1 Zr1 162.2(7) 67 77_666 ?
O3 Zr1 Zr1 91.2(2) . 77_666 ?
O1 Zr1 Zr1 40.5(4) 81_666 81_666 ?
O1 Zr1 Zr1 89.4(8) . 81_666 ?
O1 Zr1 Zr1 23.7(9) 5 81_666 ?
O4 Zr1 Zr1 132.1(10) 67 81_666 ?
O4 Zr1 Zr1 83.1(4) . 81_666 ?
O7 Zr1 Zr1 162.2(7) . 81_666 ?
O7 Zr1 Zr1 102.8(8) 67 81_666 ?
O3 Zr1 Zr1 91.2(2) . 81_666 ?
Zr1 Zr1 Zr1 78.7(8) 77_666 81_666 ?
O1 Zr1 Zr1 74.6(9) 81_666 9 ?
O1 Zr1 Zr1 28.5(8) . 9 ?
O1 Zr1 Zr1 80.5(5) 5 9 ?
O4 Zr1 Zr1 111.41(17) 67 9 ?
O4 Zr1 Zr1 171.36(18) . 9 ?
O7 Zr1 Zr1 78.0(5) . 9 ?
O7 Zr1 Zr1 111.6(5) 67 9 ?
O3 Zr1 Zr1 41.3(3) . 9 ?
Zr1 Zr1 Zr1 50.7(4) 77_666 9 ?
Zr1 Zr1 Zr1 89.996(3) 81_666 9 ?
O1 Zr1 Zr1 74.6(9) 81_666 5 ?
O1 Zr1 Zr1 80.5(5) . 5 ?
O1 Zr1 Zr1 28.5(8) 5 5 ?
O4 Zr1 Zr1 171.35(18) 67 5 ?
O4 Zr1 Zr1 111.41(17) . 5 ?
O7 Zr1 Zr1 111.6(5) . 5 ?
O7 Zr1 Zr1 78.0(5) 67 5 ?
O3 Zr1 Zr1 41.3(3) . 5 ?
Zr1 Zr1 Zr1 89.996(2) 77_666 5 ?
Zr1 Zr1 Zr1 50.7(4) 81_666 5 ?
Zr1 Zr1 Zr1 59.998(1) 9 5 ?
Zr1 O1 O1 84(2) 77_666 81_666 ?
Zr1 O1 O1 84(2) 77_666 77_666 ?
O1 O1 O1 112.9(18) 81_666 77_666 ?
Zr1 O1 Zr1 115.9(10) 77_666 9 ?
O1 O1 Zr1 132.6(7) 81_666 9 ?
O1 O1 Zr1 37.9(14) 77_666 9 ?
Zr1 O1 Zr1 115.9(10) 77_666 . ?
O1 O1 Zr1 37.9(14) 81_666 . ?
O1 O1 Zr1 132.6(7) 77_666 . ?
Zr1 O1 Zr1 123.0(16) 9 . ?
O3 Zr2 O2 67.7(3) . . ?
O3 Zr2 O2 67.7(3) . 5 ?
O2 Zr2 O2 123.1(10) . 5 ?
O3 Zr2 O4 141.3(3) . 67 ?
O3 Zr2 O4 141.3(3) . . ?
O2 Zr2 O4 137.3(7) . . ?
O2 Zr2 O4 73.7(4) 5 . ?
O4 Zr2 O4 70.5(4) 67 . ?
O3 Zr2 O8 89.4(8) . . ?
O2 Zr2 O8 75.7(9) . . ?
O2 Zr2 O8 136.1(8) 5 . ?
O4 Zr2 O8 83.7(7) 67 . ?
O4 Zr2 O8 121.7(8) . . ?
O3 Zr2 O8 89.4(8) . 67 ?
O2 Zr2 O8 136.1(8) . 67 ?
O2 Zr2 O8 75.7(9) 5 67 ?
O4 Zr2 O8 121.7(8) 67 67 ?
O4 Zr2 O8 83.7(7) . 67 ?
O8 Zr2 O8 66.8(12) . 67 ?
O3 Zr2 Zr2 31.45(16) . 5 ?
O2 Zr2 Zr2 94.2(3) . 5 ?
O2 Zr2 Zr2 36.2(3) 5 5 ?
O4 Zr2 Zr2 156.8(4) 67 5 ?
O4 Zr2 Zr2 109.97(17) . 5 ?
O8 Zr2 Zr2 113.0(6) . 5 ?
O8 Zr2 Zr2 80.8(7) 67 5 ?
O3 Zr2 Zr2 31.45(16) . 9 ?
O2 Zr2 Zr2 36.2(3) . 9 ?
O2 Zr2 Zr2 94.2(3) 5 9 ?
O4 Zr2 Zr2 109.96(17) 67 9 ?
O4 Zr2 Zr2 156.8(4) . 9 ?
O8 Zr2 Zr2 80.8(7) . 9 ?
O8 Zr2 Zr2 113.0(6) 67 9 ?
Zr2 Zr2 Zr2 59.997(1) 5 9 ?
Zr2 O2 Zr2 107.5(6) 9 . ?
 
loop_
 _geom_torsion_atom_site_label_1
 _geom_torsion_atom_site_label_2
 _geom_torsion_atom_site_label_3
 _geom_torsion_atom_site_label_4
 _geom_torsion
 _geom_torsion_site_symmetry_1
 _geom_torsion_site_symmetry_2
 _geom_torsion_site_symmetry_3
 _geom_torsion_site_symmetry_4
 _geom_torsion_publ_flag
O4 C5 O4 Zr1 -7.2(4) 48_666 . . . ?
C6 C5 O4 Zr1 172.8(4) . . . . ?
O4 C5 O4 Zr2 10.0(6) 48_666 . . . ?
C6 C5 O4 Zr2 -170.0(6) . . . . ?
C9 C8 C7 C6 3.2(15) . . . . ?
C8 C7 C6 C7 -1.7(8) . . . 48_666 ?
C8 C7 C6 C5 178.3(8) . . . . ?
O4 C5 C6 C7 176.9(6) 48_666 . . . ?
O4 C5 C6 C7 -3.1(6) . . . . ?
O4 C5 C6 C7 -3.1(6) 48_666 . . 48_666 ?
O4 C5 C6 C7 176.9(6) . . . 48_666 ?
C7 C8 C9 C10 178.7(6) . . . . ?
C7 C8 C9 C8 -1.3(6) . . . 48_666 ?
C8 C9 C10 C11 -105.1(8) 48_666 . . 48_666 ?
C8 C9 C10 C11 74.9(8) . . . 48_666 ?
C8 C9 C10 C11 74.9(8) 48_666 . . . ?
C8 C9 C10 C11 -105.1(8) . . . . ?
C11 C10 C11 N13 -1.2(10) 48_666 . . . ?
C9 C10 C11 N13 178.8(10) . . . . ?
C11 C10 C11 C12 -177.2(15) 48_666 . . . ?
C9 C10 C11 C12 2.8(15) . . . . ?
N13 C11 C12 C12 3.1(12) . . . 52_755 ?
C10 C11 C12 C12 179.6(8) . . . 52_755 ?
C10 C11 N13 C11 178.9(5) . . . 52_755 ?
C12 C11 N13 C11 -4.8(19) . . . 52_755 ?
C10 C11 N13 Fe15 -20.5(19) . . . 93_664 ?
C12 C11 N13 Fe15 155.8(11) . . . 93_664 ?
C10 C11 N13 Fe15 24.6(19) . . . . ?
C12 C11 N13 Fe15 -159.0(11) . . . . ?
 
_refine_diff_density_max    0.754
_refine_diff_density_min   -0.752
_refine_diff_density_rms    0.078

_shelx_res_file
;
TITL shelx_time3000d00_a.res in Im-3m
    shelx_time3000d00_a_sq.res
    created by SHELXL-2018/3 at 23:59:12 on 19-Dec-2022
REM Old TITL shelx_time3000d00 in Im-3m
REM SHELXT solution in Im-3m: R1 0.613, Rweak 0.269, Alpha 0.190
REM <I/s>   0.000 for    0 systematic absences,  Orientation as input
REM Formula found by SHELXT:  C100 N127 O138 Fe10 Zr12
CELL  0.82656  38.8900  38.8900  38.8900   90.000   90.000   90.000
ZERR    4.000   0.0045   0.0045   0.0045    0.000    0.000    0.000
LATT  2
SYMM -X, -Y, Z
SYMM -X, Y, -Z
SYMM X, -Y, -Z
SYMM Z, X, Y
SYMM Z, -X, -Y
SYMM -Z, -X, Y
SYMM -Z, X, -Y
SYMM Y, Z, X
SYMM -Y, Z, -X
SYMM Y, -Z, -X
SYMM -Y, -Z, X
SYMM Y, X, -Z
SYMM -Y, -X, -Z
SYMM Y, -X, Z
SYMM -Y, X, Z
SYMM X, Z, -Y
SYMM -X, Z, Y
SYMM -X, -Z, -Y
SYMM X, -Z, Y
SYMM Z, Y, -X
SYMM Z, -Y, X
SYMM -Z, Y, X
SYMM -Z, -Y, -X
SFAC C H N O FE ZR
DISP $C  0.00511  0.00239 15.74444!source kissel
DISP $H -0.00002  0.00000  0.66615!source kissel
DISP $N  0.00955  0.00480 28.17579!source kissel
DISP $O  0.01604  0.00875 47.81841!source kissel
DISP $Fe  0.35610  1.11842 5271.23871!source kissel
DISP $Zr -1.45491  0.75288 3671.72661!source kissel
UNIT 588 288 48 268 12 48
ACTA
L.S. 5 0  173
BOND $H
FMAP 2
PLAN 20
DFIX 1.71 0.02 Fe15 C16
DFIX 1.1 0.02 C16 O17
DFIX 1.513 0.01 C5 C6
SIMU 0.05
DELU 0.05
ABIN
LIST 4
WGHT    0.200000
EXTI    0.000055
FVAR       0.05930   0.42953
C5    1    0.831070    0.750000    0.668930    10.50000    0.15593    0.25311 =
         0.15593    0.12588    0.08506    0.12588
O4    4    0.814823    0.721350    0.672671    11.00000    0.19995    0.21068 =
         0.17159    0.10057    0.10764    0.09448
O3    4    0.718212    0.718212    0.718212    10.16667    0.10735    0.10735 =
         0.10735    0.03086    0.03086    0.03086
C8    1    0.891204    0.719718    0.596834    11.00000    0.15831    0.33407 =
         0.13617   -0.00643    0.05163    0.04278
AFIX  43
H8    2    0.894300    0.699198    0.584950    11.00000   -1.20000
AFIX   0
C7    1    0.866637    0.723114    0.623859    11.00000    0.13275    0.32536 =
         0.14809    0.03762    0.07088    0.05861
AFIX  43
H7    2    0.854681    0.703253    0.629729    11.00000   -1.20000
AFIX   0
C6    1    0.859080    0.750000    0.640920    10.50000    0.10844    0.24198 =
         0.10844    0.05735    0.05679    0.05735
C9    1    0.910830    0.750000    0.589170    10.50000    0.08463    0.36728 =
         0.08463    0.00025    0.00028    0.00025
C10   1    0.936605    0.750000    0.563395    10.50000    0.07661    0.40575 =
         0.07661   -0.00051   -0.00855   -0.00051
C11   1    0.971637    0.749702    0.573355    11.00000    0.07557    0.42694 =
         0.07849   -0.01127    0.00881   -0.00183
C12   1    0.981864    0.747887    0.608534    11.00000    0.09288    0.52428 =
         0.06992   -0.02184   -0.00790    0.02511
AFIX  43
H12   2    0.967504    0.746903    0.627630    11.00000   -1.20000
AFIX   0
N13   3    1.000000    0.749037    0.550857    10.50000    0.09870    0.41950 =
         0.07735    0.01096    0.00000    0.00000
FE15  5    1.000000    0.766573    0.500000    10.12500    0.08006    0.29752 =
         0.07511    0.00000    0.00000    0.00000
C16   1    1.000000    0.810863    0.500000    10.12500    0.07855    0.27858 =
         0.07055    0.00000    0.00000    0.00000
O17   4    1.000000    0.837668    0.500000    10.12500    0.11122    0.34136 =
         0.11074    0.00000    0.00000    0.00000
CONF
MERG 2
PART 1
ZR1   6    0.779061    0.714084    0.714084    20.50000    0.12392    0.12771 =
         0.12771    0.04475    0.05349    0.05349
O7    4    0.756198    0.660952    0.708339    21.00000    0.17086    0.08271 =
         0.22907    0.02717    0.04231    0.03459
O1    4    0.764097    0.711269    0.764097    20.50000    0.12893    0.11273 =
         0.12893    0.03940    0.01493    0.03940
PART 0
PART 2
ZR2   6    0.766665    0.701976    0.701976   -20.50000    0.13649    0.14348 =
         0.14348    0.06153    0.06317    0.06317
O8    4    0.744751    0.647042    0.693525   -21.00000    0.29104    0.11272 =
         0.34653   -0.00677   -0.06810    0.06212
O2    4    0.754180    0.683678    0.754180   -20.50000    0.14026    0.16035 =
         0.14026    0.05636    0.03298    0.05636
PART 0
HKLF 4


REM  shelx_time3000d00_a.res in Im-3m
REM wR2 = 0.3427, GooF = S = 0.976, Restrained GooF = 0.966 for all data
REM R1 = 0.1076 for 1897 Fo > 4sig(Fo) and 0.1490 for all 4071 data
REM 131 parameters refined using 144 restraints

END

WGHT      0.2000      0.0000

REM Highest difference peak  0.754,  deepest hole -0.752,  1-sigma level  0.078
Q1    1   1.0000  0.8220  0.5000  10.25000  0.05    0.75
Q2    1   0.7394  0.6445  0.7394  10.50000  0.05    0.53
Q3    1   0.7504  0.6533  0.6977  11.00000  0.05    0.37
Q4    1   0.7345  0.6794  0.6794  10.50000  0.05    0.37
Q5    1   1.0000  0.7441  0.5582  10.50000  0.05    0.36
Q6    1   0.7563  0.6588  0.7563  10.50000  0.05    0.36
Q7    1   0.9760  0.7662  0.5788  11.00000  0.05    0.35
Q8    1   0.7562  0.6733  0.6733  10.50000  0.05    0.33
Q9    1   1.0000  0.7563  0.6387  10.50000  0.05    0.30
Q10   1   1.0210  0.7844  0.5498  11.00000  0.05    0.29
Q11   1   1.0000  0.8685  0.5000  10.25000  0.05    0.28
Q12   1   0.9725  0.7818  0.5548  11.00000  0.05    0.28
Q13   1   0.7131  0.6480  0.7131  10.50000  0.05    0.27
Q14   1   0.9428  0.7500  0.5572  10.50000  0.05    0.27
Q15   1   0.9126  0.7360  0.6295  11.00000  0.05    0.26
Q16   1   0.9810  0.8509  0.4824  11.00000  0.05    0.25
Q17   1   1.0000  0.8019  0.4624  10.50000  0.05    0.25
Q18   1   1.0000  0.7867  0.5515  10.50000  0.05    0.25
Q19   1   0.7960  0.7317  0.7043  11.00000  0.05    0.25
Q20   1   0.8013  0.7343  0.7022  11.00000  0.05    0.25
;
_shelx_res_checksum   54235

_shelx_hkl_file
;
   1   1   0   -5.40  148.80
   2   0   0 7116.15  254.93
   2   1   1 1789.68   74.02
   2   2   0 6651.73  186.56
   2   2   2 9999.00 5805.57
   3   1   0  421.52   25.21
   3   1   2  223.32   32.88
   3   2   1  233.52   33.64
   3   3   0  118.78   36.17
   3   3   2  165.40   12.48
   4   0   0 9404.24  284.02
   4   1   1  693.23   46.45
   4   1   3   73.26    7.42
   4   2   0 1371.03   63.31
   4   2   2 1940.16  158.83
   4   3   1   86.41   14.33
   4   3   3  -61.63   22.68
   4   4   0  703.77   79.16
   4   4   2  290.26   52.10
   4   4   4 2866.41  504.14
   5   1   0   16.27    6.32
   5   1   2  -43.75    2.61
   5   1   4  397.24   12.81
   5   2   1  -46.11    2.44
   5   2   3  201.74   12.56
   5   3   0 -135.39   15.76
   5   3   2  195.58   11.63
   5   3   4  -43.58   10.79
   5   4   1  427.00   35.74
   5   4   3  -72.67   10.71
   5   5   0  375.24   55.56
   5   5   2  491.74   32.04
   5   5   4   32.63    6.15
   6   0   0 4071.02  246.84
   6   1   1  877.01   31.95
   6   1   3 -100.32    7.50
   6   1   5  219.19    9.36
   6   2   0  424.64   10.79
   6   2   2  386.36   23.44
   6   2   4  282.67   35.07
   6   3   1  -91.47    6.91
   6   3   3   13.32    3.29
   6   3   5  182.26   12.14
   6   4   0   19.64    7.17
   6   4   2  286.21   38.44
   6   4   4  184.20   21.58
   6   5   1  285.28   28.07
   6   5   3  193.06   10.37
   6   5   5  316.31   38.11
   6   6   0  628.99   62.64
   6   6   2  100.74    9.02
   6   6   4 1016.36  105.38
   6   6   6  726.44  116.17
   7   1   0  -50.67    6.15
   7   1   2   30.27    7.25
   7   1   4   -0.59    2.70
   7   1   6  -43.50    4.38
   7   2   1   19.64    2.28
   7   2   3   39.88    3.63
   7   2   5  266.40   52.86
   7   3   0   77.90    3.46
   7   3   2   39.03    3.63
   7   3   4  116.84    7.92
   7   3   6  773.40   29.34
   7   4   1   11.38    9.44
   7   4   3  128.73    8.51
   7   4   5  251.31   11.21
   7   5   0  295.48   13.83
   7   5   2  204.35   18.21
   7   5   4  259.74   12.22
   7   5   6   97.71   17.28
   7   6   1  -37.26    4.55
   7   6   3  756.79   36.25
   7   6   5  181.67   22.76
   7   7   0 1719.88  110.10
   7   7   2 1328.96   71.32
   7   7   4  493.60   32.96
   7   7   6   65.42    6.83
   8   0   0 2956.87  224.25
   8   1   1  719.36   31.02
   8   1   3  123.42    7.00
   8   1   5  380.63   10.03
   8   1   7   33.47    4.81
   8   2   0 1116.94   71.24
   8   2   2  420.51   28.33
   8   2   4  608.50   66.09
   8   2   6  159.59   22.42
   8   3   1  115.24    4.97
   8   3   3 -129.41   13.24
   8   3   5  185.13   13.49
   8   3   7  525.30   55.56
   8   4   0  363.10   33.64
   8   4   2  733.44   64.66
   8   4   4 1087.94   81.69
   8   4   6   -0.84    3.88
   8   5   1  382.06   11.72
   8   5   3  191.20   14.42
   8   5   5  371.78   36.50
   8   5   7  314.79   30.43
   8   6   0   58.34   11.30
   8   6   2  251.56   59.10
   8   6   4    3.03    3.71
   8   6   6  373.30   51.51
   8   7   1   42.15    5.56
   8   7   3  549.58   35.66
   8   7   5  271.37   19.73
   8   7   7  308.97   25.46
   8   8   0  396.23   45.36
   8   8   2  274.49   30.86
   8   8   4  199.88   18.80
   8   8   6  436.95   32.63
   8   8   8  734.71  167.68
   9   1   0  181.76   17.11
   9   1   2   99.23   16.35
   9   1   4  218.68    9.02
   9   1   6   18.97    2.53
   9   1   8    8.01    2.02
   9   2   1  100.66    9.86
   9   2   3  370.43   10.54
   9   2   5  -78.74    4.38
   9   2   7  224.33   17.11
   9   3   0  250.63    7.08
   9   3   2  364.19    9.69
   9   3   4 -122.91    7.84
   9   3   6   56.40    3.63
   9   3   8  246.42   30.10
   9   4   1  220.29    9.53
   9   4   3 -135.39    7.25
   9   4   5   25.38    6.07
   9   4   7  106.81    9.53
   9   5   0   30.27   14.67
   9   5   2  -71.41    5.40
   9   5   4   25.21    4.30
   9   5   6  134.46   10.62
   9   5   8  295.40   14.42
   9   6   1   20.06    1.85
   9   6   3   66.60    6.66
   9   6   5  127.47   12.56
   9   6   7   40.13    4.55
   9   7   0  193.56    9.78
   9   7   2  246.50   20.40
   9   7   4  100.32    7.00
   9   7   6   57.58    9.61
   9   7   8  263.62   18.97
   9   8   1    7.33    1.85
   9   8   3  204.69   13.15
   9   8   5  319.76   21.16
   9   8   7  250.63   21.41
   9   9   0 1187.33   94.25
   9   9   2 1006.84   45.02
   9   9   4  510.71   29.42
   9   9   6  101.67    8.35
   9   9   8   45.86    5.31
  10   0   0 1412.42  126.37
  10   1   1   67.70   16.95
  10   1   3  172.65   28.92
  10   1   5   54.97    2.36
  10   1   7   40.63    3.63
  10   1   9   21.24    4.22
  10   2   0 1238.08   80.09
  10   2   2   43.08   21.33
  10   2   4  375.74   31.53
  10   2   6  263.28   30.18
  10   2   8  210.59   16.69
  10   3   1  128.90   10.12
  10   3   3  173.92    9.78
  10   3   5  165.99   11.21
  10   3   7  257.29   22.59
  10   3   9  199.04   26.64
  10   4   0 1029.01   62.30
  10   4   2  431.63   44.18
  10   4   4  557.08   42.57
  10   4   6    6.91    5.65
  10   4   8    7.33    3.71
  10   5   1   61.88    2.78
  10   5   3  157.99    6.83
  10   5   5  335.11   24.45
  10   5   7  189.51    9.44
  10   5   9  144.33   10.37
  10   6   0  656.30   64.32
  10   6   2  257.97   26.30
  10   6   4    8.01    8.18
  10   6   6   57.66    3.37
  10   6   8   13.07    3.12
  10   7   1   56.23    5.31
  10   7   3  247.43   20.49
  10   7   5  206.71   13.49
  10   7   7  123.00    9.95
  10   7   9  203.26   18.72
  10   8   0  320.10   25.46
  10   8   2  171.73   21.16
  10   8   4   -1.26    3.88
  10   8   6    6.41    2.44
  10   8   8  100.66   11.55
  10   9   1   31.70    5.23
  10   9   3  175.69   13.91
  10   9   5  145.85   11.55
  10   9   7  208.90   22.17
  10   9   9   71.07    5.65
  10  10   0  191.54   30.27
  10  10   2  241.87   14.42
  10  10   4   46.54    4.81
  10  10   6  113.89   23.44
  10  10   8   37.01    3.96
  10  10  10   73.51   10.37
  11   1   0   41.73    2.44
  11   1   2   61.46    3.37
  11   1   4    5.14    2.70
  11   1   6   -7.33    1.69
  11   1   8  -33.05    3.46
  11   1  10   24.79    1.94
  11   2   1   55.56    1.94
  11   2   3  170.80   10.03
  11   2   5   23.35    4.38
  11   2   7  178.13    7.76
  11   2   9   36.25    2.95
  11   3   0  327.94   13.07
  11   3   2  155.03    8.18
  11   3   4   11.04    2.78
  11   3   6   27.74    2.95
  11   3   8   -2.70    1.69
  11   3  10   40.72    2.70
  11   4   1    9.44    2.19
  11   4   3   12.22    2.36
  11   4   5   -3.96    2.53
  11   4   7   -4.05    3.88
  11   4   9   42.49    3.96
  11   5   0   97.03    4.64
  11   5   2   23.35    3.37
  11   5   4    2.44    3.63
  11   5   6   -7.33    3.37
  11   5   8   28.58    4.89
  11   5  10  106.39    7.92
  11   6   1   -9.02    1.43
  11   6   3   28.07    2.70
  11   6   5   -4.38    3.54
  11   6   7    4.97    4.30
  11   6   9   20.57    2.11
  11   7   0  275.25   13.32
  11   7   2  186.65    9.02
  11   7   4   -4.97    3.71
  11   7   6   -1.01    1.60
  11   7   8   58.84    4.13
  11   7  10  102.34    8.94
  11   8   1  -31.87    2.44
  11   8   3   -0.84    1.77
  11   8   5   29.42    3.63
  11   8   7   73.93    8.85
  11   8   9   18.04    2.36
  11   9   0   24.95    2.87
  11   9   2   34.82    2.19
  11   9   4   42.66    6.07
  11   9   6   27.65    3.12
  11   9   8   20.32    2.11
  11   9  10   80.17   11.63
  11  10   1   32.04    2.61
  11  10   3   42.57    3.03
  11  10   5  112.21    7.92
  11  10   7  101.67   10.03
  11  10   9   81.27    7.84
  11  11   0  100.41   10.54
  11  11   2  139.86    9.86
  11  11   4  112.04    7.50
  11  11   6  106.56    7.67
  11  11   8   47.29    4.38
  11  11  10  -80.85    8.09
  12   0   0   55.47   19.90
  12   1   1   68.71    4.30
  12   1   3  118.62    6.83
  12   1   5   60.87    2.61
  12   1   7   -1.69    1.85
  12   1   9   14.08    1.43
  12   1  11   17.70    3.63
  12   2   0 1524.80   71.74
  12   2   2  832.50   41.56
  12   2   4  381.81   20.65
  12   2   6  356.94   30.43
  12   2   8   21.41    2.53
  12   2  10    6.32    1.77
  12   3   1  129.32    9.78
  12   3   3  122.91   11.63
  12   3   5  229.64   35.74
  12   3   7   96.78    5.82
  12   3   9   66.94    5.73
  12   3  11   20.91    1.43
  12   4   0   26.13    5.73
  12   4   2  510.63   40.72
  12   4   4  218.68   13.40
  12   4   6   21.75    3.96
  12   4   8   11.47    2.70
  12   4  10    1.35    1.85
  12   5   1   55.72    2.44
  12   5   3  165.91    8.35
  12   5   5  416.21   54.21
  12   5   7  154.19   14.25
  12   5   9   37.18    7.17
  12   5  11  106.64    8.51
  12   6   0  476.99   35.15
  12   6   2  378.61   45.10
  12   6   4   16.02    2.70
  12   6   6    1.94    1.94
  12   6   8   -3.71    1.43
  12   6  10   40.55    5.90
  12   7   1    1.52    1.85
  12   7   3  104.62    7.25
  12   7   5  154.44   13.24
  12   7   7   42.83    4.97
  12   7   9   75.20   14.58
  12   7  11   71.91    5.73
  12   8   0    1.69    2.11
  12   8   2   24.95    2.28
  12   8   4   10.12    2.53
  12   8   6    1.43    1.77
  12   8   8    7.92    1.85
  12   8  10   13.49    2.02
  12   9   1   15.01    2.44
  12   9   3   56.99    4.38
  12   9   5   32.04    3.12
  12   9   7   58.93    7.33
  12   9   9   16.10    2.28
  12   9  11  -12.81   12.06
  12  10   0   43.84   10.29
  12  10   2    4.72    1.43
  12  10   4    2.78    1.26
  12  10   6   34.23    4.72
  12  10   8   18.88    3.29
  12  10  10  -62.64    8.09
  12  11   1    9.78    1.35
  12  11   3   18.72    1.10
  12  11   5   81.52    5.90
  12  11   7  102.77   15.76
  12  11   9  -32.46    9.27
  12  11  11  -41.31    5.82
  12  12   0 1383.84  161.02
  12  12   2  428.68   49.15
  12  12   4  316.98   25.21
  12  12   6  205.11   32.54
  12  12   8  128.06   30.18
  12  12  10  -42.57    4.97
  12  12  12   31.61    7.84
  13   1   0  171.56    5.06
  13   1   2  143.74    3.54
  13   1   4   14.75    3.96
  13   1   6   21.33    1.94
  13   1   8   20.15    1.94
  13   1  10   15.26    1.43
  13   1  12   10.54    2.19
  13   2   1  147.53    5.56
  13   2   3   57.41    4.05
  13   2   5  388.22   17.11
  13   2   7  105.21    7.08
  13   2   9   10.79    1.69
  13   2  11  117.52   12.81
  13   3   0   65.59    3.46
  13   3   2   54.80    3.88
  13   3   4   39.88    3.03
  13   3   6   10.71    1.43
  13   3   8    0.59    1.10
  13   3  10    3.88    0.93
  13   3  12   15.01    2.11
  13   4   1   13.74    3.79
  13   4   3   48.47    3.54
  13   4   5  155.29    8.85
  13   4   7   76.04    6.15
  13   4   9   15.34    1.52
  13   4  11    5.65    1.18
  13   5   0  457.94   28.24
  13   5   2  357.53   15.85
  13   5   4  170.63    9.02
  13   5   6   15.09    1.60
  13   5   8   -2.11    1.43
  13   5  10   12.98    1.85
  13   5  12   14.16    6.91
  13   6   1   22.42    2.02
  13   6   3    9.53    1.52
  13   6   5    8.85    5.14
  13   6   7   10.29    1.77
  13   6   9    1.77    1.43
  13   6  11    4.89    2.02
  13   7   0   69.97    4.72
  13   7   2   89.53    4.81
  13   7   4   73.51    5.23
  13   7   6    6.74    1.69
  13   7   8    2.87    2.61
  13   7  10    8.94    2.28
  13   7  12  230.40   14.58
  13   8   1   21.83    2.19
  13   8   3   -1.69    1.18
  13   8   5    1.94    2.19
  13   8   7   -1.18    1.52
  13   8   9    0.25    2.02
  13   8  11   80.43    9.44
  13   9   0    4.81    1.43
  13   9   2   16.02    2.61
  13   9   4   17.54    1.77
  13   9   6   -2.53    1.77
  13   9   8    0.17    1.69
  13   9  10  -40.13    8.94
  13   9  12   -0.42    4.22
  13  10   1   15.60    1.77
  13  10   3    5.82    0.93
  13  10   5   13.15    2.28
  13  10   7   22.26   11.72
  13  10   9  -12.48    8.60
  13  10  11   -0.34    5.82
  13  11   0  211.43   19.90
  13  11   2   96.02    6.41
  13  11   4    3.96    1.26
  13  11   6    7.42    2.78
  13  11   8   90.29   11.47
  13  11  10   -9.10    4.47
  13  11  12    0.08    1.52
  13  12   1   11.80    3.79
  13  12   3   15.93    3.46
  13  12   5   24.95   11.97
  13  12   7  233.69   13.91
  13  12   9    0.84    4.47
  13  12  11    0.76    1.43
  13  13   0  519.39   42.24
  13  13   2  323.56   25.12
  13  13   4  171.73    8.94
  13  13   6   39.96    7.42
  13  13   8   24.95    4.30
  13  13  10  105.13   17.79
  13  13  12   27.99    3.46
  14   0   0  739.17   64.49
  14   1   1   15.09    1.77
  14   1   3   80.34    4.72
  14   1   5   14.84    2.11
  14   1   7    3.20    1.85
  14   1   9    6.24    1.43
  14   1  11    2.53    1.26
  14   1  13  141.55   10.88
  14   2   0  797.43   49.15
  14   2   2   43.25    3.54
  14   2   4  677.63   46.79
  14   2   6   32.29    2.87
  14   2   8    6.07    1.60
  14   2  10  235.88   20.23
  14   2  12  796.75   65.25
  14   3   1   69.04    4.05
  14   3   3   77.81    4.72
  14   3   5   86.41    5.82
  14   3   7   63.31    4.89
  14   3   9   15.26    1.85
  14   3  11   -8.35    1.10
  14   3  13   37.01    6.15
  14   4   0  949.93   68.54
  14   4   2  753.00   49.23
  14   4   4  806.11   59.01
  14   4   6   42.83    5.06
  14   4   8    4.47    1.43
  14   4  10   24.87    4.81
  14   4  12  659.17   40.97
  14   5   1   11.30    1.26
  14   5   3   88.01    3.96
  14   5   5  185.13   11.97
  14   5   7  106.48    8.94
  14   5   9    5.90    3.12
  14   5  11  -35.74    5.82
  14   5  13    6.41    4.13
  14   6   0  147.70   11.63
  14   6   2   31.78    3.03
  14   6   4   47.04    5.48
  14   6   6    6.83    1.52
  14   6   8    1.01    1.52
  14   6  10  -10.88    3.54
  14   6  12  391.42   42.91
  14   7   1    3.20    1.43
  14   7   3   56.57    2.70
  14   7   5   98.30    9.02
  14   7   7   46.87    4.72
  14   7   9   17.96    2.61
  14   7  11  156.13   12.56
  14   7  13   79.84    7.92
  14   8   0   73.93    5.99
  14   8   2    1.18    1.18
  14   8   4    3.29    1.10
  14   8   6   -2.02    1.52
  14   8   8   -4.89    1.60
  14   8  10  149.72   12.90
  14   8  12   83.04   15.34
  14   9   1    8.43    2.02
  14   9   3   12.73    1.26
  14   9   5    3.71    2.87
  14   9   7   16.19    3.20
  14   9   9  131.26   11.89
  14   9  11    4.47    2.87
  14   9  13   31.02    5.48
  14  10   0  179.23   28.92
  14  10   2  183.19   17.96
  14  10   4   17.62    2.87
  14  10   6  -10.96    2.95
  14  10   8  160.18   12.14
  14  10  10   18.21   10.62
  14  10  12   10.71    2.28
  14  11   1    1.77    2.28
  14  11   3   -8.77    1.10
  14  11   5  -51.00    5.31
  14  11   7  208.31   13.15
  14  11   9    5.73    5.73
  14  11  11    0.76    1.52
  14  11  13    2.28    1.35
  14  12   0  776.69   79.75
  14  12   2  935.18   88.43
  14  12   4  717.59   56.23
  14  12   6  402.80   68.03
  14  12   8   64.49   11.21
  14  12  10    9.53    2.02
  14  12  12  123.84   20.40
  14  13   1  161.02   11.97
  14  13   3   33.55    5.90
  14  13   5   20.65    7.92
  14  13   7   75.79    7.84
  14  13   9   35.32    7.59
  14  13  11    5.31    1.52
  14  13  13    2.53    1.18
  14  14   0  733.02  140.45
  14  14   2 1220.55  141.46
  14  14   4  599.90   50.16
  14  14   6  248.44   20.74
  14  14   8   22.17    3.96
  14  14  10   60.02    7.59
  14  14  12  185.22   27.15
  14  14  14  392.18   77.98
  15   1   0   16.69    3.20
  15   1   2   15.51    1.01
  15   1   4    7.84    1.85
  15   1   6    8.26    1.35
  15   1   8    0.42    1.35
  15   1  10   -3.37    1.94
  15   1  12   96.86   10.37
  15   1  14    1.18    1.26
  15   2   1   13.74    1.10
  15   2   3  602.43   28.33
  15   2   5  128.14   11.80
  15   2   7  287.22   15.85
  15   2   9    3.96    1.18
  15   2  11  396.14   27.74
  15   2  13  575.04   35.91
  15   3   0  616.26   30.10
  15   3   2  674.68   38.86
  15   3   4  438.46   16.86
  15   3   6  228.97   11.63
  15   3   8   64.66    4.38
  15   3  10   -3.88    3.54
  15   3  12  -32.37    6.41
  15   3  14   -0.51    1.43
  15   4   1    7.08    1.69
  15   4   3  529.60   31.19
  15   4   5  129.41   10.12
  15   4   7  229.05   12.98
  15   4   9    8.68    2.28
  15   4  11  373.47   15.51
  15   4  13  184.20   10.62
  15   5   0  114.48   10.88
  15   5   2  117.94    8.26
  15   5   4  125.61    6.66
  15   5   6   65.76    5.40
  15   5   8   10.79    1.60
  15   5  10  -30.35    7.08
  15   5  12  -16.35    2.53
  15   5  14   30.52    3.37
  15   6   1    8.51    1.26
  15   6   3  226.78   11.72
  15   6   5   52.35    3.37
  15   6   7   76.13    4.89
  15   6   9  -45.36    5.99
  15   6  11  -13.66    5.90
  15   6  13   10.37    2.78
  15   7   0  335.11   24.53
  15   7   2  305.09   21.33
  15   7   4  219.02   12.39
  15   7   6  103.86    9.19
  15   7   8  -42.74    5.23
  15   7  10   25.88    6.58
  15   7  12   -0.93    1.43
  15   7  14   14.50    1.94
  15   8   1    0.08    1.35
  15   8   3   64.58    4.30
  15   8   5   11.55    1.43
  15   8   7  -31.28    4.64
  15   8   9  111.37   12.31
  15   8  11   -8.09    1.85
  15   8  13   56.82    5.40
  15   9   0   25.88    5.14
  15   9   2   12.73    4.81
  15   9   4    6.49    1.85
  15   9   6  -41.14    6.49
  15   9   8  112.80   11.55
  15   9  10    7.92    2.70
  15   9  12    2.36    1.94
  15   9  14    6.41    1.35
  15  10   1   -2.61    4.55
  15  10   3   -6.41    2.70
  15  10   5  -19.81    6.66
  15  10   7   41.22    8.68
  15  10   9    9.69    2.61
  15  10  11   34.31    3.37
  15  10  13  167.68   13.91
  15  11   0  506.33   46.11
  15  11   2  480.78   48.14
  15  11   4  376.92   19.47
  15  11   6  -23.94    9.78
  15  11   8   -6.41    1.52
  15  11  10   32.46    4.30
  15  11  12   23.86    3.88
  15  11  14   -0.59    1.35
  15  12   1  114.82   10.20
  15  12   3  -24.70    5.65
  15  12   5  -14.33    2.36
  15  12   7   -1.35    1.26
  15  12   9    0.25    1.60
  15  12  11   26.98    3.88
  15  12  13  109.34   11.72
  15  13   0  795.07   56.15
  15  13   2  456.59   31.11
  15  13   4  161.36    8.18
  15  13   6    5.06    1.35
  15  13   8   54.54    8.35
  15  13  10  164.39   17.87
  15  13  12   92.90   11.89
  15  13  14   20.49    3.54
  15  14   1    3.29    1.35
  15  14   3    0.08    1.26
  15  14   5   28.41    2.61
  15  14   7   21.92    3.96
  15  14   9    7.25    1.52
  15  14  11    2.19    1.35
  15  14  13   17.70    2.36
  15  15   0  447.32   61.63
  15  15   2  213.63   12.48
  15  15   4   85.99    5.56
  15  15   6    0.59    0.93
  15  15   8   54.04    4.72
  15  15  10  172.57   13.83
  15  15  12  145.76   12.39
  15  15  14   43.08    5.90
  16   0   0   -1.85    2.36
  16   1   1    2.36    1.52
  16   1   3   55.89    3.20
  16   1   5   12.48    1.85
  16   1   7    4.64    1.94
  16   1   9  -52.27    4.55
  16   1  11  -31.28    6.32
  16   1  13    3.88    1.85
  16   1  15    0.25    1.18
  16   2   0  568.12   41.31
  16   2   2  967.89   55.56
  16   2   4  284.69   18.04
  16   2   6  811.25   57.33
  16   2   8    8.35    2.53
  16   2  10  413.09   59.77
  16   2  12  300.12   40.72
  16   2  14  155.12   13.91
  16   3   1   60.19    4.38
  16   3   3  126.96    5.31
  16   3   5   54.54    3.46
  16   3   7   31.11    2.53
  16   3   9  -71.57    5.06
  16   3  11  -44.68    4.05
  16   3  13    2.44    1.10
  16   3  15    0.76    1.52
  16   4   0   17.11    1.94
  16   4   2  293.71   27.40
  16   4   4   57.75    3.96
  16   4   6  155.20    9.95
  16   4   8    4.30    5.23
  16   4  10  279.89   17.37
  16   4  12  232.17   18.21
  16   4  14  223.15   16.35
  16   5   1    9.95    1.35
  16   5   3   54.38    2.78
  16   5   5   74.86    5.06
  16   5   7  -10.12    3.03
  16   5   9  162.79    9.10
  16   5  11   -8.01    1.18
  16   5  13    7.00    1.94
  16   5  15   13.91    1.52
  16   6   0  405.58   24.87
  16   6   2  753.42   66.26
  16   6   4  151.41   10.03
  16   6   6  410.22   35.24
  16   6   8  122.41    9.61
  16   6  10  -22.51    3.29
  16   6  12   11.47    2.02
  16   6  14   47.21    6.83
  16   7   1    4.22    1.52
  16   7   3   33.22    2.78
  16   7   5  -13.91    1.77
  16   7   7   41.22    7.76
  16   7   9  -47.04    5.14
  16   7  11    0.59    1.52
  16   7  13   15.68    2.19
  16   7  15   39.54    7.67
  16   8   0   37.52    3.71
  16   8   2   10.88    2.95
  16   8   4   -0.59    5.82
  16   8   6  138.85   11.55
  16   8   8  -17.87    8.77
  16   8  10    4.89    1.94
  16   8  12    6.91    1.69
  16   8  14    4.72    4.22
  16   9   1  -47.80    3.88
  16   9   3  -78.07    5.14
  16   9   5  162.71    9.27
  16   9   7  -42.24    4.13
  16   9   9   12.39    4.72
  16   9  11    3.88    1.43
  16   9  13   19.56    4.47
  16   9  15   25.80    8.85
  16  10   0  496.13   37.01
  16  10   2  404.99   27.82
  16  10   4  255.10   13.49
  16  10   6  -25.97    2.78
  16  10   8    2.44    1.26
  16  10  10   43.33    5.65
  16  10  12  110.94   10.62
  16  10  14  113.05   12.06
  16  11   1  -22.26    7.25
  16  11   3  -43.58    4.81
  16  11   5  -10.71    1.43
  16  11   7    3.63    1.35
  16  11   9    4.38    1.77
  16  11  11    8.01    1.35
  16  11  13    6.49    1.43
  16  11  15   12.06    1.94
  16  12   0  852.23  118.78
  16  12   2  334.43   30.27
  16  12   4  242.54   18.13
  16  12   6   12.39    1.60
  16  12   8    9.27    1.69
  16  12  10  105.55   11.63
  16  12  12  282.92   34.65
  16  12  14  185.55   19.31
  16  13   1    3.71    1.52
  16  13   3    3.63    1.10
  16  13   5    3.96    0.93
  16  13   7   16.86    3.37
  16  13   9   25.54    7.67
  16  13  11    9.61    4.38
  16  13  13    8.26    1.85
  16  13  15    4.81    1.26
  16  14   0  335.95   50.41
  16  14   2  213.37   19.81
  16  14   4  252.07   24.11
  16  14   6   49.23    7.00
  16  14   8    4.22    3.96
  16  14  10  111.96   13.91
  16  14  12  183.02   19.90
  16  14  14  218.77   26.47
  16  15   1   -1.26    1.85
  16  15   3    2.87    1.35
  16  15   5   12.81    1.77
  16  15   7   26.47    2.44
  16  15   9   16.69    1.94
  16  15  11    8.09    1.43
  16  15  13    2.44    1.26
  16  15  15    1.35    1.26
  16  16   0  755.44   80.93
  16  16   2  614.83   72.16
  16  16   4  492.08   41.14
  16  16   6  150.40   12.31
  16  16   8    4.97    1.10
  16  16  10   22.59    3.12
  16  16  12  155.29   17.03
  16  16  14  110.94   17.70
  16  16  16   78.07   20.49
  17   1   0  225.93   14.33
  17   1   2  206.63   12.48
  17   1   4  107.15    5.06
  17   1   6   56.15    5.31
  17   1   8   50.58    8.94
  17   1  10  -29.42    2.95
  17   1  12    1.94    1.18
  17   1  14   -2.19    1.10
  17   1  16   -2.70    1.18
  17   2   1  189.26    9.44
  17   2   3  153.69    7.25
  17   2   5  870.77   53.11
  17   2   7  -45.95    5.65
  17   2   9   37.85    8.51
  17   2  11  272.22   17.37
  17   2  13  276.85   16.69
  17   2  15  463.59   26.47
  17   3   0  137.50    7.00
  17   3   2  194.07   13.49
  17   3   4  131.60    5.90
  17   3   6   24.53    4.72
  17   3   8  149.81    8.35
  17   3  10    3.54    3.03
  17   3  12   10.62    1.43
  17   3  14   11.97    1.69
  17   3  16    6.74    1.35
  17   4   1  121.65    8.26
  17   4   3  118.53    5.31
  17   4   5  609.09   34.40
  17   4   7   66.26    5.65
  17   4   9  -48.73    3.03
  17   4  11   77.05    4.38
  17   4  13  111.53    8.85
  17   4  15  239.00   17.03
  17   5   0 1066.27   61.46
  17   5   2  850.29   44.18
  17   5   4  666.67   44.51
  17   5   6  305.18   24.87
  17   5   8   59.01    8.51
  17   5  10   14.58    2.19
  17   5  12   20.32    1.52
  17   5  14    8.94    0.84
  17   5  16    0.08    0.76
  17   6   1   49.57    3.71
  17   6   3   27.40    8.51
  17   6   5  291.27   19.56
  17   6   7   55.56    7.76
  17   6   9   -0.17    1.69
  17   6  11   -0.42    1.01
  17   6  13    7.33    1.01
  17   6  15   36.76    2.44
  17   7   0  -32.12    4.64
  17   7   2  -42.32    6.91
  17   7   4   69.72    5.99
  17   7   6   53.87    8.09
  17   7   8   -3.88    1.85
  17   7  10    1.77    1.01
  17   7  12    5.40    1.18
  17   7  14    2.87    1.26
  17   7  16    6.32    1.94
  17   8   1   55.81    8.68
  17   8   3  178.64   24.03
  17   8   5   52.27    7.50
  17   8   7   -4.05    2.70
  17   8   9   10.12    1.52
  17   8  11   12.06    1.52
  17   8  13   24.45    3.79
  17   8  15   15.34    2.36
  17   9   0  114.74   10.71
  17   9   2   37.26    8.35
  17   9   4  -48.05    2.87
  17   9   6   -0.59    1.60
  17   9   8   11.89    1.85
  17   9  10   48.22   26.81
  17   9  12   29.17    4.13
  17   9  14    7.42    1.52
  17   9  16    1.35    1.01
  17  10   1  -32.79    3.46
  17  10   3   -4.47    1.94
  17  10   5   21.50    3.54
  17  10   7   -0.17    1.26
  17  10   9   17.70    2.36
  17  10  11   54.21    5.40
  17  10  13  121.99   14.58
  17  10  15  105.21    9.44
  17  11   0  335.95   29.25
  17  11   2  292.03   18.13
  17  11   4   74.69    5.65
  17  11   6    0.76    1.10
  17  11   8   20.49    1.94
  17  11  10   54.12    6.07
  17  11  12   81.35    8.43
  17  11  14   18.55    2.53
  17  11  16    0.42    1.10
  17  12   1    3.46    1.35
  17  12   3    9.53    1.35
  17  12   5   18.13    1.35
  17  12   7    4.72    1.10
  17  12   9   27.48    2.87
  17  12  11   59.18    5.23
  17  12  13  114.99   11.55
  17  12  15   84.89    8.51
  17  13   0  306.19   22.09
  17  13   2  271.04   18.38
  17  13   4  154.28   12.90
  17  13   6    8.85    3.63
  17  13   8   23.01    2.70
  17  13  10   91.72    8.18
  17  13  12   92.57    8.77
  17  13  14   33.47    3.29
  17  13  16    0.08    1.18
  17  14   1   -2.19    1.18
  17  14   3    9.10    1.35
  17  14   5   11.21    1.35
  17  14   7    5.14    1.10
  17  14   9    6.74    1.52
  17  14  11   13.32    2.02
  17  14  13   28.66    2.70
  17  14  15   35.07    5.31
  17  15   0  637.76   46.96
  17  15   2  480.61   29.59
  17  15   4  233.69   18.21
  17  15   6   30.35    1.69
  17  15   8   11.30    1.77
  17  15  10   88.77   12.22
  17  15  12   87.42    7.92
  17  15  14   53.79    9.27
  17  15  16    3.63    1.26
  17  16   1    0.51    1.10
  17  16   3   10.29    1.69
  17  16   5   -0.25    0.84
  17  16   7    5.65    0.93
  17  16   9    5.65    2.70
  17  16  11   -1.85    1.10
  17  16  13   -0.76    1.43
  17  16  15    1.69    1.01
  17  17   0  221.21   29.34
  17  17   2  159.00   17.79
  17  17   4   48.22    5.23
  17  17   6   -0.17    0.67
  17  17   8   46.62    4.72
  17  17  10  191.96   19.05
  17  17  12  176.11   20.91
  17  17  14   97.54   17.54
  17  17  16    8.43    2.36
  18   0   0  267.58   45.95
  18   1   1   -7.00    1.01
  18   1   3  -10.20    2.28
  18   1   5  -26.22    5.82
  18   1   7   37.68    7.67
  18   1   9   -9.61    1.52
  18   1  11   -0.93    1.10
  18   1  13    4.05    1.35
  18   1  15   -1.01    1.10
  18   1  17   -0.25    1.01
  18   2   0   62.81    6.83
  18   2   2   -0.84    2.78
  18   2   4  279.55   30.60
  18   2   6  182.69    9.53
  18   2   8   -6.91    4.89
  18   2  10  281.32   31.95
  18   2  12  120.05   14.84
  18   2  14  366.55   39.29
  18   2  16  126.29   13.74
  18   3   1  -13.66    1.85
  18   3   3  -22.00    3.63
  18   3   5  125.44    6.58
  18   3   7  -50.75    4.47
  18   3   9    8.94    1.94
  18   3  11    5.31    1.18
  18   3  13   11.04    1.43
  18   3  15    1.69    1.26
  18   3  17    3.71    1.18
  18   4   0  543.59   43.58
  18   4   2  257.38   22.42
  18   4   4 1206.64   55.89
  18   4   6   51.76    5.90
  18   4   8   75.11    8.09
  18   4  10    1.01    0.84
  18   4  12    4.72    1.69
  18   4  14  118.70   11.55
  18   4  16   43.16    4.81
  18   5   1  -36.00    6.15
  18   5   3  130.00    6.83
  18   5   5   30.94    5.23
  18   5   7   42.83    8.43
  18   5   9   63.65    5.82
  18   5  11   12.90    1.60
  18   5  13    1.35    0.93
  18   5  15    6.58    5.31
  18   5  17    5.23    1.52
  18   6   0  142.73    8.09
  18   6   2  189.60   10.79
  18   6   4   48.39    5.06
  18   6   6  -15.60    1.85
  18   6   8   20.32    3.71
  18   6  10    0.17    0.93
  18   6  12    6.58    1.35
  18   6  14   42.99    3.63
  18   6  16   14.58    1.94
  18   7   1   32.29    6.41
  18   7   3  -59.01    4.55
  18   7   5   41.48    5.65
  18   7   7  140.70   11.55
  18   7   9   83.97    9.27
  18   7  11    1.35    1.01
  18   7  13    2.53    0.93
  18   7  15   10.12    1.26
  18   7  17    8.60    1.26
  18   8   0  -33.22    7.76
  18   8   2    2.11    6.32
  18   8   4   80.43    7.84
  18   8   6   15.01    1.77
  18   8   8  177.71   18.63
  18   8  10  103.95   12.39
  18   8  12   87.00   10.71
  18   8  14    7.84    1.94
  18   8  16   16.86    1.60
  18   9   1   -7.17    1.52
  18   9   3   11.04    1.77
  18   9   5   55.81    5.90
  18   9   7   87.42   13.40
  18   9   9   13.32    1.94
  18   9  11    1.01    1.43
  18   9  13   15.93    1.77
  18   9  15    4.72    1.01
  18   9  17   16.44    2.02
  18  10   0  296.58   27.06
  18  10   2  367.65   32.88
  18  10   4    0.84    0.84
  18  10   6    4.22    5.56
  18  10   8   90.54   10.29
  18  10  10  190.61   21.67
  18  10  12  140.62   12.65
  18  10  14  120.98   11.04
  18  10  16   74.86    8.51
  18  11   1   -0.08    1.10
  18  11   3    5.23    1.10
  18  11   5   12.73    1.43
  18  11   7    2.02    1.10
  18  11   9    3.88    1.26
  18  11  11   22.00    2.36
  18  11  13   10.54    1.77
  18  11  15   15.60    2.36
  18  11  17   14.75    2.78
  18  12   0   90.96   10.71
  18  12   2  126.46   14.84
  18  12   4   -0.08    1.01
  18  12   6    3.96    1.10
  18  12   8  105.46   13.32
  18  12  10  157.99   17.11
  18  12  12  299.53   34.14
  18  12  14  167.43   19.56
  18  12  16  125.11   19.98
  18  13   1    2.78    1.10
  18  13   3   10.54    1.60
  18  13   5    1.60    0.76
  18  13   7   21.83   18.88
  18  13   9   10.62    1.35
  18  13  11   12.56    3.20
  18  13  13   17.79    2.02
  18  13  15    6.83    1.26
  18  13  17    6.74    1.35
  18  14   0  397.07   30.35
  18  14   2  366.38   30.52
  18  14   4  121.06   11.30
  18  14   6   44.93    3.96
  18  14   8    7.17    1.35
  18  14  10  103.69   12.39
  18  14  12  114.74   16.44
  18  14  14  161.95   21.67
  18  14  16   70.06    8.26
  18  15   1    0.34    1.26
  18  15   3    0.67    1.18
  18  15   5    2.36    0.93
  18  15   7    9.53    1.26
  18  15   9   16.10    3.46
  18  15  11   17.70    3.03
  18  15  13    2.02    1.26
  18  15  15    5.23    1.52
  18  15  17    0.84    1.10
  18  16   0  174.76   19.31
  18  16   2  118.11   12.56
  18  16   4   39.62    4.89
  18  16   6   14.50    1.43
  18  16   8   18.80    1.94
  18  16  10   80.68   10.29
  18  16  12  130.08   16.02
  18  16  14   65.42    9.36
  18  16  16   40.97    7.42
  18  17   1    0.34    1.10
  18  17   3    8.60    3.29
  18  17   5    2.95    1.01
  18  17   7    8.85    0.93
  18  17   9   16.78    1.94
  18  17  11   10.12    1.69
  18  17  13   10.12    1.69
  18  17  15    2.11    1.01
  18  17  17    0.51    1.10
  18  18   0  515.43   69.63
  18  18   2  301.13   31.78
  18  18   4  140.03   13.32
  18  18   6  109.09   10.62
  18  18   8   36.50    3.71
  18  18  10    1.52    1.01
  18  18  12    2.95    1.01
  18  18  14    4.30    1.26
  18  18  16    2.19    0.93
  18  18  18   11.38    2.78
  19   1   0  164.81   10.71
  19   1   2  162.87    9.95
  19   1   4  -36.50    3.54
  19   1   6  -13.66    1.43
  19   1   8    3.54    1.18
  19   1  10   -0.25    1.18
  19   1  12    1.26    1.35
  19   1  14    0.08    1.26
  19   1  16   -1.69    1.18
  19   1  18   -1.18    1.18
  19   2   1  171.05   10.45
  19   2   3  413.85   32.46
  19   2   5   -3.29    3.63
  19   2   7   88.77   10.20
  19   2   9   41.65    3.54
  19   2  11   17.28    1.77
  19   2  13  285.45   29.08
  19   2  15  143.65   20.23
  19   2  17  276.52   24.20
  19   3   0  495.12   19.56
  19   3   2  455.24   29.67
  19   3   4  173.58   11.04
  19   3   6   56.23    6.32
  19   3   8   11.30    1.85
  19   3  10    3.37    1.01
  19   3  12    0.59    1.10
  19   3  14    0.00    1.10
  19   3  16    2.19    1.10
  19   3  18    2.28    1.18
  19   4   1  -39.62    4.55
  19   4   3  169.20   11.89
  19   4   5    1.01    1.35
  19   4   7   42.57    3.29
  19   4   9   16.02    1.26
  19   4  11    4.38    1.10
  19   4  13  114.40   12.39
  19   4  15   46.87    5.23
  19   4  17  110.27   10.20
  19   5   0  -22.68    4.72
  19   5   2    1.94    4.64
  19   5   4    5.40    3.29
  19   5   6    5.48    0.76
  19   5   8   20.91    1.52
  19   5  10   26.05    1.77
  19   5  12   11.47    1.60
  19   5  14    0.76    0.84
  19   5  16    4.47    0.93
  19   5  18    2.78    1.10
  19   6   1   -9.95    2.36
  19   6   3   44.01    3.79
  19   6   5    8.43    2.78
  19   6   7    8.09    1.43
  19   6   9    0.84    0.84
  19   6  11    1.85    0.84
  19   6  13   13.66    1.18
  19   6  15    0.76    0.76
  19   6  17   32.96    2.70
  19   7   0   95.43    8.60
  19   7   2   75.28    6.41
  19   7   4   45.69    5.23
  19   7   6   11.63    1.18
  19   7   8    9.95    1.35
  19   7  10   15.85    1.94
  19   7  12   22.76    2.87
  19   7  14   26.47    1.94
  19   7  16   11.97    1.60
  19   7  18    2.61    0.84
  19   8   1    3.88    1.26
  19   8   3   14.08    1.35
  19   8   5   19.73    1.26
  19   8   7   27.99    8.94
  19   8   9    6.66    1.35
  19   8  11   31.87    8.26
  19   8  13    7.84    1.18
  19   8  15   29.42    2.44
  19   8  17   -0.76    0.67
  19   9   0   63.31    5.48
  19   9   2   37.85    3.79
  19   9   4   19.47    1.77
  19   9   6    4.81    2.11
  19   9   8   10.03    7.08
  19   9  10   22.00    2.53
  19   9  12   27.06    2.44
  19   9  14   21.83    2.19
  19   9  16    7.59    1.01
  19   9  18   -0.08    0.76
  19  10   1    2.53    1.26
  19  10   3    3.71    1.10
  19  10   5   22.85    1.26
  19  10   7   18.88    2.70
  19  10   9   18.88    1.94
  19  10  11   56.65    4.30
  19  10  13   54.04    4.81
  19  10  15   94.08   10.54
  19  10  17    8.18    1.43
  19  11   0   25.29    2.61
  19  11   2   16.52    2.11
  19  11   4    2.11    0.84
  19  11   6    1.60    0.76
  19  11   8   34.82    6.32
  19  11  10   65.00    8.26
  19  11  12   69.63    8.35
  19  11  14   32.63    4.64
  19  11  16    4.30    1.26
  19  11  18    5.82    1.26
  19  12   1    2.87    1.26
  19  12   3    1.43    1.18
  19  12   5   13.99    1.60
  19  12   7   28.83    2.78
  19  12   9   19.98    1.85
  19  12  11   61.88    7.00
  19  12  13   64.91    6.74
  19  12  15   97.37   10.03
  19  12  17   21.75    3.20
  19  13   0  398.84   37.18
  19  13   2  281.83   33.38
  19  13   4  120.22    9.10
  19  13   6   12.48    1.18
  19  13   8    7.33    1.18
  19  13  10   60.36    6.49
  19  13  12   70.22    8.01
  19  13  14   36.92    4.22
  19  13  16    5.73    1.43
  19  13  18    0.59    0.93
  19  14   1    2.11    1.26
  19  14   3   -0.93    1.10
  19  14   5    1.01    1.77
  19  14   7   26.56    2.61
  19  14   9   21.08    2.28
  19  14  11   30.77    3.29
  19  14  13   42.74    4.47
  19  14  15   53.28    6.91
  19  14  17    6.66    1.18
  19  15   0  136.15   15.68
  19  15   2  117.94   15.85
  19  15   4   38.61    5.65
  19  15   6   -0.34    0.67
  19  15   8   29.76    2.78
  19  15  10   75.70    6.15
  19  15  12  105.97   10.62
  19  15  14   53.95    6.66
  19  15  16   10.37    2.70
  19  15  18    1.52    1.01
  19  16   1   -1.69    1.18
  19  16   3    1.85    1.26
  19  16   5    4.05    0.84
  19  16   7   10.79    1.10
  19  16   9    8.85    1.35
  19  16  11    3.54    1.01
  19  16  13    4.72    1.52
  19  16  15    4.89    1.43
  19  16  17    1.69    1.01
  19  17   0  384.85   45.52
  19  17   2  251.56   23.86
  19  17   4  136.07   12.31
  19  17   6   33.22    3.63
  19  17   8    0.08    0.67
  19  17  10   16.78    5.82
  19  17  12   14.84    2.19
  19  17  14    8.51    1.35
  19  17  16    0.17    0.93
  19  17  18    0.93    0.84
  19  18   1    0.76    1.18
  19  18   3    3.71    1.10
  19  18   5    2.44    0.93
  19  18   7    3.20    1.18
  19  18   9    0.51    0.76
  19  18  11    6.66    1.60
  19  18  13   -0.76    1.01
  19  18  15    1.52    1.18
  19  18  17    1.26    0.93
  19  19   0   41.90    4.72
  19  19   2   19.31    3.12
  19  19   4    4.13    1.10
  19  19   6   -2.11    1.01
  19  19   8    6.41    1.01
  19  19  10   12.81    2.02
  19  19  12   23.35    3.63
  19  19  14   13.99    2.36
  19  19  16    2.87    1.10
  19  19  18    0.93    1.43
  20   0   0  196.26   44.18
  20   1   1  -12.73    1.43
  20   1   3   -5.40    1.26
  20   1   5    2.28    0.76
  20   1   7   17.54    3.46
  20   1   9    3.20    1.01
  20   1  11    7.17    1.43
  20   1  13   -0.51    1.18
  20   1  15    0.25    1.01
  20   1  17    1.94    1.18
  20   1  19   -1.43    1.18
  20   2   0   -3.29    3.20
  20   2   2   54.71    4.72
  20   2   4   17.79    3.20
  20   2   6   31.61    3.46
  20   2   8   86.58   11.89
  20   2  10    0.51    0.93
  20   2  12  128.48   15.76
  20   2  14    9.36    2.28
  20   2  16  164.90   24.20
  20   2  18   11.04    2.28
  20   3   1   -1.43    1.60
  20   3   3    3.79    1.69
  20   3   5   43.42    5.31
  20   3   7   34.23    3.20
  20   3   9   91.39    9.44
  20   3  11   31.78    3.96
  20   3  13   14.16    1.43
  20   3  15    2.36    1.10
  20   3  17    2.61    1.26
  20   3  19   -0.17    1.10
  20   4   0   85.15    5.65
  20   4   2   19.47    3.46
  20   4   4   32.46    2.36
  20   4   6    2.36    1.18
  20   4   8   17.28    2.11
  20   4  10    2.70    1.10
  20   4  12   29.51    2.44
  20   4  14    6.41    1.18
  20   4  16   54.46    5.82
  20   4  18    3.46    1.10
  20   5   1    4.55    2.11
  20   5   3   35.74    3.03
  20   5   5   50.50    2.28
  20   5   7  203.76   12.14
  20   5   9  152.67   10.88
  20   5  11   73.43   11.04
  20   5  13   -0.08    0.76
  20   5  15    2.95    1.01
  20   5  17    5.31    1.26
  20   5  19    3.54    1.18
  20   6   0    6.15    1.18
  20   6   2   34.56    3.46
  20   6   4   -0.08    0.76
  20   6   6   93.16    8.60
  20   6   8   47.97    8.68
  20   6  10  124.01   10.37
  20   6  12   12.90    2.44
  20   6  14   20.74    1.85
  20   6  16   13.74    2.11
  20   6  18   -1.01    0.93
  20   7   1   13.49    2.28
  20   7   3   38.95    4.72
  20   7   5  167.01   10.12
  20   7   7  210.34   33.81
  20   7   9  152.34   13.24
  20   7  11   13.32    2.02
  20   7  13    0.25    0.67
  20   7  15   13.57    1.60
  20   7  17    9.69    1.60
  20   7  19    9.36    1.85
  20   8   0  119.80   15.76
  20   8   2   62.13    7.67
  20   8   4   18.80    2.11
  20   8   6   36.59    3.71
  20   8   8   74.27   10.20
  20   8  10   98.72    9.27
  20   8  12   47.21    4.64
  20   8  14   34.31    4.47
  20   8  16   -0.93    0.67
  20   8  18    0.76    0.59
  20   9   1    2.28    1.10
  20   9   3   66.52    6.15
  20   9   5  136.91    9.36
  20   9   7  188.50   19.81
  20   9   9   37.43    3.63
  20   9  11    3.79    1.01
  20   9  13   16.86    1.69
  20   9  15   21.92    3.79
  20   9  17   20.32    2.19
  20   9  19    8.51    1.18
  20  10   0   11.30    3.79
  20  10   2   -0.67    1.26
  20  10   4    1.94    1.01
  20  10   6  155.96   13.24
  20  10   8  130.08   19.31
  20  10  10  244.56   21.08
  20  10  12  145.85   14.92
  20  10  14  122.83   11.47
  20  10  16   -0.67    0.84
  20  10  18   -0.25    0.67
  20  11   1    9.69    2.11
  20  11   3   32.79    5.40
  20  11   5   45.19    4.05
  20  11   7   13.91    1.43
  20  11   9    2.87    0.93
  20  11  11   18.21    2.02
  20  11  13   17.87    1.77
  20  11  15   34.31    3.63
  20  11  17   13.83    1.69
  20  11  19   25.29    6.58
  20  12   0  283.18   78.74
  20  12   2  111.96   12.73
  20  12   4   34.90    4.89
  20  12   6   10.88    1.60
  20  12   8   60.02   11.21
  20  12  10  122.91   11.72
  20  12  12  196.51   34.56
  20  12  14  105.97   12.65
  20  12  16   17.45    3.03
  20  12  18    0.42    0.84
  20  13   1    2.02    1.26
  20  13   3   12.14    1.52
  20  13   5    0.67    0.84
  20  13   7    0.59    0.76
  20  13   9   16.95    1.85
  20  13  11   17.96    1.85
  20  13  13   36.84    3.96
  20  13  15   15.17    2.28
  20  13  17   18.29    2.95
  20  13  19    6.66    1.35
  20  14   0   22.34    3.54
  20  14   2   14.08    2.53
  20  14   4   10.79    2.19
  20  14   6   34.73    5.73
  20  14   8   26.72    2.44
  20  14  10  108.25   10.96
  20  14  12  110.69   14.42
  20  14  14  111.37   20.91
  20  14  16    3.03    1.10
  20  14  18    1.60    0.93
  20  15   1   -0.42    1.01
  20  15   3    0.51    1.18
  20  15   5    2.02    1.52
  20  15   7   11.04    1.35
  20  15   9   13.15    1.43
  20  15  11   34.56    4.38
  20  15  13   14.25    2.11
  20  15  15   20.49    3.20
  20  15  17    9.53    1.60
  20  15  19    4.72    1.18
  20  16   0  198.96   27.15
  20  16   2  139.61   19.64
  20  16   4   51.93    5.40
  20  16   6   15.85    2.11
  20  16   8   -0.76    0.59
  20  16  10   -0.34    0.84
  20  16  12    9.86    1.26
  20  16  14    5.14    1.35
  20  16  16    1.77    1.18
  20  16  18    3.46    1.18
  20  17   1    3.46    1.01
  20  17   3    4.05    1.18
  20  17   5    2.44    1.52
  20  17   7    8.35    1.10
  20  17   9   16.86    2.95
  20  17  11   14.84    1.94
  20  17  13   18.46    2.78
  20  17  15    6.32    1.18
  20  17  17    4.05    0.93
  20  17  19    4.89    2.53
  20  18   0   18.04    2.95
  20  18   2   11.47    1.77
  20  18   4    4.38    1.26
  20  18   6   -0.93    0.84
  20  18   8   -0.25    0.59
  20  18  10   -0.59    0.67
  20  18  12    1.43    0.84
  20  18  14    2.19    0.84
  20  18  16    0.67    1.01
  20  18  18    1.26    1.01
  20  19   1   -1.52    1.01
  20  19   3   -1.43    1.35
  20  19   5    2.02    1.10
  20  19   7    6.15    1.35
  20  19   9    6.74    1.18
  20  19  11   15.26    1.94
  20  19  13   10.29    2.95
  20  19  15    6.49    1.35
  20  19  17    2.70    1.01
  20  19  19    1.10    0.93
  20  20   0  206.54   30.01
  20  20   2  210.59   33.47
  20  20   4   63.73   11.55
  20  20   6   65.34   10.37
  20  20   8   38.86    6.07
  20  20  10   59.69    8.77
  20  20  12   19.39    4.38
  20  20  14   13.40    5.14
  20  20  16    2.36    1.35
  20  20  18    0.59    1.01
  20  20  20   28.33   10.79
  21   1   0   20.06    2.78
  21   1   2   13.99    2.19
  21   1   4    1.69    0.84
  21   1   6    0.76    0.76
  21   1   8    3.71    0.93
  21   1  10    4.72    1.18
  21   1  12    3.37    1.18
  21   1  14    0.67    1.10
  21   1  16    1.85    1.18
  21   1  18   -2.95    1.01
  21   1  20    0.25    1.10
  21   2   1   11.80    1.77
  21   2   3    1.52    1.43
  21   2   5   27.74    2.70
  21   2   7    9.61    1.69
  21   2   9   27.40    8.01
  21   2  11   43.08    3.37
  21   2  13    2.36    1.10
  21   2  15   48.05    4.72
  21   2  17    5.65    1.35
  21   2  19  144.75   20.15
  21   3   0    0.34    1.01
  21   3   2    8.77    6.15
  21   3   4    0.76    0.76
  21   3   6   20.23    1.43
  21   3   8   24.70    1.94
  21   3  10   21.75    2.19
  21   3  12   21.33    4.05
  21   3  14    3.79    1.01
  21   3  16    3.88    1.18
  21   3  18    3.20    1.10
  21   3  20    0.93    1.01
  21   4   1    0.59    0.76
  21   4   3    0.76    0.84
  21   4   5    3.71    0.59
  21   4   7   17.79    1.35
  21   4   9    6.15    1.01
  21   4  11   14.67    1.69
  21   4  13   -1.85    0.93
  21   4  15   20.32    2.95
  21   4  17    1.85    1.18
  21   4  19   46.87    7.33
  21   5   0   46.62    3.29
  21   5   2   28.49    2.87
  21   5   4    4.55    0.67
  21   5   6   21.41    1.85
  21   5   8   25.38    1.85
  21   5  10   12.98    3.12
  21   5  12    1.85    0.84
  21   5  14    0.84    0.93
  21   5  16    6.91    1.69
  21   5  18    3.71    1.18
  21   5  20    0.93    1.10
  21   6   1    1.26    0.76
  21   6   3   20.91    1.35
  21   6   5   22.68    1.26
  21   6   7   35.91    2.28
  21   6   9    1.85    0.59
  21   6  11    3.37    0.76
  21   6  13    5.56    0.76
  21   6  15    5.06    0.93
  21   6  17   -1.26    0.84
  21   6  19   12.22    1.69
  21   7   0    4.89    1.01
  21   7   2    7.42    1.10
  21   7   4   12.98    1.18
  21   7   6   35.49    1.69
  21   7   8   13.07    1.26
  21   7  10    6.07    1.77
  21   7  12    1.26    0.59
  21   7  14    3.54    0.67
  21   7  16   14.25    1.52
  21   7  18    5.23    0.93
  21   7  20    2.19    0.93
  21   8   1    4.55    1.01
  21   8   3   19.73    1.60
  21   8   5   21.16    1.43
  21   8   7   12.73    1.26
  21   8   9    8.51    1.26
  21   8  11    8.77    1.52
  21   8  13   33.72    3.54
  21   8  15    4.89    0.76
  21   8  17    2.53    0.59
  21   8  19    6.15    0.93
  21   9   0   25.71    5.56
  21   9   2   19.05    2.44
  21   9   4    9.44    2.53
  21   9   6    2.11    0.76
  21   9   8    9.69    1.35
  21   9  10   21.24    1.77
  21   9  12   20.74    3.12
  21   9  14   17.03    1.77
  21   9  16   12.98    1.52
  21   9  18    1.18    0.67
  21   9  20    3.03    1.10
  21  10   1    5.40    1.18
  21  10   3   21.67    2.36
  21  10   5   11.72    1.52
  21  10   7    4.38    0.76
  21  10   9   27.90    2.78
  21  10  11   31.53    3.54
  21  10  13   63.73    5.99
  21  10  15   10.79    1.60
  21  10  17    6.24    1.18
  21  10  19    4.05    0.76
  21  11   0   43.84    3.71
  21  11   2   46.79    4.22
  21  11   4   11.80    1.35
  21  11   6    3.37    0.76
  21  11   8    6.74    1.01
  21  11  10   28.75    3.37
  21  11  12   43.58    6.83
  21  11  14   19.05    2.02
  21  11  16   19.56    4.13
  21  11  18    2.28    0.76
  21  11  20    1.43    0.76
  21  12   1    3.20    1.01
  21  12   3   15.68    1.69
  21  12   5    3.79    0.84
  21  12   7    2.53    1.69
  21  12   9   27.57    5.31
  21  12  11   33.55    3.88
  21  12  13   62.55    7.00
  21  12  15   10.03    1.69
  21  12  17   10.37    2.61
  21  12  19    0.17    0.76
  21  13   0    6.49    1.52
  21  13   2    4.22    1.18
  21  13   4   -1.43    0.93
  21  13   6    8.09    1.69
  21  13   8   34.31    3.71
  21  13  10   63.06    6.91
  21  13  12   54.71    6.49
  21  13  14   34.40    4.89
  21  13  16    6.41    1.26
  21  13  18    1.18    0.76
  21  13  20    1.01    0.84
  21  14   1    1.77    1.35
  21  14   3    4.05    1.18
  21  14   5    2.11    1.01
  21  14   7    3.88    0.67
  21  14   9   20.91    2.44
  21  14  11   10.54    1.94
  21  14  13   48.22    7.08
  21  14  15    6.24    1.26
  21  14  17    3.46    1.01
  21  14  19    2.28    1.01
  21  15   0   64.83    8.35
  21  15   2   46.70    5.06
  21  15   4   14.75    2.28
  21  15   6    4.72    0.93
  21  15   8    3.71    0.67
  21  15  10   10.88    1.85
  21  15  12   13.91    2.87
  21  15  14    1.94    1.18
  21  15  16    0.84    1.18
  21  15  18    0.17    1.01
  21  15  20    1.77    0.76
  21  16   1    1.69    1.01
  21  16   3    5.14    1.26
  21  16   5    6.66    1.35
  21  16   7   15.17    1.43
  21  16   9   12.65    1.26
  21  16  11   10.03    1.69
  21  16  13    5.82    1.18
  21  16  15    3.54    0.93
  21  16  17    2.78    2.11
  21  16  19    1.43    0.93
  21  17   0   11.80    2.36
  21  17   2    7.67    1.69
  21  17   4    1.85    1.01
  21  17   6   -0.25    0.84
  21  17   8    2.36    0.59
  21  17  10    7.17    1.35
  21  17  12   10.29    2.02
  21  17  14    4.47    1.26
  21  17  16    3.46    1.10
  21  17  18   -0.84    1.10
  21  17  20    1.10    0.93
  21  18   1   -2.70    1.10
  21  18   3    3.54    1.26
  21  18   5    4.13    1.10
  21  18   7    6.74    1.52
  21  18   9    2.95    0.59
  21  18  11    2.11    0.84
  21  18  13   -0.08    0.93
  21  18  15   -1.77    0.84
  21  18  17   -0.93    1.01
  21  18  19    3.63    1.43
  21  19   0  155.20   20.32
  21  19   2  132.27   18.97
  21  19   4   33.89    4.22
  21  19   6    9.95    2.19
  21  19   8    7.42    1.10
  21  19  10    3.46    0.67
  21  19  12    0.93    0.67
  21  19  14    2.87    1.01
  21  19  16    4.05    1.18
  21  19  18    2.87    1.10
  21  19  20    2.53    1.01
  21  20   1   -0.34    0.93
  21  20   3    1.18    1.01
  21  20   5    1.60    0.84
  21  20   7    1.26    0.93
  21  20   9    3.71    1.18
  21  20  11    2.44    0.67
  21  20  13    2.70    0.76
  21  20  15    1.60    1.01
  21  20  17   -0.51    0.84
  21  20  19    2.28    1.01
  21  21   0    0.08    1.35
  21  21   2    0.42    1.26
  21  21   4    2.61    1.10
  21  21   6    2.95    1.18
  21  21   8    1.60    0.76
  21  21  10    1.01    0.67
  21  21  12    2.53    1.35
  21  21  14    3.79    1.10
  21  21  16    4.47    1.94
  21  21  18    6.41    1.85
  21  21  20    6.15    2.36
  22   0   0    5.99    2.44
  22   1   1   -0.67    1.01
  22   1   3    1.01    1.01
  22   1   5    5.31    0.93
  22   1   7   19.56    2.36
  22   1   9   10.20    1.85
  22   1  11    8.85    1.69
  22   1  13    3.03    1.10
  22   1  15    0.08    1.18
  22   1  17   -0.93    1.18
  22   1  19    0.51    0.93
  22   1  21    1.01    1.10
  22   2   0   22.59    5.40
  22   2   2   57.66    5.99
  22   2   4   19.73    3.88
  22   2   6   34.56    2.28
  22   2   8   22.26    6.58
  22   2  10   11.04    1.69
  22   2  12   -0.42    1.01
  22   2  14    8.68    1.85
  22   2  16    5.14    1.26
  22   2  18   13.15    2.44
  22   2  20    7.59    2.61
  22   3   1    2.61    1.01
  22   3   3   38.11    3.71
  22   3   5  157.56   18.80
  22   3   7   93.75    8.77
  22   3   9  116.76   11.72
  22   3  11   50.24    5.48
  22   3  13   11.38    1.69
  22   3  15   -0.93    1.01
  22   3  17    2.44    1.10
  22   3  19    3.20    1.26
  22   3  21    1.52    0.93
  22   4   0    8.68    1.35
  22   4   2   20.32    3.96
  22   4   4    9.69    1.69
  22   4   6   42.40    4.97
  22   4   8   13.57    1.52
  22   4  10   -0.08    1.01
  22   4  12   15.76    3.12
  22   4  14    5.23    1.26
  22   4  16    2.95    1.18
  22   4  18   11.13    3.12
  22   4  20    6.07    1.26
  22   5   1    7.08    0.93
  22   5   3  117.69    6.83
  22   5   5  258.22   24.03
  22   5   7  263.03   23.69
  22   5   9  212.61   25.46
  22   5  11  103.02    9.27
  22   5  13    4.05    1.18
  22   5  15    4.89    1.01
  22   5  17    4.22    1.01
  22   5  19    4.38    1.01
  22   5  21    2.28    0.93
  22   6   0   73.34    5.65
  22   6   2   40.89    3.79
  22   6   4   44.01    3.79
  22   6   6    1.69    0.51
  22   6   8   40.21    4.55
  22   6  10   20.82    2.70
  22   6  12   34.73    7.84
  22   6  14    2.87    1.35
  22   6  16    1.77    1.01
  22   6  18    0.84    0.93
  22   6  20    3.71    1.26
  22   7   1   16.95    1.77
  22   7   3   95.43    5.90
  22   7   5  247.09   16.02
  22   7   7  182.94   14.92
  22   7   9  108.84    7.76
  22   7  11   30.43    2.95
  22   7  13    2.70    0.67
  22   7  15   16.52    2.44
  22   7  17    8.60    1.10
  22   7  19    4.55    1.26
  22   7  21    1.52    0.84
  22   8   0   11.13    1.69
  22   8   2   10.79    2.19
  22   8   4   14.33    1.35
  22   8   6   40.55    3.88
  22   8   8  179.57   18.97
  22   8  10  102.60    8.94
  22   8  12  108.58   11.63
  22   8  14   10.03    1.10
  22   8  16    3.71    0.67
  22   8  18    4.38    1.26
  22   8  20    0.93    0.76
  22   9   1    6.58    1.26
  22   9   3   96.95    8.09
  22   9   5  179.82   22.17
  22   9   7  129.49    9.02
  22   9   9   32.37    3.37
  22   9  11    5.90    1.01
  22   9  13   10.03    1.52
  22   9  15   29.17    2.95
  22   9  17   24.53    3.71
  22   9  19    4.89    1.01
  22   9  21    4.89    1.10
  22  10   0   48.22    5.40
  22  10   2   11.89    1.85
  22  10   4    0.51    1.94
  22  10   6   23.44    4.64
  22  10   8   98.89   10.54
  22  10  10  164.98   48.98
  22  10  12   81.69   10.29
  22  10  14   14.16    3.12
  22  10  16    0.34    0.76
  22  10  18    4.38    0.76
  22  10  20    3.63    1.26
  22  11   1    9.36    1.60
  22  11   3   43.08    3.37
  22  11   5   91.47    9.19
  22  11   7   27.65    2.44
  22  11   9    7.33    1.10
  22  11  11    1.85    1.01
  22  11  13    9.19    1.43
  22  11  15   16.35    2.53
  22  11  17   14.16    2.36
  22  11  19   16.10    3.20
  22  11  21    4.30    0.76
  22  12   0    0.08    0.93
  22  12   2   -0.93    0.84
  22  12   4   23.61    4.97
  22  12   6   18.38    2.44
  22  12   8  104.45   18.46
  22  12  10   82.53   12.14
  22  12  12  104.03   13.15
  22  12  14    5.90    1.26
  22  12  16    1.43    1.01
  22  12  18    6.41    2.44
  22  12  20    3.12    1.26
  22  13   1    2.53    1.10
  22  13   3   23.44    6.24
  22  13   5    2.28    1.10
  22  13   7    3.37    0.59
  22  13   9   10.79    1.26
  22  13  11    8.35    1.43
  22  13  13   25.29    3.96
  22  13  15   17.11    2.44
  22  13  17   24.20    4.72
  22  13  19    3.29    1.10
  22  13  21    3.03    0.84
  22  14   0   18.72    2.95
  22  14   2    6.24    1.43
  22  14   4    4.89    1.18
  22  14   6    5.23    1.52
  22  14   8   10.12    1.10
  22  14  10   13.91    3.03
  22  14  12    5.73    1.26
  22  14  14    0.00    0.93
  22  14  16    0.84    1.01
  22  14  18    1.10    0.93
  22  14  20    0.51    0.84
  22  15   1    0.00    1.01
  22  15   3   -0.76    1.01
  22  15   5    3.79    1.18
  22  15   7   12.39    1.77
  22  15   9   19.90    1.69
  22  15  11   27.90    3.46
  22  15  13   11.89    1.60
  22  15  15   19.90    4.05
  22  15  17    7.00    1.69
  22  15  19    6.49    2.70
  22  15  21    0.42    0.84
  22  16   0    5.65    1.43
  22  16   2    7.50    1.60
  22  16   4    1.43    1.01
  22  16   6    2.11    0.93
  22  16   8    5.73    1.18
  22  16  10    1.01    0.84
  22  16  12    0.67    0.84
  22  16  14    1.35    1.01
  22  16  16    0.17    0.93
  22  16  18    1.77    0.84
  22  16  20   -0.17    0.93
  22  17   1   -1.43    0.93
  22  17   3    3.37    1.01
  22  17   5    4.55    1.26
  22  17   7   10.62    1.60
  22  17   9   23.44    2.87
  22  17  11   17.79    2.87
  22  17  13   14.50    2.87
  22  17  15    6.91    1.43
  22  17  17    4.13    1.35
  22  17  19    1.43    1.01
  22  17  21    1.26    0.84
  22  18   0   61.79    8.43
  22  18   2   21.75    3.03
  22  18   4   11.80    2.44
  22  18   6    1.60    0.84
  22  18   8    8.26    1.69
  22  18  10    5.14    0.93
  22  18  12    2.87    1.52
  22  18  14    1.43    0.93
  22  18  16   -0.67    0.76
  22  18  18    7.59    1.94
  22  18  20    4.89    2.78
  22  19   1   -0.08    1.18
  22  19   3    1.60    1.18
  22  19   5    4.47    1.18
  22  19   7    7.33    1.77
  22  19   9    4.30    1.01
  22  19  11   11.63    2.28
  22  19  13    2.53    1.18
  22  19  15    5.99    1.35
  22  19  17    2.78    1.01
  22  19  19    0.59    0.93
  22  19  21    0.93    0.84
  22  20   0    1.69    1.01
  22  20   2    6.83    1.77
  22  20   4    4.38    1.18
  22  20   6    1.94    1.10
  22  20   8   -0.42    0.84
  22  20  10    5.56    1.52
  22  20  12    3.54    1.01
  22  20  14    1.43    1.01
  22  20  16   -1.26    0.84
  22  20  18   12.98    4.22
  22  20  20   19.98    4.97
  22  21   1   -0.25    1.18
  22  21   3    2.19    1.18
  22  21   5    2.53    1.35
  22  21   7    0.08    1.01
  22  21   9    3.79    1.01
  22  21  11    4.81    1.10
  22  21  13    4.72    1.26
  22  21  15    1.69    1.01
  22  21  17    0.93    0.84
  22  21  19    0.76    0.84
  22  21  21    0.34    1.18
  22  22   0   17.11    5.99
  22  22   2    6.83    2.02
  22  22   4    8.68    2.36
  22  22   6   20.74    5.06
  22  22   8   70.82   14.33
  22  22  10   89.53   18.88
  22  22  12  118.11   12.48
  22  22  14   27.90    5.06
  22  22  16    3.46    1.52
  22  22  18   10.54    4.89
  22  22  20   48.73   12.81
  22  22  22   21.41    7.84
  23   1   0    3.20    1.10
  23   1   2   27.82   25.29
  23   1   4    3.37    1.18
  23   1   6    2.61    0.93
  23   1   8    4.38    1.01
  23   1  10    4.13    0.93
  23   1  12    2.02    1.10
  23   1  14    0.34    1.10
  23   1  16   -1.77    1.10
  23   1  18    2.19    1.26
  23   1  20   -0.08    1.01
  23   1  22   -0.59    1.26
  23   2   1    3.29    1.85
  23   2   3    3.79    2.28
  23   2   5   21.92    1.94
  23   2   7    5.06    0.93
  23   2   9    6.58    1.35
  23   2  11    2.11    1.01
  23   2  13    2.70    1.18
  23   2  15   11.80    2.02
  23   2  17   -0.08    1.10
  23   2  19    4.13    1.26
  23   2  21    3.96    1.35
  23   3   0    2.28    1.10
  23   3   2    3.37    1.52
  23   3   4   15.34    1.43
  23   3   6   37.09    2.70
  23   3   8   50.50    3.29
  23   3  10   49.06    5.99
  23   3  12    7.25    1.43
  23   3  14    2.53    1.10
  23   3  16    1.85    0.93
  23   3  18    5.06    1.60
  23   3  20    3.46    1.26
  23   3  22    0.25    1.26
  23   4   1    4.72    0.84
  23   4   3   16.78    1.69
  23   4   5   49.57    3.79
  23   4   7    4.47    1.18
  23   4   9    9.27    1.10
  23   4  11   -1.26    0.84
  23   4  13    0.93    0.84
  23   4  15    3.96    1.18
  23   4  17    0.00    1.01
  23   4  19    5.73    1.35
  23   4  21    3.29    1.18
  23   5   0    5.82    0.93
  23   5   2   19.73    1.43
  23   5   4   43.67    3.29
  23   5   6   48.47    2.36
  23   5   8   65.34    4.55
  23   5  10   52.27    4.97
  23   5  12   10.79    1.18
  23   5  14   -0.42    1.01
  23   5  16    5.31    1.35
  23   5  18   10.45    1.94
  23   5  20    9.86    2.95
  23   5  22    1.94    1.10
  23   6   1    0.42    0.67
  23   6   3   39.71    2.70
  23   6   5   51.00    2.78
  23   6   7    7.76    0.67
  23   6   9    5.73    0.84
  23   6  11    2.53    0.76
  23   6  13    3.54    0.93
  23   6  15    6.15    1.26
  23   6  17   -0.17    0.84
  23   6  19    2.78    0.93
  23   6  21    4.81    1.43
  23   7   0   27.23    2.61
  23   7   2    7.42    1.35
  23   7   4    1.94    0.67
  23   7   6    8.26    0.67
  23   7   8   15.60    0.93
  23   7  10    6.74    0.76
  23   7  12    0.00    0.67
  23   7  14    4.72    0.93
  23   7  16    3.29    0.93
  23   7  18    8.26    1.60
  23   7  20    3.54    1.10
  23   7  22    2.87    1.18
  23   8   1    4.22    1.01
  23   8   3   64.41    6.49
  23   8   5   58.09    3.88
  23   8   7   14.92    0.93
  23   8   9   -1.43    0.67
  23   8  11    6.24    0.84
  23   8  13    1.52    0.67
  23   8  15    4.55    0.76
  23   8  17    0.67    0.76
  23   8  19   -0.25    0.76
  23   8  21   29.17    6.49
  23   9   0    3.71    1.35
  23   9   2    4.72    1.01
  23   9   4   18.63    7.08
  23   9   6    4.38    0.84
  23   9   8    5.99    4.97
  23   9  10   -0.42    0.76
  23   9  12    0.76    0.76
  23   9  14   11.55    1.10
  23   9  16    8.09    1.01
  23   9  18    4.47    1.01
  23   9  20    2.36    0.84
  23   9  22    1.94    0.76
  23  10   1    6.83    1.26
  23  10   3   38.78    3.37
  23  10   5   50.58    3.96
  23  10   7    8.26    0.76
  23  10   9   -0.51    0.76
  23  10  11   10.20    1.01
  23  10  13    4.38    0.84
  23  10  15    2.28    0.59
  23  10  17    1.35    0.59
  23  10  19    0.93    0.59
  23  10  21   33.81    5.23
  23  11   0    4.72    1.18
  23  11   2    1.10    0.93
  23  11   4   -1.43    0.84
  23  11   6    3.37    0.93
  23  11   8    4.81    0.84
  23  11  10    9.86    1.43
  23  11  12   10.88    1.26
  23  11  14    9.10    1.69
  23  11  16    3.96    0.84
  23  11  18    0.76    0.67
  23  11  20    0.42    0.51
  23  11  22   -0.08    0.76
  23  12   1   -0.76    0.93
  23  12   3   11.63    1.94
  23  12   5    8.94    1.18
  23  12   7   -0.67    0.76
  23  12   9    1.94    0.76
  23  12  11   16.02    2.78
  23  12  13    2.19    0.76
  23  12  15    1.35    0.84
  23  12  17   -0.25    0.93
  23  12  19    1.10    0.67
  23  12  21   42.07    4.05
  23  13   0    2.95    1.01
  23  13   2    0.67    1.10
  23  13   4   -0.59    0.93
  23  13   6    3.54    0.84
  23  13   8    1.69    0.67
  23  13  10    2.61    0.76
  23  13  12    2.11    0.84
  23  13  14    3.29    0.84
  23  13  16   -0.59    0.84
  23  13  18    0.59    0.76
  23  13  20   -0.08    0.67
  23  13  22    1.69    0.59
  23  14   1   -0.08    1.10
  23  14   3   12.56    8.01
  23  14   5    1.85    1.10
  23  14   7    4.64    1.18
  23  14   9   10.79    1.26
  23  14  11    7.76    1.10
  23  14  13    2.11    0.93
  23  14  15    0.84    0.84
  23  14  17    2.87    0.76
  23  14  19    0.42    0.76
  23  14  21    5.14    1.60
  23  15   0   20.74    2.70
  23  15   2   13.49    1.69
  23  15   4    4.55    1.43
  23  15   6    6.15    1.26
  23  15   8    3.63    0.76
  23  15  10    2.44    0.76
  23  15  12    1.60    0.93
  23  15  14    0.34    0.84
  23  15  16    1.35    0.76
  23  15  18    1.18    1.10
  23  15  20    0.34    0.76
  23  15  22   -0.42    0.59
  23  16   1    0.25    1.10
  23  16   3    0.00    0.93
  23  16   5    3.03    1.10
  23  16   7    5.65    1.10
  23  16   9    4.97    0.76
  23  16  11    4.72    0.93
  23  16  13    1.26    0.93
  23  16  15    0.51    0.84
  23  16  17    5.06    1.26
  23  16  19    0.84    0.84
  23  16  21    0.76    1.01
  23  17   0    0.93    1.10
  23  17   2   -0.25    1.01
  23  17   4    2.44    2.70
  23  17   6    0.00    0.93
  23  17   8    0.51    0.67
  23  17  10    0.67    0.67
  23  17  12    0.84    0.67
  23  17  14    2.19    0.93
  23  17  16    3.71    1.18
  23  17  18    2.87    1.01
  23  17  20    0.59    0.84
  23  17  22    1.43    0.84
  23  18   1    3.12    1.10
  23  18   3    5.31    1.26
  23  18   5   15.09    2.95
  23  18   7    7.08    1.10
  23  18   9    2.95    0.93
  23  18  11    0.51    0.59
  23  18  13    1.60    0.84
  23  18  15   -0.25    0.84
  23  18  17    3.37    1.10
  23  18  19    4.64    2.02
  23  18  21    0.51    0.84
  23  19   0    1.26    1.18
  23  19   2    2.78    1.18
  23  19   4    4.30    1.18
  23  19   6    0.67    1.01
  23  19   8    1.18    0.93
  23  19  10    1.18    0.84
  23  19  12    0.08    0.76
  23  19  14   -0.08    0.84
  23  19  16    0.84    0.93
  23  19  18    5.06    1.52
  23  19  20    1.01    1.01
  23  19  22   -0.34    1.10
  23  20   1    3.12    1.18
  23  20   3    1.69    1.26
  23  20   5   15.26    3.12
  23  20   7    3.46    1.35
  23  20   9    1.60    0.84
  23  20  11    0.34    0.59
  23  20  13    0.51    0.67
  23  20  15   -0.17    0.84
  23  20  17    2.53    1.01
  23  20  19    1.43    1.01
  23  20  21    0.67    1.01
  23  21   0   15.85    5.48
  23  21   2    5.73    1.60
  23  21   4    3.88    1.43
  23  21   6    8.01    1.94
  23  21   8   22.85    6.15
  23  21  10   34.90    5.90
  23  21  12   35.91    3.96
  23  21  14    5.23    1.52
  23  21  16   -0.76    0.76
  23  21  18    0.84    1.18
  23  21  20    1.69    1.26
  23  21  22    4.13    1.69
  23  22   1   -0.25    1.01
  23  22   3    0.51    1.18
  23  22   5    2.95    2.53
  23  22   7    1.18    0.93
  23  22   9    0.08    0.84
  23  22  11    0.76    0.76
  23  22  13    1.01    0.84
  23  22  15    0.34    0.76
  23  22  17    0.84    0.84
  23  22  19    0.76    1.10
  23  22  21    2.11    1.10
  23  23   0   22.76    5.82
  23  23   2   23.27    4.97
  23  23   4    7.67    1.77
  23  23   6    1.35    1.18
  23  23   8    3.79    1.10
  23  23  10   11.21    2.19
  23  23  12   15.34    2.53
  23  23  14    3.54    1.01
  23  23  16    0.34    0.76
  23  23  18    5.48    1.69
  23  23  20    3.46    1.69
  23  23  22    2.36    1.26
  24   0   0   42.49    9.78
  24   1   1    1.77    1.01
  24   1   3   10.54    1.69
  24   1   5   12.73    1.26
  24   1   7   24.36    2.53
  24   1   9   11.72    1.26
  24   1  11    9.61    1.35
  24   1  13    1.69    1.01
  24   1  15    0.76    1.01
  24   1  17    0.76    1.01
  24   1  19   -0.76    1.01
  24   1  21    0.67    1.26
  24   1  23    0.93    1.26
  24   2   0   10.29    1.52
  24   2   2   13.40    4.64
  24   2   4   54.29    6.58
  24   2   6    1.01    0.67
  24   2   8   19.05    2.19
  24   2  10   -0.93    0.93
  24   2  12   -0.76    1.10
  24   2  14   36.33    6.91
  24   2  16    3.29    1.10
  24   2  18   19.81    3.63
  24   2  20    0.84    1.26
  24   2  22   34.14    8.77
  24   3   1   11.30    1.35
  24   3   3   64.49    6.24
  24   3   5  131.68   13.91
  24   3   7  155.88   20.15
  24   3   9   96.27   10.20
  24   3  11   42.83    7.59
  24   3  13    2.78    1.26
  24   3  15    1.52    0.84
  24   3  17    4.38    1.43
  24   3  19   13.07    3.63
  24   3  21    1.43    1.18
  24   3  23    0.25    1.10
  24   4   0   66.09    7.67
  24   4   2   47.55    4.47
  24   4   4   70.48    7.67
  24   4   6    0.34    0.67
  24   4   8    4.38    0.84
  24   4  10    3.12    1.01
  24   4  12    1.69    1.01
  24   4  14    8.43    1.43
  24   4  16    3.20    1.10
  24   4  18   15.01    2.44
  24   4  20    2.78    1.10
  24   4  22   25.04    7.08
  24   5   1   15.68    2.53
  24   5   3   99.14    7.84
  24   5   5  157.14   12.31
  24   5   7  203.17   15.01
  24   5   9  103.52    9.44
  24   5  11   34.14    5.23
  24   5  13    0.00    0.76
  24   5  15    3.79    2.11
  24   5  17   12.81    2.44
  24   5  19   22.42    3.88
  24   5  21    8.35    1.60
  24   5  23    3.54    1.35
  24   6   0    9.61    3.03
  24   6   2    1.01    0.67
  24   6   4    1.43    0.67
  24   6   6   18.13    1.60
  24   6   8    8.94    1.35
  24   6  10   26.30    4.55
  24   6  12    5.14    1.10
  24   6  14    8.09    1.60
  24   6  16    0.34    0.76
  24   6  18    2.87    0.93
  24   6  20    2.11    1.35
  24   6  22    0.42    1.01
  24   7   1   29.67    4.05
  24   7   3  111.62    8.18
  24   7   5  206.97   12.06
  24   7   7  211.69   24.03
  24   7   9  100.83    9.02
  24   7  11   16.35    1.52
  24   7  13   -0.93    0.67
  24   7  15    9.78    2.28
  24   7  17   12.39    1.85
  24   7  19   15.09    3.46
  24   7  21    2.95    1.18
  24   7  23    2.19    1.01
  24   8   0   11.30    1.26
  24   8   2   21.16    3.71
  24   8   4    4.47    1.10
  24   8   6   13.91    2.87
  24   8   8   36.92    4.38
  24   8  10   49.91    6.83
  24   8  12   12.14    2.87
  24   8  14    3.29    0.76
  24   8  16    1.69    0.76
  24   8  18    2.28    0.76
  24   8  20    9.44    2.02
  24   8  22    3.88    1.94
  24   9   1   11.97    1.85
  24   9   3   89.95    7.76
  24   9   5  116.42   13.99
  24   9   7  115.16    7.67
  24   9   9   52.44    5.73
  24   9  11    7.17    1.35
  24   9  13    1.26    0.59
  24   9  15    5.48    0.67
  24   9  17   10.37    1.77
  24   9  19    7.08    1.69
  24   9  21    4.13    1.60
  24   9  23    2.28    0.76
  24  10   0   -0.51    0.93
  24  10   2    1.60    1.01
  24  10   4    3.63    1.10
  24  10   6   29.42    4.97
  24  10   8   33.55    3.46
  24  10  10   62.05    8.09
  24  10  12    7.59    1.43
  24  10  14    1.85    0.59
  24  10  16    1.43    0.59
  24  10  18    2.11    0.84
  24  10  20   34.65    7.08
  24  10  22   20.65    4.89
  24  11   1   10.54    2.11
  24  11   3   29.08    3.46
  24  11   5   40.30    6.07
  24  11   7   17.79    1.85
  24  11   9    7.08    1.01
  24  11  11    0.08    0.76
  24  11  13    0.42    0.76
  24  11  15    8.09    1.26
  24  11  17    2.70    0.67
  24  11  19    6.49    1.10
  24  11  21    1.18    0.67
  24  11  23   -1.26    0.93
  24  12   0   -0.08    0.93
  24  12   2   -1.60    1.01
  24  12   4    6.58    2.70
  24  12   6    5.06    1.18
  24  12   8   10.62    1.77
  24  12  10    9.95    1.77
  24  12  12   -0.08    0.76
  24  12  14    6.83    1.60
  24  12  16    1.69    0.76
  24  12  18   11.97    4.13
  24  12  20   46.87    5.82
  24  12  22   25.12    4.38
  24  13   1    2.36    1.10
  24  13   3    4.05    1.69
  24  13   5   -1.18    1.01
  24  13   7   -0.76    0.67
  24  13   9    0.59    0.59
  24  13  11    0.17    0.67
  24  13  13    4.05    0.93
  24  13  15    0.93    0.84
  24  13  17    2.95    0.93
  24  13  19    1.85    1.01
  24  13  21    1.35    0.84
  24  13  23   -0.17    0.59
  24  14   0   25.80    3.20
  24  14   2   38.61    6.91
  24  14   4   21.58    4.13
  24  14   6   16.86    5.14
  24  14   8    1.94    0.84
  24  14  10    2.28    1.10
  24  14  12    6.91    1.60
  24  14  14    8.77    1.52
  24  14  16    2.95    1.01
  24  14  18    6.49    1.69
  24  14  20   25.38    5.48
  24  14  22   22.51    4.72
  24  15   1   -0.34    1.01
  24  15   3    1.69    0.93
  24  15   5    3.20    1.10
  24  15   7    7.25    1.18
  24  15   9    5.14    0.93
  24  15  11   11.13    3.71
  24  15  13    2.02    1.01
  24  15  15    1.43    0.84
  24  15  17    1.43    0.93
  24  15  19    0.76    0.76
  24  15  21    0.42    0.67
  24  15  23    0.67    0.51
  24  16   0    9.27    1.85
  24  16   2    3.96    1.35
  24  16   4    3.37    1.01
  24  16   6    1.77    0.84
  24  16   8    2.19    0.84
  24  16  10    0.76    0.67
  24  16  12    2.28    1.10
  24  16  14    3.71    1.60
  24  16  16   -1.35    1.01
  24  16  18    1.43    0.84
  24  16  20    1.01    1.01
  24  16  22    0.25    0.67
  24  17   1    4.30    1.85
  24  17   3   10.45    1.43
  24  17   5   15.09    2.70
  24  17   7   20.57    3.63
  24  17   9    6.91    1.26
  24  17  11    3.46    0.67
  24  17  13    1.94    1.01
  24  17  15    2.28    0.93
  24  17  17   -0.25    0.76
  24  17  19    1.01    1.01
  24  17  21    0.84    0.93
  24  17  23    0.08    0.67
  24  18   0   30.35    6.41
  24  18   2   18.46    3.71
  24  18   4   11.38    2.11
  24  18   6    0.42    0.93
  24  18   8    0.17    0.76
  24  18  10    3.63    0.67
  24  18  12    7.42    2.28
  24  18  14    4.47    1.60
  24  18  16    4.81    3.20
  24  18  18    1.35    1.10
  24  18  20   10.96    4.30
  24  18  22   10.03    2.95
  24  19   1    1.85    1.85
  24  19   3    3.96    1.35
  24  19   5   19.98    4.47
  24  19   7   15.17    4.64
  24  19   9   10.79    3.12
  24  19  11    3.20    0.76
  24  19  13    1.69    0.76
  24  19  15    1.01    1.01
  24  19  17    2.61    1.18
  24  19  19   -0.17    0.93
  24  19  21    0.00    1.10
  24  19  23    0.76    0.84
  24  20   0    5.23    1.77
  24  20   2    2.19    1.10
  24  20   4    2.28    1.26
  24  20   6    3.29    1.18
  24  20   8   10.45    3.63
  24  20  10   36.00    5.56
  24  20  12   47.55    6.32
  24  20  14   47.80   10.37
  24  20  16   -1.18    0.84
  24  20  18   -0.17    1.26
  24  20  20   16.69    5.73
  24  20  22   23.01    7.08
  24  21   1    0.76    1.10
  24  21   3    2.53    1.18
  24  21   5    6.32    1.77
  24  21   7    4.81    1.35
  24  21   9    3.46    1.18
  24  21  11    1.77    0.76
  24  21  13    2.44    0.67
  24  21  15   -0.34    0.67
  24  21  17    0.51    0.76
  24  21  19   -0.25    0.84
  24  21  21    0.51    1.10
  24  21  23    3.29    1.43
  24  22   0   92.23   19.31
  24  22   2   31.36    7.59
  24  22   4   17.03    5.23
  24  22   6    1.60    1.18
  24  22   8    4.30    3.20
  24  22  10   18.21    3.96
  24  22  12   42.66    7.17
  24  22  14   17.79    4.22
  24  22  16   -0.42    0.67
  24  22  18   13.49    5.48
  24  22  20   21.50    5.73
  24  22  22   19.31    6.24
  24  23   1    0.00    1.01
  24  23   3    0.59    1.18
  24  23   5    2.70    1.01
  24  23   7    2.11    0.84
  24  23   9   -0.08    0.76
  24  23  11    2.87    2.53
  24  23  13    0.17    0.59
  24  23  15    2.44    1.43
  24  23  17    1.10    0.76
  24  23  19    0.67    0.67
  24  23  21    1.43    0.93
  24  23  23    1.01    0.84
  24  24   0    0.84    1.52
  24  24   2    1.35    1.35
  24  24   4    3.71    1.52
  24  24   6   12.14    4.30
  24  24   8   21.50    6.32
  24  24  10   80.76   23.52
  24  24  12   40.30    6.91
  24  24  14   47.63   12.56
  24  24  16    0.84    0.51
  24  24  18    1.52    1.01
  24  24  20   18.55    6.24
  24  24  22    9.86    5.14
  24  24  24   15.68    7.25
  25   1   0    1.43    0.84
  25   1   2    1.69    1.35
  25   1   4    2.70    0.93
  25   1   6    3.96    0.84
  25   1   8    6.58    0.93
  25   1  10    5.23    1.01
  25   1  12   -0.51    0.84
  25   1  14    0.00    0.76
  25   1  16    1.94    0.93
  25   1  18    1.43    1.18
  25   1  20    2.02    1.35
  25   1  22    0.93    1.10
  25   1  24    0.34    0.93
  25   2   1   -0.08    1.01
  25   2   3   48.81    5.90
  25   2   5    4.72    1.01
  25   2   7   24.62    1.69
  25   2   9   -0.08    0.76
  25   2  11    0.08    0.93
  25   2  13   22.85    3.46
  25   2  15    8.01    1.35
  25   2  17   32.88    5.56
  25   2  19   17.28    4.38
  25   2  21   35.24    6.24
  25   2  23    1.60    0.84
  25   3   0   39.54    3.71
  25   3   2   34.73    3.20
  25   3   4   41.39    4.64
  25   3   6   54.97    5.06
  25   3   8   57.66    4.30
  25   3  10   36.33    3.54
  25   3  12    5.31    1.18
  25   3  14   -1.60    0.84
  25   3  16    4.97    1.43
  25   3  18   13.99    2.87
  25   3  20   15.26    3.03
  25   3  22    2.70    1.18
  25   3  24    2.36    0.93
  25   4   1    2.53    0.93
  25   4   3   35.66    4.05
  25   4   5    1.35    1.10
  25   4   7   22.76    2.02
  25   4   9    0.51    0.76
  25   4  11   -1.18    0.84
  25   4  13    9.19    1.26
  25   4  15    3.63    1.26
  25   4  17   15.76    2.95
  25   4  19   12.90    3.37
  25   4  21    9.53    3.37
  25   4  23    1.43    1.01
  25   5   0   10.12    2.36
  25   5   2    5.23    1.01
  25   5   4    0.67    0.93
  25   5   6    7.67    0.84
  25   5   8   24.03    1.69
  25   5  10   14.84    1.52
  25   5  12   -0.17    0.76
  25   5  14    1.69    0.84
  25   5  16    9.02    1.69
  25   5  18   23.69    4.97
  25   5  20   20.57    3.88
  25   5  22    4.81    1.94
  25   5  24    0.34    1.10
  25   6   1    3.46    0.76
  25   6   3   42.66    3.88
  25   6   5    8.18    0.84
  25   6   7   30.77    2.28
  25   6   9    5.06    0.84
  25   6  11    0.34    0.76
  25   6  13    2.36    0.84
  25   6  15    2.28    0.84
  25   6  17    4.47    1.10
  25   6  19    0.67    0.84
  25   6  21   -0.51    0.93
  25   6  23   10.37    3.20
  25   7   0   26.39    2.11
  25   7   2   24.79    1.94
  25   7   4   24.87    2.28
  25   7   6   30.94    2.28
  25   7   8   32.88    2.02
  25   7  10   15.09    1.60
  25   7  12    2.70    1.94
  25   7  14    2.02    0.84
  25   7  16    6.91    1.69
  25   7  18   13.99    2.78
  25   7  20    9.27    3.46
  25   7  22    6.07    2.61
  25   7  24    0.93    1.01
  25   8   1    8.77    1.10
  25   8   3   50.41    3.37
  25   8   5   23.86    1.94
  25   8   7   34.31    2.11
  25   8   9    2.11    0.51
  25   8  11   -0.25    0.59
  25   8  13    0.00    0.67
  25   8  15    2.28    0.84
  25   8  17    0.51    0.76
  25   8  19    1.60    0.93
  25   8  21    4.47    1.18
  25   8  23   25.97    5.31
  25   9   0    0.08    0.84
  25   9   2    5.65    3.63
  25   9   4    1.10    0.84
  25   9   6    5.14    0.76
  25   9   8    3.20    0.59
  25   9  10    2.28    0.51
  25   9  12   -0.25    0.51
  25   9  14    1.26    0.59
  25   9  16    1.52    0.67
  25   9  18    2.61    0.84
  25   9  20    1.01    1.01
  25   9  22    1.01    0.93
  25   9  24   -0.93    0.76
  25  10   1    3.63    0.93
  25  10   3   39.54    4.30
  25  10   5   15.85    1.60
  25  10   7   15.51    2.11
  25  10   9    2.95    0.59
  25  10  11    1.43    0.59
  25  10  13    1.01    0.59
  25  10  15    0.17    0.59
  25  10  17    0.93    0.59
  25  10  19   12.06    2.02
  25  10  21   15.09    3.63
  25  10  23   42.40    7.25
  25  11   0    1.85    1.26
  25  11   2   -0.17    0.93
  25  11   4   -0.25    0.84
  25  11   6    0.08    0.67
  25  11   8   -0.34    0.59
  25  11  10    0.84    0.59
  25  11  12    4.05    4.38
  25  11  14    0.76    0.59
  25  11  16    2.11    0.59
  25  11  18   -0.08    0.51
  25  11  20    0.25    0.76
  25  11  22    0.17    0.76
  25  11  24    1.10    0.76
  25  12   1   -0.76    0.93
  25  12   3    8.94    1.60
  25  12   5    1.35    0.84
  25  12   7    0.76    0.76
  25  12   9    0.34    0.51
  25  12  11    2.61    1.69
  25  12  13    0.17    0.67
  25  12  15   -0.08    0.67
  25  12  17    1.43    0.84
  25  12  19   10.96    1.60
  25  12  21   24.79    3.88
  25  12  23   27.15    5.82
  25  13   0   30.27    4.22
  25  13   2   22.34    3.71
  25  13   4   13.49    1.69
  25  13   6    2.61    0.84
  25  13   8   -0.67    0.67
  25  13  10    1.35    0.59
  25  13  12    2.28    1.35
  25  13  14    1.10    0.84
  25  13  16    3.54    1.35
  25  13  18    0.76    0.67
  25  13  20   -0.51    0.51
  25  13  22   -0.17    0.59
  25  13  24    0.67    0.67
  25  14   1   -0.84    0.93
  25  14   3   -0.08    0.93
  25  14   5    0.59    0.93
  25  14   7    1.10    0.76
  25  14   9    2.02    0.59
  25  14  11    0.76    0.93
  25  14  13    2.53    0.67
  25  14  15    1.01    0.67
  25  14  17    1.26    0.76
  25  14  19    2.78    0.93
  25  14  21    4.81    1.52
  25  14  23    5.73    1.35
  25  15   0   10.62    1.77
  25  15   2   10.88    3.46
  25  15   4    5.99    1.26
  25  15   6    3.96    1.01
  25  15   8    1.85    0.76
  25  15  10   -0.51    0.67
  25  15  12   -0.34    0.67
  25  15  14   -0.25    0.84
  25  15  16    0.67    0.76
  25  15  18    0.08    0.84
  25  15  20    1.52    0.67
  25  15  22    0.17    0.51
  25  15  24    0.08    0.51
  25  16   1    0.00    1.18
  25  16   3    3.88    1.01
  25  16   5    9.86    1.60
  25  16   7    5.06    1.77
  25  16   9   -0.08    0.76
  25  16  11    1.01    0.51
  25  16  13    1.69    0.76
  25  16  15    0.17    0.76
  25  16  17    1.10    0.67
  25  16  19   -0.93    0.76
  25  16  21    0.25    0.76
  25  16  23   -1.01    0.59
  25  17   0   33.38    5.23
  25  17   2   26.64    4.47
  25  17   4   13.15    2.36
  25  17   6    3.63    1.01
  25  17   8    0.08    0.67
  25  17  10    1.26    0.59
  25  17  12    0.42    0.59
  25  17  14    1.69    0.76
  25  17  16    0.34    0.76
  25  17  18    1.60    0.67
  25  17  20    0.67    0.84
  25  17  22    0.42    0.67
  25  17  24    0.67    0.67
  25  18   1   -1.18    1.10
  25  18   3    7.92    1.77
  25  18   5   23.94    3.71
  25  18   7   11.97    1.94
  25  18   9    1.01    0.93
  25  18  11   -0.42    0.59
  25  18  13    0.42    0.67
  25  18  15    1.35    0.76
  25  18  17   -1.35    0.84
  25  18  19    1.01    0.84
  25  18  21    0.34    0.84
  25  18  23   -0.76    0.84
  25  19   0   15.34    2.87
  25  19   2   26.98    4.89
  25  19   4    7.84    2.11
  25  19   6    0.59    0.93
  25  19   8    1.94    1.01
  25  19  10   14.84    2.11
  25  19  12   11.97    1.85
  25  19  14    6.24    1.60
  25  19  16    0.00    0.76
  25  19  18    1.10    0.76
  25  19  20    0.25    0.84
  25  19  22    0.34    0.84
  25  19  24    1.60    0.84
  25  20   1    0.93    1.10
  25  20   3    5.99    2.28
  25  20   5   13.99    2.87
  25  20   7    5.40    1.85
  25  20   9   -0.51    0.93
  25  20  11   -0.84    0.76
  25  20  13    0.00    0.59
  25  20  15    1.77    0.76
  25  20  17    0.67    0.76
  25  20  19    0.59    1.01
  25  20  21    3.37    1.18
  25  20  23    2.53    1.01
  25  21   0   32.12    6.41
  25  21   2   34.31    6.83
  25  21   4   17.96    4.64
  25  21   6    1.85    1.10
  25  21   8    2.95    1.01
  25  21  10   16.27    4.13
  25  21  12   18.88    3.29
  25  21  14    9.19    1.85
  25  21  16   -0.59    0.67
  25  21  18   -0.17    0.67
  25  21  20    0.76    1.01
  25  21  22    0.25    0.84
  25  21  24    2.61    1.18
  25  22   1    2.36    1.43
  25  22   3    8.51    2.53
  25  22   5    5.90    2.44
  25  22   7    5.31    1.94
  25  22   9    2.02    0.93
  25  22  11    0.17    0.84
  25  22  13    0.84    0.51
  25  22  15   -0.42    0.59
  25  22  17   -0.08    0.59
  25  22  19    1.60    0.84
  25  22  21    1.35    0.76
  25  22  23    1.18    1.10
  25  23   0   -2.02    1.35
  25  23   2    0.00    1.01
  25  23   4    3.03    1.35
  25  23   6    8.09    2.78
  25  23   8   31.87    5.90
  25  23  10   24.79    5.23
  25  23  12   43.75    6.32
  25  23  14    8.43    1.43
  25  23  16   -0.93    0.59
  25  23  18    1.52    0.67
  25  23  20    0.76    0.84
  25  23  22    1.01    1.01
  25  23  24    0.67    1.01
  25  24   1   -0.17    1.35
  25  24   3   -0.84    1.26
  25  24   5    0.34    0.93
  25  24   7    1.01    1.18
  25  24   9    0.59    0.76
  25  24  11   -0.67    0.84
  25  24  13    1.69    0.76
  25  24  15    0.59    0.51
  25  24  17   -0.17    0.67
  25  24  19   -0.08    0.67
  25  24  21   -0.08    1.10
  25  24  23    0.42    1.10
  25  25   0    4.89    2.28
  25  25   2    6.41    2.44
  25  25   4    0.51    1.01
  25  25   6    0.17    1.01
  25  25   8    4.55    2.11
  25  25  10    8.18    2.53
  25  25  12    5.14    1.69
  25  25  14    0.00    0.76
  25  25  16   -0.59    0.51
  25  25  18    0.93    0.51
  25  25  20    1.94    1.26
  25  25  22    0.51    0.84
  25  25  24    1.01    0.93
  26   0   0    9.61    4.38
  26   1   1   -0.42    1.01
  26   1   3    1.43    1.10
  26   1   5   10.12    2.95
  26   1   7    6.32    0.93
  26   1   9    1.69    0.67
  26   1  11    1.26    0.84
  26   1  13   -0.67    0.93
  26   1  15    2.11    0.93
  26   1  17    0.51    0.93
  26   1  19    2.53    1.01
  26   1  21    1.18    1.18
  26   1  23    1.01    1.26
  26   1  25    0.34    1.18
  26   2   0   42.91    5.65
  26   2   2  110.44   18.21
  26   2   4    2.70    0.93
  26   2   6   65.34    6.58
  26   2   8    7.42    0.93
  26   2  10    3.96    1.01
  26   2  12    3.12    0.93
  26   2  14    2.11    1.18
  26   2  16   80.85   13.49
  26   2  18   72.42   14.67
  26   2  20   65.25   17.03
  26   2  22    9.95    4.38
  26   2  24    2.78    1.52
  26   3   1    5.56    1.01
  26   3   3   25.29    3.79
  26   3   5   35.41    4.38
  26   3   7   39.88    3.71
  26   3   9   22.26    2.53
  26   3  11    4.72    1.10
  26   3  13    0.59    0.84
  26   3  15    4.72    1.18
  26   3  17   17.62    3.03
  26   3  19   17.45    4.30
  26   3  21    5.40    1.52
  26   3  23    0.25    1.26
  26   3  25   -0.34    1.10
  26   4   0    8.51    1.52
  26   4   2    2.11    1.01
  26   4   4   59.35    9.53
  26   4   6    4.47    0.84
  26   4   8    6.32    1.10
  26   4  10    4.64    1.01
  26   4  12   18.72    3.63
  26   4  14    7.50    1.52
  26   4  16   45.69    6.83
  26   4  18   30.43    5.82
  26   4  20   35.24    8.35
  26   4  22    1.77    1.01
  26   4  24    2.61    1.10
  26   5   1    5.90    1.35
  26   5   3   40.04    4.30
  26   5   5   73.85    7.76
  26   5   7   96.53   10.20
  26   5   9   44.51    4.89
  26   5  11   13.40    8.60
  26   5  13    0.42    0.84
  26   5  15    5.14    1.10
  26   5  17   19.73    5.23
  26   5  19   28.07    5.23
  26   5  21   24.36    4.81
  26   5  23    1.26    1.26
  26   5  25    0.84    0.76
  26   6   0   64.66    7.76
  26   6   2   70.06    7.25
  26   6   4    5.14    0.93
  26   6   6   46.62    6.15
  26   6   8    2.70    0.84
  26   6  10   -0.25    0.59
  26   6  12   -0.08    0.67
  26   6  14    0.93    0.76
  26   6  16    1.43    0.93
  26   6  18    4.72    1.52
  26   6  20    0.00    1.01
  26   6  22   -0.67    1.01
  26   6  24   -0.59    0.93
  26   7   1    5.48    0.84
  26   7   3   62.05    8.01
  26   7   5   86.07    8.01
  26   7   7  104.11    9.19
  26   7   9   52.02    4.47
  26   7  11    7.25    1.26
  26   7  13    0.51    0.76
  26   7  15    2.02    1.18
  26   7  17   15.93    3.37
  26   7  19   19.81    4.72
  26   7  21    5.82    1.94
  26   7  23    2.78    1.35
  26   7  25   -1.26    0.84
  26   8   0    4.05    0.67
  26   8   2    6.66    0.76
  26   8   4    6.07    1.01
  26   8   6    0.93    0.76
  26   8   8    7.67    1.18
  26   8  10    4.97    1.10
  26   8  12    2.70    1.35
  26   8  14   -0.84    0.67
  26   8  16    0.59    0.93
  26   8  18    2.19    1.10
  26   8  20    4.64    1.69
  26   8  22   11.97    3.96
  26   8  24    4.05    1.26
  26   9   1    1.69    0.67
  26   9   3   34.99    6.15
  26   9   5   39.62    5.06
  26   9   7   59.52    4.81
  26   9   9   21.75    1.77
  26   9  11    2.70    0.59
  26   9  13    0.08    0.59
  26   9  15    0.59    0.67
  26   9  17    5.73    1.43
  26   9  19   10.29    2.87
  26   9  21    2.61    1.35
  26   9  23    1.10    1.01
  26   9  25   -1.10    0.93
  26  10   0    2.53    1.10
  26  10   2    2.11    0.93
  26  10   4    2.95    0.84
  26  10   6    0.76    0.67
  26  10   8    4.47    1.01
  26  10  10    0.67    0.51
  26  10  12    7.17    1.01
  26  10  14    3.03    0.76
  26  10  16   13.74    3.37
  26  10  18    7.25    1.69
  26  10  20   14.67    4.05
  26  10  22   21.24    5.90
  26  10  24   13.91    3.96
  26  11   1    0.67    0.76
  26  11   3    4.22    1.18
  26  11   5    5.65    1.10
  26  11   7    4.38    0.76
  26  11   9    3.12    0.59
  26  11  11    2.11    0.59
  26  11  13    1.10    0.59
  26  11  15    1.18    0.51
  26  11  17    0.08    0.59
  26  11  19    2.11    1.10
  26  11  21    0.42    0.76
  26  11  23    2.11    0.93
  26  11  25    0.51    0.84
  26  12   0    7.50    1.35
  26  12   2    4.38    1.26
  26  12   4   15.17    2.95
  26  12   6    0.76    0.76
  26  12   8    2.53    1.01
  26  12  10    4.64    0.76
  26  12  12   13.15    2.02
  26  12  14   16.35    2.95
  26  12  16   21.16    2.70
  26  12  18   29.93    4.38
  26  12  20   41.65    6.15
  26  12  22   21.16    4.38
  26  12  24    3.29    1.52
  26  13   1   -0.93    0.84
  26  13   3    0.76    0.84
  26  13   5   -1.52    0.76
  26  13   7    1.85    0.76
  26  13   9    0.67    0.59
  26  13  11    0.51    0.67
  26  13  13    1.35    0.59
  26  13  15    2.02    0.84
  26  13  17    1.26    0.59
  26  13  19    0.25    0.51
  26  13  21   -1.18    0.59
  26  13  23    3.03    1.69
  26  13  25    0.17    0.67
  26  14   0    9.44    3.20
  26  14   2    2.61    1.01
  26  14   4   10.45    1.94
  26  14   6    1.26    0.76
  26  14   8   -1.60    0.67
  26  14  10    2.61    0.67
  26  14  12   23.27    3.79
  26  14  14    7.42    1.85
  26  14  16    6.32    1.77
  26  14  18    9.19    3.63
  26  14  20   10.62    2.11
  26  14  22    5.56    1.69
  26  14  24    0.93    1.10
  26  15   1    1.60    0.84
  26  15   3    4.22    1.18
  26  15   5    4.72    1.26
  26  15   7    3.20    2.02
  26  15   9   -0.34    0.67
  26  15  11    0.93    0.51
  26  15  13    2.87    1.35
  26  15  15    0.84    0.76
  26  15  17   -0.08    0.76
  26  15  19    2.11    1.43
  26  15  21   -0.34    0.51
  26  15  23   -0.42    0.51
  26  15  25   -0.25    0.59
  26  16   0   66.09   11.13
  26  16   2   41.31    8.18
  26  16   4   21.33    5.65
  26  16   6    4.72    1.10
  26  16   8    0.34    0.76
  26  16  10   10.88    1.85
  26  16  12   18.88    3.12
  26  16  14    5.06    1.26
  26  16  16    2.53    1.18
  26  16  18    0.93    1.01
  26  16  20    0.25    0.93
  26  16  22    0.67    0.59
  26  16  24   -0.93    0.51
  26  17   1    1.26    1.10
  26  17   3    7.92    1.69
  26  17   5   25.97    5.73
  26  17   7    9.78    1.94
  26  17   9    5.73    1.69
  26  17  11    1.01    0.59
  26  17  13    0.25    0.59
  26  17  15   -0.25    0.59
  26  17  17    0.84    0.76
  26  17  19   -0.42    0.76
  26  17  21   -0.51    0.76
  26  17  23    0.08    0.59
  26  17  25   -0.08    0.42
  26  18   0   99.48   19.22
  26  18   2   82.36   15.09
  26  18   4   28.66    6.66
  26  18   6    3.20    1.01
  26  18   8    6.49    3.96
  26  18  10    9.36    2.28
  26  18  12   30.69    4.72
  26  18  14    3.37    1.26
  26  18  16    2.53    0.93
  26  18  18    2.02    1.94
  26  18  20    1.52    1.52
  26  18  22   -0.76    0.76
  26  18  24    1.60    0.76
  26  19   1    0.42    1.26
  26  19   3   17.70    3.12
  26  19   5   35.07    6.49
  26  19   7   30.10    6.91
  26  19   9    7.92    1.94
  26  19  11    0.51    0.76
  26  19  13    0.00    0.59
  26  19  15   -0.59    0.59
  26  19  17   -0.51    0.59
  26  19  19    0.34    0.76
  26  19  21   -0.25    0.84
  26  19  23    0.34    0.59
  26  19  25    0.00    0.51
  26  20   0  122.49   29.42
  26  20   2   65.59   11.21
  26  20   4   35.15    8.51
  26  20   6    2.28    0.93
  26  20   8    4.89    1.26
  26  20  10   25.97    6.07
  26  20  12   33.13    5.90
  26  20  14    6.49    1.60
  26  20  16    1.10    0.76
  26  20  18    0.34    0.59
  26  20  20    0.17    0.76
  26  20  22    8.43    3.37
  26  20  24    5.48    2.28
  26  21   1   -0.17    1.10
  26  21   3   10.62    2.70
  26  21   5   21.92    5.73
  26  21   7    7.08    2.78
  26  21   9    2.44    1.10
  26  21  11   -0.25    0.76
  26  21  13   -0.34    0.51
  26  21  15    0.17    0.59
  26  21  17   -0.67    0.67
  26  21  19    1.26    0.76
  26  21  21    2.36    1.10
  26  21  23    0.76    0.76
  26  21  25    0.17    0.93
  26  22   0    6.32    1.69
  26  22   2    9.44    3.29
  26  22   4   -0.34    1.18
  26  22   6    0.51    0.93
  26  22   8   10.29    3.12
  26  22  10    6.49    2.53
  26  22  12   35.32    6.32
  26  22  14    4.64    1.35
  26  22  16    0.00    0.51
  26  22  18    9.10    2.53
  26  22  20   17.54    4.38
  26  22  22    7.84    2.78
  26  22  24    5.99    3.63
  26  23   1    1.85    0.93
  26  23   3    2.61    2.78
  26  23   5    4.13    1.43
  26  23   7    3.37    1.26
  26  23   9   -0.84    1.10
  26  23  11    0.42    0.84
  26  23  13    0.59    0.76
  26  23  15    0.59    0.59
  26  23  17   -0.08    0.59
  26  23  19   -0.34    0.59
  26  23  21   -0.84    0.76
  26  23  23    3.79    1.94
  26  23  25   -0.84    0.76
  26  24   0    4.81    2.19
  26  24   2    1.69    1.43
  26  24   4    2.95    1.35
  26  24   6    0.76    0.93
  26  24   8    5.73    2.28
  26  24  10    6.66    2.28
  26  24  12    7.76    2.70
  26  24  14    4.64    1.26
  26  24  16    0.17    0.42
  26  24  18    0.76    0.67
  26  24  20    1.77    1.43
  26  24  22    2.28    1.69
  26  24  24   23.01   13.74
  26  25   1    0.08    1.26
  26  25   3   -0.42    1.01
  26  25   5    1.52    1.43
  26  25   7    0.93    1.01
  26  25   9    1.60    1.26
  26  25  11   -0.67    0.76
  26  25  13   -0.42    0.67
  26  25  15    0.08    0.67
  26  25  17    0.51    0.42
  26  25  19   -0.08    0.67
  26  25  21    0.00    0.76
  26  25  23    0.17    0.67
  26  26   0   -0.76    1.43
  26  26   2   -1.43    0.84
  26  26   4    1.69    1.26
  26  26   6    1.94    1.01
  26  26   8    3.12    1.52
  26  26  10    4.64    1.77
  26  26  12    2.11    1.43
  26  26  14   -1.01    0.76
  26  26  16    0.17    0.59
  26  26  18    0.08    0.67
  26  26  20    0.17    0.67
  26  26  22    5.48    2.87
  27   1   0    8.51    1.35
  27   1   2    9.95    1.85
  27   1   4    7.76    1.26
  27   1   6    1.69    0.84
  27   1   8    3.20    0.76
  27   1  10    0.67    0.67
  27   1  12   -0.34    0.76
  27   1  14    0.17    1.01
  27   1  16    0.08    0.93
  27   1  18   -0.51    1.01
  27   1  20    1.18    1.01
  27   1  22   -0.34    1.01
  27   1  24   -0.51    0.93
  27   1  26   -2.19    1.01
  27   2   1    3.88    1.43
  27   2   3    4.89    1.26
  27   2   5   51.93    7.59
  27   2   7   -0.93    0.59
  27   2   9    2.53    0.59
  27   2  11    0.59    0.76
  27   2  13    2.53    1.01
  27   2  15   38.44    5.99
  27   2  17   63.48    9.10
  27   2  19   39.71    7.33
  27   2  21    8.77    2.28
  27   2  23    6.91    1.94
  27   2  25   -0.25    1.10
  27   3   0    4.13    1.18
  27   3   2    7.59    1.26
  27   3   4    4.97    1.26
  27   3   6   -0.42    0.84
  27   3   8    1.10    1.35
  27   3  10   -0.67    0.59
  27   3  12    0.25    0.84
  27   3  14    1.77    0.93
  27   3  16    8.60    2.78
  27   3  18   12.90    2.95
  27   3  20    9.44    3.20
  27   3  22    3.37    1.60
  27   3  24    1.60    1.26
  27   3  26   -0.59    0.93
  27   4   1    5.31    1.18
  27   4   3    1.43    0.93
  27   4   5   38.53    4.89
  27   4   7    0.42    0.67
  27   4   9    1.43    0.59
  27   4  11    0.51    0.67
  27   4  13    1.94    1.01
  27   4  15   18.21    3.12
  27   4  17   30.52    7.00
  27   4  19   11.04    3.71
  27   4  21    4.81    2.19
  27   4  23    4.47    1.69
  27   4  25   -0.25    1.10
  27   5   0   55.56    5.90
  27   5   2   33.13    5.31
  27   5   4   34.14    4.22
  27   5   6   41.48    4.64
  27   5   8   40.80    5.40
  27   5  10   14.25    1.77
  27   5  12    2.78    0.84
  27   5  14    0.59    0.84
  27   5  16    7.76    1.77
  27   5  18   13.66    2.87
  27   5  20   18.13    5.31
  27   5  22   11.13    2.87
  27   5  24    2.19    1.26
  27   5  26   -0.08    0.93
  27   6   1    2.28    1.10
  27   6   3   -1.94    0.84
  27   6   5   35.49    3.88
  27   6   7    4.38    0.84
  27   6   9    2.02    0.59
  27   6  11    0.25    0.59
  27   6  13    0.76    0.67
  27   6  15    4.22    1.26
  27   6  17    5.14    1.69
  27   6  19    0.34    0.93
  27   6  21   -1.10    0.84
  27   6  23   -0.93    0.84
  27   6  25   -0.25    1.01
  27   7   0    0.25    0.67
  27   7   2    0.93    0.67
  27   7   4    0.67    0.67
  27   7   6    3.63    0.84
  27   7   8    2.02    0.59
  27   7  10    0.51    0.51
  27   7  12   -0.17    0.84
  27   7  14    0.17    0.67
  27   7  16    6.15    1.85
  27   7  18   11.89    3.54
  27   7  20   17.37    4.97
  27   7  22    7.50    2.28
  27   7  24    3.12    1.26
  27   7  26    1.26    0.93
  27   8   1    2.95    0.76
  27   8   3    1.01    0.59
  27   8   5   28.49    2.70
  27   8   7    2.28    0.59
  27   8   9    0.59    0.51
  27   8  11    4.22    0.76
  27   8  13    1.01    0.67
  27   8  15    0.25    0.67
  27   8  17    1.18    0.76
  27   8  19    3.20    0.93
  27   8  21    3.03    0.93
  27   8  23    2.36    1.52
  27   8  25    1.85    1.77
  27   9   0    9.86    0.84
  27   9   2    4.47    1.35
  27   9   4    0.42    0.51
  27   9   6    2.61    0.59
  27   9   8    2.11    0.59
  27   9  10    2.70    0.51
  27   9  12    3.29    0.84
  27   9  14    0.59    0.84
  27   9  16    2.02    1.60
  27   9  18    2.95    1.10
  27   9  20    2.36    1.26
  27   9  22    1.69    1.18
  27   9  24    0.17    1.10
  27   9  26    0.76    1.01
  27  10   1    0.76    0.67
  27  10   3    0.00    0.59
  27  10   5   12.81    1.43
  27  10   7    0.76    0.51
  27  10   9    2.36    0.51
  27  10  11    4.81    0.93
  27  10  13    1.43    0.51
  27  10  15    1.01    0.67
  27  10  17    4.38    1.18
  27  10  19   14.92    3.03
  27  10  21    8.35    2.70
  27  10  23   12.06    2.95
  27  10  25    3.29    1.69
  27  11   0    0.59    0.84
  27  11   2    0.42    0.76
  27  11   4    0.25    0.67
  27  11   6    0.67    0.67
  27  11   8    3.79    0.67
  27  11  10    3.54    0.67
  27  11  12    6.91    1.10
  27  11  14    7.42    1.10
  27  11  16    2.28    0.67
  27  11  18    0.17    0.76
  27  11  20   -0.34    0.76
  27  11  22    0.51    0.76
  27  11  24    0.25    0.84
  27  11  26   -0.84    1.01
  27  12   1    0.17    0.84
  27  12   3    0.51    0.84
  27  12   5    3.71    0.84
  27  12   7    1.01    0.67
  27  12   9    1.01    0.76
  27  12  11    6.83    1.01
  27  12  13    2.95    0.67
  27  12  15    3.46    0.59
  27  12  17   10.03    1.77
  27  12  19   20.23    4.30
  27  12  21    9.36    2.36
  27  12  23    4.38    2.02
  27  12  25    0.08    0.93
  27  13   0    3.54    0.84
  27  13   2    1.94    0.84
  27  13   4    3.12    1.10
  27  13   6    0.76    0.84
  27  13   8    1.01    0.59
  27  13  10    1.18    0.59
  27  13  12    3.79    0.93
  27  13  14    2.53    1.10
  27  13  16    0.76    0.67
  27  13  18    0.51    0.51
  27  13  20    0.59    0.59
  27  13  22   -0.59    0.67
  27  13  24    0.93    0.76
  27  13  26   -0.67    0.93
  27  14   1   -0.51    0.84
  27  14   3    2.44    1.01
  27  14   5    1.10    0.93
  27  14   7   -0.08    0.76
  27  14   9    0.42    0.67
  27  14  11    6.32    1.10
  27  14  13    2.02    0.76
  27  14  15    3.37    1.10
  27  14  17    5.31    1.52
  27  14  19   15.01    2.44
  27  14  21    3.54    1.69
  27  14  23    0.42    0.67
  27  14  25    0.51    0.67
  27  15   0   49.99    7.08
  27  15   2   37.52    5.31
  27  15   4   25.12    4.47
  27  15   6    5.23    1.26
  27  15   8   -0.25    0.76
  27  15  10   -0.08    0.76
  27  15  12    3.54    0.67
  27  15  14    3.63    1.01
  27  15  16    0.17    0.84
  27  15  18    0.34    0.59
  27  15  20    0.34    0.51
  27  15  22    0.67    0.59
  27  15  24   -0.76    0.59
  27  15  26    0.34    0.76
  27  16   1    1.94    1.18
  27  16   3   17.54    2.61
  27  16   5   10.79    1.94
  27  16   7    4.81    1.52
  27  16   9    2.44    1.69
  27  16  11    2.19    0.67
  27  16  13    1.60    0.59
  27  16  15    1.94    0.84
  27  16  17    1.01    0.93
  27  16  19    3.96    1.35
  27  16  21    0.34    0.51
  27  16  23   -0.59    0.51
  27  16  25    0.67    0.59
  27  17   0   64.75    8.43
  27  17   2   54.46    8.94
  27  17   4   33.89    5.82
  27  17   6    6.07    1.52
  27  17   8    0.59    0.84
  27  17  10    4.05    1.18
  27  17  12   10.20    1.94
  27  17  14    9.61    2.36
  27  17  16    0.84    0.93
  27  17  18   -0.25    0.76
  27  17  20    0.00    0.76
  27  17  22   -0.17    0.59
  27  17  24    0.00    0.42
  27  17  26   -0.34    0.51
  27  18   1    2.02    1.60
  27  18   3   18.04    4.22
  27  18   5   26.47    5.40
  27  18   7   11.30    2.87
  27  18   9    3.29    1.10
  27  18  11    1.01    0.76
  27  18  13    0.42    0.59
  27  18  15    0.25    0.59
  27  18  17    1.77    0.67
  27  18  19    0.17    0.67
  27  18  21    0.59    0.93
  27  18  23   -0.67    0.59
  27  18  25    0.00    0.42
  27  19   0   48.56    9.44
  27  19   2   49.06    8.94
  27  19   4   13.57    3.37
  27  19   6    0.08    1.26
  27  19   8    1.77    1.26
  27  19  10   11.30    3.12
  27  19  12   20.15    4.05
  27  19  14   13.83    2.28
  27  19  16    4.22    1.52
  27  19  18    0.51    0.67
  27  19  20   -0.76    0.67
  27  19  22   -0.76    0.67
  27  19  24   -0.17    0.59
  27  19  26   -0.08    0.51
  27  20   1   -1.01    1.10
  27  20   3    9.44    2.02
  27  20   5   22.09    4.81
  27  20   7    4.47    2.11
  27  20   9    8.26    2.78
  27  20  11   -0.76    0.84
  27  20  13   -0.42    0.67
  27  20  15    0.67    0.59
  27  20  17   -0.17    0.59
  27  20  19   -0.76    0.67
  27  20  21    0.84    0.76
  27  20  23    0.67    0.67
  27  20  25    0.59    0.84
  27  21   0   21.67    4.81
  27  21   2   15.17    3.37
  27  21   4    5.40    2.02
  27  21   6    0.76    1.01
  27  21   8    4.22    1.35
  27  21  10   10.71    1.94
  27  21  12   11.21    2.53
  27  21  14    2.70    1.01
  27  21  16   -0.42    0.51
  27  21  18   -0.76    0.67
  27  21  20    0.00    0.76
  27  21  22    0.67    0.84
  27  21  24    2.02    1.26
  27  21  26   -0.51    0.59
  27  22   1    0.17    1.01
  27  22   3    2.87    1.60
  27  22   5   18.88    5.06
  27  22   7   11.89    3.71
  27  22   9    1.18    1.10
  27  22  11    0.93    0.84
  27  22  13    0.08    0.67
  27  22  15   -0.08    0.59
  27  22  17   -0.51    0.59
  27  22  19    0.25    0.51
  27  22  21    0.67    0.76
  27  22  23   -0.34    1.01
  27  22  25    2.44    1.52
  27  23   0   14.08    3.37
  27  23   2    9.02    2.78
  27  23   4    3.37    1.10
  27  23   6    0.17    1.01
  27  23   8    6.49    2.53
  27  23  10    5.99    3.03
  27  23  12    4.13    1.69
  27  23  14    2.53    0.84
  27  23  16    0.59    0.42
  27  23  18    0.59    0.59
  27  23  20    0.17    0.51
  27  23  22    0.08    0.67
  27  23  24    1.52    1.43
  27  24   1    0.76    1.35
  27  24   3    1.10    1.10
  27  24   5    3.46    1.52
  27  24   7    3.29    1.35
  27  24   9    1.35    0.93
  27  24  11   -0.51    0.67
  27  24  13    0.08    0.84
  27  24  15    0.34    0.76
  27  24  17    0.08    0.42
  27  24  19    0.17    0.51
  27  24  21    0.00    0.67
  27  24  23    1.01    1.01
  27  25   0   -0.59    1.01
  27  25   2    1.52    1.10
  27  25   4    1.60    1.10
  27  25   6   -2.70    1.18
  27  25   8    1.94    1.35
  27  25  10    4.81    2.36
  27  25  12    1.26    0.84
  27  25  14    0.51    0.76
  27  25  16    0.00    0.59
  27  25  18    1.10    0.67
  27  25  20    0.76    0.84
  27  25  22   -0.59    0.76
  27  26   1    1.01    1.18
  27  26   3    0.67    1.18
  27  26   5    0.93    0.93
  27  26   7   -0.51    0.84
  27  26   9   -0.42    0.84
  27  26  11    0.84    0.93
  27  26  13   -0.42    1.01
  27  26  15   -0.17    0.76
  27  26  17   -0.51    0.51
  27  26  19    0.51    0.42
  27  26  21    0.17    0.93
  27  27   0    1.18    1.52
  27  27   2    3.12    1.26
  27  27   4    0.25    1.26
  27  27   6    4.22    2.44
  27  27   8   -1.35    1.01
  27  27  10   -0.42    1.01
  27  27  12   -1.52    0.93
  27  27  14   -1.35    0.84
  27  27  16    0.59    1.01
  27  27  18    0.51    0.67
  27  27  20    0.34    0.67
  28   0   0  190.86   31.78
  28   1   1    0.51    1.01
  28   1   3    0.34    1.18
  28   1   5    1.85    0.76
  28   1   7    0.00    0.76
  28   1   9   -0.67    0.51
  28   1  11    0.84    0.67
  28   1  13   -0.76    0.76
  28   1  15    2.02    0.76
  28   1  17    1.60    1.10
  28   1  19   -0.17    1.01
  28   1  21   -0.42    1.10
  28   1  23    1.01    1.01
  28   1  25   -1.18    1.10
  28   1  27    0.67    1.18
  28   2   0   -0.51    0.93
  28   2   2   26.22    5.06
  28   2   4    7.25    1.60
  28   2   6    7.92    1.77
  28   2   8    4.05    0.84
  28   2  10    0.34    0.59
  28   2  12   -0.93    0.76
  28   2  14   28.66    4.72
  28   2  16   38.61   10.29
  28   2  18   81.94   14.25
  28   2  20   42.15    9.61
  28   2  22   26.30    6.66
  28   2  24    1.69    1.01
  28   2  26    1.43    2.02
  28   3   1    0.59    1.01
  28   3   3    1.43    1.10
  28   3   5    7.08    1.52
  28   3   7    1.94    0.76
  28   3   9   -0.08    0.51
  28   3  11    1.43    0.67
  28   3  13    3.71    0.84
  28   3  15    8.94    2.11
  28   3  17   20.15    4.64
  28   3  19   16.27    4.55
  28   3  21    7.59    1.94
  28   3  23    3.88    1.10
  28   3  25    0.42    0.93
  28   3  27   -0.51    1.10
  28   4   0   82.62   12.90
  28   4   2    5.73    1.10
  28   4   4   76.63   12.39
  28   4   6    2.70    1.01
  28   4   8   15.01    2.02
  28   4  10   10.12    1.35
  28   4  12    0.00    0.84
  28   4  14    1.77    1.43
  28   4  16   10.12    2.28
  28   4  18   39.62    8.60
  28   4  20   22.59    5.14
  28   4  22    7.25    2.53
  28   4  24    0.51    0.84
  28   4  26    4.38    1.77
  28   5   1   -0.17    1.01
  28   5   3    5.56    1.26
  28   5   5   24.03    3.20
  28   5   7   23.61    3.54
  28   5   9    5.14    0.93
  28   5  11    1.10    0.67
  28   5  13    1.26    0.84
  28   5  15   11.97    3.12
  28   5  17   22.26    4.97
  28   5  19   29.76    6.32
  28   5  21   26.72    6.74
  28   5  23    4.55    2.19
  28   5  25    0.67    1.26
  28   5  27   -1.26    1.18
  28   6   0    1.60    0.93
  28   6   2    7.08    2.11
  28   6   4    1.85    0.84
  28   6   6    4.30    1.18
  28   6   8    0.67    0.67
  28   6  10    0.67    0.59
  28   6  12    0.25    0.67
  28   6  14    6.58    3.20
  28   6  16    3.96    1.43
  28   6  18    3.54    3.46
  28   6  20    2.28    1.10
  28   6  22    2.36    1.18
  28   6  24    1.26    1.43
  28   6  26    1.10    1.18
  28   7   1    0.76    0.76
  28   7   3    2.95    1.10
  28   7   5   18.29    3.12
  28   7   7   10.54    1.52
  28   7   9    3.37    0.67
  28   7  11   -0.93    0.59
  28   7  13    0.42    0.76
  28   7  15    5.06    1.43
  28   7  17   14.58    3.37
  28   7  19   19.05    4.22
  28   7  21   14.16    3.71
  28   7  23    4.05    2.11
  28   7  25    0.34    0.84
  28   7  27    0.34    1.26
  28   8   0   27.48    4.89
  28   8   2    2.61    0.67
  28   8   4   13.57    1.94
  28   8   6    0.93    0.59
  28   8   8    2.19    0.67
  28   8  10    6.74    1.18
  28   8  12    0.84    0.67
  28   8  14    0.00    0.84
  28   8  16    2.87    0.93
  28   8  18   -0.67    0.93
  28   8  20    0.34    1.01
  28   8  22    1.10    1.10
  28   8  24    2.11    1.01
  28   8  26    3.63    0.93
  28   9   1   -1.43    0.51
  28   9   3    0.84    0.51
  28   9   5    4.55    0.93
  28   9   7    4.13    0.76
  28   9   9    1.43    0.59
  28   9  11    1.60    0.51
  28   9  13    6.83    5.48
  28   9  15   -0.42    0.76
  28   9  17    4.38    1.85
  28   9  19    1.77    1.01
  28   9  21    6.91    2.78
  28   9  23    0.00    1.35
  28   9  25    0.84    1.10
  28   9  27   -2.36    1.01
  28  10   0    9.78    1.10
  28  10   2    1.26    0.59
  28  10   4   17.45    2.78
  28  10   6    0.00    0.51
  28  10   8    5.82    0.84
  28  10  10   16.02    2.28
  28  10  12    6.49    1.18
  28  10  14    8.68    1.77
  28  10  16   23.86    5.06
  28  10  18   26.22    6.24
  28  10  20    0.93    1.18
  28  10  22    2.87    1.77
  28  10  24    7.84    4.22
  28  10  26    0.51    1.10
  28  11   1    1.10    0.84
  28  11   3    1.77    0.67
  28  11   5   -0.42    0.76
  28  11   7   -0.34    0.59
  28  11   9    1.69    0.59
  28  11  11    2.44    0.59
  28  11  13    3.88    0.67
  28  11  15    1.52    0.67
  28  11  17    0.34    0.59
  28  11  19    0.34    1.26
  28  11  21    0.42    0.76
  28  11  23    0.51    0.84
  28  11  25    0.08    0.93
  28  11  27   -1.01    1.10
  28  12   0    2.70    0.93
  28  12   2   -0.76    0.84
  28  12   4    1.01    0.76
  28  12   6    1.60    0.76
  28  12   8    0.76    0.67
  28  12  10    5.73    1.18
  28  12  12    3.20    0.67
  28  12  14    6.49    1.18
  28  12  16   11.80    2.53
  28  12  18   16.61    3.46
  28  12  20    4.38    2.95
  28  12  22    2.70    1.52
  28  12  24   -0.51    0.76
  28  12  26    0.84    1.01
  28  13   1    0.59    0.84
  28  13   3    1.85    0.84
  28  13   5    1.10    0.93
  28  13   7    0.67    0.76
  28  13   9   -0.42    0.59
  28  13  11    4.38    0.76
  28  13  13    7.67    1.35
  28  13  15    5.40    1.10
  28  13  17    2.44    0.67
  28  13  19    0.34    0.59
  28  13  21    0.42    0.59
  28  13  23    1.35    0.76
  28  13  25   -0.59    0.84
  28  13  27    0.25    0.93
  28  14   0   22.09    4.97
  28  14   2   33.81    6.49
  28  14   4    3.71    1.18
  28  14   6    4.47    1.18
  28  14   8   -0.76    0.84
  28  14  10    9.02    1.94
  28  14  12    7.76    1.35
  28  14  14    9.53    2.36
  28  14  16   27.74    3.96
  28  14  18   22.26    3.63
  28  14  20    6.49    1.60
  28  14  22    3.46    1.52
  28  14  24    0.76    0.67
  28  14  26    0.08    0.67
  28  15   1   16.52   11.63
  28  15   3    9.10    1.77
  28  15   5    9.02    1.94
  28  15   7    2.61    1.01
  28  15   9   -0.93    0.76
  28  15  11   -0.08    0.59
  28  15  13    7.92    1.35
  28  15  15    9.44    1.85
  28  15  17    6.91    1.43
  28  15  19    1.69    0.51
  28  15  21    0.42    0.51
  28  15  23   -0.25    0.67
  28  15  25   -0.34    0.76
  28  15  27    0.17    0.76
  28  16   0   30.35    7.33
  28  16   2   43.08    7.50
  28  16   4   11.97    2.11
  28  16   6    4.72    1.60
  28  16   8    4.30    1.18
  28  16  10   24.70    4.13
  28  16  12   10.03    2.11
  28  16  14   30.60    4.97
  28  16  16   19.64    4.05
  28  16  18   12.90    3.03
  28  16  20   -0.25    0.51
  28  16  22    0.59    0.51
  28  16  24   -0.93    0.67
  28  16  26    0.76    0.76
  28  17   1    2.44    2.11
  28  17   3   13.49    2.95
  28  17   5   29.25    6.32
  28  17   7   27.57    7.42
  28  17   9    0.93    1.01
  28  17  11    0.51    0.67
  28  17  13    1.85    0.76
  28  17  15    4.72    1.26
  28  17  17    1.85    1.01
  28  17  19   -0.25    0.76
  28  17  21   -0.08    0.51
  28  17  23    0.51    0.42
  28  17  25   -0.08    0.59
  28  17  27    0.42    0.67
  28  18   0  133.96   19.90
  28  18   2   54.38    8.77
  28  18   4   24.53    6.91
  28  18   6    4.05    1.60
  28  18   8    1.69    1.18
  28  18  10   20.40    5.40
  28  18  12   11.80    2.87
  28  18  14   17.87    2.70
  28  18  16   13.91    3.20
  28  18  18    4.05    2.02
  28  18  20   -0.17    0.59
  28  18  22    0.42    0.51
  28  18  24    0.00    0.42
  28  18  26    1.18    0.51
  28  19   1    0.67    1.10
  28  19   3   20.65    4.89
  28  19   5   11.30    3.20
  28  19   7   13.91    4.05
  28  19   9    1.52    1.10
  28  19  11   -0.59    0.76
  28  19  13    0.51    0.76
  28  19  15    0.08    0.51
  28  19  17    0.17    0.67
  28  19  19    0.00    0.59
  28  19  21   -0.08    0.51
  28  19  23   -0.17    0.67
  28  19  25    0.00    0.51
  28  19  27   -0.51    0.59
  28  20   0   71.32   13.40
  28  20   2   17.28    4.72
  28  20   4   53.11   10.37
  28  20   6    2.02    1.26
  28  20   8   -0.25    1.01
  28  20  10   11.63    5.31
  28  20  12    1.69    1.10
  28  20  14    6.24    1.85
  28  20  16    0.34    0.51
  28  20  18    0.59    0.67
  28  20  20    4.13    1.69
  28  20  22    0.84    0.67
  28  20  24    0.93    1.26
  28  20  26    0.51    0.59
  28  21   1    0.84    1.10
  28  21   3    3.37    1.77
  28  21   5   31.28    5.56
  28  21   7    8.01    2.70
  28  21   9    5.14    2.02
  28  21  11    0.25    0.84
  28  21  13    0.00    0.67
  28  21  15    0.00    0.51
  28  21  17   -0.25    0.51
  28  21  19    1.26    0.67
  28  21  21    0.67    0.67
  28  21  23   -0.34    0.67
  28  21  25   -0.67    0.51
  28  22   0   54.38   10.79
  28  22   2   29.17    7.17
  28  22   4   22.17    5.65
  28  22   6    1.26    0.93
  28  22   8    0.67    1.18
  28  22  10    2.70    1.60
  28  22  12    3.20    1.43
  28  22  14    5.82    1.85
  28  22  16    0.76    0.51
  28  22  18   -1.10    0.59
  28  22  20    1.35    0.67
  28  22  22   -0.42    0.93
  28  22  24    2.53    0.93
  28  23   1    0.93    1.18
  28  23   3    3.03    1.85
  28  23   5    0.76    1.18
  28  23   7    6.49    1.85
  28  23   9    0.93    1.43
  28  23  11    0.17    0.84
  28  23  13    0.59    0.76
  28  23  15   -0.67    0.59
  28  23  17   -0.25    0.42
  28  23  19    0.84    0.51
  28  23  21   -0.34    0.67
  28  23  23    0.51    0.59
  28  24   0   -0.08    1.35
  28  24   2    0.42    0.93
  28  24   4    0.08    0.76
  28  24   6   -0.93    1.10
  28  24   8   -0.76    0.84
  28  24  10   -0.59    0.76
  28  24  12   -0.08    0.67
  28  24  14    2.28    1.35
  28  24  16   -0.17    0.76
  28  24  18    0.42    0.51
  28  24  20    3.63    2.44
  28  24  22    0.93    0.59
  28  25   1    0.42    0.76
  28  25   3    0.67    1.01
  28  25   5   -0.08    0.93
  28  25   7    1.60    1.01
  28  25   9    2.36    1.01
  28  25  11    1.18    0.93
  28  25  13    0.34    1.01
  28  25  15    1.10    0.76
  28  25  17    0.84    0.51
  28  25  19    2.53    1.43
  28  25  21   -0.67    0.76
  28  26   0    4.13    2.02
  28  26   2    3.54    1.43
  28  26   4    6.07    3.20
  28  26   6    1.85    1.18
  28  26   8   -0.76    1.18
  28  26  10    8.35    7.92
  28  26  12    0.67    1.01
  28  26  14    0.17    0.76
  28  26  16    0.59    0.76
  28  26  18    0.93    0.51
  28  26  20    0.84    0.76
  28  27   1    0.08    1.10
  28  27   3    0.34    0.84
  28  27   5   -1.35    1.10
  28  27   7   -0.51    0.93
  28  27   9    1.52    1.10
  28  27  11   -0.42    0.93
  28  27  13    0.67    0.84
  28  27  15   -0.76    1.01
  28  27  17   -0.17    0.59
  28  27  19    0.17    0.51
  28  28   0   48.47   13.66
  28  28   2   24.87    7.84
  28  28   4   13.32    4.55
  28  28   6    2.61    1.60
  28  28   8   -1.26    0.93
  28  28  10   -1.10    1.18
  28  28  12    8.43    3.37
  28  28  14   -0.59    1.77
  28  28  16    2.02    1.85
  28  28  18   -1.10    1.94
  29   1   0    4.81    1.18
  29   1   2    4.55    1.26
  29   1   4    1.43    1.10
  29   1   6    1.35    0.93
  29   1   8    3.96    0.76
  29   1  10    0.84    0.59
  29   1  12   -0.08    0.76
  29   1  14    1.52    0.76
  29   1  16    1.10    0.84
  29   1  18    0.84    1.01
  29   1  20    1.43    1.01
  29   1  22   -0.76    0.67
  29   1  24    2.95    1.01
  29   1  26    1.52    1.01
  29   1  28   -0.76    0.93
  29   2   1    9.95    3.03
  29   2   3    8.18    1.60
  29   2   5    1.60    1.01
  29   2   7   10.45    2.19
  29   2   9    1.94    0.84
  29   2  11    0.51    0.59
  29   2  13    5.99    2.28
  29   2  15    9.36    2.78
  29   2  17   39.12    6.91
  29   2  19   14.92    6.07
  29   2  21   30.10    6.49
  29   2  23    0.51    1.26
  29   2  25    2.11    0.93
  29   2  27   11.13    4.64
  29   3   0    7.17    2.02
  29   3   2   10.79    2.44
  29   3   4    9.69    2.53
  29   3   6    4.72    1.01
  29   3   8    1.52    0.84
  29   3  10    1.18    0.59
  29   3  12   -0.08    0.67
  29   3  14    3.46    1.01
  29   3  16    7.33    2.61
  29   3  18   11.13    2.87
  29   3  20    6.07    1.69
  29   3  22    4.64    2.19
  29   3  24   -2.36    0.93
  29   3  26    3.71    4.55
  29   3  28    0.84    1.01
  29   4   1    2.36    1.01
  29   4   3    5.31    1.18
  29   4   5    2.02    1.01
  29   4   7    9.10    2.02
  29   4   9    4.38    1.10
  29   4  11    0.08    0.51
  29   4  13    2.19    0.84
  29   4  15    1.52    0.93
  29   4  17   22.34    5.48
  29   4  19    9.53    2.78
  29   4  21    8.09    1.85
  29   4  23    3.20    1.60
  29   4  25   -0.59    0.93
  29   4  27    2.78    4.64
  29   5   0    0.51    0.84
  29   5   2    0.93    0.84
  29   5   4    0.93    0.84
  29   5   6    1.77    0.84
  29   5   8    0.00    0.67
  29   5  10    0.17    0.67
  29   5  12    1.94    0.76
  29   5  14    4.72    1.52
  29   5  16   17.03    3.88
  29   5  18    9.69    3.03
  29   5  20    9.86    3.03
  29   5  22    7.00    2.87
  29   5  24    2.11    1.01
  29   5  26   -1.43    1.35
  29   5  28   -1.26    0.76
  29   6   1    2.36    0.76
  29   6   3    3.12    1.01
  29   6   5    1.18    0.84
  29   6   7    3.96    0.93
  29   6   9    2.95    0.76
  29   6  11   -0.08    0.51
  29   6  13    2.44    0.84
  29   6  15    0.00    0.76
  29   6  17    0.51    1.18
  29   6  19    0.84    0.93
  29   6  21   -1.18    1.10
  29   6  23    0.42    0.93
  29   6  25    0.59    1.01
  29   6  27   -3.71    0.93
  29   7   0    7.25    2.11
  29   7   2   15.68    3.20
  29   7   4   12.56    2.28
  29   7   6    3.12    0.76
  29   7   8    1.10    0.76
  29   7  10    1.01    0.59
  29   7  12    0.08    0.67
  29   7  14    0.51    0.76
  29   7  16    4.64    1.18
  29   7  18   11.97    3.29
  29   7  20    7.50    2.87
  29   7  22    8.94    3.37
  29   7  24    5.40    3.37
  29   7  26    0.76    1.35
  29   7  28    0.67    1.18
  29   8   1    2.70    0.84
  29   8   3    2.11    0.76
  29   8   5    2.11    0.67
  29   8   7    1.10    0.67
  29   8   9    0.76    0.59
  29   8  11    1.01    0.59
  29   8  13   -1.01    0.67
  29   8  15    1.35    0.84
  29   8  17   -0.42    0.76
  29   8  19    0.25    0.93
  29   8  21    1.01    0.93
  29   8  23    0.25    1.01
  29   8  25    0.08    1.18
  29   8  27    1.18    1.01
  29   9   0    4.22    1.01
  29   9   2    4.22    0.76
  29   9   4    3.79    0.76
  29   9   6    3.88    1.01
  29   9   8    1.26    0.67
  29   9  10    2.02    0.67
  29   9  12    3.63    0.93
  29   9  14    0.51    0.76
  29   9  16    0.42    0.76
  29   9  18    0.93    0.93
  29   9  20    1.52    1.43
  29   9  22    0.00    1.01
  29   9  24    1.35    1.01
  29   9  26   -1.10    1.10
  29   9  28   -0.67    0.93
  29  10   1    0.42    0.59
  29  10   3   -0.17    0.59
  29  10   5    0.67    0.59
  29  10   7    0.25    0.51
  29  10   9    3.96    0.76
  29  10  11    0.84    0.51
  29  10  13    0.76    0.59
  29  10  15    5.56    1.60
  29  10  17    5.14    1.69
  29  10  19    4.89    1.69
  29  10  21    3.29    1.35
  29  10  23    0.59    0.76
  29  10  25    0.84    0.84
  29  10  27    0.84    1.01
  29  11   0    0.34    0.67
  29  11   2    0.25    1.01
  29  11   4   -0.84    0.59
  29  11   6    0.25    0.51
  29  11   8    1.10    0.51
  29  11  10    0.34    0.59
  29  11  12    1.26    0.51
  29  11  14    0.84    0.67
  29  11  16    0.76    0.84
  29  11  18   -0.17    0.76
  29  11  20    0.51    1.01
  29  11  22    1.85    1.10
  29  11  24    1.43    1.18
  29  11  26   -0.08    0.84
  29  11  28    0.34    0.93
  29  12   1    0.17    0.76
  29  12   3    0.08    0.67
  29  12   5    2.44    0.76
  29  12   7    2.95    2.02
  29  12   9    3.96    1.01
  29  12  11    3.71    2.61
  29  12  13    2.44    0.67
  29  12  15   10.96    2.11
  29  12  17   17.28    4.05
  29  12  19    3.20    1.01
  29  12  21    0.76    1.01
  29  12  23   -0.42    0.93
  29  12  25    0.00    0.76
  29  12  27    0.67    1.77
  29  13   0    5.99    1.52
  29  13   2    5.56    1.52
  29  13   4    2.70    1.10
  29  13   6    1.18    0.76
  29  13   8    0.67    0.67
  29  13  10    0.42    0.51
  29  13  12    1.43    0.51
  29  13  14    3.71    0.84
  29  13  16    1.85    0.76
  29  13  18    0.84    0.59
  29  13  20    1.52    0.67
  29  13  22   -0.25    0.76
  29  13  24   -0.34    0.84
  29  13  26    0.08    0.76
  29  13  28    1.60    0.93
  29  14   1   -1.18    0.93
  29  14   3    2.02    1.01
  29  14   5    4.30    1.18
  29  14   7    0.67    0.76
  29  14   9    0.93    0.67
  29  14  11   -0.25    0.59
  29  14  13    4.81    0.76
  29  14  15   19.98    3.12
  29  14  17   22.51    3.20
  29  14  19    7.33    2.02
  29  14  21   -0.08    1.01
  29  14  23   -0.17    0.84
  29  14  25   -0.25    0.76
  29  14  27    0.42    1.10
  29  15   0   10.20    3.29
  29  15   2    4.13    1.35
  29  15   4    2.95    1.01
  29  15   6   -0.34    0.76
  29  15   8    0.25    0.76
  29  15  10    2.36    1.43
  29  15  12   13.49    3.12
  29  15  14   29.51    3.96
  29  15  16   10.29    1.77
  29  15  18    8.35    2.28
  29  15  20    0.08    0.51
  29  15  22   -0.42    0.59
  29  15  24   -0.93    0.76
  29  15  26   -0.17    0.93
  29  15  28    0.42    0.84
  29  16   1    1.94    1.26
  29  16   3   11.55    2.19
  29  16   5   19.22    3.88
  29  16   7    8.26    1.94
  29  16   9   -0.25    0.76
  29  16  11    0.51    0.67
  29  16  13    3.29    1.35
  29  16  15    8.09    1.85
  29  16  17   18.97    3.29
  29  16  19    3.37    1.10
  29  16  21    2.70    0.76
  29  16  23   -0.17    0.67
  29  16  25    1.35    0.76
  29  16  27    0.76    0.76
  29  17   0   80.93   14.67
  29  17   2   49.91    9.86
  29  17   4   28.16    7.50
  29  17   6    1.94    1.18
  29  17   8   -0.93    0.84
  29  17  10    4.38    1.35
  29  17  12   20.23    5.90
  29  17  14   15.76    2.53
  29  17  16   13.32    2.70
  29  17  18    4.22    1.26
  29  17  20    1.35    0.59
  29  17  22    0.00    0.51
  29  17  24    0.51    0.59
  29  17  26    0.51    0.59
  29  18   1    2.70    1.18
  29  18   3   11.63    3.54
  29  18   5    5.99    2.28
  29  18   7    3.63    1.60
  29  18   9    0.00    1.01
  29  18  11    0.84    0.76
  29  18  13    1.35    0.84
  29  18  15    6.32    1.69
  29  18  17    4.97    1.43
  29  18  19    1.52    0.76
  29  18  21    0.59    0.59
  29  18  23   -0.08    0.42
  29  18  25    0.25    0.42
  29  19   0   36.50    8.09
  29  19   2   24.45    4.89
  29  19   4   13.49    3.96
  29  19   6    0.25    1.35
  29  19   8    2.11    0.84
  29  19  10   -0.51    0.93
  29  19  12    5.14    1.43
  29  19  14    6.32    1.52
  29  19  16    5.48    1.43
  29  19  18    2.53    0.84
  29  19  20   -0.25    0.51
  29  19  22   -0.93    0.51
  29  19  24    0.00    0.59
  29  19  26    0.59    0.51
  29  20   1   -0.84    1.10
  29  20   3    3.63    1.60
  29  20   5   11.13    3.20
  29  20   7    7.42    1.77
  29  20   9   -0.17    0.84
  29  20  11    0.34    0.84
  29  20  13    0.59    0.76
  29  20  15    0.17    0.51
  29  20  17    1.01    0.59
  29  20  19   -0.51    0.67
  29  20  21    0.00    0.59
  29  20  23    0.34    0.59
  29  20  25    0.93    0.67
  29  21   0   37.60    8.51
  29  21   2   21.16    6.41
  29  21   4    8.77    2.53
  29  21   6    0.51    1.01
  29  21   8    0.42    0.76
  29  21  10    0.42    1.01
  29  21  12   -0.76    1.18
  29  21  14    3.54    1.26
  29  21  16    2.95    0.93
  29  21  18    1.43    0.76
  29  21  20   -0.42    0.67
  29  21  22    0.17    0.59
  29  21  24    0.67    0.59
  29  22   1    1.69    1.10
  29  22   3    1.43    1.26
  29  22   5    4.64    1.43
  29  22   7    4.47    1.43
  29  22   9    1.60    1.10
  29  22  11    2.78    1.35
  29  22  13    0.17    0.67
  29  22  15    0.84    0.67
  29  22  17    1.69    1.10
  29  22  19   -0.08    0.59
  29  22  21   -0.51    0.59
  29  22  23   -0.17    0.67
  29  23   0    4.97    2.11
  29  23   2    4.47    1.35
  29  23   4    4.22    1.77
  29  23   6   -0.84    0.93
  29  23   8    3.12    1.26
  29  23  10    0.59    0.93
  29  23  12   -0.34    0.84
  29  23  14   -0.51    0.76
  29  23  16    0.17    0.67
  29  23  18    0.17    0.51
  29  23  20    1.10    0.67
  29  23  22    0.76    0.67
  29  24   1   -1.26    0.84
  29  24   3   -0.59    1.35
  29  24   5    0.34    0.76
  29  24   7    2.11    1.18
  29  24   9    1.26    1.35
  29  24  11    4.64    1.43
  29  24  13    0.42    1.01
  29  24  15    0.08    0.76
  29  24  17    0.84    0.59
  29  24  19    0.42    0.51
  29  24  21   -0.51    0.67
  29  25   0    0.51    1.10
  29  25   2   -1.01    1.01
  29  25   4   -0.59    0.93
  29  25   6    0.00    0.76
  29  25   8   -0.76    0.67
  29  25  10   -0.08    0.59
  29  25  12   -0.17    0.84
  29  25  14   -0.34    0.76
  29  25  16    0.59    0.84
  29  25  18    0.25    0.84
  29  25  20   -0.59    0.76
  29  26   1    1.18    0.93
  29  26   3    0.42    1.01
  29  26   5   -1.26    0.84
  29  26   7   -0.34    0.93
  29  26   9    0.59    0.76
  29  26  11    3.46    2.36
  29  26  13   -0.08    1.10
  29  26  15    0.67    0.93
  29  26  17   -1.43    0.76
  29  26  19   -1.10    1.01
  29  27   0   16.61    4.22
  29  27   2   13.83    3.29
  29  27   4   30.18   14.08
  29  27   6   -0.93    1.26
  29  27   8    1.35    0.93
  29  27  10    1.43    1.18
  29  27  12   -2.11    1.10
  29  27  14    2.02    1.85
  29  27  16    3.46    1.52
  29  27  18    1.10    2.02
  29  28   1    1.01    0.76
  29  28   3   -0.08    1.10
  29  28   5    0.59    1.01
  29  28   7    4.72    4.05
  29  28   9    2.02    0.84
  29  28  11   -2.36    1.01
  29  28  13   -0.25    0.84
  29  28  15    0.67    0.59
  29  29   0   39.71   16.19
  29  29   2   14.25    6.83
  29  29   4    4.47    2.36
  29  29   6   -1.52    1.26
  29  29   8   -1.35    1.43
  29  29  10    7.08    3.63
  29  29  12   25.97   14.33
  29  29  14   15.43   14.33
  30   0   0   26.89   13.49
  30   1   1    1.10    1.18
  30   1   3    1.01    0.93
  30   1   5    3.54    2.02
  30   1   7   -0.08    0.84
  30   1   9   -0.84    0.67
  30   1  11    0.17    0.59
  30   1  13    1.35    0.67
  30   1  15    0.25    1.01
  30   1  17    0.51    0.93
  30   1  19    0.84    1.01
  30   1  21   -0.25    1.01
  30   1  23   -0.25    1.10
  30   1  25   -0.08    0.84
  30   1  27    0.59    1.18
  30   1  29    1.01    0.93
  30   2   0    0.67    1.10
  30   2   2   20.82    4.05
  30   2   4    1.10    1.01
  30   2   6   16.35    3.96
  30   2   8    7.67    1.85
  30   2  10    2.78    0.84
  30   2  12    1.18    0.59
  30   2  14    0.25    0.84
  30   2  16   66.35   14.92
  30   2  18   35.74    9.78
  30   2  20   36.50    8.09
  30   2  22   20.32    5.82
  30   2  24   -0.76    1.01
  30   2  26   17.03    5.90
  30   2  28   41.65   11.55
  30   3   1    1.60    1.10
  30   3   3    1.43    1.01
  30   3   5    1.52    0.93
  30   3   7   -0.08    0.76
  30   3   9    1.52    0.76
  30   3  11   -0.08    0.59
  30   3  13    1.85    1.01
  30   3  15   10.20    2.28
  30   3  17   14.08    3.54
  30   3  19   12.56    4.30
  30   3  21    2.36    1.10
  30   3  23   -0.08    0.84
  30   3  25    0.76    0.93
  30   3  27   -1.01    1.10
  30   3  29   -0.34    1.01
  30   4   0    4.97    1.52
  30   4   2    0.67    1.10
  30   4   4    0.25    0.93
  30   4   6    2.02    1.10
  30   4   8    0.25    0.84
  30   4  10    0.42    0.67
  30   4  12    1.35    0.67
  30   4  14    0.84    0.93
  30   4  16   36.67    9.27
  30   4  18    9.78    2.70
  30   4  20   23.52    5.90
  30   4  22    2.36    1.85
  30   4  24   -1.01    0.93
  30   4  26    2.95    2.28
  30   4  28   -1.43    1.69
  30   5   1    2.28    0.93
  30   5   3    0.42    0.93
  30   5   5    0.08    1.01
  30   5   7    1.01    0.76
  30   5   9    0.59    0.59
  30   5  11    0.84    0.59
  30   5  13    4.72    1.01
  30   5  15   14.75    2.78
  30   5  17   10.29    2.87
  30   5  19    9.44    2.28
  30   5  21    2.53    1.94
  30   5  23    3.03    0.84
  30   5  25    0.51    1.18
  30   5  27    0.00    1.01
  30   5  29    0.84    1.35
  30   6   0   -0.17    1.01
  30   6   2   12.31    2.95
  30   6   4    1.35    1.10
  30   6   6    3.20    1.10
  30   6   8    6.24    1.60
  30   6  10   -0.51    0.67
  30   6  12   -0.42    0.51
  30   6  14   -1.01    0.67
  30   6  16    0.84    1.43
  30   6  18    1.43    1.01
  30   6  20    8.01    3.12
  30   6  22    1.94    0.76
  30   6  24   -0.84    0.93
  30   6  26    1.69    1.69
  30   6  28   -0.76    1.26
  30   7   1   -1.94    0.84
  30   7   3    0.17    0.84
  30   7   5    1.01    0.84
  30   7   7    0.67    0.84
  30   7   9   -0.34    0.67
  30   7  11    0.51    0.59
  30   7  13   -0.42    0.67
  30   7  15    3.54    1.26
  30   7  17    4.55    1.85
  30   7  19    1.18    1.26
  30   7  21    0.17    1.18
  30   7  23    0.25    1.10
  30   7  25   -0.51    0.76
  30   7  27   -0.67    0.84
  30   7  29   -0.08    0.93
  30   8   0    0.42    0.84
  30   8   2    7.67    1.94
  30   8   4    0.17    0.76
  30   8   6    3.96    1.52
  30   8   8    8.94    2.61
  30   8  10    0.08    0.59
  30   8  12    1.10    0.51
  30   8  14    8.60    2.53
  30   8  16   -0.51    0.76
  30   8  18    2.02    0.76
  30   8  20   -0.42    0.84
  30   8  22   -1.26    0.84
  30   8  24   -0.59    1.01
  30   8  26   -0.08    1.10
  30   8  28    1.60    1.10
  30   9   1    0.17    0.76
  30   9   3    1.18    0.67
  30   9   5    2.44    2.19
  30   9   7    0.93    0.76
  30   9   9    1.35    0.67
  30   9  11    1.18    0.59
  30   9  13   -0.25    0.51
  30   9  15   -0.25    0.67
  30   9  17    0.84    0.84
  30   9  19    1.35    0.76
  30   9  21    0.67    1.18
  30   9  23    1.43    1.10
  30   9  25    0.08    0.93
  30   9  27   -1.26    1.43
  30   9  29   -0.34    1.52
  30  10   0    1.01    0.59
  30  10   2    6.15    2.44
  30  10   4    1.69    0.59
  30  10   6   -0.25    0.59
  30  10   8   -0.08    0.59
  30  10  10    1.43    0.84
  30  10  12    2.95    1.77
  30  10  14    0.51    0.76
  30  10  16   -0.34    0.67
  30  10  18    0.42    0.84
  30  10  20   -1.18    0.84
  30  10  22    0.42    0.84
  30  10  24    0.42    0.84
  30  10  26    4.05    2.19
  30  10  28    2.11    1.69
  30  11   1    0.25    0.59
  30  11   3    0.76    0.59
  30  11   5    0.59    0.59
  30  11   7    0.67    0.59
  30  11   9    0.59    0.59
  30  11  11    4.47    1.18
  30  11  13    3.20    0.84
  30  11  15    1.85    0.67
  30  11  17    1.01    0.67
  30  11  19   -1.60    0.67
  30  11  21   -0.51    0.76
  30  11  23    3.29    1.43
  30  11  25   -1.01    1.10
  30  11  27    6.07    2.53
  30  11  29    0.76    1.18
  30  12   0    0.76    0.59
  30  12   2    2.11    0.59
  30  12   4    0.00    0.59
  30  12   6    0.51    0.59
  30  12   8    1.52    0.59
  30  12  10    0.67    0.59
  30  12  12    2.36    0.67
  30  12  14   12.39    1.94
  30  12  16   11.72    2.28
  30  12  18   10.88    2.87
  30  12  20    4.81    1.69
  30  12  22   -0.34    0.76
  30  12  24   -0.67    1.18
  30  12  26    3.20    1.94
  30  12  28    7.08    4.97
  30  13   1    0.59    0.76
  30  13   3    7.50    1.85
  30  13   5    6.66    1.43
  30  13   7    1.77    0.67
  30  13   9    0.25    1.10
  30  13  11    4.13    0.93
  30  13  13   12.22    1.85
  30  13  15   15.76    2.61
  30  13  17   12.39    2.44
  30  13  19    5.06    1.18
  30  13  21    0.42    0.67
  30  13  23    0.42    0.76
  30  13  25    1.26    1.10
  30  13  27    1.26    1.10
  30  14   0    1.26    0.93
  30  14   2   -0.42    0.84
  30  14   4    1.18    0.76
  30  14   6    0.34    0.76
  30  14   8    5.56    1.35
  30  14  10    1.69    1.10
  30  14  12   14.42    2.87
  30  14  14   34.99    3.96
  30  14  16   27.40    4.05
  30  14  18   13.83    3.12
  30  14  20   12.14    3.54
  30  14  22    0.67    0.59
  30  14  24   -0.08    0.84
  30  14  26    0.25    1.60
  30  14  28   -0.51    1.69
  30  15   1    0.17    0.84
  30  15   3    8.01    2.70
  30  15   5   12.98    2.95
  30  15   7    5.73    1.85
  30  15   9   -0.59    0.76
  30  15  11    2.28    0.67
  30  15  13   16.95    3.63
  30  15  15   28.07    4.13
  30  15  17   21.58    3.03
  30  15  19    6.83    1.43
  30  15  21   -0.51    0.59
  30  15  23   -0.08    0.76
  30  15  25    0.42    1.26
  30  15  27   -0.59    0.67
  30  16   0   92.99   21.83
  30  16   2   62.47   10.29
  30  16   4   47.04   10.37
  30  16   6    4.89    1.60
  30  16   8   -0.59    0.67
  30  16  10    1.35    0.84
  30  16  12    6.83    2.11
  30  16  14   42.99    6.74
  30  16  16   33.97    4.72
  30  16  18   16.52    2.61
  30  16  20    5.23    1.18
  30  16  22    0.93    0.93
  30  16  24    1.10    0.67
  30  16  26    1.26    1.18
  30  17   1    1.43    0.84
  30  17   3    3.20    1.69
  30  17   5   13.32    3.29
  30  17   7    2.78    1.85
  30  17   9    0.25    0.84
  30  17  11    0.42    0.67
  30  17  13    4.38    1.18
  30  17  15   15.93    2.53
  30  17  17   20.99    3.46
  30  17  19    7.00    1.52
  30  17  21    0.17    0.51
  30  17  23    0.00    0.59
  30  17  25   -0.84    0.67
  30  18   0   32.96    6.58
  30  18   2   39.03    7.17
  30  18   4   10.62    2.87
  30  18   6    2.02    1.10
  30  18   8    2.44    1.60
  30  18  10    0.76    0.93
  30  18  12   15.34    3.79
  30  18  14   11.72    2.53
  30  18  16   13.07    2.28
  30  18  18    6.74    1.77
  30  18  20    0.67    0.51
  30  18  22    0.17    0.51
  30  18  24    0.25    0.76
  30  18  26    0.51    0.17
  30  19   1    0.67    1.43
  30  19   3    7.59    2.11
  30  19   5    6.66    1.69
  30  19   7    5.56    2.95
  30  19   9    1.01    0.84
  30  19  11   -0.67    0.84
  30  19  13    3.54    1.10
  30  19  15    1.85    0.93
  30  19  17    7.50    1.94
  30  19  19    3.20    1.10
  30  19  21   -0.59    0.42
  30  19  23    0.00    0.67
  30  19  25   -1.52    1.69
  30  20   0   67.86   13.66
  30  20   2   64.91   13.40
  30  20   4   19.47    5.06
  30  20   6    3.12    1.10
  30  20   8   -0.34    0.84
  30  20  10    1.60    1.01
  30  20  12    1.69    1.35
  30  20  14    5.82    2.19
  30  20  16    1.18    0.76
  30  20  18    1.77    0.93
  30  20  20   -0.67    0.59
  30  20  22    0.93    0.51
  30  20  24   -0.34    0.67
  30  21   1   -2.02    1.01
  30  21   3    4.13    1.35
  30  21   5    4.97    2.11
  30  21   7    3.46    1.85
  30  21   9    1.01    1.01
  30  21  11   -0.17    0.76
  30  21  13   -0.59    0.59
  30  21  15    0.93    0.76
  30  21  17    0.17    0.51
  30  21  19   -0.08    0.51
  30  21  21   -0.34    0.67
  30  21  23    0.59    0.67
  30  22   0    6.15    2.61
  30  22   2    6.24    2.87
  30  22   4   -0.34    1.35
  30  22   6    1.18    0.93
  30  22   8    0.08    0.84
  30  22  10   -1.69    0.93
  30  22  12   -0.51    0.76
  30  22  14    0.08    0.67
  30  22  16    0.76    0.84
  30  22  18    0.34    0.59
  30  22  20   -0.42    0.59
  30  22  22    0.25    0.84
  30  23   1   -0.76    1.26
  30  23   3    2.53    1.35
  30  23   5    0.34    0.93
  30  23   7    5.06    2.53
  30  23   9    6.74    2.28
  30  23  11    0.84    0.93
  30  23  13    0.93    0.93
  30  23  15   -1.10    0.76
  30  23  17    0.17    0.67
  30  23  19    0.08    0.51
  30  23  21    0.84    0.59
  30  24   0    0.93    1.10
  30  24   2   -0.51    1.10
  30  24   4   -0.84    0.93
  30  24   6    0.08    1.10
  30  24   8    0.93    0.93
  30  24  10    0.67    1.35
  30  24  12    5.48    4.81
  30  24  14    0.42    0.84
  30  24  16    1.43    0.84
  30  24  18   -0.51    0.67
  30  24  20    0.93    0.93
  30  25   1    0.42    1.10
  30  25   3   -2.53    1.18
  30  25   5    1.01    1.10
  30  25   7   -0.34    1.18
  30  25   9    0.84    0.93
  30  25  11    0.17    1.43
  30  25  13   -0.76    1.10
  30  25  15    0.17    1.01
  30  25  17    3.96    1.77
  30  25  19   -0.76    0.67
  30  26   0   62.97   17.79
  30  26   2   13.15    5.06
  30  26   4    4.13    2.61
  30  26   6    1.60    1.26
  30  26   8    0.84    0.84
  30  26  10    2.28    2.28
  30  26  12    5.99    3.54
  30  26  14   10.62    5.14
  30  26  16    0.34    0.51
  30  26  18    1.52    0.42
  30  27   1   -0.25    1.10
  30  27   3   -0.51    0.93
  30  27   5    0.17    0.93
  30  27   7   -0.76    1.01
  30  27   9    0.93    1.01
  30  27  11    2.44    2.19
  30  27  13    0.42    1.01
  30  27  15    1.01    1.60
  30  28   0    4.97    3.54
  30  28   2   16.52    8.43
  30  28   4    9.10    6.32
  30  28   6    1.52    0.76
  30  28   8    0.17    1.01
  30  28  10    9.02    3.37
  30  28  12    9.44    5.56
  30  28  14    6.66    8.26
  30  29   1    0.42    0.93
  30  29   3   -0.25    1.18
  30  29   5    1.01    1.01
  30  29   7    4.22    3.29
  30  29   9    0.93    1.26
  30  29  11   -2.11    1.01
  30  30   0  179.65   71.41
  30  30   2   98.05   20.23
  30  30   4   -1.26    1.52
  30  30   6   -0.67    0.76
  30  30   8   -0.34    1.60
  30  30  10   -0.84    0.17
  31   1   0    2.87    0.93
  31   1   2    3.79    2.36
  31   1   4    0.59    0.93
  31   1   6    1.43    1.01
  31   1   8    0.00    0.93
  31   1  10    0.59    0.67
  31   1  12    0.42    0.51
  31   1  14    0.84    0.84
  31   1  16    1.26    0.93
  31   1  18   -0.76    0.84
  31   1  20   -0.34    0.93
  31   1  22    0.08    0.67
  31   1  24    0.00    1.10
  31   1  26    1.85    1.35
  31   1  28    1.01    0.93
  31   1  30    0.00    0.76
  31   2   1    4.64    1.43
  31   2   3    0.08    0.84
  31   2   5    1.35    1.18
  31   2   7    5.99    1.94
  31   2   9   -0.08    0.76
  31   2  11    0.67    0.59
  31   2  13    0.76    0.67
  31   2  15   27.23    7.92
  31   2  17    1.94    1.26
  31   2  19   20.23    5.82
  31   2  21    7.92    2.19
  31   2  23   -1.01    1.01
  31   2  25    1.18    1.52
  31   2  27   17.62   10.12
  31   2  29   47.88   19.56
  31   3   0    2.87    1.18
  31   3   2   -0.17    0.93
  31   3   4    0.34    1.10
  31   3   6    1.60    0.84
  31   3   8    0.84    1.01
  31   3  10    2.28    0.67
  31   3  12    3.29    0.76
  31   3  14    5.90    1.60
  31   3  16    1.18    1.35
  31   3  18    0.84    0.84
  31   3  20    1.43    1.10
  31   3  22   -0.51    0.84
  31   3  24    0.25    1.18
  31   3  26    0.00    0.84
  31   3  28   -0.25    0.76
  31   3  30   -2.28    0.76
  31   4   1    1.26    0.93
  31   4   3    1.35    0.93
  31   4   5    6.41    4.38
  31   4   7    5.40    1.60
  31   4   9    1.60    0.84
  31   4  11    0.67    0.51
  31   4  13    0.17    0.59
  31   4  15    5.14    2.36
  31   4  17    1.52    0.93
  31   4  19    9.10    2.95
  31   4  21    3.20    1.01
  31   4  23    1.43    1.10
  31   4  25    1.43    1.43
  31   4  27    0.67    1.10
  31   4  29    7.59    3.96
  31   5   0    2.28    1.10
  31   5   2    2.53    1.18
  31   5   4    2.70    1.26
  31   5   6   -0.51    0.93
  31   5   8    0.59    0.93
  31   5  10    0.67    0.93
  31   5  12    2.70    0.93
  31   5  14    3.63    1.18
  31   5  16    5.48    1.85
  31   5  18    1.60    1.18
  31   5  20    1.94    1.60
  31   5  22    2.11    1.18
  31   5  24    0.51    0.93
  31   5  26    0.08    1.26
  31   5  28    4.55    3.37
  31   5  30   -1.18    1.01
  31   6   1    0.00    0.93
  31   6   3   -0.17    0.84
  31   6   5   -0.67    0.93
  31   6   7   -0.42    0.76
  31   6   9    0.42    0.76
  31   6  11    0.42    0.67
  31   6  13   -0.17    0.51
  31   6  15    4.81    2.11
  31   6  17    1.35    0.76
  31   6  19    2.87    1.01
  31   6  21    2.02    1.18
  31   6  23   -0.51    1.18
  31   6  25    0.42    1.18
  31   6  27   -0.76    1.01
  31   6  29    0.76    1.60
  31   7   0    4.30    2.70
  31   7   2    6.24    2.02
  31   7   4    3.29    1.43
  31   7   6    0.84    1.01
  31   7   8    5.23    3.29
  31   7  10   -0.42    0.76
  31   7  12   -0.25    0.51
  31   7  14    0.25    0.67
  31   7  16    0.42    0.76
  31   7  18    0.34    0.84
  31   7  20    0.67    1.10
  31   7  22    0.08    1.10
  31   7  24    0.08    0.93
  31   7  26   -1.52    0.84
  31   7  28   12.90    9.36
  31   8   1    0.67    0.93
  31   8   3    2.70    0.76
  31   8   5    1.01    0.84
  31   8   7    0.84    0.67
  31   8   9    0.00    0.76
  31   8  11   -0.17    0.59
  31   8  13    0.00    0.51
  31   8  15    0.00    0.59
  31   8  17    0.59    0.76
  31   8  19   -0.76    1.01
  31   8  21    1.01    0.84
  31   8  23   -0.84    0.93
  31   8  25   -0.67    0.84
  31   8  27    1.60    1.10
  31   8  29   -0.51    1.26
  31   9   0    1.85    1.26
  31   9   2   -0.34    0.84
  31   9   4   -1.94    0.76
  31   9   6   -0.42    0.84
  31   9   8   -0.67    0.76
  31   9  10    0.17    0.67
  31   9  12    2.11    1.52
  31   9  14    0.51    0.67
  31   9  16    2.61    1.01
  31   9  18    1.18    1.01
  31   9  20    2.95    1.35
  31   9  22    0.84    1.01
  31   9  24    0.76    0.93
  31   9  26    0.00    1.01
  31   9  28    2.11    1.60
  31  10   1   -0.34    0.67
  31  10   3    2.87    0.93
  31  10   5   -0.84    0.76
  31  10   7    0.25    0.67
  31  10   9    0.76    0.76
  31  10  11   -1.01    0.59
  31  10  13    1.43    0.59
  31  10  15    0.76    0.67
  31  10  17    1.52    0.76
  31  10  19    0.17    1.01
  31  10  21    0.42    0.84
  31  10  23   -0.51    1.10
  31  10  25    1.10    1.18
  31  10  27    0.42    1.52
  31  11   0    0.42    0.59
  31  11   2    0.51    0.59
  31  11   4    0.67    0.59
  31  11   6    0.17    0.59
  31  11   8    0.08    0.67
  31  11  10    0.08    0.51
  31  11  12   -0.51    0.59
  31  11  14    0.76    0.67
  31  11  16    0.51    0.59
  31  11  18    1.43    0.76
  31  11  20    1.18    1.01
  31  11  22    0.93    0.84
  31  11  24    0.25    0.93
  31  11  26    2.61    1.52
  31  11  28    1.10    1.01
  31  12   1    1.69    0.76
  31  12   3    3.71    1.01
  31  12   5    3.88    0.84
  31  12   7    0.59    0.51
  31  12   9    0.34    0.59
  31  12  11    0.51    0.59
  31  12  13    5.99    1.10
  31  12  15    2.61    0.84
  31  12  17   12.56    2.70
  31  12  19    9.10    3.46
  31  12  21    0.00    0.76
  31  12  23   -0.51    0.93
  31  12  25   -0.17    0.76
  31  12  27    6.32    4.47
  31  13   0    1.94    0.76
  31  13   2    0.34    0.59
  31  13   4    0.25    0.59
  31  13   6    0.17    0.51
  31  13   8   -0.17    0.59
  31  13  10    1.26    0.51
  31  13  12    5.82    1.18
  31  13  14    3.71    1.01
  31  13  16    4.97    1.52
  31  13  18    4.64    2.78
  31  13  20    0.59    0.59
  31  13  22    0.84    0.84
  31  13  24    1.85    0.93
  31  13  26    3.37    2.95
  31  14   1   -0.59    0.67
  31  14   3    8.94    2.44
  31  14   5    4.64    1.18
  31  14   7    0.51    0.67
  31  14   9    2.87    0.84
  31  14  11    0.34    0.51
  31  14  13   13.07    2.11
  31  14  15   17.62    2.19
  31  14  17   19.31    3.37
  31  14  19    3.63    1.94
  31  14  21    1.60    1.01
  31  14  23    0.76    0.59
  31  14  25    6.24    3.12
  31  14  27   -3.71    0.51
  31  15   0   32.12    6.49
  31  15   2   11.55    3.88
  31  15   4    5.31    1.60
  31  15   6    1.85    0.93
  31  15   8    1.10    0.67
  31  15  10   -0.34    0.59
  31  15  12    3.79    1.01
  31  15  14   11.97    1.77
  31  15  16   18.21    2.87
  31  15  18   10.79    2.02
  31  15  20    2.36    1.01
  31  15  22   -0.17    0.59
  31  15  24    0.34    0.76
  31  15  26   -0.59    1.01
  31  16   1   -0.67    0.84
  31  16   3    6.74    1.69
  31  16   5    4.81    1.26
  31  16   7    1.60    0.76
  31  16   9    1.94    1.01
  31  16  11   -0.08    0.67
  31  16  13    9.44    1.69
  31  16  15   18.21    2.44
  31  16  17   14.84    2.36
  31  16  19   12.31    2.11
  31  16  21    0.67    0.67
  31  16  23   -0.76    0.67
  31  16  25    0.84    0.67
  31  17   0    6.49    2.53
  31  17   2    3.96    1.52
  31  17   4    0.51    0.84
  31  17   6    0.59    0.84
  31  17   8    0.08    0.67
  31  17  10    0.84    0.76
  31  17  12    8.77    2.61
  31  17  14   19.64    3.29
  31  17  16    8.26    1.52
  31  17  18    4.55    1.10
  31  17  20    1.01    0.51
  31  17  22    0.00    0.67
  31  17  24   -0.08    0.93
  31  18   1    1.26    1.01
  31  18   3    1.85    1.10
  31  18   5    3.37    1.69
  31  18   7    0.67    1.43
  31  18   9    0.00    0.84
  31  18  11    0.25    0.67
  31  18  13    2.02    1.18
  31  18  15    7.25    1.60
  31  18  17    5.56    1.10
  31  18  19    2.36    1.10
  31  18  21    0.42    0.51
  31  18  23    0.51    0.76
  31  19   0   44.68    8.26
  31  19   2   28.24    6.66
  31  19   4   17.20    4.72
  31  19   6    1.69    1.18
  31  19   8   -1.35    0.67
  31  19  10    1.43    0.84
  31  19  12    3.46    1.69
  31  19  14    4.81    1.60
  31  19  16    3.12    1.10
  31  19  18    2.78    1.01
  31  19  20    0.42    0.51
  31  19  22   -0.25    0.51
  31  20   1    0.59    0.84
  31  20   3    1.01    1.10
  31  20   5    4.05    1.85
  31  20   7    1.60    0.93
  31  20   9    2.44    1.26
  31  20  11    1.60    0.84
  31  20  13    0.76    1.01
  31  20  15    1.18    0.93
  31  20  17    0.34    0.51
  31  20  19    0.67    0.51
  31  20  21   -0.34    0.51
  31  20  23   -0.08    0.59
  31  21   0    3.46    1.60
  31  21   2    4.64    2.02
  31  21   4    0.84    0.93
  31  21   6    0.25    1.01
  31  21   8    0.51    0.93
  31  21  10    0.08    0.76
  31  21  12   -0.17    0.76
  31  21  14    2.53    1.10
  31  21  16    0.93    0.67
  31  21  18   -0.08    0.42
  31  21  20   -0.08    0.59
  31  21  22    0.17    1.35
  31  22   1    0.84    0.93
  31  22   3   -1.26    1.18
  31  22   5   -1.69    1.10
  31  22   7    1.01    1.01
  31  22   9    2.19    1.26
  31  22  11    1.35    0.84
  31  22  13   -0.93    1.01
  31  22  15   -0.17    0.76
  31  22  17   -0.34    0.67
  31  22  19   -0.34    0.51
  31  22  21   -2.87    2.11
  31  23   0    1.60    0.93
  31  23   2    0.25    1.43
  31  23   4   -0.34    0.93
  31  23   6    0.59    0.84
  31  23   8   -0.08    1.26
  31  23  10    1.94    0.93
  31  23  12    0.51    0.76
  31  23  14    0.42    0.84
  31  23  16   -1.26    0.76
  31  23  18    1.01    0.84
  31  24   1    0.00    1.10
  31  24   3   -0.84    0.93
  31  24   5   -0.17    1.18
  31  24   7    1.18    1.10
  31  24   9   -0.17    0.84
  31  24  11   -0.51    1.01
  31  24  13   -1.26    0.84
  31  24  15   -0.51    1.01
  31  24  17   -0.76    0.67
  31  24  19   -0.67    0.67
  31  25   0    4.64    3.79
  31  25   2    4.72    2.87
  31  25   4    1.85    1.52
  31  25   6    0.00    1.01
  31  25   8    1.26    1.01
  31  25  10    0.34    0.93
  31  25  12   -1.35    0.76
  31  25  14   -0.42    0.93
  31  25  16    2.78    1.60
  31  26   1    1.35    0.93
  31  26   3    0.42    1.26
  31  26   5   -0.25    1.01
  31  26   7    0.67    0.93
  31  26   9    0.59    0.93
  31  26  11    1.43    1.60
  31  26  13   -0.59    1.01
  31  26  15   -0.67    1.43
  31  27   0    1.01    1.69
  31  27   2    3.88    2.02
  31  27   4   -0.17    1.69
  31  27   6   -0.17    1.35
  31  27   8    1.01    1.01
  31  27  10    3.79    3.03
  31  27  12    3.12    3.54
  31  27  14    0.59    0.76
  31  28   1    0.59    1.01
  31  28   3   -1.85    1.10
  31  28   5    0.76    1.85
  31  28   7   -0.84    0.84
  31  28   9    0.17    1.35
  31  28  11    0.76    0.84
  31  29   0   48.31   14.08
  31  29   2   28.83   10.88
  31  29   4   28.33    8.60
  31  29   6    0.59    1.69
  31  29   8   -1.52    1.01
  31  30   1   -2.44    1.26
  31  30   3   -0.93    0.93
  32   0   0   -0.93    3.37
  32   1   1    1.26    1.43
  32   1   3   -0.93    1.01
  32   1   5    1.10    1.18
  32   1   7    1.26    1.01
  32   1   9    1.26    0.84
  32   1  11    0.84    0.67
  32   1  13    1.10    0.59
  32   1  15    0.25    0.59
  32   1  17    1.18    0.84
  32   1  19    0.17    1.01
  32   1  21   -0.34    1.10
  32   1  23    0.34    1.10
  32   1  25    1.52    1.26
  32   1  27   -0.76    1.01
  32   1  29    0.93    1.60
  32   2   0    4.47    1.69
  32   2   2   28.66    8.77
  32   2   4    4.38    2.02
  32   2   6    1.60    0.93
  32   2   8    0.25    1.01
  32   2  10   -0.42    0.84
  32   2  12    1.94    0.76
  32   2  14    9.53    2.36
  32   2  16   -0.51    0.76
  32   2  18   43.33   11.72
  32   2  20   13.66    4.47
  32   2  22    6.15    2.95
  32   2  24   11.30    4.89
  32   2  26    2.61    2.28
  32   2  28   38.53   12.22
  32   3   1    0.42    1.10
  32   3   3   -0.08    1.01
  32   3   5   -1.10    0.93
  32   3   7    0.42    1.01
  32   3   9    0.25    0.84
  32   3  11    5.56    1.52
  32   3  13    7.42    2.61
  32   3  15    4.13    1.35
  32   3  17    0.42    1.01
  32   3  19    0.59    0.84
  32   3  21    0.84    0.84
  32   3  23    1.43    1.69
  32   3  25   -0.08    1.10
  32   3  27    0.84    1.43
  32   3  29    0.59    1.01
  32   4   0    0.25    1.43
  32   4   2    1.69    1.26
  32   4   4    0.00    1.01
  32   4   6   -0.25    1.01
  32   4   8   -0.84    0.93
  32   4  10    2.11    1.18
  32   4  12    0.25    0.67
  32   4  14    9.19    2.70
  32   4  16    0.76    0.67
  32   4  18   16.52    5.65
  32   4  20    9.36    3.12
  32   4  22    8.77    3.79
  32   4  24    0.76    1.01
  32   4  26    0.51    0.93
  32   4  28    9.95    6.15
  32   5   1   -1.18    1.18
  32   5   3    0.25    0.93
  32   5   5    1.69    1.01
  32   5   7    2.95    1.01
  32   5   9    3.03    0.93
  32   5  11    6.58    1.85
  32   5  13   12.98    2.53
  32   5  15    2.28    0.93
  32   5  17    2.87    1.60
  32   5  19    2.44    1.43
  32   5  21   -0.34    0.76
  32   5  23   -1.94    1.01
  32   5  25    0.51    0.76
  32   5  27    1.43    0.67
  32   6   0    1.77    1.60
  32   6   2   -0.59    0.84
  32   6   4    3.63    1.26
  32   6   6   12.06    3.88
  32   6   8    0.93    0.84
  32   6  10    1.18    1.01
  32   6  12    9.95    2.19
  32   6  14    1.18    0.59
  32   6  16    0.93    0.84
  32   6  18    0.76    1.01
  32   6  20    5.06    3.96
  32   6  22   -0.84    0.93
  32   6  24    1.60    1.26
  32   6  26    0.34    1.01
  32   6  28    2.78    1.85
  32   7   1   -0.76    1.35
  32   7   3   -0.51    0.93
  32   7   5    1.94    1.18
  32   7   7    0.67    0.93
  32   7   9    1.18    1.01
  32   7  11    2.95    1.01
  32   7  13    1.85    0.76
  32   7  15    1.01    0.67
  32   7  17    1.60    0.84
  32   7  19    0.76    0.76
  32   7  21   -0.34    0.93
  32   7  23    0.17    0.93
  32   7  25    2.11    1.10
  32   7  27   19.14   16.69
  32   8   0    0.17    0.93
  32   8   2   -0.42    0.84
  32   8   4    0.34    0.84
  32   8   6    0.00    0.84
  32   8   8    1.94    1.01
  32   8  10   -0.59    0.76
  32   8  12    0.34    0.67
  32   8  14   -0.51    0.67
  32   8  16   -0.17    0.67
  32   8  18   -0.34    0.84
  32   8  20    0.42    0.84
  32   8  22    1.69    1.43
  32   8  24    1.60    1.01
  32   8  26    3.79    2.87
  32   8  28   -1.77    3.79
  32   9   1    0.08    0.84
  32   9   3    0.59    0.84
  32   9   5    5.06    1.60
  32   9   7    0.34    0.84
  32   9   9    1.60    0.67
  32   9  11    0.51    0.67
  32   9  13    0.51    0.59
  32   9  15    0.08    0.59
  32   9  17    0.76    0.76
  32   9  19   -1.01    0.93
  32   9  21    0.00    0.76
  32   9  23    1.35    1.10
  32   9  25    1.94    2.11
  32   9  27   -1.77    1.01
  32  10   0    3.20    0.93
  32  10   2   -0.08    0.67
  32  10   4    1.77    0.93
  32  10   6   11.30    4.38
  32  10   8   -0.34    0.67
  32  10  10    0.34    0.76
  32  10  12   -0.25    0.67
  32  10  14    0.51    0.51
  32  10  16    2.19    0.93
  32  10  18   -0.34    0.76
  32  10  20   -0.17    0.67
  32  10  22    1.18    1.01
  32  10  24    0.25    1.60
  32  10  26    7.17    5.14
  32  11   1    0.93    0.67
  32  11   3    1.18    0.84
  32  11   5    4.64    1.60
  32  11   7    2.36    1.10
  32  11   9   -0.59    0.84
  32  11  11    0.42    0.76
  32  11  13   -0.34    0.67
  32  11  15    1.52    0.59
  32  11  17    3.88    1.43
  32  11  19    0.08    0.76
  32  11  21    0.25    0.93
  32  11  23   -1.35    0.93
  32  11  25    4.38    2.95
  32  11  27    1.01    2.11
  32  12   0    1.26    0.76
  32  12   2    0.59    0.59
  32  12   4    1.52    1.01
  32  12   6    4.55    1.43
  32  12   8    0.67    0.67
  32  12  10    0.42    0.59
  32  12  12    5.56    1.60
  32  12  14    3.79    1.18
  32  12  16   10.79    2.61
  32  12  18    2.61    1.43
  32  12  20   -0.25    0.67
  32  12  22    1.18    1.10
  32  12  24    0.67    0.76
  32  12  26    0.93    0.67
  32  13   1    0.08    0.51
  32  13   3    2.11    0.84
  32  13   5   13.74    2.95
  32  13   7    2.02    1.01
  32  13   9    0.00    0.51
  32  13  11    0.25    0.76
  32  13  13    9.78    2.11
  32  13  15   19.98    2.87
  32  13  17   10.20    3.12
  32  13  19    0.59    1.01
  32  13  21    0.17    0.67
  32  13  23    0.67    0.93
  32  13  25   -1.60    1.10
  32  14   0   15.09    3.88
  32  14   2    8.77    2.02
  32  14   4    7.08    1.52
  32  14   6    0.17    0.67
  32  14   8    0.76    0.67
  32  14  10   -0.17    0.42
  32  14  12    3.46    1.26
  32  14  14    4.81    1.35
  32  14  16   21.33    3.12
  32  14  18    1.69    0.93
  32  14  20    2.36    0.84
  32  14  22    0.76    0.84
  32  14  24    0.34    0.67
  32  15   1    0.51    0.76
  32  15   3    4.05    1.26
  32  15   5   12.31    2.36
  32  15   7    1.52    0.76
  32  15   9   -0.17    0.67
  32  15  11    1.35    0.93
  32  15  13   20.23    3.37
  32  15  15   28.33    3.96
  32  15  17   25.29    3.79
  32  15  19    6.49    1.69
  32  15  21    0.25    0.84
  32  15  23    1.18    0.93
  32  15  25   -1.18    1.01
  32  16   0    1.18    0.84
  32  16   2    0.25    0.84
  32  16   4    0.93    0.76
  32  16   6    0.51    0.84
  32  16   8   -0.51    0.59
  32  16  10    5.73    1.60
  32  16  12   11.63    2.36
  32  16  14   12.22    2.53
  32  16  16   11.47    2.19
  32  16  18    7.84    1.85
  32  16  20    0.59    0.67
  32  16  22   -0.42    0.67
  32  16  24   -0.25    1.10
  32  17   1    1.43    1.60
  32  17   3    0.51    1.01
  32  17   5    7.59    2.28
  32  17   7    3.79    2.53
  32  17   9    0.00    0.67
  32  17  11    3.79    1.69
  32  17  13   10.62    2.70
  32  17  15   29.08    4.13
  32  17  17   14.92    2.44
  32  17  19    5.99    1.52
  32  17  21   -0.84    0.67
  32  17  23    0.25    1.01
  32  18   0   50.33   11.63
  32  18   2   38.44    9.44
  32  18   4   22.93    5.99
  32  18   6   -0.59    0.93
  32  18   8   -0.17    0.84
  32  18  10    0.34    0.59
  32  18  12    3.71    1.77
  32  18  14    7.00    1.69
  32  18  16    6.66    1.52
  32  18  18    4.05    1.10
  32  18  20    0.59    0.59
  32  18  22    0.59    0.84
  32  19   1    1.69    0.76
  32  19   3    0.76    0.84
  32  19   5    1.10    1.01
  32  19   7   -1.01    0.76
  32  19   9    0.25    1.60
  32  19  11    0.08    0.76
  32  19  13    1.01    1.10
  32  19  15    7.67    2.44
  32  19  17    2.61    1.43
  32  19  19    1.18    0.51
  32  19  21    0.34    0.42
  32  20   0   40.72   11.89
  32  20   2    3.71    2.95
  32  20   4    1.52    1.43
  32  20   6    0.42    0.76
  32  20   8    2.44    1.43
  32  20  10    0.84    1.01
  32  20  12    0.08    0.93
  32  20  14   -0.51    0.76
  32  20  16    1.85    0.84
  32  20  18    0.00    0.51
  32  20  20    0.00    0.51
  32  21   1    0.25    0.84
  32  21   3   -1.35    0.84
  32  21   5    0.08    0.84
  32  21   7   -0.93    0.76
  32  21   9   -0.51    0.76
  32  21  11    1.18    0.76
  32  21  13    0.08    0.84
  32  21  15    1.26    0.67
  32  21  17    0.00    0.67
  32  21  19    0.00    0.42
  32  21  21    0.42    0.51
  32  22   0   25.46    8.35
  32  22   2   18.63    7.50
  32  22   4    3.29    1.85
  32  22   6    2.11    1.10
  32  22   8    9.19    3.96
  32  22  10    1.26    0.93
  32  22  12   -0.51    1.01
  32  22  14    0.42    1.01
  32  22  16    0.93    0.84
  32  22  18   -0.25    0.67
  32  23   1    0.93    1.10
  32  23   3   -2.95    1.10
  32  23   5    0.76    0.84
  32  23   7    1.69    1.10
  32  23   9    0.51    0.84
  32  23  11    1.18    1.01
  32  23  13    0.51    1.10
  32  23  15   -0.34    1.10
  32  23  17   -0.51    1.01
  32  24   0    1.85    1.94
  32  24   2    5.73    4.05
  32  24   4    0.59    1.01
  32  24   6    0.67    1.35
  32  24   8    0.76    1.35
  32  24  10    1.77    1.43
  32  24  12   -0.59    1.18
  32  24  14   -0.51    0.67
  32  24  16    0.42    1.01
  32  25   1   -0.17    0.84
  32  25   3   -1.69    0.93
  32  25   5   -2.02    1.10
  32  25   7   -0.42    1.26
  32  25   9    0.34    0.76
  32  25  11    1.52    2.36
  32  25  13   -0.51    0.84
  32  25  15    0.08    1.01
  32  26   0   14.67    7.08
  32  26   2    6.41    3.96
  32  26   4   -0.08    1.10
  32  26   6   -0.34    1.52
  32  26   8    5.06    3.37
  32  26  10    6.49    5.73
  32  26  12    0.08    1.01
  32  27   1   -0.76    1.10
  32  27   3   -0.25    1.26
  32  27   5    2.36    1.94
  32  27   7   -0.67    0.93
  32  27   9    1.60    0.93
  32  27  11   -0.34    0.67
  32  28   0   62.72   25.04
  32  28   2   27.31   14.42
  32  28   4    2.19    1.26
  32  28   6   -0.08    1.43
  32  28   8   11.55    5.99
  32  29   1    1.52    0.84
  32  29   3    0.51    1.94
  32  29   5    1.18    0.42
  33   1   0    2.87    1.18
  33   1   2    3.79    1.26
  33   1   4    1.18    1.01
  33   1   6    0.08    1.01
  33   1   8    2.78    1.10
  33   1  10   -0.08    0.76
  33   1  12    1.85    1.85
  33   1  14    0.93    0.76
  33   1  16    0.42    0.84
  33   1  18   -0.51    0.76
  33   1  20   -0.08    0.76
  33   1  22    1.26    0.76
  33   1  24    0.17    1.01
  33   1  26   -2.11    1.26
  33   1  28   -0.93    1.10
  33   2   1   -1.10    0.93
  33   2   3    0.42    1.01
  33   2   5   -0.17    0.93
  33   2   7   -1.01    0.93
  33   2   9   -0.25    0.93
  33   2  11    0.93    0.93
  33   2  13    0.51    0.67
  33   2  15   -0.42    0.67
  33   2  17    3.96    2.02
  33   2  19   -0.67    1.01
  33   2  21    4.64    2.19
  33   2  23    0.93    1.18
  33   2  25   -0.51    1.35
  33   2  27   23.52   13.99
  33   3   0    2.78    1.18
  33   3   2    1.52    1.94
  33   3   4    0.08    0.93
  33   3   6   -1.01    0.93
  33   3   8    0.08    0.76
  33   3  10   -0.34    0.76
  33   3  12    0.25    0.67
  33   3  14    1.26    0.51
  33   3  16    2.44    1.18
  33   3  18    1.18    0.93
  33   3  20   -0.17    0.93
  33   3  22   -0.08    0.67
  33   3  24    0.67    0.93
  33   3  26    0.93    0.76
  33   3  28    1.77    1.35
  33   4   1    2.02    2.78
  33   4   3    0.25    1.01
  33   4   5    0.08    1.01
  33   4   7    0.34    1.01
  33   4   9    1.60    0.84
  33   4  11    1.01    0.76
  33   4  13    5.99    3.20
  33   4  15   -0.25    0.59
  33   4  17    1.85    1.69
  33   4  19    1.94    0.93
  33   4  21    2.19    1.77
  33   4  23   -0.67    1.01
  33   4  25    0.59    0.76
  33   4  27    3.20    1.18
  33   5   0    3.46    1.69
  33   5   2   -0.59    0.93
  33   5   4   -1.26    1.10
  33   5   6   -0.34    1.01
  33   5   8    0.08    0.84
  33   5  10    1.52    0.93
  33   5  12    4.38    1.18
  33   5  14    0.93    0.67
  33   5  16    1.26    0.59
  33   5  18   -0.76    0.84
  33   5  20   -0.67    0.84
  33   5  22   -0.84    0.84
  33   5  24    0.17    1.01
  33   5  26    1.01    0.93
  33   6   1   -1.69    1.18
  33   6   3   -0.76    1.10
  33   6   5    0.00    0.93
  33   6   7    0.59    1.10
  33   6   9    0.00    0.93
  33   6  11    0.25    0.76
  33   6  13    0.42    0.67
  33   6  15    0.51    0.51
  33   6  17    4.22    1.26
  33   6  19   -0.25    0.84
  33   6  21    5.31    2.11
  33   6  23   -0.08    1.01
  33   6  25   -0.25    1.26
  33   6  27    0.17    1.10
  33   7   0   -1.60    1.35
  33   7   2    1.77    1.26
  33   7   4   -1.94    1.10
  33   7   6    0.08    0.76
  33   7   8    0.59    1.10
  33   7  10    3.79    1.43
  33   7  12    6.91    2.87
  33   7  14    4.13    1.18
  33   7  16    1.10    1.10
  33   7  18    1.52    0.84
  33   7  20    1.60    1.01
  33   7  22    0.59    0.76
  33   7  24   -0.51    0.76
  33   7  26   -0.67    0.76
  33   8   1    0.08    1.01
  33   8   3    0.17    0.93
  33   8   5   -0.17    0.84
  33   8   7    0.08    1.01
  33   8   9    0.17    0.84
  33   8  11   -0.59    0.76
  33   8  13    0.34    0.59
  33   8  15    0.51    0.51
  33   8  17   -0.67    0.67
  33   8  19   -1.35    0.84
  33   8  21   -1.60    1.10
  33   8  23    0.08    0.84
  33   8  25   15.93    5.82
  33   8  27    0.08    0.76
  33   9   0    2.87    1.43
  33   9   2    1.26    0.84
  33   9   4    1.10    1.01
  33   9   6    0.84    0.93
  33   9   8    0.67    0.84
  33   9  10    1.43    0.84
  33   9  12    0.76    1.01
  33   9  14    0.51    0.51
  33   9  16   -0.59    0.51
  33   9  18   -0.84    0.67
  33   9  20   -1.85    0.84
  33   9  22    0.25    0.93
  33   9  24    0.76    1.01
  33   9  26    2.70    1.18
  33  10   1   -0.42    0.93
  33  10   3   -0.51    0.76
  33  10   5    1.35    0.76
  33  10   7    4.89    2.19
  33  10   9    1.69    0.84
  33  10  11    0.67    0.76
  33  10  13   -0.08    0.59
  33  10  15    2.53    0.84
  33  10  17   -0.93    0.67
  33  10  19    0.17    0.67
  33  10  21    2.28    1.69
  33  10  23   -0.25    1.01
  33  10  25   14.42    5.40
  33  11   0    1.69    1.10
  33  11   2    1.01    0.84
  33  11   4    0.00    0.84
  33  11   6    0.67    0.76
  33  11   8   -1.18    0.93
  33  11  10    0.25    0.76
  33  11  12    2.78    1.77
  33  11  14   -0.25    0.59
  33  11  16    1.01    0.67
  33  11  18    0.51    0.59
  33  11  20    0.08    0.93
  33  11  22   -0.17    0.67
  33  11  24    0.34    1.01
  33  11  26   -1.60    1.43
  33  12   1    1.43    0.59
  33  12   3    0.34    0.84
  33  12   5    2.36    1.18
  33  12   7   13.40    3.03
  33  12   9    0.34    0.76
  33  12  11    0.25    0.67
  33  12  13   -0.08    0.67
  33  12  15    6.58    1.52
  33  12  17    1.35    0.76
  33  12  19    2.02    0.84
  33  12  21   -0.76    0.59
  33  12  23   -0.84    0.84
  33  12  25    7.33    6.66
  33  13   0    2.61    0.67
  33  13   2    1.85    0.59
  33  13   4    3.88    1.01
  33  13   6    0.51    0.67
  33  13   8   -0.17    0.51
  33  13  10   -0.25    0.67
  33  13  12    0.34    0.59
  33  13  14    4.72    1.52
  33  13  16    2.61    1.18
  33  13  18    2.61    1.10
  33  13  20   -0.42    0.59
  33  13  22   -0.25    1.01
  33  13  24    0.76    1.18
  33  14   1    0.17    0.51
  33  14   3    0.42    0.59
  33  14   5    1.10    0.67
  33  14   7    7.00    1.85
  33  14   9    0.42    0.59
  33  14  11   -0.08    0.51
  33  14  13    1.52    0.84
  33  14  15   14.42    3.12
  33  14  17    5.23    1.43
  33  14  19    2.19    1.43
  33  14  21    0.42    0.67
  33  14  23   -0.42    0.67
  33  15   0    0.17    0.59
  33  15   2    0.42    0.67
  33  15   4    0.34    0.76
  33  15   6    0.00    0.67
  33  15   8   -0.17    0.51
  33  15  10    0.93    0.59
  33  15  12    3.96    1.35
  33  15  14    5.23    1.85
  33  15  16    9.36    1.85
  33  15  18    5.99    1.52
  33  15  20    1.60    0.59
  33  15  22    0.84    0.76
  33  16   1    0.84    0.67
  33  16   3   -0.17    0.67
  33  16   5    0.08    0.59
  33  16   7    2.44    1.52
  33  16   9    2.87    2.11
  33  16  11    0.76    0.51
  33  16  13    6.49    1.35
  33  16  15    9.10    1.77
  33  16  17    7.67    1.69
  33  16  19    1.52    1.01
  33  16  21   -0.25    0.84
  33  16  23   -1.60    0.93
  33  17   0    8.01    3.20
  33  17   2    7.50    3.37
  33  17   4    2.61    1.18
  33  17   6    0.25    0.84
  33  17   8    0.93    0.67
  33  17  10   -0.84    0.67
  33  17  12   -0.93    0.51
  33  17  14    5.06    1.18
  33  17  16    7.92    1.77
  33  17  18    4.13    1.18
  33  17  20   -0.08    0.51
  33  17  22   -1.10    1.10
  33  18   1   -1.10    0.84
  33  18   3   -0.25    0.84
  33  18   5    0.51    0.76
  33  18   7    1.18    1.01
  33  18   9   -2.02    0.67
  33  18  11    0.34    0.51
  33  18  13    1.85    0.76
  33  18  15    4.72    1.43
  33  18  17    3.20    1.01
  33  18  19    2.44    0.76
  33  18  21   -0.42    0.59
  33  19   0    1.43    0.93
  33  19   2    0.84    1.26
  33  19   4    0.67    0.84
  33  19   6    0.17    0.93
  33  19   8    1.01    0.76
  33  19  10   -0.08    0.76
  33  19  12    2.11    1.18
  33  19  14    2.36    1.26
  33  19  16    0.17    0.59
  33  19  18    1.10    0.59
  33  19  20    0.25    0.42
  33  20   1   -0.93    0.84
  33  20   3    0.25    0.76
  33  20   5    0.76    0.84
  33  20   7    0.42    0.93
  33  20   9    2.11    2.36
  33  20  11    0.08    0.67
  33  20  13    0.67    0.67
  33  20  15    2.61    1.01
  33  20  17    1.01    0.67
  33  20  19    0.17    0.42
  33  21   0   11.63    4.13
  33  21   2    6.24    3.12
  33  21   4    1.18    0.93
  33  21   6   -0.42    1.26
  33  21   8    3.88    1.60
  33  21  10   -0.93    1.18
  33  21  12    1.18    0.76
  33  21  14   -0.42    0.59
  33  21  16    0.84    0.67
  33  21  18   -0.42    0.51
  33  22   1   -0.25    1.10
  33  22   3    1.10    1.18
  33  22   5    1.94    0.67
  33  22   7    0.34    0.67
  33  22   9   -1.10    0.76
  33  22  11    0.51    0.76
  33  22  13   -0.17    0.76
  33  22  15    0.42    0.84
  33  22  17    0.00    0.76
  33  23   0    1.60    1.10
  33  23   2   -0.08    1.01
  33  23   4    0.76    0.93
  33  23   6    0.59    0.67
  33  23   8   -0.42    0.93
  33  23  10   -0.84    1.10
  33  23  12   -0.17    0.93
  33  23  14   -1.52    0.84
  33  23  16    0.00    1.18
  33  24   1   -0.17    0.84
  33  24   3    0.34    1.26
  33  24   5   -0.67    1.35
  33  24   7    0.76    1.35
  33  24   9    0.93    0.84
  33  24  11    0.25    1.18
  33  24  13   -0.93    0.76
  33  24  15   -3.12    2.95
  33  25   0    0.59    1.35
  33  25   2    0.00    1.01
  33  25   4   -1.60    1.01
  33  25   6    0.76    1.35
  33  25   8    3.96    2.53
  33  25  10   14.42    4.89
  33  25  12    4.38    2.95
  33  26   1    0.00    0.84
  33  26   3    0.00    1.01
  33  26   5    0.08    1.43
  33  26   7   -2.11    1.01
  33  26   9   -2.61    2.36
  33  26  11    0.00    0.59
  33  27   0   24.36   10.96
  33  27   2   -1.18    2.53
  33  27   4   -0.08    1.35
  33  27   6    0.08    1.26
  33  27   8    0.76    1.01
  33  28   1    1.60    2.61
  33  28   3   -1.94    3.20
  34   0   0   23.94   13.07
  34   1   1   -0.08    1.26
  34   1   3    0.42    1.10
  34   1   5    1.85    1.18
  34   1   7   -1.69    1.18
  34   1   9    0.08    0.84
  34   1  11    1.01    0.84
  34   1  13    1.10    0.76
  34   1  15    0.08    0.51
  34   1  17    0.42    0.67
  34   1  19    0.25    0.93
  34   1  21    1.26    0.93
  34   1  23    1.35    0.76
  34   1  25    1.85    1.26
  34   1  27    0.51    0.42
  34   2   0    4.47    2.36
  34   2   2   -0.25    1.10
  34   2   4    1.69    2.36
  34   2   6   -1.10    0.93
  34   2   8   -0.76    1.01
  34   2  10    3.12    1.77
  34   2  12    0.17    0.76
  34   2  14    3.46    1.26
  34   2  16   16.19    3.79
  34   2  18    0.34    1.26
  34   2  20    2.44    2.78
  34   2  22    0.17    0.93
  34   2  24   -0.84    1.35
  34   2  26    7.92    5.23
  34   3   1    0.17    1.10
  34   3   3    0.34    1.10
  34   3   5    0.93    1.10
  34   3   7    0.17    1.01
  34   3   9    0.67    0.93
  34   3  11    1.69    1.18
  34   3  13    0.25    0.76
  34   3  15    2.61    1.35
  34   3  17   -0.67    0.67
  34   3  19    0.42    0.76
  34   3  21    1.69    1.01
  34   3  23    0.25    1.01
  34   3  25    0.42    1.01
  34   3  27   -2.11    0.67
  34   4   0    8.35    2.61
  34   4   2    1.01    1.01
  34   4   4    0.84    1.10
  34   4   6   -0.67    1.18
  34   4   8   -0.76    1.01
  34   4  10    1.52    0.93
  34   4  12    2.28    0.84
  34   4  14    7.42    2.53
  34   4  16    5.56    1.43
  34   4  18   -0.25    0.76
  34   4  20    1.85    1.26
  34   4  22    0.08    1.01
  34   4  24    1.01    1.43
  34   4  26   -1.26    1.77
  34   5   1    0.17    0.93
  34   5   3    0.59    1.18
  34   5   5    0.17    1.10
  34   5   7    0.59    1.10
  34   5   9   -0.76    0.93
  34   5  11    9.36    3.63
  34   5  13    4.64    1.35
  34   5  15    2.28    1.01
  34   5  17    1.26    0.59
  34   5  19   -0.93    0.76
  34   5  21    0.42    1.01
  34   5  23    1.26    0.84
  34   5  25   -0.25    0.93
  34   6   0    7.00    4.38
  34   6   2    2.44    0.93
  34   6   4    0.42    0.93
  34   6   6    0.67    1.10
  34   6   8    0.17    0.93
  34   6  10    1.01    0.76
  34   6  12    2.28    1.52
  34   6  14    1.18    0.67
  34   6  16    6.58    1.60
  34   6  18    0.34    0.76
  34   6  20   -0.93    2.28
  34   6  22    0.08    1.10
  34   6  24   -3.88    1.85
  34   6  26   -0.67    1.35
  34   7   1    1.43    0.93
  34   7   3   -0.25    0.93
  34   7   5    0.00    1.43
  34   7   7    1.77    1.52
  34   7   9    3.37    1.43
  34   7  11    1.01    1.01
  34   7  13    5.48    1.52
  34   7  15    1.01    0.67
  34   7  17   -1.52    0.51
  34   7  19    1.26    0.84
  34   7  21   -0.76    0.93
  34   7  23   -0.84    1.26
  34   7  25    1.10    1.43
  34   8   0    1.52    1.10
  34   8   2    0.25    1.18
  34   8   4    1.69    0.84
  34   8   6    1.10    0.93
  34   8   8    3.12    2.44
  34   8  10   -0.67    0.84
  34   8  12    0.34    0.76
  34   8  14    1.01    0.76
  34   8  16    0.59    0.51
  34   8  18    0.17    0.59
  34   8  20   -0.67    0.84
  34   8  22    0.17    0.67
  34   8  24    8.26    4.22
  34   9   1   -0.25    0.84
  34   9   3    5.99    2.36
  34   9   5    3.88    2.02
  34   9   7    3.71    1.77
  34   9   9    3.46    1.43
  34   9  11    2.11    1.10
  34   9  13    0.34    0.67
  34   9  15    0.51    0.59
  34   9  17    0.51    0.51
  34   9  19    1.18    0.67
  34   9  21   -0.34    0.67
  34   9  23    0.17    0.93
  34   9  25   -0.34    1.35
  34  10   0    1.52    0.84
  34  10   2    0.84    1.35
  34  10   4    0.17    0.93
  34  10   6   -0.76    0.93
  34  10   8   -0.25    0.67
  34  10  10   -0.67    0.84
  34  10  12    0.17    0.76
  34  10  14    0.93    0.76
  34  10  16    0.51    0.51
  34  10  18    2.44    1.18
  34  10  20    0.51    0.76
  34  10  22    0.17    0.76
  34  10  24   19.22    7.42
  34  11   1    0.17    0.67
  34  11   3    0.67    0.93
  34  11   5    3.54    2.11
  34  11   7    1.18    0.93
  34  11   9    0.17    0.93
  34  11  11    0.34    0.67
  34  11  13    0.51    0.67
  34  11  15    0.25    0.59
  34  11  17    0.51    0.67
  34  11  19    0.51    0.93
  34  11  21   -0.25    0.84
  34  11  23    0.00    0.84
  34  12   0    4.64    2.61
  34  12   2    2.87    1.60
  34  12   4    1.85    1.26
  34  12   6    2.11    0.93
  34  12   8    1.35    0.84
  34  12  10   -1.26    0.67
  34  12  12    0.08    0.67
  34  12  14    1.69    1.18
  34  12  16    1.01    0.51
  34  12  18    3.54    2.28
  34  12  20    0.76    0.67
  34  12  22   -0.17    0.67
  34  12  24   -0.84    0.42
  34  13   1    0.17    0.59
  34  13   3    0.42    0.84
  34  13   5    1.69    1.10
  34  13   7    5.56    1.77
  34  13   9    0.51    0.76
  34  13  11    1.35    1.10
  34  13  13    1.69    1.18
  34  13  15    6.66    2.28
  34  13  17    2.11    0.76
  34  13  19    1.77    1.26
  34  13  21   -0.34    1.10
  34  13  23    0.34    1.52
  34  14   0    1.85    0.67
  34  14   2    3.12    1.35
  34  14   4   10.88    3.03
  34  14   6   -0.59    0.51
  34  14   8    3.96    1.43
  34  14  10    2.44    1.01
  34  14  12    1.77    0.84
  34  14  14    5.23    2.19
  34  14  16    3.37    1.10
  34  14  18    2.28    1.01
  34  14  20    0.76    0.67
  34  14  22    1.01    0.67
  34  15   1    1.01    0.59
  34  15   3    0.93    0.59
  34  15   5    5.82    4.64
  34  15   7    0.84    0.59
  34  15   9    0.67    0.51
  34  15  11    1.60    0.59
  34  15  13    6.15    2.19
  34  15  15    8.35    2.78
  34  15  17    4.97    2.19
  34  15  19    1.60    0.76
  34  15  21    0.17    0.76
  34  16   0   26.89    6.15
  34  16   2    9.95    2.44
  34  16   4    4.13    1.26
  34  16   6    3.63    1.26
  34  16   8    0.00    0.59
  34  16  10    0.42    0.42
  34  16  12   -0.42    0.59
  34  16  14    0.76    0.76
  34  16  16    1.01    1.10
  34  16  18    1.26    0.93
  34  16  20   -0.08    0.51
  34  16  22    0.51    0.42
  34  17   1    0.00    0.67
  34  17   3   -1.18    0.59
  34  17   5    0.42    0.67
  34  17   7    2.28    1.94
  34  17   9    0.00    0.51
  34  17  11    1.52    0.84
  34  17  13    4.47    1.60
  34  17  15    1.94    1.18
  34  17  17    3.88    1.43
  34  17  19    2.53    1.01
  34  17  21   -1.69    0.51
  34  18   0    0.76    1.01
  34  18   2   -0.25    0.76
  34  18   4   -0.25    0.67
  34  18   6    0.17    0.67
  34  18   8   -0.51    0.51
  34  18  10    0.25    0.67
  34  18  12    0.42    0.67
  34  18  14    1.35    1.01
  34  18  16    1.77    1.01
  34  18  18   -0.84    0.42
  34  18  20   -0.34    0.51
  34  19   1    0.93    0.76
  34  19   3    0.67    1.01
  34  19   5   -0.51    1.10
  34  19   7   -0.17    0.76
  34  19   9   -0.25    0.67
  34  19  11    0.34    0.93
  34  19  13    4.55    1.69
  34  19  15    0.34    0.67
  34  19  17    1.43    0.76
  34  19  19   -0.76    0.67
  34  20   0    5.65    3.96
  34  20   2    3.96    1.94
  34  20   4    1.60    1.69
  34  20   6    9.53    3.20
  34  20   8   -0.59    0.84
  34  20  10   -0.25    0.76
  34  20  12    0.67    0.59
  34  20  14    0.34    0.59
  34  20  16    1.35    0.51
  34  20  18   -0.76    0.84
  34  21   1    1.01    0.76
  34  21   3   -0.67    0.84
  34  21   5    0.42    0.76
  34  21   7    0.76    0.84
  34  21   9   -0.08    1.01
  34  21  11    0.25    0.76
  34  21  13    0.34    0.76
  34  21  15   -0.25    0.51
  34  21  17    0.84    0.34
  34  22   0    1.01    1.26
  34  22   2    0.51    0.93
  34  22   4    0.51    1.01
  34  22   6   -0.93    0.93
  34  22   8   -0.08    1.01
  34  22  10    0.25    0.67
  34  22  12    0.25    0.67
  34  22  14    0.17    0.84
  34  23   1   -1.94    0.51
  34  23   3    1.94    1.10
  34  23   5   -0.25    1.01
  34  23   7    0.42    0.76
  34  23   9   -0.08    0.84
  34  23  11   -1.60    0.84
  34  23  13   -1.52    0.84
  34  24   0    0.17    0.76
  34  24   2    1.10    1.26
  34  24   4    0.59    1.18
  34  24   6    3.46    2.53
  34  24   8    0.34    1.43
  34  24  10   20.06    6.83
  34  24  12   -0.76    0.84
  34  25   1    0.17    0.84
  34  25   3    1.18    1.18
  34  25   5    0.25    1.10
  34  25   7   -0.34    0.93
  34  25   9   -0.59    1.35
  34  26   0   -1.60    2.19
  34  26   2   12.22    6.91
  34  26   4    3.79    2.11
  34  26   6    0.76    0.84
  34  27   3   -0.25    0.59
  35   1   0   -0.84    1.26
  35   1   2    1.10    1.35
  35   1   4   -3.03    1.18
  35   1   6    0.25    1.18
  35   1   8    0.17    1.01
  35   1  10    1.85    0.84
  35   1  12    0.34    0.93
  35   1  14    0.17    0.59
  35   1  16    0.67    0.67
  35   1  18   -0.34    0.59
  35   1  20   -0.17    0.84
  35   1  22   -1.43    1.01
  35   1  24    0.34    1.18
  35   2   1   -0.25    1.10
  35   2   3    0.84    1.43
  35   2   5    0.59    1.18
  35   2   7    0.84    1.26
  35   2   9   -0.67    0.93
  35   2  11    1.01    1.01
  35   2  13    6.15    2.11
  35   2  15    0.76    0.67
  35   2  17   -0.17    0.59
  35   2  19    2.11    1.10
  35   2  21    0.00    0.67
  35   2  23   -2.11    1.01
  35   2  25    3.46    1.85
  35   3   0    1.77    1.26
  35   3   2    1.35    1.26
  35   3   4    0.17    1.10
  35   3   6    0.51    0.93
  35   3   8    1.77    1.60
  35   3  10   -0.34    0.93
  35   3  12    0.34    0.93
  35   3  14    1.43    1.94
  35   3  16    0.08    0.42
  35   3  18    0.34    0.59
  35   3  20    1.26    0.84
  35   3  22   -0.59    1.01
  35   3  24    0.00    1.01
  35   4   1    0.93    1.18
  35   4   3   -1.43    1.01
  35   4   5   -1.26    1.10
  35   4   7   -1.43    0.84
  35   4   9    0.00    0.93
  35   4  11    1.10    0.76
  35   4  13    1.10    0.93
  35   4  15    0.59    0.76
  35   4  17   -0.59    0.59
  35   4  19    2.19    1.18
  35   4  21   -1.60    0.76
  35   4  23   -0.17    0.84
  35   4  25   -0.67    1.01
  35   5   0    0.84    1.26
  35   5   2    0.76    1.10
  35   5   4    0.25    1.10
  35   5   6   -0.42    1.18
  35   5   8   -0.51    1.01
  35   5  10    4.81    2.95
  35   5  12    1.60    1.52
  35   5  14    4.89    1.60
  35   5  16    0.76    0.59
  35   5  18    0.34    0.59
  35   5  20   -0.42    0.76
  35   5  22    0.51    1.35
  35   5  24   -0.76    1.10
  35   6   1   -0.17    1.10
  35   6   3    0.84    0.93
  35   6   5   -0.08    1.01
  35   6   7   -0.08    0.84
  35   6   9    1.94    0.93
  35   6  11    0.51    1.01
  35   6  13   -0.51    0.84
  35   6  15   -0.08    0.51
  35   6  17    0.08    0.51
  35   6  19    0.59    0.84
  35   6  21    1.26    1.18
  35   6  23    1.01    0.76
  35   6  25   -1.43    0.42
  35   7   0    0.93    1.10
  35   7   2   -0.67    1.52
  35   7   4    1.94    1.10
  35   7   6    1.26    1.01
  35   7   8   -0.84    1.01
  35   7  10    5.14    1.85
  35   7  12    1.52    1.60
  35   7  14    1.69    0.84
  35   7  16    0.08    0.51
  35   7  18    0.25    0.59
  35   7  20    0.17    0.67
  35   7  22   -1.52    0.93
  35   7  24    0.08    0.84
  35   8   1   -0.93    0.84
  35   8   3    1.69    0.93
  35   8   5   -0.93    1.01
  35   8   7    0.51    0.84
  35   8   9    1.85    1.01
  35   8  11    0.08    0.76
  35   8  13    1.60    0.84
  35   8  15    0.51    0.67
  35   8  17    0.34    0.59
  35   8  19   -0.67    0.76
  35   8  21    2.70    1.10
  35   8  23    3.88    2.11
  35   9   0    0.84    1.26
  35   9   2    1.10    0.84
  35   9   4   -1.10    1.01
  35   9   6   -0.59    1.01
  35   9   8    1.10    1.01
  35   9  10   -0.84    0.93
  35   9  12    2.61    1.52
  35   9  14    1.43    0.67
  35   9  16    0.59    0.59
  35   9  18   -0.51    0.59
  35   9  20   -1.94    0.84
  35   9  22    0.93    0.93
  35  10   1   -0.34    0.84
  35  10   3    4.05    1.35
  35  10   5    3.03    1.43
  35  10   7    4.55    2.28
  35  10   9    5.56    2.28
  35  10  11    0.84    0.84
  35  10  13   -1.43    0.76
  35  10  15    0.00    0.67
  35  10  17    0.17    0.51
  35  10  19    0.00    0.67
  35  10  21    0.08    0.59
  35  10  23    4.13    1.85
  35  11   0    0.59    0.93
  35  11   2   -1.26    0.84
  35  11   4   -0.59    0.84
  35  11   6   -0.17    0.84
  35  11   8    0.34    0.84
  35  11  10    1.52    1.01
  35  11  12   -1.01    0.67
  35  11  14   -1.01    0.76
  35  11  16    0.00    0.59
  35  11  18    0.17    0.51
  35  11  20    0.34    0.76
  35  11  22    0.00    0.67
  35  12   1   -0.42    0.76
  35  12   3    1.69    1.01
  35  12   5    5.23    2.19
  35  12   7    1.60    1.18
  35  12   9    2.19    1.35
  35  12  11    1.43    0.76
  35  12  13   -0.67    0.67
  35  12  15    0.59    0.67
  35  12  17    0.59    0.67
  35  12  19    0.00    0.51
  35  12  21   -0.51    0.67
  35  13   0    3.12    1.52
  35  13   2    5.65    2.78
  35  13   4   -0.76    1.52
  35  13   6    0.67    0.93
  35  13   8   -0.08    0.76
  35  13  10    0.84    0.76
  35  13  12    0.00    0.93
  35  13  14    5.06    1.60
  35  13  16    2.87    1.10
  35  13  18    2.53    0.93
  35  13  20    0.34    0.59
  35  13  22   -0.51    0.93
  35  14   1    1.10    0.51
  35  14   3   -0.17    0.67
  35  14   5    0.93    0.76
  35  14   7    3.20    1.35
  35  14   9   -0.76    0.67
  35  14  11   -0.17    0.59
  35  14  13    1.52    0.93
  35  14  15   -1.18    0.67
  35  14  17    3.20    1.35
  35  14  19    0.25    0.51
  35  14  21   -0.84    0.76
  35  15   0   -0.42    0.67
  35  15   2    1.60    0.76
  35  15   4    0.51    0.67
  35  15   6    0.08    0.76
  35  15   8    0.76    0.67
  35  15  10    0.17    0.59
  35  15  12    0.51    0.76
  35  15  14    0.34    0.67
  35  15  16    3.46    1.69
  35  15  18   -0.08    0.67
  35  15  20    0.84    0.42
  35  16   1    0.84    0.51
  35  16   3    1.52    0.93
  35  16   5   -0.51    0.51
  35  16   7   -0.34    0.59
  35  16   9    0.08    0.51
  35  16  11    0.59    0.67
  35  16  13   -0.34    0.84
  35  16  15    0.17    0.93
  35  16  17    2.19    0.93
  35  16  19    0.08    0.51
  35  17   0    0.00    0.59
  35  17   2   -0.17    0.51
  35  17   4   -0.25    0.51
  35  17   6    0.25    0.51
  35  17   8    0.76    0.51
  35  17  10    0.17    0.51
  35  17  12    0.84    0.59
  35  17  14    3.20    1.43
  35  17  16    1.43    0.84
  35  17  18    0.93    0.59
  35  18   1    0.17    0.59
  35  18   3    0.00    0.59
  35  18   5    0.34    0.51
  35  18   7    0.42    0.51
  35  18   9   -0.08    0.51
  35  18  11    0.51    0.51
  35  18  13    0.59    0.51
  35  18  15    1.26    0.76
  35  18  17    1.10    0.67
  35  19   0    1.18    0.67
  35  19   2    1.35    1.01
  35  19   4    2.28    0.84
  35  19   6   -0.42    0.76
  35  19   8   -1.10    0.67
  35  19  10   -0.08    0.42
  35  19  12    0.25    0.51
  35  19  14   -0.17    0.51
  35  19  16   -1.35    0.59
  35  20   1   -1.26    0.76
  35  20   3    1.60    1.10
  35  20   5   -0.34    0.67
  35  20   7    0.25    0.76
  35  20   9    2.28    2.36
  35  20  11   -0.67    0.76
  35  20  13   -0.84    0.59
  35  20  15   -0.42    0.59
  35  21   0   -0.34    0.84
  35  21   2   -0.51    0.84
  35  21   4   -0.25    0.93
  35  21   6    0.93    1.18
  35  21   8    0.25    0.76
  35  21  10   -1.18    0.76
  35  21  12   -0.67    0.67
  35  21  14    0.08    0.67
  35  22   1   -0.59    0.93
  35  22   3    1.85    1.01
  35  22   5   -0.76    0.84
  35  22   7    0.59    1.10
  35  22   9   -0.25    0.76
  35  22  11   -0.25    0.67
  35  22  13    1.18    1.18
  35  23   0    1.26    0.84
  35  23   2    0.51    1.01
  35  23   4    0.25    1.01
  35  23   6    0.25    1.01
  35  23   8    3.79    2.44
  35  23  10   -0.76    1.01
  35  24   1    0.25    0.84
  35  24   3    0.51    1.69
  35  24   5    3.20    2.11
  35  24   7    1.26    2.53
  35  24   9   -0.84    0.76
  35  25   0    1.77    2.44
  35  25   2   -0.76    0.51
  35  25   4    0.34    1.60
  35  25   6   -0.84    0.51
  36   0   0   26.22   15.68
  36   1   1    0.00    1.01
  36   1   3   -1.01    1.01
  36   1   5    0.76    1.01
  36   1   7    2.28    1.01
  36   1   9   -0.51    1.26
  36   1  11    1.69    1.01
  36   1  13    1.52    0.93
  36   1  15    0.08    0.51
  36   1  17    0.08    0.51
  36   1  19   -0.51    0.51
  36   1  21    0.17    1.10
  36   1  23   -0.67    0.76
  36   2   0    2.28    1.01
  36   2   2   27.99    9.86
  36   2   4    1.01    1.18
  36   2   6   -0.59    1.43
  36   2   8   -0.08    1.01
  36   2  10    0.25    1.18
  36   2  12   -0.34    0.93
  36   2  14    3.88    1.35
  36   2  16   -0.42    0.51
  36   2  18    0.17    0.51
  36   2  20    0.34    0.67
  36   2  22   -0.17    1.52
  36   2  24   -2.36    0.93
  36   3   1    1.60    1.10
  36   3   3    0.76    1.01
  36   3   5    1.01    1.10
  36   3   7   -2.61    1.10
  36   3   9    1.10    0.93
  36   3  11    2.78    2.44
  36   3  13    1.18    0.84
  36   3  15   -0.51    0.51
  36   3  17    0.08    0.59
  36   3  19    0.93    0.84
  36   3  21    0.42    1.01
  36   3  23   -2.02    0.93
  36   4   0   13.57    7.00
  36   4   2    0.34    1.01
  36   4   4   -1.01    1.18
  36   4   6    5.31    5.06
  36   4   8    0.93    0.93
  36   4  10    2.19    0.93
  36   4  12    1.69    1.26
  36   4  14    0.84    0.76
  36   4  16    0.00    0.59
  36   4  18    0.08    0.51
  36   4  20    0.34    0.76
  36   4  22    1.60    1.18
  36   4  24   -0.51    0.25
  36   5   1    0.51    1.01
  36   5   3    0.51    0.93
  36   5   5    2.11    0.93
  36   5   7   -0.84    1.01
  36   5   9   -0.76    1.26
  36   5  11   14.75    5.40
  36   5  13    1.60    1.18
  36   5  15    0.08    0.51
  36   5  17    0.51    0.51
  36   5  19    0.42    0.67
  36   5  21    0.84    1.01
  36   5  23    0.76    0.93
  36   6   0    0.84    1.01
  36   6   2    5.14    4.13
  36   6   4    1.18    1.01
  36   6   6   -1.01    1.94
  36   6   8    0.00    1.10
  36   6  10    4.05    3.20
  36   6  12    0.76    1.10
  36   6  14    2.02    1.35
  36   6  16   -0.67    0.51
  36   6  18   -0.34    0.51
  36   6  20    0.25    0.67
  36   6  22    3.20    1.10
  36   7   1    0.34    1.01
  36   7   3    2.36    1.18
  36   7   5    1.77    1.26
  36   7   7   14.25    5.56
  36   7   9    4.38    1.52
  36   7  11    8.18    3.20
  36   7  13   -0.42    1.43
  36   7  15    0.59    0.67
  36   7  17    0.93    0.51
  36   7  19    2.11    0.84
  36   7  21    1.69    1.43
  36   7  23   -2.11    0.84
  36   8   0    0.67    2.02
  36   8   2    1.43    0.76
  36   8   4    2.19    0.93
  36   8   6   -0.25    1.10
  36   8   8    1.26    1.01
  36   8  10    0.34    0.93
  36   8  12    0.08    0.93
  36   8  14    0.08    0.84
  36   8  16   -0.76    0.59
  36   8  18    0.25    0.51
  36   8  20    1.52    0.67
  36   8  22    2.61    2.61
  36   9   1   -1.10    0.93
  36   9   3    3.12    2.61
  36   9   5    3.37    1.43
  36   9   7   11.63    4.13
  36   9   9   10.37    3.37
  36   9  11    3.46    1.77
  36   9  13    2.28    1.35
  36   9  15    0.17    0.59
  36   9  17    0.67    0.51
  36   9  19   -0.17    0.51
  36   9  21    1.94    1.18
  36  10   0   -1.52    1.01
  36  10   2    0.93    0.67
  36  10   4    2.61    1.01
  36  10   6    7.76    3.71
  36  10   8    1.52    1.10
  36  10  10    2.95    1.77
  36  10  12    0.34    0.84
  36  10  14    1.10    0.76
  36  10  16    0.59    0.59
  36  10  18   -0.17    0.42
  36  10  20   -0.42    0.51
  36  10  22    1.69    1.69
  36  11   1   -0.34    0.93
  36  11   3    3.88    1.94
  36  11   5    4.05    1.85
  36  11   7   13.91    5.06
  36  11   9    2.70    1.60
  36  11  11   -0.42    0.93
  36  11  13    0.42    0.59
  36  11  15   -0.25    0.59
  36  11  17   -0.25    0.67
  36  11  19   -0.84    0.67
  36  11  21   -0.42    0.59
  36  12   0   15.60    9.27
  36  12   2    4.72    1.52
  36  12   4    2.19    0.84
  36  12   6    1.18    0.76
  36  12   8   -0.93    1.01
  36  12  10    0.34    0.84
  36  12  12   -0.93    0.84
  36  12  14   -0.67    0.67
  36  12  16   -0.08    0.76
  36  12  18    1.52    1.43
  36  12  20    0.25    0.67
  36  13   1   -1.43    0.76
  36  13   3    0.25    1.01
  36  13   5    0.67    1.18
  36  13   7    0.00    1.10
  36  13   9    0.67    0.76
  36  13  11    1.10    1.01
  36  13  13   -0.17    0.76
  36  13  15    0.17    0.67
  36  13  17    1.69    1.10
  36  13  19    1.01    0.59
  36  14   0    0.76    0.76
  36  14   2    2.53    1.26
  36  14   4   -0.76    1.10
  36  14   6    2.44    1.52
  36  14   8   -0.08    0.84
  36  14  10    0.93    0.84
  36  14  12    0.93    0.76
  36  14  14   -0.34    0.67
  36  14  16    2.11    0.93
  36  14  18    0.00    0.67
  36  14  20   -0.93    1.77
  36  15   1    0.76    0.67
  36  15   3    0.51    0.76
  36  15   5    0.08    0.51
  36  15   7   -0.93    0.59
  36  15   9    0.51    0.67
  36  15  11    0.42    0.76
  36  15  13   -0.59    1.01
  36  15  15    1.69    1.60
  36  15  17   -0.93    0.67
  36  15  19   -0.76    0.84
  36  16   0    3.79    1.18
  36  16   2    0.17    0.51
  36  16   4    1.01    0.59
  36  16   6    0.51    0.51
  36  16   8    0.00    0.59
  36  16  10    0.93    0.76
  36  16  12    1.85    1.52
  36  16  14    2.61    1.26
  36  16  16   -0.25    0.84
  36  16  18    1.18    1.10
  36  17   1   -0.25    0.51
  36  17   3    1.10    0.93
  36  17   5   -0.34    0.51
  36  17   7    0.17    0.51
  36  17   9    0.17    0.51
  36  17  11    0.25    0.76
  36  17  13    4.64    1.77
  36  17  15    1.43    0.93
  36  17  17    0.08    1.60
  36  18   0    0.25    0.59
  36  18   2    1.26    0.51
  36  18   4   -0.08    0.42
  36  18   6    0.59    0.51
  36  18   8   -0.17    0.51
  36  18  10   -0.51    0.59
  36  18  12    0.00    0.51
  36  18  14    0.08    0.51
  36  18  16    1.26    1.52
  36  19   1   -0.17    0.67
  36  19   3    0.42    0.67
  36  19   5    1.18    1.01
  36  19   7    0.34    0.51
  36  19   9    0.25    0.76
  36  19  11    0.34    0.51
  36  19  13    3.12    1.26
  36  19  15   -0.08    0.67
  36  20   0    0.25    0.76
  36  20   2   -0.59    0.84
  36  20   4   -0.08    0.76
  36  20   6    0.00    0.42
  36  20   8    0.17    0.51
  36  20  10    0.25    0.76
  36  20  12   -0.51    0.51
  36  20  14    0.76    0.67
  36  21   1    0.34    0.76
  36  21   3    0.42    0.93
  36  21   5    2.44    2.19
  36  21   7    4.81    1.94
  36  21   9    6.66    3.20
  36  21  11    0.17    0.51
  36  22   0   -1.01    0.93
  36  22   2    2.36    1.01
  36  22   4    0.42    1.43
  36  22   6    0.25    0.84
  36  22   8    3.12    1.10
  36  22  10    0.34    1.01
  36  23   1    2.11    1.01
  36  23   3   -0.34    1.26
  36  23   5    5.48    4.89
  36  23   7   -0.08    1.01
  36  24   0    0.17    1.77
  36  24   2    0.08    2.02
  36  24   4   -0.42    0.51
  37   1   0   -0.51    1.26
  37   1   2   -2.19    1.35
  37   1   4    1.69    1.69
  37   1   6   -0.51    1.52
  37   1   8    0.17    1.01
  37   1  10    1.52    2.36
  37   1  12   -1.01    0.93
  37   1  14    0.25    0.84
  37   1  16    0.34    0.67
  37   1  18   -0.08    0.67
  37   1  20    0.59    0.84
  37   1  22    0.42    0.59
  37   2   1    4.97    2.53
  37   2   3    2.28    1.35
  37   2   5   -1.77    1.35
  37   2   7   -1.26    1.10
  37   2   9    0.17    1.10
  37   2  11    0.59    1.01
  37   2  13   -0.25    1.01
  37   2  15    0.34    0.84
  37   2  17   -0.17    0.51
  37   2  19   -0.08    0.51
  37   2  21    1.26    0.67
  37   3   0    1.18    1.01
  37   3   2   -2.61    1.26
  37   3   4    2.02    1.01
  37   3   6    4.30    3.88
  37   3   8    1.35    1.10
  37   3  10    0.67    0.84
  37   3  12    0.00    0.76
  37   3  14    1.94    0.93
  37   3  16    0.08    0.67
  37   3  18    1.10    0.51
  37   3  20    0.08    0.67
  37   3  22   -0.51    0.67
  37   4   1    3.29    2.53
  37   4   3    1.52    1.10
  37   4   5    1.35    1.18
  37   4   7   -1.69    0.93
  37   4   9    0.00    0.93
  37   4  11   -0.51    1.01
  37   4  13    0.84    1.01
  37   4  15    2.11    0.76
  37   4  17    0.67    0.51
  37   4  19    0.59    0.51
  37   4  21    0.34    0.84
  37   5   0    0.93    1.01
  37   5   2   -1.18    1.10
  37   5   4    2.53    2.61
  37   5   6    0.93    1.18
  37   5   8    9.95    5.06
  37   5  10    5.48    3.20
  37   5  12   13.49    4.81
  37   5  14    0.59    0.84
  37   5  16   -0.42    0.67
  37   5  18    0.51    0.59
  37   5  20    2.19    1.35
  37   5  22   -0.42    0.67
  37   6   1    2.19    1.26
  37   6   3    0.84    1.18
  37   6   5    2.02    2.70
  37   6   7    1.69    1.26
  37   6   9    0.00    0.84
  37   6  11   -1.10    1.01
  37   6  13    1.01    0.93
  37   6  15   -0.25    0.84
  37   6  17    0.25    0.67
  37   6  19    0.25    0.59
  37   6  21    0.51    0.93
  37   7   0    0.00    0.93
  37   7   2    1.85    1.18
  37   7   4   -1.35    1.10
  37   7   6    0.34    1.01
  37   7   8   -1.18    0.84
  37   7  10    0.34    1.10
  37   7  12    0.00    1.10
  37   7  14   -0.51    0.76
  37   7  16    0.67    0.76
  37   7  18    0.51    0.67
  37   7  20    4.22    1.43
  37   8   1    1.01    1.85
  37   8   3   -0.17    0.84
  37   8   5    3.79    4.22
  37   8   7    0.25    1.01
  37   8   9    2.87    1.35
  37   8  11    0.34    0.93
  37   8  13    0.84    1.18
  37   8  15   -0.42    0.84
  37   8  17   -0.08    0.76
  37   8  19    0.51    0.42
  37   8  21   -0.93    1.10
  37   9   0   -0.34    0.84
  37   9   2   -0.93    0.93
  37   9   4    1.35    1.01
  37   9   6    4.05    1.35
  37   9   8    0.51    1.18
  37   9  10    1.60    1.01
  37   9  12    1.26    2.19
  37   9  14   -1.69    1.10
  37   9  16   -0.08    0.67
  37   9  18    1.01    0.76
  37   9  20   -0.25    1.01
  37  10   1   -0.34    1.26
  37  10   3   -0.76    0.84
  37  10   5    2.53    2.02
  37  10   7   -0.67    1.01
  37  10   9   -0.51    1.01
  37  10  11    0.34    0.93
  37  10  13    0.00    0.93
  37  10  15    0.84    0.76
  37  10  17    0.08    0.67
  37  10  19    0.84    0.84
  37  11   0    1.52    2.11
  37  11   2    2.78    2.11
  37  11   4    2.87    1.52
  37  11   6    0.00    0.84
  37  11   8   -0.67    0.67
  37  11  10   -0.93    1.10
  37  11  12   -0.08    0.76
  37  11  14    0.08    0.76
  37  11  16    0.08    0.84
  37  11  18   -0.25    0.76
  37  11  20    5.31    4.47
  37  12   1   -0.34    0.84
  37  12   3   -0.76    0.84
  37  12   5   -0.34    1.18
  37  12   7    1.43    0.84
  37  12   9    2.28    1.18
  37  12  11   -0.34    1.18
  37  12  13   -1.18    0.76
  37  12  15    0.42    1.18
  37  12  17    0.34    0.59
  37  12  19    0.00    0.59
  37  13   0   -0.08    0.93
  37  13   2    1.85    0.67
  37  13   4   -0.17    0.76
  37  13   6    0.17    0.84
  37  13   8   -1.26    1.01
  37  13  10    0.25    0.76
  37  13  12   -0.42    1.01
  37  13  14    0.76    0.84
  37  13  16   -1.01    0.93
  37  13  18    0.51    0.93
  37  14   1   -1.10    0.93
  37  14   3    0.34    0.76
  37  14   5    0.93    0.93
  37  14   7    0.67    1.01
  37  14   9   -1.10    0.84
  37  14  11    0.67    0.93
  37  14  13    0.42    0.84
  37  14  15    0.34    0.76
  37  14  17   -0.25    0.84
  37  15   0    1.94    1.43
  37  15   2    0.42    0.76
  37  15   4    0.67    0.76
  37  15   6   -0.51    1.18
  37  15   8    0.51    0.84
  37  15  10    0.93    1.01
  37  15  12    2.36    1.26
  37  15  14   -1.35    1.18
  37  15  16   -1.35    1.26
  37  16   1    0.08    0.67
  37  16   3    0.42    0.59
  37  16   5   -0.34    0.59
  37  16   7   -0.84    0.67
  37  16   9    0.00    0.67
  37  16  11   -0.17    0.84
  37  16  13   -0.34    0.84
  37  16  15    0.34    1.10
  37  17   0    0.08    0.59
  37  17   2    0.34    0.51
  37  17   4    0.25    0.67
  37  17   6    0.76    0.67
  37  17   8   -0.42    0.59
  37  17  10   -0.08    0.67
  37  17  12    0.42    1.01
  37  17  14   -2.53    1.01
  37  18   1   -0.17    0.51
  37  18   3   -0.42    0.59
  37  18   5   -0.25    0.51
  37  18   7    1.26    0.51
  37  18   9   -0.17    0.51
  37  18  11    0.17    0.67
  37  18  13    0.17    0.51
  37  19   0    0.17    0.59
  37  19   2   -1.10    0.51
  37  19   4    0.17    0.51
  37  19   6    0.76    0.51
  37  19   8    0.34    0.51
  37  19  10    0.93    0.84
  37  19  12   -1.60    0.59
  37  20   1    0.17    0.67
  37  20   3    1.60    0.93
  37  20   5   -0.67    0.67
  37  20   7    1.18    1.35
  37  20   9   -0.42    1.35
  37  20  11   -0.17    1.52
  37  21   0    1.10    0.76
  37  21   2   -0.08    0.51
  37  21   4   -1.26    0.59
  37  21   6   -0.08    0.59
  37  21   8   -1.01    0.84
  37  22   1   -0.93    0.67
  37  22   3   -0.08    1.10
  37  22   5   20.91   11.21
  38   0   0    9.69    5.06
  38   1   1   -1.18    1.18
  38   1   3   -0.59    1.35
  38   1   5    1.85    1.35
  38   1   7   -0.08    1.01
  38   1   9    0.51    1.18
  38   1  11   -1.52    1.10
  38   1  13   -0.34    0.93
  38   1  15    1.77    0.76
  38   1  17    1.01    0.76
  38   1  19   -0.34    0.51
  38   1  21   -0.34    0.84
  38   2   0   -0.93    1.10
  38   2   2    4.05    3.20
  38   2   4    2.28    1.01
  38   2   6    6.91    3.71
  38   2   8    0.25    1.26
  38   2  10    4.13    1.52
  38   2  12    0.93    1.35
  38   2  14    3.37    1.18
  38   2  16   -1.69    0.76
  38   2  18    0.08    0.84
  38   2  20   -0.17    0.51
  38   3   1    0.51    1.01
  38   3   3    0.51    0.84
  38   3   5    0.59    1.35
  38   3   7    0.76    1.18
  38   3   9    1.35    1.01
  38   3  11   -1.43    0.84
  38   3  13   -1.85    0.84
  38   3  15   -1.35    1.18
  38   3  17    0.00    0.59
  38   3  19    0.42    0.67
  38   3  21   -0.67    0.25
  38   4   0    7.25    3.12
  38   4   2    1.10    1.43
  38   4   4   15.26    8.51
  38   4   6   -0.67    1.18
  38   4   8    4.64    3.12
  38   4  10    0.59    0.93
  38   4  12    0.00    0.93
  38   4  14   -0.34    1.01
  38   4  16    1.10    0.84
  38   4  18    0.76    0.84
  38   4  20    0.00    0.84
  38   5   1    0.51    1.01
  38   5   3   -1.52    0.67
  38   5   5    2.19    1.94
  38   5   7    0.25    1.18
  38   5   9   -0.34    2.70
  38   5  11    0.93    1.10
  38   5  13    0.25    1.10
  38   5  15    0.59    0.67
  38   5  17    0.00    0.84
  38   5  19    1.26    1.52
  38   6   0   -1.18    0.84
  38   6   2   -2.36    1.43
  38   6   4    1.60    1.18
  38   6   6    1.94    1.26
  38   6   8    0.34    1.18
  38   6  10    1.01    0.84
  38   6  12   -0.59    0.59
  38   6  14   -0.93    0.84
  38   6  16    0.42    0.67
  38   6  18    0.84    0.76
  38   6  20    0.34    0.76
  38   7   1    1.60    0.84
  38   7   3   -0.59    1.10
  38   7   5    0.59    1.10
  38   7   7   -0.67    1.43
  38   7   9    3.20    2.36
  38   7  11   -1.43    1.26
  38   7  13    1.43    1.85
  38   7  15   -0.51    1.43
  38   7  17   -0.25    0.76
  38   7  19    1.77    2.36
  38   8   0    0.93    1.43
  38   8   2    0.93    1.18
  38   8   4    5.40    4.30
  38   8   6    1.01    1.85
  38   8   8    5.56    4.05
  38   8  10   12.56    4.22
  38   8  12   -0.76    1.18
  38   8  14   -2.36    1.18
  38   8  16   -0.84    0.76
  38   8  18    1.52    1.26
  38   9   1    2.36    1.10
  38   9   3    0.59    1.18
  38   9   5   -0.42    1.01
  38   9   7    0.67    1.10
  38   9   9    2.87    2.44
  38   9  11    3.03    1.94
  38   9  13   -1.52    0.76
  38   9  15    1.26    0.76
  38   9  17   -1.10    1.01
  38   9  19   -0.08    1.69
  38  10   0    1.26    1.01
  38  10   2   -2.53    1.18
  38  10   4   -0.42    0.76
  38  10   6   -0.42    1.35
  38  10   8   -0.59    1.10
  38  10  10   -0.25    1.43
  38  10  12   -1.01    0.76
  38  10  14   -0.51    1.18
  38  10  16   -0.34    1.01
  38  10  18   -0.84    0.93
  38  11   1   -0.84    1.01
  38  11   3   -0.25    0.84
  38  11   5    1.01    1.43
  38  11   7    0.67    1.18
  38  11   9    0.25    1.10
  38  11  11   -0.76    0.84
  38  11  13   -0.76    1.18
  38  11  15    0.17    0.59
  38  11  17   -1.18    1.52
  38  12   0   -0.67    1.18
  38  12   2    1.01    1.18
  38  12   4    0.17    1.10
  38  12   6    0.25    1.26
  38  12   8    1.69    2.53
  38  12  10   -0.25    1.26
  38  12  12   -0.59    1.10
  38  12  14    1.01    0.84
  38  12  16   -1.43    1.01
  38  13   1    0.25    0.84
  38  13   3   -0.59    0.93
  38  13   5    0.00    1.43
  38  13   7    1.35    1.69
  38  13   9   -0.76    1.10
  38  13  11    0.59    0.76
  38  13  13    0.08    0.84
  38  13  15    0.00    1.10
  38  14   0    3.46    1.60
  38  14   2    0.59    1.60
  38  14   4   -1.85    0.84
  38  14   6    0.34    0.93
  38  14   8   -0.76    1.01
  38  14  10    4.13    3.20
  38  14  12    0.51    1.18
  38  14  14    0.08    0.76
  38  15   1   -0.76    0.93
  38  15   3    0.76    0.84
  38  15   5    0.84    0.93
  38  15   7   -2.36    0.76
  38  15   9    0.00    0.76
  38  15  11    2.11    0.93
  38  15  13   -1.10    1.35
  38  15  15    2.44    2.36
  38  16   0    0.59    0.93
  38  16   2   -0.59    0.67
  38  16   4   -1.18    0.76
  38  16   6    0.08    0.84
  38  16   8    0.17    0.76
  38  16  10   -1.18    1.01
  38  16  12    1.01    0.76
  38  17   1    0.67    0.59
  38  17   3    0.34    0.67
  38  17   5    0.08    0.76
  38  17   7    0.00    0.76
  38  17   9   -0.25    0.84
  38  17  11    0.76    0.84
  38  18   0    0.34    1.26
  38  18   2    0.34    0.84
  38  18   4    0.51    0.67
  38  18   6    0.42    0.84
  38  18   8    0.76    0.59
  38  18  10    0.67    1.10
  38  19   1    0.59    0.59
  38  19   3    2.11    1.01
  38  19   5    3.79    2.11
  38  19   7    1.77    1.18
  38  19   9   -0.67    0.67
  38  20   0   -0.84    0.67
  38  20   2   -0.08    0.59
  38  20   4    0.17    0.67
  38  20   6    1.69    1.10
  38  21   1    0.67    0.51
  38  21   3   -0.34    1.01
  39   1   0   -0.59    1.35
  39   1   2   -1.69    0.93
  39   1   4    0.17    1.77
  39   1   6   -0.76    1.10
  39   1   8    1.01    1.01
  39   1  10   -1.26    1.01
  39   1  12    0.42    1.52
  39   1  14    0.59    1.10
  39   1  16    0.08    0.93
  39   1  18    0.25    1.10
  39   2   1   -0.17    1.60
  39   2   3    0.76    1.01
  39   2   5    0.76    1.18
  39   2   7   -1.18    1.26
  39   2   9    0.84    1.43
  39   2  11   -0.08    1.43
  39   2  13    3.96    2.95
  39   2  15    0.34    1.18
  39   2  17    0.00    1.35
  39   2  19   -0.42    0.42
  39   3   0    0.42    1.18
  39   3   2   -0.67    1.01
  39   3   4    1.52    1.26
  39   3   6    0.17    1.01
  39   3   8   -1.01    1.35
  39   3  10    3.12    2.61
  39   3  12    1.52    2.28
  39   3  14   -2.36    1.10
  39   3  16   -1.35    1.35
  39   3  18   -0.42    0.93
  39   4   1    1.01    1.18
  39   4   3   -1.10    1.01
  39   4   5    0.51    1.26
  39   4   7    0.17    0.93
  39   4   9    1.18    1.52
  39   4  11    0.00    1.18
  39   4  13    0.93    1.26
  39   4  15    0.17    0.93
  39   4  17   -1.01    0.59
  39   4  19   -0.25    0.42
  39   5   0   -0.51    1.10
  39   5   2    1.18    1.43
  39   5   4   -1.52    0.93
  39   5   6    0.84    1.18
  39   5   8    0.93    1.18
  39   5  10   -1.18    1.10
  39   5  12   -2.11    0.84
  39   5  14    0.51    0.76
  39   5  16   -0.34    0.93
  39   5  18    1.69    1.85
  39   6   1    0.93    1.01
  39   6   3    0.59    1.10
  39   6   5    1.01    1.26
  39   6   7    0.17    1.10
  39   6   9   -0.34    0.93
  39   6  11   -2.87    0.84
  39   6  13   -0.17    1.10
  39   6  15    0.00    0.67
  39   6  17    0.42    1.26
  39   7   0    0.00    0.84
  39   7   2   -1.69    1.10
  39   7   4    0.25    1.01
  39   7   6    0.08    1.18
  39   7   8   -1.52    1.35
  39   7  10   -1.60    1.10
  39   7  12   -0.67    0.93
  39   7  14    0.25    1.01
  39   7  16   -1.18    1.10
  39   7  18    0.93    0.42
  39   8   1    0.08    1.26
  39   8   3   -1.18    1.35
  39   8   5    0.67    1.18
  39   8   7    3.46    1.35
  39   8   9    0.34    1.18
  39   8  11    2.02    1.35
  39   8  13    0.25    0.76
  39   8  15    1.26    0.76
  39   8  17   -0.59    1.43
  39   9   0    2.70    1.77
  39   9   2   -2.02    1.18
  39   9   4   -0.08    1.43
  39   9   6   -1.60    1.52
  39   9   8    0.00    0.93
  39   9  10   -1.85    1.18
  39   9  12    0.76    0.84
  39   9  14   -0.51    0.67
  39   9  16   -2.44    1.18
  39  10   1   -1.10    0.93
  39  10   3    0.34    1.10
  39  10   5   -0.34    1.10
  39  10   7    3.29    1.69
  39  10   9    1.69    1.10
  39  10  11    0.67    0.76
  39  10  13   -0.42    0.84
  39  10  15   -0.08    1.26
  39  11   0    1.94    1.26
  39  11   2   -0.67    1.01
  39  11   4    0.51    1.10
  39  11   6    1.94    1.35
  39  11   8   -2.28    1.01
  39  11  10   -0.25    0.84
  39  11  12   -0.84    0.67
  39  11  14   -1.18    1.01
  39  11  16   -2.02    0.08
  39  12   1   -0.08    1.10
  39  12   3   -1.69    1.10
  39  12   5    1.52    1.85
  39  12   7    1.18    2.28
  39  12   9    3.20    2.28
  39  12  11    0.34    0.76
  39  12  13    0.34    1.52
  39  12  15   -0.17    0.17
  39  13   0    2.02    1.85
  39  13   2   -0.08    1.18
  39  13   4    1.10    0.93
  39  13   6   -0.51    0.84
  39  13   8    0.17    1.10
  39  13  10    0.42    1.26
  39  13  12    0.34    1.94
  39  13  14   -0.42    0.17
  39  14   1    0.34    0.84
  39  14   3    0.34    0.93
  39  14   5   -0.17    0.93
  39  14   7    0.34    1.10
  39  14   9   -0.08    1.10
  39  14  11    1.69    1.01
  39  15   0   -0.51    1.43
  39  15   2   -1.26    1.10
  39  15   4   -0.25    1.01
  39  15   6    2.11    1.18
  39  15   8    0.08    0.93
  39  15  10   -0.67    0.76
  39  15  12   -1.52    0.51
  39  16   1    0.76    1.01
  39  16   3    1.60    1.01
  39  16   5    0.42    0.93
  39  16   7   -0.93    1.35
  39  16   9    0.08    0.84
  39  17   0    1.18    1.18
  39  17   2   -0.42    0.76
  39  17   4    0.08    0.93
  39  17   6   -1.85    1.69
  39  17   8    0.25    0.42
  39  18   1   -0.42    0.67
  39  18   3   -0.17    1.01
  39  18   5   -0.76    0.42
  39  19   0   -0.93    0.76
  39  19   2   -0.34    0.34
  40   0   0   -0.51    1.26
  40   1   1    0.34    1.18
  40   1   3    0.00    1.10
  40   1   5   -0.42    1.26
  40   1   7    0.17    1.18
  40   1   9    0.93    1.18
  40   1  11   -3.46    1.52
  40   1  13    0.76    1.18
  40   1  15   -0.25    0.76
  40   2   0   -0.25    1.26
  40   2   2   -2.53    2.28
  40   2   4    1.69    1.18
  40   2   6    4.97    3.54
  40   2   8    0.17    1.26
  40   2  10    1.01    1.94
  40   2  12    1.10    1.01
  40   2  14   -0.76    2.19
  40   2  16   -0.34    0.93
  40   3   1    1.35    1.52
  40   3   3   -1.35    1.18
  40   3   5    1.18    1.18
  40   3   7   -0.76    1.10
  40   3   9   -1.26    1.10
  40   3  11    0.59    1.26
  40   3  13   -0.17    1.10
  40   3  15    0.59    0.76
  40   4   0    1.26    1.35
  40   4   2    0.51    1.10
  40   4   4    2.36    1.52
  40   4   6    2.87    2.36
  40   4   8   -0.59    1.60
  40   4  10   -0.67    1.26
  40   4  12   -1.26    1.43
  40   4  14   -0.84    0.93
  40   4  16    0.17    0.51
  40   5   1   -0.25    0.84
  40   5   3   -0.59    1.52
  40   5   5   -1.52    1.26
  40   5   7   -0.76    1.26
  40   5   9    0.59    1.18
  40   5  11    5.82    3.71
  40   5  13    1.35    1.10
  40   5  15    0.84    0.67
  40   6   0   -1.18    1.26
  40   6   2   -1.52    1.35
  40   6   4    0.08    1.26
  40   6   6    3.54    3.03
  40   6   8    1.52    1.52
  40   6  10    5.14    4.55
  40   6  12    0.08    1.35
  40   6  14    0.00    1.18
  40   7   1    1.77    0.84
  40   7   3   -1.26    1.69
  40   7   5   -0.67    1.10
  40   7   7    3.46    2.11
  40   7   9   -0.34    0.84
  40   7  11    2.02    1.77
  40   7  13   -0.25    1.43
  40   7  15    2.78    1.26
  40   8   0    0.08    1.52
  40   8   2   -0.93    1.85
  40   8   4    2.19    0.93
  40   8   6    2.36    1.60
  40   8   8    0.25    1.01
  40   8  10    1.69    0.84
  40   8  12    1.85    0.84
  40   8  14   -0.34    1.10
  40   9   1    0.84    1.60
  40   9   3    2.02    0.84
  40   9   5   -0.34    0.84
  40   9   7    1.60    1.43
  40   9   9    1.94    1.52
  40   9  11   -1.94    1.01
  40   9  13    0.00    1.35
  40  10   0   -0.76    1.43
  40  10   2   -1.10    1.26
  40  10   4   -0.76    1.35
  40  10   6    0.17    1.18
  40  10   8    1.01    1.35
  40  10  10    1.18    1.26
  40  10  12   -0.67    1.10
  40  11   1   -0.34    0.93
  40  11   3   -0.08    0.84
  40  11   5    0.67    1.18
  40  11   7    1.35    1.35
  40  11   9   -0.51    1.26
  40  11  11   -2.02    1.01
  40  11  13   -0.17    0.42
  40  12   0   -2.11    1.26
  40  12   2    1.94    1.18
  40  12   4    0.59    1.43
  40  12   6   -0.34    1.52
  40  12   8    0.59    1.18
  40  12  10   -0.42    1.69
  40  12  12   -2.87    2.11
  40  13   1    0.08    1.18
  40  13   3    1.26    0.67
  40  13   5   -0.59    0.84
  40  13   7   -0.51    1.35
  40  13   9    3.12    1.43
  40  13  11    2.78    0.34
  40  14   0    2.02    0.84
  40  14   2   -0.17    1.18
  40  14   4    0.17    1.01
  40  14   6   -0.34    0.84
  40  14   8    0.51    1.26
  40  15   1   -0.34    0.84
  40  15   3   -0.25    1.01
  40  15   5   -0.59    0.76
  40  15   7    0.84    1.01
  40  16   0    2.19    2.53
  40  16   2   -0.17    2.36
  40  16   4   -2.28    1.52
  40  17   1   -0.51    1.01
  40  17   3   -3.03    0.84
  41   1   0   -0.84    1.69
  41   1   2   -0.51    1.85
  41   1   4   -0.67    1.35
  41   1   6    0.00    1.85
  41   1   8    2.02    1.60
  41   1  10    1.77    2.61
  41   1  12    0.42    1.10
  41   1  14    1.94    0.93
  41   2   1   -2.11    1.01
  41   2   3   -1.01    1.52
  41   2   5   -2.11    1.35
  41   2   7   -1.35    1.43
  41   2   9   -1.35    1.26
  41   2  11    0.00    0.93
  41   2  13    0.00    1.85
  41   3   0    1.18    1.60
  41   3   2    2.53    1.85
  41   3   4    0.17    0.93
  41   3   6    1.60    1.26
  41   3   8    2.28    1.43
  41   3  10    2.36    1.77
  41   3  12    1.18    1.52
  41   4   1    2.87    1.18
  41   4   3   -2.95    2.19
  41   4   5   -1.01    1.18
  41   4   7   -2.02    1.60
  41   4   9   -1.69    1.01
  41   4  11    0.08    1.10
  41   4  13   -2.19    1.60
  41   5   0    0.34    2.36
  41   5   2    2.11    1.69
  41   5   4   -1.52    2.11
  41   5   6   -1.35    1.69
  41   5   8   -0.59    1.10
  41   5  10    1.35    2.11
  41   5  12   -1.52    1.77
  41   6   1    2.95    2.11
  41   6   3    1.35    1.10
  41   6   5    2.19    1.18
  41   6   7    0.34    1.10
  41   6   9    0.00    0.93
  41   6  11   -0.34    1.52
  41   7   0   -1.35    2.61
  41   7   2    0.25    1.69
  41   7   4    0.00    1.43
  41   7   6    1.10    0.93
  41   7   8   -0.51    0.93
  41   7  10    0.25    1.35
  41   7  12   -0.34    0.59
  41   8   1    1.35    0.93
  41   8   3   -0.51    1.01
  41   8   5   -0.67    1.43
  41   8   7   -1.10    1.26
  41   8   9   -1.18    0.93
  41   8  11    0.93    1.01
  41   9   0   -1.26    0.84
  41   9   2   -0.76    1.52
  41   9   4    0.34    1.26
  41   9   6    1.26    1.43
  41   9   8   -0.08    1.43
  41   9  10   -4.89    2.95
  41  10   1    0.17    1.77
  41  10   3   -0.34    2.02
  41  10   5    3.03    1.77
  41  10   7   -2.28    1.43
  41  10   9   -2.19    1.43
  41  11   0    2.11    0.84
  41  11   2    1.01    1.10
  41  11   4    1.77    0.93
  41  11   6   -0.84    1.35
  41  11   8    1.01    1.01
  41  12   1   -0.25    0.93
  41  12   3    0.76    1.43
  41  12   5    0.93    1.26
  41  12   7   -1.69    1.18
  41  13   0   -0.42    1.60
  41  13   2   -0.67    0.93
  41  13   4   -1.60    1.01
  41  14   1   -1.60    2.11
  42   1   1    1.85    1.60
  42   1   3    0.34    1.60
  42   1   5   -0.76    0.84
  42   1   7    0.34    1.26
  42   1   9    2.61    1.60
  42   2   0    0.00    1.01
  42   2   2   -0.67    3.46
  42   2   4    1.77    1.01
  42   2   6   -0.17    0.84
  42   2   8   -0.08    1.35
  42   2  10   -1.10    1.43
  42   3   1    0.76    1.01
  42   3   3   -0.76    1.01
  42   3   5    2.44    1.60
  42   3   7   -0.76    1.26
  42   3   9    0.84    1.01
  42   4   0   -0.59    1.94
  42   4   2   -1.60    0.93
  42   4   4   -4.97    3.54
  42   4   6   -0.51    1.01
  42   4   8    0.93    0.93
  42   5   1   -2.61    1.43
  42   5   3   -0.34    2.78
  42   5   5   -0.17    1.18
  42   5   7    0.08    1.43
  42   5   9   -1.43    2.53
  42   6   0    0.34    1.77
  42   6   2    0.93    2.19
  42   6   4   -1.26    3.20
  42   6   6   -0.93    1.26
  42   6   8   -1.69    0.93
  42   7   1    0.25    1.43
  42   7   3    2.19    1.26
  42   7   5    0.76    1.01
  42   7   7   -1.18    0.34
  42   8   0    3.46    4.05
  42   8   2   -0.51    1.26
  42   8   4    0.00    1.43
  42   8   6   -2.19    0.76
  42   9   1   -2.61    1.18
  42   9   3   -1.35    1.85
  42   9   5   -0.25    1.18
  42   9   7    0.59    1.43
  42  10   0    1.01    0.93
  42  10   2   -1.69    1.35
  42  10   4   -0.34    0.59
  42  11   1    0.76    0.51
  43   1   0   -5.31    1.94
  43   1   2   -1.85    1.69
  43   1   4   -3.71    1.52
  43   1   6   -0.76    0.51
  43   2   1    4.55    3.20
  43   2   5   -3.46    0.84
  43   3   2    0.00    1.10
  43   3   4   -2.11    1.26
  43   3   6   -2.28    1.18
  43   4   3   -0.25    0.17
  43   5   0    5.90    4.64
  43   5   2   -0.59    0.42
  43   7   0   -2.02    1.10
   0   0   0    0.00    0.00

_computing_structure_solution     'SHELXT 2018/2 (Sheldrick, 2018)'
;
_shelx_hkl_checksum   16045

_shelx_fab_file
;
    0    1    1   1120.15      0.00
    0    0    2   1502.95      0.00
    1    1    2   -368.53      0.00
    0    2    2   -168.60      0.00
    2    2    2   1566.21      0.00
    0    1    3   -109.52      0.00
    1    2    3     37.15      0.00
    0    3    3    269.05      0.00
    2    3    3    -45.72      0.00
    0    0    4   -409.86      0.00
    1    1    4    359.40      0.00
    1    3    4     19.63      0.00
    0    2    4   -463.39      0.00
    2    2    4   -242.06      0.00
    3    3    4     26.80      0.00
    0    4    4    177.34      0.00
    2    4    4    274.90      0.00
    4    4    4    178.09      0.00
    0    1    5   -115.59      0.00
    1    2    5    211.59      0.00
    1    4    5     38.77      0.00
    2    3    5    103.59      0.00
    0    3    5     50.75      0.00
    3    4    5    165.23      0.00
    0    5    5    221.09      0.00
    2    5    5     -3.72      0.00
    4    5    5      7.74      0.00
    0    0    6    -63.47      0.00
    1    1    6    -89.76      0.00
    1    3    6   -104.59      0.00
    1    5    6    -26.85      0.00
    0    2    6     70.01      0.00
    2    2    6   -243.78      0.00
    2    4    6    -44.70      0.00
    3    3    6    127.04      0.00
    3    5    6     44.00      0.00
    0    4    6   -346.41      0.00
    4    4    6     55.56      0.00
    5    5    6     79.94      0.00
    0    6    6   -283.04      0.00
    2    6    6   -134.29      0.00
    4    6    6     75.45      0.00
    6    6    6   -146.26      0.00
    0    1    7    184.91      0.00
    1    2    7    -78.79      0.00
    1    4    7     65.84      0.00
    1    6    7    -55.40      0.00
    2    3    7    -30.56      0.00
    2    5    7     81.65      0.00
    0    3    7   -122.10      0.00
    3    4    7    -39.85      0.00
    3    6    7    -77.07      0.00
    4    5    7     92.63      0.00
    0    5    7    -67.21      0.00
    5    6    7     46.73      0.00
    0    7    7    -72.21      0.00
    2    7    7      7.04      0.00
    4    7    7    -30.14      0.00
    6    7    7    -24.36      0.00
    0    0    8    -71.73      0.00
    1    1    8    -94.17      0.00
    1    3    8     42.78      0.00
    1    5    8    123.77      0.00
    1    7    8     22.11      0.00
    0    2    8    101.54      0.00
    2    2    8    -52.76      0.00
    2    4    8    -35.75      0.00
    2    6    8     44.89      0.00
    3    3    8   -197.23      0.00
    3    5    8    -47.47      0.00
    3    7    8      3.05      0.00
    0    4    8     42.39      0.00
    4    4    8    -87.10      0.00
    4    6    8     96.90      0.00
    5    5    8    -26.58      0.00
    5    7    8    -49.38      0.00
    0    6    8   -161.82      0.00
    6    6    8     21.40      0.00
    7    7    8     32.37      0.00
    0    8    8    180.97      0.00
    2    8    8    -76.60      0.00
    4    8    8     46.37      0.00
    6    8    8     -8.71      0.00
    8    8    8     22.59      0.00
    0    1    9    104.23      0.00
    1    2    9    -86.67      0.00
    1    4    9   -107.49      0.00
    1    6    9     34.24      0.00
    1    8    9    -22.39      0.00
    2    3    9   -217.06      0.00
    2    5    9    -97.32      0.00
    2    7    9    -49.34      0.00
    0    3    9    156.67      0.00
    3    4    9    -35.86      0.00
    3    6    9     85.09      0.00
    3    8    9    -32.77      0.00
    4    5    9     34.31      0.00
    4    7    9     42.00      0.00
    0    5    9    112.76      0.00
    5    6    9     -3.30      0.00
    5    8    9     29.16      0.00
    6    7    9     28.90      0.00
    0    7    9     42.42      0.00
    7    8    9      4.05      0.00
    0    9    9     18.63      0.00
    2    9    9     -4.81      0.00
    4    9    9      7.81      0.00
    6    9    9     28.08      0.00
    8    9    9     12.37      0.00
    0    0   10     84.15      0.00
    1    1   10    -75.08      0.00
    1    3   10    -61.97      0.00
    1    5   10    -17.11      0.00
    1    7   10     -3.08      0.00
    1    9   10      8.94      0.00
    0    2   10     43.46      0.00
    2    2   10    -10.12      0.00
    2    4   10    -52.69      0.00
    2    6   10     45.40      0.00
    2    8   10    -55.43      0.00
    3    3   10     36.67      0.00
    3    5   10    -16.32      0.00
    3    7   10     13.89      0.00
    3    9   10    -27.91      0.00
    0    4   10     91.97      0.00
    4    4   10    204.17      0.00
    4    6   10    -56.12      0.00
    4    8   10     15.95      0.00
    5    5   10      9.21      0.00
    5    7   10     28.55      0.00
    5    9   10     -3.09      0.00
    0    6   10    -49.09      0.00
    6    6   10    -82.42      0.00
    6    8   10      2.16      0.00
    7    7   10    -44.03      0.00
    7    9   10    -17.08      0.00
    0    8   10    -10.84      0.00
    8    8   10    -33.31      0.00
    9    9   10     33.47      0.00
    0   10   10      3.41      0.00
    2   10   10     60.06      0.00
    4   10   10    -22.16      0.00
    6   10   10     40.83      0.00
    8   10   10     -5.23      0.00
   10   10   10     43.98      0.00
    0    1   11    -11.88      0.00
    1    2   11     29.66      0.00
    1    4   11      4.49      0.00
    1    6   11      4.47      0.00
    1    8   11     21.29      0.00
    1   10   11     -2.46      0.00
    2    3   11    -21.88      0.00
    2    5   11     29.19      0.00
    2    7   11     15.98      0.00
    2    9   11    -24.28      0.00
    0    3   11     -0.12      0.00
    3    4   11     18.01      0.00
    3    6   11     42.74      0.00
    3    8   11    -34.04      0.00
    3   10   11    -12.23      0.00
    4    5   11    -68.21      0.00
    4    7   11     26.87      0.00
    4    9   11     35.82      0.00
    0    5   11    -44.90      0.00
    5    6   11    -11.16      0.00
    5    8   11     17.09      0.00
    5   10   11    -19.12      0.00
    6    7   11     27.76      0.00
    6    9   11    -31.20      0.00
    0    7   11      7.23      0.00
    7    8   11     -2.05      0.00
    7   10   11     22.55      0.00
    8    9   11    -28.84      0.00
    0    9   11      1.42      0.00
    9   10   11     -2.13      0.00
    0   11   11     73.56      0.00
    2   11   11    -26.49      0.00
    4   11   11    -26.00      0.00
    6   11   11     -2.60      0.00
    8   11   11     16.26      0.00
   10   11   11    -20.05      0.00
    0    0   12    167.08      0.00
    1    1   12      1.34      0.00
    1    3   12     -2.83      0.00
    1    5   12     72.19      0.00
    1    7   12     33.30      0.00
    1    9   12     23.59      0.00
    1   11   12     15.17      0.00
    0    2   12     38.98      0.00
    2    2   12     19.84      0.00
    2    4   12     14.30      0.00
    2    6   12      7.11      0.00
    2    8   12    -16.26      0.00
    2   10   12    -14.93      0.00
    3    3   12      0.81      0.00
    3    5   12    -10.79      0.00
    3    7   12      4.52      0.00
    3    9   12      0.54      0.00
    3   11   12     15.34      0.00
    0    4   12     59.12      0.00
    4    4   12    -46.08      0.00
    4    6   12     10.94      0.00
    4    8   12     22.15      0.00
    4   10   12     47.45      0.00
    5    5   12    -14.38      0.00
    5    7   12     11.44      0.00
    5    9   12     -5.99      0.00
    5   11   12     23.53      0.00
    0    6   12      9.01      0.00
    6    6   12     10.00      0.00
    6    8   12    -41.30      0.00
    6   10   12      0.22      0.00
    7    7   12     21.00      0.00
    7    9   12      6.99      0.00
    7   11   12    -24.41      0.00
    0    8   12     42.64      0.00
    8    8   12     24.10      0.00
    8   10   12    -15.32      0.00
    9    9   12    -33.83      0.00
    9   11   12    123.50      0.00
    0   10   12     -1.37      0.00
   10   10   12    -16.89      0.00
   11   11   12    -31.20      0.00
    0   12   12     45.02      0.00
    2   12   12    -11.11      0.00
    4   12   12    -33.71      0.00
    6   12   12    -26.34      0.00
    8   12   12     61.08      0.00
   10   12   12    -25.30      0.00
   12   12   12    -10.30      0.00
    0    1   13    -34.07      0.00
    1    2   13     34.96      0.00
    1    4   13     38.74      0.00
    1    6   13      0.02      0.00
    1    8   13      9.07      0.00
    1   10   13      0.52      0.00
    1   12   13    -14.32      0.00
    2    3   13    -18.54      0.00
    2    5   13      2.32      0.00
    2    7   13     -8.99      0.00
    2    9   13     11.49      0.00
    2   11   13     17.06      0.00
    0    3   13     70.15      0.00
    3    4   13     -3.67      0.00
    3    6   13     -2.25      0.00
    3    8   13    -32.34      0.00
    3   10   13     -8.09      0.00
    3   12   13     -0.41      0.00
    4    5   13     12.18      0.00
    4    7   13     12.80      0.00
    4    9   13     -8.42      0.00
    4   11   13      8.64      0.00
    0    5   13     14.86      0.00
    5    6   13     -5.91      0.00
    5    8   13     -9.49      0.00
    5   10   13    -24.70      0.00
    5   12   13    -44.44      0.00
    6    7   13      2.31      0.00
    6    9   13      2.59      0.00
    6   11   13     25.80      0.00
    0    7   13     -4.66      0.00
    7    8   13     20.29      0.00
    7   10   13    -17.09      0.00
    7   12   13   -106.68      0.00
    8    9   13     12.40      0.00
    8   11   13     18.65      0.00
    0    9   13      9.40      0.00
    9   10   13     -0.28      0.00
    9   12   13    -45.76      0.00
   10   11   13    105.40      0.00
    0   11   13    -55.68      0.00
   11   12   13    -35.26      0.00
    0   13   13     50.74      0.00
    2   13   13     44.58      0.00
    4   13   13      8.58      0.00
    6   13   13    -45.22      0.00
    8   13   13     26.44      0.00
   10   13   13      2.75      0.00
   12   13   13      3.92      0.00
    0    0   14    -51.03      0.00
    1    1   14      7.02      0.00
    1    3   14     -0.98      0.00
    1    5   14     -5.88      0.00
    1    7   14     -7.51      0.00
    1    9   14    -20.17      0.00
    1   11   14     14.36      0.00
    1   13   14    128.10      0.00
    0    2   14    -10.61      0.00
    2    2   14    -54.52      0.00
    2    4   14      8.85      0.00
    2    6   14    -57.30      0.00
    2    8   14    -12.35      0.00
    2   10   14     24.77      0.00
    2   12   14     -8.72      0.00
    3    3   14     33.77      0.00
    3    5   14      3.70      0.00
    3    7   14      3.38      0.00
    3    9   14     -9.08      0.00
    3   11   14    -15.75      0.00
    3   13   14     54.59      0.00
    0    4   14    -41.10      0.00
    4    4   14    -23.48      0.00
    4    6   14     44.92      0.00
    4    8   14      5.00      0.00
    4   10   14      2.86      0.00
    4   12   14    -32.78      0.00
    5    5   14    -24.55      0.00
    5    7   14     19.29      0.00
    5    9   14    -17.20      0.00
    5   11   14    -40.47      0.00
    5   13   14     31.31      0.00
    0    6   14     27.83      0.00
    6    6   14    -35.75      0.00
    6    8   14     53.92      0.00
    6   10   14     43.27      0.00
    6   12   14     19.21      0.00
    7    7   14    -39.67      0.00
    7    9   14     -4.10      0.00
    7   11   14   -119.07      0.00
    7   13   14     16.88      0.00
    0    8   14    -34.72      0.00
    8    8   14    -43.61      0.00
    8   10   14   -153.90      0.00
    8   12   14    -34.78      0.00
    9    9   14   -105.79      0.00
    9   11   14    -41.73      0.00
    9   13   14    -17.88      0.00
    0   10   14     47.98      0.00
   10   10   14      8.60      0.00
   10   12   14      6.27      0.00
   11   11   14     17.72      0.00
   11   13   14     18.31      0.00
    0   12   14     20.01      0.00
   12   12   14     28.63      0.00
   13   13   14     15.10      0.00
    0   14   14     37.27      0.00
    2   14   14    -23.48      0.00
    4   14   14      4.50      0.00
    6   14   14      2.51      0.00
    8   14   14     44.62      0.00
   10   14   14     11.09      0.00
   12   14   14    -10.55      0.00
   14   14   14     26.56      0.00
    0    1   15     50.01      0.00
    1    2   15    -26.22      0.00
    1    4   15     10.68      0.00
    1    6   15    -10.18      0.00
    1    8   15      1.94      0.00
    1   10   15    -40.72      0.00
    1   12   15    -99.39      0.00
    1   14   15     -4.78      0.00
    2    3   15    -12.48      0.00
    2    5   15     13.67      0.00
    2    7   15     -7.04      0.00
    2    9   15    -10.40      0.00
    2   11   15     14.87      0.00
    2   13   15    -11.61      0.00
    0    3   15     14.12      0.00
    3    4   15     -0.69      0.00
    3    6   15      7.05      0.00
    3    8   15     11.07      0.00
    3   10   15    -50.12      0.00
    3   12   15     12.89      0.00
    3   14   15     13.92      0.00
    4    5   15    -26.02      0.00
    4    7   15     -5.40      0.00
    4    9   15      3.96      0.00
    4   11   15     51.60      0.00
    4   13   15     19.14      0.00
    0    5   15     -6.41      0.00
    5    6   15     27.97      0.00
    5    8   15     20.21      0.00
    5   10   15     -6.54      0.00
    5   12   15     51.16      0.00
    5   14   15     26.50      0.00
    6    7   15    -25.10      0.00
    6    9   15     56.93      0.00
    6   11   15    100.74      0.00
    6   13   15     -2.21      0.00
    0    7   15     -7.55      0.00
    7    8   15     97.87      0.00
    7   10   15     42.91      0.00
    7   12   15      9.13      0.00
    7   14   15    -16.26      0.00
    8    9   15    100.09      0.00
    8   11   15     17.03      0.00
    8   13   15      3.94      0.00
    0    9   15     29.20      0.00
    9   10   15     -2.45      0.00
    9   12   15     -8.11      0.00
    9   14   15      4.05      0.00
   10   11   15     10.54      0.00
   10   13   15    -10.50      0.00
    0   11   15    -51.11      0.00
   11   12   15    -16.89      0.00
   11   14   15      7.61      0.00
   12   13   15      1.69      0.00
    0   13   15    -37.57      0.00
   13   14   15      1.15      0.00
    0   15   15     60.13      0.00
    2   15   15     -1.12      0.00
    4   15   15    -24.07      0.00
    6   15   15     -8.27      0.00
    8   15   15     12.60      0.00
   10   15   15    -14.11      0.00
   12   15   15      1.13      0.00
   14   15   15     10.34      0.00
    0    0   16     81.46      0.00
    1    1   16    -16.98      0.00
    1    3   16    -11.93      0.00
    1    5   16    -13.13      0.00
    1    7   16     -1.51      0.00
    1    9   16    -25.22      0.00
    1   11   16      6.65      0.00
    1   13   16     19.50      0.00
    1   15   16     26.36      0.00
    0    2   16     20.22      0.00
    2    2   16      0.41      0.00
    2    4   16     32.68      0.00
    2    6   16    -33.27      0.00
    2    8   16     13.08      0.00
    2   10   16     45.91      0.00
    2   12   16      0.35      0.00
    2   14   16    -40.05      0.00
    3    3   16     17.80      0.00
    3    5   16      2.20      0.00
    3    7   16     18.29      0.00
    3    9   16      7.51      0.00
    3   11   16     48.53      0.00
    3   13   16     -0.52      0.00
    3   15   16     17.15      0.00
    0    4   16      2.43      0.00
    4    4   16    -10.52      0.00
    4    6   16    -27.62      0.00
    4    8   16    -53.61      0.00
    4   10   16    -12.45      0.00
    4   12   16     -1.44      0.00
    4   14   16     17.94      0.00
    5    5   16     40.72      0.00
    5    7   16     43.91      0.00
    5    9   16   -144.42      0.00
    5   11   16    -18.35      0.00
    5   13   16     -8.18      0.00
    5   15   16     -1.33      0.00
    0    6   16      7.21      0.00
    6    6   16     -7.78      0.00
    6    8   16     28.94      0.00
    6   10   16    -23.94      0.00
    6   12   16      3.86      0.00
    6   14   16      4.23      0.00
    7    7   16    -58.53      0.00
    7    9   16    -27.93      0.00
    7   11   16      1.13      0.00
    7   13   16      3.01      0.00
    7   15   16     14.99      0.00
    0    8   16    -46.31      0.00
    8    8   16     90.64      0.00
    8   10   16    -24.79      0.00
    8   12   16     -6.39      0.00
    8   14   16     15.91      0.00
    9    9   16     26.81      0.00
    9   11   16      5.51      0.00
    9   13   16      1.66      0.00
    9   15   16      3.23      0.00
    0   10   16     41.87      0.00
   10   10   16     -0.81      0.00
   10   12   16      1.00      0.00
   10   14   16     -5.15      0.00
   11   11   16      5.79      0.00
   11   13   16    -10.76      0.00
   11   15   16      3.21      0.00
    0   12   16     16.17      0.00
   12   12   16      0.43      0.00
   12   14   16    -23.13      0.00
   13   13   16     10.33      0.00
   13   15   16     25.28      0.00
    0   14   16    -47.89      0.00
   14   14   16     18.09      0.00
   15   15   16    -19.09      0.00
    0   16   16     -5.38      0.00
    2   16   16     -9.02      0.00
    4   16   16     -2.64      0.00
    6   16   16    -11.83      0.00
    8   16   16     -2.82      0.00
   10   16   16     -8.19      0.00
   12   16   16     -0.69      0.00
   14   16   16      6.40      0.00
   16   16   16     -6.38      0.00
    0    1   17    -15.54      0.00
    1    2   17     18.55      0.00
    1    4   17    -29.99      0.00
    1    6   17      5.47      0.00
    1    8   17    -41.61      0.00
    1   10   17    -27.65      0.00
    1   12   17    -21.97      0.00
    1   14   17     -4.95      0.00
    1   16   17      3.08      0.00
    2    3   17    -33.69      0.00
    2    5   17    -20.05      0.00
    2    7   17     18.55      0.00
    2    9   17      0.81      0.00
    2   11   17      7.84      0.00
    2   13   17     -8.39      0.00
    2   15   17    -34.29      0.00
    0    3   17      1.27      0.00
    3    4   17     14.31      0.00
    3    6   17     23.12      0.00
    3    8   17    154.45      0.00
    3   10   17    -35.70      0.00
    3   12   17    -11.40      0.00
    3   14   17      4.94      0.00
    3   16   17    -14.54      0.00
    4    5   17      7.61      0.00
    4    7   17     81.07      0.00
    4    9   17    -32.77      0.00
    4   11   17      4.78      0.00
    4   13   17     21.35      0.00
    4   15   17     14.24      0.00
    0    5   17     29.71      0.00
    5    6   17    -34.31      0.00
    5    8   17     36.84      0.00
    5   10   17    -16.79      0.00
    5   12   17     -6.55      0.00
    5   14   17     10.49      0.00
    5   16   17     -6.38      0.00
    6    7   17    -40.51      0.00
    6    9   17    -16.76      0.00
    6   11   17      3.24      0.00
    6   13   17     -2.60      0.00
    6   15   17     -1.40      0.00
    0    7   17    -30.22      0.00
    7    8   17    -21.40      0.00
    7   10   17     13.78      0.00
    7   12   17     13.95      0.00
    7   14   17    -20.55      0.00
    7   16   17    -10.53      0.00
    8    9   17     -9.81      0.00
    8   11   17    -12.66      0.00
    8   13   17      2.65      0.00
    8   15   17      0.19      0.00
    0    9   17     39.65      0.00
    9   10   17      0.91      0.00
    9   12   17      7.05      0.00
    9   14   17     -7.04      0.00
    9   16   17     -2.57      0.00
   10   11   17     -1.84      0.00
   10   13   17      5.77      0.00
   10   15   17    -11.83      0.00
    0   11   17     20.16      0.00
   11   12   17      8.57      0.00
   11   14   17     18.12      0.00
   11   16   17      4.12      0.00
   12   13   17     -8.08      0.00
   12   15   17    -17.65      0.00
    0   13   17     14.36      0.00
   13   14   17      3.08      0.00
   13   16   17     -0.29      0.00
   14   15   17      4.15      0.00
    0   15   17     20.86      0.00
   15   16   17     -1.78      0.00
    0   17   17     13.52      0.00
    2   17   17     -9.30      0.00
    4   17   17      0.16      0.00
    6   17   17     -2.49      0.00
    8   17   17     17.80      0.00
   10   17   17     28.52      0.00
   12   17   17     -3.18      0.00
   14   17   17     11.13      0.00
   16   17   17     14.25      0.00
    0    0   18    100.58      0.00
    1    1   18     -6.88      0.00
    1    3   18    -43.72      0.00
    1    5   18     23.05      0.00
    1    7   18    -74.63      0.00
    1    9   18    -14.88      0.00
    1   11   18     18.82      0.00
    1   13   18    -17.22      0.00
    1   15   18     -6.80      0.00
    1   17   18      5.63      0.00
    0    2   18    -51.13      0.00
    2    2   18     24.29      0.00
    2    4   18     12.26      0.00
    2    6   18    -94.37      0.00
    2    8   18    -56.65      0.00
    2   10   18    -33.27      0.00
    2   12   18      9.65      0.00
    2   14   18     17.96      0.00
    2   16   18     -8.25      0.00
    3    3   18     79.30      0.00
    3    5   18    105.59      0.00
    3    7   18    -19.06      0.00
    3    9   18      9.41      0.00
    3   11   18    -15.84      0.00
    3   13   18    -18.34      0.00
    3   15   18     12.51      0.00
    3   17   18     11.77      0.00
    0    4   18     37.60      0.00
    4    4   18    104.76      0.00
    4    6   18     -8.87      0.00
    4    8   18     24.55      0.00
    4   10   18     -1.48      0.00
    4   12   18     -3.51      0.00
    4   14   18     -5.19      0.00
    4   16   18     13.95      0.00
    5    5   18    -55.23      0.00
    5    7   18    -21.71      0.00
    5    9   18     -7.96      0.00
    5   11   18     11.11      0.00
    5   13   18     27.48      0.00
    5   15   18      6.96      0.00
    5   17   18      1.77      0.00
    0    6   18     66.82      0.00
    6    6   18     30.85      0.00
    6    8   18     18.31      0.00
    6   10   18    -18.12      0.00
    6   12   18      7.03      0.00
    6   14   18    -15.00      0.00
    6   16   18     -3.06      0.00
    7    7   18      4.30      0.00
    7    9   18      1.62      0.00
    7   11   18     -4.12      0.00
    7   13   18      2.75      0.00
    7   15   18      6.06      0.00
    7   17   18      1.64      0.00
    0    8   18     50.90      0.00
    8    8   18      9.02      0.00
    8   10   18     -5.97      0.00
    8   12   18     10.08      0.00
    8   14   18     16.65      0.00
    8   16   18      7.13      0.00
    9    9   18      4.27      0.00
    9   11   18     12.57      0.00
    9   13   18      4.71      0.00
    9   15   18    -22.67      0.00
    9   17   18      3.22      0.00
    0   10   18     -5.70      0.00
   10   10   18     15.57      0.00
   10   12   18      4.86      0.00
   10   14   18      4.62      0.00
   10   16   18     -2.04      0.00
   11   11   18     10.22      0.00
   11   13   18     -5.92      0.00
   11   15   18      9.38      0.00
   11   17   18      7.82      0.00
    0   12   18     45.32      0.00
   12   12   18     11.94      0.00
   12   14   18     -3.53      0.00
   12   16   18      4.80      0.00
   13   13   18      6.46      0.00
   13   15   18      3.10      0.00
   13   17   18      7.78      0.00
    0   14   18     11.51      0.00
   14   14   18      3.02      0.00
   14   16   18     10.84      0.00
   15   15   18      2.93      0.00
   15   17   18     -0.18      0.00
    0   16   18    -11.77      0.00
   16   16   18     -7.73      0.00
   17   17   18     -5.11      0.00
    0   18   18     30.59      0.00
    2   18   18     11.17      0.00
    4   18   18    -15.54      0.00
    6   18   18    -16.00      0.00
    8   18   18      6.35      0.00
   10   18   18    -11.87      0.00
   12   18   18      3.01      0.00
   14   18   18      9.70      0.00
   16   18   18    -16.98      0.00
   18   18   18    -11.02      0.00
    0    1   19    144.56      0.00
    1    2   19   -136.13      0.00
    1    4   19    -41.22      0.00
    1    6   19     25.68      0.00
    1    8   19    -30.84      0.00
    1   10   19     -4.50      0.00
    1   12   19      7.93      0.00
    1   14   19      0.92      0.00
    1   16   19     -2.53      0.00
    1   18   19      6.83      0.00
    2    3   19      4.51      0.00
    2    5   19     36.44      0.00
    2    7   19    -14.83      0.00
    2    9   19    -13.68      0.00
    2   11   19     -1.43      0.00
    2   13   19     11.22      0.00
    2   15   19    -19.32      0.00
    2   17   19      2.15      0.00
    0    3   19    -12.71      0.00
    3    4   19     27.10      0.00
    3    6   19     -9.51      0.00
    3    8   19      4.09      0.00
    3   10   19      8.16      0.00
    3   12   19     11.53      0.00
    3   14   19      0.52      0.00
    3   16   19     -8.96      0.00
    3   18   19     21.91      0.00
    4    5   19      6.05      0.00
    4    7   19      0.66      0.00
    4    9   19      5.23      0.00
    4   11   19     -3.45      0.00
    4   13   19     -9.04      0.00
    4   15   19     -0.94      0.00
    4   17   19      2.94      0.00
    0    5   19    -47.50      0.00
    5    6   19      7.78      0.00
    5    8   19     -6.13      0.00
    5   10   19     27.82      0.00
    5   12   19    -12.98      0.00
    5   14   19    -21.34      0.00
    5   16   19     23.53      0.00
    5   18   19     12.55      0.00
    6    7   19    -11.96      0.00
    6    9   19    -10.49      0.00
    6   11   19     -4.84      0.00
    6   13   19      9.69      0.00
    6   15   19      0.43      0.00
    6   17   19      3.31      0.00
    0    7   19     17.01      0.00
    7    8   19      4.84      0.00
    7   10   19      1.77      0.00
    7   12   19    -15.78      0.00
    7   14   19      9.66      0.00
    7   16   19     -6.01      0.00
    7   18   19    -16.12      0.00
    8    9   19     14.12      0.00
    8   11   19      7.37      0.00
    8   13   19    -15.32      0.00
    8   15   19      5.81      0.00
    8   17   19     -3.56      0.00
    0    9   19     26.81      0.00
    9   10   19    -10.86      0.00
    9   12   19    -11.14      0.00
    9   14   19      6.80      0.00
    9   16   19     -4.18      0.00
    9   18   19     -7.50      0.00
   10   11   19     -0.46      0.00
   10   13   19      1.41      0.00
   10   15   19    -10.32      0.00
   10   17   19     -4.13      0.00
    0   11   19     -7.88      0.00
   11   12   19     -9.67      0.00
   11   14   19     -2.16      0.00
   11   16   19      0.22      0.00
   11   18   19     -3.44      0.00
   12   13   19      6.85      0.00
   12   15   19     -3.64      0.00
   12   17   19      4.64      0.00
    0   13   19    -23.05      0.00
   13   14   19     -2.91      0.00
   13   16   19     -8.38      0.00
   13   18   19     -6.35      0.00
   14   15   19     -2.74      0.00
   14   17   19      5.21      0.00
    0   15   19     -2.66      0.00
   15   16   19     10.21      0.00
   15   18   19     -8.54      0.00
   16   17   19     -1.45      0.00
    0   17   19    -11.50      0.00
   17   18   19      4.50      0.00
    0   19   19     10.86      0.00
    2   19   19      5.46      0.00
    4   19   19     12.95      0.00
    6   19   19     -2.58      0.00
    8   19   19      9.97      0.00
   10   19   19    -11.25      0.00
   12   19   19      4.67      0.00
   14   19   19     -6.63      0.00
   16   19   19      2.78      0.00
   18   19   19      4.07      0.00
    0    0   20    143.32      0.00
    1    1   20     -2.70      0.00
    1    3   20     -5.07      0.00
    1    5   20    -14.54      0.00
    1    7   20     15.23      0.00
    1    9   20     -3.72      0.00
    1   11   20      8.30      0.00
    1   13   20     11.54      0.00
    1   15   20      8.13      0.00
    1   17   20     12.22      0.00
    1   19   20      1.71      0.00
    0    2   20    -40.69      0.00
    2    2   20    -12.57      0.00
    2    4   20     -4.20      0.00
    2    6   20    -10.91      0.00
    2    8   20      9.50      0.00
    2   10   20     21.84      0.00
    2   12   20    -16.68      0.00
    2   14   20     -8.19      0.00
    2   16   20    -12.71      0.00
    2   18   20      1.83      0.00
    3    3   20    -11.82      0.00
    3    5   20     23.96      0.00
    3    7   20     14.62      0.00
    3    9   20      1.97      0.00
    3   11   20      5.18      0.00
    3   13   20      0.75      0.00
    3   15   20    -20.15      0.00
    3   17   20    -17.23      0.00
    3   19   20    -19.62      0.00
    0    4   20     22.45      0.00
    4    4   20    -34.15      0.00
    4    6   20    -16.04      0.00
    4    8   20     -7.85      0.00
    4   10   20     -8.51      0.00
    4   12   20      8.54      0.00
    4   14   20     12.52      0.00
    4   16   20     -4.80      0.00
    4   18   20     -1.49      0.00
    5    5   20     14.68      0.00
    5    7   20     19.70      0.00
    5    9   20     -5.90      0.00
    5   11   20     -9.10      0.00
    5   13   20      0.05      0.00
    5   15   20    -14.41      0.00
    5   17   20      5.37      0.00
    5   19   20     -8.91      0.00
    0    6   20    -11.13      0.00
    6    6   20     14.47      0.00
    6    8   20    -12.38      0.00
    6   10   20     -3.16      0.00
    6   12   20      3.01      0.00
    6   14   20     -1.59      0.00
    6   16   20     -7.74      0.00
    6   18   20     -6.42      0.00
    7    7   20     -3.48      0.00
    7    9   20     10.42      0.00
    7   11   20      9.73      0.00
    7   13   20     -3.94      0.00
    7   15   20     -7.66      0.00
    7   17   20     -3.97      0.00
    7   19   20      0.63      0.00
    0    8   20      8.05      0.00
    8    8   20      4.32      0.00
    8   10   20     -7.42      0.00
    8   12   20     11.03      0.00
    8   14   20     -6.03      0.00
    8   16   20      0.90      0.00
    8   18   20      3.01      0.00
    9    9   20      1.16      0.00
    9   11   20     -3.53      0.00
    9   13   20      5.59      0.00
    9   15   20     -0.07      0.00
    9   17   20      0.22      0.00
    9   19   20     -2.71      0.00
    0   10   20    -12.66      0.00
   10   10   20     16.98      0.00
   10   12   20      8.51      0.00
   10   14   20      5.16      0.00
   10   16   20     -5.14      0.00
   10   18   20      0.62      0.00
   11   11   20     -3.42      0.00
   11   13   20      2.34      0.00
   11   15   20      3.56      0.00
   11   17   20     -2.88      0.00
   11   19   20     -0.60      0.00
    0   12   20     41.07      0.00
   12   12   20    -18.55      0.00
   12   14   20      3.04      0.00
   12   16   20      1.01      0.00
   12   18   20     10.66      0.00
   13   13   20     -8.60      0.00
   13   15   20      0.52      0.00
   13   17   20      3.01      0.00
   13   19   20     -6.40      0.00
    0   14   20     12.76      0.00
   14   14   20      7.18      0.00
   14   16   20      0.72      0.00
   14   18   20     -9.09      0.00
   15   15   20      9.65      0.00
   15   17   20     -8.66      0.00
   15   19   20      1.19      0.00
    0   16   20     15.24      0.00
   16   16   20    -17.91      0.00
   16   18   20    -12.55      0.00
   17   17   20     -3.50      0.00
   17   19   20      3.43      0.00
    0   18   20      8.81      0.00
   18   18   20      5.79      0.00
   19   19   20     11.37      0.00
    0   20   20     13.30      0.00
    2   20   20    -25.93      0.00
    4   20   20      0.11      0.00
    6   20   20    -16.13      0.00
    8   20   20     10.67      0.00
   10   20   20     -8.34      0.00
   12   20   20     13.61      0.00
   14   20   20     -3.57      0.00
   16   20   20      8.21      0.00
   18   20   20     -6.02      0.00
   20   20   20    -17.01      0.00
    0    1   21     -4.54      0.00
    1    2   21      2.56      0.00
    1    4   21     -7.66      0.00
    1    6   21      3.84      0.00
    1    8   21      5.51      0.00
    1   10   21     -0.13      0.00
    1   12   21      4.70      0.00
    1   14   21    -11.48      0.00
    1   16   21     -6.80      0.00
    1   18   21    -11.89      0.00
    1   20   21      7.87      0.00
    2    3   21     -9.58      0.00
    2    5   21     -6.53      0.00
    2    7   21    -14.94      0.00
    2    9   21      0.70      0.00
    2   11   21     -3.63      0.00
    2   13   21      2.01      0.00
    2   15   21    -22.05      0.00
    2   17   21     -3.08      0.00
    2   19   21      7.16      0.00
    0    3   21    -14.11      0.00
    3    4   21     -0.06      0.00
    3    6   21     -9.53      0.00
    3    8   21      9.08      0.00
    3   10   21     -9.52      0.00
    3   12   21     -8.19      0.00
    3   14   21      5.81      0.00
    3   16   21      9.81      0.00
    3   18   21     16.09      0.00
    3   20   21      0.06      0.00
    4    5   21     -0.07      0.00
    4    7   21     20.32      0.00
    4    9   21      1.46      0.00
    4   11   21      4.40      0.00
    4   13   21      3.35      0.00
    4   15   21     15.62      0.00
    4   17   21     -2.31      0.00
    4   19   21     10.71      0.00
    0    5   21     21.53      0.00
    5    6   21    -22.25      0.00
    5    8   21      6.27      0.00
    5   10   21    -11.98      0.00
    5   12   21      9.92      0.00
    5   14   21      7.29      0.00
    5   16   21     -0.17      0.00
    5   18   21     -3.77      0.00
    5   20   21    -15.56      0.00
    6    7   21     -9.27      0.00
    6    9   21     10.98      0.00
    6   11   21     10.35      0.00
    6   13   21     -3.89      0.00
    6   15   21      4.30      0.00
    6   17   21      4.24      0.00
    6   19   21    -11.22      0.00
    0    7   21     10.25      0.00
    7    8   21     12.60      0.00
    7   10   21      7.18      0.00
    7   12   21    -21.08      0.00
    7   14   21      0.51      0.00
    7   16   21     10.82      0.00
    7   18   21     -3.48      0.00
    7   20   21    -14.14      0.00
    8    9   21     -9.70      0.00
    8   11   21     -5.43      0.00
    8   13   21     -2.10      0.00
    8   15   21     13.13      0.00
    8   17   21     -3.74      0.00
    8   19   21      2.26      0.00
    0    9   21     -7.45      0.00
    9   10   21      1.60      0.00
    9   12   21      1.81      0.00
    9   14   21     -0.90      0.00
    9   16   21     -0.14      0.00
    9   18   21      2.75      0.00
    9   20   21      4.74      0.00
   10   11   21      3.90      0.00
   10   13   21     -6.96      0.00
   10   15   21     -3.48      0.00
   10   17   21     -1.71      0.00
   10   19   21      4.64      0.00
    0   11   21     14.74      0.00
   11   12   21      6.00      0.00
   11   14   21     10.63      0.00
   11   16   21     -2.41      0.00
   11   18   21      4.70      0.00
   11   20   21     -5.75      0.00
   12   13   21     -5.89      0.00
   12   15   21      6.95      0.00
   12   17   21     -7.41      0.00
   12   19   21      5.24      0.00
    0   13   21     10.20      0.00
   13   14   21     14.87      0.00
   13   16   21      5.66      0.00
   13   18   21      3.57      0.00
   13   20   21     -2.95      0.00
   14   15   21     -2.54      0.00
   14   17   21     -1.04      0.00
   14   19   21     -2.65      0.00
    0   15   21      8.03      0.00
   15   16   21      4.97      0.00
   15   18   21     -2.31      0.00
   15   20   21     -0.80      0.00
   16   17   21     -5.16      0.00
   16   19   21     -0.07      0.00
    0   17   21      8.55      0.00
   17   18   21     -3.32      0.00
   17   20   21     -5.95      0.00
   18   19   21     -1.91      0.00
    0   19   21     -0.49      0.00
   19   20   21      2.03      0.00
    0   21   21     -3.75      0.00
    2   21   21     -1.48      0.00
    4   21   21     10.37      0.00
    6   21   21    -18.30      0.00
    8   21   21      2.68      0.00
   10   21   21      3.08      0.00
   12   21   21      1.52      0.00
   14   21   21     -9.45      0.00
   16   21   21      7.03      0.00
   18   21   21      7.67      0.00
   20   21   21     -2.36      0.00
    0    0   22    -34.18      0.00
    1    1   22      1.71      0.00
    1    3   22     10.20      0.00
    1    5   22     -8.19      0.00
    1    7   22      1.68      0.00
    1    9   22      6.26      0.00
    1   11   22      8.10      0.00
    1   13   22     -1.76      0.00
    1   15   22      3.57      0.00
    1   17   22     14.33      0.00
    1   19   22      0.40      0.00
    1   21   22     -3.00      0.00
    0    2   22     -2.63      0.00
    2    2   22     -5.23      0.00
    2    4   22      5.31      0.00
    2    6   22      4.45      0.00
    2    8   22    -19.44      0.00
    2   10   22      4.40      0.00
    2   12   22      7.81      0.00
    2   14   22     12.23      0.00
    2   16   22    -15.18      0.00
    2   18   22      7.00      0.00
    2   20   22     -2.75      0.00
    3    3   22     -0.18      0.00
    3    5   22      1.42      0.00
    3    7   22     -6.60      0.00
    3    9   22      4.25      0.00
    3   11   22     -2.11      0.00
    3   13   22     -0.03      0.00
    3   15   22     21.93      0.00
    3   17   22     -2.74      0.00
    3   19   22     -1.50      0.00
    3   21   22     10.52      0.00
    0    4   22     -2.61      0.00
    4    4   22     -1.68      0.00
    4    6   22     22.50      0.00
    4    8   22    -12.60      0.00
    4   10   22     -7.81      0.00
    4   12   22      6.17      0.00
    4   14   22      1.50      0.00
    4   16   22     -0.77      0.00
    4   18   22     -3.22      0.00
    4   20   22      5.55      0.00
    5    5   22     11.49      0.00
    5    7   22     10.40      0.00
    5    9   22      9.32      0.00
    5   11   22      2.19      0.00
    5   13   22     -6.47      0.00
    5   15   22     12.25      0.00
    5   17   22     12.45      0.00
    5   19   22      8.31      0.00
    5   21   22      1.97      0.00
    0    6   22      5.81      0.00
    6    6   22     -3.79      0.00
    6    8   22     -4.46      0.00
    6   10   22     -5.06      0.00
    6   12   22      2.02      0.00
    6   14   22     11.26      0.00
    6   16   22     -5.09      0.00
    6   18   22      2.35      0.00
    6   20   22     -6.25      0.00
    7    7   22      0.07      0.00
    7    9   22      3.93      0.00
    7   11   22      2.67      0.00
    7   13   22    -15.68      0.00
    7   15   22     11.41      0.00
    7   17   22     -2.30      0.00
    7   19   22     -5.40      0.00
    7   21   22     -7.62      0.00
    0    8   22     11.55      0.00
    8    8   22     15.37      0.00
    8   10   22     -5.81      0.00
    8   12   22      5.34      0.00
    8   14   22     -9.01      0.00
    8   16   22      2.48      0.00
    8   18   22      1.01      0.00
    8   20   22      4.24      0.00
    9    9   22      0.30      0.00
    9   11   22     11.57      0.00
    9   13   22     -6.82      0.00
    9   15   22      2.97      0.00
    9   17   22     -2.73      0.00
    9   19   22     -3.19      0.00
    9   21   22      0.33      0.00
    0   10   22    -11.26      0.00
   10   10   22     25.26      0.00
   10   12   22     -5.42      0.00
   10   14   22      0.04      0.00
   10   16   22     -2.39      0.00
   10   18   22     -6.84      0.00
   10   20   22      0.14      0.00
   11   11   22      1.13      0.00
   11   13   22      9.00      0.00
   11   15   22     10.49      0.00
   11   17   22      5.17      0.00
   11   19   22    -10.16      0.00
   11   21   22      2.40      0.00
    0   12   22      5.60      0.00
   12   12   22     -5.53      0.00
   12   14   22      6.27      0.00
   12   16   22     -2.07      0.00
   12   18   22     -7.43      0.00
   12   20   22     10.22      0.00
   13   13   22     -1.97      0.00
   13   15   22     -4.40      0.00
   13   17   22    -11.28      0.00
   13   19   22      0.01      0.00
   13   21   22     -3.06      0.00
    0   14   22      7.05      0.00
   14   14   22    -15.68      0.00
   14   16   22      1.45      0.00
   14   18   22     -4.89      0.00
   14   20   22    -11.27      0.00
   15   15   22     -7.99      0.00
   15   17   22      3.51      0.00
   15   19   22     -5.51      0.00
   15   21   22     -2.70      0.00
    0   16   22      4.26      0.00
   16   16   22      7.07      0.00
   16   18   22    -13.20      0.00
   16   20   22      0.26      0.00
   17   17   22      4.31      0.00
   17   19   22     -8.50      0.00
   17   21   22     -1.84      0.00
    0   18   22     19.00      0.00
   18   18   22      1.00      0.00
   18   20   22      9.77      0.00
   19   19   22      7.39      0.00
   19   21   22     -6.12      0.00
    0   20   22     -6.68      0.00
   20   20   22    -11.98      0.00
   21   21   22    -18.58      0.00
    0   22   22     -2.78      0.00
    2   22   22      7.62      0.00
    4   22   22    -22.81      0.00
    6   22   22     -0.02      0.00
    8   22   22      9.05      0.00
   10   22   22     -5.77      0.00
   12   22   22     19.13      0.00
   14   22   22     20.57      0.00
   16   22   22    -10.76      0.00
   18   22   22      4.38      0.00
   20   22   22    -29.69      0.00
   22   22   22      2.59      0.00
    0    1   23     -0.36      0.00
    1    2   23     -0.11      0.00
    1    4   23      6.46      0.00
    1    6   23     -5.27      0.00
    1    8   23     -1.89      0.00
    1   10   23     -2.30      0.00
    1   12   23     10.49      0.00
    1   14   23     -6.06      0.00
    1   16   23     -8.59      0.00
    1   18   23     -4.04      0.00
    1   20   23     -7.76      0.00
    1   22   23     11.71      0.00
    2    3   23     -8.93      0.00
    2    5   23     -1.19      0.00
    2    7   23     -0.11      0.00
    2    9   23    -13.46      0.00
    2   11   23     -4.50      0.00
    2   13   23      4.74      0.00
    2   15   23     -8.64      0.00
    2   17   23    -16.19      0.00
    2   19   23      0.41      0.00
    2   21   23    -14.31      0.00
    0    3   23     13.23      0.00
    3    4   23    -11.67      0.00
    3    6   23     -0.96      0.00
    3    8   23     -5.01      0.00
    3   10   23      6.57      0.00
    3   12   23    -13.25      0.00
    3   14   23    -18.47      0.00
    3   16   23      3.91      0.00
    3   18   23     -4.54      0.00
    3   20   23      9.08      0.00
    3   22   23      2.27      0.00
    4    5   23     -1.71      0.00
    4    7   23      0.38      0.00
    4    9   23      4.61      0.00
    4   11   23      8.63      0.00
    4   13   23     -5.50      0.00
    4   15   23      6.25      0.00
    4   17   23     16.02      0.00
    4   19   23     -4.26      0.00
    4   21   23      7.37      0.00
    0    5   23     -6.50      0.00
    5    6   23      2.94      0.00
    5    8   23     13.23      0.00
    5   10   23      1.67      0.00
    5   12   23     -1.39      0.00
    5   14   23      2.92      0.00
    5   16   23     -6.28      0.00
    5   18   23      1.79      0.00
    5   20   23     -0.44      0.00
    5   22   23     -7.78      0.00
    6    7   23    -13.33      0.00
    6    9   23      5.11      0.00
    6   11   23     -1.58      0.00
    6   13   23     -7.09      0.00
    6   15   23     -0.62      0.00
    6   17   23      9.72      0.00
    6   19   23      5.02      0.00
    6   21   23     -7.52      0.00
    0    7   23     -3.77      0.00
    7    8   23      5.29      0.00
    7   10   23      1.51      0.00
    7   12   23     -1.45      0.00
    7   14   23     -6.96      0.00
    7   16   23      6.13      0.00
    7   18   23     11.70      0.00
    7   20   23     -1.24      0.00
    7   22   23     20.47      0.00
    8    9   23     12.12      0.00
    8   11   23     -1.33      0.00
    8   13   23     -1.87      0.00
    8   15   23      0.56      0.00
    8   17   23      3.10      0.00
    8   19   23      5.01      0.00
    8   21   23     -1.00      0.00
    0    9   23     10.03      0.00
    9   10   23     -2.61      0.00
    9   12   23     -8.79      0.00
    9   14   23    -10.44      0.00
    9   16   23      2.60      0.00
    9   18   23     -2.03      0.00
    9   20   23      0.61      0.00
    9   22   23    -18.49      0.00
   10   11   23      4.12      0.00
   10   13   23     -6.55      0.00
   10   15   23     -2.28      0.00
   10   17   23     -4.70      0.00
   10   19   23     -5.64      0.00
   10   21   23    -10.73      0.00
    0   11   23      7.42      0.00
   11   12   23      7.82      0.00
   11   14   23     -3.59      0.00
   11   16   23     -1.90      0.00
   11   18   23     -4.75      0.00
   11   20   23     -6.87      0.00
   11   22   23     24.89      0.00
   12   13   23     -1.21      0.00
   12   15   23     -4.40      0.00
   12   17   23      3.87      0.00
   12   19   23      4.58      0.00
   12   21   23     -5.43      0.00
    0   13   23    -14.90      0.00
   13   14   23     -8.12      0.00
   13   16   23      4.69      0.00
   13   18   23    -10.80      0.00
   13   20   23     -5.46      0.00
   13   22   23      6.65      0.00
   14   15   23     -2.72      0.00
   14   17   23     -5.86      0.00
   14   19   23     -4.60      0.00
   14   21   23    -11.36      0.00
    0   15   23      1.64      0.00
   15   16   23     -6.96      0.00
   15   18   23     -2.92      0.00
   15   20   23    -12.35      0.00
   15   22   23      2.98      0.00
   16   17   23     -3.62      0.00
   16   19   23      5.77      0.00
   16   21   23      0.87      0.00
    0   17   23     36.52      0.00
   17   18   23      7.62      0.00
   17   20   23      3.21      0.00
   17   22   23     -4.53      0.00
   18   19   23      7.81      0.00
   18   21   23      0.40      0.00
    0   19   23      9.22      0.00
   19   20   23      2.02      0.00
   19   22   23    -10.12      0.00
   20   21   23     -4.12      0.00
    0   21   23     -0.83      0.00
   21   22   23     -4.39      0.00
    0   23   23     13.18      0.00
    2   23   23     -5.56      0.00
    4   23   23     12.17      0.00
    6   23   23     -1.09      0.00
    8   23   23      7.11      0.00
   10   23   23     -3.93      0.00
   12   23   23      4.34      0.00
   14   23   23     -4.00      0.00
   16   23   23      3.64      0.00
   18   23   23      8.90      0.00
   20   23   23     -1.81      0.00
   22   23   23     -3.40      0.00
    0    0   24    -20.55      0.00
    1    1   24     -1.87      0.00
    1    3   24     -1.36      0.00
    1    5   24     10.36      0.00
    1    7   24     -3.09      0.00
    1    9   24     -0.12      0.00
    1   11   24      1.23      0.00
    1   13   24     -3.69      0.00
    1   15   24      8.16      0.00
    1   17   24      6.98      0.00
    1   19   24     11.15      0.00
    1   21   24      1.38      0.00
    1   23   24     -2.68      0.00
    0    2   24     29.71      0.00
    2    2   24      2.76      0.00
    2    4   24      6.06      0.00
    2    6   24    -12.06      0.00
    2    8   24      9.79      0.00
    2   10   24     -2.74      0.00
    2   12   24      4.33      0.00
    2   14   24    -12.63      0.00
    2   16   24     -7.16      0.00
    2   18   24      5.35      0.00
    2   20   24     -6.13      0.00
    2   22   24      8.75      0.00
    3    3   24     -3.74      0.00
    3    5   24     -5.78      0.00
    3    7   24     -3.51      0.00
    3    9   24     -7.62      0.00
    3   11   24     -3.11      0.00
    3   13   24     -6.34      0.00
    3   15   24      2.86      0.00
    3   17   24     -3.06      0.00
    3   19   24     -7.75      0.00
    3   21   24      8.16      0.00
    3   23   24     -6.13      0.00
    0    4   24      6.08      0.00
    4    4   24     10.60      0.00
    4    6   24     11.30      0.00
    4    8   24      7.90      0.00
    4   10   24      9.01      0.00
    4   12   24     -3.08      0.00
    4   14   24      0.18      0.00
    4   16   24      9.31      0.00
    4   18   24     -2.32      0.00
    4   20   24      4.56      0.00
    4   22   24      6.74      0.00
    5    5   24    -11.47      0.00
    5    7   24      3.27      0.00
    5    9   24      2.76      0.00
    5   11   24     -0.99      0.00
    5   13   24      3.85      0.00
    5   15   24      1.15      0.00
    5   17   24      0.71      0.00
    5   19   24    -14.53      0.00
    5   21   24      0.26      0.00
    5   23   24     -9.59      0.00
    0    6   24     31.20      0.00
    6    6   24      1.38      0.00
    6    8   24      1.72      0.00
    6   10   24     -1.15      0.00
    6   12   24    -13.83      0.00
    6   14   24      3.84      0.00
    6   16   24     -4.47      0.00
    6   18   24     -8.06      0.00
    6   20   24     -6.92      0.00
    6   22   24     -1.14      0.00
    7    7   24    -19.80      0.00
    7    9   24      0.17      0.00
    7   11   24      4.00      0.00
    7   13   24     -6.89      0.00
    7   15   24     -3.12      0.00
    7   17   24      0.96      0.00
    7   19   24      2.50      0.00
    7   21   24      2.82      0.00
    7   23   24      6.89      0.00
    0    8   24      6.10      0.00
    8    8   24    -15.17      0.00
    8   10   24     14.46      0.00
    8   12   24     10.66      0.00
    8   14   24      4.48      0.00
    8   16   24     -7.73      0.00
    8   18   24     -9.74      0.00
    8   20   24     -1.04      0.00
    8   22   24      3.62      0.00
    9    9   24    -16.85      0.00
    9   11   24     -5.75      0.00
    9   13   24     -7.64      0.00
    9   15   24      2.77      0.00
    9   17   24    -11.90      0.00
    9   19   24     -0.26      0.00
    9   21   24      3.90      0.00
    9   23   24     -4.85      0.00
    0   10   24     -5.63      0.00
   10   10   24    -16.46      0.00
   10   12   24      0.56      0.00
   10   14   24      5.36      0.00
   10   16   24     -5.63      0.00
   10   18   24     -6.42      0.00
   10   20   24      2.32      0.00
   10   22   24     -9.17      0.00
   11   11   24      2.83      0.00
   11   13   24      2.07      0.00
   11   15   24      1.39      0.00
   11   17   24      7.13      0.00
   11   19   24      5.16      0.00
   11   21   24     -4.38      0.00
   11   23   24     -3.25      0.00
    0   12   24     -0.87      0.00
   12   12   24     14.46      0.00
   12   14   24     -3.56      0.00
   12   16   24     -8.67      0.00
   12   18   24      2.68      0.00
   12   20   24      9.59      0.00
   12   22   24     -0.76      0.00
   13   13   24     -0.13      0.00
   13   15   24     10.88      0.00
   13   17   24     -7.81      0.00
   13   19   24      3.14      0.00
   13   21   24      2.73      0.00
   13   23   24      8.31      0.00
    0   14   24    -15.67      0.00
   14   14   24      0.08      0.00
   14   16   24      2.15      0.00
   14   18   24      0.92      0.00
   14   20   24    -13.77      0.00
   14   22   24      4.84      0.00
   15   15   24     -7.43      0.00
   15   17   24     -1.81      0.00
   15   19   24     -6.76      0.00
   15   21   24     11.31      0.00
   15   23   24      7.92      0.00
    0   16   24     -1.10      0.00
   16   16   24      7.89      0.00
   16   18   24      7.97      0.00
   16   20   24      6.66      0.00
   16   22   24     -0.50      0.00
   17   17   24    -15.34      0.00
   17   19   24     -7.06      0.00
   17   21   24     -0.76      0.00
   17   23   24      3.65      0.00
    0   18   24     -3.98      0.00
   18   18   24      3.11      0.00
   18   20   24    -10.77      0.00
   18   22   24     -5.51      0.00
   19   19   24     -5.50      0.00
   19   21   24     -2.42      0.00
   19   23   24     -1.61      0.00
    0   20   24      4.37      0.00
   20   20   24     -1.06      0.00
   20   22   24      1.94      0.00
   21   21   24      0.44      0.00
   21   23   24      9.56      0.00
    0   22   24     28.33      0.00
   22   22   24      3.28      0.00
   23   23   24      2.05      0.00
    0   24   24     15.05      0.00
    2   24   24     -0.46      0.00
    4   24   24      2.68      0.00
    6   24   24     -2.43      0.00
    8   24   24     -9.58      0.00
   10   24   24    -25.95      0.00
   12   24   24     -7.81      0.00
   14   24   24    -26.34      0.00
   16   24   24      3.50      0.00
   18   24   24     -7.73      0.00
   20   24   24    -12.63      0.00
   22   24   24     -8.89      0.00
   24   24   24    -14.85      0.00
    0    1   25     14.95      0.00
    1    2   25     -1.01      0.00
    1    4   25     -4.26      0.00
    1    6   25      8.64      0.00
    1    8   25     -1.68      0.00
    1   10   25      6.82      0.00
    1   12   25    -22.01      0.00
    1   14   25     -0.74      0.00
    1   16   25     -4.02      0.00
    1   18   25     -6.73      0.00
    1   20   25      0.11      0.00
    1   22   25      9.23      0.00
    1   24   25      7.43      0.00
    2    3   25      6.46      0.00
    2    5   25      9.57      0.00
    2    7   25     10.29      0.00
    2    9   25     -3.17      0.00
    2   11   25      3.22      0.00
    2   13   25     -3.62      0.00
    2   15   25     12.73      0.00
    2   17   25     -5.85      0.00
    2   19   25     -1.43      0.00
    2   21   25      1.28      0.00
    2   23   25      5.92      0.00
    0    3   25      1.97      0.00
    3    4   25      1.28      0.00
    3    6   25     -9.16      0.00
    3    8   25     -2.54      0.00
    3   10   25      9.85      0.00
    3   12   25      1.67      0.00
    3   14   25     -8.07      0.00
    3   16   25      1.09      0.00
    3   18   25      7.18      0.00
    3   20   25     -8.42      0.00
    3   22   25      1.60      0.00
    3   24   25     12.36      0.00
    4    5   25     16.70      0.00
    4    7   25     -2.04      0.00
    4    9   25      0.26      0.00
    4   11   25     -5.71      0.00
    4   13   25      4.13      0.00
    4   15   25     -7.49      0.00
    4   17   25     -1.21      0.00
    4   19   25     -9.75      0.00
    4   21   25     -2.34      0.00
    4   23   25      1.73      0.00
    0    5   25     -6.75      0.00
    5    6   25     -0.09      0.00
    5    8   25      4.46      0.00
    5   10   25     -3.94      0.00
    5   12   25     -3.05      0.00
    5   14   25     -1.41      0.00
    5   16   25     -9.75      0.00
    5   18   25     20.29      0.00
    5   20   25     -0.64      0.00
    5   22   25     -8.21      0.00
    5   24   25      3.10      0.00
    6    7   25      7.94      0.00
    6    9   25     -6.39      0.00
    6   11   25     -3.30      0.00
    6   13   25     -6.43      0.00
    6   15   25      7.61      0.00
    6   17   25      3.49      0.00
    6   19   25      9.49      0.00
    6   21   25      4.31      0.00
    6   23   25      3.43      0.00
    0    7   25     -3.76      0.00
    7    8   25     -8.64      0.00
    7   10   25     -2.39      0.00
    7   12   25      0.59      0.00
    7   14   25     -3.17      0.00
    7   16   25     -0.89      0.00
    7   18   25     -4.81      0.00
    7   20   25    -17.02      0.00
    7   22   25     -1.22      0.00
    7   24   25      3.62      0.00
    8    9   25     -6.25      0.00
    8   11   25      8.48      0.00
    8   13   25      0.05      0.00
    8   15   25      3.86      0.00
    8   17   25     -1.83      0.00
    8   19   25     -0.41      0.00
    8   21   25     -7.48      0.00
    8   23   25     -9.35      0.00
    0    9   25    -27.69      0.00
    9   10   25     -3.49      0.00
    9   12   25     -3.42      0.00
    9   14   25      5.38      0.00
    9   16   25      4.67      0.00
    9   18   25      1.47      0.00
    9   20   25     16.84      0.00
    9   22   25      3.01      0.00
    9   24   25     -4.91      0.00
   10   11   25      0.41      0.00
   10   13   25     -2.51      0.00
   10   15   25     -2.69      0.00
   10   17   25     -8.25      0.00
   10   19   25      2.73      0.00
   10   21   25      9.12      0.00
   10   23   25     -0.69      0.00
    0   11   25     -6.69      0.00
   11   12   25    -14.83      0.00
   11   14   25     -3.16      0.00
   11   16   25     -5.85      0.00
   11   18   25      8.89      0.00
   11   20   25     -5.34      0.00
   11   22   25      8.31      0.00
   11   24   25     -6.70      0.00
   12   13   25      0.43      0.00
   12   15   25      2.98      0.00
   12   17   25      1.56      0.00
   12   19   25      0.83      0.00
   12   21   25      5.97      0.00
   12   23   25    -12.35      0.00
    0   13   25     -2.44      0.00
   13   14   25     -5.86      0.00
   13   16   25     -2.41      0.00
   13   18   25     -2.33      0.00
   13   20   25     -5.65      0.00
   13   22   25     -0.04      0.00
   13   24   25      8.47      0.00
   14   15   25     13.48      0.00
   14   17   25     -4.15      0.00
   14   19   25     -4.78      0.00
   14   21   25      3.79      0.00
   14   23   25     -6.78      0.00
    0   15   25     -4.41      0.00
   15   16   25    -17.96      0.00
   15   18   25      2.54      0.00
   15   20   25      2.12      0.00
   15   22   25      4.95      0.00
   15   24   25      5.03      0.00
   16   17   25     13.02      0.00
   16   19   25      7.12      0.00
   16   21   25     -8.13      0.00
   16   23   25      4.64      0.00
    0   17   25      5.97      0.00
   17   18   25      2.18      0.00
   17   20   25     -1.30      0.00
   17   22   25     -0.42      0.00
   17   24   25     12.32      0.00
   18   19   25      0.66      0.00
   18   21   25     -6.20      0.00
   18   23   25      3.23      0.00
    0   19   25    -16.55      0.00
   19   20   25    -11.29      0.00
   19   22   25     -3.13      0.00
   19   24   25      0.92      0.00
   20   21   25     -4.97      0.00
   20   23   25     -1.68      0.00
    0   21   25     13.31      0.00
   21   22   25      0.76      0.00
   21   24   25     -5.34      0.00
   22   23   25      0.41      0.00
    0   23   25      5.96      0.00
   23   24   25     -0.57      0.00
    0   25   25      7.54      0.00
    2   25   25      3.82      0.00
    4   25   25     -6.93      0.00
    6   25   25      8.76      0.00
    8   25   25      3.83      0.00
   10   25   25     -7.40      0.00
   12   25   25      0.40      0.00
   14   25   25     12.81      0.00
   16   25   25      9.26      0.00
   18   25   25     -5.83      0.00
   20   25   25      2.19      0.00
   22   25   25     -5.99      0.00
   24   25   25     -5.61      0.00
    0    0   26     17.79      0.00
    1    1   26    -22.25      0.00
    1    3   26    -11.44      0.00
    1    5   26     -1.45      0.00
    1    7   26      2.25      0.00
    1    9   26     -5.69      0.00
    1   11   26     -2.83      0.00
    1   13   26     -2.88      0.00
    1   15   26     10.91      0.00
    1   17   26      9.57      0.00
    1   19   26     -5.62      0.00
    1   21   26      9.51      0.00
    1   23   26     11.36      0.00
    1   25   26     -2.16      0.00
    0    2   26     -1.21      0.00
    2    2   26     -3.14      0.00
    2    4   26     18.99      0.00
    2    6   26     -2.12      0.00
    2    8   26      7.05      0.00
    2   10   26      2.38      0.00
    2   12   26      3.25      0.00
    2   14   26     -5.72      0.00
    2   16   26    -11.14      0.00
    2   18   26      6.80      0.00
    2   20   26      4.40      0.00
    2   22   26      6.37      0.00
    2   24   26     18.43      0.00
    3    3   26     -5.77      0.00
    3    5   26     10.10      0.00
    3    7   26      0.93      0.00
    3    9   26      3.43      0.00
    3   11   26     -0.68      0.00
    3   13   26     -8.01      0.00
    3   15   26     -6.28      0.00
    3   17   26     -0.31      0.00
    3   19   26     -3.59      0.00
    3   21   26      0.21      0.00
    3   23   26     10.80      0.00
    3   25   26     -5.03      0.00
    0    4   26     13.98      0.00
    4    4   26     16.08      0.00
    4    6   26      3.15      0.00
    4    8   26      1.99      0.00
    4   10   26      2.77      0.00
    4   12   26      5.30      0.00
    4   14   26      1.45      0.00
    4   16   26     16.11      0.00
    4   18   26     12.61      0.00
    4   20   26     13.90      0.00
    4   22   26      3.38      0.00
    4   24   26      6.28      0.00
    5    5   26      4.21      0.00
    5    7   26     -2.13      0.00
    5    9   26      2.63      0.00
    5   11   26     -0.08      0.00
    5   13   26      5.06      0.00
    5   15   26     -6.20      0.00
    5   17   26     -6.91      0.00
    5   19   26      2.02      0.00
    5   21   26    -10.59      0.00
    5   23   26     -4.70      0.00
    5   25   26     -6.71      0.00
    0    6   26      8.79      0.00
    6    6   26    -27.65      0.00
    6    8   26      9.19      0.00
    6   10   26    -15.17      0.00
    6   12   26      2.20      0.00
    6   14   26     -0.44      0.00
    6   16   26      2.22      0.00
    6   18   26    -13.43      0.00
    6   20   26      4.19      0.00
    6   22   26     -2.17      0.00
    6   24   26     -1.28      0.00
    7    7   26      8.13      0.00
    7    9   26     -9.52      0.00
    7   11   26     -1.76      0.00
    7   13   26    -14.70      0.00
    7   15   26      7.37      0.00
    7   17   26    -10.08      0.00
    7   19   26     -0.31      0.00
    7   21   26     -6.95      0.00
    7   23   26     -0.68      0.00
    7   25   26      0.19      0.00
    0    8   26     -4.83      0.00
    8    8   26     15.20      0.00
    8   10   26     -0.28      0.00
    8   12   26      7.64      0.00
    8   14   26     13.71      0.00
    8   16   26     12.67      0.00
    8   18   26      8.87      0.00
    8   20   26      2.69      0.00
    8   22   26      4.90      0.00
    8   24   26     -4.74      0.00
    9    9   26     -2.05      0.00
    9   11   26      3.39      0.00
    9   13   26     -8.36      0.00
    9   15   26     -3.87      0.00
    9   17   26      5.22      0.00
    9   19   26      2.09      0.00
    9   21   26      0.61      0.00
    9   23   26     -4.53      0.00
    9   25   26     -2.30      0.00
    0   10   26    -10.01      0.00
   10   10   26    -19.82      0.00
   10   12   26      9.59      0.00
   10   14   26      0.06      0.00
   10   16   26      7.99      0.00
   10   18   26     14.39      0.00
   10   20   26      0.38      0.00
   10   22   26     16.18      0.00
   10   24   26      2.58      0.00
   11   11   26     11.79      0.00
   11   13   26      1.27      0.00
   11   15   26    -12.07      0.00
   11   17   26     -1.16      0.00
   11   19   26     -2.30      0.00
   11   21   26      0.14      0.00
   11   23   26    -10.92      0.00
   11   25   26      2.82      0.00
    0   12   26     -1.89      0.00
   12   12   26     -2.55      0.00
   12   14   26      6.39      0.00
   12   16   26     -9.18      0.00
   12   18   26      2.54      0.00
   12   20   26     -8.26      0.00
   12   22   26      4.80      0.00
   12   24   26     10.88      0.00
   13   13   26     -0.85      0.00
   13   15   26     -3.86      0.00
   13   17   26     13.99      0.00
   13   19   26      3.08      0.00
   13   21   26     -0.07      0.00
   13   23   26     11.76      0.00
   13   25   26      6.13      0.00
    0   14   26     -0.45      0.00
   14   14   26      6.19      0.00
   14   16   26     -2.65      0.00
   14   18   26      8.42      0.00
   14   20   26     -4.35      0.00
   14   22   26      3.46      0.00
   14   24   26      2.87      0.00
   15   15   26     -4.07      0.00
   15   17   26      3.34      0.00
   15   19   26     -2.29      0.00
   15   21   26     -1.37      0.00
   15   23   26      7.27      0.00
   15   25   26      1.54      0.00
    0   16   26     -6.56      0.00
   16   16   26     12.57      0.00
   16   18   26     -2.83      0.00
   16   20   26      9.35      0.00
   16   22   26     -5.60      0.00
   16   24   26     -2.48      0.00
   17   17   26      8.44      0.00
   17   19   26      3.08      0.00
   17   21   26      3.39      0.00
   17   23   26     -1.26      0.00
   17   25   26     -2.61      0.00
    0   18   26    -11.77      0.00
   18   18   26    -23.92      0.00
   18   20   26     -1.60      0.00
   18   22   26     -6.58      0.00
   18   24   26      3.57      0.00
   19   19   26      1.80      0.00
   19   21   26     -0.68      0.00
   19   23   26     -4.27      0.00
   19   25   26      1.28      0.00
    0   20   26     29.05      0.00
   20   20   26    -21.89      0.00
   20   22   26    -13.92      0.00
   20   24   26     -5.55      0.00
   21   21   26     11.05      0.00
   21   23   26     -0.77      0.00
   21   25   26     -0.29      0.00
    0   22   26      5.18      0.00
   22   22   26     -5.14      0.00
   22   24   26      9.63      0.00
   23   23   26     22.52      0.00
   23   25   26     10.48      0.00
    0   24   26    -24.00      0.00
   24   24   26     45.24      0.00
    0   26   26    -13.43      0.00
    2   26   26     13.07      0.00
    4   26   26      8.11      0.00
    6   26   26     -1.89      0.00
    8   26   26      0.22      0.00
   10   26   26     -3.09      0.00
   12   26   26    -11.47      0.00
   14   26   26      7.26      0.00
   16   26   26    -10.29      0.00
   18   26   26    -10.42      0.00
   20   26   26     11.49      0.00
   22   26   26     10.80      0.00
    0    1   27     -3.43      0.00
    1    2   27      1.91      0.00
    1    4   27      3.01      0.00
    1    6   27    -15.15      0.00
    1    8   27      1.33      0.00
    1   10   27     -8.83      0.00
    1   12   27     10.03      0.00
    1   14   27     -7.35      0.00
    1   16   27      1.86      0.00
    1   18   27     12.41      0.00
    1   20   27     -9.05      0.00
    1   22   27      6.19      0.00
    1   24   27      0.45      0.00
    1   26   27     -6.36      0.00
    2    3   27    -11.27      0.00
    2    5   27    -14.32      0.00
    2    7   27    -10.18      0.00
    2    9   27     -2.59      0.00
    2   11   27      1.51      0.00
    2   13   27     -9.38      0.00
    2   15   27      1.11      0.00
    2   17   27    -13.61      0.00
    2   19   27     -5.97      0.00
    2   21   27      4.15      0.00
    2   23   27     -6.82      0.00
    2   25   27     -9.14      0.00
    0    3   27     18.24      0.00
    3    4   27     -2.09      0.00
    3    6   27      6.38      0.00
    3    8   27      7.09      0.00
    3   10   27      2.29      0.00
    3   12   27     -0.40      0.00
    3   14   27     -3.19      0.00
    3   16   27     -9.09      0.00
    3   18   27     -4.14      0.00
    3   20   27      0.41      0.00
    3   22   27     -9.71      0.00
    3   24   27     -0.62      0.00
    3   26   27     -0.41      0.00
    4    5   27      8.85      0.00
    4    7   27      4.66      0.00
    4    9   27     -0.06      0.00
    4   11   27      2.47      0.00
    4   13   27      0.34      0.00
    4   15   27     -3.06      0.00
    4   17   27      8.71      0.00
    4   19   27     14.74      0.00
    4   21   27     -2.31      0.00
    4   23   27     -3.95      0.00
    4   25   27    -11.02      0.00
    0    5   27     -0.72      0.00
    5    6   27    -11.10      0.00
    5    8   27     -0.74      0.00
    5   10   27      1.74      0.00
    5   12   27      1.36      0.00
    5   14   27     -8.87      0.00
    5   16   27      4.75      0.00
    5   18   27      3.96      0.00
    5   20   27      6.79      0.00
    5   22   27     -3.78      0.00
    5   24   27      1.13      0.00
    5   26   27      0.77      0.00
    6    7   27     -4.50      0.00
    6    9   27     -4.86      0.00
    6   11   27     12.53      0.00
    6   13   27     -9.47      0.00
    6   15   27     -0.59      0.00
    6   17   27      1.49      0.00
    6   19   27     -7.81      0.00
    6   21   27     -2.79      0.00
    6   23   27      2.83      0.00
    6   25   27    -13.63      0.00
    0    7   27      1.52      0.00
    7    8   27     -0.05      0.00
    7   10   27     -5.71      0.00
    7   12   27      4.43      0.00
    7   14   27    -14.42      0.00
    7   16   27      7.61      0.00
    7   18   27     -3.59      0.00
    7   20   27     -2.01      0.00
    7   22   27      4.33      0.00
    7   24   27      0.13      0.00
    7   26   27      0.77      0.00
    8    9   27      2.16      0.00
    8   11   27      2.98      0.00
    8   13   27    -11.46      0.00
    8   15   27      5.37      0.00
    8   17   27    -11.39      0.00
    8   19   27     -1.81      0.00
    8   21   27      3.82      0.00
    8   23   27     -1.78      0.00
    8   25   27     -1.69      0.00
    0    9   27     -2.17      0.00
    9   10   27      4.17      0.00
    9   12   27      3.85      0.00
    9   14   27     -5.02      0.00
    9   16   27      9.81      0.00
    9   18   27     -3.02      0.00
    9   20   27      9.11      0.00
    9   22   27      9.60      0.00
    9   24   27      0.32      0.00
    9   26   27     -1.10      0.00
   10   11   27      3.69      0.00
   10   13   27     -3.10      0.00
   10   15   27      3.22      0.00
   10   17   27     -1.66      0.00
   10   19   27     -2.95      0.00
   10   21   27     -6.82      0.00
   10   23   27     -5.33      0.00
   10   25   27      3.43      0.00
    0   11   27     19.71      0.00
   11   12   27     -5.08      0.00
   11   14   27      2.69      0.00
   11   16   27     -3.11      0.00
   11   18   27      2.41      0.00
   11   20   27     -4.52      0.00
   11   22   27      9.22      0.00
   11   24   27     -2.36      0.00
   11   26   27      7.12      0.00
   12   13   27      0.45      0.00
   12   15   27      2.59      0.00
   12   17   27     -0.52      0.00
   12   19   27      7.78      0.00
   12   21   27      0.11      0.00
   12   23   27     -4.09      0.00
   12   25   27      7.39      0.00
    0   13   27     17.69      0.00
   13   14   27     -4.81      0.00
   13   16   27     -1.36      0.00
   13   18   27      6.43      0.00
   13   20   27     -8.37      0.00
   13   22   27      4.06      0.00
   13   24   27      3.97      0.00
   13   26   27      2.70      0.00
   14   15   27     -3.17      0.00
   14   17   27     -5.31      0.00
   14   19   27    -10.66      0.00
   14   21   27     -3.71      0.00
   14   23   27      1.81      0.00
   14   25   27     10.15      0.00
    0   15   27     -1.11      0.00
   15   16   27     -4.21      0.00
   15   18   27      8.67      0.00
   15   20   27      6.38      0.00
   15   22   27      4.87      0.00
   15   24   27     -6.07      0.00
   15   26   27      7.70      0.00
   16   17   27     14.11      0.00
   16   19   27     -8.80      0.00
   16   21   27     10.09      0.00
   16   23   27      1.31      0.00
   16   25   27     -3.70      0.00
    0   17   27      7.69      0.00
   17   18   27      5.17      0.00
   17   20   27     -4.14      0.00
   17   22   27      7.97      0.00
   17   24   27     -1.72      0.00
   17   26   27      2.22      0.00
   18   19   27      8.48      0.00
   18   21   27     11.13      0.00
   18   23   27     -0.58      0.00
   18   25   27      5.41      0.00
    0   19   27     18.08      0.00
   19   20   27     -2.86      0.00
   19   22   27     -3.25      0.00
   19   24   27      1.20      0.00
   19   26   27      5.72      0.00
   20   21   27     -4.70      0.00
   20   23   27      2.77      0.00
   20   25   27     -1.30      0.00
    0   21   27     10.84      0.00
   21   22   27      1.91      0.00
   21   24   27     -0.38      0.00
   21   26   27      2.99      0.00
   22   23   27     -8.28      0.00
   22   25   27      1.90      0.00
    0   23   27      9.37      0.00
   23   24   27    -10.95      0.00
    0   25   27      0.54      0.00
    0   27   27    -15.66      0.00
    2   27   27      6.48      0.00
    4   27   27    -15.61      0.00
    6   27   27     -6.47      0.00
    8   27   27     -7.51      0.00
   10   27   27      6.35      0.00
   12   27   27      4.41      0.00
   14   27   27    -12.42      0.00
   16   27   27      3.87      0.00
   18   27   27     -1.31      0.00
   20   27   27      0.79      0.00
    0    0   28     69.21      0.00
    1    1   28     31.88      0.00
    1    3   28      8.37      0.00
    1    5   28     -0.34      0.00
    1    7   28      5.84      0.00
    1    9   28     -5.46      0.00
    1   11   28     -3.27      0.00
    1   13   28     -7.68      0.00
    1   15   28     -7.97      0.00
    1   17   28     -5.00      0.00
    1   19   28      9.67      0.00
    1   21   28    -10.52      0.00
    1   23   28     -9.60      0.00
    1   25   28    -13.69      0.00
    1   27   28      7.31      0.00
    0    2   28     10.52      0.00
    2    2   28    -16.45      0.00
    2    4   28      5.41      0.00
    2    6   28      9.17      0.00
    2    8   28     -0.64      0.00
    2   10   28      3.63      0.00
    2   12   28     -7.26      0.00
    2   14   28      5.35      0.00
    2   16   28      2.15      0.00
    2   18   28     23.54      0.00
    2   20   28    -25.28      0.00
    2   22   28      3.68      0.00
    2   24   28      9.40      0.00
    2   26   28    -12.62      0.00
    3    3   28     17.32      0.00
    3    5   28     -9.90      0.00
    3    7   28      3.68      0.00
    3    9   28      0.92      0.00
    3   11   28     11.42      0.00
    3   13   28     -5.52      0.00
    3   15   28      1.10      0.00
    3   17   28     -2.98      0.00
    3   19   28      9.94      0.00
    3   21   28      4.16      0.00
    3   23   28      1.11      0.00
    3   25   28     -1.99      0.00
    3   27   28      1.90      0.00
    0    4   28      3.26      0.00
    4    4   28     10.53      0.00
    4    6   28      3.77      0.00
    4    8   28     -1.49      0.00
    4   10   28     -9.89      0.00
    4   12   28     -0.24      0.00
    4   14   28    -12.27      0.00
    4   16   28      2.27      0.00
    4   18   28     -1.50      0.00
    4   20   28     -8.52      0.00
    4   22   28      4.18      0.00
    4   24   28      2.57      0.00
    4   26   28      0.22      0.00
    5    5   28     -0.43      0.00
    5    7   28      2.96      0.00
    5    9   28      0.21      0.00
    5   11   28     -3.33      0.00
    5   13   28     -2.71      0.00
    5   15   28     -1.65      0.00
    5   17   28     10.52      0.00
    5   19   28      3.36      0.00
    5   21   28     18.72      0.00
    5   23   28      3.40      0.00
    5   25   28     -7.71      0.00
    5   27   28     -2.45      0.00
    0    6   28     -9.71      0.00
    6    6   28     14.77      0.00
    6    8   28      9.32      0.00
    6   10   28     -7.95      0.00
    6   12   28     -4.12      0.00
    6   14   28      9.58      0.00
    6   16   28     -1.11      0.00
    6   18   28     -0.11      0.00
    6   20   28     -2.94      0.00
    6   22   28     -1.41      0.00
    6   24   28     -3.14      0.00
    6   26   28     -7.51      0.00
    7    7   28      8.70      0.00
    7    9   28     -2.09      0.00
    7   11   28     11.71      0.00
    7   13   28     -3.85      0.00
    7   15   28     -7.22      0.00
    7   17   28     -7.87      0.00
    7   19   28      2.14      0.00
    7   21   28     -4.10      0.00
    7   23   28      4.08      0.00
    7   25   28     -1.46      0.00
    7   27   28     -0.81      0.00
    0    8   28     -0.76      0.00
    8    8   28      2.73      0.00
    8   10   28     -7.34      0.00
    8   12   28      6.88      0.00
    8   14   28      9.30      0.00
    8   16   28      6.54      0.00
    8   18   28     12.54      0.00
    8   20   28      0.31      0.00
    8   22   28     -2.09      0.00
    8   24   28      9.12      0.00
    8   26   28     -8.38      0.00
    9    9   28     10.35      0.00
    9   11   28     -4.08      0.00
    9   13   28      0.57      0.00
    9   15   28      3.39      0.00
    9   17   28     -3.87      0.00
    9   19   28      6.52      0.00
    9   21   28      7.03      0.00
    9   23   28      5.44      0.00
    9   25   28      8.80      0.00
    9   27   28    -11.58      0.00
    0   10   28     -7.84      0.00
   10   10   28      3.63      0.00
   10   12   28      4.87      0.00
   10   14   28      7.75      0.00
   10   16   28      2.61      0.00
   10   18   28      9.79      0.00
   10   20   28     18.11      0.00
   10   22   28     -1.71      0.00
   10   24   28      3.59      0.00
   10   26   28     11.86      0.00
   11   11   28     10.87      0.00
   11   13   28     -5.12      0.00
   11   15   28      0.18      0.00
   11   17   28    -23.61      0.00
   11   19   28      1.06      0.00
   11   21   28     -0.80      0.00
   11   23   28     -1.79      0.00
   11   25   28     -0.76      0.00
   11   27   28     -6.23      0.00
    0   12   28      1.06      0.00
   12   12   28     -5.94      0.00
   12   14   28      4.52      0.00
   12   16   28    -10.76      0.00
   12   18   28      4.69      0.00
   12   20   28    -12.94      0.00
   12   22   28     -1.52      0.00
   12   24   28     -3.68      0.00
   12   26   28      9.55      0.00
   13   13   28      2.80      0.00
   13   15   28     -7.76      0.00
   13   17   28      4.19      0.00
   13   19   28     -5.78      0.00
   13   21   28      5.00      0.00
   13   23   28     -9.98      0.00
   13   25   28    -13.13      0.00
   13   27   28     -7.44      0.00
    0   14   28     -5.05      0.00
   14   14   28     -7.64      0.00
   14   16   28     -8.19      0.00
   14   18   28      5.12      0.00
   14   20   28     -1.11      0.00
   14   22   28      8.73      0.00
   14   24   28     -8.03      0.00
   14   26   28      2.86      0.00
   15   15   28      7.33      0.00
   15   17   28     -3.07      0.00
   15   19   28      1.81      0.00
   15   21   28     -1.92      0.00
   15   23   28     -7.69      0.00
   15   25   28     -2.42      0.00
   15   27   28     -3.55      0.00
    0   16   28     21.01      0.00
   16   16   28     -3.84      0.00
   16   18   28      0.54      0.00
   16   20   28     -9.20      0.00
   16   22   28      1.84      0.00
   16   24   28      6.90      0.00
   16   26   28      6.72      0.00
   17   17   28      9.03      0.00
   17   19   28    -16.91      0.00
   17   21   28      1.30      0.00
   17   23   28     -4.03      0.00
   17   25   28     -0.46      0.00
   17   27   28     -2.47      0.00
    0   18   28     18.25      0.00
   18   18   28     -9.57      0.00
   18   20   28      2.84      0.00
   18   22   28      7.07      0.00
   18   24   28     -1.01      0.00
   18   26   28     -8.83      0.00
   19   19   28     21.56      0.00
   19   21   28     -0.30      0.00
   19   23   28      5.55      0.00
   19   25   28     -3.25      0.00
   19   27   28     -0.49      0.00
    0   20   28    -10.74      0.00
   20   20   28    -11.54      0.00
   20   22   28      1.53      0.00
   20   24   28     -2.09      0.00
   20   26   28      1.72      0.00
   21   21   28     -6.72      0.00
   21   23   28     -0.79      0.00
   21   25   28     -4.31      0.00
    0   22   28     22.78      0.00
   22   22   28     19.59      0.00
   22   24   28      6.17      0.00
   23   23   28     -9.07      0.00
    0   24   28      7.68      0.00
    0   26   28     14.75      0.00
    0   28   28      9.67      0.00
    2   28   28      9.65      0.00
    4   28   28      4.35      0.00
    6   28   28      4.52      0.00
    8   28   28     -7.76      0.00
   10   28   28     -3.09      0.00
   12   28   28    -21.80      0.00
   14   28   28    -14.91      0.00
   16   28   28     -5.38      0.00
   18   28   28     -8.13      0.00
    0    1   29     16.54      0.00
    1    2   29     -8.79      0.00
    1    4   29      9.01      0.00
    1    6   29     -7.24      0.00
    1    8   29     -2.90      0.00
    1   10   29     -4.85      0.00
    1   12   29     14.38      0.00
    1   14   29     -1.02      0.00
    1   16   29      1.86      0.00
    1   18   29      5.22      0.00
    1   20   29     -0.46      0.00
    1   22   29      4.52      0.00
    1   24   29     -8.22      0.00
    1   26   29     16.32      0.00
    1   28   29      9.03      0.00
    2    3   29     -5.05      0.00
    2    5   29     10.21      0.00
    2    7   29     -4.66      0.00
    2    9   29     -0.65      0.00
    2   11   29     -5.67      0.00
    2   13   29     -2.46      0.00
    2   15   29     -4.21      0.00
    2   17   29     -2.91      0.00
    2   19   29     -1.51      0.00
    2   21   29      4.21      0.00
    2   23   29     -1.85      0.00
    2   25   29    -12.80      0.00
    2   27   29     -2.75      0.00
    0    3   29      4.79      0.00
    3    4   29     13.37      0.00
    3    6   29     -8.25      0.00
    3    8   29     -1.64      0.00
    3   10   29      2.99      0.00
    3   12   29      4.57      0.00
    3   14   29     -5.60      0.00
    3   16   29      4.15      0.00
    3   18   29     -2.65      0.00
    3   20   29     -2.53      0.00
    3   22   29     -3.10      0.00
    3   24   29    -14.14      0.00
    3   26   29     -8.58      0.00
    3   28   29      5.52      0.00
    4    5   29     13.15      0.00
    4    7   29      2.74      0.00
    4    9   29     -7.28      0.00
    4   11   29     -0.29      0.00
    4   13   29      0.97      0.00
    4   15   29      2.80      0.00
    4   17   29     -7.45      0.00
    4   19   29     -3.88      0.00
    4   21   29      1.35      0.00
    4   23   29     10.57      0.00
    4   25   29     -7.78      0.00
    4   27   29    -13.10      0.00
    0    5   29     13.18      0.00
    5    6   29     -8.67      0.00
    5    8   29     -4.97      0.00
    5   10   29     -0.67      0.00
    5   12   29      2.38      0.00
    5   14   29    -11.99      0.00
    5   16   29     -4.24      0.00
    5   18   29     -9.88      0.00
    5   20   29     -5.17      0.00
    5   22   29      7.22      0.00
    5   24   29      1.50      0.00
    5   26   29     -4.58      0.00
    5   28   29      6.04      0.00
    6    7   29     -3.26      0.00
    6    9   29     -3.84      0.00
    6   11   29      0.92      0.00
    6   13   29      3.60      0.00
    6   15   29      6.47      0.00
    6   17   29     -9.10      0.00
    6   19   29      1.84      0.00
    6   21   29     -3.81      0.00
    6   23   29      2.82      0.00
    6   25   29      2.34      0.00
    6   27   29    -12.56      0.00
    0    7   29     10.79      0.00
    7    8   29     -2.00      0.00
    7   10   29     -1.46      0.00
    7   12   29     -0.04      0.00
    7   14   29     -2.27      0.00
    7   16   29      1.54      0.00
    7   18   29      5.56      0.00
    7   20   29      2.90      0.00
    7   22   29     -6.79      0.00
    7   24   29     -5.02      0.00
    7   26   29      5.18      0.00
    7   28   29     16.42      0.00
    8    9   29     -6.62      0.00
    8   11   29      6.66      0.00
    8   13   29     -1.82      0.00
    8   15   29      3.18      0.00
    8   17   29     -9.11      0.00
    8   19   29     -9.01      0.00
    8   21   29     -0.71      0.00
    8   23   29     -5.39      0.00
    8   25   29    -12.40      0.00
    8   27   29    -14.83      0.00
    0    9   29      9.63      0.00
    9   10   29      2.35      0.00
    9   12   29     -1.22      0.00
    9   14   29      7.88      0.00
    9   16   29      8.28      0.00
    9   18   29      1.28      0.00
    9   20   29      6.26      0.00
    9   22   29     -8.17      0.00
    9   24   29      4.02      0.00
    9   26   29     -3.55      0.00
    9   28   29    -11.09      0.00
   10   11   29      8.76      0.00
   10   13   29     -4.00      0.00
   10   15   29    -10.17      0.00
   10   17   29     -1.23      0.00
   10   19   29     -8.98      0.00
   10   21   29      1.47      0.00
   10   23   29     -1.29      0.00
   10   25   29     -6.34      0.00
   10   27   29     -7.99      0.00
    0   11   29     -0.37      0.00
   11   12   29     -1.93      0.00
   11   14   29     -3.84      0.00
   11   16   29    -10.50      0.00
   11   18   29     -1.65      0.00
   11   20   29     -2.63      0.00
   11   22   29     -7.56      0.00
   11   24   29     11.29      0.00
   11   26   29      3.92      0.00
   11   28   29     -2.91      0.00
   12   13   29     -6.34      0.00
   12   15   29      6.98      0.00
   12   17   29     16.16      0.00
   12   19   29      8.32      0.00
   12   21   29    -14.39      0.00
   12   23   29      5.14      0.00
   12   25   29      2.81      0.00
   12   27   29    -12.20      0.00
    0   13   29      7.66      0.00
   13   14   29      2.01      0.00
   13   16   29     -8.98      0.00
   13   18   29      6.07      0.00
   13   20   29      2.76      0.00
   13   22   29      1.01      0.00
   13   24   29      6.45      0.00
   13   26   29     -2.93      0.00
   13   28   29    -10.54      0.00
   14   15   29     11.87      0.00
   14   17   29     -4.05      0.00
   14   19   29      1.93      0.00
   14   21   29      7.34      0.00
   14   23   29     -4.32      0.00
   14   25   29     -7.80      0.00
   14   27   29      5.07      0.00
    0   15   29      4.38      0.00
   15   16   29      6.22      0.00
   15   18   29      3.51      0.00
   15   20   29      9.86      0.00
   15   22   29     -5.84      0.00
   15   24   29     -3.96      0.00
   15   26   29     -1.39      0.00
   15   28   29      8.73      0.00
   16   17   29      5.75      0.00
   16   19   29     -1.82      0.00
   16   21   29      0.61      0.00
   16   23   29     -3.65      0.00
   16   25   29     -7.72      0.00
   16   27   29      3.67      0.00
    0   17   29    -15.17      0.00
   17   18   29     10.54      0.00
   17   20   29     -0.57      0.00
   17   22   29     -6.67      0.00
   17   24   29     -9.38      0.00
   17   26   29      2.76      0.00
   18   19   29     -0.25      0.00
   18   21   29      1.24      0.00
   18   23   29     -0.07      0.00
   18   25   29      0.92      0.00
    0   19   29     15.14      0.00
   19   20   29      3.87      0.00
   19   22   29      9.86      0.00
   19   24   29     -5.31      0.00
   19   26   29     -2.25      0.00
   20   21   29     -7.45      0.00
   20   23   29      7.31      0.00
   20   25   29     -3.81      0.00
    0   21   29    -10.27      0.00
   21   22   29      1.40      0.00
   21   24   29     -1.14      0.00
   22   23   29     -1.96      0.00
    0   23   29      3.61      0.00
    0   25   29      2.75      0.00
    0   27   29      6.78      0.00
   18   27   29     -2.99      0.00
    0   29   29     43.41      0.00
    2   29   29    -10.16      0.00
    4   29   29      3.66      0.00
    6   29   29     -3.59      0.00
    8   29   29     20.10      0.00
   10   29   29      7.24      0.00
   12   29   29    -40.72      0.00
   14   29   29     31.72      0.00
    0    0   30      6.20      0.00
    1    1   30      1.59      0.00
    1    3   30    -13.10      0.00
    1    5   30     20.42      0.00
    1    7   30     -3.31      0.00
    1    9   30      0.23      0.00
    1   11   30      0.41      0.00
    1   13   30     -1.70      0.00
    1   15   30     -5.55      0.00
    1   17   30      2.82      0.00
    1   19   30      6.94      0.00
    1   21   30     16.35      0.00
    1   23   30     -7.56      0.00
    1   25   30      0.18      0.00
    1   27   30     -3.81      0.00
    1   29   30     12.34      0.00
    0    2   30     27.04      0.00
    2    2   30      4.86      0.00
    2    4   30     -1.40      0.00
    2    6   30     -9.18      0.00
    2    8   30      2.32      0.00
    2   10   30      0.43      0.00
    2   12   30    -19.05      0.00
    2   14   30    -12.25      0.00
    2   16   30    -12.38      0.00
    2   18   30      5.84      0.00
    2   20   30      1.98      0.00
    2   22   30     -2.58      0.00
    2   24   30      1.90      0.00
    2   26   30      8.31      0.00
    2   28   30     22.80      0.00
    3    3   30     -2.16      0.00
    3    5   30     -0.62      0.00
    3    7   30      8.65      0.00
    3    9   30      6.96      0.00
    3   11   30     14.76      0.00
    3   13   30     -0.46      0.00
    3   15   30      2.74      0.00
    3   17   30      0.26      0.00
    3   19   30     -7.22      0.00
    3   21   30      2.55      0.00
    3   23   30      9.20      0.00
    3   25   30      4.47      0.00
    3   27   30      0.80      0.00
    3   29   30      3.42      0.00
    0    4   30    -15.45      0.00
    4    4   30     -9.50      0.00
    4    6   30     -1.81      0.00
    4    8   30     13.03      0.00
    4   10   30    -21.59      0.00
    4   12   30     -1.36      0.00
    4   14   30     -4.18      0.00
    4   16   30     22.50      0.00
    4   18   30      1.70      0.00
    4   20   30      3.90      0.00
    4   22   30     16.65      0.00
    4   24   30     -3.10      0.00
    4   26   30    -17.00      0.00
    4   28   30     20.89      0.00
    5    5   30      0.66      0.00
    5    7   30    -14.01      0.00
    5    9   30     -8.41      0.00
    5   11   30     -0.37      0.00
    5   13   30      3.53      0.00
    5   15   30      6.96      0.00
    5   17   30     -8.42      0.00
    5   19   30      5.87      0.00
    5   21   30      6.31      0.00
    5   23   30      5.39      0.00
    5   25   30     -5.11      0.00
    5   27   30     -3.55      0.00
    5   29   30    -13.04      0.00
    0    6   30     -3.60      0.00
    6    6   30     -7.18      0.00
    6    8   30      2.46      0.00
    6   10   30      4.73      0.00
    6   12   30    -15.80      0.00
    6   14   30     10.37      0.00
    6   16   30      1.21      0.00
    6   18   30      2.34      0.00
    6   20   30     -1.83      0.00
    6   22   30     -8.75      0.00
    6   24   30     -0.67      0.00
    6   26   30     -5.09      0.00
    6   28   30      9.91      0.00
    7    7   30     -2.79      0.00
    7    9   30      5.49      0.00
    7   11   30     -0.12      0.00
    7   13   30     -5.72      0.00
    7   15   30      7.71      0.00
    7   17   30     -6.45      0.00
    7   19   30      9.79      0.00
    7   21   30     -8.13      0.00
    7   23   30      6.82      0.00
    7   25   30     -1.62      0.00
    7   27   30     -0.17      0.00
    7   29   30      9.93      0.00
    0    8   30     26.10      0.00
    8    8   30      2.51      0.00
    8   10   30    -17.18      0.00
    8   12   30     -0.50      0.00
    8   14   30      0.53      0.00
    8   16   30      9.01      0.00
    8   18   30      2.27      0.00
    8   20   30     -1.71      0.00
    8   22   30      2.39      0.00
    8   24   30      0.47      0.00
    8   26   30     -9.36      0.00
    8   28   30     -2.60      0.00
    9    9   30      6.05      0.00
    9   11   30     -1.17      0.00
    9   13   30      4.99      0.00
    9   15   30     -5.53      0.00
    9   17   30      3.61      0.00
    9   19   30      5.33      0.00
    9   21   30     11.98      0.00
    9   23   30      6.76      0.00
    9   25   30      5.65      0.00
    9   27   30      1.24      0.00
    9   29   30     -4.53      0.00
    0   10   30      3.41      0.00
   10   10   30      5.79      0.00
   10   12   30     10.34      0.00
   10   14   30      9.99      0.00
   10   16   30    -12.17      0.00
   10   18   30      2.94      0.00
   10   20   30      6.27      0.00
   10   22   30    -10.29      0.00
   10   24   30      3.93      0.00
   10   26   30     10.01      0.00
   10   28   30     -1.90      0.00
   11   11   30     -0.55      0.00
   11   13   30      3.98      0.00
   11   15   30      3.31      0.00
   11   17   30      9.70      0.00
   11   19   30     -4.42      0.00
   11   21   30    -11.76      0.00
   11   23   30     -2.00      0.00
   11   25   30    -11.57      0.00
   11   27   30    -17.61      0.00
   11   29   30      2.96      0.00
    0   12   30     -4.78      0.00
   12   12   30      3.69      0.00
   12   14   30     -8.20      0.00
   12   16   30     -1.36      0.00
   12   18   30      8.75      0.00
   12   20   30     -4.71      0.00
   12   22   30     -5.47      0.00
   12   24   30     -3.60      0.00
   12   26   30    -13.11      0.00
   12   28   30      5.82      0.00
   13   13   30      5.73      0.00
   13   15   30     -3.96      0.00
   13   17   30     -3.68      0.00
   13   19   30     -3.63      0.00
   13   21   30      2.17      0.00
   13   23   30      2.27      0.00
   13   25   30      5.91      0.00
   13   27   30      2.61      0.00
    0   14   30     -0.01      0.00
   14   14   30     -3.08      0.00
   14   16   30     10.21      0.00
   14   18   30     -4.64      0.00
   14   20   30     10.95      0.00
   14   22   30     -2.24      0.00
   14   24   30     -0.43      0.00
   14   26   30      2.89      0.00
   14   28   30     22.65      0.00
   15   15   30     10.53      0.00
   15   17   30     -4.60      0.00
   15   19   30      1.99      0.00
   15   21   30      1.49      0.00
   15   23   30      9.42      0.00
   15   25   30      0.16      0.00
   15   27   30      7.32      0.00
    0   16   30     18.47      0.00
   16   16   30    -12.33      0.00
   16   18   30      6.82      0.00
   16   20   30      4.10      0.00
   16   22   30      4.15      0.00
   16   24   30     13.88      0.00
   16   26   30     -0.97      0.00
   17   17   30     12.97      0.00
   17   19   30     -8.40      0.00
   17   21   30     -1.82      0.00
   17   23   30     -6.25      0.00
   17   25   30     -4.89      0.00
    0   18   30     -6.28      0.00
   18   18   30    -10.11      0.00
   18   20   30     -4.77      0.00
   18   22   30     -9.59      0.00
   18   24   30      0.16      0.00
   18   26   30      3.66      0.00
   19   19   30      8.61      0.00
   19   21   30      6.48      0.00
   19   23   30      1.51      0.00
   19   25   30     -5.32      0.00
    0   20   30      4.23      0.00
   20   20   30     17.26      0.00
   20   22   30      7.12      0.00
   20   24   30      5.93      0.00
   21   21   30     -0.04      0.00
   21   23   30      9.91      0.00
    0   22   30     10.08      0.00
   22   22   30      3.63      0.00
    0   24   30      8.35      0.00
    0   26   30     39.33      0.00
    0   28   30     34.73      0.00
    0   30   30     98.30      0.00
    2   30   30    -58.38      0.00
    4   30   30    -70.35      0.00
    6   30   30     26.28      0.00
    8   30   30      3.18      0.00
   10   30   30    -24.62      0.00
    0    1   31      1.59      0.00
    1    2   31      4.20      0.00
    1    4   31      7.06      0.00
    1    6   31     -0.60      0.00
    1    8   31     -2.03      0.00
    1   10   31      3.10      0.00
    1   12   31      5.64      0.00
    1   14   31      5.58      0.00
    1   16   31     -8.98      0.00
    1   18   31      8.59      0.00
    1   20   31     -5.17      0.00
    1   22   31     -4.54      0.00
    1   24   31     -4.68      0.00
    1   26   31     18.37      0.00
    1   28   31    -11.18      0.00
    1   30   31     -0.46      0.00
    2    3   31     -3.87      0.00
    2    5   31      1.61      0.00
    2    7   31     -1.15      0.00
    2    9   31    -12.94      0.00
    2   11   31      1.33      0.00
    2   13   31      4.18      0.00
    2   15   31     -6.91      0.00
    2   17   31      1.22      0.00
    2   19   31     -2.34      0.00
    2   21   31     -0.18      0.00
    2   23   31    -19.43      0.00
    2   25   31    -10.04      0.00
    2   27   31     -4.40      0.00
    2   29   31     10.54      0.00
    0    3   31     -9.18      0.00
    3    4   31     -5.61      0.00
    3    6   31     -2.99      0.00
    3    8   31    -10.52      0.00
    3   10   31      3.42      0.00
    3   12   31     -3.97      0.00
    3   14   31      6.01      0.00
    3   16   31     -4.82      0.00
    3   18   31     -1.16      0.00
    3   20   31     -8.10      0.00
    3   22   31     -4.95      0.00
    3   24   31     -5.04      0.00
    3   26   31     -1.85      0.00
    3   28   31     -5.61      0.00
    3   30   31      1.37      0.00
    4    5   31    -13.51      0.00
    4    7   31     -3.30      0.00
    4    9   31      0.93      0.00
    4   11   31      1.40      0.00
    4   13   31      3.79      0.00
    4   15   31      8.16      0.00
    4   17   31      5.93      0.00
    4   19   31     -7.65      0.00
    4   21   31      2.52      0.00
    4   23   31      4.29      0.00
    4   25   31     -1.02      0.00
    4   27   31     -6.04      0.00
    4   29   31     -8.55      0.00
    0    5   31     -8.28      0.00
    5    6   31      2.50      0.00
    5    8   31      2.89      0.00
    5   10   31      6.04      0.00
    5   12   31     -0.80      0.00
    5   14   31      7.92      0.00
    5   16   31     -2.15      0.00
    5   18   31      2.97      0.00
    5   20   31      1.40      0.00
    5   22   31      0.49      0.00
    5   24   31      5.21      0.00
    5   26   31      3.53      0.00
    5   28   31    -18.29      0.00
    5   30   31     -2.56      0.00
    6    7   31     12.40      0.00
    6    9   31     12.16      0.00
    6   11   31      6.33      0.00
    6   13   31      2.31      0.00
    6   15   31     -3.40      0.00
    6   17   31    -14.84      0.00
    6   19   31      5.40      0.00
    6   21   31     -4.09      0.00
    6   23   31     -5.81      0.00
    6   25   31     -4.62      0.00
    6   27   31     -3.17      0.00
    6   29   31     -7.68      0.00
    0    7   31      2.55      0.00
    7    8   31     -3.07      0.00
    7   10   31      2.88      0.00
    7   12   31     -2.52      0.00
    7   14   31     -7.75      0.00
    7   16   31     -2.18      0.00
    7   18   31     -6.93      0.00
    7   20   31     -2.75      0.00
    7   22   31     -1.13      0.00
    7   24   31     -3.09      0.00
    7   26   31      3.22      0.00
    7   28   31     -8.54      0.00
    8    9   31     -9.67      0.00
    8   11   31      0.04      0.00
    8   13   31      5.13      0.00
    8   15   31      1.95      0.00
    8   17   31      8.11      0.00
    8   19   31      3.55      0.00
    8   21   31     10.76      0.00
    8   23   31     11.40      0.00
    8   25   31      1.10      0.00
    8   27   31      7.06      0.00
    8   29   31     -6.98      0.00
    0    9   31     -3.02      0.00
    9   10   31      0.84      0.00
    9   12   31     -5.04      0.00
    9   14   31     -2.94      0.00
    9   16   31      3.52      0.00
    9   18   31     11.28      0.00
    9   20   31     -0.53      0.00
    9   22   31      4.86      0.00
    9   24   31    -10.80      0.00
    9   26   31     10.62      0.00
    9   28   31      2.85      0.00
   10   11   31      3.32      0.00
   10   13   31     -1.87      0.00
   10   15   31      2.56      0.00
   10   17   31     -8.79      0.00
   10   19   31     -8.16      0.00
   10   21   31      4.65      0.00
   10   23   31     -0.31      0.00
   10   25   31      0.40      0.00
   10   27   31    -13.40      0.00
    0   11   31      6.68      0.00
   11   12   31     -3.44      0.00
   11   14   31     -0.08      0.00
   11   16   31     -8.24      0.00
   11   18   31     -4.35      0.00
   11   20   31    -11.78      0.00
   11   22   31      5.57      0.00
   11   24   31      9.51      0.00
   11   26   31      3.96      0.00
   11   28   31      0.16      0.00
   12   13   31     -2.18      0.00
   12   15   31     -3.76      0.00
   12   17   31     -8.42      0.00
   12   19   31      5.82      0.00
   12   21   31      7.69      0.00
   12   23   31      6.39      0.00
   12   25   31    -13.02      0.00
   12   27   31     -2.12      0.00
    0   13   31    -10.23      0.00
   13   14   31     -5.88      0.00
   13   16   31     -0.79      0.00
   13   18   31     -1.56      0.00
   13   20   31     -1.97      0.00
   13   22   31     -4.86      0.00
   13   24   31      0.62      0.00
   13   26   31      7.07      0.00
   14   15   31     -4.54      0.00
   14   17   31     14.64      0.00
   14   19   31      2.97      0.00
   14   21   31     10.10      0.00
   14   23   31      7.82      0.00
   14   25   31     -0.11      0.00
   14   27   31    -18.62      0.00
    0   15   31     -8.65      0.00
   15   16   31      8.61      0.00
   15   18   31     -3.19      0.00
   15   20   31      2.15      0.00
   15   22   31      2.49      0.00
   15   24   31      1.72      0.00
   15   26   31    -11.17      0.00
   16   17   31      2.00      0.00
   16   19   31      0.21      0.00
   16   21   31      2.84      0.00
   16   23   31     -2.32      0.00
   16   25   31      8.11      0.00
    0   17   31     11.61      0.00
   17   18   31     -1.67      0.00
   17   20   31      0.09      0.00
   17   22   31      0.17      0.00
   17   24   31     -6.86      0.00
   18   19   31      6.69      0.00
   18   21   31     -4.52      0.00
   18   23   31     -9.68      0.00
    0   19   31    -22.43      0.00
   19   20   31     -4.48      0.00
   19   22   31      0.86      0.00
   20   21   31      4.74      0.00
   20   23   31     -1.51      0.00
    0   21   31     -9.22      0.00
   21   22   31      5.24      0.00
    0   23   31     13.27      0.00
   19   24   31      3.97      0.00
    0   25   31      7.27      0.00
    0   27   31    -19.25      0.00
    0   29   31    -18.90      0.00
    0    0   32    -10.20      0.00
    1    1   32     -6.42      0.00
    1    3   32     -3.53      0.00
    1    5   32     -3.10      0.00
    1    7   32      8.07      0.00
    1    9   32     13.65      0.00
    1   11   32    -10.27      0.00
    1   13   32     -2.35      0.00
    1   15   32      3.00      0.00
    1   17   32      4.10      0.00
    1   19   32    -13.12      0.00
    1   21   32     -2.70      0.00
    1   23   32     12.69      0.00
    1   25   32     -5.58      0.00
    1   27   32     -5.53      0.00
    1   29   32    -14.27      0.00
    0    2   32      4.93      0.00
    2    2   32    -30.70      0.00
    2    4   32     14.99      0.00
    2    6   32      6.72      0.00
    2    8   32     -1.37      0.00
    2   10   32    -16.07      0.00
    2   12   32     -3.08      0.00
    2   14   32     11.58      0.00
    2   16   32    -28.08      0.00
    2   18   32    -14.73      0.00
    2   20   32      6.49      0.00
    2   22   32     -5.13      0.00
    2   24   32    -17.49      0.00
    2   26   32      1.33      0.00
    2   28   32    -12.88      0.00
    3    3   32      1.61      0.00
    3    5   32     -2.66      0.00
    3    7   32     -5.45      0.00
    3    9   32      3.09      0.00
    3   11   32      4.55      0.00
    3   13   32      1.00      0.00
    3   15   32      2.03      0.00
    3   17   32      5.46      0.00
    3   19   32      1.50      0.00
    3   21   32     -6.01      0.00
    3   23   32     -9.42      0.00
    3   25   32     -3.55      0.00
    3   27   32     -0.83      0.00
    3   29   32      4.93      0.00
    0    4   32     -0.02      0.00
    4    4   32     -2.79      0.00
    4    6   32     13.13      0.00
    4    8   32     -0.18      0.00
    4   10   32     -5.59      0.00
    4   12   32      4.08      0.00
    4   14   32      6.47      0.00
    4   16   32     -5.29      0.00
    4   18   32     10.12      0.00
    4   20   32      1.32      0.00
    4   22   32      5.74      0.00
    4   24   32     -0.56      0.00
    4   26   32      8.56      0.00
    4   28   32    -19.66      0.00
    5    5   32    -10.68      0.00
    5    7   32     -5.73      0.00
    5    9   32     -0.22      0.00
    5   11   32      2.88      0.00
    5   13   32      6.99      0.00
    5   15   32     -0.02      0.00
    5   17   32     13.73      0.00
    5   19   32     -4.75      0.00
    5   21   32     -5.05      0.00
    5   23   32      4.59      0.00
    5   25   32     -3.44      0.00
    5   27   32     11.12      0.00
    0    6   32     -1.52      0.00
    6    6   32      6.77      0.00
    6    8   32      6.35      0.00
    6   10   32     -0.72      0.00
    6   12   32    -15.38      0.00
    6   14   32      0.17      0.00
    6   16   32      4.41      0.00
    6   18   32      9.58      0.00
    6   20   32      6.64      0.00
    6   22   32      7.28      0.00
    6   24   32     -9.79      0.00
    6   26   32      1.42      0.00
    6   28   32      0.32      0.00
    7    7   32      0.46      0.00
    7    9   32      1.11      0.00
    7   11   32     -0.93      0.00
    7   13   32      6.53      0.00
    7   15   32    -11.16      0.00
    7   17   32     -3.67      0.00
    7   19   32     -9.94      0.00
    7   21   32      7.17      0.00
    7   23   32      3.72      0.00
    7   25   32    -13.53      0.00
    7   27   32      3.80      0.00
    0    8   32     -0.90      0.00
    8    8   32      3.11      0.00
    8   10   32     -6.42      0.00
    8   12   32     -1.62      0.00
    8   14   32     -9.91      0.00
    8   16   32     -5.16      0.00
    8   18   32    -14.30      0.00
    8   20   32     -0.01      0.00
    8   22   32      5.86      0.00
    8   24   32     -1.17      0.00
    8   26   32      3.32      0.00
    8   28   32    -14.06      0.00
    9    9   32     11.92      0.00
    9   11   32      2.72      0.00
    9   13   32     -5.32      0.00
    9   15   32      0.87      0.00
    9   17   32      1.24      0.00
    9   19   32      5.87      0.00
    9   21   32    -14.49      0.00
    9   23   32     -2.52      0.00
    9   25   32     -0.71      0.00
    9   27   32     -3.59      0.00
    0   10   32     -8.37      0.00
   10   10   32      7.19      0.00
   10   12   32      5.10      0.00
   10   14   32      5.62      0.00
   10   16   32      1.00      0.00
   10   18   32      1.90      0.00
   10   20   32     -2.25      0.00
   10   22   32     -0.87      0.00
   10   24   32      1.57      0.00
   10   26   32     -5.27      0.00
   11   11   32     -6.96      0.00
   11   13   32    -14.43      0.00
   11   15   32      3.43      0.00
   11   17   32      3.31      0.00
   11   19   32      1.13      0.00
   11   21   32     -9.54      0.00
   11   23   32     -3.06      0.00
   11   25   32     -7.86      0.00
   11   27   32    -14.66      0.00
    0   12   32      0.43      0.00
   12   12   32      3.51      0.00
   12   14   32      5.27      0.00
   12   16   32      9.00      0.00
   12   18   32     -1.45      0.00
   12   20   32     -7.10      0.00
   12   22   32     -0.89      0.00
   12   24   32      3.57      0.00
   12   26   32    -19.62      0.00
   13   13   32     -3.81      0.00
   13   15   32     13.84      0.00
   13   17   32     -6.03      0.00
   13   19   32     -9.19      0.00
   13   21   32     -1.19      0.00
   13   23   32     -4.50      0.00
   13   25   32    -15.95      0.00
    0   14   32      0.07      0.00
   14   14   32    -13.85      0.00
   14   16   32     -6.26      0.00
   14   18   32     -5.29      0.00
   14   20   32      1.39      0.00
   14   22   32    -13.19      0.00
   14   24   32     -2.55      0.00
   15   15   32    -11.18      0.00
   15   17   32     18.91      0.00
   15   19   32     -7.40      0.00
   15   21   32      3.26      0.00
   15   23   32      7.60      0.00
   15   25   32      9.23      0.00
    0   16   32     11.23      0.00
   16   16   32     -2.45      0.00
   16   18   32     -2.10      0.00
   16   20   32      0.70      0.00
   16   22   32     -3.21      0.00
   16   24   32      1.85      0.00
   17   17   32     -6.59      0.00
   17   19   32      5.65      0.00
   17   21   32      8.72      0.00
   17   23   32     -2.35      0.00
    0   18   32      7.79      0.00
   18   18   32     -4.63      0.00
   18   20   32      9.95      0.00
   18   22   32     -0.76      0.00
   19   19   32      1.14      0.00
   19   21   32     -0.17      0.00
    0   20   32    -29.23      0.00
   20   20   32     -8.71      0.00
   21   21   32     -7.18      0.00
    0   22   32     22.04      0.00
    0   24   32     -7.91      0.00
    0   26   32    -22.65      0.00
    0   28   32     32.40      0.00
    5   29   32    -11.30      0.00
    0    1   33    -12.67      0.00
    1    2   33      5.62      0.00
    1    4   33     -2.73      0.00
    1    6   33     -8.18      0.00
    1    8   33     -6.54      0.00
    1   10   33     -8.93      0.00
    1   12   33     -2.23      0.00
    1   14   33     -2.49      0.00
    1   16   33     -7.53      0.00
    1   18   33     -0.69      0.00
    1   20   33     -6.50      0.00
    1   22   33     -4.94      0.00
    1   24   33     -0.74      0.00
    1   26   33      5.47      0.00
    1   28   33      0.66      0.00
    2    3   33     -0.05      0.00
    2    5   33      1.91      0.00
    2    7   33     -8.66      0.00
    2    9   33      6.31      0.00
    2   11   33     -6.53      0.00
    2   13   33    -12.57      0.00
    2   15   33     -8.11      0.00
    2   17   33    -11.85      0.00
    2   19   33     11.96      0.00
    2   21   33     -0.72      0.00
    2   23   33     -6.26      0.00
    2   25   33      5.14      0.00
    2   27   33    -29.58      0.00
    0    3   33     -2.37      0.00
    3    4   33     -0.34      0.00
    3    6   33      2.58      0.00
    3    8   33      2.89      0.00
    3   10   33     14.38      0.00
    3   12   33    -12.17      0.00
    3   14   33      8.27      0.00
    3   16   33     -2.54      0.00
    3   18   33     -1.61      0.00
    3   20   33      6.62      0.00
    3   22   33      0.50      0.00
    3   24   33     -2.42      0.00
    3   26   33     -3.26      0.00
    3   28   33     -5.03      0.00
    4    5   33      2.25      0.00
    4    7   33    -12.89      0.00
    4    9   33      6.52      0.00
    4   11   33     -3.31      0.00
    4   13   33     -7.05      0.00
    4   15   33      8.29      0.00
    4   17   33     10.33      0.00
    4   19   33      4.90      0.00
    4   21   33      5.06      0.00
    4   23   33      1.32      0.00
    4   25   33     -5.68      0.00
    4   27   33      9.13      0.00
    0    5   33     13.17      0.00
    5    6   33      4.59      0.00
    5    8   33      6.59      0.00
    5   10   33      7.84      0.00
    5   12   33     -6.25      0.00
    5   14   33     -3.48      0.00
    5   16   33     -6.47      0.00
    5   18   33      6.84      0.00
    5   20   33      1.63      0.00
    5   22   33     -9.69      0.00
    5   24   33     -6.27      0.00
    5   26   33      0.20      0.00
    6    7   33      3.31      0.00
    6    9   33      2.83      0.00
    6   11   33      4.43      0.00
    6   13   33     -9.55      0.00
    6   15   33     -5.18      0.00
    6   17   33      2.90      0.00
    6   19   33      2.07      0.00
    6   21   33      1.28      0.00
    6   23   33     -1.93      0.00
    6   25   33    -10.76      0.00
    6   27   33      2.80      0.00
    0    7   33      7.97      0.00
    7    8   33    -10.59      0.00
    7   10   33      2.81      0.00
    7   12   33     11.09      0.00
    7   14   33     -0.12      0.00
    7   16   33     -2.76      0.00
    7   18   33      2.12      0.00
    7   20   33      6.44      0.00
    7   22   33     -5.19      0.00
    7   24   33     -8.49      0.00
    7   26   33     -0.21      0.00
    8    9   33      5.47      0.00
    8   11   33     -5.20      0.00
    8   13   33     13.08      0.00
    8   15   33      5.94      0.00
    8   17   33      1.24      0.00
    8   19   33      5.23      0.00
    8   21   33      1.31      0.00
    8   23   33     -7.63      0.00
    8   25   33    -12.48      0.00
    8   27   33     -7.87      0.00
    0    9   33     -7.29      0.00
    9   10   33     11.43      0.00
    9   12   33      6.11      0.00
    9   14   33     -2.71      0.00
    9   16   33     -1.11      0.00
    9   18   33     -4.39      0.00
    9   20   33      6.44      0.00
    9   22   33     -7.33      0.00
    9   24   33     -9.23      0.00
    9   26   33     12.79      0.00
   10   11   33      9.13      0.00
   10   13   33    -11.80      0.00
   10   15   33      2.89      0.00
   10   17   33      0.20      0.00
   10   19   33     -2.91      0.00
   10   21   33      0.13      0.00
   10   23   33     11.78      0.00
   10   25   33     23.83      0.00
    0   11   33      7.23      0.00
   11   12   33     -4.05      0.00
   11   14   33    -10.76      0.00
   11   16   33      0.24      0.00
   11   18   33      3.35      0.00
   11   20   33     -2.41      0.00
   11   22   33     -1.70      0.00
   11   24   33     -2.35      0.00
   11   26   33     18.33      0.00
   12   13   33     -8.53      0.00
   12   15   33     -4.27      0.00
   12   17   33     -6.62      0.00
   12   19   33     -4.86      0.00
   12   21   33     -5.34      0.00
   12   23   33     -7.53      0.00
   12   25   33     -9.41      0.00
    0   13   33      4.63      0.00
   13   14   33      1.73      0.00
   13   16   33      2.69      0.00
   13   18   33     -4.79      0.00
   13   20   33     -8.54      0.00
   13   22   33      0.55      0.00
   13   24   33      6.77      0.00
   14   15   33      0.88      0.00
   14   17   33      2.07      0.00
   14   19   33     -1.01      0.00
   14   21   33      2.99      0.00
   14   23   33      3.12      0.00
    0   15   33      7.48      0.00
   15   16   33     -2.77      0.00
   15   18   33      8.46      0.00
   15   20   33     -6.47      0.00
   15   22   33    -13.09      0.00
   16   17   33      5.34      0.00
   16   19   33      8.75      0.00
   16   21   33     -0.13      0.00
   16   23   33     -3.35      0.00
    0   17   33     20.82      0.00
   17   18   33     -3.27      0.00
   17   20   33     -3.76      0.00
   17   22   33      1.96      0.00
   18   19   33      4.65      0.00
   18   21   33      6.82      0.00
    0   19   33     -8.53      0.00
   19   20   33      1.00      0.00
    0   21   33     -5.05      0.00
    0   23   33     -6.74      0.00
   15   24   33    -11.15      0.00
    0   25   33      0.57      0.00
    0   27   33    -15.23      0.00
    0    0   34      4.72      0.00
    1    1   34      2.09      0.00
    1    3   34    -12.22      0.00
    1    5   34    -11.74      0.00
    1    7   34      2.61      0.00
    1    9   34      2.08      0.00
    1   11   34      3.41      0.00
    1   13   34     -3.12      0.00
    1   15   34      5.71      0.00
    1   17   34     -7.53      0.00
    1   19   34     -2.88      0.00
    1   21   34     11.17      0.00
    1   23   34     -4.11      0.00
    1   25   34      7.07      0.00
    1   27   34     -5.47      0.00
    0    2   34      0.26      0.00
    2    2   34      2.87      0.00
    2    4   34     -3.80      0.00
    2    6   34    -10.83      0.00
    2    8   34     -8.20      0.00
    2   10   34      0.45      0.00
    2   12   34     -2.20      0.00
    2   14   34     -0.44      0.00
    2   16   34    -11.45      0.00
    2   18   34    -15.80      0.00
    2   20   34     11.96      0.00
    2   22   34     -6.64      0.00
    2   24   34     -2.78      0.00
    2   26   34    -10.32      0.00
    3    3   34     -8.08      0.00
    3    5   34      9.30      0.00
    3    7   34      2.75      0.00
    3    9   34      4.62      0.00
    3   11   34      4.86      0.00
    3   13   34    -12.85      0.00
    3   15   34     -6.86      0.00
    3   17   34     -2.71      0.00
    3   19   34      3.18      0.00
    3   21   34     -0.53      0.00
    3   23   34      1.92      0.00
    3   25   34      2.15      0.00
    3   27   34    -15.41      0.00
    0    4   34     -1.43      0.00
    4    4   34     -8.23      0.00
    4    6   34      9.50      0.00
    4    8   34     -3.43      0.00
    4   10   34      9.80      0.00
    4   12   34      8.53      0.00
    4   14   34     21.67      0.00
    4   16   34      8.19      0.00
    4   18   34      6.58      0.00
    4   20   34     -2.46      0.00
    4   22   34      3.40      0.00
    4   24   34      4.00      0.00
    4   26   34     -0.81      0.00
    5    5   34      8.22      0.00
    5    7   34     -6.77      0.00
    5    9   34      6.95      0.00
    5   11   34      2.47      0.00
    5   13   34      4.19      0.00
    5   15   34      5.50      0.00
    5   17   34     -6.83      0.00
    5   19   34      2.16      0.00
    5   21   34      2.57      0.00
    5   23   34      1.58      0.00
    5   25   34     -7.90      0.00
    0    6   34    -14.47      0.00
    6    6   34      6.07      0.00
    6    8   34      7.11      0.00
    6   10   34      6.91      0.00
    6   12   34      2.41      0.00
    6   14   34     -5.63      0.00
    6   16   34     -8.66      0.00
    6   18   34      0.67      0.00
    6   20   34    -10.45      0.00
    6   22   34    -13.52      0.00
    6   24   34      6.03      0.00
    6   26   34      3.12      0.00
    7    7   34      0.51      0.00
    7    9   34     -1.15      0.00
    7   11   34     16.30      0.00
    7   13   34      8.07      0.00
    7   15   34      3.50      0.00
    7   17   34     -5.01      0.00
    7   19   34    -12.03      0.00
    7   21   34     -1.94      0.00
    7   23   34      1.46      0.00
    7   25   34      0.23      0.00
    0    8   34    -17.18      0.00
    8    8   34    -12.98      0.00
    8   10   34     -0.36      0.00
    8   12   34     -3.08      0.00
    8   14   34     10.31      0.00
    8   16   34     -0.60      0.00
    8   18   34     -4.66      0.00
    8   20   34     -7.95      0.00
    8   22   34      0.41      0.00
    8   24   34     -4.01      0.00
    9    9   34     -2.65      0.00
    9   11   34     -6.44      0.00
    9   13   34      5.62      0.00
    9   15   34      8.73      0.00
    9   17   34     -5.28      0.00
    9   19   34     -3.73      0.00
    9   21   34     -3.88      0.00
    9   23   34     -1.19      0.00
    9   25   34      4.48      0.00
    0   10   34     12.99      0.00
   10   10   34     -0.25      0.00
   10   12   34      4.46      0.00
   10   14   34     -1.54      0.00
   10   16   34      5.57      0.00
   10   18   34     -4.32      0.00
   10   20   34     -2.14      0.00
   10   22   34      0.23      0.00
   10   24   34    -38.06      0.00
   11   11   34     -2.92      0.00
   11   13   34     -5.92      0.00
   11   15   34     -3.84      0.00
   11   17   34      2.95      0.00
   11   19   34     -3.64      0.00
   11   21   34      1.92      0.00
   11   23   34      0.52      0.00
    0   12   34     -0.95      0.00
   12   12   34     -6.67      0.00
   12   14   34     -1.81      0.00
   12   16   34      3.37      0.00
   12   18   34     -4.69      0.00
   12   20   34     -9.45      0.00
   12   22   34     -1.23      0.00
   12   24   34    -19.62      0.00
   13   13   34     -9.71      0.00
   13   15   34      0.36      0.00
   13   17   34     -5.89      0.00
   13   19   34     -2.92      0.00
   13   21   34     -2.55      0.00
   13   23   34     -2.53      0.00
    0   14   34      7.95      0.00
   14   14   34      2.65      0.00
   14   16   34     -4.91      0.00
   14   18   34      0.58      0.00
   14   20   34      3.23      0.00
   14   22   34     11.73      0.00
   15   15   34     -0.09      0.00
   15   17   34      9.02      0.00
   15   19   34     -6.90      0.00
   15   21   34      2.55      0.00
    0   16   34     26.22      0.00
   16   16   34      8.55      0.00
   16   18   34      2.39      0.00
   16   20   34     -5.12      0.00
   16   22   34     -9.50      0.00
   17   17   34     -1.08      0.00
   17   19   34     -2.38      0.00
   17   21   34      4.90      0.00
    0   18   34      9.03      0.00
   18   18   34     16.85      0.00
   18   20   34     -4.54      0.00
   19   19   34    -17.50      0.00
    0   20   34    -15.22      0.00
    0   22   34     10.24      0.00
    0   24   34     -5.30      0.00
    0   26   34    -52.50      0.00
    0    1   35     19.28      0.00
    1    2   35    -13.98      0.00
    1    4   35      6.19      0.00
    1    6   35    -18.06      0.00
    1    8   35      3.00      0.00
    1   10   35      5.32      0.00
    1   12   35      7.46      0.00
    1   14   35    -13.17      0.00
    1   16   35     -8.19      0.00
    1   18   35     -0.71      0.00
    1   20   35      6.52      0.00
    1   22   35     -7.12      0.00
    1   24   35     -2.09      0.00
    2    3   35      0.42      0.00
    2    5   35      3.29      0.00
    2    7   35     -5.96      0.00
    2    9   35     -0.05      0.00
    2   11   35      0.35      0.00
    2   13   35      4.72      0.00
    2   15   35     -6.60      0.00
    2   17   35     -2.09      0.00
    2   19   35     -4.93      0.00
    2   21   35     -1.93      0.00
    2   23   35     -3.18      0.00
    2   25   35    -15.08      0.00
    0    3   35     -2.26      0.00
    3    4   35     12.13      0.00
    3    6   35     -2.32      0.00
    3    8   35     -3.29      0.00
    3   10   35     -0.80      0.00
    3   12   35      4.82      0.00
    3   14   35     -9.00      0.00
    3   16   35     -5.46      0.00
    3   18   35      4.54      0.00
    3   20   35      4.78      0.00
    3   22   35      1.57      0.00
    3   24   35    -11.49      0.00
    4    5   35      5.35      0.00
    4    7   35     -1.66      0.00
    4    9   35     -6.45      0.00
    4   11   35      6.83      0.00
    4   13   35      9.48      0.00
    4   15   35      8.25      0.00
    4   17   35      1.56      0.00
    4   19   35     -7.04      0.00
    4   21   35     -2.41      0.00
    4   23   35     12.79      0.00
    4   25   35      1.74      0.00
    0    5   35      0.22      0.00
    5    6   35     -3.37      0.00
    5    8   35    -11.30      0.00
    5   10   35     -7.11      0.00
    5   12   35      2.81      0.00
    5   14   35     -5.77      0.00
    5   16   35     -3.91      0.00
    5   18   35     -8.23      0.00
    5   20   35      6.77      0.00
    5   22   35     -7.85      0.00
    5   24   35      1.87      0.00
    6    7   35      5.62      0.00
    6    9   35    -10.60      0.00
    6   11   35     -7.10      0.00
    6   13   35     -8.17      0.00
    6   15   35    -10.08      0.00
    6   17   35      1.81      0.00
    6   19   35     -4.47      0.00
    6   21   35    -11.09      0.00
    6   23   35     -9.44      0.00
    6   25   35      7.63      0.00
    0    7   35     10.31      0.00
    7    8   35      5.32      0.00
    7   10   35      8.16      0.00
    7   12   35      6.99      0.00
    7   14   35      5.58      0.00
    7   16   35      3.33      0.00
    7   18   35     -3.67      0.00
    7   20   35     -4.49      0.00
    7   22   35      7.61      0.00
    7   24   35     -3.05      0.00
    8    9   35     12.56      0.00
    8   11   35      9.62      0.00
    8   13   35     -3.35      0.00
    8   15   35     -1.87      0.00
    8   17   35     -1.85      0.00
    8   19   35      4.03      0.00
    8   21   35     14.46      0.00
    8   23   35     -6.93      0.00
    0    9   35     10.48      0.00
    9   10   35     -5.32      0.00
    9   12   35      6.94      0.00
    9   14   35     -1.89      0.00
    9   16   35      2.46      0.00
    9   18   35     -4.64      0.00
    9   20   35      1.75      0.00
    9   22   35     -0.39      0.00
   10   11   35      3.87      0.00
   10   13   35     -2.07      0.00
   10   15   35     -4.37      0.00
   10   17   35     -6.23      0.00
   10   19   35     -1.44      0.00
   10   21   35      3.48      0.00
   10   23   35     -3.14      0.00
    0   11   35     16.27      0.00
   11   12   35     -2.94      0.00
   11   14   35     -0.91      0.00
   11   16   35      0.84      0.00
   11   18   35      4.19      0.00
   11   20   35     -5.53      0.00
   11   22   35      8.92      0.00
   12   13   35     14.28      0.00
   12   15   35      4.30      0.00
   12   17   35      3.39      0.00
   12   19   35     -2.21      0.00
   12   21   35     -1.59      0.00
    0   13   35      8.27      0.00
   13   14   35      7.10      0.00
   13   16   35      0.83      0.00
   13   18   35      3.40      0.00
   13   20   35      4.81      0.00
   13   22   35      5.84      0.00
   14   15   35     13.36      0.00
   14   17   35      6.92      0.00
   14   19   35      3.49      0.00
   14   21   35      3.17      0.00
    0   15   35     18.08      0.00
   15   16   35     -1.87      0.00
   15   18   35      4.94      0.00
   15   20   35      5.40      0.00
   16   17   35     -1.01      0.00
   16   19   35     -8.62      0.00
    0   17   35      2.36      0.00
   17   18   35      2.62      0.00
    0   19   35      6.98      0.00
    0   21   35      6.49      0.00
    0   23   35     -8.63      0.00
    9   24   35      2.66      0.00
    0   25   35     11.31      0.00
    0    0   36     59.79      0.00
    1    1   36     -2.78      0.00
    1    3   36     -5.15      0.00
    1    5   36     14.59      0.00
    1    7   36     -4.75      0.00
    1    9   36     -5.22      0.00
    1   11   36     -3.82      0.00
    1   13   36      4.64      0.00
    1   15   36     -3.79      0.00
    1   17   36      5.63      0.00
    1   19   36     -6.30      0.00
    1   21   36     -3.35      0.00
    1   23   36      8.00      0.00
    0    2   36      1.53      0.00
    2    2   36    -22.10      0.00
    2    4   36    -27.88      0.00
    2    6   36     14.74      0.00
    2    8   36      3.43      0.00
    2   10   36      1.98      0.00
    2   12   36      3.17      0.00
    2   14   36    -11.41      0.00
    2   16   36      2.41      0.00
    2   18   36      2.83      0.00
    2   20   36     -0.48      0.00
    2   22   36     -8.63      0.00
    2   24   36     14.04      0.00
    3    3   36      3.11      0.00
    3    5   36     -7.28      0.00
    3    7   36      6.31      0.00
    3    9   36      2.94      0.00
    3   11   36     11.00      0.00
    3   13   36      1.73      0.00
    3   15   36    -12.60      0.00
    3   17   36      6.48      0.00
    3   19   36     -0.57      0.00
    3   21   36     -5.55      0.00
    3   23   36     15.53      0.00
    0    4   36     32.91      0.00
    4    4   36    -12.54      0.00
    4    6   36     12.10      0.00
    4    8   36      8.43      0.00
    4   10   36     13.39      0.00
    4   12   36     -1.97      0.00
    4   14   36     -1.79      0.00
    4   16   36      4.56      0.00
    4   18   36     -9.13      0.00
    4   20   36      5.21      0.00
    4   22   36      1.97      0.00
    4   24   36     -1.40      0.00
    5    5   36    -17.38      0.00
    5    7   36     -0.09      0.00
    5    9   36      6.72      0.00
    5   11   36    -15.87      0.00
    5   13   36      1.13      0.00
    5   15   36      1.65      0.00
    5   17   36     -3.51      0.00
    5   19   36      0.93      0.00
    5   21   36      0.94      0.00
    5   23   36     -2.83      0.00
    0    6   36      0.90      0.00
    6    6   36     18.73      0.00
    6    8   36    -10.45      0.00
    6   10   36    -21.14      0.00
    6   12   36    -14.50      0.00
    6   14   36     -3.12      0.00
    6   16   36      0.04      0.00
    6   18   36     -5.31      0.00
    6   20   36      0.46      0.00
    6   22   36     -9.74      0.00
    7    7   36     32.84      0.00
    7    9   36     -4.43      0.00
    7   11   36     22.81      0.00
    7   13   36     17.17      0.00
    7   15   36     -4.02      0.00
    7   17   36      8.86      0.00
    7   19   36     -3.65      0.00
    7   21   36      8.41      0.00
    7   23   36     17.59      0.00
    0    8   36    -14.87      0.00
    8    8   36    -17.07      0.00
    8   10   36      3.97      0.00
    8   12   36     -0.11      0.00
    8   14   36     -7.73      0.00
    8   16   36     -8.43      0.00
    8   18   36     -0.47      0.00
    8   20   36     10.14      0.00
    8   22   36     15.38      0.00
    9    9   36     14.81      0.00
    9   11   36     -2.50      0.00
    9   13   36      5.69      0.00
    9   15   36     -5.59      0.00
    9   17   36     -5.15      0.00
    9   19   36    -10.76      0.00
    9   21   36    -10.57      0.00
    0   10   36      4.78      0.00
   10   10   36     -9.62      0.00
   10   12   36     -6.89      0.00
   10   14   36    -12.18      0.00
   10   16   36      2.64      0.00
   10   18   36     -8.66      0.00
   10   20   36      6.90      0.00
   10   22   36     -6.75      0.00
   11   11   36    -16.15      0.00
   11   13   36     11.65      0.00
   11   15   36      4.48      0.00
   11   17   36     -9.64      0.00
   11   19   36      7.06      0.00
   11   21   36     -8.45      0.00
    0   12   36     16.07      0.00
   12   12   36    -11.82      0.00
   12   14   36     -1.09      0.00
   12   16   36     -8.75      0.00
   12   18   36      4.91      0.00
   12   20   36     -0.78      0.00
   13   13   36     16.97      0.00
   13   15   36    -26.81      0.00
   13   17   36    -10.42      0.00
   13   19   36      7.27      0.00
    0   14   36      6.87      0.00
   14   14   36     -5.29      0.00
   14   16   36    -10.75      0.00
   14   18   36     -1.32      0.00
   14   20   36    -10.47      0.00
   15   15   36      0.40      0.00
   15   17   36     -8.02      0.00
   15   19   36      9.21      0.00
    0   16   36      9.42      0.00
   16   16   36     -9.05      0.00
   16   18   36    -13.57      0.00
   17   17   36      6.62      0.00
    0   18   36     -7.26      0.00
    0   20   36      4.30      0.00
    0   22   36    -10.38      0.00
    0   24   36    -16.25      0.00
    0    1   37     15.93      0.00
    1    2   37      3.71      0.00
    1    4   37    -10.47      0.00
    1    6   37      3.81      0.00
    1    8   37      5.52      0.00
    1   10   37     -3.04      0.00
    1   12   37      8.11      0.00
    1   14   37     -4.84      0.00
    1   16   37     -6.79      0.00
    1   18   37      1.03      0.00
    1   20   37      4.44      0.00
    1   22   37      0.42      0.00
    2    3   37     -4.85      0.00
    2    5   37    -16.04      0.00
    2    7   37     -0.61      0.00
    2    9   37     -2.75      0.00
    2   11   37     -6.36      0.00
    2   13   37      9.77      0.00
    2   15   37     -5.68      0.00
    2   17   37      4.07      0.00
    2   19   37     -7.59      0.00
    2   21   37      5.61      0.00
    0    3   37     -0.41      0.00
    3    4   37      1.45      0.00
    3    6   37     13.68      0.00
    3    8   37     10.00      0.00
    3   10   37     -1.20      0.00
    3   12   37     -5.94      0.00
    3   14   37    -11.65      0.00
    3   16   37    -10.32      0.00
    3   18   37      3.54      0.00
    3   20   37     -2.65      0.00
    3   22   37    -12.53      0.00
    4    5   37    -10.96      0.00
    4    7   37      5.08      0.00
    4    9   37     -1.34      0.00
    4   11   37      0.52      0.00
    4   13   37     -2.83      0.00
    4   15   37     -5.38      0.00
    4   17   37     -9.06      0.00
    4   19   37     -2.78      0.00
    4   21   37      1.62      0.00
    0    5   37      5.56      0.00
    5    6   37     -4.08      0.00
    5    8   37    -17.21      0.00
    5   10   37      2.50      0.00
    5   12   37     -1.06      0.00
    5   14   37     -0.42      0.00
    5   16   37      4.52      0.00
    5   18   37      3.11      0.00
    5   20   37     -6.86      0.00
    5   22   37     13.46      0.00
    6    7   37     -7.86      0.00
    6    9   37      0.26      0.00
    6   11   37     -0.69      0.00
    6   13   37     -0.47      0.00
    6   15   37    -12.20      0.00
    6   17   37     -3.49      0.00
    6   19   37      3.20      0.00
    6   21   37      1.18      0.00
    0    7   37      6.87      0.00
    7    8   37     -5.61      0.00
    7   10   37      7.16      0.00
    7   12   37      1.38      0.00
    7   14   37      3.51      0.00
    7   16   37     -7.28      0.00
    7   18   37      3.52      0.00
    7   20   37     -8.57      0.00
    8    9   37     -2.80      0.00
    8   11   37      1.49      0.00
    8   13   37      1.30      0.00
    8   15   37      2.91      0.00
    8   17   37     -5.04      0.00
    8   19   37     -2.59      0.00
    8   21   37      3.74      0.00
    0    9   37      0.80      0.00
    9   10   37     -4.62      0.00
    9   12   37     -6.25      0.00
    9   14   37    -10.16      0.00
    9   16   37      1.18      0.00
    9   18   37      6.90      0.00
    9   20   37    -20.22      0.00
   10   11   37     -2.10      0.00
   10   13   37     -0.86      0.00
   10   15   37      4.09      0.00
   10   17   37      3.58      0.00
   10   19   37      7.04      0.00
    0   11   37      5.56      0.00
   11   12   37     -7.21      0.00
   11   14   37     13.06      0.00
   11   16   37     -1.44      0.00
   11   18   37     -6.43      0.00
   11   20   37      1.54      0.00
   12   13   37      0.81      0.00
   12   15   37     -6.71      0.00
   12   17   37      2.70      0.00
   12   19   37      4.38      0.00
    0   13   37     10.86      0.00
   13   14   37    -10.45      0.00
   13   16   37     -5.32      0.00
   13   18   37     -1.87      0.00
   14   15   37     -3.91      0.00
   14   17   37      8.48      0.00
    0   15   37      2.54      0.00
   15   16   37      2.48      0.00
    0   17   37      6.09      0.00
    0   19   37      4.37      0.00
    0   21   37     20.40      0.00
    0    0   38     15.21      0.00
    1    1   38      4.61      0.00
    1    3   38     -7.12      0.00
    1    5   38     13.86      0.00
    1    7   38      6.70      0.00
    1    9   38    -18.78      0.00
    1   11   38     -1.97      0.00
    1   13   38     -0.65      0.00
    1   15   38     11.20      0.00
    1   17   38     11.66      0.00
    1   19   38     -1.34      0.00
    1   21   38      4.46      0.00
    0    2   38     -5.70      0.00
    2    2   38     -6.70      0.00
    2    4   38     -9.04      0.00
    2    6   38      4.87      0.00
    2    8   38     -4.08      0.00
    2   10   38      0.88      0.00
    2   12   38     11.13      0.00
    2   14   38      0.41      0.00
    2   16   38     -6.89      0.00
    2   18   38      5.77      0.00
    2   20   38      0.14      0.00
    3    3   38      9.34      0.00
    3    5   38    -12.38      0.00
    3    7   38     -6.07      0.00
    3    9   38      0.54      0.00
    3   11   38      8.41      0.00
    3   13   38     -7.29      0.00
    3   15   38     -5.43      0.00
    3   17   38      2.40      0.00
    3   19   38      6.48      0.00
    3   21   38     14.11      0.00
    0    4   38     13.04      0.00
    4    4   38     22.08      0.00
    4    6   38      1.67      0.00
    4    8   38     13.18      0.00
    4   10   38      1.28      0.00
    4   12   38     -8.95      0.00
    4   14   38     -9.52      0.00
    4   16   38      9.00      0.00
    4   18   38      1.72      0.00
    4   20   38     -1.14      0.00
    5    5   38     -8.88      0.00
    5    7   38     -7.10      0.00
    5    9   38     15.85      0.00
    5   11   38     -3.09      0.00
    5   13   38      7.58      0.00
    5   15   38     11.89      0.00
    5   17   38     -7.44      0.00
    5   19   38     -6.23      0.00
    0    6   38     -2.45      0.00
    6    6   38    -17.24      0.00
    6    8   38      0.44      0.00
    6   10   38     -6.79      0.00
    6   12   38      3.61      0.00
    6   14   38      0.41      0.00
    6   16   38      1.78      0.00
    6   18   38     -1.07      0.00
    6   20   38      8.70      0.00
    7    7   38     15.77      0.00
    7    9   38     -2.70      0.00
    7   11   38     10.10      0.00
    7   13   38      7.00      0.00
    7   15   38      4.59      0.00
    7   17   38     11.16      0.00
    7   19   38      2.25      0.00
    0    8   38      6.62      0.00
    8    8   38     10.91      0.00
    8   10   38    -12.36      0.00
    8   12   38     -8.99      0.00
    8   14   38      1.37      0.00
    8   16   38     -1.08      0.00
    8   18   38      1.52      0.00
    9    9   38     -1.90      0.00
    9   11   38      1.22      0.00
    9   13   38      8.77      0.00
    9   15   38      9.45      0.00
    9   17   38     -9.17      0.00
    9   19   38     17.42      0.00
    0   10   38     -0.83      0.00
   10   10   38    -10.05      0.00
   10   12   38      4.58      0.00
   10   14   38     -6.37      0.00
   10   16   38     -4.25      0.00
   10   18   38      3.59      0.00
   11   11   38     12.73      0.00
   11   13   38      2.49      0.00
   11   15   38     14.52      0.00
   11   17   38     -0.81      0.00
    0   12   38      0.94      0.00
   12   12   38     -1.63      0.00
   12   14   38      8.68      0.00
   12   16   38     -5.61      0.00
   13   13   38     -4.19      0.00
   13   15   38      4.32      0.00
    0   14   38      1.84      0.00
   14   14   38     -1.73      0.00
   15   15   38     21.31      0.00
    0   16   38     -2.56      0.00
    0   18   38     -7.48      0.00
    0   20   38     -0.67      0.00
    0    1   39      7.54      0.00
    1    2   39     -7.38      0.00
    1    4   39     -6.83      0.00
    1    6   39      2.38      0.00
    1    8   39    -11.89      0.00
    1   10   39     -0.98      0.00
    1   12   39     -5.86      0.00
    1   14   39     -5.75      0.00
    1   16   39     -8.04      0.00
    1   18   39      2.68      0.00
    2    3   39     -2.58      0.00
    2    5   39     -2.03      0.00
    2    7   39     -3.67      0.00
    2    9   39     -3.30      0.00
    2   11   39      0.25      0.00
    2   13   39     -4.30      0.00
    2   15   39     -2.56      0.00
    2   17   39    -14.47      0.00
    2   19   39      3.17      0.00
    0    3   39      5.12      0.00
    3    4   39     -0.45      0.00
    3    6   39     -4.20      0.00
    3    8   39     15.12      0.00
    3   10   39      0.93      0.00
    3   12   39      6.34      0.00
    3   14   39     -2.20      0.00
    3   16   39     13.17      0.00
    3   18   39      8.06      0.00
    4    5   39      7.59      0.00
    4    7   39      3.30      0.00
    4    9   39     -7.16      0.00
    4   11   39     -1.02      0.00
    4   13   39     -6.63      0.00
    4   15   39     -8.78      0.00
    4   17   39     10.82      0.00
    4   19   39    -11.00      0.00
    0    5   39     17.53      0.00
    5    6   39      9.71      0.00
    5    8   39     10.60      0.00
    5   10   39      5.13      0.00
    5   12   39      0.48      0.00
    5   14   39     -4.68      0.00
    5   16   39      1.36      0.00
    5   18   39     -9.38      0.00
    6    7   39     -8.79      0.00
    6    9   39      6.66      0.00
    6   11   39      2.16      0.00
    6   13   39     -0.41      0.00
    6   15   39     -6.70      0.00
    6   17   39     -7.59      0.00
    0    7   39      8.99      0.00
    7    8   39     -1.13      0.00
    7   10   39     -0.51      0.00
    7   12   39      9.04      0.00
    7   14   39     -1.11      0.00
    7   16   39     -3.82      0.00
    7   18   39     -0.19      0.00
    8    9   39     -3.08      0.00
    8   11   39     -1.94      0.00
    8   13   39      7.09      0.00
    8   15   39      9.83      0.00
    8   17   39      7.14      0.00
    0    9   39     -8.20      0.00
    9   10   39     -6.77      0.00
    9   12   39     11.62      0.00
    9   14   39      5.68      0.00
    9   16   39      1.17      0.00
   10   11   39     -1.21      0.00
   10   13   39     -2.89      0.00
   10   15   39      2.95      0.00
    0   11   39    -19.30      0.00
   11   12   39      3.92      0.00
   11   14   39      7.64      0.00
   11   16   39     -2.41      0.00
   12   13   39      5.10      0.00
   12   15   39     -1.41      0.00
    0   13   39     -7.12      0.00
   13   14   39      4.65      0.00
    0   15   39     -5.43      0.00
    0   17   39     -2.70      0.00
    0   19   39     -2.45      0.00
    0    0   40     -9.46      0.00
    1    1   40    -12.63      0.00
    1    3   40      3.22      0.00
    1    5   40      3.63      0.00
    1    7   40    -13.19      0.00
    1    9   40     13.50      0.00
    1   11   40      0.76      0.00
    1   13   40      6.53      0.00
    1   15   40      1.33      0.00
    0    2   40      8.60      0.00
    2    2   40     11.35      0.00
    2    4   40     -6.26      0.00
    2    6   40     -0.33      0.00
    2    8   40     -2.34      0.00
    2   10   40     -0.81      0.00
    2   12   40     -8.69      0.00
    2   14   40     -7.16      0.00
    2   16   40     16.66      0.00
    3    3   40     -3.05      0.00
    3    5   40     -3.58      0.00
    3    7   40     -4.77      0.00
    3    9   40     -8.51      0.00
    3   11   40     -2.46      0.00
    3   13   40     -8.59      0.00
    3   15   40     -7.62      0.00
    0    4   40     -5.76      0.00
    4    4   40      5.94      0.00
    4    6   40      3.74      0.00
    4    8   40     10.00      0.00
    4   10   40     -4.90      0.00
    4   12   40      1.01      0.00
    4   14   40      2.29      0.00
    4   16   40     -9.79      0.00
    5    5   40     -9.77      0.00
    5    7   40     15.74      0.00
    5    9   40     -4.43      0.00
    5   11   40     -8.69      0.00
    5   13   40      0.78      0.00
    5   15   40      4.10      0.00
    0    6   40     -7.85      0.00
    6    6   40     -4.88      0.00
    6    8   40      9.56      0.00
    6   10   40      3.52      0.00
    6   12   40     -5.75      0.00
    6   14   40      5.10      0.00
    7    7   40     15.47      0.00
    7    9   40      1.12      0.00
    7   11   40      7.72      0.00
    7   13   40      6.38      0.00
    7   15   40    -18.88      0.00
    0    8   40    -11.30      0.00
    8    8   40     -0.94      0.00
    8   10   40     10.67      0.00
    8   12   40    -13.94      0.00
    8   14   40      5.39      0.00
    9    9   40      9.30      0.00
    9   11   40      9.31      0.00
    9   13   40     11.35      0.00
    0   10   40      3.70      0.00
   10   10   40     -0.80      0.00
   10   12   40     -7.72      0.00
   11   11   40    -10.93      0.00
   11   13   40    -16.25      0.00
    0   12   40    -13.73      0.00
   12   12   40      7.65      0.00
    0   14   40    -14.27      0.00
    0   16   40      1.94      0.00
    1   17   40      2.96      0.00
    3   17   40     -6.53      0.00
    0    1   41      3.79      0.00
    1    2   41     -4.96      0.00
    1    4   41    -11.86      0.00
    1    6   41     11.01      0.00
    1    8   41    -11.88      0.00
    1   10   41      6.57      0.00
    1   12   41     -1.10      0.00
    1   14   41     15.76      0.00
    2    3   41      3.68      0.00
    2    5   41      3.44      0.00
    2    7   41     -7.61      0.00
    2    9   41     -4.71      0.00
    2   11   41      2.53      0.00
    2   13   41      0.96      0.00
    0    3   41     -4.02      0.00
    3    4   41      0.18      0.00
    3    6   41     16.89      0.00
    3    8   41     12.13      0.00
    3   10   41    -11.87      0.00
    3   12   41     12.73      0.00
    4    5   41      5.53      0.00
    4    7   41      6.20      0.00
    4    9   41      1.97      0.00
    4   11   41     14.61      0.00
    4   13   41     -1.00      0.00
    0    5   41     -7.48      0.00
    5    6   41      9.44      0.00
    5    8   41      8.44      0.00
    5   10   41     11.57      0.00
    5   12   41     -0.79      0.00
    6    7   41      9.50      0.00
    6    9   41      2.13      0.00
    6   11   41      1.97      0.00
    0    7   41     11.26      0.00
    7    8   41     -0.86      0.00
    7   10   41      0.17      0.00
    7   12   41     -2.94      0.00
    8    9   41      7.20      0.00
    8   11   41     11.57      0.00
    0    9   41      0.83      0.00
    9   10   41    -10.53      0.00
    0   11   41    -14.13      0.00
    0   13   41      0.15      0.00
    1    1   42    -15.84      0.00
    1    3   42     13.23      0.00
    1    5   42      0.54      0.00
    1    7   42      4.62      0.00
    1    9   42    -11.67      0.00
    0    2   42     -6.08      0.00
    2    2   42     12.36      0.00
    2    4   42      8.78      0.00
    2    6   42      8.28      0.00
    2    8   42      5.81      0.00
    2   10   42      6.11      0.00
    3    3   42     -0.97      0.00
    3    5   42     15.35      0.00
    3    7   42    -13.12      0.00
    3    9   42      2.55      0.00
    0    4   42     -8.18      0.00
    4    4   42     -2.30      0.00
    4    6   42     -0.41      0.00
    4    8   42      1.37      0.00
    5    5   42      1.41      0.00
    5    7   42      4.40      0.00
    5    9   42      5.24      0.00
    0    6   42      6.14      0.00
    6    6   42      6.07      0.00
    6    8   42      5.18      0.00
    7    7   42      6.89      0.00
    0    8   42     16.16      0.00
    7    9   42      5.74      0.00
    0   10   42     12.89      0.00
    4   10   42      3.43      0.00
    1   11   42     12.74      0.00
    0    1   43      9.94      0.00
    1    2   43      4.81      0.00
    1    4   43      5.52      0.00
    1    6   43     -7.84      0.00
    2    5   43     -3.68      0.00
    2    3   43     -1.60      0.00
    3    4   43      2.85      0.00
    3    6   43     -4.20      0.00
    0    5   43    -28.31      0.00
    0    7   43      6.49      0.00
   25   25   26     -4.84      0.00
   24   26   26     28.50      0.00
   26   26   26      6.84      0.00
   24   25   27     23.88      0.00
   23   26   27     -9.30      0.00
   25   26   27     -6.74      0.00
   22   27   27     10.88      0.00
   24   27   27     10.60      0.00
   26   27   27     -3.12      0.00
   24   24   28      4.91      0.00
   23   25   28    -15.35      0.00
   25   25   28      9.65      0.00
   22   26   28     16.07      0.00
   24   26   28     -1.22      0.00
   26   26   28      5.24      0.00
   21   27   28      0.72      0.00
   23   27   28      1.21      0.00
   25   27   28     -2.98      0.00
   27   27   28     -2.21      0.00
   20   28   28     18.69      0.00
   22   28   28      6.91      0.00
   24   28   28      3.02      0.00
   26   28   28      7.38      0.00
   28   28   28    -12.67      0.00
   23   24   29     -2.93      0.00
   22   25   29    -15.50      0.00
   24   25   29     -0.05      0.00
   21   26   29      0.47      0.00
   23   26   29      7.38      0.00
   25   26   29     -6.89      0.00
   20   27   29      2.26      0.00
   22   27   29    -11.97      0.00
   24   27   29      2.70      0.00
   26   27   29      3.31      0.00
   17   28   29      9.02      0.00
   19   28   29     -0.36      0.00
   21   28   29      1.17      0.00
   23   28   29      6.56      0.00
   25   28   29      0.09      0.00
   27   28   29      0.10      0.00
   16   29   29    -31.40      0.00
   18   29   29    -15.21      0.00
   20   29   29     -1.91      0.00
   22   29   29     12.11      0.00
   24   29   29     -8.00      0.00
   26   29   29      2.02      0.00
   28   29   29     12.05      0.00
   23   23   30     13.68      0.00
   22   24   30     -6.95      0.00
   24   24   30     14.99      0.00
   21   25   30      3.51      0.00
   23   25   30     -3.93      0.00
   25   25   30     -5.19      0.00
   20   26   30     -2.19      0.00
   22   26   30     -2.57      0.00
   24   26   30    -10.97      0.00
   26   26   30    -10.23      0.00
   17   27   30     -5.59      0.00
   19   27   30    -21.47      0.00
   21   27   30      2.67      0.00
   23   27   30      6.37      0.00
   25   27   30      3.51      0.00
   27   27   30      4.21      0.00
   16   28   30     11.86      0.00
   18   28   30     12.47      0.00
   20   28   30      7.72      0.00
   22   28   30    -11.89      0.00
   24   28   30     -2.78      0.00
   26   28   30     -0.74      0.00
   28   28   30     -7.29      0.00
   13   29   30    -16.33      0.00
   15   29   30     11.44      0.00
   17   29   30     -4.62      0.00
   19   29   30    -13.84      0.00
   21   29   30      0.49      0.00
   23   29   30      1.76      0.00
   25   29   30      2.10      0.00
   27   29   30     -1.44      0.00
   29   29   30      6.03      0.00
   12   30   30      9.65      0.00
   14   30   30    -10.20      0.00
   16   30   30     -5.26      0.00
   18   30   30     19.22      0.00
   20   30   30      2.32      0.00
   22   30   30      3.69      0.00
   24   30   30     -2.86      0.00
   26   30   30      1.53      0.00
   28   30   30     -6.70      0.00
   22   23   31      2.31      0.00
   21   24   31      4.43      0.00
   23   24   31     -3.73      0.00
   18   25   31     -3.16      0.00
   20   25   31     -8.22      0.00
   22   25   31      1.55      0.00
   24   25   31      2.37      0.00
   17   26   31     -3.72      0.00
   19   26   31      4.63      0.00
   21   26   31      7.60      0.00
   23   26   31     -0.12      0.00
   25   26   31      3.58      0.00
   16   27   31     -3.18      0.00
   18   27   31     -8.47      0.00
   20   27   31      6.08      0.00
   22   27   31      2.79      0.00
   24   27   31     -3.79      0.00
   26   27   31     -1.21      0.00
   13   28   31     22.78      0.00
   15   28   31    -13.86      0.00
   17   28   31      3.64      0.00
   19   28   31     15.41      0.00
   21   28   31     -1.87      0.00
   23   28   31     -1.24      0.00
   25   28   31      6.10      0.00
   27   28   31      1.37      0.00
   10   29   31    -20.96      0.00
   12   29   31     -3.26      0.00
   14   29   31      0.22      0.00
   16   29   31     -6.02      0.00
   18   29   31      2.16      0.00
   20   29   31     -8.85      0.00
   22   29   31      7.98      0.00
   24   29   31      0.34      0.00
   26   29   31     -5.78      0.00
    7   30   31      5.95      0.00
    9   30   31     -3.63      0.00
   11   30   31     -4.72      0.00
   13   30   31      6.35      0.00
   15   30   31     -8.77      0.00
   17   30   31     -3.64      0.00
   19   30   31     -0.35      0.00
   21   30   31     -3.94      0.00
   23   30   31     -6.12      0.00
   25   30   31      5.24      0.00
    0   31   31    -24.98      0.00
    2   31   31     30.59      0.00
    4   31   31     24.70      0.00
    6   31   31     12.36      0.00
    8   31   31     21.85      0.00
   10   31   31    -16.22      0.00
   12   31   31     12.43      0.00
   14   31   31     -6.96      0.00
   16   31   31      8.28      0.00
   18   31   31     -5.61      0.00
   20   31   31     -2.96      0.00
   22   31   31      9.64      0.00
   24   31   31     10.03      0.00
   20   22   32    -10.86      0.00
   22   22   32    -14.90      0.00
   19   23   32    -11.42      0.00
   21   23   32     -2.79      0.00
   23   23   32     -4.00      0.00
   18   24   32      8.45      0.00
   20   24   32      2.74      0.00
   22   24   32    -12.50      0.00
   24   24   32     -3.75      0.00
   17   25   32      6.97      0.00
   19   25   32      9.40      0.00
   21   25   32      6.03      0.00
   23   25   32     11.23      0.00
   25   25   32     -5.31      0.00
   14   26   32     -6.76      0.00
   16   26   32      5.00      0.00
   18   26   32     -0.96      0.00
   20   26   32     -1.71      0.00
   22   26   32      6.65      0.00
   24   26   32     -3.38      0.00
   26   26   32     12.13      0.00
   13   27   32    -11.72      0.00
   15   27   32      0.76      0.00
   17   27   32      5.49      0.00
   19   27   32      0.94      0.00
   21   27   32      8.48      0.00
   23   27   32     -0.32      0.00
   25   27   32     -6.87      0.00
   27   27   32     -3.21      0.00
   10   28   32    -19.39      0.00
   12   28   32     13.25      0.00
   14   28   32     -3.67      0.00
   16   28   32      2.37      0.00
   18   28   32      2.70      0.00
   20   28   32     -9.46      0.00
   22   28   32     -9.96      0.00
   24   28   32     -0.21      0.00
   26   28   32      2.98      0.00
    7   29   32     -4.65      0.00
    9   29   32      6.43      0.00
   11   29   32      3.62      0.00
   13   29   32    -15.39      0.00
   15   29   32     -3.05      0.00
   17   29   32      7.98      0.00
   19   29   32      3.80      0.00
   21   29   32     -6.22      0.00
   23   29   32      6.20      0.00
   25   29   32      3.35      0.00
    0   30   32     56.11      0.00
    2   30   32    -11.39      0.00
    4   30   32    -33.25      0.00
    6   30   32     27.93      0.00
    8   30   32    -25.66      0.00
   10   30   32     -1.93      0.00
   12   30   32     18.48      0.00
   14   30   32      5.10      0.00
   16   30   32    -12.09      0.00
   18   30   32      3.23      0.00
   20   30   32     -3.87      0.00
   22   30   32     -2.39      0.00
   24   30   32      0.25      0.00
    1   31   32     -4.63      0.00
    3   31   32     20.04      0.00
    5   31   32      2.69      0.00
    7   31   32    -16.36      0.00
    9   31   32     -2.92      0.00
   11   31   32     14.10      0.00
   13   31   32     -1.39      0.00
   15   31   32      0.57      0.00
   17   31   32      7.41      0.00
   19   31   32      0.79      0.00
   21   31   32      2.43      0.00
   23   31   32     -6.27      0.00
    0   32   32    -32.21      0.00
    2   32   32    -26.21      0.00
    4   32   32    -14.19      0.00
    6   32   32     -4.06      0.00
    8   32   32      0.30      0.00
   10   32   32      5.14      0.00
   12   32   32    -12.98      0.00
   14   32   32      2.70      0.00
   16   32   32    -12.56      0.00
   18   32   32     -1.50      0.00
   20   32   32      0.35      0.00
   22   32   32      6.95      0.00
   20   21   33     15.66      0.00
   19   22   33     -1.36      0.00
   21   22   33     -4.31      0.00
   18   23   33     -1.08      0.00
   20   23   33     -2.04      0.00
   22   23   33     -0.27      0.00
   17   24   33     -9.29      0.00
   19   24   33     -3.82      0.00
   21   24   33     -3.20      0.00
   23   24   33      2.85      0.00
   14   25   33     -1.89      0.00
   16   25   33      5.54      0.00
   18   25   33      5.82      0.00
   20   25   33    -11.96      0.00
   22   25   33     -1.27      0.00
   24   25   33      3.46      0.00
   13   26   33     -0.31      0.00
   15   26   33    -10.56      0.00
   17   26   33     -3.59      0.00
   19   26   33     -4.24      0.00
   21   26   33      5.37      0.00
   23   26   33     -3.99      0.00
   25   26   33     -3.29      0.00
   10   27   33      4.03      0.00
   12   27   33     14.81      0.00
   14   27   33     -9.11      0.00
   16   27   33     -8.97      0.00
   18   27   33      0.36      0.00
   20   27   33     -3.76      0.00
   22   27   33      0.15      0.00
   24   27   33     -8.04      0.00
   26   27   33      2.30      0.00
    5   28   33    -14.12      0.00
    7   28   33      9.58      0.00
    9   28   33    -12.44      0.00
   11   28   33     11.52      0.00
   13   28   33      8.13      0.00
   15   28   33      6.80      0.00
   17   28   33    -12.01      0.00
   19   28   33      4.66      0.00
   21   28   33      8.53      0.00
   23   28   33     -1.18      0.00
   25   28   33     -3.42      0.00
    0   29   33     -7.03      0.00
    2   29   33    -13.89      0.00
    4   29   33     10.69      0.00
    6   29   33     -0.40      0.00
    8   29   33     -3.88      0.00
   10   29   33      6.59      0.00
   12   29   33     -9.61      0.00
   14   29   33      4.01      0.00
   16   29   33     -5.30      0.00
   18   29   33      5.96      0.00
   20   29   33      1.44      0.00
   22   29   33      8.35      0.00
   24   29   33      0.43      0.00
    1   30   33    -15.13      0.00
    3   30   33     -2.26      0.00
    5   30   33      4.48      0.00
    7   30   33     -6.49      0.00
    9   30   33      2.57      0.00
   11   30   33     -9.00      0.00
   13   30   33     -9.97      0.00
   15   30   33      8.31      0.00
   17   30   33    -11.75      0.00
   19   30   33     -2.53      0.00
   21   30   33      2.08      0.00
   23   30   33     -4.07      0.00
    0   31   33     25.84      0.00
    2   31   33     -6.42      0.00
    4   31   33     12.38      0.00
    6   31   33    -10.52      0.00
    8   31   33      5.92      0.00
   10   31   33     -3.18      0.00
   12   31   33    -12.54      0.00
   14   31   33      4.85      0.00
   16   31   33      3.71      0.00
   18   31   33      2.58      0.00
   20   31   33     -0.36      0.00
   22   31   33     -5.65      0.00
    1   32   33      6.04      0.00
    3   32   33     -3.75      0.00
    5   32   33     17.70      0.00
    7   32   33     -5.81      0.00
    9   32   33      0.22      0.00
   11   32   33     -0.03      0.00
   13   32   33     -3.19      0.00
   15   32   33      2.94      0.00
   17   32   33      1.89      0.00
   19   32   33      4.53      0.00
   21   32   33      1.29      0.00
    0   33   33     12.63      0.00
    2   33   33     20.29      0.00
    4   33   33     -8.95      0.00
    6   33   33     12.67      0.00
    8   33   33      6.56      0.00
   10   33   33      2.30      0.00
   12   33   33      2.12      0.00
   14   33   33      5.34      0.00
   16   33   33    -11.81      0.00
   18   33   33      6.15      0.00
   20   33   33      5.17      0.00
   20   20   34      6.78      0.00
   19   21   34      5.40      0.00
   21   21   34    -11.09      0.00
   18   22   34      9.66      0.00
   20   22   34     14.76      0.00
   22   22   34     -6.61      0.00
   15   23   34      5.08      0.00
   17   23   34      5.21      0.00
   19   23   34      1.64      0.00
   21   23   34      6.97      0.00
   23   23   34    -15.03      0.00
   14   24   34      4.45      0.00
   16   24   34    -16.99      0.00
   18   24   34      6.86      0.00
   20   24   34     -1.08      0.00
   22   24   34      4.00      0.00
   24   24   34    -13.67      0.00
   11   25   34      4.45      0.00
   13   25   34     -6.16      0.00
   15   25   34     -1.16      0.00
   17   25   34     10.90      0.00
   19   25   34     -0.09      0.00
   21   25   34      4.52      0.00
   23   25   34     -4.25      0.00
   25   25   34      4.06      0.00
    8   26   34     -5.56      0.00
   10   26   34     -1.55      0.00
   12   26   34     -6.41      0.00
   14   26   34      8.99      0.00
   16   26   34      1.59      0.00
   18   26   34      6.14      0.00
   20   26   34     -7.30      0.00
   22   26   34     -1.59      0.00
   24   26   34     -1.00      0.00
   26   26   34      5.22      0.00
    5   27   34      7.15      0.00
    7   27   34     -8.96      0.00
    9   27   34     -3.77      0.00
   11   27   34     -1.94      0.00
   13   27   34      3.97      0.00
   15   27   34      0.34      0.00
   17   27   34      7.42      0.00
   19   27   34      9.32      0.00
   21   27   34     -7.10      0.00
   23   27   34     -1.78      0.00
   25   27   34      8.37      0.00
    0   28   34     -2.08      0.00
    2   28   34    -32.68      0.00
    4   28   34      4.87      0.00
    6   28   34     -1.54      0.00
    8   28   34     -2.04      0.00
   10   28   34    -15.59      0.00
   12   28   34      8.00      0.00
   14   28   34     -8.10      0.00
   16   28   34     -2.05      0.00
   18   28   34     -1.53      0.00
   20   28   34     -4.73      0.00
   22   28   34      2.52      0.00
   24   28   34      7.46      0.00
    1   29   34      1.60      0.00
    3   29   34     -3.26      0.00
    5   29   34      0.12      0.00
    7   29   34     -9.39      0.00
    9   29   34      4.71      0.00
   11   29   34     -0.11      0.00
   13   29   34      0.61      0.00
   15   29   34      0.73      0.00
   17   29   34     -2.82      0.00
   19   29   34      4.77      0.00
   21   29   34     -0.36      0.00
   23   29   34      2.02      0.00
    0   30   34     -2.88      0.00
    2   30   34     27.99      0.00
    4   30   34     15.42      0.00
    6   30   34     -5.97      0.00
    8   30   34      3.36      0.00
   10   30   34      4.03      0.00
   12   30   34     -2.89      0.00
   14   30   34      4.88      0.00
   16   30   34     -0.98      0.00
   18   30   34     -4.39      0.00
   20   30   34      0.94      0.00
   22   30   34     -7.56      0.00
    1   31   34     -5.53      0.00
    3   31   34    -15.15      0.00
    5   31   34     -8.87      0.00
    7   31   34      3.15      0.00
    9   31   34     -3.81      0.00
   11   31   34      8.88      0.00
   13   31   34      3.31      0.00
   15   31   34     -4.06      0.00
   17   31   34     -5.55      0.00
   19   31   34     -4.12      0.00
   21   31   34      6.38      0.00
    0   32   34    -22.04      0.00
    2   32   34      9.19      0.00
    4   32   34     25.09      0.00
    6   32   34    -15.14      0.00
    8   32   34      9.65      0.00
   10   32   34     -6.61      0.00
   12   32   34      1.31      0.00
   14   32   34     -2.73      0.00
   16   32   34     -0.61      0.00
   18   32   34     -2.28      0.00
   20   32   34     -0.32      0.00
    1   33   34      6.68      0.00
    3   33   34     -0.32      0.00
    5   33   34      4.87      0.00
    7   33   34     -2.30      0.00
    9   33   34     -1.64      0.00
   11   33   34      1.93      0.00
   13   33   34     14.41      0.00
   15   33   34     -4.39      0.00
   17   33   34      3.23      0.00
    0   34   34    -36.37      0.00
    2   34   34     -9.65      0.00
    4   34   34      2.17      0.00
    6   34   34     -5.58      0.00
    8   34   34    -10.63      0.00
   10   34   34     -2.26      0.00
   12   34   34     -0.83      0.00
   14   34   34    -19.93      0.00
   16   34   34     -0.18      0.00
   18   19   35     -2.51      0.00
   17   20   35     -6.98      0.00
   19   20   35     -2.10      0.00
   16   21   35     -2.16      0.00
   18   21   35     13.36      0.00
   20   21   35      0.32      0.00
   15   22   35     -3.65      0.00
   17   22   35     -4.76      0.00
   19   22   35     -9.87      0.00
   21   22   35     -4.32      0.00
   12   23   35     11.40      0.00
   14   23   35     -3.72      0.00
   16   23   35      8.65      0.00
   18   23   35     -2.57      0.00
   20   23   35      4.80      0.00
   22   23   35      5.05      0.00
   11   24   35     -0.07      0.00
   13   24   35      4.66      0.00
   15   24   35      6.84      0.00
   17   24   35     -4.25      0.00
   19   24   35     -5.92      0.00
   21   24   35     14.28      0.00
   23   24   35      2.71      0.00
    8   25   35     -5.78      0.00
   10   25   35     -4.97      0.00
   12   25   35      9.59      0.00
   14   25   35     -3.28      0.00
   16   25   35      6.05      0.00
   18   25   35     -7.52      0.00
   20   25   35      4.37      0.00
   22   25   35     -0.23      0.00
   24   25   35     -3.36      0.00
    1   26   35      5.73      0.00
    3   26   35    -13.61      0.00
    5   26   35     17.38      0.00
    7   26   35     -9.72      0.00
    9   26   35     -0.25      0.00
   11   26   35      2.75      0.00
   13   26   35     -9.22      0.00
   15   26   35     -3.18      0.00
   17   26   35      3.19      0.00
   19   26   35      5.18      0.00
   21   26   35      1.41      0.00
   23   26   35      9.68      0.00
   25   26   35      5.05      0.00
    0   27   35      3.93      0.00
    2   27   35      7.23      0.00
    4   27   35      4.96      0.00
    6   27   35      4.57      0.00
    8   27   35     -7.38      0.00
   10   27   35      7.64      0.00
   12   27   35      9.23      0.00
   14   27   35      6.72      0.00
   16   27   35      0.14      0.00
   18   27   35      1.49      0.00
   20   27   35      2.01      0.00
   22   27   35     -6.66      0.00
   24   27   35     -0.26      0.00
[truncated: 53,695 more chars]
