# Supplementary material for: Dynamic three-dimensional structures of a metal–organic framework captured with femtosecond serial crystallography
Source: Nat Chem. 2024 Mar 25;16(5):693–9. doi: 10.1038/s41557-024-01460-w (PMC11087265; doi:10.1038/s41557-024-01460-w)
Supplement: Supplementary file 36 — Crystallographic structure factors for the transient species; CCDC reference number 2308738. [file 41557_2024_1460_MOESM36_ESM.cif]

 
data_extraploted_map_transient
# start Validation Reply Form
_vrf_THETM01_extraploted_map_transient 
;
PROBLEM: The value of sine(theta_max)/wavelength is less than 0.575
RESPONSE: To prevent the intensities of the Bragg spots in the low-resolution 
region from exceeding the detector's saturation limit, the X-ray flux had to be 
limited. Consequently, the intensity of the Bragg spots in the high-resolution 
region was insufficient for detection, resulting in the limited resolution.
;
_vrf_PLAT084_extraploted_map_transient 
;
PROBLEM: High wR2 Value (i.e. > 0.25) ...................       0.42 Report
RESPONSE: The extrapolated structure factors are derived from the ground-state 
structure factors, the species-associated difference structure factors and the 
photoconversion yield. Generally, when a species contributes minorly to the overall 
data, its associated difference structure factors, extracted from the data, tend to be 
less reliable compared to those with a higher contribution. Consequently, the structure 
factors of Iosc and Itr, which have relatively minor contributions to the overall data, 
are extracted with reduced accuracy. This results in the extrapolated structure factors 
for these two species, Iosc and Itr, exhibiting comparatively higher values. In contrast, 
for Ihot, which makes a dominant contribution to the overall data, the species-associated 
difference structure factors can be extracted with enhanced accuracy. This higher level 
of accuracy leads to a smaller wR2 value for Ihot.
;
# end Validation Reply Form
 
_audit_creation_method            'SHELXL-2018/3'
_shelx_SHELXL_version_number      '2018/3'
_chemical_name_systematic         ?
_chemical_name_common             ?
_chemical_melting_point           ?
_chemical_formula_moiety         'C144 H72 Fe3 N12 O64 Zr12'
_chemical_formula_sum
 'C144 H72 Fe3 N12 O64 Zr12' 
_chemical_formula_weight          4256.32

loop_
 _atom_type_symbol
 _atom_type_description
 _atom_type_scat_dispersion_real
 _atom_type_scat_dispersion_imag
 _atom_type_scat_source
 'C'  'C'   0.0051   0.0024
 'International Tables Vol C Tables 4.2.6.8 and 6.1.1.4'
 'H'  'H'   0.0000   0.0000
 'International Tables Vol C Tables 4.2.6.8 and 6.1.1.4'
 'N'  'N'   0.0096   0.0048
 'International Tables Vol C Tables 4.2.6.8 and 6.1.1.4'
 'O'  'O'   0.0160   0.0088
 'International Tables Vol C Tables 4.2.6.8 and 6.1.1.4'
 'Fe'  'Fe'   0.3561   1.1184
 'International Tables Vol C Tables 4.2.6.8 and 6.1.1.4'
 'Zr'  'Zr'  -1.4549   0.7529
 'International Tables Vol C Tables 4.2.6.8 and 6.1.1.4'
 
_space_group_crystal_system       cubic
_space_group_IT_number            229
_space_group_name_H-M_alt         'I m -3 m'
_space_group_name_Hall            '-I 4 2 3'
 
_shelx_space_group_comment
;
The symmetry employed for this shelxl refinement is uniquely defined
by the following loop, which should always be used as a source of
symmetry information in preference to the above space-group names.
They are only intended as comments.
;
 
loop_
 _space_group_symop_operation_xyz
 'x, y, z'
 '-x, -y, z'
 '-x, y, -z'
 'x, -y, -z'
 'z, x, y'
 'z, -x, -y'
 '-z, -x, y'
 '-z, x, -y'
 'y, z, x'
 '-y, z, -x'
 'y, -z, -x'
 '-y, -z, x'
 'y, x, -z'
 '-y, -x, -z'
 'y, -x, z'
 '-y, x, z'
 'x, z, -y'
 '-x, z, y'
 '-x, -z, -y'
 'x, -z, y'
 'z, y, -x'
 'z, -y, x'
 '-z, y, x'
 '-z, -y, -x'
 'x+1/2, y+1/2, z+1/2'
 '-x+1/2, -y+1/2, z+1/2'
 '-x+1/2, y+1/2, -z+1/2'
 'x+1/2, -y+1/2, -z+1/2'
 'z+1/2, x+1/2, y+1/2'
 'z+1/2, -x+1/2, -y+1/2'
 '-z+1/2, -x+1/2, y+1/2'
 '-z+1/2, x+1/2, -y+1/2'
 'y+1/2, z+1/2, x+1/2'
 '-y+1/2, z+1/2, -x+1/2'
 'y+1/2, -z+1/2, -x+1/2'
 '-y+1/2, -z+1/2, x+1/2'
 'y+1/2, x+1/2, -z+1/2'
 '-y+1/2, -x+1/2, -z+1/2'
 'y+1/2, -x+1/2, z+1/2'
 '-y+1/2, x+1/2, z+1/2'
 'x+1/2, z+1/2, -y+1/2'
 '-x+1/2, z+1/2, y+1/2'
 '-x+1/2, -z+1/2, -y+1/2'
 'x+1/2, -z+1/2, y+1/2'
 'z+1/2, y+1/2, -x+1/2'
 'z+1/2, -y+1/2, x+1/2'
 '-z+1/2, y+1/2, x+1/2'
 '-z+1/2, -y+1/2, -x+1/2'
 '-x, -y, -z'
 'x, y, -z'
 'x, -y, z'
 '-x, y, z'
 '-z, -x, -y'
 '-z, x, y'
 'z, x, -y'
 'z, -x, y'
 '-y, -z, -x'
 'y, -z, x'
 '-y, z, x'
 'y, z, -x'
 '-y, -x, z'
 'y, x, z'
 '-y, x, -z'
 'y, -x, -z'
 '-x, -z, y'
 'x, -z, -y'
 'x, z, y'
 '-x, z, -y'
 '-z, -y, x'
 '-z, y, -x'
 'z, -y, -x'
 'z, y, x'
 '-x+1/2, -y+1/2, -z+1/2'
 'x+1/2, y+1/2, -z+1/2'
 'x+1/2, -y+1/2, z+1/2'
 '-x+1/2, y+1/2, z+1/2'
 '-z+1/2, -x+1/2, -y+1/2'
 '-z+1/2, x+1/2, y+1/2'
 'z+1/2, x+1/2, -y+1/2'
 'z+1/2, -x+1/2, y+1/2'
 '-y+1/2, -z+1/2, -x+1/2'
 'y+1/2, -z+1/2, x+1/2'
 '-y+1/2, z+1/2, x+1/2'
 'y+1/2, z+1/2, -x+1/2'
 '-y+1/2, -x+1/2, z+1/2'
 'y+1/2, x+1/2, z+1/2'
 '-y+1/2, x+1/2, -z+1/2'
 'y+1/2, -x+1/2, -z+1/2'
 '-x+1/2, -z+1/2, y+1/2'
 'x+1/2, -z+1/2, -y+1/2'
 'x+1/2, z+1/2, y+1/2'
 '-x+1/2, z+1/2, -y+1/2'
 '-z+1/2, -y+1/2, x+1/2'
 '-z+1/2, y+1/2, -x+1/2'
 'z+1/2, -y+1/2, -x+1/2'
 'z+1/2, y+1/2, x+1/2'
 
_cell_length_a                    38.873(5)
_cell_length_b                    38.873(5)
_cell_length_c                    38.873(5)
_cell_angle_alpha                 90
_cell_angle_beta                  90
_cell_angle_gamma                 90
_cell_volume                      58743(20)
_cell_formula_units_Z             4
_cell_measurement_temperature     293(2)
_cell_measurement_reflns_used     3164417
_cell_measurement_theta_min       0.87
_cell_measurement_theta_max       27.90
 
_exptl_crystal_description        cubic
_exptl_crystal_colour             black
_exptl_crystal_density_meas       ?
_exptl_crystal_density_method     ?
_exptl_crystal_density_diffrn     0.481          
_exptl_crystal_F_000              8360
_exptl_transmission_factor_min    ?
_exptl_transmission_factor_max    ?
_exptl_crystal_size_max           ?
_exptl_crystal_size_mid           ?
_exptl_crystal_size_min           ?
_exptl_absorpt_coefficient_mu     0.447
_shelx_estimated_absorpt_T_min    ?
_shelx_estimated_absorpt_T_max    ?
_exptl_absorpt_correction_type    ?
_exptl_absorpt_correction_T_min   ?
_exptl_absorpt_correction_T_max   ?
_exptl_absorpt_process_details    ?
_exptl_absorpt_special_details    ?
_diffrn_ambient_temperature       293(2)
_diffrn_radiation_wavelength      0.82656
_diffrn_radiation_type           'synchrotron'
_diffrn_source                     'PAL-XFEL'
_diffrn_measurement_device_type   'SFX measurement MX-225HS'
_diffrn_measurement_method        'Fixed-target system'
_diffrn_detector_area_resol_mean  ?
_diffrn_reflns_number             4116
_diffrn_reflns_av_unetI/netI      0.0751
_diffrn_reflns_av_R_equivalents   0.0
__diffrn_reflns_limit_h_max        24
_diffrn_reflns_limit_k_min        0
_diffrn_reflns_limit_k_max        30
_diffrn_reflns_limit_l_min        1
_diffrn_reflns_limit_l_max        43
_diffrn_reflns_theta_min          0.861
_diffrn_reflns_theta_max          27.718
_diffrn_reflns_theta_full         27.718
_diffrn_measured_fraction_theta_max   0.996
_diffrn_measured_fraction_theta_full  0.996
_diffrn_reflns_Laue_measured_fraction_max    0.996
_diffrn_reflns_Laue_measured_fraction_full   0.996
_diffrn_reflns_point_group_measured_fraction_max   0.996
_diffrn_reflns_point_group_measured_fraction_full  0.996
_reflns_number_total              4116
_reflns_number_gt                 3185
_reflns_threshold_expression      'I > 2\s(I)'
_reflns_Friedel_coverage          0.000
_reflns_Friedel_fraction_max      .
_reflns_Friedel_fraction_full     .
 
_reflns_special_details
;
 Reflections were merged by SHELXL according to the crystal
 class for the calculation of statistics and refinement.
 
 Structure factors included contributions from the .fab file.
 
 _reflns_Friedel_fraction is defined as the number of unique
 Friedel pairs measured divided by the number that would be
 possible theoretically, ignoring centric projections and
 systematic absences.
;
 
_computing_data_collection        ?
_computing_cell_refinement        ?
_computing_data_reduction         'CrystFEL (J. Appl. Cryst. 2012) and XPREP (Bruker, 2004)'
_computing_structure_solution     'SHELXT 2018/2 (Sheldrick, 2018)'
_computing_structure_refinement 'SHELXL-2018/3 (Sheldrick, 2018)'
_computing_molecular_graphics     ?
_computing_publication_material   ?
_refine_special_details           ?
_refine_ls_structure_factor_coef  Fsqd
_refine_ls_matrix_type            full
_refine_ls_weighting_scheme       calc
_refine_ls_weighting_details
'w=1/[\s^2^(Fo^2^)+(0.2000P)^2^] where P=(Fo^2^+2Fc^2^)/3'
_atom_sites_solution_primary      ?
_atom_sites_solution_secondary    ?
_atom_sites_solution_hydrogens    geom
_refine_ls_hydrogen_treatment     constr
_refine_ls_extinction_method      none
_refine_ls_extinction_coef        .
_refine_ls_number_reflns          4116
_refine_ls_number_parameters      122
_refine_ls_number_restraints      149
_refine_ls_R_factor_all           0.1307
_refine_ls_R_factor_gt            0.1188
_refine_ls_wR_factor_ref          0.4159
_refine_ls_wR_factor_gt           0.3503
_refine_ls_goodness_of_fit_ref    1.705
_refine_ls_restrained_S_all       1.707
_refine_ls_shift/su_max           0.001
_refine_ls_shift/su_mean          0.000
 
loop_
 _atom_site_label
 _atom_site_type_symbol
 _atom_site_fract_x
 _atom_site_fract_y
 _atom_site_fract_z
 _atom_site_U_iso_or_equiv
 _atom_site_adp_type
 _atom_site_occupancy
 _atom_site_site_symmetry_order  
 _atom_site_calc_flag
 _atom_site_refinement_flags_posn
 _atom_site_refinement_flags_adp
 _atom_site_refinement_flags_occupancy
 _atom_site_disorder_assembly
 _atom_site_disorder_group
O5 O 0.72195(17) 0.81537(15) 0.32691(16) 0.183(3) Uani 1 1 d D U . . .
C6 C 0.750000 0.83066(16) 0.33066(16) 0.164(5) Uani 1 2 d DS TU P . .
O6 O 0.71659(18) 0.71659(18) 0.28341(18) 0.110(3) Uani 1 6 d S TU P . .
C7 C 0.750000 0.85853(13) 0.35853(13) 0.157(4) Uani 1 2 d DS TU P . .
C8 C 0.7796(3) 0.87635(19) 0.3659(2) 0.180(3) Uani 1 1 d D U . . .
H8 H 0.799095 0.870897 0.353220 0.216 Uiso 1 1 calc R U . . .
C9 C 0.7829(3) 0.90245(18) 0.39132(19) 0.174(4) Uani 1 1 d D U . . .
H9 H 0.803320 0.913931 0.396144 0.208 Uiso 1 1 calc R U . . .
C10 C 0.750000 0.90914(18) 0.40914(18) 0.179(6) Uani 1 2 d DS TU P . .
C11 C 0.750000 0.93658(10) 0.43658(10) 0.162(4) Uani 1 2 d DS TU P . .
C12 C 0.7517(3) 0.92528(13) 0.47178(15) 0.210(5) Uani 1 1 d D U . . .
C13 C 0.7516(3) 0.89029(14) 0.48214(16) 0.216(6) Uani 1 1 d D U . . .
H13 H 0.751561 0.871120 0.467819 0.260 Uiso 1 1 calc R U . . .
N14 N 0.7509(3) 0.94766(19) 0.500000 0.168(4) Uani 1 2 d DS TU P . .
Fe15 Fe 0.73158(16) 1.000000 0.500000 0.180(4) Uani 0.5 4 d S TU P . .
Zr1 Zr 0.71495(17) 0.77950(16) 0.28505(17) 0.106(2) Uani 0.411(13) 2 d S TU P . 1
O1 O 0.7098(4) 0.7632(3) 0.2368(3) 0.098(4) Uani 0.411(13) 2 d S TU P . 1
O3 O 0.6610(3) 0.7570(4) 0.2900(4) 0.134(5) Uani 0.411(13) 1 d . U P . 1
Zr2 Zr 0.70143(17) 0.76615(18) 0.29857(17) 0.1285(18) Uani 0.589(13) 2 d S TU P . 2
O4 O 0.6483(4) 0.7426(5) 0.3070(6) 0.235(7) Uani 0.589(13) 1 d . U P . 2
O2 O 0.6837(4) 0.7527(2) 0.2473(2) 0.124(5) Uani 0.589(13) 2 d S TU P . 2
 
loop_
 _atom_site_aniso_label
 _atom_site_aniso_U_11
 _atom_site_aniso_U_22
 _atom_site_aniso_U_33
 _atom_site_aniso_U_23
 _atom_site_aniso_U_13
 _atom_site_aniso_U_12
O5 0.202(5) 0.169(4) 0.178(5) -0.105(4) -0.090(4) 0.094(4)
C6 0.230(12) 0.130(4) 0.130(4) -0.043(6) -0.103(6) 0.103(6)
O6 0.110(3) 0.110(3) 0.110(3) -0.046(4) -0.046(4) 0.046(4)
C7 0.289(13) 0.092(3) 0.092(3) -0.031(4) -0.063(5) 0.063(5)
C8 0.295(10) 0.126(5) 0.120(5) -0.082(4) -0.027(5) 0.002(6)
C9 0.294(11) 0.100(4) 0.127(5) -0.028(4) -0.037(6) -0.028(5)
C10 0.361(19) 0.089(3) 0.089(3) 0.017(5) -0.003(5) 0.003(5)
C11 0.384(15) 0.0506(19) 0.0506(19) -0.011(2) -0.017(3) 0.017(3)
C12 0.501(16) 0.052(3) 0.076(3) -0.014(2) -0.019(5) 0.011(5)
C13 0.507(18) 0.071(3) 0.071(3) -0.017(3) -0.003(6) 0.014(5)
N14 0.351(12) 0.092(4) 0.061(3) 0.000 0.000 0.014(5)
Fe15 0.426(12) 0.0600(14) 0.0549(14) 0.000 0.000 0.000
Zr1 0.108(2) 0.102(2) 0.108(2) -0.0518(19) -0.048(2) 0.0518(19)
O1 0.091(10) 0.101(5) 0.101(5) -0.007(8) -0.020(5) 0.020(5)
O3 0.074(6) 0.145(9) 0.184(12) -0.026(8) -0.037(7) 0.019(6)
Zr2 0.1284(19) 0.129(2) 0.1284(19) -0.067(2) -0.061(2) 0.067(2)
O4 0.110(7) 0.230(13) 0.37(2) 0.039(13) 0.021(9) -0.016(8)
O2 0.114(9) 0.129(5) 0.129(5) -0.032(6) -0.062(6) 0.062(6)
 
_geom_special_details
;
 All esds (except the esd in the dihedral angle between two l.s. planes)
 are estimated using the full covariance matrix.  The cell esds are taken
 into account individually in the estimation of esds in distances, angles
 and torsion angles; correlations between esds in cell parameters are only
 used when they are defined by crystal symmetry.  An approximate (isotropic)
 treatment of cell esds is used for estimating esds involving l.s. planes.
;
 
loop_
 _geom_bond_atom_site_label_1
 _geom_bond_atom_site_label_2
 _geom_bond_distance
 _geom_bond_site_symmetry_2
 _geom_bond_publ_flag
O5 C6 1.251(7) . ?
O5 Zr1 2.160(5) . ?
O5 Zr2 2.348(7) . ?
C6 C7 1.532(11) . ?
O6 Zr2 2.099(4) 8_656 ?
O6 Zr2 2.099(4) 11_566 ?
O6 Zr2 2.099(4) . ?
O6 Zr1 2.447(9) 8_656 ?
O6 Zr1 2.447(9) 11_566 ?
O6 Zr1 2.447(9) . ?
C7 C8 1.373(9) 42_654 ?
C7 C8 1.373(9) . ?
C8 C9 1.422(8) . ?
C8 H8 0.9300 . ?
C9 C10 1.477(10) . ?
C9 H9 0.9300 . ?
C10 C11 1.508(11) . ?
C11 C12 1.439(7) . ?
C11 C12 1.439(7) 42_654 ?
C12 N14 1.400(6) . ?
C12 C13 1.419(8) . ?
C13 C13 1.389(12) 50_556 ?
C13 H13 0.9300 . ?
N14 Fe15 2.146(9) 89_664 ?
N14 Fe15 2.169(8) . ?
Fe15 Fe15 1.432(12) 89_664 ?
Zr1 O1 1.27(2) 80_564 ?
Zr1 O1 1.991(8) 11_566 ?
Zr1 O1 1.991(8) . ?
Zr1 O3 2.280(14) . ?
Zr1 O3 2.280(14) 70_656 ?
Zr1 Zr1 2.742(15) 80_564 ?
Zr1 Zr1 2.742(15) 83_654 ?
Zr1 Zr1 3.549(4) 8_656 ?
Zr1 Zr1 3.549(4) 11_566 ?
O1 O1 1.803(19) 80_564 ?
O1 O1 1.803(19) 83_654 ?
Zr2 O2 2.173(5) . ?
Zr2 O2 2.173(5) 11_566 ?
Zr2 O4 2.284(14) 70_656 ?
Zr2 O4 2.284(14) . ?
Zr2 Zr2 3.558(3) 8_656 ?
Zr2 Zr2 3.558(3) 11_566 ?
 
loop_
 _geom_angle_atom_site_label_1
 _geom_angle_atom_site_label_2
 _geom_angle_atom_site_label_3
 _geom_angle
 _geom_angle_site_symmetry_1
 _geom_angle_site_symmetry_3
 _geom_angle_publ_flag
C6 O5 Zr1 120.3(7) . . ?
C6 O5 Zr2 137.6(6) . . ?
O5 C6 O5 130.5(9) . 42_654 ?
O5 C6 C7 114.8(5) . . ?
O5 C6 C7 114.8(5) 42_654 . ?
Zr2 O6 Zr2 115.9(3) 8_656 . ?
Zr2 O6 Zr2 115.9(3) 11_566 . ?
Zr2 O6 Zr1 21.28(15) 8_656 8_656 ?
Zr2 O6 Zr1 107.3(4) 11_566 8_656 ?
Zr2 O6 Zr1 107.3(4) . 8_656 ?
Zr2 O6 Zr1 107.3(4) 8_656 11_566 ?
Zr2 O6 Zr1 21.28(15) 11_566 11_566 ?
Zr2 O6 Zr1 107.3(4) . 11_566 ?
Zr1 O6 Zr1 93.0(4) 8_656 11_566 ?
Zr1 O6 Zr1 93.0(4) 8_656 . ?
Zr1 O6 Zr1 93.0(4) 11_566 . ?
C8 C7 C8 119.3(8) 42_654 . ?
C8 C7 C6 120.3(4) 42_654 . ?
C8 C7 C6 120.3(4) . . ?
C7 C8 C9 125.6(9) . . ?
C7 C8 H8 117.2 . . ?
C9 C8 H8 117.2 . . ?
C8 C9 C10 111.9(10) . . ?
C8 C9 H9 124.1 . . ?
C10 C9 H9 124.1 . . ?
C9 C10 C9 125.7(10) 42_654 . ?
C9 C10 C11 117.1(5) 42_654 . ?
C9 C10 C11 117.1(5) . . ?
C12 C11 C12 125.6(5) . 42_654 ?
C12 C11 C10 117.2(3) . . ?
C12 C11 C10 117.2(3) 42_654 . ?
N14 C12 C13 111.9(5) . . ?
N14 C12 C11 123.7(5) . . ?
C13 C12 C11 124.2(5) . . ?
C13 C13 C12 106.5(3) 50_556 . ?
C13 C13 H13 126.8 50_556 . ?
C12 C13 H13 126.8 . . ?
C12 N14 C12 103.1(7) . 50_556 ?
C12 N14 Fe15 125.6(5) . 89_664 ?
C12 N14 Fe15 125.6(5) 50_556 89_664 ?
C12 N14 Fe15 126.2(4) . . ?
C12 N14 Fe15 126.2(4) 50_556 . ?
Fe15 N14 Fe15 38.8(3) 89_664 . ?
Fe15 Fe15 N14 71.5(4) 89_664 43_666 ?
Fe15 Fe15 N14 71.5(4) 89_664 89_664 ?
N14 Fe15 N14 143.0(7) 43_666 89_664 ?
Fe15 Fe15 N14 69.7(4) 89_664 51_575 ?
N14 Fe15 N14 83.69(11) 43_666 51_575 ?
N14 Fe15 N14 83.69(11) 89_664 51_575 ?
Fe15 Fe15 N14 69.7(4) 89_664 . ?
N14 Fe15 N14 83.69(11) 43_666 . ?
N14 Fe15 N14 83.69(11) 89_664 . ?
N14 Fe15 N14 139.5(7) 51_575 . ?
O1 Zr1 O1 62.6(8) 80_564 11_566 ?
O1 Zr1 O1 62.6(8) 80_564 . ?
O1 Zr1 O1 95.0(8) 11_566 . ?
O1 Zr1 O5 102.0(7) 80_564 70_656 ?
O1 Zr1 O5 158.1(7) 11_566 70_656 ?
O1 Zr1 O5 90.6(4) . 70_656 ?
O1 Zr1 O5 102.0(7) 80_564 . ?
O1 Zr1 O5 90.6(4) 11_566 . ?
O1 Zr1 O5 158.1(7) . . ?
O5 Zr1 O5 76.9(3) 70_656 . ?
O1 Zr1 O3 142.8(4) 80_564 . ?
O1 Zr1 O3 137.4(6) 11_566 . ?
O1 Zr1 O3 82.3(6) . . ?
O5 Zr1 O3 64.3(5) 70_656 . ?
O5 Zr1 O3 107.5(5) . . ?
O1 Zr1 O3 142.8(4) 80_564 70_656 ?
O1 Zr1 O3 82.3(6) 11_566 70_656 ?
O1 Zr1 O3 137.4(6) . 70_656 ?
O5 Zr1 O3 107.5(5) 70_656 70_656 ?
O5 Zr1 O3 64.3(5) . 70_656 ?
O3 Zr1 O3 72.3(8) . 70_656 ?
O1 Zr1 O6 107.0(7) 80_564 . ?
O1 Zr1 O6 70.2(5) 11_566 . ?
O1 Zr1 O6 70.2(5) . . ?
O5 Zr1 O6 131.4(4) 70_656 . ?
O5 Zr1 O6 131.4(4) . . ?
O3 Zr1 O6 69.0(4) . . ?
O3 Zr1 O6 69.0(4) 70_656 . ?
O1 Zr1 Zr1 42.1(3) 80_564 80_564 ?
O1 Zr1 Zr1 25.3(5) 11_566 80_564 ?
O1 Zr1 Zr1 92.9(5) . 80_564 ?
O5 Zr1 Zr1 133.5(6) 70_656 80_564 ?
O5 Zr1 Zr1 83.3(3) . 80_564 ?
O3 Zr1 Zr1 161.9(4) . 80_564 ?
O3 Zr1 Zr1 100.8(5) 70_656 80_564 ?
O6 Zr1 Zr1 92.9(2) . 80_564 ?
O1 Zr1 Zr1 42.1(3) 80_564 83_654 ?
O1 Zr1 Zr1 92.9(5) 11_566 83_654 ?
O1 Zr1 Zr1 25.3(5) . 83_654 ?
O5 Zr1 Zr1 83.3(3) 70_656 83_654 ?
O5 Zr1 Zr1 133.5(6) . 83_654 ?
O3 Zr1 Zr1 100.8(5) . 83_654 ?
O3 Zr1 Zr1 161.9(4) 70_656 83_654 ?
O6 Zr1 Zr1 92.9(2) . 83_654 ?
Zr1 Zr1 Zr1 80.6(5) 80_564 83_654 ?
O1 Zr1 Zr1 76.0(6) 80_564 8_656 ?
O1 Zr1 Zr1 81.2(4) 11_566 8_656 ?
O1 Zr1 Zr1 27.0(4) . 8_656 ?
O5 Zr1 Zr1 111.55(13) 70_656 8_656 ?
O5 Zr1 Zr1 171.54(14) . 8_656 ?
O3 Zr1 Zr1 77.8(3) . 8_656 ?
O3 Zr1 Zr1 112.2(3) 70_656 8_656 ?
O6 Zr1 Zr1 43.5(2) . 8_656 ?
Zr1 Zr1 Zr1 89.998(1) 80_564 8_656 ?
Zr1 Zr1 Zr1 49.7(3) 83_654 8_656 ?
O1 Zr1 Zr1 76.0(6) 80_564 11_566 ?
O1 Zr1 Zr1 27.0(4) 11_566 11_566 ?
O1 Zr1 Zr1 81.2(4) . 11_566 ?
O5 Zr1 Zr1 171.53(13) 70_656 11_566 ?
O5 Zr1 Zr1 111.56(13) . 11_566 ?
O3 Zr1 Zr1 112.2(3) . 11_566 ?
O3 Zr1 Zr1 77.8(3) 70_656 11_566 ?
O6 Zr1 Zr1 43.5(2) . 11_566 ?
Zr1 Zr1 Zr1 49.7(3) 80_564 11_566 ?
Zr1 Zr1 Zr1 89.998(1) 83_654 11_566 ?
Zr1 Zr1 Zr1 60.0 8_656 11_566 ?
Zr1 O1 O1 78.7(13) 83_654 80_564 ?
Zr1 O1 O1 78.7(13) 83_654 83_654 ?
O1 O1 O1 109.0(12) 80_564 83_654 ?
Zr1 O1 Zr1 112.7(6) 83_654 8_656 ?
O1 O1 Zr1 132.1(4) 80_564 8_656 ?
O1 O1 Zr1 38.7(8) 83_654 8_656 ?
Zr1 O1 Zr1 112.7(6) 83_654 . ?
O1 O1 Zr1 38.7(8) 80_564 . ?
O1 O1 Zr1 132.1(4) 83_654 . ?
Zr1 O1 Zr1 126.1(9) 8_656 . ?
O6 Zr2 O2 67.1(2) . . ?
O6 Zr2 O2 67.1(2) . 11_566 ?
O2 Zr2 O2 121.6(5) . 11_566 ?
O6 Zr2 O4 85.8(6) . 70_656 ?
O2 Zr2 O4 133.5(7) . 70_656 ?
O2 Zr2 O4 75.4(8) 11_566 70_656 ?
O6 Zr2 O4 85.8(6) . . ?
O2 Zr2 O4 75.4(8) . . ?
O2 Zr2 O4 133.5(7) 11_566 . ?
O4 Zr2 O4 65.1(11) 70_656 . ?
O6 Zr2 O5 141.7(2) . 70_656 ?
O2 Zr2 O5 74.7(3) . 70_656 ?
O2 Zr2 O5 137.2(5) 11_566 70_656 ?
O4 Zr2 O5 124.5(6) 70_656 70_656 ?
O4 Zr2 O5 87.2(5) . 70_656 ?
O6 Zr2 O5 141.7(2) . . ?
O2 Zr2 O5 137.2(5) . . ?
O2 Zr2 O5 74.7(3) 11_566 . ?
O4 Zr2 O5 87.2(5) 70_656 . ?
O4 Zr2 O5 124.5(6) . . ?
O5 Zr2 O5 69.8(3) 70_656 . ?
O6 Zr2 Zr2 32.06(15) . 8_656 ?
O2 Zr2 Zr2 35.05(19) . 8_656 ?
O2 Zr2 Zr2 93.12(18) 11_566 8_656 ?
O4 Zr2 Zr2 110.9(4) 70_656 8_656 ?
O4 Zr2 Zr2 79.5(5) . 8_656 ?
O5 Zr2 Zr2 109.64(13) 70_656 8_656 ?
O5 Zr2 Zr2 155.3(3) . 8_656 ?
O6 Zr2 Zr2 32.06(15) . 11_566 ?
O5 Zr2 Zr2 155.3(3) 70_656 11_566 ?
O5 Zr2 Zr2 109.64(13) . 11_566 ?
Zr2 O2 Zr2 109.9(4) 8_656 . ?
 
loop_
 _geom_torsion_atom_site_label_1
 _geom_torsion_atom_site_label_2
 _geom_torsion_atom_site_label_3
 _geom_torsion_atom_site_label_4
 _geom_torsion
 _geom_torsion_site_symmetry_1
 _geom_torsion_site_symmetry_2
 _geom_torsion_site_symmetry_3
 _geom_torsion_site_symmetry_4
 _geom_torsion_publ_flag
Zr1 O5 C6 O5 -7.2(3) . . . 42_654 ?
Zr2 O5 C6 O5 12.0(5) . . . 42_654 ?
Zr1 O5 C6 C7 172.8(3) . . . . ?
Zr2 O5 C6 C7 -168.0(5) . . . . ?
O5 C6 C7 C8 -2.2(5) . . . 42_654 ?
O5 C6 C7 C8 177.8(5) 42_654 . . 42_654 ?
O5 C6 C7 C8 177.8(5) . . . . ?
O5 C6 C7 C8 -2.2(5) 42_654 . . . ?
C8 C7 C8 C9 0.6(6) 42_654 . . . ?
C6 C7 C8 C9 -179.4(6) . . . . ?
C7 C8 C9 C10 -1.1(11) . . . . ?
C8 C9 C10 C9 0.5(5) . . . 42_654 ?
C8 C9 C10 C11 -179.5(5) . . . . ?
C9 C10 C11 C12 79.5(6) 42_654 . . . ?
C9 C10 C11 C12 -100.5(6) . . . . ?
C9 C10 C11 C12 -100.5(6) 42_654 . . 42_654 ?
C9 C10 C11 C12 79.5(6) . . . 42_654 ?
C12 C11 C12 N14 1.9(8) 42_654 . . . ?
C10 C11 C12 N14 -178.1(8) . . . . ?
C12 C11 C12 C13 176.8(12) 42_654 . . . ?
C10 C11 C12 C13 -3.3(12) . . . . ?
N14 C12 C13 C13 -1.4(9) . . . 50_556 ?
C11 C12 C13 C13 -176.8(7) . . . 50_556 ?
C13 C12 N14 C12 2.2(15) . . . 50_556 ?
C11 C12 N14 C12 177.6(4) . . . 50_556 ?
C13 C12 N14 Fe15 156.7(9) . . . 89_664 ?
C11 C12 N14 Fe15 -27.9(14) . . . 89_664 ?
C13 C12 N14 Fe15 -155.0(9) . . . . ?
C11 C12 N14 Fe15 20.4(15) . . . . ?
 
_refine_diff_density_max    0.942
_refine_diff_density_min   -0.733
_refine_diff_density_rms    0.069

_shelx_res_file
;
TITL shelx_off_a.res in Im-3m
    extra_map_SAC2_0.2_wFc_sq.res
    created by SHELXL-2018/3 at 11:26:19 on 16-Nov-2023
REM Old TITL shelx_off in Im-3m
REM SHELXT solution in Im-3m: R1 0.538, Rweak 0.297, Alpha 0.136
REM <I/s>   0.000 for    0 systematic absences,  Orientation as input
REM Formula found by SHELXT:  C180 N30 O28 Fe3 Zr12
CELL  0.82656  38.8733  38.8733  38.8733   90.000   90.000   90.000
ZERR    4.000   0.0045   0.0045   0.0045    0.000    0.000    0.000
LATT  2
SYMM -X, -Y, Z
SYMM -X, Y, -Z
SYMM X, -Y, -Z
SYMM Z, X, Y
SYMM Z, -X, -Y
SYMM -Z, -X, Y
SYMM -Z, X, -Y
SYMM Y, Z, X
SYMM -Y, Z, -X
SYMM Y, -Z, -X
SYMM -Y, -Z, X
SYMM Y, X, -Z
SYMM -Y, -X, -Z
SYMM Y, -X, Z
SYMM -Y, X, Z
SYMM X, Z, -Y
SYMM -X, Z, Y
SYMM -X, -Z, -Y
SYMM X, -Z, Y
SYMM Z, Y, -X
SYMM Z, -Y, X
SYMM -Z, Y, X
SYMM -Z, -Y, -X
SFAC C H N O FE ZR
DISP $C  0.00511  0.00239 15.74444!source kissel
DISP $H -0.00002  0.00000  0.66615!source kissel
DISP $N  0.00955  0.00480 28.17579!source kissel
DISP $O  0.01604  0.00875 47.81841!source kissel
DISP $Fe  0.35610  1.11842 5271.23871!source kissel
DISP $Zr -1.45491  0.75288 3671.72661!source kissel
UNIT 576 288 48 256 12 48
ACTA
L.S. 5 0  252
BOND $H
FMAP 2
PLAN 20
FLAT C6 C7 C8 C9 C10 C11
DFIX 1.39 C7 C8 C8 C9 C9 C10
DFIX 1.27 O5 C6
DFIX 1.51 C6 C7 C10 C11
FLAT C11 C12 C13 N14
DFIX 1.38 C12 C13 C12 N14
SIMU 0.05
DELU 0.05
ISOR 0.02 O5
ABIN
LIST 3
WGHT    0.200000
FVAR       0.03416   0.41129
O5    4    0.721946    0.815371    0.326905    11.00000    0.20163    0.16890 =
         0.17804   -0.10485   -0.08969    0.09374
C6    1    0.750000    0.830664    0.330664    10.50000    0.22980    0.13038 =
         0.13038   -0.04253   -0.10294    0.10294
O6    4    0.716592    0.716592    0.283408    10.16667    0.10978    0.10978 =
         0.10978   -0.04603   -0.04603    0.04603
C7    1    0.750000    0.858526    0.358526    10.50000    0.28939    0.09153 =
         0.09153   -0.03089   -0.06272    0.06272
C8    1    0.779567    0.876355    0.365917    11.00000    0.29515    0.12646 =
         0.11958   -0.08249   -0.02712    0.00223
AFIX  43
H8    2    0.799095    0.870897    0.353220    11.00000   -1.20000
AFIX   0
C9    1    0.782892    0.902452    0.391323    11.00000    0.29398    0.09996 =
         0.12692   -0.02756   -0.03707   -0.02815
AFIX  43
H9    2    0.803320    0.913931    0.396144    11.00000   -1.20000
AFIX   0
C10   1    0.750000    0.909145    0.409145    10.50000    0.36060    0.08868 =
         0.08868    0.01658   -0.00336    0.00336
C11   1    0.750000    0.936577    0.436577    10.50000    0.38353    0.05063 =
         0.05063   -0.01087   -0.01722    0.01722
C12   1    0.751679    0.925281    0.471778    11.00000    0.50122    0.05209 =
         0.07639   -0.01437   -0.01939    0.01141
C13   1    0.751603    0.890288    0.482135    11.00000    0.50713    0.07143 =
         0.07066   -0.01660   -0.00310    0.01397
AFIX  43
H13   2    0.751561    0.871120    0.467819    11.00000   -1.20000
AFIX   0
N14   3    0.750895    0.947661    0.500000    10.50000    0.35141    0.09230 =
         0.06135    0.00000    0.00000    0.01428
FE15  5    0.731579    1.000000    0.500000    10.12500    0.42632    0.06000 =
         0.05491    0.00000    0.00000    0.00000
CONF
MERG 2
PART 1
ZR1   6    0.714949    0.779503    0.285051    20.50000    0.10774    0.10155 =
         0.10774   -0.05185   -0.04815    0.05185
O1    4    0.709827    0.763248    0.236752    20.50000    0.09120    0.10117 =
         0.10117   -0.00663   -0.01953    0.01953
O3    4    0.661029    0.756950    0.290009    21.00000    0.07350    0.14471 =
         0.18425   -0.02571   -0.03723    0.01853
PART 0
PART 2
ZR2   6    0.701431    0.766147    0.298569   -20.50000    0.12841    0.12880 =
         0.12841   -0.06731   -0.06134    0.06731
O4    4    0.648268    0.742593    0.306999   -21.00000    0.10979    0.23006 =
         0.36528    0.03900    0.02141   -0.01624
O2    4    0.683691    0.752710    0.247290   -20.50000    0.11443    0.12906 =
         0.12906   -0.03195   -0.06152    0.06152
PART 0
HKLF 4


REM  shelx_off_a.res in Im-3m
REM wR2 = 0.4159, GooF = S = 1.705, Restrained GooF = 1.707 for all data
REM R1 = 0.1188 for 3185 Fo > 4sig(Fo) and 0.1307 for all 4116 data
REM 122 parameters refined using 149 restraints

END

WGHT      0.2000      0.0000

REM Highest difference peak  0.942,  deepest hole -0.733,  1-sigma level  0.069
Q1    1   0.6835  1.0000  0.5000  10.25000  0.05    0.94
Q2    1   0.7500  0.7500  0.2500  10.08333  0.05    0.59
Q3    1   0.7226  0.7122  0.2878  10.50000  0.05    0.53
Q4    1   0.7286  0.7286  0.3121  10.50000  0.05    0.48
Q5    1   0.7039  0.7256  0.2844  11.00000  0.05    0.45
Q6    1   0.6660  0.7521  0.2479  10.50000  0.05    0.45
Q7    1   0.6672  0.7703  0.2216  11.00000  0.05    0.40
Q8    1   0.6697  0.7770  0.3302  10.50000  0.05    0.40
Q9    1   0.6647  0.7752  0.3220  11.00000  0.05    0.38
Q10   1   0.6598  1.0000  0.5000  10.25000  0.05    0.31
Q11   1   0.6592  0.7689  0.2709  11.00000  0.05    0.31
Q12   1   0.7085  0.8077  0.3345  11.00000  0.05    0.30
Q13   1   0.7835  0.9317  0.3928  11.00000  0.05    0.29
Q14   1   0.7269  0.8933  0.5000  10.50000  0.05    0.28
Q15   1   0.6803  0.7270  0.3197  10.50000  0.05    0.28
Q16   1   0.6874  0.8059  0.3127  10.50000  0.05    0.28
Q17   1   0.7933  0.8468  0.3361  11.00000  0.05    0.26
Q18   1   0.7175  0.8506  0.3199  11.00000  0.05    0.26
Q19   1   0.7025  0.8396  0.2975  10.50000  0.05    0.26
Q20   1   0.7016  0.7916  0.3331  11.00000  0.05    0.26
;
_shelx_res_checksum   40179

_shelx_hkl_file
;
   1   1   0   13.57    8.60
   2   0   0 3827.05  122.05
   2   1   1   40.62    4.05
   2   2   0 2824.09   78.47
   2   2   2 1887.44  164.99
   3   1   0   17.31    1.62
   3   2   1   10.45    1.76
   3   3   0    7.82    2.03
   3   3   2   49.46    5.58
   4   0   0 1590.31   69.88
   4   1   1    1.77    0.86
   4   2   0 1306.37   45.06
   4   2   2  605.11   51.06
   4   3   1    7.55    0.68
   4   3   3   23.53    7.02
   4   4   0  336.89   36.33
   4   4   2   67.06   11.56
   4   4   4  567.17   57.54
   5   1   0   12.82    2.64
   5   2   1    5.66    0.97
   5   3   0    2.40    1.48
   5   3   2   15.26    0.74
   5   4   1   13.63    0.64
   5   4   3    4.78    1.90
   5   5   0   21.05    4.69
   5   5   2   51.49    5.55
   5   5   4   13.82    0.96
   6   0   0  761.94   55.16
   6   1   1  131.86    8.14
   6   2   2  260.13   19.59
   6   3   1    2.46    1.04
   6   3   3   32.23    1.34
   6   4   0   23.08    4.58
   6   4   2   16.11    2.33
   6   4   4   93.79    9.22
   6   5   1   39.80    2.16
   6   5   3  104.46    3.34
   6   5   5   95.11    9.53
   6   6   0   92.27   12.30
   6   6   2    4.46    3.91
   6   6   4  183.51   20.95
   6   6   6  411.14   37.07
   7   1   0    4.58    2.25
   7   2   1    0.09    0.05
   7   3   0    0.36    0.25
   7   3   2    4.03    0.26
   7   4   1    0.07    0.16
   7   4   3   18.52    1.42
   7   5   0   28.00    3.10
   7   5   2   28.00    3.02
   7   6   1    3.10    1.03
   7   6   3  126.27   10.92
   7   6   5  157.90    5.59
   7   7   0  190.36   16.62
   7   7   2  340.50   22.48
   7   7   4  120.02    8.72
   7   7   6    4.38    0.41
   8   0   0   63.06   11.04
   8   1   1  199.36    7.68
   8   2   0  263.07   16.70
   8   2   2   86.85    9.17
   8   3   1   18.03    0.99
   8   3   3   10.14    3.59
   8   4   0  111.18   13.40
   8   4   2  344.67   33.73
   8   4   4   20.56    4.70
   8   5   1   56.29    1.40
   8   5   3   41.65    2.11
   8   5   5   28.96    3.99
   8   6   0   26.39    5.15
   8   6   2  119.92   15.60
   8   6   4    0.26    0.23
   8   6   6   78.86    8.33
   8   7   1   36.49    1.61
   8   7   3   89.24    5.30
   8   7   5  123.98   16.77
   8   7   7  169.03   14.91
   8   8   0   39.39    5.49
   8   8   2   58.08    6.19
   8   8   4   72.75    7.49
   8   8   6  181.69   17.63
   8   8   8  159.84   14.78
   9   1   0   67.69    4.55
   9   2   1   43.23    3.66
   9   3   0   29.38    0.52
   9   3   2   44.94    0.72
   9   4   1   50.18    1.97
   9   4   3    8.07    2.76
   9   5   0   25.66    4.07
   9   5   2    2.71    1.34
   9   5   4    5.15    0.29
   9   6   1   11.95    1.12
   9   6   3   29.28    0.90
   9   6   5   52.65    2.65
   9   7   0   59.06    4.54
   9   7   2   48.95    2.58
   9   7   4   15.88    1.36
   9   7   6   14.88    0.38
   9   8   1    3.09    0.29
   9   8   3   78.13    8.13
   9   8   5   72.88    5.56
   9   8   7  101.53    5.60
   9   9   0  513.75   29.27
   9   9   2  313.14   13.36
   9   9   4  146.20   11.51
   9   9   6   67.99    3.71
   9   9   8    8.43    0.74
  10   0   0  257.90   25.43
  10   1   1   63.54    4.03
  10   2   0  437.12   28.46
  10   2   2    8.70    2.44
  10   3   1   56.29    2.52
  10   3   3   30.73    1.97
  10   4   0  276.52   23.20
  10   4   2  139.29   10.12
  10   4   4  234.26   19.15
  10   5   1   19.41    0.64
  10   5   3   77.83    3.11
  10   5   5   88.25    6.90
  10   6   0  200.23   17.11
  10   6   2   69.00    5.37
  10   6   4   18.49    2.83
  10   6   6    9.95    0.76
  10   7   1   19.45    0.98
  10   7   3   88.04    4.54
  10   7   5   95.39    4.59
  10   7   7   24.73    1.96
  10   8   0   65.60    8.41
  10   8   2   23.95    3.37
  10   8   4    7.83    1.14
  10   8   6    7.66    2.25
  10   8   8   57.43    4.36
  10   9   1    7.76    0.60
  10   9   3   63.16    4.88
  10   9   5   54.95    2.52
  10   9   7   45.79    2.52
  10   9   9   26.88    1.86
  10  10   0   88.19    9.23
  10  10   2  108.77    8.33
  10  10   4   38.23    2.74
  10  10   6   64.19    5.37
  10  10   8   22.25    2.57
  10  10  10   10.80    3.23
  11   1   0   15.38    1.00
  11   2   1   23.33    0.56
  11   3   0  106.63    6.66
  11   3   2   44.49    3.49
  11   4   1   10.63    1.55
  11   4   3   13.27    0.86
  11   5   0   44.07    4.33
  11   5   2    7.81    1.21
  11   5   4    0.03    0.07
  11   6   1    5.46    1.69
  11   6   3    9.11    0.30
  11   6   5    1.54    0.67
  11   7   0   89.20    5.58
  11   7   2   46.63    1.46
  11   7   4    5.02    0.69
  11   7   6    0.00    0.01
  11   8   1    3.66    1.31
  11   8   3    7.49    0.73
  11   8   5    6.67    0.49
  11   8   7   16.15    1.71
  11   9   0   19.64    2.91
  11   9   2   16.17    0.62
  11   9   4   17.54    0.93
  11   9   6   24.10    1.02
  11   9   8    0.49    0.09
  11  10   1    6.79    0.33
  11  10   3   11.99    1.11
  11  10   5   17.29    1.26
  11  10   7   34.45    3.71
  11  10   9   13.71    4.02
  11  11   0   67.31    6.01
  11  11   2   43.39    2.78
  11  11   4   48.81    3.07
  11  11   6   52.32    3.34
  11  11   8   21.44    1.27
  11  11  10    0.12    0.32
  12   0   0    2.41    0.80
  12   1   1   30.27    1.53
  12   2   0  272.35   17.75
  12   2   2  240.06   14.28
  12   3   1   40.71    1.96
  12   3   3   34.17    2.38
  12   4   0    4.29    1.31
  12   4   2  165.80    7.77
  12   4   4   29.52    3.94
  12   5   1    7.99    0.47
  12   5   3   57.96    2.18
  12   5   5  212.35   13.52
  12   6   0  101.65   10.12
  12   6   2  108.38    6.29
  12   6   4    5.86    0.59
  12   6   6    0.77    0.27
  12   7   1    0.30    0.15
  12   7   3   46.60    2.09
  12   7   5   73.71    5.56
  12   7   7   16.67    1.62
  12   8   0    5.50    0.58
  12   8   2   15.29    0.83
  12   8   4    0.81    0.15
  12   8   6    0.00    0.03
  12   8   8    0.00    0.01
  12   9   1    1.19    0.09
  12   9   3   17.20    0.87
  12   9   5   13.38    1.01
  12   9   7   10.99    0.81
  12   9   9    0.42    0.17
  12  10   0   29.51    2.99
  12  10   2    2.29    0.26
  12  10   4    0.01    0.02
  12  10   6   23.68    2.79
  12  10   8    6.72    1.17
  12  10  10    0.03    0.12
  12  11   1    2.93    0.26
  12  11   3    7.46    0.26
  12  11   5   28.11    1.47
  12  11   7   17.82    1.56
  12  11   9   26.53    3.68
  12  11  11    1.43    0.70
  12  12   0  274.89   21.32
  12  12   2  183.84   14.52
  12  12   4  153.73   12.00
  12  12   6   48.84    5.39
  12  12   8   32.59    3.23
  12  12  10    0.05    0.11
  12  12  12   11.57    1.88
  13   1   0   52.80    1.77
  13   2   1   35.02    1.60
  13   3   0   21.53    1.78
  13   3   2   22.82    1.33
  13   4   1   34.66    1.51
  13   4   3   13.91    0.82
  13   5   0  132.42    8.58
  13   5   2  169.31    5.30
  13   5   4   57.26    3.13
  13   6   1   14.30    0.55
  13   6   3    5.47    0.26
  13   6   5    3.14    0.19
  13   7   0   20.89    2.60
  13   7   2   36.38    1.33
  13   7   4   25.26    1.16
  13   7   6    1.75    0.19
  13   8   1    5.63    0.31
  13   8   3    0.37    0.12
  13   8   5    2.51    0.57
  13   8   7    0.00    0.01
  13   9   0    3.32    1.06
  13   9   2    7.02    1.17
  13   9   4    6.93    0.34
  13   9   6    5.67    0.47
  13   9   8    3.19    0.41
  13  10   1    4.56    0.68
  13  10   3    0.18    0.05
  13  10   5    2.75    0.61
  13  10   7    0.05    0.06
  13  10   9    0.77    0.49
  13  11   0   88.04    5.26
  13  11   2   31.40    2.36
  13  11   4    2.56    0.72
  13  11   6    2.48    0.28
  13  11   8   26.43    1.10
  13  11  10   41.20    2.88
  13  12   1    3.33    0.28
  13  12   3    5.65    0.30
  13  12   5   19.27    1.51
  13  12   7   33.20    1.71
  13  12   9    8.47    1.46
  13  12  11    1.65    0.47
  13  13   0  221.53   12.63
  13  13   2   99.53    7.93
  13  13   4   57.90    2.61
  13  13   6    0.01    0.06
  13  13   8   27.58    2.37
  13  13  10   28.62    2.52
  13  13  12   17.20    1.48
  14   0   0  214.41   17.35
  14   1   1    4.05    0.31
  14   2   0  253.40   14.01
  14   2   2   17.52    1.43
  14   3   1   35.71    3.04
  14   3   3   40.74    1.63
  14   4   0  125.84   14.05
  14   4   2  138.67    7.33
  14   4   4  287.71   21.78
  14   5   1    2.08    0.15
  14   5   3   23.92    0.95
  14   5   5   76.41    5.06
  14   6   0   27.68    4.24
  14   6   2    9.09    0.58
  14   6   4    2.54    0.45
  14   6   6    6.24    0.78
  14   7   1    0.10    0.05
  14   7   3   19.36    0.93
  14   7   5   26.85    1.18
  14   7   7   44.16    1.91
  14   8   0   38.75    3.59
  14   8   2    3.86    0.55
  14   8   4    0.24    0.05
  14   8   6    1.10    0.18
  14   8   8    0.55    0.59
  14   9   1    1.69    0.14
  14   9   3    3.45    0.22
  14   9   5    0.35    0.11
  14   9   7   10.60    0.73
  14   9   9   15.08    0.77
  14  10   0   25.85    4.51
  14  10   2   55.29    4.89
  14  10   4    7.49    0.45
  14  10   6    0.27    0.34
  14  10   8   15.19    0.62
  14  10  10    0.10    0.12
  14  11   1    0.75    0.13
  14  11   3    0.09    0.06
  14  11   5    0.03    0.16
  14  11   7   26.87    1.29
  14  11   9    2.03    0.43
  14  11  11    0.45    0.12
  14  12   0  213.97   21.06
  14  12   2  390.71   20.47
  14  12   4  206.47   10.08
  14  12   6  145.00    9.04
  14  12   8   14.09    1.61
  14  12  10    2.84    0.75
  14  12  12   29.48    2.45
  14  13   1    5.03    0.31
  14  13   3    1.60    0.59
  14  13   5   27.61    1.46
  14  13   7   36.43    1.86
  14  13   9   15.27    1.50
  14  13  11    0.96    0.12
  14  13  13    1.57    0.51
  14  14   0  296.67   20.06
  14  14   2  286.34   29.79
  14  14   4  325.58   18.10
  14  14   6   66.45    6.74
  14  14   8    8.22    1.03
  14  14  10   24.40    2.42
  14  14  12   79.86    7.39
  14  14  14   37.82    5.91
  15   1   0    0.51    0.05
  15   2   1    1.85    0.14
  15   3   0  194.67    9.12
  15   3   2  179.48    5.91
  15   4   1    3.55    0.48
  15   4   3  127.33    4.88
  15   5   0   32.50    1.89
  15   5   2   45.78    3.32
  15   5   4   36.70    1.47
  15   6   1    2.47    0.16
  15   6   3   81.34    3.19
  15   6   5   18.99    0.97
  15   7   0  114.74    8.58
  15   7   2  155.95    6.17
  15   7   4   76.28    3.23
  15   7   6   36.17    2.06
  15   8   1    0.86    0.30
  15   8   3   14.24    0.65
  15   8   5    6.21    0.77
  15   8   7    0.10    0.16
  15   9   0   17.52    1.64
  15   9   2    3.19    0.27
  15   9   4    2.19    0.38
  15   9   6    0.00    0.05
  15   9   8    9.27    0.52
  15  10   1    0.33    0.14
  15  10   3    0.12    0.19
  15  10   5    0.32    0.31
  15  10   7    2.41    0.73
  15  10   9    7.97    1.26
  15  11   0  182.60   14.10
  15  11   2  159.72   18.56
  15  11   4   82.88    2.71
  15  11   6    2.14    1.62
  15  11   8    0.33    0.26
  15  11  10   21.09    1.22
  15  12   1    5.36    0.42
  15  12   3    0.05    0.10
  15  12   5    0.01    0.07
  15  12   7    3.90    0.55
  15  12   9    0.83    0.11
  15  12  11   13.98    0.49
  15  13   0  256.48   17.45
  15  13   2  207.21   13.42
  15  13   4   83.30    2.76
  15  13   6    2.19    0.43
  15  13   8   17.86    1.17
  15  13  10   42.76    2.60
  15  13  12   40.76    2.06
  15  14   1    2.58    1.20
  15  14   3    1.83    0.26
  15  14   5   12.06    0.63
  15  14   7    9.04    1.14
  15  14   9    4.35    0.26
  15  14  11    1.87    1.21
  15  14  13    6.79    0.34
  15  15   0   16.52    2.82
  15  15   2  107.16    7.39
  15  15   4   33.81    2.03
  15  15   6    0.25    0.17
  15  15   8   21.43    1.88
  15  15  10   68.75    4.03
  15  15  12   65.01    5.02
  15  15  14   13.05    0.95
  16   0   0   10.12    2.97
  16   1   1    1.37    0.15
  16   2   0  281.45   19.28
  16   2   2  269.24   18.00
  16   3   1   30.43    1.18
  16   3   3   47.62    1.72
  16   4   0    0.46    0.09
  16   4   2   64.21    4.70
  16   4   4   27.37    1.85
  16   5   1    2.31    0.15
  16   5   3   11.76    1.48
  16   5   5   33.51    1.72
  16   6   0  142.72   13.30
  16   6   2  123.50    8.88
  16   6   4   33.46    2.54
  16   6   6  134.65   14.24
  16   7   1    0.61    0.32
  16   7   3   12.73    0.38
  16   7   5    0.04    0.12
  16   7   7    1.85    0.27
  16   8   0    3.45    0.77
  16   8   2    7.77    0.58
  16   8   4   24.36    1.79
  16   8   6   23.31    2.55
  16   8   8    6.20    1.98
  16   9   1    0.18    0.24
  16   9   3    0.02    0.07
  16   9   5   18.97    0.57
  16   9   7    0.23    0.21
  16   9   9    3.69    0.47
  16  10   0  226.98   21.30
  16  10   2   42.67    3.47
  16  10   4   91.50   10.90
  16  10   6    1.51    0.48
  16  10   8    0.17    0.12
  16  10  10   13.22    1.39
  16  11   1    0.00    0.05
  16  11   3    0.01    0.05
  16  11   5    0.56    0.28
  16  11   7    0.33    0.11
  16  11   9    2.36    0.23
  16  11  11    2.48    0.57
  16  12   0   71.60   11.39
  16  12   2  117.09    8.09
  16  12   4  137.18    6.78
  16  12   6    9.59    0.70
  16  12   8    1.50    0.24
  16  12  10   14.64    1.86
  16  12  12  103.86    8.62
  16  13   1    0.39    0.06
  16  13   3    0.87    0.30
  16  13   5    1.45    0.24
  16  13   7    1.39    0.15
  16  13   9    9.36    0.61
  16  13  11    0.61    0.26
  16  13  13    0.24    0.11
  16  14   0  135.40   10.45
  16  14   2  112.28    7.57
  16  14   4  172.14   19.19
  16  14   6   24.01    1.45
  16  14   8    2.58    0.96
  16  14  10   38.55    3.35
  16  14  12   71.15   10.20
  16  14  14   42.50    5.10
  16  15   1    0.68    0.10
  16  15   3    1.37    0.59
  16  15   5    5.36    0.25
  16  15   7   18.98    0.72
  16  15   9    5.82    0.38
  16  15  11    3.27    0.52
  16  15  13    0.47    0.11
  16  15  15    1.14    0.21
  16  16   0  165.26   14.95
  16  16   2  207.78   16.18
  16  16   4  184.61   16.02
  16  16   6   50.39    4.36
  16  16   8    0.96    0.19
  16  16  10    7.94    0.86
  16  16  12   64.87    5.69
  16  16  14   22.42    3.56
  16  16  16   20.33    3.37
  17   1   0   87.75    6.63
  17   2   1   76.71    3.26
  17   3   0   71.69    3.19
  17   3   2   44.09    1.71
  17   4   1   49.13    1.86
  17   4   3   41.66    1.63
  17   5   0  262.26   16.74
  17   5   2  276.27   11.31
  17   5   4  190.57    7.24
  17   6   1   11.51    0.73
  17   6   3   14.12    2.01
  17   6   5  101.74    4.31
  17   7   0    0.32    0.40
  17   7   2    1.90    1.64
  17   7   4   24.61    2.21
  17   7   6    6.94    0.58
  17   8   1   12.57    0.61
  17   8   3   11.16    0.37
  17   8   5   19.13    1.40
  17   8   7    0.70    0.32
  17   9   0    2.79    0.34
  17   9   2    1.09    0.28
  17   9   4    0.07    0.11
  17   9   6    0.07    0.04
  17   9   8    3.58    0.27
  17  10   1    0.14    0.15
  17  10   3   15.18    0.79
  17  10   5    3.12    0.89
  17  10   7    0.01    0.02
  17  10   9    6.14    0.44
  17  11   0  149.10    8.63
  17  11   2  116.27    8.73
  17  11   4   39.23    1.59
  17  11   6    1.38    0.44
  17  11   8    8.22    0.39
  17  11  10   20.99    1.11
  17  12   1    1.19    0.12
  17  12   3    2.58    0.23
  17  12   5   11.18    0.38
  17  12   7    1.72    0.13
  17  12   9   14.59    0.76
  17  12  11   38.11    2.09
  17  13   0  113.99    6.75
  17  13   2  120.07   18.23
  17  13   4   50.69    2.03
  17  13   6    3.00    0.15
  17  13   8   11.15    0.57
  17  13  10   43.00    3.49
  17  13  12   41.81    2.32
  17  14   1    0.27    0.11
  17  14   3    1.67    0.15
  17  14   5    6.32    0.46
  17  14   7    2.96    0.28
  17  14   9    3.67    0.28
  17  14  11    6.68    0.77
  17  14  13   14.44    0.89
  17  15   0  231.79   19.37
  17  15   2  180.77    8.39
  17  15   4  105.70    6.25
  17  15   6   17.46    0.72
  17  15   8    4.50    0.34
  17  15  10   41.88    2.11
  17  15  12   32.38    2.01
  17  15  14   15.54    0.96
  17  16   1    0.60    0.17
  17  16   3    2.88    0.29
  17  16   5    1.12    0.19
  17  16   7    0.54    0.05
  17  16   9    0.58    0.20
  17  16  11    0.79    0.31
  17  16  13    0.34    0.13
  17  16  15    2.48    0.19
  17  17   0  106.89    7.09
  17  17   2   48.32    3.94
  17  17   4   13.75    1.10
  17  17   6    1.54    0.30
  17  17   8   15.16    1.11
  17  17  10   55.14    4.77
  17  17  12   63.88    4.59
  17  17  14   18.24    2.29
  17  17  16    5.20    0.55
  18   0   0   81.46    8.97
  18   1   1    0.37    0.19
  18   2   0   20.34    2.91
  18   2   2   33.93    2.69
  18   3   1    0.27    0.25
  18   3   3    7.64    1.28
  18   4   0  191.39   13.26
  18   4   2   65.84    4.08
  18   4   4  369.93   16.09
  18   5   1    0.10    0.17
  18   5   3    5.78    0.32
  18   5   5    6.91    1.00
  18   6   0   11.52    1.20
  18   6   2    6.18    0.34
  18   6   4   11.56    0.88
  18   6   6    1.36    0.37
  18   7   1    1.72    0.74
  18   7   3    0.05    0.17
  18   7   5   29.56    1.39
  18   7   7   36.33    3.10
  18   8   0    2.12    1.30
  18   8   2    8.58    0.91
  18   8   4   24.98    2.57
  18   8   6    2.16    0.31
  18   8   8  101.71    9.11
  18   9   1    0.00    0.02
  18   9   3    8.09    0.37
  18   9   5   17.22    0.73
  18   9   7   27.63    1.72
  18   9   9    1.87    0.18
  18  10   0  122.65   11.98
  18  10   2   84.35    6.56
  18  10   4    2.39    0.38
  18  10   6    0.02    0.04
  18  10   8   36.79    2.58
  18  10  10   59.08    6.71
  18  11   1    0.33    0.16
  18  11   3    1.87    0.14
  18  11   5    4.62    0.50
  18  11   7    0.67    0.08
  18  11   9    0.73    0.33
  18  11  11    7.54    0.62
  18  12   0   23.63    2.52
  18  12   2   57.69    8.91
  18  12   4    1.77    0.21
  18  12   6    3.27    0.21
  18  12   8   39.58    4.91
  18  12  10   81.42    5.33
  18  12  12  169.12   14.85
  18  13   1    1.91    0.40
  18  13   3    6.64    0.25
  18  13   5    0.39    0.26
  18  13   7    0.80    0.12
  18  13   9    8.40    0.44
  18  13  11    5.91    0.75
  18  13  13   12.59    0.74
  18  14   0  100.40   11.22
  18  14   2  212.28   23.29
  18  14   4   44.97    3.08
  18  14   6   17.41    1.34
  18  14   8    4.16    0.31
  18  14  10   56.64    4.65
  18  14  12   58.55    6.84
  18  14  14   70.38    7.80
  18  15   1    0.02    0.07
  18  15   3    1.84    0.20
  18  15   5    0.45    0.07
  18  15   7    2.58    0.15
  18  15   9    5.77    0.25
  18  15  11    8.44    0.46
  18  15  13    5.31    0.35
  18  15  15    6.18    0.43
  18  16   0   90.43    7.90
  18  16   2   78.19    4.64
  18  16   4   17.76    0.98
  18  16   6    6.57    0.41
  18  16   8    8.80    0.48
  18  16  10   33.38    5.18
  18  16  12   52.45    3.99
  18  16  14   35.05    4.44
  18  16  16   12.32    2.28
  18  17   1    0.59    0.54
  18  17   3    1.24    0.11
  18  17   5    0.56    0.08
  18  17   7    3.23    0.14
  18  17   9    5.63    0.48
  18  17  11    4.14    0.26
  18  17  13    5.73    0.43
  18  17  15    1.10    0.10
  18  17  17    0.91    0.16
  18  18   0  212.29   15.27
  18  18   2  131.20    9.23
  18  18   4   69.19    6.41
  18  18   6   38.26    3.57
  18  18   8   25.50    1.35
  18  18  10    0.09    0.07
  18  18  12    1.19    0.20
  18  18  14    1.53    0.17
  18  18  16    2.10    0.15
  18  18  18    2.15    0.76
  19   1   0    7.46    0.43
  19   2   1    8.48    0.51
  19   3   0  149.95    9.45
  19   3   2  138.47    8.15
  19   4   1    0.09    0.14
  19   4   3  114.68    3.50
  19   5   0    1.42    0.66
  19   5   2   38.80    2.66
  19   5   4   12.77    1.00
  19   6   1    0.03    0.05
  19   6   3   20.56    2.14
  19   6   5    0.39    0.06
  19   7   0   28.46    2.38
  19   7   2   26.85    1.21
  19   7   4   12.95    0.55
  19   7   6    1.77    0.24
  19   8   1    0.90    0.11
  19   8   3    2.22    0.16
  19   8   5   11.96    0.30
  19   8   7    2.64    0.27
  19   9   0   29.90    1.70
  19   9   2   10.88    0.73
  19   9   4    8.61    1.15
  19   9   6    1.20    0.09
  19   9   8    4.98    0.17
  19  10   1    1.66    0.12
  19  10   3    0.34    0.09
  19  10   5   17.73    0.38
  19  10   7    3.32    0.27
  19  10   9   11.52    0.56
  19  11   0    5.68    0.56
  19  11   2    6.06    0.74
  19  11   4    0.55    0.06
  19  11   6    0.39    0.15
  19  11   8    6.94    0.49
  19  11  10   49.39    3.18
  19  12   1    2.28    0.17
  19  12   3    0.11    0.09
  19  12   5    5.57    0.26
  19  12   7    8.55    0.44
  19  12   9   11.17    0.64
  19  12  11   32.59    1.68
  19  13   0  152.98   11.44
  19  13   2   97.53    5.84
  19  13   4   55.64    2.19
  19  13   6    6.07    0.23
  19  13   8    4.86    0.32
  19  13  10   23.90    1.39
  19  13  12   30.37    1.64
  19  14   1    0.12    0.06
  19  14   3    0.41    0.15
  19  14   5    0.01    0.02
  19  14   7   17.47    0.69
  19  14   9   13.38    0.82
  19  14  11    8.31    0.54
  19  14  13   26.05    2.01
  19  15   0   64.50    4.81
  19  15   2   41.89    4.19
  19  15   4   21.04    1.14
  19  15   6    1.34    0.22
  19  15   8   17.72    0.71
  19  15  10   25.78    1.50
  19  15  12   57.53    5.88
  19  15  14   18.17    1.27
  19  16   1    0.19    0.12
  19  16   3    1.69    0.34
  19  16   5    2.26    0.35
  19  16   7    7.31    1.42
  19  16   9    3.97    0.39
  19  16  11    0.52    0.24
  19  16  13    1.67    0.11
  19  16  15    2.61    0.79
  19  17   0  149.47   10.92
  19  17   2  171.42   12.77
  19  17   4   71.99    3.54
  19  17   6   14.07    0.66
  19  17   8    0.04    0.02
  19  17  10    3.55    0.44
  19  17  12    3.61    0.37
  19  17  14    3.62    0.28
  19  17  16    1.65    0.11
  19  18   1    1.40    0.19
  19  18   3    0.38    0.13
  19  18   5    0.11    0.05
  19  18   7    0.69    0.09
  19  18   9    0.19    0.05
  19  18  11    1.09    0.12
  19  18  13    0.06    0.02
  19  18  15    0.15    0.06
  19  18  17    0.13    0.05
  19  19   0    8.56    1.30
  19  19   2   13.11    0.97
  19  19   4    0.10    0.04
  19  19   6    0.05    0.04
  19  19   8    2.31    0.18
  19  19  10    2.99    0.36
  19  19  12    6.62    0.83
  19  19  14    3.72    0.42
  19  19  16    1.38    0.19
  19  19  18    1.41    0.53
  20   0   0   85.82   10.23
  20   1   1    0.54    0.26
  20   2   0    0.36    0.28
  20   2   2   39.52    2.76
  20   3   1    0.00    0.01
  20   3   3    0.05    0.03
  20   4   0   48.02    3.79
  20   4   2    1.42    0.34
  20   4   4    3.24    0.55
  20   5   1    1.48    0.17
  20   5   3   14.56    0.66
  20   5   5   12.11    0.64
  20   6   0    0.21    0.09
  20   6   2   13.62    0.76
  20   6   4    0.42    0.08
  20   6   6   54.47    3.06
  20   7   1    3.76    0.20
  20   7   3    8.78    0.43
  20   7   5   54.78    2.17
  20   7   7   61.02    5.55
  20   8   0   32.75    3.52
  20   8   2   13.52    2.94
  20   8   4    3.77    0.43
  20   8   6   18.05    1.41
  20   8   8   27.34    2.57
  20   9   1    1.63    0.11
  20   9   3   23.03    2.17
  20   9   5   36.86    1.82
  20   9   7   58.97    2.62
  20   9   9    6.40    0.70
  20  10   0    0.92    0.24
  20  10   2    1.94    0.47
  20  10   4    0.58    0.11
  20  10   6   53.79    2.84
  20  10   8   43.73    2.55
  20  10  10   59.60    6.72
  20  11   1    2.94    1.27
  20  11   3    6.67    0.39
  20  11   5   15.16    0.93
  20  11   7    3.11    0.25
  20  11   9    0.00    0.00
  20  11  11    4.98    0.37
  20  12   0   72.01    6.30
  20  12   2   47.93    3.42
  20  12   4    6.23    0.96
  20  12   6    7.32    0.49
  20  12   8   18.48    2.45
  20  12  10   36.64    2.92
  20  12  12   40.55    5.06
  20  13   1    2.04    0.70
  20  13   3    7.38    0.70
  20  13   5    2.02    0.14
  20  13   7    0.53    0.24
  20  13   9    6.03    0.33
  20  13  11    9.01    0.50
  20  13  13   12.59    0.80
  20  14   0   10.11    0.96
  20  14   2    9.19    0.67
  20  14   4    0.77    0.57
  20  14   6   13.66    0.98
  20  14   8   19.42    0.97
  20  14  10   54.79    4.39
  20  14  12   86.74    5.05
  20  14  14    9.96    2.30
  20  15   1    2.80    0.26
  20  15   3    2.25    0.66
  20  15   5    0.57    0.24
  20  15   7    4.24    0.70
  20  15   9   10.35    0.44
  20  15  11   16.76    0.78
  20  15  13   16.74    0.65
  20  15  15   15.66    0.89
  20  16   0   58.83    5.57
  20  16   2   45.09    4.98
  20  16   4   21.57    2.05
  20  16   6    3.46    0.28
  20  16   8    0.00    0.00
  20  16  10    0.86    0.20
  20  16  12    3.37    0.35
  20  16  14    2.51    0.29
  20  16  16    0.92    0.12
  20  17   1    0.40    0.08
  20  17   3    1.19    0.63
  20  17   5    0.54    0.12
  20  17   7    2.74    0.20
  20  17   9    8.82    0.49
  20  17  11    8.05    0.68
  20  17  13   11.14    0.54
  20  17  15    6.71    0.33
  20  17  17    2.91    0.30
  20  18   0   22.81    1.66
  20  18   2    8.83    2.19
  20  18   4    0.50    0.16
  20  18   6    0.05    0.14
  20  18   8    0.58    0.10
  20  18  10    4.01    0.64
  20  18  12    1.33    0.45
  20  18  14    0.01    0.01
  20  18  16    0.27    0.11
  20  18  18    1.45    0.30
  20  19   1    0.01    0.03
  20  19   3    0.07    0.06
  20  19   5    1.72    0.16
  20  19   7    1.28    0.15
  20  19   9    1.89    0.12
  20  19  11    5.59    0.32
  20  19  13    2.06    0.18
  20  19  15    0.69    0.23
  20  19  17    0.89    0.15
  20  19  19    3.42    0.53
  20  20   0  103.04   11.73
  20  20   2   46.02    5.50
  20  20   4   31.35    2.84
  20  20   6   14.74    1.72
  20  20   8   12.40    1.42
  20  20  10    8.38    0.90
  20  20  12    6.23    0.76
  20  20  14    0.00    0.01
  20  20  16    0.45    0.28
  20  20  18    0.48    0.17
  20  20  20    1.13    0.56
  21   1   0   11.44    0.64
  21   2   1    6.67    0.88
  21   3   0    0.00    0.00
  21   3   2    0.28    0.17
  21   4   1    0.53    0.09
  21   4   3    0.00    0.02
  21   5   0   15.17    0.83
  21   5   2    5.95    1.99
  21   5   4    0.70    0.09
  21   6   1    0.11    0.03
  21   6   3    6.22    0.41
  21   6   5    9.51    0.20
  21   7   0    2.54    0.17
  21   7   2    1.76    0.11
  21   7   4    7.33    0.33
  21   7   6   16.08    0.46
  21   8   1    1.92    0.18
  21   8   3    8.89    0.43
  21   8   5   10.03    0.51
  21   8   7    4.87    0.37
  21   9   0    5.53    0.45
  21   9   2    5.07    0.33
  21   9   4    0.93    0.32
  21   9   6    0.34    0.08
  21   9   8    4.84    0.38
  21  10   1    1.57    0.16
  21  10   3    7.37    0.45
  21  10   5    5.76    0.27
  21  10   7    2.63    0.17
  21  10   9   14.07    0.59
  21  11   0   25.01    1.65
  21  11   2   15.53    2.06
  21  11   4    2.98    0.24
  21  11   6    0.33    0.05
  21  11   8    4.12    0.38
  21  11  10   17.80    0.81
  21  12   1    1.10    0.11
  21  12   3    8.33    0.42
  21  12   5    2.37    0.25
  21  12   7    3.56    1.03
  21  12   9    6.66    0.50
  21  12  11   18.72    0.86
  21  13   0    1.19    0.17
  21  13   2    1.29    0.17
  21  13   4    1.52    0.19
  21  13   6    2.57    0.19
  21  13   8   18.00    0.89
  21  13  10   32.76    3.33
  21  13  12   21.12    1.21
  21  14   1    1.12    0.64
  21  14   3    0.64    0.42
  21  14   5    0.00    0.01
  21  14   7    1.79    0.19
  21  14   9   14.06    0.53
  21  14  11   11.93    0.49
  21  14  13    9.08    0.79
  21  15   0   40.30    2.94
  21  15   2   18.54    1.59
  21  15   4    7.51    0.44
  21  15   6    0.63    0.08
  21  15   8    3.82    0.14
  21  15  10    5.81    0.29
  21  15  12    7.91    0.41
  21  15  14    4.07    0.26
  21  16   1    0.09    0.20
  21  16   3    3.22    0.17
  21  16   5    5.11    0.63
  21  16   7    7.00    0.32
  21  16   9    7.64    0.35
  21  16  11    6.42    0.33
  21  16  13    3.18    0.33
  21  16  15    0.73    0.07
  21  17   0    2.34    0.21
  21  17   2    2.86    0.23
  21  17   4    0.10    0.07
  21  17   6    0.01    0.01
  21  17   8    1.89    0.21
  21  17  10    3.23    0.35
  21  17  12    2.23    0.21
  21  17  14    1.08    0.12
  21  17  16    0.14    0.04
  21  18   1    0.03    0.03
  21  18   3    2.93    0.19
  21  18   5    3.11    0.19
  21  18   7    3.97    0.21
  21  18   9    2.15    0.08
  21  18  11    0.51    0.06
  21  18  13    0.55    0.18
  21  18  15    0.00    0.01
  21  18  17    0.23    0.08
  21  19   0   44.21    3.59
  21  19   2   30.12    3.68
  21  19   4   22.31    1.51
  21  19   6   10.64    0.54
  21  19   8    2.34    0.14
  21  19  10    1.96    0.08
  21  19  12    0.24    0.15
  21  19  14    2.35    0.13
  21  19  16    2.47    0.18
  21  19  18    1.85    0.22
  21  20   1    0.00    0.01
  21  20   3    0.09    0.04
  21  20   5    0.00    0.01
  21  20   7    0.03    0.02
  21  20   9    0.01    0.01
  21  20  11    0.15    0.03
  21  20  13    0.85    0.10
  21  20  15    2.12    0.65
  21  20  17    0.00    0.01
  21  20  19    1.00    0.20
  21  21   0    0.99    0.32
  21  21   2    0.10    0.06
  21  21   4    1.46    0.22
  21  21   6    0.03    0.03
  21  21   8    1.84    0.70
  21  21  10    0.00    0.00
  21  21  12    0.06    0.02
  21  21  14    0.72    0.18
  21  21  16    4.22    0.40
  21  21  18    3.11    0.41
  21  21  20    0.03    0.03
  22   0   0    3.25    0.54
  22   1   1    0.02    0.03
  22   2   0    4.18    0.57
  22   2   2   15.19    1.60
  22   3   1    1.36    0.33
  22   3   3   13.49    0.90
  22   4   0    2.90    0.29
  22   4   2    5.08    1.27
  22   4   4    8.60    2.94
  22   5   1    1.49    0.10
  22   5   3   57.39    2.12
  22   5   5   55.05    3.08
  22   6   0   23.44    2.30
  22   6   2    8.51    1.52
  22   6   4   13.00    0.82
  22   6   6    0.11    0.08
  22   7   1    4.21    0.29
  22   7   3   26.83    1.56
  22   7   5   90.67    8.60
  22   7   7   59.94    3.40
  22   8   0    3.64    0.50
  22   8   2    4.01    0.31
  22   8   4    6.36    0.41
  22   8   6   15.87    0.82
  22   8   8   60.89    5.68
  22   9   1    4.69    0.44
  22   9   3   31.99    1.59
  22   9   5   52.94    3.88
  22   9   7   39.61    1.43
  22   9   9   11.86    1.18
  22  10   0   22.70    2.28
  22  10   2    6.64    0.50
  22  10   4    0.46    0.21
  22  10   6   12.50    0.65
  22  10   8   50.18    4.16
  22  10  10    8.03    1.57
  22  11   1    3.31    0.42
  22  11   3   20.86    1.18
  22  11   5   47.90    1.63
  22  11   7    7.18    0.33
  22  11   9    1.36    0.10
  22  11  11    0.24    0.05
  22  12   0    0.39    0.11
  22  12   2    1.96    0.28
  22  12   4    8.19    0.66
  22  12   6    4.79    0.57
  22  12   8   43.47    2.09
  22  12  10   22.53    1.72
  22  12  12   52.98    4.96
  22  13   1    1.66    1.05
  22  13   3    4.64    0.33
  22  13   5    1.50    0.24
  22  13   7    0.01    0.01
  22  13   9    4.80    0.22
  22  13  11    5.79    0.53
  22  13  13   11.38    0.67
  22  14   0   10.25    0.76
  22  14   2    1.21    0.20
  22  14   4    0.19    0.12
  22  14   6    1.53    0.37
  22  14   8    5.01    0.23
  22  14  10    5.60    0.36
  22  14  12    3.55    0.25
  22  14  14    1.05    0.18
  22  15   1    0.52    0.16
  22  15   3    0.02    0.02
  22  15   5    1.53    0.17
  22  15   7    4.03    0.25
  22  15   9    8.03    0.30
  22  15  11   16.33    0.76
  22  15  13    9.46    0.49
  22  15  15    5.64    0.51
  22  16   0    1.25    0.22
  22  16   2    5.32    0.61
  22  16   4    1.82    0.19
  22  16   6    2.74    0.16
  22  16   8    1.15    0.09
  22  16  10    0.64    0.09
  22  16  12    0.03    0.03
  22  16  14    0.23    0.15
  22  16  16    0.19    0.10
  22  17   1    0.01    0.04
  22  17   3    1.80    0.22
  22  17   5    3.18    0.26
  22  17   7    3.14    0.41
  22  17   9    9.76    0.43
  22  17  11    7.10    1.31
  22  17  13   13.64    0.70
  22  17  15    3.46    0.29
  22  17  17    0.69    0.13
  22  18   0   26.43    3.10
  22  18   2    4.01    0.42
  22  18   4    4.74    0.37
  22  18   6    3.26    0.24
  22  18   8    1.77    0.17
  22  18  10    1.24    0.22
  22  18  12    1.74    0.27
  22  18  14    0.12    0.11
  22  18  16    0.79    0.10
  22  18  18    2.65    0.33
  22  19   1    0.35    0.12
  22  19   3    0.63    0.09
  22  19   5    1.30    0.12
  22  19   7    1.12    0.11
  22  19   9    0.96    0.08
  22  19  11    4.48    0.27
  22  19  13    2.18    0.28
  22  19  15    2.25    0.21
  22  19  17    0.64    0.16
  22  19  19    0.04    0.04
  22  20   0    0.30    0.09
  22  20   2    2.82    0.26
  22  20   4    3.80    0.30
  22  20   6    2.05    0.14
  22  20   8    0.00    0.00
  22  20  10    0.49    0.20
  22  20  12    1.30    0.17
  22  20  14    0.77    0.10
  22  20  16    1.28    0.21
  22  20  18   11.65    0.83
  22  20  20   17.65    1.87
  22  21   1    0.53    0.15
  22  21   3    1.67    0.31
  22  21   5    0.21    0.09
  22  21   7    1.65    0.16
  22  21   9    1.01    0.20
  22  21  11    0.39    0.04
  22  21  13    0.94    0.19
  22  21  15    0.79    0.11
  22  21  17    0.08    0.05
  22  21  19    0.33    0.09
  22  21  21    3.01    0.32
  22  22   0   14.26    2.58
  22  22   2    2.42    0.43
  22  22   4    9.10    0.97
  22  22   6    4.38    0.62
  22  22   8   19.46    3.06
  22  22  10   29.26    2.91
  22  22  12   54.84    3.18
  22  22  14    1.29    0.40
  22  22  16    0.24    0.09
  22  22  18    9.24    0.78
  22  22  20    5.70    0.97
  22  22  22   11.83    1.78
  23   1   0    0.38    0.64
  23   2   1    0.07    0.08
  23   3   0    1.00    0.20
  23   3   2    1.59    0.43
  23   4   1    0.86    0.10
  23   4   3    7.48    0.38
  23   5   0    6.48    0.36
  23   5   2   12.51    0.41
  23   5   4   19.39    0.70
  23   6   1    0.86    0.05
  23   6   3   26.19    1.77
  23   6   5   26.42    1.59
  23   7   0   11.94    0.57
  23   7   2    2.86    0.18
  23   7   4    1.36    0.09
  23   7   6    4.80    0.99
  23   8   1    3.25    0.29
  23   8   3   20.74    0.91
  23   8   5   35.47    1.19
  23   8   7    9.48    0.30
  23   9   0    0.40    0.10
  23   9   2    3.19    0.21
  23   9   4    5.73    0.51
  23   9   6    1.94    0.08
  23   9   8    1.68    0.57
  23  10   1    4.09    0.18
  23  10   3   14.26    0.73
  23  10   5   25.68    1.09
  23  10   7    5.52    0.41
  23  10   9    0.33    0.13
  23  11   0    1.84    0.15
  23  11   2    1.87    0.73
  23  11   4    0.37    0.33
  23  11   6    2.85    0.16
  23  11   8    4.61    0.15
  23  11  10    8.28    0.36
  23  12   1    2.69    0.32
  23  12   3    5.92    0.36
  23  12   5   10.29    0.80
  23  12   7    0.37    0.20
  23  12   9    2.04    0.10
  23  12  11    6.53    0.32
  23  13   0    0.28    0.20
  23  13   2    0.00    0.00
  23  13   4    0.85    0.14
  23  13   6    1.29    0.08
  23  13   8    5.39    0.33
  23  13  10    2.61    0.27
  23  13  12    1.23    0.09
  23  14   1    0.56    0.32
  23  14   3    0.01    0.01
  23  14   5    0.38    0.21
  23  14   7    1.58    0.12
  23  14   9    4.89    0.34
  23  14  11    7.30    0.37
  23  14  13    1.02    0.07
  23  15   0   13.24    1.04
  23  15   2    8.73    0.49
  23  15   4    4.93    0.38
  23  15   6    4.03    0.21
  23  15   8    2.89    0.29
  23  15  10    1.65    0.14
  23  15  12    2.07    0.13
  23  15  14    0.06    0.03
  23  16   1    1.43    0.13
  23  16   3    0.74    0.08
  23  16   5    5.06    0.21
  23  16   7    5.69    0.22
  23  16   9    5.81    0.18
  23  16  11    2.48    0.13
  23  16  13    0.39    0.08
  23  16  15    0.04    0.05
  23  17   0    0.08    0.04
  23  17   2    2.18    0.20
  23  17   4    0.44    0.17
  23  17   6    0.76    0.18
  23  17   8    0.01    0.02
  23  17  10    0.02    0.02
  23  17  12    0.54    0.11
  23  17  14    0.10    0.03
  23  17  16    1.57    0.20
  23  18   1    0.38    0.07
  23  18   3    2.27    0.32
  23  18   5    8.18    0.51
  23  18   7    5.19    0.33
  23  18   9    2.81    0.16
  23  18  11    1.08    0.35
  23  18  13    0.08    0.03
  23  18  15    0.34    0.27
  23  18  17    1.61    0.15
  23  19   0    1.11    0.16
  23  19   2    2.81    0.31
  23  19   4    1.53    0.13
  23  19   6    0.00    0.01
  23  19   8    0.02    0.02
  23  19  10    0.71    0.10
  23  19  12    0.42    0.08
  23  19  14    0.38    0.07
  23  19  16    0.86    0.11
  23  19  18    0.79    0.11
  23  20   1    1.24    0.18
  23  20   3    2.71    0.23
  23  20   5    3.31    0.29
  23  20   7    3.77    0.39
  23  20   9    2.61    0.14
  23  20  11    0.83    0.09
  23  20  13    1.06    0.12
  23  20  15    0.01    0.02
  23  20  17    0.26    0.09
  23  20  19    1.89    0.43
  23  21   0    1.57    0.40
  23  21   2    1.96    0.23
  23  21   4    2.24    0.19
  23  21   6    6.38    1.43
  23  21   8    7.77    0.57
  23  21  10   26.84    1.08
  23  21  12   20.84    0.93
  23  21  14    4.29    0.30
  23  21  16    0.00    0.01
  23  21  18    1.85    0.51
  23  21  20    1.36    0.21
  23  22   1    0.48    0.16
  23  22   3    0.00    0.00
  23  22   5    0.33    0.09
  23  22   7    0.51    0.10
  23  22   9    0.05    0.06
  23  22  11    0.61    0.15
  23  22  13    0.38    0.05
  23  22  15    0.38    0.12
  23  22  17    0.02    0.03
  23  22  19    0.12    0.05
  23  22  21    0.67    0.14
  23  23   0   28.77    2.70
  23  23   2   25.55    1.73
  23  23   4    4.14    0.54
  23  23   6    2.61    0.23
  23  23   8    1.05    0.18
  23  23  10    9.61    0.70
  23  23  12   15.22    0.71
  23  23  14    4.50    0.55
  23  23  16    0.28    0.22
  23  23  18    2.38    0.28
  23  23  20    1.45    0.27
  23  23  22    5.19    0.57
  24   0   0   25.49    4.14
  24   1   1    2.47    0.20
  24   2   0    7.99    0.73
  24   2   2    4.98    0.53
  24   3   1    3.09    0.23
  24   3   3   36.21    2.59
  24   4   0   21.49    1.98
  24   4   2   20.74    1.35
  24   4   4   37.29    2.97
  24   5   1    3.47    0.21
  24   5   3   26.48    1.53
  24   5   5   43.26    2.94
  24   6   0    4.14    0.26
  24   6   2    1.85    0.12
  24   6   4    0.47    0.08
  24   6   6    5.35    0.48
  24   7   1    5.96    0.37
  24   7   3   50.42    1.77
  24   7   5   62.66    2.44
  24   7   7   49.26    2.28
  24   8   0    7.97    0.67
  24   8   2    6.97    0.43
  24   8   4    6.54    0.41
  24   8   6    5.21    0.32
  24   8   8    3.04    0.35
  24   9   1    6.76    0.39
  24   9   3   38.69    1.55
  24   9   5   27.68    1.58
  24   9   7   34.86    1.41
  24   9   9   22.24    1.27
  24  10   0    1.51    0.41
  24  10   2    0.20    0.09
  24  10   4    0.01    0.01
  24  10   6   11.54    0.79
  24  10   8    6.58    0.52
  24  10  10   12.94    1.27
  24  11   1    3.69    1.10
  24  11   3   13.54    0.80
  24  11   5   17.38    0.88
  24  11   7    6.52    0.41
  24  11   9    2.90    0.15
  24  11  11    2.61    0.45
  24  12   0    1.16    0.29
  24  12   2    0.39    0.34
  24  12   4    0.16    0.04
  24  12   6    1.81    0.20
  24  12   8    3.05    0.43
  24  12  10    3.22    0.27
  24  12  12    0.83    0.15
  24  13   1    0.96    0.11
  24  13   3    1.11    0.81
  24  13   5    0.74    0.11
  24  13   7    0.62    0.14
  24  13   9    0.31    0.04
  24  13  11    1.67    0.11
  24  13  13    1.33    0.16
  24  14   0   20.88    1.83
  24  14   2   12.88    0.96
  24  14   4    7.12    0.61
  24  14   6    3.10    0.30
  24  14   8    1.08    0.10
  24  14  10    0.01    0.01
  24  14  12    4.24    0.27
  24  14  14    2.39    0.25
  24  15   1    0.10    0.08
  24  15   3    0.29    0.05
  24  15   5    1.20    0.09
  24  15   7    5.02    0.28
  24  15   9    1.42    0.09
  24  15  11    1.77    0.14
  24  15  13    1.19    0.10
  24  15  15    0.89    0.13
  24  16   0    6.73    0.56
  24  16   2    3.26    0.28
  24  16   4    2.20    0.19
  24  16   6    0.76    0.09
  24  16   8    0.34    0.05
  24  16  10    1.41    0.13
  24  16  12    0.41    0.08
  24  16  14    2.38    0.19
  24  16  16    4.54    0.61
  24  17   1    0.60    0.11
  24  17   3    2.41    0.23
  24  17   5    4.93    0.40
  24  17   7    5.56    0.30
  24  17   9    5.21    0.48
  24  17  11    0.99    0.08
  24  17  13    1.87    0.13
  24  17  15    0.23    0.34
  24  17  17    0.86    0.20
  24  18   0   19.43    2.19
  24  18   2   12.43    1.47
  24  18   4    5.88    0.81
  24  18   6    2.89    0.27
  24  18   8    0.01    0.01
  24  18  10    0.61    0.08
  24  18  12    4.35    0.53
  24  18  14    0.62    0.10
  24  18  16    0.00    0.01
  24  18  18    1.57    0.24
  24  19   1    0.30    0.12
  24  19   3    6.52    0.46
  24  19   5    5.47    0.53
  24  19   7    8.55    0.51
  24  19   9    4.91    0.70
  24  19  11    2.52    0.21
  24  19  13    0.65    0.09
  24  19  15    0.08    0.03
  24  19  17    0.78    0.13
  24  19  19    0.02    0.04
  24  20   0    3.11    0.50
  24  20   2    0.21    0.24
  24  20   4    1.71    0.12
  24  20   6    0.08    0.03
  24  20   8    3.89    0.72
  24  20  10    7.51    0.72
  24  20  12    9.19    0.77
  24  20  14   11.36    0.80
  24  20  16    0.81    0.28
  24  20  18    3.35    0.85
  24  20  20    8.73    0.83
  24  21   1    0.14    0.05
  24  21   3    0.31    0.07
  24  21   5    5.72    0.32
  24  21   7    3.87    0.31
  24  21   9    1.47    0.12
  24  21  11    0.10    0.03
  24  21  13    0.11    0.02
  24  21  15    0.37    0.06
  24  21  17    0.04    0.05
  24  21  19    0.00    0.00
  24  21  21    0.35    0.08
  24  22   0    1.31    0.69
  24  22   2   21.48    1.63
  24  22   4   11.09    0.87
  24  22   6    0.69    0.10
  24  22   8    0.77    0.12
  24  22  10    6.58    0.66
  24  22  12   19.96    0.95
  24  22  14    4.06    0.31
  24  22  16    0.04    0.08
  24  22  18    1.17    0.18
  24  22  20    8.90    0.94
  24  22  22    1.89    0.48
  24  23   1    0.62    0.16
  24  23   3    0.00    0.02
  24  23   5    0.52    0.08
  24  23   7    0.50    0.17
  24  23   9    1.01    0.13
  24  23  11    0.49    0.17
  24  23  13    1.05    0.11
  24  23  15    0.17    0.05
  24  23  17    0.04    0.02
  24  23  19    0.03    0.02
  24  23  21    0.05    0.04
  24  23  23    0.35    0.10
  24  24   0    0.67    0.28
  24  24   2    3.02    0.33
  24  24   4    1.13    0.22
  24  24   6    5.23    0.78
  24  24   8    9.78    1.24
  24  24  10   42.77    3.92
  24  24  12   27.88    2.26
  24  24  14    4.79    0.55
  24  24  16    0.33    0.12
  24  24  18    0.08    0.05
  24  24  20    6.54    0.78
  24  24  22    2.19    0.39
  24  24  24    3.37    1.03
  25   1   0    0.33    0.10
  25   2   1    0.55    0.15
  25   3   0   29.38    1.55
  25   3   2   20.47    0.98
  25   4   1    1.10    0.15
  25   4   3   19.48    0.84
  25   5   0    2.55    0.18
  25   5   2    1.85    0.78
  25   5   4    0.33    0.19
  25   6   1    0.98    0.09
  25   6   3   21.20    0.96
  25   6   5    6.03    0.22
  25   7   0   14.83    0.60
  25   7   2   13.80    0.50
  25   7   4    8.77    0.46
  25   7   6   14.28    0.46
  25   8   1    2.46    0.12
  25   8   3   25.75    1.42
  25   8   5   14.11    0.70
  25   8   7   18.94    0.59
  25   9   0    1.02    0.18
  25   9   2    0.75    0.10
  25   9   4    1.35    0.21
  25   9   6    0.57    0.05
  25   9   8    2.17    0.09
  25  10   1    1.73    0.23
  25  10   3   16.99    1.50
  25  10   5    6.33    0.53
  25  10   7    8.19    0.33
  25  10   9    0.21    0.04
  25  11   0    1.61    0.32
  25  11   2    0.19    0.09
  25  11   4    0.38    0.12
  25  11   6    0.00    0.01
  25  11   8    0.59    0.33
  25  11  10    0.73    0.10
  25  12   1    0.14    0.06
  25  12   3    6.12    0.27
  25  12   5    1.46    0.11
  25  12   7    1.16    0.54
  25  12   9    0.80    0.15
  25  12  11    0.06    0.02
  25  13   0   11.84    0.74
  25  13   2   11.39    1.63
  25  13   4    5.83    0.32
  25  13   6    2.67    0.16
  25  13   8    1.73    0.33
  25  13  10    0.20    0.03
  25  13  12    0.69    0.11
  25  14   1    0.01    0.03
  25  14   3    0.01    0.02
  25  14   5    0.77    0.19
  25  14   7    0.18    0.07
  25  14   9    0.76    0.05
  25  14  11    0.09    0.08
  25  14  13    1.77    0.20
  25  15   0    6.29    0.56
  25  15   2    1.90    0.20
  25  15   4    3.46    0.21
  25  15   6    1.36    0.12
  25  15   8    0.12    0.03
  25  15  10    0.06    0.04
  25  15  12    0.01    0.05
  25  15  14    0.03    0.03
  25  16   1    0.00    0.00
  25  16   3    0.95    0.12
  25  16   5    5.02    0.36
  25  16   7    3.91    0.42
  25  16   9    0.72    0.16
  25  16  11    0.07    0.02
  25  16  13    1.09    0.13
  25  16  15    0.66    0.20
  25  17   0   17.75    1.55
  25  17   2   10.06    0.82
  25  17   4   11.67    1.49
  25  17   6    3.91    0.24
  25  17   8    0.02    0.03
  25  17  10    0.97    0.11
  25  17  12    0.91    0.06
  25  17  14    0.13    0.04
  25  17  16    2.24    0.23
  25  18   1    0.96    0.11
  25  18   3    5.91    0.44
  25  18   5    9.43    1.18
  25  18   7   10.17    0.55
  25  18   9    1.57    0.12
  25  18  11    0.04    0.02
  25  18  13    0.33    0.05
  25  18  15    0.72    0.16
  25  18  17    0.01    0.02
  25  19   0   10.12    1.20
  25  19   2   11.16    0.67
  25  19   4    3.88    0.60
  25  19   6    0.09    0.04
  25  19   8    2.25    0.14
  25  19  10    5.15    0.34
  25  19  12    8.67    0.36
  25  19  14    1.97    0.16
  25  19  16    0.00    0.00
  25  19  18    0.00    0.00
  25  20   1    0.44    0.17
  25  20   3   13.46    0.62
  25  20   5   14.92    1.11
  25  20   7   13.00    0.82
  25  20   9    1.36    0.23
  25  20  11    0.51    0.13
  25  20  13    0.09    0.04
  25  20  15    0.01    0.01
  25  20  17    0.09    0.06
  25  20  19    0.33    0.05
  25  21   0   18.52    2.01
  25  21   2   16.28    1.48
  25  21   4    5.47    0.43
  25  21   6    0.20    0.06
  25  21   8    4.55    0.33
  25  21  10   12.99    0.85
  25  21  12   13.99    0.57
  25  21  14    4.31    0.23
  25  21  16    0.09    0.11
  25  21  18    1.04    0.10
  25  21  20    0.18    0.04
  25  22   1    0.10    0.05
  25  22   3    3.00    0.34
  25  22   5    5.06    0.37
  25  22   7    4.81    0.37
  25  22   9    0.11    0.13
  25  22  11    0.04    0.03
  25  22  13    0.02    0.02
  25  22  15    3.02    0.22
  25  22  17    0.37    0.16
  25  22  19    1.09    0.11
  25  22  21    1.09    0.10
  25  23   0    1.27    0.37
  25  23   2    0.46    0.12
  25  23   4    0.07    0.03
  25  23   6    3.37    0.31
  25  23   8    7.56    0.66
  25  23  10   21.19    1.19
  25  23  12   19.76    0.87
  25  23  14    3.54    0.19
  25  23  16    0.30    0.15
  25  23  18    1.20    0.09
  25  23  20    2.97    0.26
  25  23  22    1.99    0.29
  25  24   1    0.03    0.04
  25  24   3    0.04    0.02
  25  24   5    0.05    0.05
  25  24   7    0.03    0.03
  25  24   9    0.01    0.03
  25  24  11    0.03    0.02
  25  24  13    0.01    0.03
  25  24  15    0.16    0.05
  25  24  17    0.17    0.11
  25  24  19    0.92    0.21
  25  24  21    0.68    0.09
  25  24  23    0.00    0.01
  25  25   0    2.30    0.45
  25  25   2    1.04    0.23
  25  25   4    0.55    0.16
  25  25   6    2.09    0.38
  25  25   8    0.90    0.27
  25  25  10   12.44    0.98
  25  25  12    6.37    0.60
  25  25  14    1.49    0.13
  25  25  16    0.02    0.02
  25  25  18    0.93    0.12
  25  25  20    1.12    0.17
  25  25  22    3.15    0.22
  25  25  24    0.62    0.14
  26   0   0    1.60    1.03
  26   1   1    0.13    0.07
  26   2   0   13.92    1.50
  26   2   2   54.91    4.97
  26   3   1    4.11    0.50
  26   3   3    9.01    0.71
  26   4   0    8.57    0.60
  26   4   2    0.63    0.08
  26   4   4   24.83    2.41
  26   5   1    0.43    0.07
  26   5   3   24.40    1.62
  26   5   5   27.11    2.13
  26   6   0   41.57    3.29
  26   6   2   47.55    6.99
  26   6   4    0.50    0.06
  26   6   6   23.56    1.65
  26   7   1    3.24    0.32
  26   7   3   13.89    0.99
  26   7   5   27.74    2.02
  26   7   7   47.76    2.54
  26   8   0    0.69    0.07
  26   8   2    3.90    0.16
  26   8   4    2.55    0.47
  26   8   6    0.79    0.09
  26   8   8    0.65    0.10
  26   9   1    2.06    0.11
  26   9   3    7.90    0.41
  26   9   5   16.01    1.19
  26   9   7   20.85    0.80
  26   9   9    4.71    0.29
  26  10   0    0.00    0.01
  26  10   2    2.55    0.42
  26  10   4    0.91    0.26
  26  10   6    0.03    0.03
  26  10   8    0.34    0.05
  26  10  10    1.61    0.17
  26  11   1    0.73    0.07
  26  11   3    0.45    0.07
  26  11   5    3.62    0.19
  26  11   7    0.77    0.08
  26  11   9    1.82    0.08
  26  11  11    0.73    0.07
  26  12   0    2.57    0.33
  26  12   2    0.78    0.10
  26  12   4    4.39    0.42
  26  12   6    0.55    0.14
  26  12   8    0.66    0.09
  26  12  10    3.65    0.28
  26  12  12    7.92    0.62
  26  13   1    0.40    0.13
  26  13   3    0.17    0.06
  26  13   5    0.27    0.09
  26  13   7    0.12    0.05
  26  13   9    0.05    0.03
  26  13  11    0.59    0.07
  26  13  13    2.68    0.17
  26  14   0    1.20    0.22
  26  14   2    2.84    0.22
  26  14   4    1.64    0.40
  26  14   6    0.43    0.07
  26  14   8    1.04    0.18
  26  14  10    2.40    0.13
  26  14  12   16.84    0.96
  26  14  14    1.04    0.23
  26  15   1    0.07    0.07
  26  15   3    3.24    0.16
  26  15   5    1.25    0.32
  26  15   7    1.55    0.12
  26  15   9    0.01    0.01
  26  15  11    0.04    0.02
  26  15  13    1.22    0.14
  26  15  15    0.00    0.00
  26  16   0   22.60    2.55
  26  16   2   30.79    1.82
  26  16   4   10.77    1.75
  26  16   6    2.52    0.18
  26  16   8    0.22    0.18
  26  16  10    1.79    0.17
  26  16  12    7.23    0.41
  26  16  14    2.07    0.58
  26  16  16    2.06    0.22
  26  17   1    2.59    0.16
  26  17   3    4.83    0.49
  26  17   5    7.76    0.51
  26  17   7    7.57    0.45
  26  17   9    2.45    0.16
  26  17  11    0.15    0.05
  26  17  13    0.11    0.04
  26  17  15    0.24    0.07
  26  17  17    0.35    0.13
  26  18   0   26.97    2.96
  26  18   2   38.88    2.52
  26  18   4   13.60    1.06
  26  18   6    3.66    0.29
  26  18   8    0.01    0.01
  26  18  10    4.89    0.42
  26  18  12   10.11    0.67
  26  18  14    1.41    0.53
  26  18  16    0.89    0.10
  26  18  18    0.15    0.08
  26  19   1    0.27    0.06
  26  19   3   10.65    0.71
  26  19   5   13.34    1.46
  26  19   7   13.15    0.86
  26  19   9    3.74    0.35
  26  19  11    0.06    0.04
  26  19  13    0.22    0.10
  26  19  15    0.08    0.05
  26  19  17    1.60    0.17
  26  19  19    0.92    0.21
  26  20   0   19.22    2.62
  26  20   2   24.63    2.07
  26  20   4    5.52    0.72
  26  20   6    2.04    0.34
  26  20   8    1.91    0.60
  26  20  10   11.57    0.80
  26  20  12   16.13    0.84
  26  20  14    4.58    0.27
  26  20  16    1.08    0.10
  26  20  18    0.21    0.10
  26  20  20    0.42    0.10
  26  21   1    0.22    0.08
  26  21   3    9.52    0.52
  26  21   5    7.20    0.61
  26  21   7    7.40    0.59
  26  21   9    3.31    0.22
  26  21  11    0.35    0.13
  26  21  13    0.01    0.01
  26  21  15    0.08    0.07
  26  21  17    0.00    0.00
  26  21  19    0.05    0.05
  26  21  21    0.67    0.16
  26  22   0    0.87    0.25
  26  22   2    0.41    0.13
  26  22   4    0.15    0.06
  26  22   6    1.91    0.37
  26  22   8    5.83    0.57
  26  22  10   11.68    1.71
  26  22  12   15.47    1.07
  26  22  14    1.08    0.11
  26  22  16    0.31    0.08
  26  22  18    1.81    0.15
  26  22  20    2.52    0.24
  26  22  22    1.78    0.40
  26  23   1    0.00    0.01
  26  23   3    1.32    0.14
  26  23   5    5.98    0.71
  26  23   7    1.46    0.36
  26  23   9    0.56    0.23
  26  23  11    0.52    0.15
  26  23  13    0.35    0.16
  26  23  15    0.05    0.03
  26  23  17    0.13    0.06
  26  23  19    0.70    0.14
  26  23  21    0.60    0.10
  26  23  23    1.55    0.23
  26  24   0    1.72    0.49
  26  24   2    3.99    0.61
  26  24   4    0.14    0.22
  26  24   6    1.10    0.19
  26  24   8    2.66    0.35
  26  24  10    2.27    0.31
  26  24  12    6.55    1.15
  26  24  14    0.79    0.09
  26  24  16    0.51    0.09
  26  24  18    0.87    0.09
  26  24  20    3.78    0.27
  26  24  22    4.13    0.58
  26  24  24    0.60    0.17
  26  25   1    0.08    0.06
  26  25   3    0.13    0.08
  26  25   5    0.26    0.11
  26  25   7    0.98    0.15
  26  25   9    0.15    0.08
  26  25  11    0.19    0.07
  26  25  13    1.33    0.14
  26  25  15    0.85    0.13
  26  25  17    0.66    0.08
  26  25  19    0.00    0.01
  26  25  21    0.39    0.12
  26  25  23    0.42    0.11
  26  26   0    0.43    0.15
  26  26   2    0.14    0.12
  26  26   4    0.03    0.04
  26  26   6    1.16    0.23
  26  26   8    5.52    0.51
  26  26  10    1.97    0.28
  26  26  12    1.67    0.22
  26  26  14    0.98    0.20
  26  26  16    0.25    0.12
  26  26  18    1.89    0.17
  26  26  20    1.22    0.17
  26  26  22    0.10    0.08
  27   1   0    8.48    0.53
  27   2   1    5.36    0.39
  27   3   0    0.93    0.13
  27   3   2    2.76    0.45
  27   4   1    2.33    0.14
  27   4   3    1.14    0.11
  27   5   0   33.36    1.98
  27   5   2   18.66    1.03
  27   5   4   14.30    0.79
  27   6   1    1.95    0.12
  27   6   3    0.01    0.02
  27   6   5   23.25    0.99
  27   7   0    1.16    0.12
  27   7   2    0.35    0.11
  27   7   4    0.52    0.12
  27   7   6    3.19    0.18
  27   8   1    2.05    0.10
  27   8   3    0.44    0.35
  27   8   5   20.49    1.06
  27   8   7    2.92    0.11
  27   9   0    4.75    0.42
  27   9   2    1.95    0.17
  27   9   4    0.02    0.04
  27   9   6    1.61    0.08
  27   9   8    1.99    0.07
  27  10   1    0.40    0.05
  27  10   3    0.01    0.02
  27  10   5    7.25    0.35
  27  10   7    0.00    0.02
  27  10   9    1.06    0.04
  27  11   0    0.01    0.03
  27  11   2    0.11    0.04
  27  11   4    0.20    0.08
  27  11   6    0.30    0.05
  27  11   8    0.18    0.04
  27  11  10    1.16    0.14
  27  12   1    0.01    0.01
  27  12   3    0.00    0.00
  27  12   5    2.57    0.21
  27  12   7    0.13    0.07
  27  12   9    0.98    0.10
  27  12  11    3.65    0.15
  27  13   0    0.16    0.06
  27  13   2    0.66    0.07
  27  13   4    1.30    0.09
  27  13   6    0.06    0.03
  27  13   8    0.12    0.06
  27  13  10    0.55    0.05
  27  13  12    1.61    0.09
  27  14   1    0.02    0.03
  27  14   3    1.04    0.20
  27  14   5    0.18    0.08
  27  14   7    0.40    0.20
  27  14   9    0.02    0.01
  27  14  11    2.80    0.16
  27  14  13    2.34    0.13
  27  15   0   24.40    1.95
  27  15   2   28.34    1.50
  27  15   4    8.31    0.72
  27  15   6    3.06    0.27
  27  15   8    0.49    0.07
  27  15  10    0.23    0.04
  27  15  12    2.07    0.10
  27  15  14    1.63    0.13
  27  16   1    2.92    0.20
  27  16   3    9.12    0.53
  27  16   5    8.15    0.45
  27  16   7    6.85    0.49
  27  16   9    0.04    0.02
  27  16  11    0.56    0.06
  27  16  13    0.30    0.05
  27  16  15    1.43    0.10
  27  17   0   29.67    2.68
  27  17   2   14.55    2.56
  27  17   4   11.15    1.73
  27  17   6    1.74    0.15
  27  17   8    0.11    0.06
  27  17  10    2.97    0.23
  27  17  12    3.43    0.20
  27  17  14    3.08    0.25
  27  17  16    2.60    0.27
  27  18   1    2.31    0.17
  27  18   3    2.48    0.33
  27  18   5   20.94    1.08
  27  18   7   15.87    1.03
  27  18   9    2.48    0.19
  27  18  11    0.19    0.13
  27  18  13    0.17    0.06
  27  18  15    1.01    0.17
  27  18  17    0.92    0.12
  27  19   0   49.03    3.83
  27  19   2   18.47    1.49
  27  19   4    9.85    0.77
  27  19   6    0.96    0.10
  27  19   8    2.89    0.33
  27  19  10    6.89    0.44
  27  19  12    7.88    0.81
  27  19  14    7.16    0.31
  27  19  16    0.80    0.25
  27  19  18    0.07    0.03
  27  20   1    1.04    0.16
  27  20   3   10.66    0.64
  27  20   5   18.11    1.04
  27  20   7   12.66    0.91
  27  20   9    2.37    0.53
  27  20  11    0.43    0.12
  27  20  13    0.02    0.02
  27  20  15    0.12    0.05
  27  20  17    0.47    0.16
  27  20  19    1.33    0.18
  27  21   0   14.38    1.21
  27  21   2   15.52    1.20
  27  21   4    4.96    0.33
  27  21   6    2.21    0.27
  27  21   8    2.33    0.19
  27  21  10    8.06    0.51
  27  21  12    4.78    0.47
  27  21  14    1.01    0.09
  27  21  16    0.25    0.05
  27  21  18    0.31    0.09
  27  21  20    0.05    0.03
  27  22   1    1.23    0.44
  27  22   3    4.53    0.57
  27  22   5    5.21    0.46
  27  22   7   10.03    0.93
  27  22   9    1.18    0.20
  27  22  11    0.15    0.07
  27  22  13    2.58    0.17
  27  22  15    0.53    0.08
  27  22  17    1.05    0.32
  27  22  19    0.08    0.11
  27  22  21    0.12    0.04
  27  23   0    3.57    0.57
  27  23   2    3.45    0.38
  27  23   4    0.61    0.09
  27  23   6    0.43    0.14
  27  23   8    1.43    0.18
  27  23  10    5.60    0.58
  27  23  12    7.51    0.42
  27  23  14    0.63    0.17
  27  23  16    0.68    0.09
  27  23  18    0.23    0.10
  27  23  20    0.02    0.02
  27  23  22    0.15    0.03
  27  24   1    2.49    1.09
  27  24   3    0.22    0.06
  27  24   5    3.25    0.38
  27  24   7    0.98    0.16
  27  24   9    0.32    0.08
  27  24  11    0.21    0.08
  27  24  13    0.29    0.09
  27  24  15    0.05    0.04
  27  24  17    0.01    0.01
  27  24  19    0.25    0.07
  27  24  21    1.20    0.11
  27  24  23    0.00    0.01
  27  25   0    0.02    0.04
  27  25   2    0.29    0.12
  27  25   4    0.01    0.02
  27  25   6    0.76    0.14
  27  25   8    2.27    0.37
  27  25  10    2.94    0.50
  27  25  12    0.91    0.31
  27  25  14    0.42    0.16
  27  25  16    0.01    0.02
  27  25  18    0.19    0.03
  27  25  20    1.62    0.11
  27  25  22    0.01    0.01
  27  26   1    0.01    0.02
  27  26   3    2.58    0.33
  27  26   5    0.14    0.08
  27  26   7    0.01    0.03
  27  26   9    0.23    0.10
  27  26  11    0.24    0.06
  27  26  13    0.06    0.06
  27  26  15    0.12    0.06
  27  26  17    0.63    0.11
  27  26  19    0.00    0.01
  27  26  21    0.05    0.03
  27  27   0    0.34    0.18
  27  27   2    0.24    0.09
  27  27   4    5.82    0.54
  27  27   6    0.18    0.07
  27  27   8    4.52    0.37
  27  27  10    0.14    0.08
  27  27  12    0.19    0.10
  27  27  14    0.00    0.01
  27  27  16    0.02    0.03
  27  27  18    1.28    0.16
  27  27  20    1.31    0.12
  28   0   0    9.73    2.27
  28   1   1    1.18    0.21
  28   2   0    6.49    0.38
  28   2   2   23.26    1.90
  28   3   1    0.76    0.23
  28   3   3    1.02    0.14
  28   4   0   40.43    4.02
  28   4   2    3.48    0.31
  28   4   4   30.16    3.23
  28   5   1    0.45    0.34
  28   5   3    3.32    0.32
  28   5   5   10.30    0.94
  28   6   0    0.59    0.13
  28   6   2    2.38    0.43
  28   6   4    1.13    0.16
  28   6   6    4.03    0.47
  28   7   1    0.00    0.01
  28   7   3    1.85    0.18
  28   7   5    7.50    0.47
  28   7   7    3.50    0.31
  28   8   0    8.57    0.84
  28   8   2    0.85    0.08
  28   8   4    7.95    0.97
  28   8   6    0.33    0.13
  28   8   8    1.03    0.11
  28   9   1    0.16    0.05
  28   9   3    1.09    0.11
  28   9   5    0.85    0.08
  28   9   7    1.31    0.11
  28   9   9    1.32    0.11
  28  10   0    2.95    0.25
  28  10   2    0.04    0.02
  28  10   4    6.81    0.32
  28  10   6    0.40    0.05
  28  10   8    3.00    0.16
  28  10  10   10.16    0.53
  28  11   1    0.05    0.02
  28  11   3    0.05    0.02
  28  11   5    0.07    0.03
  28  11   7    0.04    0.02
  28  11   9    0.72    0.06
  28  11  11    1.61    0.09
  28  12   0    0.11    0.06
  28  12   2    0.16    0.05
  28  12   4    0.32    0.06
  28  12   6    0.75    0.08
  28  12   8    0.08    0.03
  28  12  10    7.07    0.29
  28  12  12    4.09    0.22
  28  13   1    0.62    0.15
  28  13   3    0.84    0.08
  28  13   5    2.18    0.13
  28  13   7    0.16    0.04
  28  13   9    0.01    0.01
  28  13  11    1.73    0.20
  28  13  13    7.18    0.40
  28  14   0    9.18    1.03
  28  14   2   11.94    2.46
  28  14   4    9.41    0.46
  28  14   6    3.79    0.29
  28  14   8    1.80    0.13
  28  14  10    3.76    0.34
  28  14  12    4.86    0.44
  28  14  14   10.89    0.73
  28  15   1    0.00    0.01
  28  15   3    3.40    0.68
  28  15   5    8.12    0.63
  28  15   7    3.87    0.22
  28  15   9    0.60    0.10
  28  15  11    0.17    0.04
  28  15  13    3.62    0.18
  28  15  15    8.80    0.50
  28  16   0   20.90    2.01
  28  16   2   13.79    1.23
  28  16   4   12.24    0.70
  28  16   6    0.65    0.10
  28  16   8    0.16    0.07
  28  16  10   13.59    0.84
  28  16  12    8.61    0.46
  28  16  14   10.27    0.61
  28  16  16   14.30    1.13
  28  17   1    1.25    0.13
  28  17   3    6.59    1.60
  28  17   5   15.69    0.88
  28  17   7    9.41    0.52
  28  17   9    0.95    0.10
  28  17  11    0.01    0.02
  28  17  13    1.34    0.09
  28  17  15    8.55    0.60
  28  17  17    5.38    0.36
  28  18   0   25.50    3.26
  28  18   2   54.59    4.12
  28  18   4   28.34    1.89
  28  18   6    3.77    0.31
  28  18   8    1.60    0.14
  28  18  10    7.74    0.67
  28  18  12    9.78    0.67
  28  18  14   13.56    0.52
  28  18  16    8.33    0.50
  28  18  18    0.77    0.19
  28  19   1    1.68    0.41
  28  19   3   10.47    1.33
  28  19   5   11.04    1.42
  28  19   7    7.82    0.54
  28  19   9    5.67    0.56
  28  19  11    0.10    0.04
  28  19  13    0.58    0.06
  28  19  15    2.22    0.11
  28  19  17    1.70    0.12
  28  19  19    0.86    0.13
  28  20   0   12.24    2.04
  28  20   2   38.69    2.36
  28  20   4    7.18    1.15
  28  20   6    1.03    0.15
  28  20   8    0.32    0.11
  28  20  10    7.83    0.57
  28  20  12    2.35    0.23
  28  20  14    1.62    0.15
  28  20  16    0.69    0.08
  28  20  18    0.08    0.04
  28  20  20    0.31    0.07
  28  21   1    0.15    0.04
  28  21   3    5.82    0.42
  28  21   5    8.90    1.67
  28  21   7    6.90    1.22
  28  21   9    1.46    0.16
  28  21  11    1.09    0.11
  28  21  13    0.02    0.03
  28  21  15    0.11    0.04
  28  21  17    0.04    0.04
  28  21  19    0.00    0.00
  28  21  21    0.01    0.02
  28  22   0   17.53    1.65
  28  22   2   14.52    1.28
  28  22   4    2.33    0.33
  28  22   6    0.78    0.11
  28  22   8    0.52    0.10
  28  22  10    1.75    0.21
  28  22  12    3.80    0.30
  28  22  14    0.56    0.19
  28  22  16    0.66    0.07
  28  22  18    0.61    0.14
  28  22  20    0.01    0.01
  28  22  22    1.80    0.41
  28  23   1    0.19    0.09
  28  23   3    0.95    0.16
  28  23   5    4.57    0.69
  28  23   7    3.96    0.62
  28  23   9    1.20    0.39
  28  23  11    0.98    0.19
  28  23  13    0.06    0.04
  28  23  15    0.32    0.18
  28  23  17    0.23    0.06
  28  23  19    0.01    0.01
  28  23  21    0.06    0.04
  28  23  23    0.01    0.02
  28  24   0    1.05    0.18
  28  24   2    0.09    0.05
  28  24   4    0.57    0.10
  28  24   6    0.59    0.16
  28  24   8    0.18    0.08
  28  24  10    3.06    0.25
  28  24  12    0.42    0.11
  28  24  14    0.22    0.12
  28  24  16    0.15    0.05
  28  24  18    0.02    0.02
  28  24  20    0.62    0.09
  28  24  22    0.76    0.16
  28  25   1    0.36    0.09
  28  25   3    0.27    0.07
  28  25   5    0.49    0.11
  28  25   7    1.98    0.16
  28  25   9    1.49    0.15
  28  25  11    0.14    0.06
  28  25  13    1.02    0.11
  28  25  15    0.35    0.07
  28  25  17    0.03    0.02
  28  25  19    0.64    0.10
  28  25  21    0.00    0.00
  28  26   0    0.55    0.21
  28  26   2    2.67    0.34
  28  26   4    1.54    0.27
  28  26   6    5.57    0.39
  28  26   8    0.99    0.13
  28  26  10    0.08    0.06
  28  26  12    0.07    0.10
  28  26  14    0.24    0.08
  28  26  16    0.04    0.02
  28  26  18    0.03    0.02
  28  26  20    0.13    0.05
  28  27   1    0.23    0.10
  28  27   3    0.02    0.06
  28  27   5    0.09    0.06
  28  27   7    0.83    0.17
  28  27   9    2.76    0.54
  28  27  11    0.03    0.03
  28  27  13    0.13    0.06
  28  27  15    0.02    0.02
  28  27  17    0.09    0.05
  28  27  19    0.00    0.00
  28  28   0   17.32    3.12
  28  28   2    9.84    1.64
  28  28   4   16.93    1.61
  28  28   6    0.28    0.12
  28  28   8    0.00    0.00
  28  28  10    0.03    0.04
  28  28  12    3.47    0.51
  28  28  14    3.71    0.50
  28  28  16    4.43    0.56
  28  28  18    0.83    0.25
  29   1   0    7.55    0.68
  29   2   1    3.99    0.60
  29   3   0    9.44    0.76
  29   3   2    5.74    0.38
  29   4   1    1.36    0.14
  29   4   3    4.11    0.26
  29   5   0    0.81    0.16
  29   5   2    0.45    0.20
  29   5   4    0.08    0.07
  29   6   1    1.29    0.23
  29   6   3    1.13    0.09
  29   6   5    0.03    0.02
  29   7   0    1.90    0.24
  29   7   2    1.23    0.16
  29   7   4    2.20    0.52
  29   7   6    2.35    0.16
  29   8   1    0.58    0.05
  29   8   3    0.29    0.04
  29   8   5    0.87    0.15
  29   8   7    0.59    0.07
  29   9   0    0.65    0.07
  29   9   2    2.61    0.12
  29   9   4    3.01    0.21
  29   9   6    1.91    0.15
  29   9   8    1.57    0.13
  29  10   1    0.60    0.05
  29  10   3    0.01    0.01
  29  10   5    0.53    0.06
  29  10   7    0.68    0.07
  29  10   9    0.75    0.06
  29  11   0    1.23    0.14
  29  11   2    0.71    0.06
  29  11   4    0.07    0.04
  29  11   6    1.34    0.08
  29  11   8    0.18    0.04
  29  11  10    0.00    0.00
  29  12   1    0.14    0.06
  29  12   3    0.01    0.01
  29  12   5    0.69    0.06
  29  12   7    0.04    0.03
  29  12   9    1.19    0.08
  29  12  11    0.35    0.09
  29  13   0    3.27    0.31
  29  13   2    2.39    0.16
  29  13   4    0.31    0.04
  29  13   6    1.16    0.11
  29  13   8    0.47    0.09
  29  13  10    0.22    0.04
  29  13  12    1.88    0.10
  29  14   1    0.91    0.12
  29  14   3    1.44    0.24
  29  14   5    3.86    0.69
  29  14   7    2.03    0.12
  29  14   9    1.16    0.13
  29  14  11    0.00    0.00
  29  14  13    4.16    0.39
  29  15   0    2.50    0.32
  29  15   2    2.92    0.59
  29  15   4    2.31    0.30
  29  15   6    0.66    0.09
  29  15   8    0.00    0.00
  29  15  10    2.71    0.21
  29  15  12    6.47    0.31
  29  15  14   11.32    0.59
  29  16   1    0.53    0.07
  29  16   3    3.57    0.31
  29  16   5   16.49    1.05
  29  16   7    5.26    0.27
  29  16   9    0.02    0.05
  29  16  11    0.20    0.12
  29  16  13    3.02    0.15
  29  16  15    6.17    0.31
  29  17   0   18.30    2.14
  29  17   2   37.20    1.84
  29  17   4   16.83    1.17
  29  17   6    1.83    0.19
  29  17   8    0.03    0.05
  29  17  10    2.97    0.20
  29  17  12    4.00    0.26
  29  17  14    6.99    0.32
  29  17  16   10.08    1.37
  29  18   1    0.73    0.09
  29  18   3    3.79    0.37
  29  18   5   13.48    0.74
  29  18   7    3.53    0.38
  29  18   9    0.01    0.01
  29  18  11    0.02    0.02
  29  18  13    1.92    0.32
  29  18  15    5.31    0.35
  29  18  17    4.88    0.27
  29  19   0   12.84    1.54
  29  19   2   17.49    2.14
  29  19   4    6.71    1.16
  29  19   6    2.26    0.15
  29  19   8    0.20    0.10
  29  19  10    0.64    0.11
  29  19  12    5.43    0.36
  29  19  14    4.42    0.47
  29  19  16    3.63    0.19
  29  19  18    0.43    0.09
  29  20   1    0.81    0.19
  29  20   3    3.18    0.35
  29  20   5    6.56    0.55
  29  20   7    2.01    0.47
  29  20   9    0.78    0.14
  29  20  11    0.31    0.09
  29  20  13    0.13    0.14
  29  20  15    0.76    0.11
  29  20  17    0.66    0.09
  29  20  19    0.08    0.03
  29  21   0   13.07    1.72
  29  21   2    7.72    0.65
  29  21   4   12.78    1.25
  29  21   6    0.39    0.08
  29  21   8    0.00    0.01
  29  21  10    2.19    0.18
  29  21  12    4.61    0.31
  29  21  14    4.82    0.36
  29  21  16    2.19    0.13
  29  21  18    0.80    0.10
  29  21  20    0.27    0.07
  29  22   1    0.19    0.09
  29  22   3    7.72    0.38
  29  22   5    4.10    0.38
  29  22   7    2.85    0.48
  29  22   9    1.70    0.16
  29  22  11    1.57    0.16
  29  22  13    0.55    0.16
  29  22  15    0.11    0.11
  29  22  17    0.02    0.02
  29  22  19    0.11    0.05
  29  22  21    0.15    0.06
  29  23   0    0.67    0.20
  29  23   2    1.64    0.20
  29  23   4    0.19    0.05
  29  23   6    0.22    0.09
  29  23   8    0.01    0.02
  29  23  10    0.61    0.16
  29  23  12    0.10    0.04
  29  23  14    0.02    0.02
  29  23  16    0.72    0.16
  29  23  18    0.36    0.08
  29  23  20    0.10    0.12
  29  23  22    0.05    0.04
  29  24   1    0.04    0.04
  29  24   3    0.19    0.07
  29  24   5    2.79    0.35
  29  24   7    1.83    0.20
  29  24   9    0.85    0.12
  29  24  11    1.32    0.22
  29  24  13    0.90    0.13
  29  24  15    0.96    0.12
  29  24  17    0.35    0.09
  29  24  19    0.12    0.03
  29  24  21    0.14    0.06
  29  25   0    0.00    0.01
  29  25   2    0.05    0.06
  29  25   4    1.83    0.23
  29  25   6    1.23    0.35
  29  25   8    0.33    0.07
  29  25  10    0.01    0.03
  29  25  12    0.43    0.10
  29  25  14    1.10    0.13
  29  25  16    0.03    0.03
  29  25  18    0.04    0.06
  29  25  20    0.05    0.03
  29  26   1    0.66    0.16
  29  26   3    0.06    0.07
  29  26   5    0.00    0.01
  29  26   7    0.00    0.02
  29  26   9    0.03    0.03
  29  26  11    0.95    0.16
  29  26  13    0.22    0.11
  29  26  15    0.02    0.02
  29  26  17    1.20    0.19
  29  26  19    0.03    0.03
  29  27   0   19.34    1.89
  29  27   2    9.35    0.76
  29  27   4    5.31    1.32
  29  27   6    3.70    0.33
  29  27   8    0.18    0.09
  29  27  10    0.71    0.14
  29  27  12    1.77    0.32
  29  27  14    7.44    0.41
  29  27  16    0.02    0.04
  29  27  18    0.03    0.04
  29  28   1    0.14    0.07
  29  28   3    0.01    0.01
  29  28   5    0.49    0.14
  29  28   7    0.35    0.13
  29  28   9    0.44    0.13
  29  28  11    0.16    0.07
  29  28  13    0.29    0.16
  29  28  15    0.03    0.05
  29  28  17    0.16    0.09
  29  29   0   10.11    1.47
  29  29   2    6.43    1.18
  29  29   4    7.70    0.80
  29  29   6    0.37    0.16
  29  29   8    0.03    0.04
  29  29  10    3.49    0.47
  29  29  12    4.67    0.65
  29  29  14    1.45    0.62
  30   0   0   56.10    9.33
  30   1   1    0.03    0.03
  30   2   0    5.90    1.96
  30   2   2   21.10    1.85
  30   3   1    0.35    0.12
  30   3   3    0.00    0.00
  30   4   0    8.62    1.13
  30   4   2    0.55    0.08
  30   4   4    0.02    0.03
  30   5   1    0.28    0.11
  30   5   3    0.06    0.05
  30   5   5    1.33    0.28
  30   6   0    0.81    0.22
  30   6   2    5.20    0.46
  30   6   4    0.11    0.05
  30   6   6    0.90    0.15
  30   7   1    0.15    0.08
  30   7   3    0.11    0.07
  30   7   5    0.15    0.07
  30   7   7    0.00    0.02
  30   8   0    1.23    0.49
  30   8   2    2.60    0.35
  30   8   4    0.95    0.09
  30   8   6    2.82    0.29
  30   8   8    1.90    0.26
  30   9   1    0.50    0.17
  30   9   3    0.31    0.10
  30   9   5    0.08    0.03
  30   9   7    0.09    0.05
  30   9   9    0.30    0.08
  30  10   0    0.08    0.03
  30  10   2    0.13    0.04
  30  10   4    0.03    0.03
  30  10   6    0.54    0.22
  30  10   8    0.88    0.24
  30  10  10    1.01    0.11
  30  11   1    0.15    0.06
  30  11   3    0.79    0.06
  30  11   5    1.10    0.22
  30  11   7    0.18    0.05
  30  11   9    0.79    0.17
  30  11  11    1.32    0.13
  30  12   0    1.69    0.15
  30  12   2    0.01    0.03
  30  12   4    2.23    0.24
  30  12   6    0.36    0.19
  30  12   8    0.78    0.12
  30  12  10    0.56    0.18
  30  12  12    2.75    0.19
  30  13   1    0.14    0.03
  30  13   3    2.42    0.21
  30  13   5    4.51    0.42
  30  13   7    1.39    0.10
  30  13   9    0.13    0.06
  30  13  11    3.06    0.27
  30  13  13    6.75    0.36
  30  14   0    2.82    0.32
  30  14   2    1.01    0.20
  30  14   4    1.41    0.12
  30  14   6    0.76    0.11
  30  14   8    4.02    0.83
  30  14  10    4.50    0.25
  30  14  12   15.01    0.55
  30  14  14   27.37    1.20
  30  15   1    2.57    0.37
  30  15   3    4.74    0.42
  30  15   5   10.84    1.28
  30  15   7    4.84    0.28
  30  15   9    0.32    0.11
  30  15  11    0.81    0.08
  30  15  13   11.87    0.85
  30  15  15    5.41    0.33
  30  16   0   53.39    4.26
  30  16   2   22.77    1.88
  30  16   4    9.52    0.95
  30  16   6    7.36    0.42
  30  16   8    0.77    0.18
  30  16  10    1.82    0.27
  30  16  12   10.74    0.49
  30  16  14   14.80    0.58
  30  16  16    9.54    0.69
  30  17   1    1.14    0.12
  30  17   3    5.00    0.38
  30  17   5    3.86    0.39
  30  17   7    3.19    0.29
  30  17   9    0.11    0.04
  30  17  11    0.27    0.05
  30  17  13    5.84    0.33
  30  17  15   11.35    0.42
  30  17  17   10.65    0.64
  30  18   0   19.32    2.02
  30  18   2   17.27    3.18
  30  18   4    6.32    0.54
  30  18   6    0.85    0.11
  30  18   8    0.11    0.04
  30  18  10    0.51    0.17
  30  18  12    7.92    1.04
  30  18  14    8.46    0.92
  30  18  16    5.41    0.33
  30  18  18    2.88    0.23
  30  19   1    0.38    0.08
  30  19   3    2.79    0.34
  30  19   5    3.40    0.32
  30  19   7    4.85    0.33
  30  19   9    0.12    0.04
  30  19  11    0.00    0.00
  30  19  13    0.18    0.05
  30  19  15    3.15    0.39
  30  19  17    2.85    0.16
  30  19  19    0.43    0.09
  30  20   0   11.31    1.80
  30  20   2   29.14    3.01
  30  20   4    4.96    0.53
  30  20   6    1.68    0.20
  30  20   8    0.55    0.15
  30  20  10    0.74    0.11
  30  20  12    1.87    0.32
  30  20  14    3.90    0.26
  30  20  16    4.29    0.23
  30  20  18    1.22    0.08
  30  20  20    0.50    0.11
  30  21   1    0.29    0.18
  30  21   3    2.36    0.20
  30  21   5    4.42    0.40
  30  21   7    3.36    0.43
  30  21   9    1.66    0.21
  30  21  11    0.39    0.08
  30  21  13    0.02    0.02
  30  21  15    0.68    0.09
  30  21  17    0.32    0.04
  30  21  19    0.12    0.03
  30  21  21    1.08    0.28
  30  22   0    7.25    0.91
  30  22   2    3.82    0.63
  30  22   4    4.55    0.64
  30  22   6    0.12    0.06
  30  22   8    0.24    0.09
  30  22  10    0.19    0.11
  30  22  12    0.07    0.09
  30  22  14    0.03    0.03
  30  22  16    0.00    0.00
  30  22  18    0.02    0.02
  30  22  20    0.04    0.03
  30  22  22    0.07    0.07
  30  23   1    0.03    0.04
  30  23   3    0.00    0.00
  30  23   5    1.99    0.18
  30  23   7    1.48    0.27
  30  23   9    0.46    0.11
  30  23  11    1.26    0.19
  30  23  13    0.10    0.04
  30  23  15    0.05    0.07
  30  23  17    0.01    0.02
  30  23  19    0.12    0.09
  30  23  21    0.04    0.03
  30  24   0    1.49    0.30
  30  24   2    0.03    0.03
  30  24   4    0.49    0.16
  30  24   6    0.32    0.17
  30  24   8    0.01    0.01
  30  24  10    0.23    0.09
  30  24  12    0.53    0.12
  30  24  14    0.01    0.01
  30  24  16    0.08    0.05
  30  24  18    0.01    0.02
  30  24  20    0.00    0.00
  30  25   1    0.11    0.08
  30  25   3    0.49    0.08
  30  25   5    0.31    0.11
  30  25   7    0.64    0.14
  30  25   9    3.82    0.22
  30  25  11    1.43    0.14
  30  25  13    0.81    0.12
  30  25  15    0.00    0.00
  30  25  17    0.01    0.05
  30  25  19    0.00    0.01
  30  26   0    3.00    0.60
  30  26   2   13.72    1.03
  30  26   4    7.44    1.36
  30  26   6    0.47    0.24
  30  26   8    0.14    0.13
  30  26  10    2.96    0.28
  30  26  12    0.65    0.16
  30  26  14    4.36    0.35
  30  26  16    1.90    0.21
  30  26  18    0.18    0.13
  30  27   1    0.32    0.13
  30  27   3    0.13    0.07
  30  27   5    0.07    0.04
  30  27   7    0.30    0.10
  30  27   9    0.13    0.07
  30  27  11    0.00    0.01
  30  27  13    0.00    0.01
  30  27  15    0.06    0.05
  30  28   0   38.33    3.41
  30  28   2   16.45    3.76
  30  28   4    8.33    0.76
  30  28   6    3.18    0.25
  30  28   8    0.04    0.05
  30  28  10    2.41    0.29
  30  28  12    9.66    0.86
  30  28  14    8.47    4.75
  30  29   1    1.29    0.21
  30  29   3    0.65    0.16
  30  29   5    0.41    0.14
  30  29   7    0.15    0.07
  30  29   9    0.78    0.26
  30  29  11    0.32    0.10
  30  30   0   20.64    4.68
  30  30   2    7.95    1.70
  30  30   4   38.93    4.10
  30  30   6    1.06    0.29
  30  30   8    0.02    0.04
  30  30  10    7.30    2.53
  31   1   0    4.66    0.48
  31   2   1    0.13    0.04
  31   3   0    1.73    0.30
  31   3   2    0.95    0.18
  31   4   1    3.03    0.40
  31   4   3    0.01    0.01
  31   5   0    1.01    0.18
  31   5   2    0.29    0.06
  31   5   4    0.61    0.26
  31   6   1    0.02    0.03
  31   6   3    0.91    0.11
  31   6   5    0.00    0.00
  31   7   0    1.63    0.24
  31   7   2    2.38    0.39
  31   7   4    3.22    0.32
  31   7   6    0.49    0.08
  31   8   1    0.23    0.31
  31   8   3    0.03    0.02
  31   8   5    1.18    0.17
  31   8   7    0.13    0.08
  31   9   0    0.34    0.17
  31   9   2    0.13    0.04
  31   9   4    0.97    0.10
  31   9   6    0.89    0.20
  31   9   8    0.64    0.10
  31  10   1    0.02    0.03
  31  10   3    1.06    0.16
  31  10   5    0.62    0.09
  31  10   7    0.68    0.08
  31  10   9    1.46    0.25
  31  11   0    0.06    0.05
  31  11   2    1.31    0.18
  31  11   4    0.22    0.06
  31  11   6    0.02    0.02
  31  11   8    0.39    0.14
  31  11  10    0.24    0.07
  31  12   1    0.36    0.06
  31  12   3    1.98    0.12
  31  12   5    1.31    0.12
  31  12   7    0.12    0.04
  31  12   9    1.19    0.14
  31  12  11    0.66    0.11
  31  13   0    0.02    0.02
  31  13   2    1.57    0.14
  31  13   4    0.17    0.05
  31  13   6    0.00    0.00
  31  13   8    0.47    0.10
  31  13  10    1.74    0.09
  31  13  12    3.20    0.16
  31  14   1    1.94    0.16
  31  14   3    3.99    0.38
  31  14   5    7.23    0.43
  31  14   7    3.47    0.16
  31  14   9    1.65    0.14
  31  14  11    0.59    0.06
  31  14  13    7.11    0.39
  31  15   0   16.89    1.24
  31  15   2    8.60    0.53
  31  15   4    4.71    0.38
  31  15   6    3.04    0.24
  31  15   8    0.25    0.07
  31  15  10    0.09    0.03
  31  15  12    3.97    0.35
  31  15  14    7.00    0.27
  31  16   1    1.18    0.10
  31  16   3    3.49    0.28
  31  16   5    5.19    0.33
  31  16   7    0.19    0.05
  31  16   9    0.71    0.08
  31  16  11    1.24    0.08
  31  16  13    9.64    0.50
  31  16  15    9.64    0.33
  31  17   0    3.38    0.44
  31  17   2    3.33    0.23
  31  17   4    0.33    0.19
  31  17   6    0.04    0.04
  31  17   8    0.09    0.06
  31  17  10    1.52    0.14
  31  17  12    4.39    0.26
  31  17  14    9.66    0.66
  31  17  16    9.23    0.33
  31  18   1    0.00    0.01
  31  18   3    2.78    0.27
  31  18   5    3.17    0.27
  31  18   7    1.30    0.13
  31  18   9    0.17    0.04
  31  18  11    0.51    0.13
  31  18  13    3.84    0.27
  31  18  15    6.29    0.52
  31  18  17    5.49    0.22
  31  19   0   11.10    1.17
  31  19   2   17.68    2.05
  31  19   4    6.05    0.41
  31  19   6    1.04    0.46
  31  19   8    0.09    0.03
  31  19  10    0.00    0.01
  31  19  12    0.06    0.03
  31  19  14    5.44    0.38
  31  19  16    5.05    0.39
  31  19  18    2.85    0.15
  31  20   1    0.21    0.08
  31  20   3    0.72    0.17
  31  20   5    2.04    0.27
  31  20   7    0.72    0.31
  31  20   9    0.00    0.01
  31  20  11    0.04    0.03
  31  20  13    0.07    0.03
  31  20  15    0.79    0.09
  31  20  17    1.05    0.08
  31  20  19    0.52    0.05
  31  21   0    4.39    0.47
  31  21   2    4.70    0.55
  31  21   4    3.58    0.27
  31  21   6    0.00    0.00
  31  21   8    0.19    0.10
  31  21  10    0.71    0.14
  31  21  12    2.35    0.49
  31  21  14    0.07    0.03
  31  21  16    1.53    0.11
  31  21  18    0.46    0.07
  31  21  20    0.09    0.04
  31  22   1    0.40    0.14
  31  22   3    2.79    0.29
  31  22   5    0.93    0.33
  31  22   7    0.28    0.07
  31  22   9    0.28    0.07
  31  22  11    0.07    0.03
  31  22  13    0.82    0.18
  31  22  15    0.04    0.05
  31  22  17    0.44    0.11
  31  22  19    0.27    0.07
  31  22  21    0.10    0.05
  31  23   0    2.06    0.26
  31  23   2    4.74    0.29
  31  23   4    1.13    0.14
  31  23   6    0.30    0.06
  31  23   8    0.64    0.11
  31  23  10    1.87    0.40
  31  23  12    0.02    0.03
  31  23  14    0.01    0.03
  31  23  16    0.49    0.10
  31  23  18    0.02    0.02
  31  23  20    0.02    0.03
  31  24   1    1.05    0.16
  31  24   3    0.01    0.02
  31  24   5    0.18    0.08
  31  24   7    0.09    0.11
  31  24   9    0.25    0.06
  31  24  11    0.68    0.15
  31  24  13    0.02    0.03
  31  24  15    0.02    0.03
  31  24  17    0.07    0.05
  31  24  19    0.01    0.03
  31  25   0    1.41    0.34
  31  25   2    6.48    0.49
  31  25   4    2.20    0.25
  31  25   6    0.48    0.14
  31  25   8    0.43    0.10
  31  25  10    0.68    0.25
  31  25  12    1.96    0.18
  31  25  14    2.06    0.18
  31  25  16    0.02    0.03
  31  25  18    0.10    0.11
  31  26   1    0.01    0.02
  31  26   3    0.01    0.02
  31  26   5    0.22    0.10
  31  26   7    2.88    0.23
  31  26   9    0.83    0.22
  31  26  11    0.97    0.22
  31  26  13    0.76    0.37
  31  26  15    3.28    0.33
  31  27   0   33.98    1.78
  31  27   2    4.70    0.64
  31  27   4    2.89    0.27
  31  27   6    0.33    0.11
  31  27   8    0.11    0.11
  31  27  10    2.14    0.26
  31  27  12    1.89    0.27
  31  27  14    0.81    0.33
  31  28   1    0.11    0.07
  31  28   3    0.31    0.11
  31  28   5    0.11    0.08
  31  28   7    0.09    0.07
  31  28   9    0.29    0.18
  31  28  11    0.53    0.13
  31  28  13    0.39    0.00
  31  29   0    8.16    1.73
  31  29   2    2.85    0.48
  31  29   4    4.79    0.50
  31  29   6    0.11    0.07
  31  29   8    0.10    0.07
  31  29  10    0.05    0.06
  31  30   1    0.21    0.09
  31  30   3    0.32    0.15
  31  30   5    0.13    0.09
  32   0   0    6.80    0.64
  32   1   1    0.16    0.10
  32   2   0    0.05    0.05
  32   2   2   10.41    1.16
  32   3   1    0.39    0.14
  32   3   3    1.49    0.30
  32   4   0    5.19    0.60
  32   4   2    1.05    0.23
  32   4   4    3.36    0.45
  32   5   1    0.05    0.07
  32   5   3    0.33    0.08
  32   5   5    2.48    0.26
  32   6   0    2.20    0.30
  32   6   2    0.99    0.36
  32   6   4    4.93    0.52
  32   6   6    3.89    0.60
  32   7   1    0.20    0.16
  32   7   3    0.13    0.08
  32   7   5    1.93    0.20
  32   7   7    0.72    0.18
  32   8   0    0.01    0.01
  32   8   2    0.62    0.15
  32   8   4    0.00    0.01
  32   8   6    0.05    0.02
  32   8   8    6.39    0.46
  32   9   1    0.50    0.16
  32   9   3    0.58    0.13
  32   9   5    1.60    0.14
  32   9   7    0.27    0.06
  32   9   9    0.29    0.09
  32  10   0    1.87    0.27
  32  10   2    0.02    0.02
  32  10   4    0.55    0.09
  32  10   6    0.54    0.09
  32  10   8    0.23    0.12
  32  10  10    0.00    0.00
  32  11   1    0.25    0.07
  32  11   3    1.11    0.32
  32  11   5    4.37    0.28
  32  11   7    1.69    0.15
  32  11   9    0.06    0.05
  32  11  11    0.01    0.01
  32  12   0    4.43    0.29
  32  12   2    0.37    0.06
  32  12   4    0.77    0.11
  32  12   6    1.26    0.13
  32  12   8    0.09    0.06
  32  12  10    2.57    0.17
  32  12  12    7.12    0.52
  32  13   1    0.66    0.08
  32  13   3    3.11    0.16
  32  13   5    4.04    0.24
  32  13   7    4.78    0.19
  32  13   9    0.35    0.09
  32  13  11    1.73    0.10
  32  13  13    4.18    0.37
  32  14   0   16.28    0.99
  32  14   2   24.19    0.92
  32  14   4    7.45    0.40
  32  14   6    0.14    0.06
  32  14   8    3.57    0.20
  32  14  10    0.39    0.07
  32  14  12    4.74    0.23
  32  14  14    8.65    0.45
  32  15   1    0.04    0.03
  32  15   3    1.70    0.19
  32  15   5    2.49    0.22
  32  15   7    1.22    0.12
  32  15   9    0.59    0.25
  32  15  11    1.27    0.18
  32  15  13    5.80    0.30
  32  15  15   12.67    0.64
  32  16   0    0.02    0.02
  32  16   2    0.31    0.08
  32  16   4    0.25    0.07
  32  16   6    1.34    0.12
  32  16   8    0.00    0.01
  32  16  10    5.50    0.27
  32  16  12   14.13    1.06
  32  16  14   13.04    0.66
  32  16  16   20.22    0.75
  32  17   1    0.01    0.01
  32  17   3    0.67    0.13
  32  17   5    0.65    0.19
  32  17   7    0.42    0.07
  32  17   9    0.00    0.00
  32  17  11    1.25    0.15
  32  17  13    7.99    0.54
  32  17  15    8.19    0.38
  32  17  17    4.48    0.30
  32  18   0   14.28    1.55
  32  18   2   25.53    1.96
  32  18   4   14.67    0.95
  32  18   6    2.27    0.20
  32  18   8    2.34    0.16
  32  18  10    0.78    0.15
  32  18  12    2.37    0.19
  32  18  14    5.08    0.31
  32  18  16    4.04    0.60
  32  18  18    3.85    0.23
  32  19   1    0.02    0.03
  32  19   3    1.14    0.14
  32  19   5    0.93    0.13
  32  19   7    1.46    0.15
  32  19   9    0.80    0.26
  32  19  11    1.39    0.24
  32  19  13    1.68    0.16
  32  19  15    5.83    0.31
  32  19  17    4.41    0.25
  32  19  19    1.26    0.12
  32  20   0    2.58    0.52
  32  20   2    5.13    0.41
  32  20   4    0.55    0.12
  32  20   6    0.06    0.05
  32  20   8    0.13    0.07
  32  20  10    0.66    0.10
  32  20  12    2.91    0.34
  32  20  14    2.08    0.19
  32  20  16    1.97    0.41
  32  20  18    1.50    0.17
  32  20  20    0.31    0.08
  32  21   1    0.50    0.18
  32  21   3    0.00    0.00
  32  21   5    0.97    0.26
  32  21   7    0.06    0.05
  32  21   9    0.34    0.08
  32  21  11    0.04    0.06
  32  21  13    0.34    0.10
  32  21  15    0.40    0.19
  32  21  17    0.11    0.04
  32  21  19    0.01    0.01
  32  21  21    0.01    0.04
  32  22   0    1.32    0.33
  32  22   2    9.50    0.59
  32  22   4    4.55    0.97
  32  22   6    0.29    0.13
  32  22   8    0.89    0.15
  32  22  10    0.17    0.04
  32  22  12    0.08    0.05
  32  22  14    0.64    0.13
  32  22  16    0.04    0.04
  32  22  18    0.06    0.04
  32  22  20    0.01    0.04
  32  23   1    1.25    0.18
  32  23   3    0.10    0.06
  32  23   5    0.05    0.04
  32  23   7    0.50    0.13
  32  23   9    0.15    0.05
  32  23  11    0.03    0.02
  32  23  13    0.04    0.03
  32  23  15    0.32    0.10
  32  23  17    0.01    0.01
  32  24   0    1.81    0.33
  32  24   2    0.41    0.14
  32  24   4    1.08    0.55
  32  24   6    0.03    0.07
  32  24   8    0.00    0.00
  32  24  10    0.00    0.01
  32  24  12    2.68    0.30
  32  24  14    0.69    0.12
  32  24  16    0.03    0.03
  32  25   1    0.12    0.08
  32  25   3    0.03    0.03
  32  25   5    0.69    0.23
  32  25   7    0.00    0.01
  32  25   9    1.33    0.13
  32  25  11    0.25    0.11
  32  25  13    3.11    0.27
  32  25  15    2.84    0.47
  32  26   0    2.94    0.60
  32  26   2    1.76    0.27
  32  26   4    0.99    0.14
  32  26   6    0.00    0.00
  32  26   8    2.08    0.27
  32  26  10    2.04    0.51
  32  26  12    5.96    0.55
  32  26  14    1.40    0.42
  32  27   1    0.08    0.06
  32  27   3    0.05    0.05
  32  27   5    0.06    0.05
  32  27   7    0.04    0.04
  32  27   9    0.28    0.12
  32  27  11    0.60    0.22
  32  28   0    9.16    1.84
  32  28   2    3.21    0.73
  32  28   4    0.02    0.05
  32  28   6    0.21    0.11
  32  28   8    0.15    0.20
  32  28  10    0.32    0.25
  32  29   1    0.17    0.09
  32  29   3    0.05    0.06
  32  29   5    0.00    0.01
  33   1   0    2.07    0.47
  33   2   1    1.45    0.20
  33   3   0    2.56    0.28
  33   3   2    0.05    0.03
  33   4   1    0.34    0.10
  33   4   3    0.14    0.06
  33   5   0    0.21    0.14
  33   5   2    0.08    0.05
  33   5   4    0.65    0.18
  33   6   1    0.18    0.06
  33   6   3    0.07    0.11
  33   6   5    1.30    0.26
  33   7   0    3.95    0.52
  33   7   2    0.01    0.02
  33   7   4    0.30    0.19
  33   7   6    0.08    0.04
  33   8   1    0.62    0.24
  33   8   3    0.02    0.03
  33   8   5    0.16    0.08
  33   8   7    1.45    0.19
  33   9   0    0.59    0.17
  33   9   2    1.64    0.22
  33   9   4    0.00    0.01
  33   9   6    0.02    0.02
  33   9   8    0.01    0.02
  33  10   1    1.04    0.12
  33  10   3    0.31    0.08
  33  10   5    0.56    0.09
  33  10   7    5.54    1.35
  33  10   9    0.52    0.26
  33  11   0    2.14    0.26
  33  11   2    1.06    0.13
  33  11   4    0.09    0.06
  33  11   6    0.11    0.06
  33  11   8    0.42    0.09
  33  11  10    0.00    0.01
  33  12   1    0.27    0.05
  33  12   3    1.24    0.33
  33  12   5    0.90    0.30
  33  12   7    9.76    0.44
  33  12   9    0.43    0.12
  33  12  11    0.12    0.06
  33  13   0    2.90    0.22
  33  13   2    2.66    0.12
  33  13   4    1.10    0.10
  33  13   6    1.49    0.20
  33  13   8    0.71    0.07
  33  13  10    0.26    0.06
  33  13  12    0.01    0.01
  33  14   1    1.58    0.16
  33  14   3    1.01    0.09
  33  14   5    1.34    0.09
  33  14   7    2.74    0.16
  33  14   9    0.54    0.10
  33  14  11    1.16    0.19
  33  14  13    1.91    0.14
  33  15   0    2.80    0.19
  33  15   2    1.08    0.10
  33  15   4    0.29    0.04
  33  15   6    0.62    0.06
  33  15   8    1.94    0.11
  33  15  10    0.99    0.08
  33  15  12    5.05    0.23
  33  15  14   11.44    0.88
  33  16   1    0.15    0.05
  33  16   3    0.19    0.10
  33  16   5    0.92    0.16
  33  16   7    6.67    0.29
  33  16   9    0.35    0.12
  33  16  11    1.49    0.10
  33  16  13    6.06    0.33
  33  16  15   10.58    0.56
  33  17   0    6.55    0.62
  33  17   2    4.78    0.42
  33  17   4    5.14    0.34
  33  17   6    0.81    0.28
  33  17   8    0.05    0.04
  33  17  10    0.35    0.13
  33  17  12    1.38    0.10
  33  17  14    3.56    0.23
  33  17  16    4.55    0.52
  33  18   1    0.00    0.01
  33  18   3    0.82    0.16
  33  18   5    0.06    0.04
  33  18   7    2.00    0.23
  33  18   9    0.05    0.04
  33  18  11    0.99    0.16
  33  18  13    4.35    0.22
  33  18  15    6.19    0.24
  33  18  17    3.96    0.23
  33  19   0    1.60    0.30
  33  19   2    0.73    0.11
  33  19   4    0.01    0.01
  33  19   6    0.01    0.02
  33  19   8    0.95    0.18
  33  19  10    0.02    0.02
  33  19  12    1.76    0.14
  33  19  14    2.80    0.39
  33  19  16    2.25    0.22
  33  19  18    0.48    0.07
  33  20   1    0.13    0.10
  33  20   3    0.00    0.02
  33  20   5    0.45    0.17
  33  20   7    0.02    0.02
  33  20   9    0.35    0.15
  33  20  11    0.05    0.05
  33  20  13    0.18    0.06
  33  20  15    0.33    0.05
  33  20  17    0.51    0.14
  33  20  19    0.00    0.01
  33  21   0    4.19    0.57
  33  21   2    1.07    0.24
  33  21   4    1.59    0.55
  33  21   6    2.25    0.24
  33  21   8    3.84    0.35
  33  21  10    1.43    0.16
  33  21  12    0.00    0.00
  33  21  14    0.30    0.11
  33  21  16    0.01    0.02
  33  21  18    0.22    0.07
  33  22   1    0.02    0.06
  33  22   3    0.36    0.36
  33  22   5    0.02    0.04
  33  22   7    0.27    0.09
  33  22   9    0.12    0.06
  33  22  11    0.05    0.15
  33  22  13    0.01    0.02
  33  22  15    0.00    0.01
  33  22  17    0.07    0.04
  33  23   0    0.50    0.22
  33  23   2    0.00    0.01
  33  23   4    0.00    0.02
  33  23   6    0.25    0.09
  33  23   8    0.58    0.15
  33  23  10    0.02    0.01
  33  23  12    1.01    0.12
  33  23  14    0.00    0.01
  33  23  16    0.01    0.02
  33  24   1    1.35    0.33
  33  24   3    1.57    0.17
  33  24   5    0.11    0.07
  33  24   7    0.00    0.01
  33  24   9    0.05    0.04
  33  24  11    0.23    0.11
  33  24  13    0.21    0.09
  33  24  15    0.01    0.03
  33  25   0    0.85    0.22
  33  25   2    0.00    0.01
  33  25   4    0.06    0.05
  33  25   6    0.13    0.11
  33  25   8    1.03    0.44
  33  25  10    2.29    0.30
  33  25  12    1.35    0.27
  33  25  14    1.18    0.16
  33  26   1    0.53    0.14
  33  26   3    0.03    0.03
  33  26   5    0.10    0.06
  33  26   7    0.43    0.18
  33  26   9    0.34    0.09
  33  26  11    0.67    0.24
  33  27   0    2.08    0.53
  33  27   2    7.90    0.69
  33  27   4    0.02    0.02
  33  27   6    0.96    0.24
  33  27   8    0.00    0.02
  33  28   1    0.60    0.19
  33  28   3    1.55    0.36
  33  28   5    0.74    0.31
  34   0   0    4.86    1.99
  34   1   1    0.15    0.10
  34   2   0    1.59    0.32
  34   2   2    8.36    1.16
  34   3   1    0.57    0.11
  34   3   3    1.10    0.37
  34   4   0   10.46    1.36
  34   4   2    0.02    0.04
  34   4   4    0.03    0.13
  34   5   1    0.03    0.04
  34   5   3    0.92    0.20
  34   5   5    1.09    0.37
  34   6   0    0.50    0.26
  34   6   2    0.24    0.09
  34   6   4    0.97    0.20
  34   6   6    1.12    0.48
  34   7   1    0.03    0.02
  34   7   3    0.03    0.03
  34   7   5    0.01    0.05
  34   7   7    0.00    0.00
  34   8   0    0.00    0.02
  34   8   2    2.63    0.37
  34   8   4    0.10    0.04
  34   8   6    0.00    0.01
  34   8   8    0.01    0.04
  34   9   1    0.01    0.01
  34   9   3    0.55    0.16
  34   9   5    0.53    0.09
  34   9   7    0.14    0.06
  34   9   9    0.19    0.08
  34  10   0    0.79    0.22
  34  10   2    2.13    0.25
  34  10   4    3.10    0.25
  34  10   6    0.18    0.13
  34  10   8    0.06    0.08
  34  10  10    0.40    0.15
  34  11   1    0.10    0.08
  34  11   3    0.96    0.15
  34  11   5    2.10    0.51
  34  11   7    0.71    0.15
  34  11   9    0.00    0.01
  34  11  11    0.00    0.02
  34  12   0    3.18    0.56
  34  12   2    0.54    0.08
  34  12   4    2.06    0.16
  34  12   6    4.24    0.29
  34  12   8    0.49    0.09
  34  12  10    0.33    0.08
  34  12  12    0.16    0.09
  34  13   1    0.09    0.05
  34  13   3    2.21    0.15
  34  13   5    2.58    0.19
  34  13   7    0.53    0.09
  34  13   9    0.02    0.02
  34  13  11    0.10    0.04
  34  13  13    2.12    0.30
  34  14   0    3.68    0.28
  34  14   2    4.72    0.32
  34  14   4    3.28    0.48
  34  14   6    1.34    0.12
  34  14   8    0.99    0.11
  34  14  10    1.91    0.16
  34  14  12    2.62    0.28
  34  14  14   11.52    0.89
  34  15   1    0.00    0.00
  34  15   3    0.00    0.01
  34  15   5    0.88    0.07
  34  15   7    0.74    0.06
  34  15   9    0.24    0.09
  34  15  11    0.56    0.06
  34  15  13    8.86    0.56
  34  15  15   14.64    0.82
  34  16   0    4.21    0.59
  34  16   2    9.09    0.44
  34  16   4    5.58    0.28
  34  16   6    4.26    0.23
  34  16   8    0.11    0.05
  34  16  10    0.19    0.06
  34  16  12    0.91    0.10
  34  16  14    4.26    0.31
  34  16  16    2.87    0.22
  34  17   1    0.06    0.03
  34  17   3    0.06    0.03
  34  17   5    0.11    0.08
  34  17   7    0.28    0.15
  34  17   9    0.25    0.08
  34  17  11    0.53    0.06
  34  17  13    3.80    0.20
  34  17  15    6.73    0.36
  34  17  17    1.60    0.21
  34  18   0    0.11    0.06
  34  18   2    0.52    0.19
  34  18   4    0.00    0.00
  34  18   6    0.02    0.03
  34  18   8    1.02    0.12
  34  18  10    0.30    0.06
  34  18  12    1.86    0.42
  34  18  14    3.49    0.19
  34  18  16    2.75    0.14
  34  18  18    0.43    0.08
  34  19   1    0.14    0.14
  34  19   3    0.66    0.14
  34  19   5    0.01    0.02
  34  19   7    0.04    0.03
  34  19   9    0.01    0.02
  34  19  11    0.44    0.07
  34  19  13    1.10    0.26
  34  19  15    1.73    0.15
  34  19  17    1.04    0.18
  34  19  19    0.29    0.11
  34  20   0    4.14    0.60
  34  20   2    7.26    0.49
  34  20   4    0.52    0.12
  34  20   6    4.40    0.31
  34  20   8    0.00    0.01
  34  20  10    0.77    0.15
  34  20  12    0.29    0.09
  34  20  14    0.26    0.08
  34  20  16    0.00    0.00
  34  20  18    0.14    0.06
  34  21   1    0.03    0.03
  34  21   3    0.19    0.05
  34  21   5    0.05    0.03
  34  21   7    0.01    0.02
  34  21   9    0.02    0.02
  34  21  11    0.12    0.08
  34  21  13    0.01    0.02
  34  21  15    0.10    0.04
  34  21  17    0.04    0.05
  34  22   0    1.61    0.35
  34  22   2    0.00    0.00
  34  22   4    1.26    0.18
  34  22   6    0.01    0.03
  34  22   8    0.61    0.16
  34  22  10    0.24    0.10
  34  22  12    0.01    0.01
  34  22  14    0.23    0.08
  34  22  16    0.00    0.02
  34  23   1    0.64    0.11
  34  23   3    0.08    0.04
  34  23   5    2.92    0.21
  34  23   7    0.70    0.15
  34  23   9    0.10    0.08
  34  23  11    0.31    0.12
  34  23  13    0.06    0.07
  34  23  15    0.17    0.15
  34  24   0    0.70    0.19
  34  24   2    0.09    0.05
  34  24   4    0.30    0.16
  34  24   6    1.03    0.16
  34  24   8    2.00    0.44
  34  24  10    1.40    0.32
  34  24  12    0.15    0.09
  34  25   1    0.08    0.06
  34  25   3    0.07    0.04
  34  25   5    0.21    0.09
  34  25   7    0.02    0.03
  34  25   9    0.11    0.11
  34  25  11    0.07    0.10
  34  26   0    6.95    1.12
  34  26   2    0.15    0.10
  34  26   4    0.33    0.16
  34  26   6    1.27    0.23
  34  26   8    1.97    0.67
  34  27   1    0.01    0.02
  34  27   3    3.41    0.62
  34  27   5    0.13    0.14
  35   1   0    2.25    0.33
  35   2   1    0.21    0.06
  35   3   0    0.75    0.17
  35   3   2    2.04    0.35
  35   4   1    0.38    0.08
  35   4   3    0.26    0.27
  35   5   0    0.54    0.33
  35   5   2    0.65    0.17
  35   5   4    0.02    0.03
  35   6   1    0.02    0.02
  35   6   3    0.21    0.07
  35   6   5    0.05    0.03
  35   7   0    0.02    0.03
  35   7   2    0.00    0.01
  35   7   4    0.03    0.04
  35   7   6    0.06    0.05
  35   8   1    0.00    0.01
  35   8   3    0.90    0.14
  35   8   5    2.09    0.19
  35   8   7    4.21    0.49
  35   9   0    0.06    0.05
  35   9   2    1.01    0.13
  35   9   4    0.05    0.03
  35   9   6    1.85    0.20
  35   9   8    0.43    0.14
  35  10   1    0.44    0.16
  35  10   3    2.40    0.31
  35  10   5    3.21    0.30
  35  10   7    4.77    0.33
  35  10   9    1.24    0.15
  35  11   0    0.25    0.15
  35  11   2    0.00    0.00
  35  11   4    0.08    0.06
  35  11   6    0.72    0.37
  35  11   8    0.34    0.12
  35  11  10    0.00    0.01
  35  12   1    0.00    0.01
  35  12   3    1.12    0.17
  35  12   5    2.17    0.56
  35  12   7    2.49    0.20
  35  12   9    2.15    0.20
  35  12  11    0.82    0.16
  35  13   0    3.47    0.52
  35  13   2    7.62    0.42
  35  13   4    3.73    0.47
  35  13   6    1.77    0.15
  35  13   8    0.18    0.06
  35  13  10    0.09    0.06
  35  13  12    0.44    0.11
  35  14   1    0.03    0.03
  35  14   3    0.00    0.00
  35  14   5    1.79    0.33
  35  14   7    0.94    0.10
  35  14   9    0.70    0.09
  35  14  11    0.28    0.10
  35  14  13    0.58    0.08
  35  15   0    0.80    0.11
  35  15   2    2.49    0.14
  35  15   4    0.35    0.06
  35  15   6    1.69    0.14
  35  15   8    0.57    0.09
  35  15  10    0.13    0.05
  35  15  12    0.02    0.02
  35  15  14    2.19    0.16
  35  16   1    0.05    0.03
  35  16   3    0.51    0.10
  35  16   5    1.55    0.12
  35  16   7    2.06    0.13
  35  16   9    0.01    0.02
  35  16  11    0.46    0.18
  35  16  13    2.03    0.32
  35  16  15    1.90    0.15
  35  17   0    0.05    0.03
  35  17   2    0.41    0.06
  35  17   4    0.08    0.04
  35  17   6    0.10    0.05
  35  17   8    0.01    0.01
  35  17  10    0.85    0.08
  35  17  12    0.53    0.06
  35  17  14    0.62    0.08
  35  17  16    3.29    0.19
  35  18   1    0.05    0.04
  35  18   3    1.17    0.16
  35  18   5    0.42    0.09
  35  18   7    0.12    0.05
  35  18   9    0.56    0.09
  35  18  11    1.01    0.08
  35  18  13    3.19    0.29
  35  18  15    1.00    0.24
  35  18  17    0.26    0.05
  35  19   0    0.65    0.15
  35  19   2    0.67    0.09
  35  19   4    0.00    0.01
  35  19   6    0.50    0.08
  35  19   8    0.17    0.06
  35  19  10    0.55    0.11
  35  19  12    0.06    0.05
  35  19  14    0.05    0.02
  35  19  16    0.44    0.08
  35  19  18    0.44    0.29
  35  20   1    0.09    0.05
  35  20   3    0.33    0.08
  35  20   5    0.77    0.16
  35  20   7    0.06    0.04
  35  20   9    0.20    0.08
  35  20  11    1.27    0.26
  35  20  13    1.28    0.11
  35  20  15    0.20    0.07
  35  20  17    2.47    0.43
  35  21   0    0.07    0.05
  35  21   2    0.00    0.02
  35  21   4    0.01    0.01
  35  21   6    0.70    0.14
  35  21   8    0.32    0.09
  35  21  10    0.00    0.01
  35  21  12    0.07    0.04
  35  21  14    0.01    0.01
  35  22   1    0.00    0.00
  35  22   3    2.73    0.27
  35  22   5    1.69    0.19
  35  22   7    0.71    0.11
  35  22   9    0.02    0.02
  35  22  11    0.00    0.01
  35  22  13    0.00    0.01
  35  23   0    0.01    0.03
  35  23   2    0.01    0.01
  35  23   4    1.83    0.20
  35  23   6    4.09    0.30
  35  23   8    5.40    0.39
  35  23  10    2.69    0.44
  35  23  12    0.34    0.20
  35  24   1    0.00    0.01
  35  24   3    0.24    0.07
  35  24   5    1.79    0.19
  35  24   7    0.19    0.08
  35  24   9    0.11    0.09
  35  25   0    2.11    0.34
  35  25   2    0.17    0.09
  35  25   4    0.24    0.12
  35  25   6    0.05    0.08
  35  26   1    0.03    0.10
  36   0   0    9.20    1.77
  36   1   1    4.82    0.57
  36   2   0    0.20    0.18
  36   2   2   13.18    1.86
  36   3   1    0.17    0.11
  36   3   3    0.17    0.11
  36   4   0    2.91    0.63
  36   4   2    0.27    0.12
  36   4   4    1.39    0.26
  36   5   1    2.85    0.19
  36   5   3    0.17    0.08
  36   5   5    0.95    0.25
  36   6   0    0.11    0.08
  36   6   2    5.26    0.55
  36   6   4    0.03    0.02
  36   6   6    3.52    0.57
  36   7   1    0.00    0.00
  36   7   3    0.44    0.11
  36   7   5    0.28    0.17
  36   7   7    0.49    0.15
  36   8   0    6.23    0.70
  36   8   2    0.06    0.06
  36   8   4    0.10    0.06
  36   8   6    2.23    0.25
  36   8   8    1.24    0.26
  36   9   1    0.01    0.02
  36   9   3    0.05    0.03
  36   9   5    0.12    0.19
  36   9   7    4.77    0.80
  36   9   9    1.16    0.28
  36  10   0    0.07    0.06
  36  10   2    2.34    0.50
  36  10   4    0.02    0.05
  36  10   6    3.33    0.58
  36  10   8    0.13    0.12
  36  10  10    0.00    0.01
  36  11   1    0.35    0.11
  36  11   3    1.12    0.15
  36  11   5    0.28    0.17
  36  11   7    0.75    0.20
  36  11   9    3.05    0.28
  36  11  11    0.04    0.04
  36  12   0    3.43    0.62
  36  12   2    0.66    0.15
  36  12   4    0.23    0.07
  36  12   6    0.16    0.10
  36  12   8    0.06    0.05
  36  12  10    0.05    0.03
  36  12  12    0.08    0.05
  36  13   1    0.39    0.22
  36  13   3    1.63    0.15
  36  13   5    0.03    0.02
  36  13   7    6.02    0.29
  36  13   9    0.62    0.12
  36  13  11    0.64    0.14
  36  13  13    0.25    0.10
  36  14   0    0.73    0.17
  36  14   2    4.62    0.25
  36  14   4    2.62    0.21
  36  14   6    5.45    0.47
  36  14   8    1.18    0.13
  36  14  10    0.75    0.09
  36  14  12    0.04    0.04
  36  14  14    0.07    0.05
  36  15   1    0.17    0.07
  36  15   3    0.05    0.07
  36  15   5    1.44    0.22
  36  15   7    1.09    0.13
  36  15   9    0.02    0.04
  36  15  11    0.13    0.08
  36  15  13    2.03    0.40
  36  15  15    2.19    0.26
  36  16   0    2.38    0.20
  36  16   2    1.55    0.41
  36  16   4    0.12    0.03
  36  16   6    0.01    0.03
  36  16   8    0.31    0.07
  36  16  10    0.33    0.07
  36  16  12    0.56    0.09
  36  16  14    0.05    0.03
  36  16  16    3.78    0.35
  36  17   1    0.27    0.08
  36  17   3    0.00    0.01
  36  17   5    0.28    0.05
  36  17   7    0.00    0.00
  36  17   9    0.06    0.05
  36  17  11    0.38    0.09
  36  17  13    1.29    0.26
  36  17  15    0.70    0.33
  36  17  17    0.10    0.07
  36  18   0    0.15    0.05
  36  18   2    0.01    0.01
  36  18   4    0.00    0.01
  36  18   6    0.00    0.01
  36  18   8    0.03    0.02
  36  18  10    0.00    0.01
  36  18  12    0.00    0.01
  36  18  14    0.05    0.04
  36  18  16    0.19    0.11
  36  19   1    0.53    0.07
  36  19   3    0.00    0.01
  36  19   5    1.42    0.12
  36  19   7    0.08    0.04
  36  19   9    1.92    0.21
  36  19  11    1.61    0.12
  36  19  13    0.72    0.08
  36  19  15    0.03    0.03
  36  20   0    0.27    0.14
  36  20   2    0.01    0.02
  36  20   4    0.11    0.07
  36  20   6    0.18    0.07
  36  20   8    0.16    0.06
  36  20  10    0.02    0.02
  36  20  12    0.10    0.04
  36  20  14    0.15    0.07
  36  21   1    0.41    0.10
  36  21   3    1.05    0.21
  36  21   5    2.46    0.25
  36  21   7    3.60    0.28
  36  21   9    0.12    0.19
  36  21  11    0.36    0.20
  36  22   0    0.02    0.03
  36  22   2    0.34    0.09
  36  22   4    0.20    0.06
  36  22   6    0.10    0.05
  36  22   8    0.08    0.04
  36  22  10    0.36    0.14
  36  23   1    0.08    0.05
  36  23   3    4.89    0.32
  36  23   5   12.43    0.79
  36  23   7    0.35    0.13
  36  23   9    0.81    0.29
  36  24   0    0.42    0.19
  36  24   2    0.55    0.31
  36  24   4    0.00    0.02
  36  24   6    0.52    0.40
  37   1   0    7.61    0.91
  37   2   1    0.50    0.19
  37   3   0    0.02    0.03
  37   3   2    0.40    0.13
  37   4   1    1.11    0.19
  37   4   3    0.07    0.05
  37   5   0    6.73    0.67
  37   5   2    0.61    0.13
  37   5   4    0.02    0.02
  37   6   1    0.01    0.01
  37   6   3    0.03    0.04
  37   6   5    0.04    0.06
  37   7   0    0.16    0.11
  37   7   2    0.06    0.07
  37   7   4    0.85    0.19
  37   7   6    0.22    0.09
  37   8   1    0.38    0.17
  37   8   3    0.00    0.01
  37   8   5    4.08    0.45
  37   8   7    0.26    0.13
  37   9   0    1.57    0.81
  37   9   2    0.07    0.06
  37   9   4    0.36    0.12
  37   9   6    0.94    0.21
  37   9   8    3.61    0.32
  37  10   1    0.11    0.07
  37  10   3    0.00    0.01
  37  10   5    5.94    0.75
  37  10   7    0.58    0.09
  37  10   9    1.30    0.16
  37  11   0    3.73    0.43
  37  11   2    2.11    0.24
  37  11   4    0.01    0.01
  37  11   6    0.22    0.09
  37  11   8    0.00    0.01
  37  11  10    0.13    0.07
  37  12   1    0.11    0.08
  37  12   3    0.00    0.01
  37  12   5    2.67    0.27
  37  12   7    2.32    0.23
  37  12   9    0.74    0.19
  37  12  11    0.18    0.05
  37  13   0    0.59    0.22
  37  13   2    0.75    0.15
  37  13   4    0.09    0.04
  37  13   6    0.34    0.12
  37  13   8    2.13    0.19
  37  13  10    1.09    0.26
  37  13  12    0.62    0.33
  37  14   1    0.00    0.01
  37  14   3    0.20    0.12
  37  14   5    0.78    0.18
  37  14   7    0.00    0.01
  37  14   9    0.31    0.09
  37  14  11    0.17    0.07
  37  14  13    0.23    0.10
  37  15   0    0.23    0.08
  37  15   2    1.95    0.17
  37  15   4    0.23    0.06
  37  15   6    0.13    0.06
  37  15   8    0.53    0.10
  37  15  10    0.11    0.09
  37  15  12    0.12    0.07
  37  15  14    0.60    0.09
  37  16   1    0.37    0.11
  37  16   3    0.09    0.04
  37  16   5    0.01    0.02
  37  16   7    0.01    0.02
  37  16   9    0.11    0.05
  37  16  11    0.65    0.13
  37  16  13    0.01    0.02
  37  16  15    0.08    0.06
  37  17   0    0.01    0.02
  37  17   2    0.00    0.01
  37  17   4    0.17    0.05
  37  17   6    0.02    0.02
  37  17   8    0.02    0.02
  37  17  10    0.39    0.08
  37  17  12    0.05    0.05
  37  17  14    0.10    0.06
  37  17  16    0.30    0.33
  37  18   1    0.04    0.02
  37  18   3    0.37    0.06
  37  18   5    0.51    0.08
  37  18   7    1.46    0.11
  37  18   9    1.39    0.11
  37  18  11    0.27    0.06
  37  18  13    0.52    0.13
  37  19   0    0.02    0.02
  37  19   2    0.00    0.00
  37  19   4    0.01    0.02
  37  19   6    0.00    0.01
  37  19   8    0.08    0.04
  37  19  10    0.10    0.04
  37  19  12    0.11    0.05
  37  20   1    0.15    0.07
  37  20   3    1.39    0.11
  37  20   5    1.34    0.12
  37  20   7    0.67    0.08
  37  20   9    2.83    0.19
  37  20  11    0.03    0.06
  37  21   0    0.15    0.10
  37  21   2    0.04    0.02
  37  21   4    0.66    0.19
  37  21   6    0.00    0.00
  37  21   8    0.03    0.03
  37  22   1    0.11    0.07
  37  22   3    1.97    0.26
  37  22   5    3.03    0.45
  37  22   7    1.15    0.47
  37  23   0    0.03    0.08
  37  23   2    0.12    0.18
  38   0   0    0.02    0.10
  38   1   1    1.41    0.50
  38   2   0    0.59    0.19
  38   2   2    3.50    0.84
  38   3   1    0.74    0.33
  38   3   3    0.00    0.01
  38   4   0   15.03    1.38
  38   4   2    0.09    0.07
  38   4   4   26.39    2.17
  38   5   1    0.00    0.01
  38   5   3    0.58    0.12
  38   5   5    2.10    0.45
  38   6   0    1.10    0.17
  38   6   2    5.46    0.52
  38   6   4    0.42    0.28
  38   6   6    0.02    0.03
  38   7   1    0.34    0.13
  38   7   3    0.01    0.02
  38   7   5    2.10    0.22
  38   7   7    0.19    0.12
  38   8   0    0.72    0.28
  38   8   2    0.06    0.05
  38   8   4    5.73    0.66
  38   8   6    0.52    0.20
  38   8   8    9.82    1.10
  38   9   1    0.02    0.05
  38   9   3    0.00    0.02
  38   9   5    5.86    0.78
  38   9   7    1.24    0.17
  38   9   9    0.78    0.31
  38  10   0    2.17    0.32
  38  10   2    4.14    0.42
  38  10   4    0.06    0.05
  38  10   6    0.22    0.10
  38  10   8    1.73    0.63
  38  10  10    1.83    0.26
  38  11   1    0.23    0.10
  38  11   3    0.75    0.19
  38  11   5    4.42    0.49
  38  11   7    5.01    0.37
  38  11   9    0.63    0.12
  38  11  11    0.68    0.14
  38  12   0    1.49    0.17
  38  12   2    0.86    0.19
  38  12   4    0.47    0.16
  38  12   6    0.08    0.04
  38  12   8    5.27    0.72
  38  12  10    0.23    0.08
  38  12  12    0.00    0.01
  38  13   1    0.12    0.08
  38  13   3    0.00    0.00
  38  13   5    0.41    0.21
  38  13   7    1.07    0.20
  38  13   9    1.38    0.13
  38  13  11    0.60    0.12
  38  13  13    0.57    0.18
  38  14   0    0.67    0.34
  38  14   2    1.33    0.40
  38  14   4    0.47    0.13
  38  14   6    0.01    0.02
  38  14   8    0.00    0.01
  38  14  10    0.01    0.02
  38  14  12    0.00    0.01
  38  14  14    0.12    0.08
  38  15   1    0.39    0.12
  38  15   3    0.01    0.03
  38  15   5    0.06    0.04
  38  15   7    0.02    0.03
  38  15   9    1.00    0.17
  38  15  11    0.00    0.01
  38  15  13    0.45    0.12
  38  15  15    0.64    0.21
  38  16   0    0.56    0.17
  38  16   2    0.39    0.11
  38  16   4    0.11    0.06
  38  16   6    0.01    0.02
  38  16   8    0.08    0.05
  38  16  10    0.01    0.02
  38  16  12    0.02    0.03
  38  16  14    0.78    0.31
  38  17   1    0.04    0.04
  38  17   3    0.05    0.04
  38  17   5    0.06    0.03
  38  17   7    0.01    0.02
  38  17   9    1.35    0.17
  38  17  11    0.24    0.07
  38  17  13    0.00    0.01
  38  18   0    1.25    0.17
  38  18   2    2.05    0.24
  38  18   4    0.17    0.07
  38  18   6    0.16    0.04
  38  18   8    0.00    0.00
  38  18  10    0.56    0.22
  38  19   1    0.06    0.03
  38  19   3    0.17    0.04
  38  19   5    1.65    0.14
  38  19   7    0.93    0.13
  38  19   9    1.78    0.74
  38  20   0    0.16    0.06
  38  20   2    0.00    0.01
  38  20   4    0.02    0.02
  38  20   6    0.04    0.04
  38  20   8    0.62    0.27
  38  21   1    0.08    0.06
  38  21   3    0.59    0.28
  38  21   5    0.37    0.18
  39   1   0    0.56    0.19
  39   2   1    0.12    0.12
  39   3   0    1.91    0.38
  39   3   2    0.66    0.15
  39   4   1    0.19    0.09
  39   4   3    0.26    0.11
  39   5   0    0.03    0.05
  39   5   2    0.38    0.13
  39   5   4    0.79    0.15
  39   6   1    1.10    0.21
  39   6   3    0.62    0.40
  39   6   5    0.67    0.17
  39   7   0    1.14    0.21
  39   7   2    0.21    0.07
  39   7   4    0.29    0.13
  39   7   6    0.36    0.17
  39   8   1    0.00    0.01
  39   8   3    2.62    0.25
  39   8   5    0.00    0.00
  39   8   7    3.40    0.43
  39   9   0    0.02    0.06
  39   9   2    1.02    0.20
  39   9   4    0.14    0.08
  39   9   6    0.21    0.08
  39   9   8    0.79    0.18
  39  10   1    0.05    0.04
  39  10   3    0.17    0.09
  39  10   5    0.60    0.15
  39  10   7    0.44    0.13
  39  10   9    0.04    0.04
  39  11   0    1.26    0.25
  39  11   2    0.01    0.03
  39  11   4    0.00    0.00
  39  11   6    0.53    0.20
  39  11   8    0.43    0.14
  39  11  10    0.05    0.07
  39  12   1    0.02    0.03
  39  12   3    2.17    0.22
  39  12   5    0.14    0.07
  39  12   7    0.54    0.11
  39  12   9    0.20    0.07
  39  12  11    0.03    0.03
  39  13   0    0.28    0.10
  39  13   2    0.07    0.07
  39  13   4    0.00    0.00
  39  13   6    0.02    0.05
  39  13   8    0.12    0.07
  39  13  10    0.82    0.17
  39  13  12    0.50    0.19
  39  14   1    0.04    0.04
  39  14   3    0.00    0.02
  39  14   5    0.04    0.04
  39  14   7    0.20    0.09
  39  14   9    0.01    0.02
  39  14  11    0.11    0.07
  39  14  13    0.42    0.17
  39  15   0    0.15    0.08
  39  15   2    0.08    0.05
  39  15   4    0.04    0.04
  39  15   6    0.14    0.07
  39  15   8    0.48    0.17
  39  15  10    0.01    0.02
  39  15  12    0.01    0.02
  39  16   1    0.13    0.08
  39  16   3    0.01    0.01
  39  16   5    0.06    0.03
  39  16   7    0.27    0.10
  39  16   9    0.32    0.11
  39  16  11    0.71    0.30
  39  17   0    0.53    0.16
  39  17   2    0.45    0.13
  39  17   4    0.98    0.38
  39  17   6    0.27    0.14
  39  17   8    0.93    0.22
  39  17  10    0.24    0.14
  39  18   1    0.03    0.03
  39  18   3    0.16    0.07
  39  18   5    0.36    0.14
  39  18   7    1.42    0.48
  39  19   0    0.12    0.09
  39  19   2    0.12    0.08
  39  19   4    0.32    0.20
  40   0   0    1.38    0.69
  40   1   1    1.84    0.34
  40   2   0    2.09    0.34
  40   2   2   12.59    1.42
  40   3   1    1.27    0.25
  40   3   3    0.45    0.17
  40   4   0    0.12    0.11
  40   4   2    0.45    0.11
  40   4   4    3.82    0.69
  40   5   1    0.09    0.04
  40   5   3    0.87    0.20
  40   5   5    0.60    0.20
  40   6   0    0.15    0.10
  40   6   2    5.62    0.55
  40   6   4    0.00    0.01
  40   6   6    8.58    1.01
  40   7   1    0.00    0.01
  40   7   3    0.31    0.12
  40   7   5    0.59    0.15
  40   7   7    1.45    0.23
  40   8   0    1.62    0.37
  40   8   2    0.00    0.01
  40   8   4    1.56    0.25
  40   8   6    0.08    0.05
  40   8   8    0.01    0.03
  40   9   1    0.49    0.14
  40   9   3    0.04    0.05
  40   9   5    0.69    0.20
  40   9   7    0.24    0.13
  40   9   9    1.31    0.29
  40  10   0    1.91    0.33
  40  10   2    0.03    0.06
  40  10   4    0.75    0.13
  40  10   6    2.26    0.40
  40  10   8    0.37    0.14
  40  10  10    1.85    0.42
  40  11   1    0.34    0.16
  40  11   3    0.00    0.01
  40  11   5    0.45    0.12
  40  11   7    0.03    0.03
  40  11   9    0.24    0.07
  40  11  11    0.92    0.30
  40  12   0    1.27    0.25
  40  12   2    0.03    0.03
  40  12   4    0.46    0.09
  40  12   6    0.02    0.07
  40  12   8    0.05    0.04
  40  12  10    0.64    0.16
  40  12  12    0.65    0.29
  40  13   1    0.04    0.04
  40  13   3    0.13    0.08
  40  13   5    0.19    0.19
  40  13   7    0.00    0.00
  40  13   9    0.04    0.04
  40  13  11    0.39    0.18
  40  14   0    0.17    0.10
  40  14   2    0.35    0.12
  40  14   4    0.01    0.02
  40  14   6    0.02    0.04
  40  14   8    0.32    0.12
  40  14  10    0.85    0.31
  40  15   1    0.15    0.07
  40  15   3    0.06    0.06
  40  15   5    0.05    0.05
  40  15   7    0.00    0.02
  40  15   9    0.00    0.01
  40  16   0    1.79    0.51
  40  16   2    3.23    0.61
  40  16   4    2.73    0.60
  40  16   6    0.90    0.52
  40  17   1    0.06    0.06
  40  17   3    1.40    0.37
  41   1   0    0.50    0.13
  41   2   1    0.04    0.04
  41   3   0    0.94    0.32
  41   3   2    0.03    0.04
  41   4   1    1.28    0.32
  41   4   3    0.32    0.12
  41   5   0    0.03    0.03
  41   5   2    0.24    0.10
  41   5   4    0.12    0.10
  41   6   1    0.86    0.19
  41   6   3    0.82    0.15
  41   6   5    0.11    0.08
  41   7   0    0.99    0.27
  41   7   2    0.11    0.07
  41   7   4    0.55    0.20
  41   7   6    0.18    0.09
  41   8   1    0.27    0.11
  41   8   3    0.21    0.10
  41   8   5    1.26    0.20
  41   8   7    0.00    0.01
  41   9   0    0.05    0.05
  41   9   2    0.14    0.12
  41   9   4    0.00    0.01
  41   9   6    0.02    0.03
  41   9   8    0.37    0.13
  41  10   1    0.50    0.17
  41  10   3    0.01    0.02
  41  10   5    0.00    0.02
  41  10   7    0.17    0.09
  41  10   9    0.15    0.11
  41  11   0    0.68    0.16
  41  11   2    0.11    0.11
  41  11   4    0.57    0.15
  41  11   6    0.42    0.15
  41  11   8    0.09    0.06
  41  11  10    0.26    0.16
  41  12   1    0.05    0.05
  41  12   3    0.04    0.04
  41  12   5    0.93    0.25
  41  12   7    0.04    0.06
  41  12   9    0.18    0.13
  41  13   0    0.20    0.10
  41  13   2    0.00    0.02
  41  13   4    0.79    0.20
  41  13   6    0.32    0.13
  41  14   1    0.88    0.26
  41  14   3    0.10    0.10
  41  14   5    0.00    0.01
  41  15   0    0.64    0.22
  42   0   0   39.98    3.42
  42   1   1    1.24    0.29
  42   2   0    0.36    0.15
  42   2   2    2.31    0.45
  42   3   1    0.00    0.00
  42   3   3    0.64    0.13
  42   4   0    0.04    0.05
  42   4   2    0.10    0.08
  42   4   4    1.38    0.37
  42   5   1    0.75    0.20
  42   5   3    0.00    0.01
  42   5   5    4.79    1.26
  42   6   0    0.05    0.05
  42   6   2    1.19    0.25
  42   6   4    0.30    0.12
  42   6   6    0.02    0.04
  42   7   1    0.00    0.01
  42   7   3    0.00    0.01
  42   7   5    0.30    0.12
  42   7   7    0.62    0.22
  42   8   0    1.23    0.39
  42   8   2    0.20    0.10
  42   8   4    3.77    0.82
  42   8   6    0.00    0.01
  42   8   8    3.90    1.04
  42   9   1    0.14    0.12
  42   9   3    0.71    0.18
  42   9   5    0.05    0.06
  42   9   7    1.88    0.74
  42  10   0    0.07    0.07
  42  10   2    0.01    0.03
  42  10   4    0.69    0.33
  42  10   6    0.65    0.39
  42  11   1    0.45    0.21
  42  11   3    0.12    0.12
  42  11   5    0.14    0.21
  42  12   0    1.83    0.46
  43   1   0    0.10    0.09
  43   2   1    0.06    0.06
  43   3   0    3.99    0.56
  43   3   2    0.04    0.05
  43   4   1    0.96    0.22
  43   4   3    0.79    0.34
  43   5   0    0.01    0.04
  43   5   2    1.31    0.29
  43   5   4    1.14    0.32
  43   6   1    2.97    0.46
  43   6   3    0.32    0.19
  43   6   5    0.06    0.10
  43   7   0    2.60    0.95
  43   8   1    0.08    0.08
;
_shelx_hkl_checksum   79877

_shelx_fab_file
;
    0    1    1    858.26      0.00
    0    0    2   1768.51      0.00
    1    1    2   -716.52      0.00
    0    2    2   -476.42      0.00
    2    2    2   1878.93      0.00
    0    1    3    -85.27      0.00
    1    2    3     11.75      0.00
    0    3    3    339.09      0.00
    2    3    3    -76.59      0.00
    0    0    4   -711.82      0.00
    1    1    4    678.56      0.00
    0    2    4   -602.86      0.00
    2    2    4   -439.63      0.00
    1    3    4     32.76      0.00
    3    3    4    -53.13      0.00
    0    4    4    198.73      0.00
    2    4    4    302.71      0.00
    4    4    4   -117.46      0.00
    0    1    5   -137.05      0.00
    1    2    5    173.97      0.00
    0    3    5    -10.99      0.00
    2    3    5     28.49      0.00
    1    4    5   -101.63      0.00
    3    4    5    140.68      0.00
    0    5    5    306.94      0.00
    2    5    5   -113.76      0.00
    4    5    5     11.79      0.00
    0    0    6    134.43      0.00
    1    1    6   -239.32      0.00
    2    2    6   -379.99      0.00
    1    3    6    -73.18      0.00
    3    3    6    126.99      0.00
    0    4    6   -144.05      0.00
    2    4    6     86.64      0.00
    4    4    6    -48.64      0.00
    1    5    6    -32.71      0.00
    3    5    6     53.30      0.00
    5    5    6     73.81      0.00
    0    6    6    -63.32      0.00
    2    6    6    -47.45      0.00
    4    6    6    -32.26      0.00
    6    6    6    -36.01      0.00
    0    1    7    121.61      0.00
    1    2    7   -158.27      0.00
    0    3    7    -94.49      0.00
    2    3    7     61.51      0.00
    1    4    7    104.31      0.00
    3    4    7    -72.35      0.00
    0    5    7    -72.65      0.00
    2    5    7     72.21      0.00
    1    6    7    -58.40      0.00
    3    6    7    -22.83      0.00
    5    6    7     52.99      0.00
    0    7    7     85.47      0.00
    2    7    7    -50.33      0.00
    4    7    7     51.15      0.00
    6    7    7     39.42      0.00
    0    0    8   -427.08      0.00
    1    1    8    -70.38      0.00
    0    2    8    -36.63      0.00
    2    2    8     98.52      0.00
    1    3    8    112.43      0.00
    3    3    8    -68.74      0.00
    0    4    8     -5.24      0.00
    2    4    8     13.93      0.00
    4    4    8    117.44      0.00
    1    5    8     57.03      0.00
    3    5    8    -15.20      0.00
    5    5    8    -94.97      0.00
    0    6    8   -130.98      0.00
    2    6    8      7.38      0.00
    4    6    8     92.73      0.00
    6    6    8     22.93      0.00
    1    7    8      5.85      0.00
    3    7    8    -36.64      0.00
    5    7    8    -42.52      0.00
    7    7    8     82.56      0.00
    0    8    8     83.10      0.00
    2    8    8   -105.62      0.00
    4    8    8    -48.24      0.00
    6    8    8    -58.62      0.00
    8    8    8    -37.77      0.00
    0    1    9     17.99      0.00
    1    2    9     -8.53      0.00
    0    3    9     89.73      0.00
    2    3    9   -200.16      0.00
    1    4    9    -40.05      0.00
    3    4    9     18.61      0.00
    0    5    9     27.30      0.00
    2    5    9    -27.97      0.00
    4    5    9     28.94      0.00
    1    6    9      4.68      0.00
    3    6    9     46.66      0.00
    5    6    9    -77.46      0.00
    0    7    9     10.18      0.00
    2    7    9      1.70      0.00
    4    7    9      0.30      0.00
    6    7    9     12.01      0.00
    1    8    9    -20.76      0.00
    3    8    9    -24.41      0.00
    5    8    9     39.25      0.00
    7    8    9     -5.66      0.00
    0    9    9    -96.34      0.00
    2    9    9     39.49      0.00
    4    9    9     15.59      0.00
    6    9    9     36.91      0.00
    8    9    9    -11.06      0.00
    0    0   10    -17.50      0.00
    1    1   10     57.16      0.00
    0    2   10    -42.16      0.00
    2    2   10     20.95      0.00
    1    3   10    -24.63      0.00
    3    3   10    111.32      0.00
    0    4   10     39.24      0.00
    2    4   10    -86.58      0.00
    4    4   10     92.32      0.00
    1    5   10    -31.47      0.00
    3    5   10     30.45      0.00
    5    5   10     54.82      0.00
    0    6   10     23.92      0.00
    2    6   10     42.11      0.00
    4    6   10    -88.23      0.00
    6    6   10     -7.20      0.00
    1    7   10     24.54      0.00
    3    7   10    -28.52      0.00
    5    7   10     76.31      0.00
    7    7   10    -10.85      0.00
    0    8   10    -25.88      0.00
    2    8   10    -12.90      0.00
    4    8   10     41.35      0.00
    6    8   10     21.78      0.00
    8    8   10   -103.86      0.00
    1    9   10     24.28      0.00
    3    9   10     -2.11      0.00
    5    9   10    -16.77      0.00
    7    9   10    -27.00      0.00
    9    9   10     34.40      0.00
    0   10   10     23.58      0.00
    2   10   10    -49.83      0.00
    4   10   10      7.80      0.00
    6   10   10    -19.32      0.00
    8   10   10      8.63      0.00
   10   10   10     50.19      0.00
    0    1   11    -32.71      0.00
    1    2   11     43.81      0.00
    0    3   11      1.92      0.00
    2    3   11     -9.18      0.00
    1    4   11    -18.78      0.00
    3    4   11     -1.96      0.00
    0    5   11    -28.54      0.00
    2    5   11     38.81      0.00
    4    5   11      3.06      0.00
    1    6   11     36.00      0.00
    3    6   11      3.49      0.00
    5    6   11     -2.42      0.00
    0    7   11    -47.71      0.00
    2    7   11     23.47      0.00
    4    7   11     10.30      0.00
    6    7   11      8.27      0.00
    1    8   11     -7.71      0.00
    3    8   11    -58.35      0.00
    5    8   11     -4.39      0.00
    7    8   11     19.29      0.00
    0    9   11      3.49      0.00
    2    9   11    -26.43      0.00
    4    9   11     42.14      0.00
    6    9   11    -59.47      0.00
    8    9   11      2.42      0.00
    1   10   11     11.97      0.00
    3   10   11      8.05      0.00
    5   10   11    -37.79      0.00
    7   10   11     15.97      0.00
    9   10   11    -20.66      0.00
    0   11   11      5.49      0.00
    2   11   11      4.61      0.00
    4   11   11    -16.92      0.00
    6   11   11     -2.29      0.00
    8   11   11     23.56      0.00
   10   11   11    -29.96      0.00
    0    0   12     32.58      0.00
    1    1   12    -56.35      0.00
    0    2   12     -4.69      0.00
    2    2   12    -12.95      0.00
    1    3   12    -12.88      0.00
    3    3   12    -60.00      0.00
    0    4   12     14.52      0.00
    2    4   12     57.99      0.00
    4    4   12     15.72      0.00
    1    5   12     38.03      0.00
    3    5   12     -6.70      0.00
    5    5   12     16.07      0.00
    0    6   12     30.64      0.00
    2    6   12     -8.29      0.00
    4    6   12     19.07      0.00
    6    6   12     20.15      0.00
    1    7   12      8.50      0.00
    3    7   12     20.82      0.00
    5    7   12    -31.15      0.00
    7    7   12      6.93      0.00
    0    8   12     19.48      0.00
    2    8   12     17.23      0.00
    4    8   12    -31.84      0.00
    6    8   12    -10.69      0.00
    8    8   12      1.32      0.00
    1    9   12    -15.12      0.00
    3    9   12     -3.45      0.00
    5    9   12     -0.83      0.00
    7    9   12     10.20      0.00
    9    9   12   -151.14      0.00
    0   10   12     -8.88      0.00
    2   10   12     -8.37      0.00
    4   10   12     41.70      0.00
    6   10   12     39.89      0.00
    8   10   12    -17.68      0.00
   10   10   12    -72.55      0.00
    1   11   12    -21.07      0.00
    3   11   12    -13.23      0.00
    5   11   12      5.24      0.00
    7   11   12    -48.44      0.00
    9   11   12    -10.39      0.00
   11   11   12    -10.74      0.00
    0   12   12     -9.83      0.00
    2   12   12    -19.12      0.00
    4   12   12     45.15      0.00
    6   12   12     60.52      0.00
    8   12   12     34.25      0.00
   10   12   12      2.27      0.00
   12   12   12      2.50      0.00
    0    1   13    -47.65      0.00
    1    2   13     13.49      0.00
    0    3   13      4.10      0.00
    2    3   13      5.29      0.00
    1    4   13    -22.17      0.00
    3    4   13     -5.61      0.00
    0    5   13     -3.73      0.00
    2    5   13     31.78      0.00
    4    5   13     16.47      0.00
    1    6   13      1.09      0.00
    3    6   13    -20.88      0.00
    5    6   13    -25.31      0.00
    0    7   13     -8.19      0.00
    2    7   13      4.95      0.00
    4    7   13      0.57      0.00
    6    7   13      3.40      0.00
    1    8   13     10.31      0.00
    3    8   13     -7.93      0.00
    5    8   13    -21.23      0.00
    7    8   13    -20.27      0.00
    0    9   13     -9.38      0.00
    2    9   13      5.04      0.00
    4    9   13      0.20      0.00
    6    9   13     13.03      0.00
    8    9   13      1.30      0.00
    1   10   13      7.93      0.00
    3   10   13      3.23      0.00
    5   10   13     -1.63      0.00
    7   10   13    -41.76      0.00
    9   10   13    -29.18      0.00
    0   11   13    -88.94      0.00
    2   11   13     23.22      0.00
    4   11   13      2.96      0.00
    6   11   13     14.16      0.00
    8   11   13      0.95      0.00
   10   11   13    -40.23      0.00
    1   12   13    -11.93      0.00
    3   12   13     -6.18      0.00
    5   12   13    -14.12      0.00
    7   12   13    -32.36      0.00
    9   12   13      8.40      0.00
   11   12   13    -62.37      0.00
    0   13   13     39.50      0.00
    2   13   13     37.27      0.00
    4   13   13      1.20      0.00
    6   13   13     33.07      0.00
    8   13   13     -6.44      0.00
   10   13   13    -31.59      0.00
   12   13   13    -19.42      0.00
    0    0   14    -53.88      0.00
    1    1   14     34.48      0.00
    0    2   14     -6.10      0.00
    2    2   14    -44.25      0.00
    1    3   14     12.83      0.00
    3    3   14     11.91      0.00
    0    4   14    -94.68      0.00
    2    4   14     17.49      0.00
    4    4   14      8.32      0.00
    1    5   14      8.65      0.00
    3    5   14     -5.84      0.00
    5    5   14    -25.73      0.00
    0    6   14     63.47      0.00
    2    6   14      4.61      0.00
    4    6   14     71.23      0.00
    6    6   14      2.67      0.00
    1    7   14    -67.76      0.00
    3    7   14     18.46      0.00
    5    7   14     -3.57      0.00
    7    7   14    -61.12      0.00
    0    8   14     12.23      0.00
    2    8   14     32.72      0.00
    4    8   14    -21.36      0.00
    6    8   14     20.08      0.00
    8    8   14    -13.93      0.00
    1    9   14     20.20      0.00
    3    9   14    -11.09      0.00
    5    9   14     17.39      0.00
    7    9   14     20.13      0.00
    9    9   14    -31.08      0.00
    0   10   14    -33.45      0.00
    2   10   14     13.69      0.00
    4   10   14    -40.06      0.00
    6   10   14     35.36      0.00
    8   10   14   -100.47      0.00
   10   10   14    -35.32      0.00
    1   11   14     23.36      0.00
    3   11   14     -1.95      0.00
    5   11   14    -59.63      0.00
    7   11   14    -46.08      0.00
    9   11   14    -26.81      0.00
   11   11   14      4.79      0.00
    0   12   14     59.29      0.00
    2   12   14     45.54      0.00
    4   12   14     -9.25      0.00
    6   12   14     37.41      0.00
    8   12   14     12.15      0.00
   10   12   14     11.75      0.00
   12   12   14      3.79      0.00
    1   13   14     21.76      0.00
    3   13   14      6.11      0.00
    5   13   14    -26.83      0.00
    7   13   14     33.59      0.00
    9   13   14     -8.84      0.00
   11   13   14      4.14      0.00
   13   13   14    -25.02      0.00
    0   14   14     57.89      0.00
    2   14   14     39.81      0.00
    4   14   14     54.63      0.00
    6   14   14     32.17      0.00
    8   14   14      4.04      0.00
   10   14   14     -6.33      0.00
   12   14   14    -28.29      0.00
   14   14   14    -83.98      0.00
    0    1   15    -12.83      0.00
    1    2   15     -1.81      0.00
    0    3   15     14.83      0.00
    2    3   15    -15.79      0.00
    1    4   15     13.29      0.00
    3    4   15     26.71      0.00
    0    5   15    -51.87      0.00
    2    5   15     30.00      0.00
    4    5   15    -29.65      0.00
    1    6   15    -23.41      0.00
    3    6   15     -8.50      0.00
    5    6   15     14.19      0.00
    0    7   15      6.40      0.00
    2    7   15     37.33      0.00
    4    7   15     11.12      0.00
    6    7   15    -11.11      0.00
    1    8   15     -8.12      0.00
    3    8   15     19.99      0.00
    5    8   15     35.17      0.00
    7    8   15     48.32      0.00
    0    9   15    -40.53      0.00
    2    9   15     13.50      0.00
    4    9   15     21.05      0.00
    6    9   15     59.80      0.00
    8    9   15     16.66      0.00
    1   10   15    -14.35      0.00
    3   10   15    -34.68      0.00
    5   10   15    -25.30      0.00
    7   10   15     23.83      0.00
    9   10   15     -3.11      0.00
    0   11   15    -13.98      0.00
    2   11   15     -4.13      0.00
    4   11   15     18.94      0.00
    6   11   15     30.21      0.00
    8   11   15     22.77      0.00
   10   11   15     12.86      0.00
    1   12   15    -28.87      0.00
    3   12   15      6.35      0.00
    5   12   15     32.62      0.00
    7   12   15     40.24      0.00
    9   12   15    -21.50      0.00
   11   12   15     -9.72      0.00
    0   13   15    -21.11      0.00
    2   13   15     21.76      0.00
    4   13   15     -6.00      0.00
    6   13   15     -7.02      0.00
    8   13   15    -13.26      0.00
   10   13   15     30.37      0.00
   12   13   15     -1.37      0.00
    1   14   15     13.56      0.00
    3   14   15    -18.87      0.00
    5   14   15     18.48      0.00
    7   14   15     -5.30      0.00
    9   14   15     16.98      0.00
   11   14   15    -28.85      0.00
   13   14   15    -18.56      0.00
    0   15   15   -172.85      0.00
    2   15   15      3.50      0.00
    4   15   15    -26.26      0.00
    6   15   15     24.76      0.00
    8   15   15     14.44      0.00
   10   15   15      1.15      0.00
   12   15   15    -13.72      0.00
   14   15   15     12.44      0.00
    0    0   16     18.82      0.00
    1    1   16    -28.27      0.00
    0    2   16     83.03      0.00
    2    2   16     16.50      0.00
    1    3   16    -35.53      0.00
    3    3   16     32.85      0.00
    0    4   16     14.08      0.00
    2    4   16    -23.28      0.00
    4    4   16    -61.45      0.00
    1    5   16     -5.94      0.00
    3    5   16     13.12      0.00
    5    5   16     31.98      0.00
    0    6   16     62.70      0.00
    2    6   16     50.15      0.00
    4    6   16    -15.57      0.00
    6    6   16     -9.66      0.00
    1    7   16      9.61      0.00
    3    7   16     23.06      0.00
    5    7   16     18.86      0.00
    7    7   16     34.39      0.00
    0    8   16    -66.57      0.00
    2    8   16     -9.22      0.00
    4    8   16     19.65      0.00
    6    8   16     21.94      0.00
    8    8   16      9.69      0.00
    1    9   16    -30.68      0.00
    3    9   16      8.81      0.00
    5    9   16    -80.92      0.00
    7    9   16    -10.88      0.00
    9    9   16     22.41      0.00
    0   10   16    -38.18      0.00
    2   10   16    -52.20      0.00
    4   10   16    -18.91      0.00
    6   10   16      5.95      0.00
    8   10   16    -13.42      0.00
   10   10   16     -5.95      0.00
    1   11   16     -8.31      0.00
    3   11   16     16.81      0.00
    5   11   16     -7.88      0.00
    7   11   16     -8.74      0.00
    9   11   16      9.00      0.00
   11   11   16     -7.85      0.00
    0   12   16   -127.59      0.00
    2   12   16      6.11      0.00
    4   12   16     34.75      0.00
    6   12   16     26.03      0.00
    8   12   16      8.77      0.00
   10   12   16    -52.88      0.00
   12   12   16     -5.57      0.00
    1   13   16     19.13      0.00
    3   13   16     -2.43      0.00
    5   13   16     -0.90      0.00
    7   13   16     16.79      0.00
    9   13   16     11.73      0.00
   11   13   16     16.88      0.00
   13   13   16    -19.34      0.00
    0   14   16    -36.63      0.00
    2   14   16     -7.80      0.00
    4   14   16    -47.93      0.00
    6   14   16     -3.63      0.00
    8   14   16     16.31      0.00
   10   14   16      4.95      0.00
   12   14   16    -11.96      0.00
   14   14   16     41.25      0.00
    1   15   16     -8.19      0.00
    3   15   16     17.10      0.00
    5   15   16     -0.67      0.00
    7   15   16     24.12      0.00
    9   15   16      9.54      0.00
   11   15   16    -21.60      0.00
   13   15   16     12.00      0.00
   15   15   16     12.16      0.00
    0   16   16    -75.54      0.00
    2   16   16     20.60      0.00
    4   16   16    -35.70      0.00
    6   16   16     27.12      0.00
    8   16   16      3.37      0.00
   10   16   16    -25.72      0.00
   12   16   16    -26.41      0.00
   14   16   16    -25.62      0.00
   16   16   16    -10.20      0.00
    0    1   17    -40.28      0.00
    1    2   17     39.56      0.00
    0    3   17     37.29      0.00
    2    3   17    -13.75      0.00
    1    4   17    -16.85      0.00
    3    4   17     22.81      0.00
    0    5   17     44.17      0.00
    2    5   17     -7.37      0.00
    4    5   17     22.18      0.00
    1    6   17    -20.25      0.00
    3    6   17     -6.80      0.00
    5    6   17    -24.59      0.00
    0    7   17    -61.59      0.00
    2    7   17     25.40      0.00
    4    7   17     55.54      0.00
    6    7   17     -7.39      0.00
    1    8   17    -35.92      0.00
    3    8   17     76.60      0.00
    5    8   17     26.46      0.00
    7    8   17      0.07      0.00
    0    9   17    -14.41      0.00
    2    9   17     30.65      0.00
    4    9   17    -11.62      0.00
    6    9   17     -7.80      0.00
    8    9   17      4.37      0.00
    1   10   17      7.80      0.00
    3   10   17     29.55      0.00
    5   10   17     -5.36      0.00
    7   10   17      4.45      0.00
    9   10   17     -2.71      0.00
    0   11   17    -24.65      0.00
    2   11   17     16.78      0.00
    4   11   17      6.61      0.00
    6   11   17    -13.57      0.00
    8   11   17      9.98      0.00
   10   11   17     11.35      0.00
    1   12   17     11.66      0.00
    3   12   17     17.92      0.00
    5   12   17    -33.60      0.00
    7   12   17     -2.53      0.00
    9   12   17    -14.67      0.00
   11   12   17     21.28      0.00
    0   13   17    -13.84      0.00
    2   13   17    -13.65      0.00
    4   13   17      0.42      0.00
    6   13   17     -0.39      0.00
    8   13   17      6.81      0.00
   10   13   17      3.85      0.00
   12   13   17     -8.74      0.00
    1   14   17     -0.35      0.00
    3   14   17     -3.41      0.00
    5   14   17     17.84      0.00
    7   14   17     -6.15      0.00
    9   14   17     -6.40      0.00
   11   14   17     13.02      0.00
   13   14   17      9.83      0.00
    0   15   17     15.38      0.00
    2   15   17    -26.49      0.00
    4   15   17      3.29      0.00
    6   15   17     -1.90      0.00
    8   15   17     -0.07      0.00
   10   15   17    -13.21      0.00
   12   15   17    -14.77      0.00
   14   15   17      1.67      0.00
    1   16   17      7.44      0.00
    3   16   17     -3.47      0.00
    5   16   17     12.63      0.00
    7   16   17      5.32      0.00
    9   16   17    -11.38      0.00
   11   16   17      3.70      0.00
   13   16   17     -0.74      0.00
   15   16   17     16.47      0.00
    0   17   17     27.88      0.00
    2   17   17     11.37      0.00
    4   17   17     -5.44      0.00
    6   17   17    -29.23      0.00
    8   17   17     17.02      0.00
   10   17   17     -4.01      0.00
   12   17   17    -11.01      0.00
   14   17   17    -26.57      0.00
   16   17   17      3.00      0.00
    0    0   18     19.40      0.00
    1    1   18     11.54      0.00
    0    2   18    -15.48      0.00
    2    2   18    -81.19      0.00
    1    3   18    -32.73      0.00
    3    3   18     13.37      0.00
    0    4   18     65.34      0.00
    2    4   18     -4.59      0.00
    4    4   18     75.24      0.00
    1    5   18      1.65      0.00
    3    5   18     14.46      0.00
    5    5   18    -39.78      0.00
    0    6   18     45.93      0.00
    2    6   18     19.83      0.00
    4    6   18     18.14      0.00
    6    6   18     -9.08      0.00
    1    7   18     -9.72      0.00
    3    7   18    -38.90      0.00
    5    7   18    -45.79      0.00
    7    7   18      0.70      0.00
    0    8   18     -3.25      0.00
    2    8   18     -5.70      0.00
    4    8   18     -0.81      0.00
    6    8   18     27.04      0.00
    8    8   18     57.31      0.00
    1    9   18      0.23      0.00
    3    9   18     -2.79      0.00
    5    9   18     -2.19      0.00
    7    9   18      3.49      0.00
    9    9   18    -22.94      0.00
    0   10   18     -2.35      0.00
    2   10   18     -5.96      0.00
    4   10   18     -3.17      0.00
    6   10   18     -8.30      0.00
    8   10   18    -15.73      0.00
   10   10   18     -1.28      0.00
    1   11   18     12.88      0.00
    3   11   18     -4.94      0.00
    5   11   18      3.09      0.00
    7   11   18      7.19      0.00
    9   11   18     -1.50      0.00
   11   11   18     11.29      0.00
    0   12   18     59.83      0.00
    2   12   18     32.10      0.00
    4   12   18    -18.95      0.00
    6   12   18     24.71      0.00
    8   12   18     18.17      0.00
   10   12   18    -13.29      0.00
   12   12   18     67.95      0.00
    1   13   18      4.20      0.00
    3   13   18    -24.84      0.00
    5   13   18    -10.73      0.00
    7   13   18     -4.35      0.00
    9   13   18     -1.59      0.00
   11   13   18    -10.84      0.00
   13   13   18     -6.09      0.00
    0   14   18    -36.15      0.00
    2   14   18    -73.18      0.00
    4   14   18     -8.68      0.00
    6   14   18      0.56      0.00
    8   14   18     -6.43      0.00
   10   14   18     13.65      0.00
   12   14   18      2.50      0.00
   14   14   18     32.41      0.00
    1   15   18     -0.99      0.00
    3   15   18     16.45      0.00
    5   15   18    -17.98      0.00
    7   15   18      1.49      0.00
    9   15   18      8.53      0.00
   11   15   18      2.20      0.00
   13   15   18     -6.35      0.00
   15   15   18    -12.97      0.00
    0   16   18    -16.88      0.00
    2   16   18     23.15      0.00
    4   16   18     16.23      0.00
    6   16   18      0.83      0.00
    8   16   18      4.36      0.00
   10   16   18     -3.51      0.00
   12   16   18     21.50      0.00
   14   16   18    -15.95      0.00
   16   16   18     -1.02      0.00
    1   17   18     -2.71      0.00
    3   17   18     -0.74      0.00
    5   17   18     -1.99      0.00
    7   17   18      2.50      0.00
    9   17   18     11.59      0.00
   11   17   18    -19.07      0.00
   13   17   18      7.92      0.00
   15   17   18     -2.52      0.00
   17   17   18    -20.80      0.00
    0   18   18      3.82      0.00
    2   18   18     22.66      0.00
    4   18   18     -0.79      0.00
    6   18   18     11.84      0.00
    8   18   18     43.49      0.00
   10   18   18      2.03      0.00
   12   18   18    -20.49      0.00
   14   18   18     -3.90      0.00
   16   18   18    -27.12      0.00
   18   18   18     10.25      0.00
    0    1   19     48.89      0.00
    1    2   19    -46.15      0.00
    0    3   19     -8.04      0.00
    2    3   19      6.94      0.00
    1    4   19    -11.93      0.00
    3    4   19    -35.86      0.00
    0    5   19    -50.52      0.00
    2    5   19    -57.10      0.00
    4    5   19     34.83      0.00
    1    6   19     -3.81      0.00
    3    6   19    -12.95      0.00
    5    6   19     -6.31      0.00
    0    7   19     -4.26      0.00
    2    7   19      3.45      0.00
    4    7   19      5.37      0.00
    6    7   19    -21.23      0.00
    1    8   19     -6.53      0.00
    3    8   19      5.54      0.00
    5    8   19    -13.69      0.00
    7    8   19      4.92      0.00
    0    9   19    -19.31      0.00
    2    9   19    -19.61      0.00
    4    9   19      6.55      0.00
    6    9   19    -18.81      0.00
    8    9   19     29.69      0.00
    1   10   19     11.33      0.00
    3   10   19     -5.85      0.00
    5   10   19     30.70      0.00
    7   10   19     -4.58      0.00
    9   10   19     -1.18      0.00
    0   11   19    -16.77      0.00
    2   11   19      1.84      0.00
    4   11   19    -10.00      0.00
    6   11   19     -5.26      0.00
    8   11   19     21.64      0.00
   10   11   19     33.17      0.00
    1   12   19     -7.64      0.00
    3   12   19    -17.10      0.00
    5   12   19     -6.12      0.00
    7   12   19     -2.45      0.00
    9   12   19     -8.93      0.00
   11   12   19    -11.07      0.00
    0   13   19    -37.45      0.00
    2   13   19     -0.05      0.00
    4   13   19    -10.81      0.00
    6   13   19      0.05      0.00
    8   13   19     -4.35      0.00
   10   13   19      6.14      0.00
   12   13   19      3.18      0.00
    1   14   19     -2.96      0.00
    3   14   19    -10.74      0.00
    5   14   19    -15.55      0.00
    7   14   19     22.16      0.00
    9   14   19     -0.45      0.00
   11   14   19    -13.06      0.00
   13   14   19    -29.29      0.00
    0   15   19      4.45      0.00
    2   15   19     15.43      0.00
    4   15   19      2.31      0.00
    6   15   19    -18.94      0.00
    8   15   19     -7.54      0.00
   10   15   19    -25.05      0.00
   12   15   19    -33.74      0.00
   14   15   19     -5.81      0.00
    1   16   19      1.91      0.00
    3   16   19     -9.66      0.00
    5   16   19     28.40      0.00
    7   16   19     -2.71      0.00
    9   16   19     -7.98      0.00
   11   16   19     15.71      0.00
   13   16   19     -7.14      0.00
   15   16   19      9.79      0.00
    0   17   19     -9.43      0.00
    2   17   19     65.20      0.00
    4   17   19    -29.33      0.00
    6   17   19     -5.14      0.00
    8   17   19      4.29      0.00
   10   17   19      5.58      0.00
   12   17   19    -25.45      0.00
   14   17   19     11.35      0.00
   16   17   19      4.40      0.00
    1   18   19    -25.10      0.00
    3   18   19     11.41      0.00
    5   18   19    -13.12      0.00
    7   18   19    -17.08      0.00
    9   18   19     -7.36      0.00
   11   18   19      8.75      0.00
   13   18   19    -11.86      0.00
   15   18   19      4.90      0.00
   17   18   19      0.69      0.00
    0   19   19    -11.64      0.00
    2   19   19    -23.78      0.00
    4   19   19    -11.84      0.00
    6   19   19     -7.34      0.00
    8   19   19     -8.49      0.00
   10   19   19      2.45      0.00
   12   19   19      3.11      0.00
   14   19   19    -10.56      0.00
   16   19   19      3.50      0.00
   18   19   19     15.81      0.00
    0    0   20     95.34      0.00
    1    1   20    -16.20      0.00
    0    2   20    -15.26      0.00
    2    2   20    -47.07      0.00
    1    3   20     17.71      0.00
    3    3   20     26.62      0.00
    0    4   20     42.00      0.00
    2    4   20    -11.61      0.00
    4    4   20    -29.50      0.00
    1    5   20    -15.84      0.00
    3    5   20     24.24      0.00
    5    5   20     24.73      0.00
    0    6   20      6.90      0.00
    2    6   20    -21.53      0.00
    4    6   20     -1.24      0.00
    6    6   20    -11.80      0.00
    1    7   20      3.14      0.00
    3    7   20     21.44      0.00
    5    7   20     -3.66      0.00
    7    7   20      7.05      0.00
    0    8   20     12.42      0.00
    2    8   20      8.92      0.00
    4    8   20     -1.03      0.00
    6    8   20      3.83      0.00
    8    8   20     -8.97      0.00
    1    9   20     -8.38      0.00
    3    9   20     -7.47      0.00
    5    9   20      9.85      0.00
    7    9   20     17.33      0.00
    9    9   20     24.39      0.00
    0   10   20     30.14      0.00
    2   10   20     48.79      0.00
    4   10   20    -18.65      0.00
    6   10   20      6.16      0.00
    8   10   20     -2.84      0.00
   10   10   20     32.37      0.00
    1   11   20     -2.44      0.00
    3   11   20     16.50      0.00
    5   11   20    -12.70      0.00
    7   11   20      8.99      0.00
    9   11   20     -6.74      0.00
   11   11   20    -11.41      0.00
    0   12   20     20.17      0.00
    2   12   20    -18.78      0.00
    4   12   20     -8.42      0.00
    6   12   20     12.86      0.00
    8   12   20      9.26      0.00
   10   12   20    -20.57      0.00
   12   12   20     46.24      0.00
    1   13   20     -7.21      0.00
    3   13   20     11.25      0.00
    5   13   20    -11.09      0.00
    7   13   20     -9.53      0.00
    9   13   20     -5.48      0.00
   11   13   20      2.37      0.00
   13   13   20    -12.09      0.00
    0   14   20     17.01      0.00
    2   14   20     -1.02      0.00
    4   14   20     16.47      0.00
    6   14   20    -10.79      0.00
    8   14   20      8.27      0.00
   10   14   20     -8.28      0.00
   12   14   20     51.81      0.00
   14   14   20     66.82      0.00
    1   15   20     30.52      0.00
    3   15   20    -23.08      0.00
    5   15   20    -23.75      0.00
    7   15   20      5.48      0.00
    9   15   20    -20.61      0.00
   11   15   20      9.21      0.00
   13   15   20    -13.96      0.00
   15   15   20     21.82      0.00
    0   16   20      3.62      0.00
    2   16   20      9.56      0.00
    4   16   20    -13.34      0.00
    6   16   20     -0.56      0.00
    8   16   20      2.71      0.00
   10   16   20     -1.63      0.00
   12   16   20     15.15      0.00
   14   16   20     -7.95      0.00
   16   16   20    -12.70      0.00
    1   17   20      1.91      0.00
    3   17   20    -13.85      0.00
    5   17   20      9.15      0.00
    7   17   20    -15.20      0.00
    9   17   20     12.09      0.00
   11   17   20      0.65      0.00
   13   17   20      9.52      0.00
   15   17   20    -20.25      0.00
   17   17   20      8.12      0.00
    0   18   20    -22.89      0.00
    2   18   20      7.89      0.00
    4   18   20      4.32      0.00
    6   18   20      8.82      0.00
    8   18   20      0.11      0.00
   10   18   20     28.96      0.00
   12   18   20    -21.95      0.00
   14   18   20      9.27      0.00
   16   18   20     13.00      0.00
   18   18   20     19.33      0.00
    1   19   20      6.13      0.00
    3   19   20     -5.69      0.00
    5   19   20     -4.83      0.00
    7   19   20     -0.13      0.00
    9   19   20     12.88      0.00
   11   19   20     -6.84      0.00
   13   19   20      3.44      0.00
   15   19   20    -18.07      0.00
   17   19   20      6.64      0.00
   19   19   20     37.04      0.00
    0   20   20     35.96      0.00
    2   20   20     28.23      0.00
    4   20   20      5.23      0.00
    6   20   20     -8.91      0.00
    8   20   20    -12.01      0.00
   10   20   20     30.97      0.00
   12   20   20     19.62      0.00
   14   20   20     23.81      0.00
   16   20   20     15.56      0.00
   18   20   20    -10.35      0.00
   20   20   20     36.95      0.00
    0    1   21     -9.83      0.00
    1    2   21      2.89      0.00
    0    3   21    -39.39      0.00
    2    3   21      8.09      0.00
    1    4   21     47.42      0.00
    3    4   21      8.72      0.00
    0    5   21     -1.39      0.00
    2    5   21    -16.74      0.00
    4    5   21     -1.80      0.00
    1    6   21     -7.42      0.00
    3    6   21     -6.39      0.00
    5    6   21    -22.06      0.00
    0    7   21    -12.53      0.00
    2    7   21     -3.13      0.00
    4    7   21      3.64      0.00
    6    7   21     -3.32      0.00
    1    8   21     14.03      0.00
    3    8   21     10.64      0.00
    5    8   21      1.13      0.00
    7    8   21     22.26      0.00
    0    9   21     -4.79      0.00
    2    9   21      9.16      0.00
    4    9   21      4.27      0.00
    6    9   21      5.25      0.00
    8    9   21     -6.50      0.00
    1   10   21     -4.57      0.00
    3   10   21     -9.38      0.00
    5   10   21     -1.71      0.00
    7   10   21      3.96      0.00
    9   10   21      5.53      0.00
    0   11   21     -6.70      0.00
    2   11   21      5.92      0.00
    4   11   21     15.63      0.00
    6   11   21      2.31      0.00
    8   11   21     -1.05      0.00
   10   11   21     11.56      0.00
    1   12   21     -6.76      0.00
    3   12   21     -5.83      0.00
    5   12   21      2.36      0.00
    7   12   21     44.95      0.00
    9   12   21     14.94      0.00
   11   12   21     -4.63      0.00
    0   13   21    -11.24      0.00
    2   13   21      3.00      0.00
    4   13   21     26.17      0.00
    6   13   21    -13.03      0.00
    8   13   21      2.41      0.00
   10   13   21      7.11      0.00
   12   13   21      9.17      0.00
    1   14   21    -10.92      0.00
    3   14   21     -1.72      0.00
    5   14   21     -7.67      0.00
    7   14   21     -1.88      0.00
    9   14   21     11.08      0.00
   11   14   21      1.34      0.00
   13   14   21    -14.20      0.00
    0   15   21    -26.84      0.00
    2   15   21    -13.50      0.00
    4   15   21     17.81      0.00
    6   15   21     -8.37      0.00
    8   15   21     20.96      0.00
   10   15   21     -2.73      0.00
   12   15   21     15.08      0.00
   14   15   21     -4.99      0.00
    1   16   21     20.02      0.00
    3   16   21      7.70      0.00
    5   16   21     -2.01      0.00
    7   16   21      5.01      0.00
    9   16   21     10.36      0.00
   11   16   21     -8.86      0.00
   13   16   21      4.22      0.00
   15   16   21      1.14      0.00
    0   17   21    -16.24      0.00
    2   17   21      1.51      0.00
    4   17   21     -9.69      0.00
    6   17   21      4.64      0.00
    8   17   21    -16.65      0.00
   10   17   21     16.75      0.00
   12   17   21     -6.94      0.00
   14   17   21     -2.49      0.00
   16   17   21      6.49      0.00
    1   18   21     -4.13      0.00
    3   18   21      3.80      0.00
    5   18   21    -15.99      0.00
    7   18   21    -10.05      0.00
    9   18   21     -1.07      0.00
   11   18   21     22.60      0.00
   13   18   21      3.74      0.00
   15   18   21     -6.54      0.00
   17   18   21      9.45      0.00
    0   19   21     10.13      0.00
    2   19   21    -21.29      0.00
    4   19   21     -4.00      0.00
    6   19   21     14.11      0.00
    8   19   21     13.52      0.00
   10   19   21      3.30      0.00
   12   19   21      2.12      0.00
   14   19   21     -1.80      0.00
   16   19   21      4.87      0.00
   18   19   21     -2.59      0.00
    1   20   21     -0.78      0.00
    3   20   21     -8.83      0.00
    5   20   21      5.03      0.00
    7   20   21      9.89      0.00
    9   20   21    -14.97      0.00
   11   20   21      2.99      0.00
   13   20   21      3.81      0.00
   15   20   21    -15.80      0.00
   17   20   21    -10.87      0.00
   19   20   21      7.38      0.00
    0   21   21    -11.18      0.00
    2   21   21     -4.31      0.00
    4   21   21     12.24      0.00
    6   21   21    -25.05      0.00
    8   21   21    -12.97      0.00
   10   21   21     11.41      0.00
   12   21   21     -0.93      0.00
   14   21   21    -16.25      0.00
   16   21   21     -4.56      0.00
   18   21   21     -3.54      0.00
   20   21   21     28.67      0.00
    0    0   22     -9.17      0.00
    1    1   22     -9.40      0.00
    0    2   22    -13.62      0.00
    2    2   22     11.77      0.00
    1    3   22     -6.07      0.00
    3    3   22      6.15      0.00
    0    4   22      2.34      0.00
    2    4   22    -11.93      0.00
    4    4   22    -49.28      0.00
    1    5   22    -12.43      0.00
    3    5   22    -28.05      0.00
    5    5   22    -23.16      0.00
    0    6   22     12.55      0.00
    2    6   22     16.70      0.00
    4    6   22     18.11      0.00
    6    6   22     -3.73      0.00
    1    7   22      8.27      0.00
    3    7   22     -6.05      0.00
    5    7   22     -7.57      0.00
    7    7   22      8.09      0.00
    0    8   22     14.38      0.00
    2    8   22    -33.97      0.00
    4    8   22     -8.84      0.00
    6    8   22     -3.86      0.00
    8    8   22     -3.32      0.00
    1    9   22     22.94      0.00
    3    9   22      8.44      0.00
    5    9   22      1.81      0.00
    7    9   22     -1.56      0.00
    9    9   22     10.98      0.00
    0   10   22     18.05      0.00
    2   10   22    -16.91      0.00
    4   10   22      0.40      0.00
    6   10   22     11.66      0.00
    8   10   22    -34.46      0.00
   10   10   22    -64.70      0.00
    1   11   22      3.64      0.00
    3   11   22      5.51      0.00
    5   11   22    -18.37      0.00
    7   11   22    -14.22      0.00
    9   11   22      6.63      0.00
   11   11   22     11.57      0.00
    0   12   22     -3.08      0.00
    2   12   22    -24.23      0.00
    4   12   22     15.99      0.00
    6   12   22     26.91      0.00
    8   12   22     14.09      0.00
   10   12   22      6.02      0.00
   12   12   22     34.15      0.00
    1   13   22     11.98      0.00
    3   13   22      8.72      0.00
    5   13   22    -10.20      0.00
    7   13   22     10.84      0.00
    9   13   22      0.07      0.00
   11   13   22      7.43      0.00
   13   13   22      4.19      0.00
    0   14   22      8.81      0.00
    2   14   22      7.43      0.00
    4   14   22    -33.18      0.00
    6   14   22      5.94      0.00
    8   14   22    -11.38      0.00
   10   14   22    -10.35      0.00
   12   14   22      8.36      0.00
   14   14   22      7.49      0.00
    1   15   22     -9.53      0.00
    3   15   22      5.03      0.00
    5   15   22      7.16      0.00
    7   15   22     13.46      0.00
    9   15   22     -0.82      0.00
   11   15   22     -7.10      0.00
   13   15   22     -3.96      0.00
   15   15   22      1.43      0.00
    0   16   22     -2.51      0.00
    2   16   22    -20.44      0.00
    4   16   22     -4.14      0.00
    6   16   22     -7.42      0.00
    8   16   22    -12.63      0.00
   10   16   22     -7.67      0.00
   12   16   22    -19.78      0.00
   14   16   22     -3.74      0.00
   16   16   22     -3.80      0.00
    1   17   22     19.87      0.00
    3   17   22      8.00      0.00
    5   17   22     -8.84      0.00
    7   17   22      5.71      0.00
    9   17   22    -13.05      0.00
   11   17   22     -0.16      0.00
   13   17   22    -22.33      0.00
   15   17   22     10.01      0.00
   17   17   22     19.44      0.00
    0   18   22     26.06      0.00
    2   18   22      5.71      0.00
    4   18   22     15.64      0.00
    6   18   22    -20.22      0.00
    8   18   22      0.67      0.00
   10   18   22      0.37      0.00
   12   18   22      3.70      0.00
   14   18   22    -11.20      0.00
   16   18   22     -6.45      0.00
   18   18   22    -17.52      0.00
    1   19   22     13.11      0.00
    3   19   22      3.86      0.00
    5   19   22     -0.38      0.00
    7   19   22     -0.71      0.00
    9   19   22     -4.09      0.00
   11   19   22     -2.12      0.00
   13   19   22      5.77      0.00
   15   19   22     -3.63      0.00
   17   19   22    -10.77      0.00
   19   19   22     19.72      0.00
    0   20   22     12.46      0.00
    2   20   22    -13.48      0.00
    4   20   22      5.54      0.00
    6   20   22      1.63      0.00
    8   20   22     15.29      0.00
   10   20   22    -17.10      0.00
   12   20   22      3.83      0.00
   14   20   22      5.46      0.00
   16   20   22      4.17      0.00
   18   20   22    -13.02      0.00
   20   20   22     19.90      0.00
    1   21   22     -9.61      0.00
    3   21   22     14.91      0.00
    5   21   22     15.72      0.00
    7   21   22      1.07      0.00
    9   21   22      8.68      0.00
   11   21   22     -8.94      0.00
   13   21   22      4.08      0.00
   15   21   22      4.19      0.00
   17   21   22      8.37      0.00
   19   21   22     -6.47      0.00
   21   21   22     20.18      0.00
    0   22   22     -6.21      0.00
    2   22   22     19.60      0.00
    4   22   22      7.37      0.00
    6   22   22     17.63      0.00
    8   22   22     -3.39      0.00
   10   22   22     -2.95      0.00
   12   22   22     36.84      0.00
   14   22   22     50.50      0.00
   16   22   22     -6.52      0.00
   18   22   22     18.15      0.00
   20   22   22     11.93      0.00
   22   22   22     16.64      0.00
    0    1   23     -1.72      0.00
    1    2   23     -8.44      0.00
    0    3   23     21.92      0.00
    2    3   23     -5.77      0.00
    1    4   23      6.56      0.00
    3    4   23     -3.34      0.00
    0    5   23    -10.99      0.00
    2    5   23      6.23      0.00
    4    5   23     11.29      0.00
    1    6   23    -10.55      0.00
    3    6   23    -30.49      0.00
    5    6   23      1.27      0.00
    0    7   23    -13.31      0.00
    2    7   23      5.88      0.00
    4    7   23      3.00      0.00
    6    7   23    -15.07      0.00
    1    8   23     -2.95      0.00
    3    8   23     -9.43      0.00
    5    8   23     -5.12      0.00
    7    8   23      9.84      0.00
    0    9   23      3.63      0.00
    2    9   23      1.68      0.00
    4    9   23      3.28      0.00
    6    9   23     -7.08      0.00
    8    9   23     -4.75      0.00
    1   10   23     16.38      0.00
    3   10   23     22.25      0.00
    5   10   23      5.24      0.00
    7   10   23      6.61      0.00
    9   10   23      7.36      0.00
    0   11   23     -5.66      0.00
    2   11   23     11.54      0.00
    4   11   23      4.48      0.00
    6   11   23     -7.46      0.00
    8   11   23      3.23      0.00
   10   11   23      3.27      0.00
    1   12   23    -20.18      0.00
    3   12   23     -7.65      0.00
    5   12   23    -32.83      0.00
    7   12   23     12.67      0.00
    9   12   23      2.62      0.00
   11   12   23     15.99      0.00
    0   13   23      7.26      0.00
    2   13   23     -1.61      0.00
    4   13   23     17.28      0.00
    6   13   23      7.24      0.00
    8   13   23      6.29      0.00
   10   13   23      4.08      0.00
   12   13   23    -18.50      0.00
    1   14   23     -8.42      0.00
    3   14   23      6.32      0.00
    5   14   23      1.43      0.00
    7   14   23    -11.98      0.00
    9   14   23      3.62      0.00
   11   14   23      5.17      0.00
   13   14   23      1.32      0.00
    0   15   23     -9.84      0.00
    2   15   23      2.17      0.00
    4   15   23      1.68      0.00
    6   15   23     -2.25      0.00
    8   15   23     -0.18      0.00
   10   15   23      3.78      0.00
   12   15   23    -24.64      0.00
   14   15   23      4.43      0.00
    1   16   23      0.63      0.00
    3   16   23      8.25      0.00
    5   16   23      4.43      0.00
    7   16   23     -6.83      0.00
    9   16   23      6.64      0.00
   11   16   23      5.86      0.00
   13   16   23      1.97      0.00
   15   16   23     -2.10      0.00
    0   17   23     15.68      0.00
    2   17   23    -29.64      0.00
    4   17   23     20.92      0.00
    6   17   23    -28.07      0.00
    8   17   23      5.46      0.00
   10   17   23     -0.38      0.00
   12   17   23     10.50      0.00
   14   17   23      7.43      0.00
   16   17   23     -3.54      0.00
    1   18   23     16.43      0.00
    3   18   23    -12.09      0.00
    5   18   23      1.78      0.00
    7   18   23      2.96      0.00
    9   18   23      4.34      0.00
   11   18   23     -7.19      0.00
   13   18   23      3.64      0.00
   15   18   23     11.42      0.00
   17   18   23      1.01      0.00
    0   19   23     -1.11      0.00
    2   19   23      7.34      0.00
    4   19   23     -0.30      0.00
    6   19   23    -15.02      0.00
    8   19   23     -0.36      0.00
   10   19   23     -3.30      0.00
   12   19   23      2.91      0.00
   14   19   23     10.74      0.00
   16   19   23      2.27      0.00
   18   19   23     -5.17      0.00
    1   20   23     -3.89      0.00
    3   20   23      7.79      0.00
    5   20   23    -14.07      0.00
    7   20   23      3.97      0.00
    9   20   23      1.52      0.00
   11   20   23     -7.46      0.00
   13   20   23     13.37      0.00
   15   20   23      5.17      0.00
   17   20   23    -11.49      0.00
   19   20   23    -11.84      0.00
    0   21   23     35.24      0.00
    2   21   23      4.03      0.00
    4   21   23     -4.52      0.00
    6   21   23      2.34      0.00
    8   21   23     17.51      0.00
   10   21   23     22.43      0.00
   12   21   23    -13.53      0.00
   14   21   23     -2.47      0.00
   16   21   23      5.58      0.00
   18   21   23     -7.45      0.00
   20   21   23     -2.17      0.00
    1   22   23      1.20      0.00
    3   22   23     -7.91      0.00
    5   22   23      0.77      0.00
    7   22   23     11.44      0.00
    9   22   23     -3.92      0.00
   11   22   23     -5.13      0.00
   13   22   23     11.81      0.00
   15   22   23     -9.51      0.00
   17   22   23      7.39      0.00
   19   22   23     -5.60      0.00
   21   22   23      3.41      0.00
    0   23   23    -17.58      0.00
    2   23   23     10.48      0.00
    4   23   23     19.35      0.00
    6   23   23     15.03      0.00
    8   23   23     -6.59      0.00
   10   23   23     -3.53      0.00
   12   23   23      9.90      0.00
   14   23   23    -10.01      0.00
   16   23   23     -4.37      0.00
   18   23   23      0.38      0.00
   20   23   23     17.92      0.00
   22   23   23     23.11      0.00
    0    0   24     35.81      0.00
    1    1   24     -5.85      0.00
    0    2   24    -10.49      0.00
    2    2   24     -9.66      0.00
    1    3   24     -8.32      0.00
    3    3   24    -17.48      0.00
    0    4   24     -3.93      0.00
    2    4   24      6.91      0.00
    4    4   24     20.40      0.00
    1    5   24     11.69      0.00
    3    5   24    -37.99      0.00
    5    5   24     -5.00      0.00
    0    6   24     28.27      0.00
    2    6   24     -4.80      0.00
    4    6   24      3.08      0.00
    6    6   24     23.95      0.00
    1    7   24    -15.26      0.00
    3    7   24    -25.50      0.00
    5    7   24      6.54      0.00
    7    7   24     -3.36      0.00
    0    8   24     10.68      0.00
    2    8   24     17.08      0.00
    4    8   24     19.50      0.00
    6    8   24     29.45      0.00
    8    8   24      5.50      0.00
    1    9   24    -13.94      0.00
    3    9   24      7.28      0.00
    5    9   24      6.85      0.00
    7    9   24     -0.57      0.00
    9    9   24    -20.79      0.00
    0   10   24    -17.43      0.00
    2   10   24    -15.00      0.00
    4   10   24     -4.57      0.00
    6   10   24     -5.32      0.00
    8   10   24     -9.54      0.00
   10   10   24      8.62      0.00
    1   11   24      2.87      0.00
    3   11   24     -6.46      0.00
    5   11   24      7.01      0.00
    7   11   24     -1.50      0.00
    9   11   24      2.22      0.00
   11   11   24     22.93      0.00
    0   12   24    -11.34      0.00
    2   12   24     23.42      0.00
    4   12   24     13.45      0.00
    6   12   24      3.42      0.00
    8   12   24      3.22      0.00
   10   12   24     11.85      0.00
   12   12   24    -16.81      0.00
    1   13   24     -8.61      0.00
    3   13   24    -13.54      0.00
    5   13   24    -12.35      0.00
    7   13   24    -20.03      0.00
    9   13   24    -14.73      0.00
   11   13   24     -8.05      0.00
   13   13   24     -9.28      0.00
    0   14   24      7.99      0.00
    2   14   24     -0.69      0.00
    4   14   24     -5.36      0.00
    6   14   24      9.59      0.00
    8   14   24      5.67      0.00
   10   14   24      9.44      0.00
   12   14   24     -6.13      0.00
   14   14   24    -18.77      0.00
    1   15   24    -15.39      0.00
    3   15   24     -5.29      0.00
    5   15   24      9.25      0.00
    7   15   24     -1.65      0.00
    9   15   24     15.49      0.00
   11   15   24    -18.98      0.00
   13   15   24      2.85      0.00
   15   15   24     -5.41      0.00
    0   16   24     15.78      0.00
    2   16   24      6.54      0.00
    4   16   24      6.05      0.00
    6   16   24     -2.74      0.00
    8   16   24      2.45      0.00
   10   16   24    -16.03      0.00
   12   16   24     -8.43      0.00
   14   16   24     -7.87      0.00
   16   16   24    -25.56      0.00
    1   17   24     -3.47      0.00
    3   17   24      1.82      0.00
    5   17   24     -3.76      0.00
    7   17   24      0.23      0.00
    9   17   24     -3.67      0.00
   11   17   24     12.88      0.00
   13   17   24      2.01      0.00
   15   17   24      4.85      0.00
   17   17   24      0.18      0.00
    0   18   24     12.31      0.00
    2   18   24     -6.83      0.00
    4   18   24    -16.82      0.00
    6   18   24      3.98      0.00
    8   18   24      1.71      0.00
   10   18   24     -4.72      0.00
   12   18   24     -4.60      0.00
   14   18   24     -7.75      0.00
   16   18   24    -18.63      0.00
   18   18   24      2.98      0.00
    1   19   24      7.20      0.00
    3   19   24     11.05      0.00
    5   19   24      6.07      0.00
    7   19   24      7.29      0.00
    9   19   24     -7.49      0.00
   11   19   24      5.49      0.00
   13   19   24     -1.99      0.00
   15   19   24    -17.17      0.00
   17   19   24     -5.97      0.00
   19   19   24     -2.82      0.00
    0   20   24      0.27      0.00
    2   20   24     -9.75      0.00
    4   20   24     -3.53      0.00
    6   20   24     -1.44      0.00
    8   20   24      3.84      0.00
   10   20   24     24.43      0.00
   12   20   24     -8.78      0.00
   14   20   24    -18.41      0.00
   16   20   24     -5.47      0.00
   18   20   24      2.47      0.00
   20   20   24     -6.24      0.00
    1   21   24    -12.30      0.00
    3   21   24     20.50      0.00
    5   21   24      5.47      0.00
    7   21   24     -2.39      0.00
    9   21   24     -4.23      0.00
   11   21   24      0.50      0.00
   13   21   24     -6.85      0.00
   15   21   24     -4.03      0.00
   17   21   24     -1.68      0.00
   19   21   24     -7.95      0.00
   21   21   24      8.65      0.00
    0   22   24    -58.99      0.00
    2   22   24    -29.35      0.00
    4   22   24     14.74      0.00
    6   22   24      5.36      0.00
    8   22   24     10.14      0.00
   10   22   24    -19.52      0.00
   12   22   24    -14.15      0.00
   14   22   24    -11.01      0.00
   16   22   24    -10.83      0.00
   18   22   24     17.43      0.00
   20   22   24      6.83      0.00
   22   22   24     25.03      0.00
    1   23   24    -16.75      0.00
    3   23   24    -22.03      0.00
    5   23   24      7.84      0.00
    7   23   24     -9.89      0.00
    9   23   24     -6.81      0.00
   11   23   24      1.31      0.00
   13   23   24    -17.55      0.00
   15   23   24     -0.67      0.00
   17   23   24      1.32      0.00
   19   23   24      2.66      0.00
   21   23   24    -29.42      0.00
   23   23   24      4.23      0.00
    0   24   24    -23.30      0.00
    2   24   24     -5.49      0.00
    4   24   24    -11.38      0.00
    6   24   24     -1.43      0.00
    8   24   24     -8.12      0.00
   10   24   24    -32.88      0.00
   12   24   24     28.63      0.00
   14   24   24     20.95      0.00
   16   24   24     -8.38      0.00
   18   24   24    -18.21      0.00
   20   24   24     -6.24      0.00
   22   24   24    -11.19      0.00
   24   24   24    -12.99      0.00
    0    1   25     -4.39      0.00
    1    2   25      1.16      0.00
    0    3   25    -15.18      0.00
    2    3   25     -1.03      0.00
    1    4   25     -0.43      0.00
    3    4   25     -2.33      0.00
    0    5   25     -0.25      0.00
    2    5   25      7.52      0.00
    4    5   25     16.69      0.00
    1    6   25      9.85      0.00
    3    6   25    -13.01      0.00
    5    6   25    -13.29      0.00
    0    7   25      0.38      0.00
    2    7   25     -0.91      0.00
    4    7   25     12.28      0.00
    6    7   25    -10.21      0.00
    1    8   25     -9.28      0.00
    3    8   25      6.28      0.00
    5    8   25      3.66      0.00
    7    8   25      1.25      0.00
    0    9   25     17.78      0.00
    2    9   25    -10.37      0.00
    4    9   25     17.19      0.00
    6    9   25      7.51      0.00
    8    9   25      1.41      0.00
    1   10   25      9.20      0.00
    3   10   25     -0.58      0.00
    5   10   25     16.98      0.00
    7   10   25     -8.74      0.00
    9   10   25      8.11      0.00
    0   11   25     20.30      0.00
    2   11   25      3.02      0.00
    4   11   25     -2.14      0.00
    6   11   25      8.85      0.00
    8   11   25     -8.83      0.00
   10   11   25     16.77      0.00
    1   12   25    -16.48      0.00
    3   12   25    -17.21      0.00
    5   12   25      8.08      0.00
    7   12   25    -14.15      0.00
    9   12   25    -11.40      0.00
   11   12   25     -7.04      0.00
    0   13   25      7.78      0.00
    2   13   25     -2.51      0.00
    4   13   25     12.94      0.00
    6   13   25     -8.34      0.00
    8   13   25     -9.25      0.00
   10   13   25     -8.04      0.00
   12   13   25      1.49      0.00
    1   14   25      2.16      0.00
    3   14   25     16.06      0.00
    5   14   25     -4.44      0.00
    7   14   25     15.82      0.00
    9   14   25     -7.30      0.00
   11   14   25     -8.49      0.00
   13   14   25     -4.56      0.00
    0   15   25     -0.01      0.00
    2   15   25     24.19      0.00
    4   15   25     -8.24      0.00
    6   15   25      5.08      0.00
    8   15   25     -9.21      0.00
   10   15   25      3.05      0.00
   12   15   25      2.26      0.00
   14   15   25     -1.13      0.00
    1   16   25      9.63      0.00
    3   16   25    -13.88      0.00
    5   16   25     -5.53      0.00
    7   16   25      6.92      0.00
    9   16   25      1.14      0.00
   11   16   25      6.91      0.00
   13   16   25      1.94      0.00
   15   16   25     11.50      0.00
    0   17   25     -0.77      0.00
    2   17   25    -18.68      0.00
    4   17   25     -4.03      0.00
    6   17   25      5.00      0.00
    8   17   25      5.37      0.00
   10   17   25     -8.17      0.00
   12   17   25     -0.25      0.00
   14   17   25      4.72      0.00
   16   17   25     33.26      0.00
    1   18   25      7.06      0.00
    3   18   25      7.07      0.00
    5   18   25     -9.30      0.00
    7   18   25     -9.29      0.00
    9   18   25     -8.34      0.00
   11   18   25      7.86      0.00
   13   18   25     -5.39      0.00
   15   18   25      0.13      0.00
   17   18   25     -3.08      0.00
    0   19   25    -16.26      0.00
    2   19   25      2.14      0.00
    4   19   25     -9.37      0.00
    6   19   25     11.53      0.00
    8   19   25     -6.28      0.00
   10   19   25     -4.44      0.00
   12   19   25    -12.70      0.00
   14   19   25     -0.38      0.00
   16   19   25      4.79      0.00
   18   19   25     10.60      0.00
    1   20   25      3.54      0.00
    3   20   25     12.36      0.00
    5   20   25     -6.99      0.00
    7   20   25      7.52      0.00
    9   20   25     13.53      0.00
   11   20   25      1.14      0.00
   13   20   25      4.15      0.00
   15   20   25    -22.58      0.00
   17   20   25     -0.45      0.00
   19   20   25     -0.68      0.00
    0   21   25     16.91      0.00
    2   21   25     -3.53      0.00
    4   21   25     14.95      0.00
    6   21   25      0.78      0.00
    8   21   25      4.89      0.00
   10   21   25      0.17      0.00
   12   21   25      1.81      0.00
   14   21   25      7.07      0.00
   16   21   25     -4.37      0.00
   18   21   25      9.62      0.00
   20   21   25      7.72      0.00
    1   22   25     -3.08      0.00
    3   22   25      2.59      0.00
    5   22   25     -8.50      0.00
    7   22   25     -2.92      0.00
    9   22   25    -13.63      0.00
   11   22   25      8.60      0.00
   13   22   25     -7.75      0.00
   15   22   25    -22.33      0.00
   17   22   25      6.57      0.00
   19   22   25      0.40      0.00
   21   22   25      3.00      0.00
    0   23   25     -1.22      0.00
    2   23   25     -2.32      0.00
    4   23   25      7.25      0.00
    6   23   25     -3.84      0.00
    8   23   25     17.08      0.00
   10   23   25      1.82      0.00
   12   23   25    -10.31      0.00
   14   23   25     -7.21      0.00
   16   23   25     -7.02      0.00
   18   23   25     -3.98      0.00
   20   23   25      5.56      0.00
   22   23   25     -5.87      0.00
    1   24   25     -4.97      0.00
    3   24   25    -20.85      0.00
    5   24   25      6.76      0.00
    7   24   25     -4.13      0.00
    9   24   25     -5.01      0.00
   11   24   25     -6.89      0.00
   13   24   25     -9.29      0.00
   15   24   25     -0.76      0.00
   17   24   25    -10.08      0.00
   19   24   25      7.69      0.00
   21   24   25     -2.71      0.00
   23   24   25    -11.52      0.00
    0   25   25     13.38      0.00
    2   25   25    -11.81      0.00
    4   25   25     -1.23      0.00
    6   25   25    -16.91      0.00
    8   25   25    -20.81      0.00
   10   25   25    -19.46      0.00
   12   25   25      5.53      0.00
   14   25   25     -1.98      0.00
   16   25   25      1.92      0.00
   18   25   25      3.11      0.00
   20   25   25      3.88      0.00
   22   25   25     14.18      0.00
   24   25   25     -9.81      0.00
    0    0   26     29.83      0.00
    1    1   26    -39.05      0.00
    0    2   26      2.57      0.00
    2    2   26    -23.38      0.00
    1    3   26    -15.17      0.00
    3    3   26     -3.16      0.00
    0    4   26      8.98      0.00
    2    4   26    -15.57      0.00
    4    4   26    -12.65      0.00
    1    5   26    -21.64      0.00
    3    5   26     -9.57      0.00
    5    5   26      1.89      0.00
    0    6   26     32.72      0.00
    2    6   26    -30.54      0.00
    4    6   26    -18.52      0.00
    6    6   26    -16.28      0.00
    1    7   26      5.76      0.00
    3    7   26     -1.77      0.00
    5    7   26     13.32      0.00
    7    7   26     26.78      0.00
    0    8   26      1.45      0.00
    2    8   26      2.32      0.00
    4    8   26     -7.48      0.00
    6    8   26     -7.33      0.00
    8    8   26     -5.69      0.00
    1    9   26      3.59      0.00
    3    9   26      6.56      0.00
    5    9   26     10.08      0.00
    7    9   26     -6.29      0.00
    9    9   26    -12.38      0.00
    0   10   26    -21.47      0.00
    2   10   26    -12.61      0.00
    4   10   26      0.83      0.00
    6   10   26     -3.37      0.00
    8   10   26      2.14      0.00
   10   10   26     28.88      0.00
    1   11   26     -8.06      0.00
    3   11   26     -2.96      0.00
    5   11   26    -12.29      0.00
    7   11   26     -6.35      0.00
    9   11   26    -10.21      0.00
   11   11   26     16.16      0.00
    0   12   26     -1.83      0.00
    2   12   26     10.55      0.00
    4   12   26     -6.52      0.00
    6   12   26    -10.82      0.00
    8   12   26      9.35      0.00
   10   12   26      6.87      0.00
   12   12   26      5.68      0.00
    1   13   26    -10.56      0.00
    3   13   26      7.92      0.00
    5   13   26     -0.58      0.00
    7   13   26      3.99      0.00
    9   13   26      9.69      0.00
   11   13   26     -0.20      0.00
   13   13   26     18.35      0.00
    0   14   26     14.92      0.00
    2   14   26     -8.99      0.00
    4   14   26      9.77      0.00
    6   14   26      5.92      0.00
    8   14   26     19.58      0.00
   10   14   26     -8.17      0.00
   12   14   26     20.68      0.00
   14   14   26     17.60      0.00
    1   15   26      4.68      0.00
    3   15   26    -13.58      0.00
    5   15   26    -11.32      0.00
    7   15   26      3.44      0.00
    9   15   26    -15.09      0.00
   11   15   26      4.04      0.00
   13   15   26     -2.57      0.00
   15   15   26    -22.47      0.00
    0   16   26    -25.85      0.00
    2   16   26    -13.68      0.00
    4   16   26    -13.87      0.00
    6   16   26      7.47      0.00
    8   16   26      1.28      0.00
   10   16   26     -7.95      0.00
   12   16   26      6.02      0.00
   14   16   26     -8.99      0.00
   16   16   26      0.58      0.00
    1   17   26     -9.47      0.00
    3   17   26    -11.35      0.00
    5   17   26      8.11      0.00
    7   17   26     -7.75      0.00
    9   17   26     15.62      0.00
   11   17   26     -1.50      0.00
   13   17   26     -0.64      0.00
   15   17   26      4.10      0.00
   17   17   26     -4.10      0.00
    0   18   26     14.77      0.00
    2   18   26     14.98      0.00
    4   18   26     12.46      0.00
    6   18   26     -0.04      0.00
    8   18   26     -4.79      0.00
   10   18   26     -3.00      0.00
   12   18   26     -3.85      0.00
   14   18   26      7.67      0.00
   16   18   26     -2.52      0.00
   18   18   26    -18.10      0.00
    1   19   26    -15.36      0.00
    3   19   26     -3.10      0.00
    5   19   26     -1.75      0.00
    7   19   26     -2.47      0.00
    9   19   26     -2.59      0.00
   11   19   26     10.56      0.00
   13   19   26     13.80      0.00
   15   19   26      2.80      0.00
   17   19   26    -12.72      0.00
   19   19   26      7.88      0.00
    0   20   26    -18.30      0.00
    2   20   26      1.20      0.00
    4   20   26    -28.42      0.00
    6   20   26     -7.93      0.00
    8   20   26     -1.09      0.00
   10   20   26      3.63      0.00
   12   20   26     -1.39      0.00
   14   20   26     -0.31      0.00
   16   20   26     -0.45      0.00
   18   20   26      4.07      0.00
   20   20   26     -7.14      0.00
    1   21   26     10.14      0.00
    3   21   26     15.19      0.00
    5   21   26      6.16      0.00
    7   21   26      5.15      0.00
    9   21   26     -6.62      0.00
   11   21   26      2.20      0.00
   13   21   26     14.73      0.00
   15   21   26      0.32      0.00
   17   21   26     -2.47      0.00
   19   21   26      0.69      0.00
   21   21   26      8.49      0.00
    0   22   26     11.98      0.00
    2   22   26    -23.90      0.00
    4   22   26     11.68      0.00
    6   22   26    -23.05      0.00
    8   22   26      5.59      0.00
   10   22   26    -11.31      0.00
   12   22   26     11.66      0.00
   14   22   26      4.64      0.00
   16   22   26      4.96      0.00
   18   22   26     -0.52      0.00
   20   22   26     -0.21      0.00
   22   22   26     -7.77      0.00
    1   23   26     -6.02      0.00
    3   23   26      6.28      0.00
    5   23   26     13.85      0.00
    7   23   26     10.22      0.00
    9   23   26     -3.23      0.00
   11   23   26      2.44      0.00
   13   23   26      4.19      0.00
   15   23   26      7.30      0.00
   17   23   26      8.62      0.00
   19   23   26     17.35      0.00
   21   23   26     -6.52      0.00
   23   23   26     13.90      0.00
    0   24   26     -0.41      0.00
    2   24   26    -22.13      0.00
    4   24   26     -3.77      0.00
    6   24   26     17.89      0.00
    8   24   26     -1.58      0.00
   10   24   26    -19.42      0.00
   12   24   26     -7.67      0.00
   14   24   26     -6.10      0.00
   16   24   26    -15.74      0.00
   18   24   26      1.40      0.00
   20   24   26     12.45      0.00
   22   24   26    -17.35      0.00
   24   24   26      0.96      0.00
    1   25   26     -2.22      0.00
    3   25   26     -2.69      0.00
    5   25   26     -0.58      0.00
    7   25   26      4.50      0.00
    9   25   26      6.80      0.00
   11   25   26      3.13      0.00
   13   25   26    -12.33      0.00
   15   25   26     19.78      0.00
   17   25   26    -15.12      0.00
   19   25   26      4.19      0.00
   21   25   26      8.96      0.00
   23   25   26     -9.24      0.00
    0   26   26      5.51      0.00
    2   26   26      0.40      0.00
    4   26   26    -10.49      0.00
    6   26   26      9.46      0.00
    8   26   26      8.24      0.00
   10   26   26      1.30      0.00
   12   26   26     -8.15      0.00
   14   26   26    -18.02      0.00
   16   26   26    -12.75      0.00
   18   26   26      7.48      0.00
   20   26   26     -2.56      0.00
   22   26   26    -13.10      0.00
    0    1   27     -7.10      0.00
    1    2   27      3.28      0.00
    0    3   27     13.39      0.00
    2    3   27    -11.80      0.00
    1    4   27     14.91      0.00
    3    4   27     13.52      0.00
    0    5   27     -3.74      0.00
    2    5   27    -17.17      0.00
    4    5   27     18.59      0.00
    1    6   27     -8.09      0.00
    3    6   27     -5.97      0.00
    5    6   27     -8.52      0.00
    0    7   27      1.60      0.00
    2    7   27    -12.49      0.00
    4    7   27     10.32      0.00
    6    7   27     -4.63      0.00
    1    8   27      6.96      0.00
    3    8   27      3.99      0.00
    5    8   27     -6.47      0.00
    7    8   27      7.35      0.00
    0    9   27    -16.89      0.00
    2    9   27     13.40      0.00
    4    9   27     12.63      0.00
    6    9   27     -0.82      0.00
    8    9   27     -9.37      0.00
    1   10   27     -8.09      0.00
    3   10   27     15.26      0.00
    5   10   27      0.39      0.00
    7   10   27     26.14      0.00
    9   10   27     10.55      0.00
    0   11   27      6.36      0.00
    2   11   27      1.06      0.00
    4   11   27     -6.66      0.00
    6   11   27      5.43      0.00
    8   11   27    -12.16      0.00
   10   11   27     11.67      0.00
    1   12   27     17.26      0.00
    3   12   27      0.00      0.00
    5   12   27     -5.63      0.00
    7   12   27     -6.16      0.00
    9   12   27     -5.07      0.00
   11   12   27     -8.20      0.00
    0   13   27    -13.36      0.00
    2   13   27      2.24      0.00
    4   13   27     10.13      0.00
    6   13   27     -4.12      0.00
    8   13   27    -11.04      0.00
   10   13   27     -0.60      0.00
   12   13   27      4.46      0.00
    1   14   27     -2.25      0.00
    3   14   27      2.82      0.00
    5   14   27     -2.94      0.00
    7   14   27     -4.55      0.00
    9   14   27     -1.24      0.00
   11   14   27      8.03      0.00
   13   14   27      4.47      0.00
    0   15   27     -4.78      0.00
    2   15   27     21.96      0.00
    4   15   27     12.65      0.00
    6   15   27    -10.60      0.00
    8   15   27      3.50      0.00
   10   15   27      0.99      0.00
   12   15   27      2.89      0.00
   14   15   27      4.91      0.00
    1   16   27     25.19      0.00
    3   16   27    -18.85      0.00
    5   16   27      8.87      0.00
    7   16   27     -4.42      0.00
    9   16   27     -7.76      0.00
   11   16   27    -11.94      0.00
   13   16   27      5.20      0.00
   15   16   27     -7.63      0.00
    0   17   27      2.99      0.00
    2   17   27     21.58      0.00
    4   17   27     -2.62      0.00
    6   17   27     13.95      0.00
    8   17   27      5.47      0.00
   10   17   27     -0.45      0.00
   12   17   27      2.93      0.00
   14   17   27      4.21      0.00
   16   17   27      0.83      0.00
    1   18   27    -10.95      0.00
    3   18   27    -30.61      0.00
    5   18   27    -22.05      0.00
    7   18   27     18.16      0.00
    9   18   27     -4.67      0.00
   11   18   27      7.25      0.00
   13   18   27      2.85      0.00
   15   18   27     -6.72      0.00
   17   18   27      1.22      0.00
    0   19   27    -26.50      0.00
    2   19   27    -19.43      0.00
    4   19   27      1.23      0.00
    6   19   27     -6.02      0.00
    8   19   27     11.90      0.00
   10   19   27      5.98      0.00
   12   19   27     -6.01      0.00
   14   19   27     -6.59      0.00
   16   19   27    -18.01      0.00
   18   19   27     17.88      0.00
    1   20   27     -0.40      0.00
    3   20   27     -5.09      0.00
    5   20   27     15.26      0.00
    7   20   27    -10.28      0.00
    9   20   27     -0.36      0.00
   11   20   27     13.68      0.00
   13   20   27     -7.71      0.00
   15   20   27      1.91      0.00
   17   20   27    -15.24      0.00
   19   20   27     17.78      0.00
    0   21   27     -3.23      0.00
    2   21   27    -12.51      0.00
    4   21   27      3.05      0.00
    6   21   27    -26.51      0.00
    8   21   27     -1.14      0.00
   10   21   27      8.85      0.00
   12   21   27      4.77      0.00
   14   21   27    -14.42      0.00
   16   21   27      3.23      0.00
   18   21   27     -6.62      0.00
   20   21   27     -2.47      0.00
    1   22   27     -6.72      0.00
    3   22   27     -2.20      0.00
    5   22   27     18.24      0.00
    7   22   27     19.14      0.00
    9   22   27      8.50      0.00
   11   22   27     -0.42      0.00
   13   22   27    -22.54      0.00
   15   22   27     17.00      0.00
   17   22   27    -14.73      0.00
   19   22   27     -1.94      0.00
   21   22   27      4.84      0.00
    0   23   27     17.11      0.00
    2   23   27     -8.20      0.00
    4   23   27      2.98      0.00
    6   23   27    -12.59      0.00
    8   23   27    -12.77      0.00
   10   23   27      3.37      0.00
   12   23   27     11.03      0.00
   14   23   27     13.34      0.00
   16   23   27      6.40      0.00
   18   23   27      2.78      0.00
   20   23   27     12.40      0.00
   22   23   27     -3.65      0.00
    1   24   27     25.06      0.00
    3   24   27     17.48      0.00
    5   24   27     11.06      0.00
    7   24   27      3.49      0.00
    9   24   27     -8.08      0.00
   11   24   27     -5.81      0.00
   13   24   27      3.05      0.00
   15   24   27     12.85      0.00
   17   24   27     -7.02      0.00
   19   24   27     -1.52      0.00
   21   24   27     11.31      0.00
   23   24   27      6.50      0.00
    0   25   27     -3.90      0.00
    2   25   27     -4.63      0.00
    4   25   27     11.44      0.00
    6   25   27     -7.06      0.00
    8   25   27      7.02      0.00
   10   25   27      1.85      0.00
   12   25   27      5.09      0.00
   14   25   27      2.16      0.00
   16   25   27     -3.16      0.00
   18   25   27      4.65      0.00
   20   25   27     12.18      0.00
   22   25   27     13.98      0.00
    1   26   27      5.73      0.00
    3   26   27     31.33      0.00
    5   26   27     -5.30      0.00
    7   26   27      2.15      0.00
    9   26   27     -4.60      0.00
   11   26   27     13.03      0.00
   13   26   27     -2.09      0.00
   15   26   27      5.79      0.00
   17   26   27    -10.31      0.00
   19   26   27     -5.41      0.00
   21   26   27     -0.37      0.00
    0   27   27    -68.72      0.00
    2   27   27     22.74      0.00
    4   27   27     23.58      0.00
    6   27   27     25.71      0.00
    8   27   27     19.19      0.00
   10   27   27     -3.76      0.00
   12   27   27     -3.83      0.00
   14   27   27     -5.87      0.00
   16   27   27      6.66      0.00
   18   27   27     14.08      0.00
   20   27   27    -20.23      0.00
    0    0   28    -85.26      0.00
    1    1   28    -10.73      0.00
    0    2   28    -56.74      0.00
    2    2   28    -16.26      0.00
    1    3   28     18.26      0.00
    3    3   28      3.34      0.00
    0    4   28     16.68      0.00
    2    4   28     -4.58      0.00
    4    4   28     -7.69      0.00
    1    5   28    -14.09      0.00
    3    5   28     -9.48      0.00
    5    5   28      2.39      0.00
    0    6   28     11.16      0.00
    2    6   28     17.69      0.00
    4    6   28     15.74      0.00
    6    6   28      0.44      0.00
    1    7   28     -0.18      0.00
    3    7   28     -3.13      0.00
    5    7   28     -9.24      0.00
    7    7   28     12.20      0.00
    0    8   28     -2.31      0.00
    2    8   28     -8.36      0.00
    4    8   28      9.31      0.00
    6    8   28      3.57      0.00
    8    8   28      9.22      0.00
    1    9   28      9.94      0.00
    3    9   28     14.97      0.00
    5    9   28     10.78      0.00
    7    9   28     -3.44      0.00
    9    9   28      3.15      0.00
    0   10   28     -4.70      0.00
    2   10   28    -14.71      0.00
    4   10   28    -14.92      0.00
    6   10   28     12.36      0.00
    8   10   28     -3.35      0.00
   10   10   28     -4.02      0.00
    1   11   28      5.87      0.00
    3   11   28     -2.68      0.00
    5   11   28     -2.90      0.00
    7   11   28      4.12      0.00
    9   11   28     -6.17      0.00
   11   11   28      9.45      0.00
    0   12   28    -13.90      0.00
    2   12   28     -6.58      0.00
    4   12   28      8.85      0.00
    6   12   28     -1.24      0.00
    8   12   28     -3.63      0.00
   10   12   28     -2.95      0.00
   12   12   28      7.84      0.00
    1   13   28      6.72      0.00
    3   13   28      2.92      0.00
    5   13   28     10.82      0.00
    7   13   28      7.99      0.00
    9   13   28     10.81      0.00
   11   13   28    -12.01      0.00
   13   13   28    -16.13      0.00
    0   14   28     -5.66      0.00
    2   14   28     11.04      0.00
    4   14   28      7.07      0.00
    6   14   28      6.76      0.00
    8   14   28     24.82      0.00
   10   14   28     -5.83      0.00
   12   14   28      6.14      0.00
   14   14   28      5.44      0.00
    1   15   28      8.63      0.00
    3   15   28     -2.35      0.00
    5   15   28     -4.20      0.00
    7   15   28      1.89      0.00
    9   15   28    -11.01      0.00
   11   15   28     14.58      0.00
   13   15   28     -9.03      0.00
   15   15   28     -3.24      0.00
    0   16   28     -2.20      0.00
    2   16   28     -9.01      0.00
    4   16   28    -20.90      0.00
    6   16   28    -18.96      0.00
    8   16   28    -29.19      0.00
   10   16   28     -9.57      0.00
   12   16   28     -2.84      0.00
   14   16   28      8.88      0.00
   16   16   28      8.23      0.00
    1   17   28      4.58      0.00
    3   17   28      5.00      0.00
    5   17   28     10.84      0.00
    7   17   28     -1.36      0.00
    9   17   28     -6.38      0.00
   11   17   28     -3.85      0.00
   13   17   28      7.74      0.00
   15   17   28     12.52      0.00
   17   17   28     -2.44      0.00
    0   18   28    -32.69      0.00
    2   18   28    -31.99      0.00
    4   18   28     23.74      0.00
    6   18   28     -4.89      0.00
    8   18   28     -6.02      0.00
   10   18   28     -9.64      0.00
   12   18   28     -1.59      0.00
   14   18   28     10.47      0.00
   16   18   28     -6.04      0.00
   18   18   28    -18.38      0.00
    1   19   28     -5.99      0.00
    3   19   28     14.14      0.00
    5   19   28      8.10      0.00
    7   19   28     -1.33      0.00
    9   19   28    -23.23      0.00
   11   19   28    -10.05      0.00
   13   19   28     -0.31      0.00
   15   19   28      0.86      0.00
   17   19   28     -6.86      0.00
   19   19   28      7.69      0.00
    0   20   28     33.09      0.00
    2   20   28     33.12      0.00
    4   20   28     14.83      0.00
    6   20   28     -5.79      0.00
    8   20   28      0.50      0.00
   10   20   28    -13.07      0.00
   12   20   28     -7.41      0.00
   14   20   28      8.30      0.00
   16   20   28     -1.11      0.00
   18   20   28     -0.02      0.00
   20   20   28     -1.59      0.00
    1   21   28     -7.29      0.00
    3   21   28     -4.59      0.00
    5   21   28      1.42      0.00
    7   21   28    -11.21      0.00
    9   21   28     -4.70      0.00
   11   21   28     -8.39      0.00
   13   21   28     -6.45      0.00
   15   21   28      1.17      0.00
   17   21   28      3.81      0.00
   19   21   28     -7.22      0.00
   21   21   28      0.27      0.00
    0   22   28     26.25      0.00
    2   22   28    -21.04      0.00
    4   22   28    -12.99      0.00
    6   22   28     -9.62      0.00
    8   22   28      3.27      0.00
   10   22   28    -14.59      0.00
   12   22   28     -6.88      0.00
   14   22   28    -11.70      0.00
   16   22   28     -4.44      0.00
   18   22   28    -19.56      0.00
   20   22   28    -11.13      0.00
   22   22   28    -18.93      0.00
    1   23   28      2.17      0.00
    3   23   28     -7.96      0.00
    5   23   28     -3.50      0.00
    7   23   28     10.41      0.00
    9   23   28      3.98      0.00
   11   23   28     -0.52      0.00
   13   23   28      5.20      0.00
   15   23   28      0.78      0.00
   17   23   28     -6.27      0.00
   19   23   28      1.44      0.00
   21   23   28      4.63      0.00
   23   23   28      7.83      0.00
    0   24   28     -3.95      0.00
    2   24   28     -9.68      0.00
    4   24   28    -15.36      0.00
    6   24   28     -6.25      0.00
    8   24   28     -9.69      0.00
   10   24   28     -7.10      0.00
   12   24   28      3.50      0.00
   14   24   28     -0.71      0.00
   16   24   28     -3.86      0.00
   18   24   28     -5.44      0.00
   20   24   28      0.09      0.00
   22   24   28      5.91      0.00
    1   25   28      4.50      0.00
    3   25   28      6.13      0.00
    5   25   28     -2.37      0.00
    7   25   28     -6.90      0.00
    9   25   28     -3.94      0.00
   11   25   28      8.92      0.00
   13   25   28      3.93      0.00
   15   25   28     -0.26      0.00
   17   25   28     -8.35      0.00
   19   25   28    -17.25      0.00
   21   25   28     -2.13      0.00
    0   26   28     18.53      0.00
    2   26   28      3.45      0.00
    4   26   28      5.29      0.00
    6   26   28     15.58      0.00
    8   26   28      0.61      0.00
   10   26   28     -0.29      0.00
   12   26   28      2.03      0.00
   14   26   28     -0.10      0.00
   16   26   28     -3.83      0.00
   18   26   28      8.40      0.00
   20   26   28     -0.19      0.00
    1   27   28     -6.43      0.00
    3   27   28     -0.16      0.00
    5   27   28     -1.22      0.00
    7   27   28     10.64      0.00
    9   27   28    -25.82      0.00
   11   27   28     -5.32      0.00
   13   27   28     -5.59      0.00
   15   27   28     -3.34      0.00
   17   27   28     -4.15      0.00
   19   27   28      0.19      0.00
    0   28   28     11.94      0.00
    2   28   28      4.56      0.00
    4   28   28     27.90      0.00
    6   28   28     32.23      0.00
    8   28   28     -4.16      0.00
   10   28   28    -31.87      0.00
   12   28   28     -1.44      0.00
   14   28   28      9.12      0.00
   16   28   28    -24.06      0.00
   18   28   28      2.35      0.00
    0    1   29     -1.15      0.00
    1    2   29     -9.33      0.00
    0    3   29    -14.26      0.00
    2    3   29     -1.31      0.00
    1    4   29     12.42      0.00
    3    4   29      6.70      0.00
    0    5   29      0.58      0.00
    2    5   29     16.64      0.00
    4    5   29      2.12      0.00
    1    6   29    -14.52      0.00
    3    6   29    -13.93      0.00
    5    6   29      7.76      0.00
    0    7   29      7.58      0.00
    2    7   29    -13.81      0.00
    4    7   29      7.42      0.00
    6    7   29      3.36      0.00
    1    8   29      5.41      0.00
    3    8   29      8.95      0.00
    5    8   29     -1.91      0.00
    7    8   29      0.46      0.00
    0    9   29    -11.26      0.00
    2    9   29      0.97      0.00
    4    9   29     -5.21      0.00
    6    9   29     -2.87      0.00
    8    9   29     -3.48      0.00
    1   10   29      1.78      0.00
    3   10   29     -3.35      0.00
    5   10   29     -1.56      0.00
    7   10   29     14.31      0.00
    9   10   29     16.35      0.00
    0   11   29     -7.34      0.00
    2   11   29      4.18      0.00
    4   11   29      4.28      0.00
    6   11   29    -17.25      0.00
    8   11   29    -13.15      0.00
   10   11   29     -6.63      0.00
    1   12   29      4.36      0.00
    3   12   29     -3.98      0.00
    5   12   29      3.74      0.00
    7   12   29     -0.42      0.00
    9   12   29     -7.36      0.00
   11   12   29      2.97      0.00
    0   13   29     -7.32      0.00
    2   13   29      1.82      0.00
    4   13   29     13.39      0.00
    6   13   29      4.42      0.00
    8   13   29     25.08      0.00
   10   13   29      0.19      0.00
   12   13   29     -3.75      0.00
    1   14   29      4.47      0.00
    3   14   29      1.15      0.00
    5   14   29      0.74      0.00
    7   14   29    -13.87      0.00
    9   14   29     -8.31      0.00
   11   14   29    -18.44      0.00
   13   14   29      0.61      0.00
    0   15   29     -0.71      0.00
    2   15   29      1.04      0.00
    4   15   29     10.59      0.00
    6   15   29    -16.35      0.00
    8   15   29     26.50      0.00
   10   15   29     -2.74      0.00
   12   15   29     -4.00      0.00
   14   15   29      4.73      0.00
    1   16   29      5.65      0.00
    3   16   29    -10.20      0.00
    5   16   29    -24.27      0.00
    7   16   29      2.00      0.00
    9   16   29      9.84      0.00
   11   16   29     -3.94      0.00
   13   16   29      2.16      0.00
   15   16   29     11.63      0.00
    0   17   29     23.86      0.00
    2   17   29     23.60      0.00
    4   17   29     -7.57      0.00
    6   17   29     -8.15      0.00
    8   17   29     -1.42      0.00
   10   17   29     -1.72      0.00
   12   17   29     -4.75      0.00
   14   17   29      0.53      0.00
   16   17   29      6.12      0.00
    1   18   29     -4.94      0.00
    3   18   29     11.42      0.00
    5   18   29     15.30      0.00
    7   18   29     10.39      0.00
    9   18   29     -3.85      0.00
   11   18   29    -16.34      0.00
   13   18   29      3.66      0.00
   15   18   29      3.63      0.00
   17   18   29      2.09      0.00
    0   19   29     -9.23      0.00
    2   19   29     -4.08      0.00
    4   19   29     -3.79      0.00
    6   19   29    -12.76      0.00
    8   19   29     -1.72      0.00
   10   19   29     -8.11      0.00
   12   19   29    -11.54      0.00
   14   19   29      1.50      0.00
   16   19   29     -2.90      0.00
   18   19   29    -18.45      0.00
    1   20   29     -0.26      0.00
    3   20   29    -13.41      0.00
    5   20   29      2.36      0.00
    7   20   29    -18.28      0.00
    9   20   29     -5.49      0.00
   11   20   29      3.75      0.00
   13   20   29     -3.13      0.00
   15   20   29      3.02      0.00
   17   20   29     -0.20      0.00
   19   20   29      5.18      0.00
    0   21   29     -0.91      0.00
    2   21   29    -10.60      0.00
    4   21   29    -26.85      0.00
    6   21   29     -2.17      0.00
    8   21   29     -5.30      0.00
   10   21   29     -6.85      0.00
   12   21   29     12.81      0.00
   14   21   29    -10.80      0.00
   16   21   29      0.83      0.00
   18   21   29      0.79      0.00
   20   21   29      3.19      0.00
    1   22   29     -7.55      0.00
    3   22   29    -19.73      0.00
    5   22   29     -7.32      0.00
    7   22   29      6.55      0.00
    9   22   29      7.52      0.00
   11   22   29     -5.01      0.00
   13   22   29      9.99      0.00
   15   22   29      0.26      0.00
   17   22   29      0.46      0.00
   19   22   29     -4.50      0.00
   21   22   29     10.88      0.00
    0   23   29    -21.57      0.00
    2   23   29      1.86      0.00
    4   23   29     -8.86      0.00
    6   23   29     -6.39      0.00
    8   23   29      6.35      0.00
   10   23   29     -4.13      0.00
   12   23   29      9.63      0.00
   14   23   29     -5.81      0.00
   16   23   29    -10.28      0.00
   18   23   29     11.69      0.00
   20   23   29      1.45      0.00
   22   23   29     -2.37      0.00
    1   24   29     20.45      0.00
    3   24   29    -14.49      0.00
    5   24   29    -14.05      0.00
    7   24   29     -1.54      0.00
    9   24   29      2.71      0.00
   11   24   29      1.61      0.00
   13   24   29     -5.96      0.00
   15   24   29     11.26      0.00
   17   24   29     -3.35      0.00
   19   24   29     -3.13      0.00
   21   24   29     -1.29      0.00
    0   25   29     -9.29      0.00
    2   25   29      5.56      0.00
    4   25   29     19.10      0.00
    6   25   29    -10.94      0.00
    8   25   29      4.46      0.00
   10   25   29      8.79      0.00
   12   25   29    -10.66      0.00
   14   25   29     13.56      0.00
   16   25   29      2.89      0.00
   18   25   29      1.92      0.00
   20   25   29     -0.92      0.00
    1   26   29     16.69      0.00
    3   26   29     -3.69      0.00
    5   26   29     -0.11      0.00
    7   26   29      8.00      0.00
    9   26   29     -5.70      0.00
   11   26   29     -7.14      0.00
   13   26   29     -0.42      0.00
   15   26   29      7.54      0.00
   17   26   29     11.43      0.00
   19   26   29      3.39      0.00
    0   27   29    -28.35      0.00
    2   27   29      2.05      0.00
    4   27   29     -2.52      0.00
    6   27   29     16.78      0.00
    8   27   29      7.88      0.00
   10   27   29      5.11      0.00
   12   27   29     -7.31      0.00
   14   27   29    -28.40      0.00
   16   27   29    -17.79      0.00
   18   27   29      8.16      0.00
    1   28   29      6.41      0.00
    3   28   29      8.70      0.00
    5   28   29     11.47      0.00
    7   28   29    -11.77      0.00
    9   28   29    -17.42      0.00
   11   28   29      2.66      0.00
   13   28   29     -5.00      0.00
   15   28   29     -1.30      0.00
   17   28   29     -2.23      0.00
    0   29   29     -7.99      0.00
    2   29   29     22.35      0.00
    4   29   29      4.97      0.00
    6   29   29      6.97      0.00
    8   29   29      9.25      0.00
   10   29   29     10.79      0.00
   12   29   29     -4.70      0.00
   14   29   29    -10.85      0.00
    0    0   30     72.94      0.00
    1    1   30    -15.62      0.00
    0    2   30    -37.09      0.00
    2    2   30    -20.90      0.00
    1    3   30    -11.05      0.00
    3    3   30     -6.57      0.00
    0    4   30     11.67      0.00
    2    4   30    -16.24      0.00
    4    4   30      1.75      0.00
    1    5   30     12.69      0.00
    3    5   30      3.42      0.00
    5    5   30     14.81      0.00
    0    6   30    -11.70      0.00
    2    6   30     -4.94      0.00
    4    6   30    -11.28      0.00
    6    6   30      1.79      0.00
    1    7   30    -16.29      0.00
    3    7   30      7.55      0.00
    5    7   30     -3.02      0.00
    7    7   30     -8.60      0.00
    0    8   30      1.05      0.00
    2    8   30     -8.35      0.00
    4    8   30     -0.23      0.00
    6    8   30      6.10      0.00
    8    8   30     21.40      0.00
    1    9   30    -14.43      0.00
    3    9   30     -1.44      0.00
    5    9   30      1.09      0.00
    7    9   30      2.87      0.00
    9    9   30     -0.20      0.00
    0   10   30     -2.95      0.00
    2   10   30     14.76      0.00
    4   10   30     -0.04      0.00
    6   10   30     11.76      0.00
    8   10   30     10.90      0.00
   10   10   30      7.25      0.00
    1   11   30    -24.57      0.00
    3   11   30     -4.06      0.00
    5   11   30      7.66      0.00
    7   11   30     10.47      0.00
    9   11   30     -1.26      0.00
   11   11   30     -8.72      0.00
    0   12   30      6.10      0.00
    2   12   30     11.70      0.00
    4   12   30     14.71      0.00
    6   12   30      0.20      0.00
    8   12   30      5.81      0.00
   10   12   30      6.07      0.00
   12   12   30      5.83      0.00
    1   13   30     10.38      0.00
    3   13   30      1.20      0.00
    5   13   30    -12.92      0.00
    7   13   30      1.99      0.00
    9   13   30      0.51      0.00
   11   13   30     -0.64      0.00
   13   13   30      4.16      0.00
    0   14   30    -12.46      0.00
    2   14   30      1.08      0.00
    4   14   30     -7.55      0.00
    6   14   30     20.39      0.00
    8   14   30      6.56      0.00
   10   14   30     -8.50      0.00
   12   14   30      7.31      0.00
   14   14   30    -11.03      0.00
    1   15   30     15.52      0.00
    3   15   30     -1.89      0.00
    5   15   30      8.80      0.00
    7   15   30     -7.62      0.00
    9   15   30     -0.87      0.00
   11   15   30     -6.11      0.00
   13   15   30    -14.35      0.00
   15   15   30    -28.82      0.00
    0   16   30     39.01      0.00
    2   16   30      7.50      0.00
    4   16   30    -16.19      0.00
    6   16   30     -4.34      0.00
    8   16   30     -8.49      0.00
   10   16   30      6.70      0.00
   12   16   30     -6.50      0.00
   14   16   30     -9.58      0.00
   16   16   30     15.45      0.00
    1   17   30     -4.71      0.00
    3   17   30      3.54      0.00
    5   17   30      6.45      0.00
    7   17   30     -3.69      0.00
    9   17   30      2.33      0.00
   11   17   30     11.50      0.00
   13   17   30     -4.47      0.00
   15   17   30     -1.65      0.00
   17   17   30      2.87      0.00
    0   18   30     -3.93      0.00
    2   18   30     14.61      0.00
    4   18   30     -0.73      0.00
    6   18   30      1.45      0.00
    8   18   30    -18.40      0.00
   10   18   30     16.97      0.00
   12   18   30      6.65      0.00
   14   18   30      8.84      0.00
   16   18   30     -4.12      0.00
   18   18   30     -2.65      0.00
    1   19   30     -4.67      0.00
    3   19   30     -1.61      0.00
    5   19   30     -6.05      0.00
    7   19   30     -8.89      0.00
    9   19   30    -12.35      0.00
   11   19   30     -3.95      0.00
   13   19   30     16.91      0.00
   15   19   30     -4.08      0.00
   17   19   30      3.22      0.00
   19   19   30     -8.64      0.00
    0   20   30    -36.03      0.00
    2   20   30    -18.50      0.00
    4   20   30    -16.77      0.00
    6   20   30      4.67      0.00
    8   20   30     -9.68      0.00
   10   20   30      7.87      0.00
   12   20   30      7.01      0.00
   14   20   30     -0.57      0.00
   16   20   30    -13.09      0.00
   18   20   30      3.97      0.00
   20   20   30      3.20      0.00
    1   21   30      0.86      0.00
    3   21   30     -2.55      0.00
    5   21   30     -7.66      0.00
    7   21   30      3.99      0.00
    9   21   30     -2.81      0.00
   11   21   30     -1.20      0.00
   13   21   30     -1.01      0.00
   15   21   30     -1.90      0.00
   17   21   30     -3.97      0.00
   19   21   30     -1.30      0.00
   21   21   30     18.66      0.00
    0   22   30      2.53      0.00
    2   22   30     -7.67      0.00
    4   22   30    -14.88      0.00
    6   22   30     -3.26      0.00
    8   22   30     -0.82      0.00
   10   22   30     -5.41      0.00
   12   22   30     -8.93      0.00
   14   22   30     12.46      0.00
   16   22   30     -8.82      0.00
   18   22   30     -0.15      0.00
   20   22   30      2.66      0.00
   22   22   30      3.79      0.00
    1   23   30     -4.82      0.00
    3   23   30     22.34      0.00
    5   23   30      4.27      0.00
    7   23   30     -1.01      0.00
    9   23   30     -7.86      0.00
   11   23   30      1.61      0.00
   13   23   30     -8.98      0.00
   15   23   30      3.47      0.00
   17   23   30    -11.37      0.00
   19   23   30     -0.96      0.00
   21   23   30     -6.55      0.00
    0   24   30      9.56      0.00
    2   24   30     19.81      0.00
    4   24   30     15.54      0.00
    6   24   30     -9.91      0.00
    8   24   30      5.51      0.00
   10   24   30     -2.29      0.00
   12   24   30      6.33      0.00
   14   24   30      8.84      0.00
   16   24   30     -0.60      0.00
   18   24   30     -0.71      0.00
   20   24   30     -1.46      0.00
    1   25   30     -7.06      0.00
    3   25   30      6.87      0.00
    5   25   30     -5.99      0.00
    7   25   30      1.07      0.00
    9   25   30    -23.18      0.00
   11   25   30      5.47      0.00
   13   25   30      2.14      0.00
   15   25   30    -16.75      0.00
   17   25   30      9.52      0.00
   19   25   30     -5.14      0.00
    0   26   30    -24.83      0.00
    2   26   30    -19.91      0.00
    4   26   30     11.65      0.00
    6   26   30     13.61      0.00
    8   26   30    -10.66      0.00
   10   26   30      7.94      0.00
   12   26   30     14.72      0.00
   14   26   30     16.97      0.00
   16   26   30    -10.85      0.00
   18   26   30     -0.82      0.00
    1   27   30    -10.60      0.00
    3   27   30      6.85      0.00
    5   27   30      1.70      0.00
    7   27   30     -3.12      0.00
    9   27   30     -3.17      0.00
   11   27   30     27.11      0.00
   13   27   30    -15.43      0.00
   15   27   30      6.02      0.00
    0   28   30    -57.66      0.00
    2   28   30     12.03      0.00
    4   28   30     -2.42      0.00
    6   28   30     11.09      0.00
    8   28   30     -4.11      0.00
   10   28   30      3.40      0.00
   12   28   30     25.49      0.00
   14   28   30    -30.00      0.00
    1   29   30     23.56      0.00
    3   29   30     17.11      0.00
    5   29   30     -9.64      0.00
    7   29   30    -15.25      0.00
    9   29   30    -14.59      0.00
   11   29   30      5.77      0.00
    0   30   30     26.93      0.00
    2   30   30     15.34      0.00
    4   30   30     81.49      0.00
    6   30   30      5.59      0.00
    8   30   30     15.56      0.00
   10   30   30     30.63      0.00
    0    1   31    -16.71      0.00
    1    2   31    -23.92      0.00
    0    3   31     -8.16      0.00
    2    3   31      5.61      0.00
    1    4   31     -5.03      0.00
    3    4   31      2.48      0.00
    0    5   31      9.96      0.00
    2    5   31     -2.67      0.00
    4    5   31     -0.38      0.00
    1    6   31     -2.18      0.00
    3    6   31     -3.49      0.00
    5    6   31      8.18      0.00
    0    7   31     -0.39      0.00
    2    7   31      0.08      0.00
    4    7   31      1.62      0.00
    6    7   31      1.76      0.00
    1    8   31     -3.56      0.00
    3    8   31     20.20      0.00
    5    8   31     -0.29      0.00
    7    8   31     -6.30      0.00
    0    9   31     -5.13      0.00
    2    9   31     -8.59      0.00
    4    9   31     -8.32      0.00
    6    9   31      0.87      0.00
    8    9   31     -2.07      0.00
    1   10   31     -3.74      0.00
    3   10   31      1.89      0.00
    5   10   31      2.18      0.00
    7   10   31     -7.30      0.00
    9   10   31    -11.90      0.00
    0   11   31     -1.69      0.00
    2   11   31     -7.94      0.00
    4   11   31     -1.88      0.00
    6   11   31     -9.12      0.00
    8   11   31     -7.99      0.00
   10   11   31     -1.81      0.00
    1   12   31      5.96      0.00
    3   12   31      2.93      0.00
    5   12   31    -15.90      0.00
    7   12   31      2.69      0.00
    9   12   31     -3.59      0.00
   11   12   31      4.51      0.00
    0   13   31     15.18      0.00
    2   13   31      3.02      0.00
    4   13   31      8.96      0.00
    6   13   31    -12.68      0.00
    8   13   31     -6.63      0.00
   10   13   31      6.37      0.00
   12   13   31      4.64      0.00
    1   14   31    -14.26      0.00
    3   14   31     -3.28      0.00
    5   14   31      1.93      0.00
    7   14   31     19.38      0.00
    9   14   31      8.86      0.00
   11   14   31     -4.70      0.00
   13   14   31      1.29      0.00
    0   15   31    -16.69      0.00
    2   15   31     -3.83      0.00
    4   15   31      5.44      0.00
    6   15   31      5.28      0.00
    8   15   31     -3.17      0.00
   10   15   31      1.56      0.00
   12   15   31      9.25      0.00
   14   15   31      2.81      0.00
    1   16   31     12.21      0.00
    3   16   31     -0.20      0.00
    5   16   31     -0.65      0.00
    7   16   31     10.86      0.00
    9   16   31     -0.89      0.00
   11   16   31      0.29      0.00
   13   16   31    -10.23      0.00
   15   16   31      0.44      0.00
    0   17   31      2.88      0.00
    2   17   31    -12.86      0.00
    4   17   31     -3.56      0.00
    6   17   31     -3.78      0.00
    8   17   31     15.68      0.00
   10   17   31     -5.04      0.00
   12   17   31      1.03      0.00
   14   17   31      8.53      0.00
   16   17   31      0.18      0.00
    1   18   31     13.68      0.00
    3   18   31      6.67      0.00
    5   18   31      2.44      0.00
    7   18   31      5.60      0.00
    9   18   31     12.24      0.00
   11   18   31      6.90      0.00
   13   18   31     -1.83      0.00
   15   18   31    -11.92      0.00
   17   18   31      3.04      0.00
    0   19   31     13.82      0.00
    2   19   31     11.27      0.00
    4   19   31      5.07      0.00
    6   19   31     -9.69      0.00
    8   19   31      6.48      0.00
   10   19   31      0.13      0.00
   12   19   31    -24.56      0.00
   14   19   31     -4.75      0.00
   16   19   31      1.97      0.00
   18   19   31      1.41      0.00
    1   20   31      0.60      0.00
    3   20   31      9.94      0.00
    5   20   31     -3.89      0.00
    7   20   31      1.67      0.00
    9   20   31    -20.39      0.00
   11   20   31     -2.76      0.00
   13   20   31     19.39      0.00
   15   20   31     -6.55      0.00
   17   20   31      3.55      0.00
   19   20   31     -7.96      0.00
    0   21   31      1.40      0.00
    2   21   31     -8.16      0.00
    4   21   31     14.22      0.00
    6   21   31     18.24      0.00
    8   21   31      3.96      0.00
   10   21   31     17.67      0.00
   12   21   31    -17.97      0.00
   14   21   31    -21.30      0.00
   16   21   31     -3.01      0.00
   18   21   31     -1.07      0.00
   20   21   31      3.79      0.00
    1   22   31     -7.35      0.00
    3   22   31     22.42      0.00
    5   22   31      0.69      0.00
    7   22   31     -3.34      0.00
    9   22   31     13.69      0.00
   11   22   31     -3.26      0.00
   13   22   31    -18.25      0.00
   15   22   31     -4.54      0.00
   17   22   31     12.48      0.00
   19   22   31     -7.60      0.00
   21   22   31      6.12      0.00
    0   23   31      0.76      0.00
    2   23   31     18.55      0.00
    4   23   31      1.90      0.00
    6   23   31    -12.82      0.00
    8   23   31      1.32      0.00
   10   23   31     15.09      0.00
   12   23   31      4.55      0.00
   14   23   31      1.62      0.00
   16   23   31     10.73      0.00
   18   23   31      2.14      0.00
   20   23   31     -3.11      0.00
    1   24   31     20.82      0.00
    3   24   31     -1.66      0.00
    5   24   31    -20.00      0.00
    7   24   31      5.55      0.00
    9   24   31    -15.62      0.00
   11   24   31     -1.57      0.00
   13   24   31    -13.06      0.00
   15   24   31     11.64      0.00
   17   24   31     -2.58      0.00
   19   24   31      2.88      0.00
    0   25   31     27.28      0.00
    2   25   31     15.45      0.00
    4   25   31     -4.24      0.00
    6   25   31      5.47      0.00
    8   25   31      5.92      0.00
   10   25   31      7.73      0.00
   12   25   31      3.60      0.00
   14   25   31     -9.93      0.00
   16   25   31    -11.80      0.00
   18   25   31     -3.09      0.00
    1   26   31     -9.60      0.00
    3   26   31     13.84      0.00
    5   26   31      2.07      0.00
    7   26   31     36.15      0.00
    9   26   31     -2.79      0.00
   11   26   31      4.44      0.00
   13   26   31      1.21      0.00
   15   26   31     20.39      0.00
    0   27   31     67.73      0.00
    2   27   31      6.99      0.00
    4   27   31      2.39      0.00
    6   27   31     -1.16      0.00
    8   27   31      7.65      0.00
   10   27   31     -4.13      0.00
   12   27   31      9.52      0.00
   14   27   31    -10.81      0.00
    1   28   31     16.14      0.00
    3   28   31      1.03      0.00
    5   28   31     -2.55      0.00
    7   28   31     -4.98      0.00
    9   28   31      1.74      0.00
   11   28   31     -1.28      0.00
   13   28   31    -23.25      0.00
    0   29   31      6.93      0.00
    2   29   31    -27.24      0.00
    4   29   31     -2.01      0.00
    6   29   31    -11.70      0.00
    8   29   31     -1.84      0.00
   10   29   31     23.77      0.00
    1   30   31      6.64      0.00
    3   30   31     -7.84      0.00
    5   30   31      3.73      0.00
    0    0   32     17.47      0.00
    1    1   32     -0.39      0.00
    0    2   32     -0.39      0.00
    2    2   32    -26.68      0.00
    1    3   32     -0.04      0.00
    3    3   32    -21.53      0.00
    0    4   32     25.23      0.00
    2    4   32    -18.93      0.00
    4    4   32      9.68      0.00
    1    5   32     -4.05      0.00
    3    5   32     -4.91      0.00
    5    5   32    -11.01      0.00
    0    6   32      1.45      0.00
    2    6   32      9.17      0.00
    4    6   32     -8.08      0.00
    6    6   32     -7.94      0.00
    1    7   32      8.58      0.00
    3    7   32      4.06      0.00
    5    7   32     -4.93      0.00
    7    7   32      8.70      0.00
    0    8   32    -24.97      0.00
    2    8   32      3.14      0.00
    4    8   32     -5.27      0.00
    6    8   32      7.29      0.00
    8    8   32    -20.75      0.00
    1    9   32     -3.47      0.00
    3    9   32    -11.39      0.00
    5    9   32      5.27      0.00
    7    9   32     -7.30      0.00
    9    9   32      3.40      0.00
    0   10   32    -14.16      0.00
    2   10   32     -4.79      0.00
    4   10   32     -7.00      0.00
    6   10   32    -13.49      0.00
    8   10   32    -12.83      0.00
   10   10   32     -5.55      0.00
    1   11   32     -5.63      0.00
    3   11   32     -1.35      0.00
    5   11   32     -1.96      0.00
    7   11   32      7.01      0.00
    9   11   32     -4.33      0.00
   11   11   32     13.70      0.00
    0   12   32     26.10      0.00
    2   12   32     -2.44      0.00
    4   12   32      5.29      0.00
    6   12   32      3.35      0.00
    8   12   32      2.09      0.00
   10   12   32    -10.80      0.00
   12   12   32     12.30      0.00
    1   13   32      5.77      0.00
    3   13   32     -0.74      0.00
    5   13   32     -3.36      0.00
    7   13   32     -8.39      0.00
    9   13   32      3.28      0.00
   11   13   32      9.90      0.00
   13   13   32     -3.91      0.00
    0   14   32     20.16      0.00
    2   14   32    -35.63      0.00
    4   14   32     -2.72      0.00
    6   14   32     11.27      0.00
    8   14   32      5.87      0.00
   10   14   32     -3.39      0.00
   12   14   32      5.88      0.00
   14   14   32      1.91      0.00
    1   15   32      6.35      0.00
    3   15   32      1.36      0.00
    5   15   32      2.36      0.00
    7   15   32     -2.72      0.00
    9   15   32     23.22      0.00
   11   15   32      8.34      0.00
   13   15   32     -9.75      0.00
   15   15   32     -1.23      0.00
    0   16   32     44.99      0.00
    2   16   32    -12.78      0.00
    4   16   32     -2.73      0.00
    6   16   32    -10.56      0.00
    8   16   32    -11.82      0.00
   10   16   32     -5.56      0.00
   12   16   32     11.59      0.00
   14   16   32     -5.01      0.00
   16   16   32     22.59      0.00
    1   17   32     -4.87      0.00
    3   17   32      3.37      0.00
    5   17   32     -2.50      0.00
    7   17   32     12.04      0.00
    9   17   32     -2.52      0.00
   11   17   32     -3.77      0.00
   13   17   32     -7.51      0.00
   15   17   32     -1.76      0.00
   17   17   32      8.89      0.00
    0   18   32    -13.61      0.00
    2   18   32    -24.62      0.00
    4   18   32     15.02      0.00
    6   18   32     -1.49      0.00
    8   18   32      5.24      0.00
   10   18   32      3.31      0.00
   12   18   32      5.25      0.00
   14   18   32     -0.34      0.00
   16   18   32      6.56      0.00
   18   18   32      6.05      0.00
    1   19   32      5.69      0.00
    3   19   32     10.92      0.00
    5   19   32     -1.93      0.00
    7   19   32      2.84      0.00
    9   19   32     -7.33      0.00
   11   19   32    -10.56      0.00
   13   19   32     -4.08      0.00
   15   19   32    -10.76      0.00
   17   19   32     12.42      0.00
   19   19   32     -0.34      0.00
    0   20   32     24.03      0.00
    2   20   32      0.13      0.00
    4   20   32     11.20      0.00
    6   20   32     -0.08      0.00
    8   20   32     -0.39      0.00
   10   20   32     -1.05      0.00
   12   20   32     11.65      0.00
   14   20   32     -5.79      0.00
   16   20   32      4.54      0.00
   18   20   32     -8.85      0.00
   20   20   32      1.14      0.00
    1   21   32     11.33      0.00
    3   21   32     13.20      0.00
    5   21   32     13.65      0.00
    7   21   32     10.77      0.00
    9   21   32     -3.07      0.00
   11   21   32      0.32      0.00
   13   21   32     -5.71      0.00
   15   21   32      1.57      0.00
   17   21   32      3.74      0.00
   19   21   32     -4.77      0.00
   21   21   32      2.57      0.00
    0   22   32    -38.61      0.00
    2   22   32    -18.57      0.00
    4   22   32      6.45      0.00
    6   22   32     10.92      0.00
    8   22   32     -3.47      0.00
   10   22   32      0.63      0.00
   12   22   32     -0.06      0.00
   14   22   32     18.01      0.00
   16   22   32      0.63      0.00
   18   22   32     -2.85      0.00
   20   22   32      4.09      0.00
    1   23   32    -20.83      0.00
    3   23   32     -4.64      0.00
    5   23   32      8.08      0.00
    7   23   32      8.20      0.00
    9   23   32      6.00      0.00
   11   23   32    -12.59      0.00
   13   23   32      6.40      0.00
   15   23   32      6.27      0.00
   17   23   32      2.10      0.00
    0   24   32     -3.06      0.00
    2   24   32     14.72      0.00
    4   24   32     -2.85      0.00
    6   24   32      9.13      0.00
    8   24   32     13.65      0.00
   10   24   32    -13.99      0.00
   12   24   32    -11.88      0.00
   14   24   32      0.70      0.00
   16   24   32      6.49      0.00
    1   25   32     -4.64      0.00
    3   25   32    -12.73      0.00
    5   25   32     -7.75      0.00
    7   25   32     -0.95      0.00
    9   25   32     13.30      0.00
   11   25   32      6.30      0.00
   13   25   32     17.57      0.00
   15   25   32    -20.38      0.00
    0   26   32      8.82      0.00
    2   26   32    -12.95      0.00
    4   26   32      1.67      0.00
    6   26   32     -4.56      0.00
    8   26   32     11.67      0.00
   10   26   32      3.26      0.00
   12   26   32     16.57      0.00
   14   26   32      2.88      0.00
    1   27   32      4.13      0.00
    3   27   32      3.50      0.00
    5   27   32      2.00      0.00
    7   27   32    -12.48      0.00
    9   27   32      2.17      0.00
   11   27   32     -4.34      0.00
    0   28   32      1.78      0.00
    2   28   32     18.08      0.00
    4   28   32    -37.15      0.00
    6   28   32      3.39      0.00
    8   28   32      6.30      0.00
   10   28   32    -18.80      0.00
    1   29   32     -6.14      0.00
    3   29   32     -0.28      0.00
    5   29   32      1.63      0.00
    0    1   33    -14.57      0.00
    1    2   33      6.35      0.00
    0    3   33     -5.87      0.00
    2    3   33    -10.20      0.00
    1    4   33      3.11      0.00
    3    4   33     -4.11      0.00
    0    5   33     13.43      0.00
    2    5   33     -7.52      0.00
    4    5   33     -5.11      0.00
    1    6   33    -32.30      0.00
    3    6   33     -5.85      0.00
    5    6   33    -17.64      0.00
    0    7   33    -25.41      0.00
    2    7   33      1.01      0.00
    4    7   33    -16.58      0.00
    6    7   33      7.16      0.00
    1    8   33     -1.88      0.00
    3    8   33     -5.66      0.00
    5    8   33     -5.22      0.00
    7    8   33      1.09      0.00
    0    9   33    -25.65      0.00
    2    9   33     -2.31      0.00
    4    9   33    -10.82      0.00
    6    9   33      1.90      0.00
    8    9   33      0.45      0.00
    1   10   33      3.72      0.00
    3   10   33      6.76      0.00
    5   10   33     -4.31      0.00
    7   10   33      3.71      0.00
    9   10   33     -0.81      0.00
    0   11   33      8.76      0.00
    2   11   33     -6.99      0.00
    4   11   33      5.05      0.00
    6   11   33      0.47      0.00
    8   11   33    -10.38      0.00
   10   11   33      5.49      0.00
    1   12   33      7.83      0.00
    3   12   33     -2.97      0.00
    5   12   33      7.84      0.00
    7   12   33      5.47      0.00
    9   12   33      5.85      0.00
   11   12   33     -5.36      0.00
    0   13   33      0.27      0.00
    2   13   33      0.92      0.00
    4   13   33     15.60      0.00
    6   13   33     -3.86      0.00
    8   13   33      4.46      0.00
   10   13   33      1.47      0.00
   12   13   33    -10.99      0.00
    1   14   33      6.63      0.00
    3   14   33      3.54      0.00
    5   14   33     -3.11      0.00
    7   14   33     11.48      0.00
    9   14   33      5.84      0.00
   11   14   33      7.43      0.00
   13   14   33      7.63      0.00
    0   15   33     -7.43      0.00
    2   15   33     -3.64      0.00
    4   15   33     17.12      0.00
    6   15   33     -5.24      0.00
    8   15   33     -0.90      0.00
   10   15   33     -8.62      0.00
   12   15   33     -8.04      0.00
   14   15   33     12.68      0.00
    1   16   33      2.43      0.00
    3   16   33    -12.79      0.00
    5   16   33     -2.18      0.00
    7   16   33     19.75      0.00
    9   16   33     12.34      0.00
   11   16   33     -4.37      0.00
   13   16   33     13.23      0.00
   15   16   33    -11.23      0.00
    0   17   33      8.98      0.00
    2   17   33     -4.05      0.00
    4   17   33     -8.25      0.00
    6   17   33    -12.49      0.00
    8   17   33      9.71      0.00
   10   17   33     -9.94      0.00
   12   17   33      4.66      0.00
   14   17   33     -0.53      0.00
   16   17   33     -1.00      0.00
    1   18   33    -10.69      0.00
    3   18   33     -9.74      0.00
    5   18   33    -27.67      0.00
    7   18   33     -5.30      0.00
    9   18   33     -4.23      0.00
   11   18   33      2.38      0.00
   13   18   33    -11.16      0.00
   15   18   33     11.01      0.00
   17   18   33     -4.93      0.00
    0   19   33     -2.72      0.00
    2   19   33      3.22      0.00
    4   19   33     -6.96      0.00
    6   19   33      5.62      0.00
    8   19   33    -18.52      0.00
   10   19   33     -5.67      0.00
   12   19   33     -7.93      0.00
   14   19   33      3.46      0.00
   16   19   33     -1.42      0.00
   18   19   33    -12.32      0.00
    1   20   33     -8.10      0.00
    3   20   33     -0.32      0.00
    5   20   33    -14.59      0.00
    7   20   33     -6.53      0.00
    9   20   33      5.31      0.00
   11   20   33      4.60      0.00
   13   20   33     -9.57      0.00
   15   20   33     10.86      0.00
   17   20   33     -3.79      0.00
   19   20   33     14.40      0.00
    0   21   33      8.91      0.00
    2   21   33    -20.65      0.00
    4   21   33      9.32      0.00
    6   21   33     -1.23      0.00
    8   21   33    -16.73      0.00
   10   21   33     12.57      0.00
   12   21   33      3.49      0.00
   14   21   33     -4.76      0.00
   16   21   33     -9.40      0.00
   18   21   33      2.94      0.00
    1   22   33      1.41      0.00
    3   22   33      4.66      0.00
    5   22   33     14.60      0.00
    7   22   33    -12.86      0.00
    9   22   33     -6.30      0.00
   11   22   33     -2.28      0.00
   13   22   33      2.91      0.00
   15   22   33     -0.76      0.00
   17   22   33     -4.02      0.00
    0   23   33      5.95      0.00
    2   23   33    -24.80      0.00
    4   23   33      5.69      0.00
    6   23   33     -8.43      0.00
    8   23   33      4.25      0.00
   10   23   33     28.10      0.00
   12   23   33      7.80      0.00
   14   23   33      8.51      0.00
   16   23   33     -1.82      0.00
    1   24   33     19.11      0.00
    3   24   33    -10.21      0.00
    5   24   33    -11.33      0.00
    7   24   33      4.96      0.00
    9   24   33     -0.98      0.00
   11   24   33     -3.89      0.00
   13   24   33      4.79      0.00
   15   24   33    -13.99      0.00
    0   25   33      0.16      0.00
    2   25   33     23.54      0.00
    4   25   33     -7.79      0.00
    6   25   33     -8.47      0.00
    8   25   33      6.08      0.00
   10   25   33     -1.69      0.00
   12   25   33      6.03      0.00
   14   25   33      2.35      0.00
    1   26   33     -8.17      0.00
    3   26   33    -10.76      0.00
    5   26   33      5.21      0.00
    7   26   33    -12.50      0.00
    9   26   33      0.62      0.00
   11   26   33      4.15      0.00
    0   27   33     10.80      0.00
    2   27   33     25.21      0.00
    4   27   33     16.50      0.00
    6   27   33     20.42      0.00
    8   27   33    -18.11      0.00
    1   28   33     11.70      0.00
    3   28   33    -15.85      0.00
    5   28   33     11.69      0.00
    0    0   34      2.72      0.00
    1    1   34     15.79      0.00
    0    2   34     20.45      0.00
    2    2   34    -29.75      0.00
    1    3   34     -9.68      0.00
    3    3   34    -11.12      0.00
    0    4   34     22.80      0.00
    2    4   34    -14.50      0.00
    4    4   34    -29.10      0.00
    1    5   34     10.31      0.00
    3    5   34     18.16      0.00
    5    5   34    -21.99      0.00
    0    6   34     -8.42      0.00
    2    6   34     18.17      0.00
    4    6   34     17.76      0.00
    6    6   34     12.71      0.00
    1    7   34    -13.20      0.00
    3    7   34      9.76      0.00
    5    7   34     -0.08      0.00
    7    7   34     11.74      0.00
    0    8   34      4.84      0.00
    2    8   34      6.20      0.00
    4    8   34      3.36      0.00
    6    8   34      2.24      0.00
    8    8   34      3.70      0.00
    1    9   34      1.44      0.00
    3    9   34     -4.53      0.00
    5    9   34      5.18      0.00
    7    9   34    -11.26      0.00
    9    9   34     16.38      0.00
    0   10   34     23.78      0.00
    2   10   34     -8.19      0.00
    4   10   34     29.04      0.00
    6   10   34     -3.90      0.00
    8   10   34     -0.14      0.00
   10   10   34      0.41      0.00
    1   11   34     -1.40      0.00
    3   11   34      8.79      0.00
    5   11   34     -1.61      0.00
    7   11   34      7.97      0.00
    9   11   34    -30.91      0.00
   11   11   34     13.22      0.00
    0   12   34     -9.06      0.00
    2   12   34      7.23      0.00
    4   12   34      3.31      0.00
    6   12   34     -1.24      0.00
    8   12   34     -5.65      0.00
   10   12   34     -1.93      0.00
   12   12   34     -5.51      0.00
    1   13   34      5.37      0.00
    3   13   34      3.22      0.00
    5   13   34     -0.62      0.00
    7   13   34    -12.61      0.00
    9   13   34     24.41      0.00
   11   13   34     25.13      0.00
   13   13   34     -6.41      0.00
    0   14   34     16.74      0.00
    2   14   34    -10.47      0.00
    4   14   34      9.43      0.00
    6   14   34    -11.32      0.00
    8   14   34     -7.04      0.00
   10   14   34      0.57      0.00
   12   14   34    -12.49      0.00
   14   14   34     -9.09      0.00
    1   15   34     -5.35      0.00
    3   15   34     14.21      0.00
    5   15   34     -4.88      0.00
    7   15   34     -4.41      0.00
    9   15   34      3.04      0.00
   11   15   34     -5.06      0.00
   13   15   34    -16.73      0.00
   15   15   34     29.81      0.00
    0   16   34    -18.76      0.00
    2   16   34    -14.41      0.00
    4   16   34      8.48      0.00
    6   16   34     -0.70      0.00
    8   16   34    -17.82      0.00
   10   16   34      6.43      0.00
   12   16   34      7.76      0.00
   14   16   34     -1.99      0.00
   16   16   34      1.57      0.00
    1   17   34     -8.05      0.00
    3   17   34      1.00      0.00
    5   17   34      4.09      0.00
    7   17   34      1.89      0.00
    9   17   34     12.42      0.00
   11   17   34      5.22      0.00
   13   17   34     -0.40      0.00
   15   17   34    -13.15      0.00
   17   17   34     -9.96      0.00
    0   18   34     16.60      0.00
    2   18   34      0.92      0.00
    4   18   34     12.98      0.00
    6   18   34     -6.95      0.00
    8   18   34     14.09      0.00
   10   18   34      6.96      0.00
   12   18   34     -1.42      0.00
   14   18   34     -3.49      0.00
   16   18   34      7.88      0.00
   18   18   34      7.81      0.00
    1   19   34     -0.59      0.00
    3   19   34      9.31      0.00
    5   19   34      1.29      0.00
    7   19   34      0.52      0.00
    9   19   34      3.51      0.00
   11   19   34     -4.62      0.00
   13   19   34      5.65      0.00
   15   19   34      1.95      0.00
   17   19   34     -2.38      0.00
   19   19   34      0.22      0.00
    0   20   34     -5.32      0.00
    2   20   34    -17.63      0.00
    4   20   34    -13.63      0.00
    6   20   34    -19.77      0.00
    8   20   34    -14.25      0.00
   10   20   34     24.66      0.00
   12   20   34     -2.48      0.00
   14   20   34     -1.05      0.00
   16   20   34     15.05      0.00
   18   20   34     -1.71      0.00
    1   21   34     -4.29      0.00
    3   21   34      0.26      0.00
    5   21   34     -7.16      0.00
    7   21   34      6.64      0.00
    9   21   34      0.96      0.00
   11   21   34     -2.40      0.00
   13   21   34    -13.67      0.00
   15   21   34     -0.18      0.00
   17   21   34     -2.59      0.00
    0   22   34     22.29      0.00
    2   22   34      8.36      0.00
    4   22   34     16.66      0.00
    6   22   34      1.84      0.00
    8   22   34    -15.89      0.00
   10   22   34      3.65      0.00
   12   22   34      1.22      0.00
   14   22   34      7.82      0.00
   16   22   34      1.11      0.00
    1   23   34    -11.95      0.00
    3   23   34    -12.07      0.00
    5   23   34    -20.40      0.00
    7   23   34      5.35      0.00
    9   23   34     -5.65      0.00
   11   23   34     -6.14      0.00
   13   23   34     -2.23      0.00
   15   23   34     -0.08      0.00
    0   24   34    -14.68      0.00
    2   24   34     -2.93      0.00
    4   24   34      6.27      0.00
    6   24   34     -1.95      0.00
    8   24   34      6.24      0.00
   10   24   34      1.76      0.00
   12   24   34    -17.29      0.00
    1   25   34     -2.12      0.00
    3   25   34      6.96      0.00
    5   25   34     -6.87      0.00
    7   25   34      4.32      0.00
    9   25   34     -0.92      0.00
   11   25   34     -7.79      0.00
    0   26   34     26.95      0.00
    2   26   34     17.63      0.00
    4   26   34      0.03      0.00
    6   26   34     20.09      0.00
    8   26   34    -14.50      0.00
    1   27   34      4.28      0.00
    3   27   34     30.48      0.00
    5   27   34      3.34      0.00
    0    1   35    -10.19      0.00
    1    2   35    -10.03      0.00
    0    3   35      5.02      0.00
    2    3   35     -1.45      0.00
    1    4   35     13.46      0.00
    3    4   35     14.12      0.00
    0    5   35      0.47      0.00
    2    5   35      3.72      0.00
    4    5   35      7.18      0.00
    1    6   35    -19.76      0.00
    3    6   35     -3.96      0.00
    5    6   35     -7.19      0.00
    0    7   35     -3.38      0.00
    2    7   35    -11.44      0.00
    4    7   35      8.62      0.00
    6    7   35      0.52      0.00
    1    8   35     17.68      0.00
    3    8   35     -6.22      0.00
    5    8   35     17.54      0.00
    7    8   35    -24.20      0.00
    0    9   35     30.57      0.00
    2    9   35     15.58      0.00
    4    9   35      3.45      0.00
    6    9   35    -24.31      0.00
    8    9   35     -9.74      0.00
    1   10   35      6.08      0.00
    3   10   35     10.15      0.00
    5   10   35     -5.15      0.00
    7   10   35      8.96      0.00
    9   10   35     10.83      0.00
    0   11   35     12.47      0.00
    2   11   35    -10.97      0.00
    4   11   35     12.96      0.00
    6   11   35     -0.04      0.00
    8   11   35     13.92      0.00
   10   11   35    -25.03      0.00
    1   12   35      6.23      0.00
    3   12   35     -1.05      0.00
    5   12   35     -2.84      0.00
    7   12   35      4.44      0.00
    9   12   35      5.47      0.00
   11   12   35    -15.67      0.00
    0   13   35      7.59      0.00
    2   13   35     13.14      0.00
    4   13   35     -6.55      0.00
    6   13   35     -2.34      0.00
    8   13   35      3.61      0.00
   10   13   35    -12.49      0.00
   12   13   35     12.22      0.00
    1   14   35      5.02      0.00
    3   14   35    -12.14      0.00
    5   14   35     -7.94      0.00
    7   14   35      1.23      0.00
    9   14   35     -3.70      0.00
   11   14   35     -1.04      0.00
   13   14   35    -16.21      0.00
    0   15   35     10.66      0.00
    2   15   35     -2.48      0.00
    4   15   35     18.59      0.00
    6   15   35      2.54      0.00
    8   15   35      6.29      0.00
   10   15   35      1.37      0.00
   12   15   35     -8.96      0.00
   14   15   35     -8.73      0.00
    1   16   35     -0.68      0.00
    3   16   35     -8.25      0.00
    5   16   35     13.33      0.00
    7   16   35    -18.40      0.00
    9   16   35     -2.17      0.00
   11   16   35     -2.50      0.00
   13   16   35     -0.18      0.00
   15   16   35      1.48      0.00
    0   17   35     10.09      0.00
    2   17   35      4.86      0.00
    4   17   35     11.18      0.00
    6   17   35    -18.55      0.00
    8   17   35      3.75      0.00
   10   17   35      4.31      0.00
   12   17   35      8.41      0.00
   14   17   35     -9.56      0.00
   16   17   35    -13.57      0.00
    1   18   35      0.54      0.00
    3   18   35    -15.68      0.00
    5   18   35     15.87      0.00
    7   18   35     -1.36      0.00
    9   18   35      7.86      0.00
   11   18   35      1.35      0.00
   13   18   35     11.48      0.00
   15   18   35      1.60      0.00
   17   18   35     -9.13      0.00
    0   19   35      7.01      0.00
    2   19   35     -6.23      0.00
    4   19   35     18.89      0.00
    6   19   35      3.26      0.00
    8   19   35     -2.70      0.00
   10   19   35    -15.46      0.00
   12   19   35     -3.94      0.00
   14   19   35      8.02      0.00
   16   19   35      2.28      0.00
   18   19   35     -4.38      0.00
    1   20   35      2.10      0.00
    3   20   35     -4.22      0.00
    5   20   35     -5.36      0.00
    7   20   35     -9.35      0.00
    9   20   35      6.14      0.00
   11   20   35      9.72      0.00
   13   20   35    -10.86      0.00
   15   20   35     -3.57      0.00
   17   20   35    -25.32      0.00
    0   21   35      2.39      0.00
    2   21   35     -2.92      0.00
    4   21   35      1.57      0.00
    6   21   35    -17.98      0.00
    8   21   35      6.30      0.00
   10   21   35      4.05      0.00
   12   21   35      3.62      0.00
   14   21   35      0.94      0.00
    1   22   35    -11.17      0.00
    3   22   35    -10.70      0.00
    5   22   35      3.12      0.00
    7   22   35      5.23      0.00
    9   22   35    -10.60      0.00
   11   22   35      8.56      0.00
   13   22   35      0.26      0.00
    0   23   35      1.67      0.00
    2   23   35     -7.64      0.00
    4   23   35    -14.56      0.00
    6   23   35     23.17      0.00
    8   23   35    -26.15      0.00
   10   23   35     13.85      0.00
   12   23   35      5.90      0.00
    1   24   35     11.31      0.00
    3   24   35    -12.16      0.00
    5   24   35    -11.20      0.00
    7   24   35     -7.00      0.00
    9   24   35     -3.75      0.00
    0   25   35    -12.62      0.00
    2   25   35     -3.80      0.00
    4   25   35     -6.68      0.00
    6   25   35      5.50      0.00
    1   26   35     -2.15      0.00
    0    0   36     23.09      0.00
    1    1   36     33.82      0.00
    0    2   36      3.61      0.00
    2    2   36    -16.87      0.00
    1    3   36    -14.68      0.00
    3    3   36     -2.65      0.00
    0    4   36      1.46      0.00
    2    4   36     -6.56      0.00
    4    4   36     -3.20      0.00
    1    5   36     24.79      0.00
    3    5   36      2.65      0.00
    5    5   36     -2.50      0.00
    0    6   36     16.71      0.00
    2    6   36    -11.43      0.00
    4    6   36    -16.05      0.00
    6    6   36      2.33      0.00
    1    7   36     14.23      0.00
    3    7   36      2.30      0.00
    5    7   36    -16.58      0.00
    7    7   36    -47.34      0.00
    0    8   36     14.30      0.00
    2    8   36      7.41      0.00
    4    8   36      0.30      0.00
    6    8   36     15.67      0.00
    8    8   36    -11.66      0.00
    1    9   36     -9.96      0.00
    3    9   36     15.22      0.00
    5    9   36    -13.61      0.00
    7    9   36    -15.89      0.00
    9    9   36    -13.99      0.00
    0   10   36     23.97      0.00
    2   10   36    -22.06      0.00
    4   10   36    -11.01      0.00
    6   10   36     -6.65      0.00
    8   10   36    -12.71      0.00
   10   10   36     27.28      0.00
    1   11   36     -6.21      0.00
    3   11   36      2.08      0.00
    5   11   36      3.78      0.00
    7   11   36    -12.69      0.00
    9   11   36    -16.79      0.00
   11   11   36     -5.50      0.00
    0   12   36     -6.10      0.00
    2   12   36     19.03      0.00
    4   12   36    -12.55      0.00
    6   12   36     -8.10      0.00
    8   12   36      5.98      0.00
   10   12   36      0.77      0.00
   12   12   36     -5.89      0.00
    1   13   36      6.80      0.00
    3   13   36    -15.29      0.00
    5   13   36    -27.08      0.00
    7   13   36    -33.06      0.00
    9   13   36      3.91      0.00
   11   13   36     10.20      0.00
   13   13   36      8.30      0.00
    0   14   36      2.48      0.00
    2   14   36    -21.37      0.00
    4   14   36      2.89      0.00
    6   14   36    -13.45      0.00
    8   14   36      0.43      0.00
   10   14   36    -11.30      0.00
   12   14   36      6.51      0.00
   14   14   36     -7.54      0.00
    1   15   36     -8.18      0.00
    3   15   36    -18.83      0.00
    5   15   36    -10.83      0.00
    7   15   36      3.82      0.00
    9   15   36      3.34      0.00
   11   15   36      0.97      0.00
   13   15   36      5.98      0.00
   15   15   36     -5.58      0.00
    0   16   36      8.81      0.00
    2   16   36     -6.20      0.00
    4   16   36     -4.30      0.00
    6   16   36      1.99      0.00
    8   16   36     -1.88      0.00
   10   16   36     11.25      0.00
   12   16   36     -8.26      0.00
   14   16   36     18.73      0.00
   16   16   36     20.80      0.00
    1   17   36     -7.36      0.00
    3   17   36     -8.72      0.00
    5   17   36     -7.12      0.00
    7   17   36     -4.61      0.00
    9   17   36      4.71      0.00
   11   17   36     -5.02      0.00
   13   17   36     -1.08      0.00
   15   17   36     -2.81      0.00
   17   17   36      8.10      0.00
    0   18   36      5.36      0.00
    2   18   36      3.96      0.00
    4   18   36    -10.92      0.00
    6   18   36      6.44      0.00
    8   18   36      2.65      0.00
   10   18   36    -15.48      0.00
   12   18   36     15.51      0.00
   14   18   36     -8.51      0.00
   16   18   36      1.40      0.00
    1   19   36      6.51      0.00
    3   19   36     19.18      0.00
    5   19   36      5.67      0.00
    7   19   36     10.64      0.00
    9   19   36     13.09      0.00
   11   19   36    -10.39      0.00
   13   19   36      3.39      0.00
   15   19   36      7.42      0.00
    0   20   36      1.68      0.00
    2   20   36     12.09      0.00
    4   20   36      3.87      0.00
    6   20   36     -6.01      0.00
    8   20   36      6.76      0.00
   10   20   36      2.53      0.00
   12   20   36      4.18      0.00
   14   20   36     -8.67      0.00
    1   21   36     -4.08      0.00
    3   21   36     -2.21      0.00
    5   21   36     -5.38      0.00
    7   21   36     15.30      0.00
    9   21   36     12.93      0.00
   11   21   36      1.80      0.00
    0   22   36     -7.21      0.00
    2   22   36     -7.21      0.00
    4   22   36     -4.82      0.00
    6   22   36      5.83      0.00
    8   22   36     -6.44      0.00
   10   22   36     -3.87      0.00
    1   23   36      0.18      0.00
    3   23   36    -29.04      0.00
    5   23   36     56.93      0.00
    7   23   36      7.70      0.00
    9   23   36      8.09      0.00
    0   24   36      0.62      0.00
    2   24   36     -8.00      0.00
    4   24   36      1.44      0.00
    6   24   36     11.56      0.00
    0    1   37    -27.39      0.00
    1    2   37    -12.71      0.00
    0    3   37      4.29      0.00
    2    3   37     -3.26      0.00
    1    4   37     -7.81      0.00
    3    4   37     29.71      0.00
    0    5   37     -7.93      0.00
    2    5   37    -11.44      0.00
    4    5   37     10.07      0.00
    1    6   37    -25.53      0.00
    3    6   37     -3.26      0.00
    5    6   37    -28.00      0.00
    0    7   37      0.55      0.00
    2    7   37    -21.91      0.00
    4    7   37      2.14      0.00
    6    7   37     -7.17      0.00
    1    8   37      2.94      0.00
    3    8   37     -2.69      0.00
    5    8   37     -5.21      0.00
    7    8   37     -5.92      0.00
    0    9   37    -13.56      0.00
    2    9   37     -6.15      0.00
    4    9   37     -6.98      0.00
    6    9   37     -7.73      0.00
    8    9   37     -9.13      0.00
    1   10   37     -0.91      0.00
    3   10   37     12.69      0.00
    5   10   37     20.05      0.00
    7   10   37      0.52      0.00
    9   10   37     -1.57      0.00
    0   11   37    -17.49      0.00
    2   11   37     11.10      0.00
    4   11   37     20.25      0.00
    6   11   37     -4.55      0.00
    8   11   37    -10.97      0.00
   10   11   37      3.28      0.00
    1   12   37     -3.84      0.00
    3   12   37    -16.59      0.00
    5   12   37     -5.29      0.00
    7   12   37     14.58      0.00
    9   12   37      0.42      0.00
   11   12   37      1.72      0.00
    0   13   37     -2.94      0.00
    2   13   37      6.35      0.00
    4   13   37      8.28      0.00
    6   13   37    -10.27      0.00
    8   13   37    -12.70      0.00
   10   13   37     16.64      0.00
   12   13   37     17.57      0.00
    1   14   37     -6.80      0.00
    3   14   37     -2.71      0.00
    5   14   37     -2.44      0.00
    7   14   37     10.99      0.00
    9   14   37      0.04      0.00
   11   14   37     -7.23      0.00
   13   14   37     -4.70      0.00
    0   15   37     26.75      0.00
    2   15   37      8.77      0.00
    4   15   37     13.47      0.00
    6   15   37     -6.10      0.00
    8   15   37     -4.56      0.00
   10   15   37     -4.99      0.00
   12   15   37      6.35      0.00
   14   15   37      5.51      0.00
    1   16   37      7.81      0.00
    3   16   37     10.36      0.00
    5   16   37     -6.10      0.00
    7   16   37     16.22      0.00
    9   16   37     -3.01      0.00
   11   16   37     -6.94      0.00
   13   16   37    -21.37      0.00
   15   16   37      6.95      0.00
    0   17   37     -1.26      0.00
    2   17   37      0.83      0.00
    4   17   37      8.39      0.00
    6   17   37      0.80      0.00
    8   17   37     -0.13      0.00
   10   17   37     -5.86      0.00
   12   17   37     -4.76      0.00
   14   17   37     -1.37      0.00
   16   17   37      6.35      0.00
    1   18   37      1.22      0.00
    3   18   37      0.86      0.00
    5   18   37     -0.91      0.00
    7   18   37      2.35      0.00
    9   18   37     -7.23      0.00
   11   18   37     -4.24      0.00
   13   18   37     -0.81      0.00
    0   19   37      8.99      0.00
    2   19   37     -7.41      0.00
    4   19   37      4.39      0.00
    6   19   37     -1.98      0.00
    8   19   37     -0.45      0.00
   10   19   37      4.38      0.00
   12   19   37     -6.37      0.00
    1   20   37     -0.36      0.00
    3   20   37     -7.91      0.00
    5   20   37     -2.81      0.00
    7   20   37     10.33      0.00
    9   20   37     13.06      0.00
   11   20   37      9.55      0.00
    0   21   37      9.54      0.00
    2   21   37     -7.20      0.00
    4   21   37    -13.74      0.00
    6   21   37     -2.26      0.00
    8   21   37      6.60      0.00
    1   22   37     -0.23      0.00
    3   22   37     13.23      0.00
    5   22   37    -12.26      0.00
    7   22   37     -0.53      0.00
    0   23   37      8.50      0.00
    2   23   37      0.14      0.00
    0    0   38    -58.40      0.00
    1    1   38     37.94      0.00
    0    2   38      2.17      0.00
    2    2   38    -13.88      0.00
    1    3   38      0.36      0.00
    3    3   38     -3.78      0.00
    0    4   38     24.54      0.00
    2    4   38      3.33      0.00
    4    4   38     49.36      0.00
    1    5   38      7.45      0.00
    3    5   38    -15.55      0.00
    5    5   38    -18.58      0.00
    0    6   38      6.44      0.00
    2    6   38    -24.69      0.00
    4    6   38      3.84      0.00
    6    6   38      6.81      0.00
    1    7   38     13.62      0.00
    3    7   38      7.83      0.00
    5    7   38     15.13      0.00
    7    7   38     14.70      0.00
    0    8   38      7.11      0.00
    2    8   38      0.46      0.00
    4    8   38      4.68      0.00
    6    8   38      2.20      0.00
    8    8   38     24.90      0.00
    1    9   38     -0.49      0.00
    3    9   38     -0.93      0.00
    5    9   38    -27.92      0.00
    7    9   38      3.56      0.00
    9    9   38      3.92      0.00
    0   10   38      2.63      0.00
    2   10   38    -20.25      0.00
    4   10   38     -2.46      0.00
    6   10   38    -14.62      0.00
    8   10   38     -6.54      0.00
   10   10   38     14.60      0.00
    1   11   38      7.01      0.00
    3   11   38     -8.71      0.00
    5   11   38     28.64      0.00
    7   11   38    -22.97      0.00
    9   11   38      0.59      0.00
   11   11   38     -5.21      0.00
    0   12   38    -20.10      0.00
    2   12   38     17.05      0.00
    4   12   38     -8.10      0.00
    6   12   38      4.19      0.00
    8   12   38     23.40      0.00
   10   12   38      2.96      0.00
   12   12   38     -9.75      0.00
    1   13   38      0.37      0.00
    3   13   38     -5.15      0.00
    5   13   38      2.21      0.00
    7   13   38      7.77      0.00
    9   13   38    -14.22      0.00
   11   13   38     14.96      0.00
   13   13   38    -15.46      0.00
    0   14   38    -21.17      0.00
    2   14   38     -0.32      0.00
    4   14   38      6.86      0.00
    6   14   38     10.44      0.00
    8   14   38      7.22      0.00
   10   14   38     -6.67      0.00
   12   14   38     -4.86      0.00
   14   14   38     -5.56      0.00
    1   15   38     12.66      0.00
    3   15   38     -5.16      0.00
    5   15   38      3.30      0.00
    7   15   38      3.32      0.00
    9   15   38    -18.00      0.00
   11   15   38     -4.89      0.00
   13   15   38     -7.66      0.00
   15   15   38      8.57      0.00
    0   16   38     -0.56      0.00
    2   16   38      4.44      0.00
    4   16   38      8.74      0.00
    6   16   38     -2.97      0.00
    8   16   38     -4.76      0.00
   10   16   38     -4.92      0.00
   12   16   38      4.99      0.00
   14   16   38     16.41      0.00
    1   17   38      5.55      0.00
    3   17   38      6.50      0.00
    5   17   38     -5.40      0.00
    7   17   38     10.54      0.00
    9   17   38     14.13      0.00
   11   17   38     -0.74      0.00
   13   17   38     -6.64      0.00
    0   18   38      0.92      0.00
    2   18   38    -17.46      0.00
    4   18   38     -3.41      0.00
    6   18   38      3.21      0.00
    8   18   38    -14.24      0.00
   10   18   38     -7.81      0.00
    1   19   38      1.21      0.00
    3   19   38    -10.51      0.00
    5   19   38     -2.11      0.00
    7   19   38     -2.81      0.00
    9   19   38     -8.93      0.00
    0   20   38      3.49      0.00
    2   20   38    -15.26      0.00
    4   20   38      4.15      0.00
    6   20   38     -5.93      0.00
    8   20   38     -8.29      0.00
    1   21   38      0.71      0.00
    3   21   38      3.61      0.00
    5   21   38    -14.62      0.00
    0    1   39     -3.26      0.00
    1    2   39     -7.06      0.00
    0    3   39      9.57      0.00
    2    3   39    -14.70      0.00
    1    4   39      2.61      0.00
    3    4   39     15.64      0.00
    0    5   39      9.13      0.00
    2    5   39     -9.06      0.00
    4    5   39     38.73      0.00
    1    6   39     17.64      0.00
    3    6   39     -9.42      0.00
    5    6   39      5.33      0.00
    0    7   39      0.90      0.00
    2    7   39     -5.01      0.00
    4    7   39      8.86      0.00
    6    7   39    -11.36      0.00
    1    8   39     -3.57      0.00
    3    8   39     -9.33      0.00
    5    8   39     -4.82      0.00
    7    8   39    -11.53      0.00
    0    9   39      9.79      0.00
    2    9   39      5.18      0.00
    4    9   39      9.88      0.00
    6    9   39     -4.44      0.00
    8    9   39      6.31      0.00
    1   10   39     -0.68      0.00
    3   10   39    -15.04      0.00
    5   10   39    -10.04      0.00
    7   10   39    -12.24      0.00
    9   10   39     26.00      0.00
    0   11   39    -14.56      0.00
    2   11   39     -6.02      0.00
    4   11   39     14.67      0.00
    6   11   39     -3.85      0.00
    8   11   39      2.66      0.00
   10   11   39     -9.91      0.00
    1   12   39     -0.64      0.00
    3   12   39    -15.93      0.00
    5   12   39      2.47      0.00
    7   12   39      4.73      0.00
    9   12   39     -0.19      0.00
   11   12   39      6.18      0.00
    0   13   39     -2.40      0.00
    2   13   39    -12.77      0.00
    4   13   39      2.25      0.00
    6   13   39      5.91      0.00
    8   13   39      1.16      0.00
   10   13   39    -13.68      0.00
   12   13   39      8.81      0.00
    1   14   39      2.28      0.00
    3   14   39     -6.08      0.00
    5   14   39      3.67      0.00
    7   14   39      3.57      0.00
    9   14   39     -0.48      0.00
   11   14   39      7.35      0.00
   13   14   39    -12.24      0.00
    0   15   39      0.26      0.00
    2   15   39      2.88      0.00
    4   15   39     -1.40      0.00
    6   15   39     -3.76      0.00
    8   15   39     10.09      0.00
   10   15   39      1.29      0.00
   12   15   39     -0.22      0.00
    1   16   39     -6.24      0.00
    3   16   39     -0.52      0.00
    5   16   39      8.08      0.00
    7   16   39      2.15      0.00
    9   16   39     -3.11      0.00
   11   16   39     13.51      0.00
    0   17   39     -2.71      0.00
    2   17   39     -4.47      0.00
    4   17   39     -9.55      0.00
    6   17   39     -3.48      0.00
    8   17   39    -12.16      0.00
   10   17   39      6.24      0.00
    1   18   39      2.55      0.00
    3   18   39      5.35      0.00
    5   18   39    -10.03      0.00
    7   18   39     -1.61      0.00
    0   19   39     -2.82      0.00
    2   19   39      3.98      0.00
    4   19   39      1.84      0.00
    0    0   40      9.24      0.00
    1    1   40    -37.25      0.00
    0    2   40     29.51      0.00
    2    2   40    -18.80      0.00
    1    3   40      8.08      0.00
    3    3   40    -14.10      0.00
    0    4   40     -9.20      0.00
    2    4   40    -14.47      0.00
    4    4   40     12.34      0.00
    1    5   40     -7.47      0.00
    3    5   40    -17.34      0.00
    5    5   40      1.42      0.00
    0    6   40     -1.45      0.00
    2    6   40    -12.13      0.00
    4    6   40    -16.45      0.00
    6    6   40    -22.24      0.00
    1    7   40     -6.29      0.00
    3    7   40      4.76      0.00
    5    7   40      3.51      0.00
    7    7   40      6.51      0.00
    0    8   40      7.39      0.00
    2    8   40      0.45      0.00
    4    8   40     16.62      0.00
    6    8   40    -11.81      0.00
    8    8   40      7.62      0.00
    1    9   40     -9.92      0.00
    3    9   40     10.48      0.00
    5    9   40     -1.58      0.00
    7    9   40      1.55      0.00
    9    9   40     14.08      0.00
    0   10   40     30.07      0.00
    2   10   40     17.01      0.00
    4   10   40     19.74      0.00
    6   10   40     -2.45      0.00
    8   10   40     -3.41      0.00
   10   10   40     -8.25      0.00
    1   11   40    -16.62      0.00
    3   11   40    -13.84      0.00
    5   11   40     -3.10      0.00
    7   11   40    -26.30      0.00
    9   11   40      0.83      0.00
   11   11   40     10.20      0.00
    0   12   40     10.45      0.00
    2   12   40      6.72      0.00
    4   12   40      7.50      0.00
    6   12   40    -15.43      0.00
    8   12   40     23.13      0.00
   10   12   40      2.28      0.00
   12   12   40     -3.89      0.00
    1   13   40      5.23      0.00
    3   13   40     -1.74      0.00
    5   13   40      1.40      0.00
    7   13   40      7.89      0.00
    9   13   40     -2.91      0.00
   11   13   40     -8.45      0.00
    0   14   40     26.32      0.00
    2   14   40      3.56      0.00
    4   14   40     15.31      0.00
    6   14   40      1.56      0.00
    8   14   40     12.00      0.00
   10   14   40    -16.34      0.00
    1   15   40      4.05      0.00
    3   15   40     -3.82      0.00
    5   15   40     -0.87      0.00
    7   15   40      8.07      0.00
    9   15   40     -5.19      0.00
    0   16   40     15.02      0.00
    2   16   40    -22.89      0.00
    4   16   40     20.73      0.00
    6   16   40    -11.82      0.00
    1   17   40     -2.84      0.00
    3   17   40     17.79      0.00
    0    1   41      5.04      0.00
    1    2   41    -24.90      0.00
    0    3   41     -5.03      0.00
    2    3   41    -15.38      0.00
    1    4   41     -5.55      0.00
    3    4   41     -3.12      0.00
    0    5   41      5.62      0.00
    2    5   41    -33.25      0.00
    4    5   41     12.45      0.00
    1    6   41      9.00      0.00
    3    6   41     10.00      0.00
    5    6   41     -2.70      0.00
    0    7   41     -1.36      0.00
    2    7   41     -2.96      0.00
    4    7   41     15.79      0.00
    6    7   41    -16.73      0.00
    1    8   41     -1.24      0.00
    3    8   41     16.19      0.00
    5    8   41    -12.28      0.00
    7    8   41      0.42      0.00
    0    9   41     -3.27      0.00
    2    9   41     -4.17      0.00
    4    9   41     19.77      0.00
    6    9   41     -7.92      0.00
    8    9   41     -2.78      0.00
    1   10   41      7.11      0.00
    3   10   41      0.82      0.00
    5   10   41    -21.35      0.00
    7   10   41      1.55      0.00
    9   10   41     -5.65      0.00
    0   11   41     -7.92      0.00
    2   11   41      5.82      0.00
    4   11   41     14.65      0.00
    6   11   41     -8.78      0.00
    8   11   41     -0.28      0.00
   10   11   41      0.07      0.00
    1   12   41     -1.05      0.00
    3   12   41      2.48      0.00
    5   12   41    -13.06      0.00
    7   12   41     -2.71      0.00
    9   12   41     -3.25      0.00
    0   13   41    -10.96      0.00
    2   13   41     -1.59      0.00
    4   13   41    -18.90      0.00
    6   13   41     10.64      0.00
    1   14   41    -22.73      0.00
    3   14   41      2.01      0.00
    5   14   41      3.00      0.00
    0   15   41     -9.18      0.00
    0    0   42     81.97      0.00
    1    1   42    -18.10      0.00
    0    2   42     24.39      0.00
    2    2   42    -18.56      0.00
    1    3   42      2.30      0.00
    3    3   42    -11.95      0.00
    0    4   42    -45.12      0.00
    2    4   42     -8.18      0.00
    4    4   42      8.39      0.00
    1    5   42    -13.12      0.00
    3    5   42     -3.35      0.00
    5    5   42     42.23      0.00
    0    6   42      0.52      0.00
    2    6   42     -8.82      0.00
    4    6   42     -7.75      0.00
    6    6   42      8.51      0.00
    1    7   42     -5.28      0.00
    3    7   42      7.47      0.00
    5    7   42    -15.71      0.00
    7    7   42     -9.97      0.00
    0    8   42      4.86      0.00
    2    8   42     -6.16      0.00
    4    8   42     26.29      0.00
    6    8   42      9.93      0.00
    8    8   42     30.91      0.00
    1    9   42     -3.62      0.00
    3    9   42      9.94      0.00
    5    9   42      5.52      0.00
    7    9   42     22.11      0.00
    0   10   42      7.96      0.00
    2   10   42      5.64      0.00
    4   10   42    -17.92      0.00
    6   10   42     13.56      0.00
    1   11   42     12.79      0.00
    3   11   42     -2.28      0.00
    5   11   42      6.09      0.00
    0   12   42     24.83      0.00
    0    1   43     10.98      0.00
    1    2   43    -12.88      0.00
    0    3   43    -29.77      0.00
    2    3   43     -3.36      0.00
    1    4   43     -8.66      0.00
    3    4   43    -19.28      0.00
    0    5   43     -0.61      0.00
    2    5   43    -21.66      0.00
    4    5   43    -15.78      0.00
    1    6   43     24.66      0.00
    3    6   43      7.01      0.00
    5    6   43     -0.07      0.00
    0    7   43    -24.94      0.00
    1    8   43      1.77      0.00
    0    2    6    166.62      0.00
    4    5    7     10.91      0.00
   25   25   26    -11.74      0.00
   24   26   26     12.97      0.00
   26   26   26     31.55      0.00
   24   25   27     -3.94      0.00
   23   26   27     -5.92      0.00
   25   26   27    -16.09      0.00
   22   27   27     11.58      0.00
   24   27   27      5.31      0.00
   26   27   27     -2.66      0.00
   24   24   28     -9.90      0.00
   23   25   28    -15.32      0.00
   25   25   28     14.13      0.00
   22   26   28     -0.13      0.00
   24   26   28     -1.33      0.00
   26   26   28      9.44      0.00
   21   27   28     -6.13      0.00
   23   27   28     -5.95      0.00
   25   27   28      9.33      0.00
   27   27   28      6.63      0.00
   20   28   28      2.08      0.00
   22   28   28     -6.24      0.00
   24   28   28     13.85      0.00
   26   28   28     -7.53      0.00
   28   28   28      4.35      0.00
   23   24   29     -9.36      0.00
   22   25   29    -10.61      0.00
   24   25   29     -6.61      0.00
   21   26   29      3.84      0.00
   23   26   29      0.44      0.00
   25   26   29      7.47      0.00
   20   27   29    -11.18      0.00
   22   27   29      0.70      0.00
   24   27   29      0.84      0.00
   26   27   29     -3.33      0.00
   19   28   29     11.71      0.00
   21   28   29      4.29      0.00
   23   28   29     -0.77      0.00
   25   28   29      1.74      0.00
   27   28   29     -1.64      0.00
   16   29   29    -31.04      0.00
   18   29   29     34.14      0.00
   20   29   29    -21.63      0.00
   22   29   29     -0.04      0.00
   24   29   29     10.26      0.00
   26   29   29     -3.57      0.00
   28   29   29     -2.19      0.00
   23   23   30      2.80      0.00
   22   24   30      8.26      0.00
   24   24   30     17.83      0.00
   21   25   30     -3.97      0.00
   23   25   30      8.00      0.00
   25   25   30     -3.79      0.00
   20   26   30     -8.70      0.00
   22   26   30      0.59      0.00
   24   26   30      9.65      0.00
   26   26   30     -0.18      0.00
   17   27   30    -10.49      0.00
   19   27   30     -1.29      0.00
   21   27   30      4.27      0.00
   23   27   30      5.22      0.00
   25   27   30      3.67      0.00
   27   27   30     -8.12      0.00
   16   28   30    -38.98      0.00
   18   28   30     11.03      0.00
   20   28   30      8.09      0.00
   22   28   30     -2.29      0.00
   24   28   30     -5.90      0.00
   26   28   30     -5.94      0.00
   28   28   30      4.77      0.00
   13   29   30    -26.58      0.00
   15   29   30     22.43      0.00
   17   29   30    -24.69      0.00
   19   29   30    -14.50      0.00
   21   29   30      1.63      0.00
   23   29   30     -2.95      0.00
   25   29   30     -6.85      0.00
   27   29   30      3.92      0.00
   12   30   30     50.61      0.00
   14   30   30    -42.58      0.00
   16   30   30     27.61      0.00
   18   30   30     12.66      0.00
   20   30   30     10.53      0.00
   22   30   30      1.46      0.00
   24   30   30      3.00      0.00
   26   30   30     17.69      0.00
   22   23   31     -4.30      0.00
   21   24   31      1.49      0.00
   23   24   31     -1.54      0.00
   20   25   31     -6.64      0.00
   22   25   31     -3.81      0.00
   24   25   31      0.30      0.00
   17   26   31     27.45      0.00
   19   26   31     -4.15      0.00
   21   26   31     -8.19      0.00
   23   26   31     -3.30      0.00
   25   26   31     -4.19      0.00
   16   27   31     40.78      0.00
   18   27   31    -17.50      0.00
   20   27   31      0.58      0.00
   22   27   31      8.87      0.00
   24   27   31     -8.33      0.00
   26   27   31      1.28      0.00
   15   28   31     13.13      0.00
   17   28   31     -1.06      0.00
   19   28   31      3.23      0.00
   21   28   31     -4.50      0.00
   23   28   31      4.63      0.00
   25   28   31      4.05      0.00
   27   28   31     -0.29      0.00
   12   29   31     14.58      0.00
   14   29   31     -4.13      0.00
   16   29   31     11.56      0.00
   18   29   31    -16.29      0.00
   20   29   31      0.14      0.00
   22   29   31      3.56      0.00
   24   29   31     -3.36      0.00
   26   29   31      6.59      0.00
    7   30   31    -15.06      0.00
    9   30   31     -2.87      0.00
   11   30   31     18.51      0.00
   13   30   31      5.52      0.00
   15   30   31      0.54      0.00
   17   30   31     -2.97      0.00
   19   30   31      0.82      0.00
   21   30   31     -1.67      0.00
   23   30   31     -3.34      0.00
   25   30   31     -7.27      0.00
    0   31   31      7.89      0.00
    2   31   31    -28.59      0.00
    4   31   31      3.79      0.00
    6   31   31      8.98      0.00
    8   31   31    -12.86      0.00
   10   31   31     18.80      0.00
   12   31   31    -13.85      0.00
   14   31   31      4.16      0.00
   16   31   31     -1.85      0.00
   18   31   31    -12.82      0.00
   20   31   31     18.96      0.00
   22   31   31    -12.79      0.00
   24   31   31      6.80      0.00
   22   22   32    -10.85      0.00
   19   23   32      2.18      0.00
   21   23   32      6.94      0.00
   23   23   32     -0.06      0.00
   18   24   32    -12.55      0.00
   20   24   32     23.31      0.00
   22   24   32     11.36      0.00
   24   24   32     -7.35      0.00
   17   25   32     -6.37      0.00
   19   25   32      9.26      0.00
   21   25   32     -8.98      0.00
   23   25   32     -3.09      0.00
   25   25   32     -2.07      0.00
   16   26   32     -7.15      0.00
   18   26   32    -11.97      0.00
   20   26   32      5.29      0.00
   22   26   32      2.66      0.00
   24   26   32     -0.81      0.00
   26   26   32     13.06      0.00
   13   27   32     -2.55      0.00
   15   27   32     12.32      0.00
   17   27   32      4.23      0.00
   19   27   32     11.58      0.00
   21   27   32      0.25      0.00
   23   27   32     -5.49      0.00
   25   27   32      4.71      0.00
   27   27   32    -15.12      0.00
   12   28   32     17.39      0.00
   14   28   32     12.80      0.00
   16   28   32    -27.31      0.00
   18   28   32      1.68      0.00
   20   28   32     -4.25      0.00
   22   28   32     -7.03      0.00
   24   28   32     -5.98      0.00
   26   28   32      7.54      0.00
    7   29   32     23.97      0.00
    9   29   32     -5.22      0.00
   11   29   32     -3.30      0.00
   13   29   32      0.78      0.00
   15   29   32     -4.82      0.00
   17   29   32      6.60      0.00
   19   29   32      8.28      0.00
   21   29   32     -5.87      0.00
   23   29   32      4.73      0.00
   25   29   32      3.20      0.00
    0   30   32      2.73      0.00
    2   30   32    -26.56      0.00
    4   30   32     36.65      0.00
    6   30   32    -10.20      0.00
    8   30   32     -0.35      0.00
   10   30   32      8.35      0.00
   12   30   32    -21.03      0.00
   14   30   32     -2.62      0.00
   16   30   32     -8.42      0.00
   18   30   32      2.73      0.00
   20   30   32     -0.51      0.00
   22   30   32     -1.85      0.00
   24   30   32     -1.54      0.00
    1   31   32     23.46      0.00
    3   31   32     -3.41      0.00
    5   31   32      7.11      0.00
    7   31   32      3.60      0.00
    9   31   32      0.48      0.00
   11   31   32    -15.70      0.00
   13   31   32      7.44      0.00
   15   31   32    -18.23      0.00
   17   31   32      2.09      0.00
   19   31   32     -1.42      0.00
   21   31   32     -6.86      0.00
   23   31   32     -5.90      0.00
    0   32   32    -28.09      0.00
    2   32   32     25.82      0.00
    4   32   32    -12.25      0.00
    6   32   32     -6.77      0.00
    8   32   32     -2.55      0.00
   10   32   32     19.04      0.00
   12   32   32    -19.12      0.00
   14   32   32     30.65      0.00
   16   32   32      2.25      0.00
   18   32   32      2.90      0.00
   20   32   32    -12.38      0.00
   22   32   32     17.36      0.00
   20   21   33     19.91      0.00
   19   22   33      7.85      0.00
   21   22   33     -4.32      0.00
   18   23   33     -7.20      0.00
   20   23   33      1.26      0.00
   22   23   33      6.62      0.00
   17   24   33     23.65      0.00
   19   24   33     -8.61      0.00
   21   24   33    -23.25      0.00
   23   24   33      4.81      0.00
   16   25   33     -6.75      0.00
   18   25   33      6.44      0.00
   20   25   33     -4.59      0.00
   22   25   33     -0.13      0.00
   24   25   33      9.66      0.00
   13   26   33     11.66      0.00
   15   26   33    -12.78      0.00
   17   26   33      6.82      0.00
   19   26   33     -7.09      0.00
   21   26   33      3.82      0.00
   23   26   33      0.36      0.00
   25   26   33    -14.16      0.00
   10   27   33     -0.75      0.00
   12   27   33      3.73      0.00
   14   27   33    -12.46      0.00
   16   27   33     -2.63      0.00
   18   27   33     15.42      0.00
   20   27   33     -3.44      0.00
   22   27   33      0.91      0.00
   24   27   33      0.12      0.00
   26   27   33     -3.27      0.00
    7   28   33      2.22      0.00
    9   28   33     -4.13      0.00
   11   28   33     -0.81      0.00
   13   28   33    -12.71      0.00
   15   28   33     -2.13      0.00
   17   28   33    -14.63      0.00
   19   28   33     11.94      0.00
   21   28   33      0.50      0.00
   23   28   33     -9.07      0.00
   25   28   33     -5.86      0.00
    0   29   33     11.99      0.00
    2   29   33      1.07      0.00
    4   29   33     -8.12      0.00
    6   29   33     13.25      0.00
    8   29   33    -19.21      0.00
   10   29   33     -4.40      0.00
   12   29   33      7.94      0.00
   14   29   33     -9.02      0.00
   16   29   33     11.35      0.00
   18   29   33     -5.77      0.00
   20   29   33    -12.86      0.00
   22   29   33     10.92      0.00
   24   29   33     -8.59      0.00
    1   30   33      5.70      0.00
    3   30   33    -11.26      0.00
    5   30   33     -3.47      0.00
    7   30   33      6.21      0.00
    9   30   33      1.56      0.00
   11   30   33      9.60      0.00
   13   30   33      0.66      0.00
   15   30   33     -2.56      0.00
   17   30   33      5.95      0.00
   19   30   33     -6.79      0.00
   21   30   33      0.19      0.00
   23   30   33      4.08      0.00
    0   31   33     15.17      0.00
    2   31   33    -13.84      0.00
    4   31   33     -0.63      0.00
    6   31   33    -11.82      0.00
    8   31   33     -1.58      0.00
   10   31   33      0.94      0.00
   12   31   33     -2.50      0.00
   14   31   33      0.02      0.00
   16   31   33      6.11      0.00
   18   31   33      2.03      0.00
   20   31   33     -8.10      0.00
   22   31   33     -7.53      0.00
    1   32   33     -3.31      0.00
    3   32   33     -3.23      0.00
    5   32   33     -2.72      0.00
    7   32   33     -1.53      0.00
    9   32   33     -1.24      0.00
   11   32   33      3.03      0.00
   13   32   33      3.19      0.00
   15   32   33      1.49      0.00
   17   32   33      0.13      0.00
   19   32   33      5.37      0.00
   21   32   33     -2.66      0.00
    0   33   33      8.94      0.00
    2   33   33    -15.72      0.00
    4   33   33      5.36      0.00
    6   33   33     -6.57      0.00
    8   33   33      8.23      0.00
   10   33   33     -8.49      0.00
   12   33   33     -1.37      0.00
   14   33   33     -3.18      0.00
   16   33   33     13.45      0.00
   18   33   33     -8.30      0.00
   20   33   33     15.46      0.00
   20   20   34    -24.79      0.00
   19   21   34    -14.73      0.00
   21   21   34    -26.28      0.00
   18   22   34     -4.45      0.00
   20   22   34      6.56      0.00
   22   22   34    -11.84      0.00
   17   23   34     12.61      0.00
   19   23   34    -12.52      0.00
   21   23   34     12.32      0.00
   23   23   34     -0.40      0.00
   14   24   34      3.43      0.00
   16   24   34     10.04      0.00
   18   24   34     -3.07      0.00
   20   24   34      0.46      0.00
   22   24   34      2.42      0.00
   24   24   34    -25.18      0.00
   13   25   34      0.60      0.00
   15   25   34      8.45      0.00
   17   25   34     -5.88      0.00
   19   25   34      3.88      0.00
   21   25   34      4.99      0.00
   23   25   34     -4.44      0.00
   25   25   34      7.43      0.00
   10   26   34    -16.94      0.00
   12   26   34     -1.65      0.00
   14   26   34     -7.76      0.00
   16   26   34      3.41      0.00
   18   26   34      0.12      0.00
   20   26   34     -4.07      0.00
   22   26   34      7.99      0.00
   24   26   34      1.51      0.00
   26   26   34    -11.07      0.00
    7   27   34    -15.55      0.00
    9   27   34     12.07      0.00
   11   27   34      3.01      0.00
   13   27   34      2.70      0.00
   15   27   34     12.82      0.00
   17   27   34     -5.23      0.00
   19   27   34     -2.94      0.00
   21   27   34      1.95      0.00
   23   27   34     -0.97      0.00
   25   27   34      9.31      0.00
    0   28   34     36.82      0.00
    2   28   34     16.47      0.00
    4   28   34    -23.12      0.00
    6   28   34      8.41      0.00
    8   28   34     -3.97      0.00
   10   28   34      1.77      0.00
   12   28   34     -3.48      0.00
   14   28   34      9.74      0.00
   16   28   34     12.03      0.00
   18   28   34     -7.85      0.00
   20   28   34      0.50      0.00
   22   28   34     -4.00      0.00
   24   28   34     12.79      0.00
    1   29   34    -14.82      0.00
    3   29   34      5.18      0.00
    5   29   34      0.73      0.00
    7   29   34    -16.84      0.00
    9   29   34      5.43      0.00
   11   29   34      3.70      0.00
   13   29   34      3.45      0.00
   15   29   34     -5.92      0.00
   17   29   34     -0.51      0.00
   19   29   34      7.37      0.00
   21   29   34     -3.11      0.00
   23   29   34      3.28      0.00
    0   30   34      8.68      0.00
    2   30   34    -14.74      0.00
    4   30   34      6.77      0.00
    6   30   34    -16.47      0.00
    8   30   34      8.85      0.00
   10   30   34     13.09      0.00
   12   30   34    -14.78      0.00
   14   30   34      9.46      0.00
   16   30   34      3.32      0.00
   18   30   34     -8.05      0.00
   20   30   34     14.69      0.00
   22   30   34    -12.87      0.00
    1   31   34     -2.08      0.00
    3   31   34     -6.31      0.00
    5   31   34      0.27      0.00
    7   31   34      2.15      0.00
    9   31   34      7.80      0.00
   11   31   34      2.34      0.00
   13   31   34     -5.76      0.00
   15   31   34      0.83      0.00
   17   31   34      5.54      0.00
   19   31   34      3.29      0.00
   21   31   34      2.82      0.00
    0   32   34      3.29      0.00
    2   32   34      4.97      0.00
    4   32   34     -9.45      0.00
    6   32   34     -1.20      0.00
    8   32   34      6.33      0.00
   10   32   34    -25.63      0.00
   12   32   34     15.84      0.00
   14   32   34     -8.42      0.00
   16   32   34      1.80      0.00
   18   32   34    -12.51      0.00
   20   32   34     -2.80      0.00
    1   33   34     -4.00      0.00
    3   33   34      8.81      0.00
    5   33   34      5.30      0.00
    7   33   34     -0.15      0.00
    9   33   34      4.69      0.00
   11   33   34      3.50      0.00
   13   33   34     -1.75      0.00
   15   33   34      3.44      0.00
   17   33   34     -4.74      0.00
    0   34   34     24.18      0.00
    2   34   34    -10.74      0.00
    4   34   34    -10.92      0.00
    6   34   34      6.47      0.00
    8   34   34      9.50      0.00
   10   34   34      9.26      0.00
   12   34   34      6.31      0.00
   14   34   34     10.19      0.00
   16   34   34     -0.01      0.00
   19   20   35      0.27      0.00
   16   21   35      1.20      0.00
   18   21   35     -5.92      0.00
   20   21   35     10.23      0.00
   15   22   35    -13.12      0.00
   17   22   35     11.62      0.00
   19   22   35      8.53      0.00
   21   22   35      5.17      0.00
   14   23   35     -3.37      0.00
   16   23   35      3.75      0.00
   18   23   35     -1.98      0.00
   20   23   35     -6.92      0.00
   22   23   35     -0.02      0.00
   11   24   35     22.55      0.00
   13   24   35      7.04      0.00
   15   24   35     14.68      0.00
   17   24   35    -10.71      0.00
   19   24   35      4.20      0.00
   21   24   35      9.00      0.00
   23   24   35      4.15      0.00
    8   25   35    -14.29      0.00
   10   25   35     -8.60      0.00
   12   25   35      3.84      0.00
   14   25   35     -5.68      0.00
   16   25   35     12.63      0.00
   18   25   35      1.68      0.00
   20   25   35     -7.06      0.00
   22   25   35     -3.52      0.00
   24   25   35      6.29      0.00
    3   26   35      9.16      0.00
    5   26   35     -4.25      0.00
    7   26   35    -18.32      0.00
    9   26   35     17.61      0.00
   11   26   35     -2.07      0.00
   13   26   35     -1.54      0.00
   15   26   35     -5.08      0.00
   17   26   35    -12.20      0.00
   19   26   35     12.65      0.00
   21   26   35     -0.61      0.00
   23   26   35     -4.31      0.00
   25   26   35      7.36      0.00
    0   27   35     26.14      0.00
    2   27   35    -19.89      0.00
    4   27   35      9.72      0.00
    6   27   35     19.22      0.00
    8   27   35    -16.86      0.00
   10   27   35     16.76      0.00
   12   27   35     -7.45      0.00
   14   27   35      2.90      0.00
   16   27   35      0.01      0.00
   18   27   35      9.59      0.00
   20   27   35     -0.22      0.00
   22   27   35      5.47      0.00
   24   27   35      4.08      0.00
    1   28   35    -14.24      0.00
    3   28   35      6.21      0.00
    5   28   35    -28.65      0.00
    7   28   35     16.50      0.00
    9   28   35     -3.23      0.00
   11   28   35      3.66      0.00
   13   28   35     19.56      0.00
   15   28   35     -0.49      0.00
   17   28   35     10.13      0.00
   19   28   35     -2.57      0.00
   21   28   35     -4.51      0.00
   23   28   35     11.56      0.00
    0   29   35      8.41      0.00
    2   29   35     14.70      0.00
    4   29   35      7.34      0.00
    6   29   35     10.10      0.00
    8   29   35      0.57      0.00
   10   29   35      4.85      0.00
   12   29   35     -3.78      0.00
   14   29   35      5.38      0.00
   16   29   35     -0.76      0.00
   18   29   35     -1.60      0.00
   20   29   35      8.00      0.00
   22   29   35     -8.62      0.00
    1   30   35     10.08      0.00
    3   30   35      4.21      0.00
    5   30   35      4.25      0.00
    7   30   35      3.03      0.00
    9   30   35      3.59      0.00
   11   30   35     -8.57      0.00
   13   30   35      6.88      0.00
   15   30   35     -4.68      0.00
   17   30   35      4.92      0.00
   19   30   35    -10.68      0.00
   21   30   35      7.54      0.00
    0   31   35    -11.69      0.00
    2   31   35      9.77      0.00
    4   31   35     -3.29      0.00
    6   31   35     -6.39      0.00
    8   31   35      7.63      0.00
   10   31   35     -9.47      0.00
   12   31   35      0.71      0.00
   14   31   35     11.83      0.00
   16   31   35    -11.15      0.00
   18   31   35     13.45      0.00
    1   32   35      3.95      0.00
    3   32   35     -4.84      0.00
    5   32   35      9.50      0.00
    7   32   35      3.22      0.00
    9   32   35      1.31      0.00
   11   32   35      8.72      0.00
   13   32   35     -7.34      0.00
   15   32   35      5.89      0.00
   17   32   35      4.25      0.00
    0   33   35     -8.15      0.00
    2   33   35     13.77      0.00
    4   33   35    -11.49      0.00
    6   33   35      5.45      0.00
    8   33   35     -2.30      0.00
   10   33   35      1.68      0.00
   12   33   35      7.69      0.00
   14   33   35     -2.53      0.00
   16   33   35    -10.53      0.00
    1   34   35     -9.33      0.00
    3   34   35      6.25      0.00
    5   34   35     -4.91      0.00
    7   34   35     -2.78      0.00
    9   34   35     -1.30      0.00
   11   34   35      1.95      0.00
   13   34   35     -0.25      0.00
    0   35   35     15.16      0.00
    2   35   35      5.66      0.00
    4   35   35     -0.61      0.00
    6   35   35      4.50      0.00
    8   35   35     10.91      0.00
   10   35   35     -2.13      0.00
   18   18   36     45.39      0.00
   17   19   36    -13.51      0.00
   19   19   36      5.66      0.00
   16   20   36     -9.73      0.00
   18   20   36     17.70      0.00
   20   20   36    -28.45      0.00
   13   21   36      7.41      0.00
   15   21   36     21.59      0.00
   17   21   36    -19.62      0.00
   19   21   36      0.92      0.00
   21   21   36      5.50      0.00
   12   22   36      0.97      0.00
   14   22   36      9.91      0.00
   16   22   36     -5.94      0.00
   18   22   36    -15.33      0.00
   20   22   36     14.30      0.00
   22   22   36     -6.47      0.00
   11   23   36     -5.67      0.00
   13   23   36    -20.43      0.00
   15   23   36     -7.91      0.00
   17   23   36     -2.56      0.00
   19   23   36     -0.44      0.00
   21   23   36     -5.00      0.00
   23   23   36      0.01      0.00
    8   24   36     11.44      0.00
   10   24   36     29.47      0.00
   12   24   36    -15.46      0.00
   14   24   36     14.30      0.00
   16   24   36     -2.13      0.00
   18   24   36      1.92      0.00
   20   24   36      3.28      0.00
   22   24   36     -0.51      0.00
   24   24   36    -11.46      0.00
    1   25   36      7.42      0.00
    3   25   36    -18.87      0.00
    5   25   36     -4.11      0.00
    7   25   36     -7.05      0.00
    9   25   36    -20.57      0.00
   11   25   36     -9.06      0.00
   13   25   36     -7.59      0.00
   15   25   36    -12.89      0.00
   17   25   36      5.95      0.00
   19   25   36      8.91      0.00
   21   25   36     -7.45      0.00
   23   25   36      7.77      0.00
   25   25   36     -4.88      0.00
    0   26   36    -19.43      0.00
    2   26   36      9.94      0.00
    4   26   36    -22.06      0.00
    6   26   36     11.14      0.00
    8   26   36      9.43      0.00
   10   26   36      0.68      0.00
   12   26   36      3.74      0.00
   14   26   36      3.45      0.00
   16   26   36      8.22      0.00
   18   26   36      5.14      0.00
   20   26   36     -3.25      0.00
   22   26   36     -0.43      0.00
   24   26   36      5.82      0.00
    1   27   36    -11.15      0.00
    3   27   36      4.80      0.00
    5   27   36    -11.05      0.00
    7   27   36     -4.82      0.00
    9   27   36    -10.36      0.00
   11   27   36      6.59      0.00
   13   27   36     -0.41      0.00
   15   27   36     -0.10      0.00
   17   27   36      1.47      0.00
   19   27   36     -5.58      0.00
   21   27   36      4.78      0.00
   23   27   36      2.69      0.00
    0   28   36     22.87      0.00
    2   28   36      6.64      0.00
    4   28   36     11.57      0.00
    6   28   36    -17.38      0.00
    8   28   36     18.20      0.00
   10   28   36     -7.98      0.00
   12   28   36     -8.13      0.00
   14   28   36     -8.10      0.00
   16   28   36      3.15      0.00
   18   28   36      1.67      0.00
   20   28   36     -1.96      0.00
   22   28   36      5.36      0.00
    1   29   36      9.15      0.00
    3   29   36    -17.25      0.00
    5   29   36      4.21      0.00
    7   29   36     -4.10      0.00
    9   29   36    -11.81      0.00
   11   29   36      3.21      0.00
   13   29   36     -5.39      0.00
   15   29   36     -2.60      0.00
   17   29   36      1.36      0.00
   19   29   36    -11.37      0.00
   21   29   36      5.00      0.00
    0   30   36    -10.47      0.00
    2   30   36      5.64      0.00
    4   30   36     -8.83      0.00
    6   30   36      7.43      0.00
    8   30   36      2.89      0.00
   10   30   36      2.75      0.00
   12   30   36     -6.65      0.00
   14   30   36      5.82      0.00
   16   30   36     -0.52      0.00
   18   30   36      9.36      0.00
    1   31   36    -11.52      0.00
    3   31   36     -1.49      0.00
    5   31   36    -11.71      0.00
    7   31   36      2.38      0.00
    9   31   36    -11.04      0.00
   11   31   36      3.96      0.00
   13   31   36      1.21      0.00
   15   31   36     -2.30      0.00
   17   31   36     -6.14      0.00
    0   32   36      5.00      0.00
    2   32   36     -4.52      0.00
    4   32   36      1.20      0.00
    6   32   36      2.84      0.00
    8   32   36     -2.00      0.00
   10   32   36     -2.61      0.00
   12   32   36      4.71      0.00
   14   32   36    -18.61      0.00
   16   32   36     24.00      0.00
    1   33   36     -6.26      0.00
    3   33   36     -1.29      0.00
    5   33   36      2.30      0.00
    7   33   36     -4.79      0.00
    9   33   36      5.95      0.00
   11   33   36     -0.86      0.00
   13   33   36      4.80      0.00
    0   34   36     12.87      0.00
    2   34   36     -4.08      0.00
    4   34   36     10.23      0.00
    6   34   36     -1.13      0.00
    8   34   36    -19.39      0.00
   10   34   36     24.32      0.00
    1   35   36      8.60      0.00
    3   35   36      1.35      0.00
    5   35   36      3.77      0.00
    7   35   36      2.12      0.00
   15   18   37    -39.03      0.00
   17   18   37      8.69      0.00
   14   19   37     -5.61      0.00
   16   19   37      7.71      0.00
   18   19   37      2.65      0.00
   13   20   37     -9.35      0.00
   15   20   37     27.41      0.00
   17   20   37     -9.80      0.00
   19   20   37     -3.71      0.00
   10   21   37      4.09      0.00
   12   21   37    -14.13      0.00
   14   21   37      2.73      0.00
   16   21   37     13.16      0.00
   18   21   37      4.21      0.00
   20   21   37      0.28      0.00
    9   22   37     -5.03      0.00
   11   22   37     -7.25      0.00
   13   22   37     12.12      0.00
   15   22   37     -8.38      0.00
   17   22   37      6.07      0.00
   19   22   37     -3.90      0.00
   21   22   37      8.99      0.00
    4   23   37    -38.88      0.00
    6   23   37      9.02      0.00
    8   23   37    -27.76      0.00
   10   23   37     -5.25      0.00
   12   23   37     16.00      0.00
   14   23   37     -0.92      0.00
   16   23   37      0.60      0.00
   18   23   37     14.40      0.00
   20   23   37     -4.42      0.00
   22   23   37      1.66      0.00
    1   24   37    -13.17      0.00
    3   24   37      0.23      0.00
    5   24   37      7.63      0.00
    7   24   37    -11.99      0.00
    9   24   37      9.34      0.00
   11   24   37      2.88      0.00
   13   24   37      3.31      0.00
   15   24   37      0.91      0.00
   17   24   37      2.29      0.00
   19   24   37      4.42      0.00
   21   24   37     -2.82      0.00
   23   24   37      8.69      0.00
    0   25   37      1.69      0.00
    2   25   37     -2.02      0.00
    4   25   37    -13.43      0.00
    6   25   37    -11.27      0.00
    8   25   37      5.08      0.00
   10   25   37     -2.63      0.00
   12   25   37     12.42      0.00
   14   25   37      1.11      0.00
   16   25   37     -2.90      0.00
   18   25   37     -0.66      0.00
   20   25   37     -1.06      0.00
   22   25   37     -9.82      0.00
   24   25   37     11.64      0.00
    1   26   37     -5.71      0.00
    3   26   37     12.35      0.00
    5   26   37      9.70      0.00
    7   26   37     -2.24      0.00
    9   26   37     13.58      0.00
   11   26   37    -14.08      0.00
   13   26   37     -4.82      0.00
   15   26   37      6.63      0.00
   17   26   37      4.37      0.00
   19   26   37     -2.31      0.00
   21   26   37     15.02      0.00
   23   26   37      2.44      0.00
    0   27   37      1.14      0.00
    2   27   37      0.25      0.00
    4   27   37    -12.13      0.00
    6   27   37     -7.30      0.00
    8   27   37      6.60      0.00
   10   27   37      4.85      0.00
   12   27   37      0.17      0.00
   14   27   37      3.04      0.00
   16   27   37      6.33      0.00
   18   27   37      3.10      0.00
   20   27   37     -1.17      0.00
    1   28   37      0.36      0.00
    3   28   37     12.60      0.00
    5   28   37     -0.10      0.00
    7   28   37     12.13      0.00
    9   28   37    -11.29      0.00
   11   28   37     13.25      0.00
   13   28   37     -2.16      0.00
   15   28   37     -5.90      0.00
   17   28   37      6.09      0.00
   19   28   37     -0.65      0.00
    0   29   37      2.19      0.00
    2   29   37     -3.67      0.00
    4   29   37     -2.74      0.00
    6   29   37      4.27      0.00
    8   29   37     11.60      0.00
   10   29   37    -11.43      0.00
   12   29   37      8.67      0.00
   14   29   37     -2.13      0.00
   16   29   37     12.71      0.00
   18   29   37     -6.62      0.00
    1   30   37     -1.00      0.00
    3   30   37     -8.59      0.00
    5   30   37     11.99      0.00
    7   30   37     -9.15      0.00
    9   30   37      7.91      0.00
   11   30   37     -0.16      0.00
   13   30   37      4.36      0.00
   15   30   37     19.22      0.00
   17   30   37     -6.78      0.00
    0   31   37      9.23      0.00
    2   31   37     -2.92      0.00
    4   31   37     11.94      0.00
    6   31   37     -2.01      0.00
    8   31   37     -0.70      0.00
   10   31   37      5.37      0.00
   12   31   37      8.38      0.00
   14   31   37    -11.92      0.00
    1   32   37      7.34      0.00
    3   32   37      9.93      0.00
    5   32   37     -2.62      0.00
    7   32   37     -2.01      0.00
    9   32   37      5.10      0.00
   11   32   37     -4.55      0.00
   13   32   37     -5.91      0.00
    0   33   37      4.62      0.00
    2   33   37     -0.65      0.00
    4   33   37     -4.29      0.00
    6   33   37      6.11      0.00
    8   33   37      2.97      0.00
   10   33   37      5.86      0.00
    1   34   37     -5.24      0.00
    3   34   37      3.04      0.00
    5   34   37     -6.64      0.00
    7   34   37      9.99      0.00
   16   16   38      1.31      0.00
   15   17   38     24.48      0.00
   17   17   38     -7.61      0.00
   12   18   38      2.26      0.00
   14   18   38     -8.94      0.00
   16   18   38     -0.75      0.00
   18   18   38      2.78      0.00
   11   19   38    -16.79      0.00
   13   19   38      2.28      0.00
   15   19   38     13.03      0.00
   17   19   38     -1.64      0.00
   19   19   38      0.46      0.00
   10   20   38     -8.61      0.00
   12   20   38      2.61      0.00
   14   20   38      1.00      0.00
   16   20   38      0.61      0.00
   18   20   38    -12.88      0.00
   20   20   38      8.01      0.00
    7   21   38     30.33      0.00
    9   21   38    -20.78      0.00
   11   21   38      5.00      0.00
   13   21   38     12.97      0.00
   15   21   38     -5.22      0.00
   17   21   38     11.17      0.00
   19   21   38     13.08      0.00
   21   21   38      2.05      0.00
    0   22   38      2.11      0.00
    2   22   38     12.80      0.00
    4   22   38     -5.01      0.00
    6   22   38     -8.24      0.00
    8   22   38     -2.80      0.00
   10   22   38      0.54      0.00
   12   22   38     -9.07      0.00
   14   22   38    -13.46      0.00
   16   22   38      3.50      0.00
   18   22   38     -7.77      0.00
   20   22   38     -5.98      0.00
   22   22   38     -8.13      0.00
    1   23   38     -2.02      0.00
    3   23   38    -13.61      0.00
    5   23   38     12.75      0.00
    7   23   38     -0.90      0.00
    9   23   38     10.88      0.00
   11   23   38     12.68      0.00
   13   23   38     -1.73      0.00
   15   23   38      1.79      0.00
   17   23   38     -1.99      0.00
   19   23   38      2.09      0.00
   21   23   38     -1.80      0.00
   23   23   38     -5.32      0.00
    0   24   38     10.06      0.00
    2   24   38     12.36      0.00
    4   24   38    -15.21      0.00
    6   24   38      6.28      0.00
    8   24   38      6.97      0.00
   10   24   38      9.43      0.00
   12   24   38     -6.21      0.00
   14   24   38      0.00      0.00
   16   24   38      6.01      0.00
   18   24   38     -4.55      0.00
   20   24   38     -0.37      0.00
   22   24   38     17.61      0.00
    1   25   38     -5.67      0.00
    3   25   38     23.59      0.00
    5   25   38      4.36      0.00
    7   25   38     18.42      0.00
    9   25   38     -0.16      0.00
   11   25   38      6.55      0.00
   13   25   38      4.75      0.00
   15   25   38     -7.62      0.00
   17   25   38     11.89      0.00
   19   25   38     -3.33      0.00
   21   25   38     -0.76      0.00
    0   26   38      9.73      0.00
    2   26   38      0.36      0.00
    4   26   38     -6.94      0.00
    6   26   38      2.89      0.00
    8   26   38     -6.78      0.00
   10   26   38     -6.76      0.00
   12   26   38      2.56      0.00
   14   26   38      4.00      0.00
   16   26   38      0.17      0.00
   18   26   38    -13.52      0.00
   20   26   38      6.44      0.00
    1   27   38      7.30      0.00
    3   27   38     -3.51      0.00
    5   27   38      1.38      0.00
    7   27   38     -2.58      0.00
    9   27   38     -0.11      0.00
   11   27   38    -10.99      0.00
   13   27   38      7.48      0.00
   15   27   38      2.80      0.00
   17   27   38      2.16      0.00
   19   27   38      5.18      0.00
    0   28   38      8.66      0.00
    2   28   38     -9.56      0.00
    4   28   38     11.22      0.00
    6   28   38    -14.98      0.00
    8   28   38      8.00      0.00
   10   28   38      7.48      0.00
   12   28   38     -1.92      0.00
   14   28   38     10.16      0.00
   16   28   38     -0.73      0.00
   18   28   38     -2.25      0.00
    1   29   38     11.56      0.00
    3   29   38     -4.57      0.00
    5   29   38     12.46      0.00
    7   29   38     -4.64      0.00
    9   29   38      8.36      0.00
   11   29   38      7.34      0.00
   13   29   38     -4.78      0.00
   15   29   38     -1.46      0.00
   17   29   38     12.29      0.00
    0   30   38     -3.17      0.00
    2   30   38      7.20      0.00
    4   30   38    -11.11      0.00
    6   30   38     13.32      0.00
    8   30   38     -9.43      0.00
   10   30   38      2.29      0.00
   12   30   38    -13.19      0.00
   14   30   38      3.58      0.00
    1   31   38      3.50      0.00
    3   31   38     10.72      0.00
    5   31   38     -1.47      0.00
    7   31   38     14.56      0.00
    9   31   38      3.61      0.00
   11   31   38      3.09      0.00
   13   31   38     -1.36      0.00
    0   32   38     -5.05      0.00
    2   32   38      2.19      0.00
    4   32   38    -10.96      0.00
    6   32   38     -1.57      0.00
    8   32   38     -5.88      0.00
   10   32   38      3.44      0.00
    1   33   38      7.21      0.00
    3   33   38      6.90      0.00
    5   33   38      6.08      0.00
   14   15   39     -0.25      0.00
   13   16   39    -21.44      0.00
   15   16   39    -10.11      0.00
   12   17   39     -9.28      0.00
   14   17   39     20.58      0.00
   16   17   39     -3.01      0.00
    9   18   39    -11.24      0.00
   11   18   39      2.52      0.00
   13   18   39     -3.93      0.00
   15   18   39     -8.37      0.00
   17   18   39     -0.85      0.00
    6   19   39    -20.34      0.00
    8   19   39    -14.54      0.00
   10   19   39    -24.29      0.00
   12   19   39    -11.01      0.00
   14   19   39     12.69      0.00
   16   19   39      6.39      0.00
   18   19   39     -5.88      0.00
    1   20   39     13.39      0.00
    3   20   39     -3.21      0.00
    5   20   39     19.93      0.00
    7   20   39     -7.39      0.00
    9   20   39     12.02      0.00
   11   20   39     13.44      0.00
   13   20   39     -6.41      0.00
   15   20   39    -11.74      0.00
   17   20   39    -11.08      0.00
   19   20   39      7.47      0.00
    0   21   39    -17.11      0.00
    2   21   39      4.61      0.00
    4   21   39    -15.64      0.00
    6   21   39      3.26      0.00
    8   21   39      4.32      0.00
   10   21   39      3.83      0.00
   12   21   39      2.06      0.00
   14   21   39     -5.60      0.00
   16   21   39     -8.13      0.00
   18   21   39      6.30      0.00
   20   21   39     -2.37      0.00
    1   22   39     -3.98      0.00
    3   22   39     21.28      0.00
    5   22   39     -5.96      0.00
    7   22   39     -2.92      0.00
    9   22   39      2.82      0.00
   11   22   39     10.48      0.00
   13   22   39     -5.66      0.00
   15   22   39      5.86      0.00
   17   22   39      8.90      0.00
   19   22   39     -4.84      0.00
   21   22   39    -11.61      0.00
    0   23   39    -15.36      0.00
    2   23   39     -3.83      0.00
    4   23   39     -2.36      0.00
    6   23   39      4.14      0.00
    8   23   39      3.58      0.00
   10   23   39     -6.78      0.00
   12   23   39      0.45      0.00
   14   23   39      5.93      0.00
   16   23   39     -7.84      0.00
   18   23   39     -0.97      0.00
   20   23   39      3.09      0.00
   22   23   39      9.22      0.00
    1   24   39      9.78      0.00
    3   24   39      1.59      0.00
    5   24   39     -2.23      0.00
    7   24   39     -1.15      0.00
    9   24   39      1.27      0.00
   11   24   39    -10.15      0.00
   13   24   39     -4.35      0.00
   15   24   39      4.70      0.00
   17   24   39     -7.04      0.00
   19   24   39     -0.08      0.00
   21   24   39     -1.75      0.00
    0   25   39     21.65      0.00
    2   25   39    -11.25      0.00
    4   25   39      6.77      0.00
    6   25   39    -17.24      0.00
    8   25   39     -0.18      0.00
   10   25   39      8.19      0.00
   12   25   39     -9.43      0.00
   14   25   39      0.89      0.00
   16   25   39      2.90      0.00
   18   25   39      4.83      0.00
   20   25   39      0.41      0.00
    1   26   39     -5.09      0.00
    3   26   39     -8.80      0.00
    5   26   39     -5.44      0.00
    7   26   39     -4.84      0.00
    9   26   39     -8.14      0.00
   11   26   39      6.38      0.00
   13   26   39     -2.35      0.00
   15   26   39     -2.64      0.00
   17   26   39      2.46      0.00
   19   26   39     -1.39      0.00
    0   27   39    -11.32      0.00
    2   27   39     -4.85      0.00
    4   27   39      2.76      0.00
    6   27   39      6.37      0.00
    8   27   39     -6.81      0.00
   10   27   39      4.77      0.00
   12   27   39      2.89      0.00
   14   27   39     -2.04      0.00
   16   27   39     -7.87      0.00
   18   27   39      0.21      0.00
    1   28   39      0.50      0.00
    3   28   39     -0.42      0.00
    5   28   39      3.95      0.00
    7   28   39      4.84      0.00
    9   28   39     -1.92      0.00
   11   28   39     -4.80      0.00
   13   28   39      1.87      0.00
   15   28   39     -5.49      0.00
    0   29   39    -11.82      0.00
    2   29   39      5.38      0.00
    4   29   39     -0.44      0.00
    6   29   39     -6.89      0.00
    8   29   39     -4.68      0.00
   10   29   39     -2.48      0.00
   12   29   39      4.23      0.00
   14   29   39     -0.99      0.00
    1   30   39     -0.04      0.00
    3   30   39     12.24      0.00
    5   30   39     -9.23      0.00
    7   30   39     -6.49      0.00
    9   30   39      5.42      0.00
   11   30   39      1.58      0.00
    0   31   39     -2.24      0.00
    2   31   39      2.64      0.00
    4   31   39    -13.61      0.00
    6   31   39      9.49      0.00
    8   31   39     -2.19      0.00
    1   32   39     -5.30      0.00
    3   32   39     -1.92      0.00
    5   32   39     -5.13      0.00
   13   13   40      1.80      0.00
   12   14   40    -21.38      0.00
   14   14   40      7.46      0.00
   11   15   40     -4.52      0.00
   13   15   40     -4.59      0.00
   15   15   40     11.24      0.00
    8   16   40     -4.27      0.00
   10   16   40    -22.32      0.00
   12   16   40     21.08      0.00
   14   16   40     -4.35      0.00
   16   16   40    -26.03      0.00
    5   17   40    -14.74      0.00
    7   17   40     -1.40      0.00
    9   17   40     -5.34      0.00
   11   17   40    -16.45      0.00
   13   17   40     -6.38      0.00
   15   17   40     10.55      0.00
   17   17   40      5.19      0.00
    0   18   40     35.52      0.00
    2   18   40     -8.44      0.00
    4   18   40     16.05      0.00
    6   18   40     10.13      0.00
    8   18   40     -1.62      0.00
   10   18   40      8.68      0.00
   12   18   40      5.18      0.00
   14   18   40     -4.73      0.00
   16   18   40     -5.60      0.00
   18   18   40      8.87      0.00
    1   19   40    -12.64      0.00
    3   19   40     -3.56      0.00
    5   19   40     -0.04      0.00
    7   19   40    -10.82      0.00
    9   19   40     -2.40      0.00
   11   19   40     10.67      0.00
   13   19   40      4.73      0.00
   15   19   40     -4.18      0.00
   17   19   40      5.86      0.00
   19   19   40     -4.23      0.00
    0   20   40     -0.80      0.00
    2   20   40      4.04      0.00
    4   20   40    -16.97      0.00
    6   20   40     11.09      0.00
    8   20   40     -0.35      0.00
   10   20   40      1.47      0.00
   12   20   40     -1.31      0.00
   14   20   40     -4.37      0.00
   16   20   40      3.47      0.00
   18   20   40    -11.74      0.00
   20   20   40      5.24      0.00
    1   21   40     -7.19      0.00
    3   21   40     -3.95      0.00
    5   21   40     -1.14      0.00
    7   21   40     -4.98      0.00
    9   21   40      0.48      0.00
   11   21   40      2.20      0.00
   13   21   40      0.77      0.00
   15   21   40     -5.23      0.00
   17   21   40      2.90      0.00
   19   21   40     -4.00      0.00
   21   21   40     -4.66      0.00
    0   22   40     12.77      0.00
    2   22   40     -2.77      0.00
    4   22   40     -1.04      0.00
    6   22   40      0.41      0.00
    8   22   40     -5.94      0.00
   10   22   40     -4.37      0.00
   12   22   40     -4.42      0.00
   14   22   40      4.26      0.00
   16   22   40     -7.85      0.00
   18   22   40      5.88      0.00
   20   22   40     -3.75      0.00
   22   22   40     11.02      0.00
    1   23   40      7.90      0.00
    3   23   40     -4.60      0.00
    5   23   40      2.44      0.00
    7   23   40    -12.30      0.00
    9   23   40      5.05      0.00
   11   23   40     -6.43      0.00
   13   23   40      0.68      0.00
   15   23   40      8.31      0.00
   17   23   40     -3.37      0.00
   19   23   40      4.66      0.00
   21   23   40     12.77      0.00
    0   24   40      3.84      0.00
    2   24   40      2.80      0.00
    4   24   40     -3.83      0.00
    6   24   40     10.07      0.00
    8   24   40      2.11      0.00
   10   24   40     -5.97      0.00
   12   24   40      0.51      0.00
   14   24   40     -5.02      0.00
   16   24   40     -2.12      0.00
   18   24   40     -3.12      0.00
   20   24   40     -2.30      0.00
    1   25   40     -6.56      0.00
    3   25   40     -1.46      0.00
    5   25   40     -5.13      0.00
    7   25   40     12.32      0.00
    9   25   40      0.23      0.00
   11   25   40     12.86      0.00
   13   25   40      5.05      0.00
   15   25   40      3.37      0.00
   17   25   40      4.92      0.00
    0   26   40     10.30      0.00
    2   26   40     -3.62      0.00
    4   26   40      7.55      0.00
    6   26   40    -11.96      0.00
    8   26   40      0.13      0.00
   10   26   40     -7.23      0.00
   12   26   40      0.55      0.00
   14   26   40     -6.93      0.00
   16   26   40      0.75      0.00
    1   27   40      7.15      0.00
    3   27   40     -6.25      0.00
    5   27   40      9.87      0.00
    7   27   40     -2.85      0.00
    9   27   40      2.22      0.00
   11   27   40      2.02      0.00
   13   27   40      5.96      0.00
   15   27   40      7.82      0.00
    0   28   40     -9.73      0.00
    2   28   40      3.67      0.00
    4   28   40    -12.19      0.00
    6   28   40     -2.43      0.00
    8   28   40      3.32      0.00
   10   28   40     -5.61      0.00
   12   28   40     -5.61      0.00
   14   28   40     -3.63      0.00
    1   29   40      3.79      0.00
    3   29   40     -2.29      0.00
    5   29   40      2.71      0.00
    7   29   40      8.49      0.00
    9   29   40      7.91      0.00
   11   29   40      1.36      0.00
    0   30   40     -1.87      0.00
    2   30   40    -10.46      0.00
    4   30   40      3.00      0.00
    6   30   40     -1.91      0.00
    8   30   40     -0.77      0.00
    1   31   40     -3.12      0.00
    3   31   40     -2.41      0.00
   11   12   41      4.02      0.00
    8   13   41      2.89      0.00
   10   13   41     16.26      0.00
   12   13   41      4.97      0.00
    7   14   41      7.07      0.00
    9   14   41    -17.93      0.00
   11   14   41      2.54      0.00
   13   14   41      6.11      0.00
    2   15   41     -3.41      0.00
    4   15   41      7.36      0.00
    6   15   41    -13.65      0.00
    8   15   41     23.77      0.00
   10   15   41     -7.90      0.00
   12   15   41    -24.85      0.00
   14   15   41     -5.41      0.00
    1   16   41      0.54      0.00
    3   16   41      7.93      0.00
    5   16   41     12.48      0.00
    7   16   41    -17.68      0.00
    9   16   41     10.41      0.00
   11   16   41      8.39      0.00
   13   16   41     15.07      0.00
   15   16   41      7.92      0.00
    0   17   41     21.41      0.00
    2   17   41     -7.55      0.00
    4   17   41     13.46      0.00
    6   17   41     -5.78      0.00
    8   17   41      3.09      0.00
   10   17   41      7.75      0.00
   12   17   41     10.14      0.00
   14   17   41    -12.70      0.00
   16   17   41      3.84      0.00
    1   18   41     -6.36      0.00
    3   18   41      0.20      0.00
    5   18   41     -1.70      0.00
    7   18   41     -1.35      0.00
    9   18   41    -17.90      0.00
   11   18   41     -1.91      0.00
   13   18   41     -5.33      0.00
   15   18   41      5.30      0.00
   17   18   41     -8.84      0.00
    0   19   41     19.44      0.00
    2   19   41     -9.16      0.00
    4   19   41      8.22      0.00
    6   19   41    -16.28      0.00
    8   19   41     22.35      0.00
   10   19   41      8.88      0.00
   12   19   41      9.76      0.00
   14   19   41     -1.37      0.00
   16   19   41      2.59      0.00
   18   19   41      3.06      0.00
    1   20   41     -5.22      0.00
    3   20   41      1.97      0.00
    5   20   41      7.60      0.00
    7   20   41      0.14      0.00
    9   20   41      3.67      0.00
   11   20   41     -9.56      0.00
   13   20   41      1.06      0.00
   15   20   41    -10.73      0.00
   17   20   41      9.40      0.00
   19   20   41      3.37      0.00
    0   21   41     -2.21      0.00
    2   21   41     19.71      0.00
    4   21   41     -3.25      0.00
    6   21   41      6.92      0.00
    8   21   41     -4.65      0.00
   10   21   41     -6.77      0.00
   12   21   41     -9.43      0.00
   14   21   41      3.34      0.00
   16   21   41      9.53      0.00
   18   21   41     -0.75      0.00
   20   21   41     -3.00      0.00
    1   22   41     16.58      0.00
    3   22   41     13.14      0.00
    5   22   41     -4.96      0.00
    7   22   41     10.87      0.00
    9   22   41      2.15      0.00
   11   22   41     11.79      0.00
   13   22   41     -3.65      0.00
   15   22   41      5.34      0.00
   17   22   41     -3.15      0.00
   19   22   41     -2.58      0.00
    0   23   41      0.92      0.00
    2   23   41    -12.07      0.00
    4   23   41     10.43      0.00
    6   23   41     -1.46      0.00
    8   23   41     -5.01      0.00
   10   23   41      3.65      0.00
   12   23   41     -2.84      0.00
   14   23   41      0.60      0.00
   16   23   41      1.41      0.00
   18   23   41    -12.62      0.00
    1   24   41     -2.57      0.00
    3   24   41      2.98      0.00
    5   24   41     -1.84      0.00
    7   24   41     -7.77      0.00
    9   24   41     -1.98      0.00
   11   24   41      5.03      0.00
   13   24   41     11.69      0.00
   15   24   41      0.20      0.00
   17   24   41      4.48      0.00
    0   25   41      0.70      0.00
    2   25   41      8.30      0.00
    4   25   41      9.55      0.00
    6   25   41      5.18      0.00
    8   25   41      6.84      0.00
   10   25   41     -6.71      0.00
   12   25   41      0.45      0.00
   14   25   41     -7.85      0.00
   16   25   41      9.69      0.00
    1   26   41      0.17      0.00
    3   26   41      4.04      0.00
    5   26   41     -2.22      0.00
    7   26   41     -5.09      0.00
    9   26   41      4.35      0.00
   11   26   41     -4.48      0.00
   13   26   41     -2.83      0.00
    0   27   41     -2.98      0.00
    2   27   41      8.14      0.00
    4   27   41     -8.41      0.00
    6   27   41      5.55      0.00
    8   27   41      5.55      0.00
   10   27   41     -4.43      0.00
   12   27   41     -9.77      0.00
    1   28   41      3.42      0.00
    3   28   41     -0.87      0.00
    5   28   41      3.26      0.00
    7   28   41     -6.14      0.00
    9   28   41     18.89      0.00
    0   29   41      3.59      0.00
    2   29   41     -0.60      0.00
    4   29   41     10.27      0.00
    6   29   41      7.02      0.00
    9    9   42     38.75      0.00
    8   10   42      7.80      0.00
   10   10   42    -11.33      0.00
    7   11   42     36.04      0.00
    9   11   42     -3.68      0.00
   11   11   42      8.55      0.00
    2   12   42    -14.06      0.00
    4   12   42    -17.77      0.00
    6   12   42     -2.82      0.00
    8   12   42    -12.12      0.00
   10   12   42      2.55      0.00
   12   12   42    -17.72      0.00
    1   13   42      2.58      0.00
    3   13   42    -13.32      0.00
    5   13   42    -15.78      0.00
    7   13   42      1.45      0.00
    9   13   42      1.09      0.00
   11   13   42     -3.13      0.00
   13   13   42     15.64      0.00
    0   14   42     -0.24      0.00
    2   14   42     32.10      0.00
    4   14   42     -9.53      0.00
    6   14   42     12.17      0.00
    8   14   42     -5.09      0.00
   10   14   42      0.60      0.00
   12   14   42     -6.33      0.00
   14   14   42     14.97      0.00
    1   15   42      1.42      0.00
    3   15   42    -10.16      0.00
    5   15   42    -13.86      0.00
    7   15   42     -1.66      0.00
    9   15   42     -7.89      0.00
   11   15   42     16.83      0.00
   13   15   42     -9.90      0.00
   15   15   42     -8.01      0.00
    0   16   42     -4.36      0.00
    2   16   42      3.89      0.00
    4   16   42      2.12      0.00
    6   16   42     15.56      0.00
    8   16   42      0.95      0.00
   10   16   42     -7.85      0.00
   12   16   42     -1.79      0.00
   14   16   42     -5.59      0.00
   16   16   42      0.66      0.00
    1   17   42     -7.22      0.00
    3   17   42     -7.69      0.00
    5   17   42     -1.23      0.00
    7   17   42     -1.17      0.00
    9   17   42      7.18      0.00
   11   17   42     -9.17      0.00
   13   17   42      3.11      0.00
   15   17   42     -9.75      0.00
   17   17   42     -7.72      0.00
    0   18   42      5.22      0.00
    2   18   42     -3.91      0.00
    4   18   42    -17.71      0.00
    6   18   42      2.41      0.00
    8   18   42     -6.50      0.00
   10   18   42      4.23      0.00
   12   18   42     -6.57      0.00
   14   18   42      6.99      0.00
   16   18   42      4.89      0.00
   18   18   42      2.18      0.00
    1   19   42     -3.61      0.00
    3   19   42      7.27      0.00
    5   19   42      7.13      0.00
    7   19   42     -0.27      0.00
    9   19   42    -13.54      0.00
   11   19   42     -2.66      0.00
   13   19   42      6.05      0.00
   15   19   42     -9.79      0.00
   17   19   42      0.02      0.00
   19   19   42      5.09      0.00
    0   20   42      0.86      0.00
    2   20   42     24.10      0.00
    4   20   42     -4.37      0.00
    6   20   42      7.87      0.00
    8   20   42      5.51      0.00
   10   20   42      3.51      0.00
   12   20   42     -0.91      0.00
   14   20   42     -2.98      0.00
   16   20   42      2.06      0.00
   18   20   42     -2.86      0.00
   20   20   42      5.46      0.00
    1   21   42      2.10      0.00
    3   21   42     -5.50      0.00
    5   21   42     -3.82      0.00
    7   21   42    -14.13      0.00
    9   21   42      2.41      0.00
   11   21   42      5.05      0.00
   13   21   42     -2.39      0.00
   15   21   42      2.45      0.00
   17   21   42    -13.74      0.00
   19   21   42     -3.54      0.00
    0   22   42      7.23      0.00
    2   22   42    -14.77      0.00
    4   22   42      4.92      0.00
    6   22   42     -5.82      0.00
    8   22   42      8.87      0.00
   10   22   42     -4.97      0.00
   12   22   42     -1.95      0.00
   14   22   42      6.73      0.00
   16   22   42      0.07      0.00
   18   22   42      1.59      0.00
    1   23   42      5.19      0.00
    3   23   42     -2.69      0.00
    5   23   42     -2.95      0.00
    7   23   42      7.31      0.00
    9   23   42    -11.64      0.00
   11   23   42     -5.10      0.00
   13   23   42    -15.50      0.00
   15   23   42    -11.15      0.00
    0   24   42     -0.41      0.00
    2   24   42      3.69      0.00
    4   24   42      6.97      0.00
    6   24   42      9.08      0.00
    8   24   42      2.78      0.00
   10   24   42      2.70      0.00
   12   24   42      2.74      0.00
   14   24   42     -2.18      0.00
    1   25   42      6.44      0.00
    3   25   42     -5.30      0.00
    5   25   42      1.96      0.00
    7   25   42     -9.38      0.00
    9   25   42    -15.57      0.00
   11   25   42     -5.21      0.00
   13   25   42     -6.16      0.00
    0   26   42     11.75      0.00
    2   26   42      7.01      0.00
    4   26   42      4.32      0.00
    6   26   42     -5.33      0.00
    8   26   42      9.67      0.00
   10   26   42      9.77      0.00
    1   27   42     -5.77      0.00
    3   27   42     -2.60      0.00
    5   27   42     -1.77      0.00
    7   27   42    -16.99      0.00
    9   27   42     -3.05      0.00
    0   28   42     -1.16      0.00
    2   28   42      7.54      0.00
    4   28   42    -11.59      0.00
    2    7   43     -0.24      0.00
    4    7   43     -1.36      0.00
    6    7   43     -2.47      0.00
    3    8   43     18.86      0.00
    5    8   43      9.16      0.00
    7    8   43      3.89      0.00
    0    9   43    -30.60      0.00
    2    9   43     -6.55      0.00
    4    9   43     12.36      0.00
    6    9   43     10.36      0.00
    8    9   43      3.73      0.00
    1   10   43      5.82      0.00
    3   10   43      2.36      0.00
    5   10   43     -0.83      0.00
    7   10   43      7.19      0.00
    9   10   43     -0.96      0.00
    0   11   43      0.98      0.00
    2   11   43      1.16      0.00
    4   11   43      0.55      0.00
    6   11   43    -13.83      0.00
    8   11   43      3.37      0.00
   10   11   43      6.68      0.00
    1   12   43      6.39      0.00
    3   12   43      4.43      0.00
    5   12   43      7.04      0.00
    7   12   43     -3.92      0.00
    9   12   43      4.68      0.00
   11   12   43     -1.32      0.00
    0   13   43     18.00      0.00
    2   13   43     -0.42      0.00
    4   13   43     -3.64      0.00
    6   13   43     -3.58      0.00
    8   13   43     -4.89      0.00
   10   13   43     12.11      0.00
   12   13   43      2.27      0.00
    1   14   43     -9.53      0.00
    3   14   43      5.28      0.00
    5   14   43      6.09      0.00
    7   14   43      0.20      0.00
    9   14   43     -6.36      0.00
   11   14   43      1.32      0.00
   13   14   43     -5.74      0.00
    0   15   43     10.65      0.00
    2   15   43     -5.15      0.00
    4   15   43     11.85      0.00
    6   15   43     -5.41      0.00
    8   15   43      8.93      0.00
   10   15   43      0.03      0.00
   12   15   43      4.16      0.00
   14   15   43      5.04      0.00
    1   16   43    -12.06      0.00
    3   16   43     -1.56      0.00
    5   16   43     -3.22      0.00
    7   16   43     -0.59      0.00
    9   16   43     -4.97      0.00
   11   16   43     -2.43      0.00
   13   16   43      9.00      0.00
   15   16   43     -3.60      0.00
    0   17   43      9.62      0.00
    2   17   43      2.16      0.00
    4   17   43     -7.98      0.00
    6   17   43      4.63      0.00
    8   17   43     -4.18      0.00
   10   17   43      5.15      0.00
   12   17   43     -4.24      0.00
   14   17   43     -7.82      0.00
   16   17   43     -0.33      0.00
    1   18   43      9.76      0.00
    3   18   43     -1.49      0.00
    5   18   43      1.61      0.00
    7   18   43     -2.80      0.00
    9   18   43    -10.51      0.00
   11   18   43      8.02      0.00
   13   18   43     -0.85      0.00
   15   18   43      6.41      0.00
   17   18   43      6.85      0.00
    0   19   43      0.14      0.00
    2   19   43      6.06      0.00
    4   19   43      2.52      0.00
    6   19   43      1.95      0.00
    8   19   43      1.84      0.00
   10   19   43     15.30      0.00
   12   19   43     -1.99      0.00
   14   19   43      6.24      0.00
   16   19   43     -9.74      0.00
   18   19   43      1.27      0.00
    1   20   43    -13.45      0.00
    3   20   43     -5.66      0.00
    5   20   43     -2.43      0.00
    7   20   43    -13.46      0.00
    9   20   43     -1.70      0.00
   11   20   43     -6.84      0.00
   13   20   43     -5.50      0.00
   15   20   43      1.01      0.00
   17   20   43      3.49      0.00
    0   21   43     -0.64      0.00
    2   21   43     10.24      0.00
    4   21   43     -4.61      0.00
    6   21   43      7.75      0.00
    8   21   43      7.29      0.00
   10   21   43      6.23      0.00
   12   21   43      9.38      0.00
   14   21   43     -3.09      0.00
   16   21   43     -6.19      0.00
    1   22   43      0.26      0.00
    3   22   43     -0.22      0.00
    5   22   43      6.29      0.00
    7   22   43     -1.26      0.00
    9   22   43      0.10      0.00
   11   22   43     -6.42      0.00
   13   22   43      0.64      0.00
   15   22   43      4.74      0.00
    0   23   43     13.93      0.00
    2   23   43    -10.76      0.00
    4   23   43     10.42      0.00
    6   23   43    -12.18      0.00
    8   23   43    -12.11      0.00
   10   23   43      3.22      0.00
   12   23   43      2.42      0.00
   14   23   43     -1.19      0.00
    1   24   43     -3.66      0.00
    3   24   43     10.37      0.00
    5   24   43     -0.61      0.00
    7   24   43      7.02      0.00
    9   24   43      4.59      0.00
   11   24   43      8.65      0.00
    0   25   43     -5.67      0.00
    2   25   43     -2.08      0.00
    4   25   43    -13.06      0.00
    6   25   43     -1.78      0.00
    8   25   43      3.36      0.00
   10   25   43      0.67      0.00
    1   26   43     -8.12      0.00
    3   26   43     -0.48      0.00
    5   26   43      3.18      0.00
    7   26   43      8.59      0.00
    0   27   43     -5.39      0.00
    0    0   44     15.37      0.00
    1    1   44    -21.53      0.00
    0    2   44     21.17      0.00
    2    2   44     13.79      0.00
    1    3   44    -18.43      0.00
    3    3   44      8.11      0.00
    0    4   44     -1.48      0.00
    2    4   44     -1.85      0.00
    4    4   44    -14.49      0.00
    1    5   44    -10.22      0.00
    3    5   44     12.03      0.00
    5    5   44     -4.01      0.00
    0    6   44      1.87      0.00
    2    6   44    -25.43      0.00
    4    6   44    -15.04      0.00
    6    6   44     19.04      0.00
    1    7   44      0.31      0.00
    3    7   44     21.86      0.00
    5    7   44     -7.61      0.00
    7    7   44      6.26      0.00
    0    8   44     -7.51      0.00
    2    8   44    -17.89      0.00
    4    8   44     -2.76      0.00
    6    8   44     -9.78      0.00
    8    8   44      3.29      0.00
    1    9   44     11.38      0.00
    3    9   44      5.28      0.00
    5    9   44     -0.37      0.00
    7    9   44      1.07      0.00
    9    9   44     16.28      0.00
    0   10   44    -19.99      0.00
    2   10   44      0.56      0.00
    4   10   44    -13.52      0.00
    6   10   44     -2.88      0.00
    8   10   44     -0.53      0.00
   10   10   44    -14.74      0.00
    1   11   44     14.86      0.00
    3   11   44     -5.44      0.00
    5   11   44     15.59      0.00
    7   11   44      6.61      0.00
    9   11   44     -4.04      0.00
   11   11   44     10.98      0.00
    0   12   44     11.93      0.00
    2   12   44    -18.50      0.00
    4   12   44      0.81      0.00
    6   12   44     -4.12      0.00
    8   12   44     -5.38      0.00
   10   12   44     11.17      0.00
   12   12   44     -3.97      0.00
    1   13   44     10.06      0.00
    3   13   44     11.44      0.00
    5   13   44      3.69      0.00
    7   13   44      1.03      0.00
    9   13   44      3.55      0.00
   11   13   44     -1.98      0.00
   13   13   44     13.19      0.00
    0   14   44    -14.12      0.00
    2   14   44    -12.10      0.00
    4   14   44    -11.98      0.00
    6   14   44     -3.34      0.00
    8   14   44      4.93      0.00
   10   14   44    -21.74      0.00
   12   14   44      8.59      0.00
   14   14   44     -1.19      0.00
    1   15   44     -0.46      0.00
    3   15   44      7.02      0.00
    5   15   44     -1.34      0.00
    7   15   44     -2.23      0.00
    9   15   44     -1.05      0.00
   11   15   44      9.16      0.00
   13   15   44     -0.99      0.00
   15   15   44     -3.63      0.00
    0   16   44     22.05      0.00
    2   16   44    -14.45      0.00
    4   16   44     10.44      0.00
    6   16   44     -2.65      0.00
    8   16   44     11.42      0.00
   10   16   44    -15.70      0.00
   12   16   44      6.47      0.00
   14   16   44     -3.19      0.00
   16   16   44      1.10      0.00
    1   17   44      5.08      0.00
    3   17   44      2.23      0.00
    5   17   44     -2.92      0.00
    7   17   44    -10.89      0.00
    9   17   44     12.16      0.00
   11   17   44      2.23      0.00
   13   17   44      1.80      0.00
   15   17   44      5.10      0.00
   17   17   44    -11.72      0.00
    0   18   44      1.10      0.00
    2   18   44    -10.37      0.00
    4   18   44      4.05      0.00
    6   18   44     -6.34      0.00
    8   18   44      1.00      0.00
   10   18   44     -5.80      0.00
   12   18   44     -4.64      0.00
   14   18   44     -2.86      0.00
   16   18   44      5.31      0.00
    1   19   44      2.63      0.00
    3   19   44      2.70      0.00
    5   19   44      2.01      0.00
    7   19   44      9.81      0.00
    9   19   44      5.31      0.00
   11   19   44      1.71      0.00
   13   19   44     -3.21      0.00
   15   19   44      3.46      0.00
    0   20   44     11.57      0.00
    2   20   44    -11.28      0.00
    4   20   44     -3.08      0.00
    6   20   44     -3.56      0.00
    8   20   44     -6.44      0.00
   10   20   44      3.01      0.00
   12   20   44      6.93      0.00
   14   20   44      7.13      0.00
    1   21   44     11.00      0.00
    3   21   44     -2.04      0.00
    5   21   44     10.23      0.00
    7   21   44      6.14      0.00
    9   21   44     -3.36      0.00
   11   21   44     -1.27      0.00
   13   21   44     -0.11      0.00
    0   22   44      3.56      0.00
    2   22   44      6.06      0.00
    4   22   44      9.24      0.00
    6   22   44     -2.02      0.00
    8   22   44      1.39      0.00
   10   22   44     -2.23      0.00
   12   22   44     -1.41      0.00
    1   23   44     -7.50      0.00
    3   23   44      2.55      0.00
    5   23   44    -15.22      0.00
    7   23   44      8.23      0.00
    9   23   44     -0.60      0.00
    0   24   44    -11.39      0.00
    2   24   44      7.36      0.00
    4   24   44     -5.81      0.00
    6   24   44     -7.56      0.00
    8   24   44      7.09      0.00
    1   25   44      0.94      0.00
    3   25   44     -0.99      0.00
    0    0    0      0.00      0.00
# SQUEEZE RESULTS (Version =  70722)
# Note: Data are Listed for all Voids in the P1 Unit Cell
# i.e. Centre of Gravity, Solvent Accessible Volume,
# Recovered number of Electrons in the Void and
# Details about the Squeezed Material
loop_
  _platon_squeeze_void_nr
  _platon_squeeze_void_average_x
  _platon_squeeze_void_average_y
  _platon_squeeze_void_average_z
  _platon_squeeze_void_volume
  _platon_squeeze_void_count_electrons
  _platon_squeeze_void_content
   1 -0.004 -0.008 -0.004     47029     21535 ' '
# Missing Reflections Below sin(th)/lambda = 0.25
loop_
  _platon_missing_refln_index_h
  _platon_missing_refln_index_k
  _platon_missing_refln_index_l
  _platon_missing_refln_theta
    0    2    6     3.855
    4    5    7     5.789
_platon_squeeze_void_probe_radius                  1.20
_platon_squeeze_details
)
TITL shelx_off_a.res in Im-3m
CELL   38.8730   38.8730   38.8730     90.00     90.00     90.00
SPGR Im-3m
# Solvent Accessible Volume =     46983
# Electrons Found in S.A.V. =     21216
# Note: Atoms in Void are Labelled as Cxxx and Qxxx for all Others
Q101 0.335 0.500 0.000 !       1.88 eA-3
C102 0.264 1.000 0.000 !       1.53 eA-3
C103 0.266 0.898 0.267 !       1.37 eA-3
C104 0.500 0.142 0.142 !       1.33 eA-3
C105 1.000 0.711 0.000 !       1.23 eA-3
C106 1.000 1.002 0.234 !       1.15 eA-3
C107 0.452 0.546 0.454 !       1.05 eA-3
C108 0.500 0.727 0.273 !       1.05 eA-3
C109 0.118 0.547 0.117 !       1.03 eA-3
C110 0.334 0.663 0.337 !       1.02 eA-3
C111 0.515 0.516 0.484 !       1.02 eA-3
C112 0.133 0.133 0.375 !       1.00 eA-3
C113 0.483 0.094 0.094 !       0.99 eA-3
C114 0.225 0.569 0.227 !       0.97 eA-3
C115 0.949 0.999 0.367 !       0.97 eA-3
C116 0.312 0.286 0.076 !       0.97 eA-3
Q117 0.110 0.203 0.203 !       0.96 eA-3
C118 0.008 0.444 0.127 !       0.94 eA-3
C119 0.484 0.547 0.486 !       0.93 eA-3
C120 0.260 0.247 0.096 !       0.91 eA-3
C121 1.000 0.306 0.093 !       0.91 eA-3
C122 0.807 0.593 0.189 !       0.91 eA-3
C123 0.307 0.093 0.689 !       0.91 eA-3
C124 0.758 0.587 0.211 !       0.90 eA-3
C125 0.094 0.094 0.000 !       0.90 eA-3
Q126 0.643 0.645 0.229 !       0.90 eA-3
C127 0.805 0.834 0.166 !       0.89 eA-3
C128 0.070 0.353 0.353 !       0.89 eA-3
C129 0.619 0.939 0.367 !       0.89 eA-3
C130 0.804 0.966 0.268 !       0.89 eA-3
C131 0.571 0.673 0.827 !       0.89 eA-3
C132 0.071 0.173 0.327 !       0.89 eA-3
C133 0.973 0.242-0.001 !       0.89 eA-3
C134 0.184 0.582 0.180 !       0.89 eA-3
C135 0.528 0.497 0.297 !       0.89 eA-3
C136 0.126 0.438 0.475 !       0.88 eA-3
C137 1.000 0.703 0.320 !       0.88 eA-3
C138 0.173 0.953 0.197 !       0.88 eA-3
C139 0.500 0.349 0.189 !       0.88 eA-3
C140 0.428 0.882 0.915 !       0.87 eA-3
C141 0.572 0.118 0.085 !       0.87 eA-3
C142 0.928 0.382 0.415 !       0.87 eA-3
C143 0.088 0.044 0.017 !       0.87 eA-3
C144 0.413 0.382 0.931 !       0.87 eA-3
C145 0.351 0.586 0.000 !       0.87 eA-3
C146 0.093 0.383 0.401 !       0.87 eA-3
C147 0.782 0.304 0.000 !       0.87 eA-3
C148 0.092 0.234 0.234 !       0.86 eA-3
C149 0.617 0.999 0.351 !       0.86 eA-3
C150 0.085 0.023 0.086 !       0.86 eA-3
C151 0.822 0.782 0.079 !       0.85 eA-3
C152 0.950 0.750 0.002 !       0.85 eA-3
C153 0.065 0.186 0.186 !       0.85 eA-3
C154 0.201 0.200 0.584 !       0.85 eA-3
C155 0.375 0.426 0.133 !       0.85 eA-3
C156 0.106 0.715 0.285 !       0.85 eA-3
C157 0.462 0.805 0.241 !       0.84 eA-3
C158 0.042 0.180 0.179 !       0.84 eA-3
C159 0.112 0.469 0.062 !       0.84 eA-3
C160 0.388 0.031 0.438 !       0.84 eA-3
C161 0.540 0.072 0.414 !       0.84 eA-3
C162 0.845 0.308 0.955 !       0.84 eA-3
C163 0.345 0.808 0.455 !       0.84 eA-3
C164 0.655 0.192 0.545 !       0.84 eA-3
Q165 0.306 0.306 0.369 !       0.84 eA-3
C166 0.919 0.528 0.382 !       0.84 eA-3
C167 0.568 0.241 0.203 !       0.84 eA-3
C168 0.845 0.698 0.951 !       0.84 eA-3
C169 0.607 0.594 0.919 !       0.84 eA-3
C170 0.531 0.502 0.211 !       0.84 eA-3
C171 0.307 0.847 0.954 !       0.83 eA-3
C172 0.949 0.102-0.001 !       0.83 eA-3
C173 0.500 0.821 0.179 !       0.83 eA-3
C174 0.283 0.541 0.256 !       0.83 eA-3
C175 0.717 0.459 0.744 !       0.83 eA-3
C176 0.743 0.047 0.740 !       0.83 eA-3
C177 0.257 0.953 0.260 !       0.83 eA-3
C178 0.243 0.547 0.240 !       0.83 eA-3
C179 0.337 0.432 0.432 !       0.83 eA-3
C180 0.037 0.784 0.759 !       0.83 eA-3
C181 0.071 0.795 0.173 !       0.83 eA-3
Q182 0.884 0.649 0.420 !       0.83 eA-3
C183 0.284 0.555 0.204 !       0.83 eA-3
Q184 0.870 0.726 0.758 !       0.83 eA-3
Q185 0.370 0.226 0.258 !       0.83 eA-3
C186 0.405 0.031 0.003 !       0.82 eA-3
C187 0.906 0.484 0.046 !       0.82 eA-3
C188 0.437 0.911 0.138 !       0.82 eA-3
C189 0.425 0.399 0.004 !       0.82 eA-3
C190 0.240 0.783 0.962 !       0.82 eA-3
C191 0.500 0.576 0.465 !       0.82 eA-3
Q192 0.757 0.729 0.868 !       0.82 eA-3
C193 0.062 0.210 0.059 !       0.82 eA-3
C194 0.336 0.430 0.198 !       0.82 eA-3
C195 0.439 0.727 0.274 !       0.81 eA-3
C196 0.220 0.579 0.217 !       0.81 eA-3
C197 0.249 0.343 0.460 !       0.81 eA-3
C198 0.577 0.332 0.836 !       0.81 eA-3
Q199 0.143 0.244 0.143 !       0.81 eA-3
)
;
_shelx_fab_checksum   83324
