# Supplementary material for: Dynamic three-dimensional structures of a metal–organic framework captured with femtosecond serial crystallography
Source: Nat Chem. 2024 Mar 25;16(5):693–9. doi: 10.1038/s41557-024-01460-w (PMC11087265; doi:10.1038/s41557-024-01460-w)
Supplement: Supplementary file 37 — Crystallographic structure factors for the oscillating species; CCDC reference number 2308736. [file 41557_2024_1460_MOESM37_ESM.cif]

 
data_extraploted_map_oscillating
# start Validation Reply Form
_vrf_THETM01_extraploted_map_oscillating 
;
PROBLEM: The value of sine(theta_max)/wavelength is less than 0.575
RESPONSE: To prevent the intensities of the Bragg spots in the low-resolution 
region from exceeding the detector's saturation limit, the X-ray flux had to be 
limited. Consequently, the intensity of the Bragg spots in the high-resolution 
region was insufficient for detection, resulting in the limited resolution.
;
_vrf_PLAT084_extraploted_map_oscillating 
;
PROBLEM: High wR2 Value (i.e. > 0.25) ...................       0.44 Report
RESPONSE: The extrapolated structure factors are derived from the ground-state 
structure factors, the species-associated difference structure factors and the 
photoconversion yield. Generally, when a species contributes minorly to the overall 
data, its associated difference structure factors, extracted from the data, tend to be 
less reliable compared to those with a higher contribution. Consequently, the structure 
factors of Iosc and Itr, which have relatively minor contributions to the overall data, 
are extracted with reduced accuracy. This results in the extrapolated structure factors 
for these two species, Iosc and Itr, exhibiting comparatively higher values. In contrast, 
for Ihot, which makes a dominant contribution to the overall data, the species-associated 
difference structure factors can be extracted with enhanced accuracy. This higher level 
of accuracy leads to a smaller wR2 value for Ihot.
;
# end Validation Reply Form
 
_audit_creation_method            'SHELXL-2018/3'
_shelx_SHELXL_version_number      '2018/3'
_chemical_name_systematic         ?
_chemical_name_common             ?
_chemical_melting_point           ?
_chemical_formula_moiety          'C144 H72 Fe3 N12 O64 Zr12' 
_chemical_formula_sum
 'C144 H72 Fe3 N12 O64 Zr12' 
_chemical_formula_weight          4256.32

loop_
 _atom_type_symbol
 _atom_type_description
 _atom_type_scat_dispersion_real
 _atom_type_scat_dispersion_imag
 _atom_type_scat_source
 'C'  'C'   0.0051   0.0024
 'International Tables Vol C Tables 4.2.6.8 and 6.1.1.4'
 'H'  'H'   0.0000   0.0000
 'International Tables Vol C Tables 4.2.6.8 and 6.1.1.4'
 'N'  'N'   0.0096   0.0048
 'International Tables Vol C Tables 4.2.6.8 and 6.1.1.4'
 'O'  'O'   0.0160   0.0088
 'International Tables Vol C Tables 4.2.6.8 and 6.1.1.4'
 'Fe'  'Fe'   0.3561   1.1184
 'International Tables Vol C Tables 4.2.6.8 and 6.1.1.4'
 'Zr'  'Zr'  -1.4549   0.7529
 'International Tables Vol C Tables 4.2.6.8 and 6.1.1.4'
 
_space_group_crystal_system       cubic
_space_group_IT_number            229
_space_group_name_H-M_alt         'I m -3 m'
_space_group_name_Hall            '-I 4 2 3'
 
_shelx_space_group_comment
;
The symmetry employed for this shelxl refinement is uniquely defined
by the following loop, which should always be used as a source of
symmetry information in preference to the above space-group names.
They are only intended as comments.
;
 
loop_
 _space_group_symop_operation_xyz
 'x, y, z'
 '-x, -y, z'
 '-x, y, -z'
 'x, -y, -z'
 'z, x, y'
 'z, -x, -y'
 '-z, -x, y'
 '-z, x, -y'
 'y, z, x'
 '-y, z, -x'
 'y, -z, -x'
 '-y, -z, x'
 'y, x, -z'
 '-y, -x, -z'
 'y, -x, z'
 '-y, x, z'
 'x, z, -y'
 '-x, z, y'
 '-x, -z, -y'
 'x, -z, y'
 'z, y, -x'
 'z, -y, x'
 '-z, y, x'
 '-z, -y, -x'
 'x+1/2, y+1/2, z+1/2'
 '-x+1/2, -y+1/2, z+1/2'
 '-x+1/2, y+1/2, -z+1/2'
 'x+1/2, -y+1/2, -z+1/2'
 'z+1/2, x+1/2, y+1/2'
 'z+1/2, -x+1/2, -y+1/2'
 '-z+1/2, -x+1/2, y+1/2'
 '-z+1/2, x+1/2, -y+1/2'
 'y+1/2, z+1/2, x+1/2'
 '-y+1/2, z+1/2, -x+1/2'
 'y+1/2, -z+1/2, -x+1/2'
 '-y+1/2, -z+1/2, x+1/2'
 'y+1/2, x+1/2, -z+1/2'
 '-y+1/2, -x+1/2, -z+1/2'
 'y+1/2, -x+1/2, z+1/2'
 '-y+1/2, x+1/2, z+1/2'
 'x+1/2, z+1/2, -y+1/2'
 '-x+1/2, z+1/2, y+1/2'
 '-x+1/2, -z+1/2, -y+1/2'
 'x+1/2, -z+1/2, y+1/2'
 'z+1/2, y+1/2, -x+1/2'
 'z+1/2, -y+1/2, x+1/2'
 '-z+1/2, y+1/2, x+1/2'
 '-z+1/2, -y+1/2, -x+1/2'
 '-x, -y, -z'
 'x, y, -z'
 'x, -y, z'
 '-x, y, z'
 '-z, -x, -y'
 '-z, x, y'
 'z, x, -y'
 'z, -x, y'
 '-y, -z, -x'
 'y, -z, x'
 '-y, z, x'
 'y, z, -x'
 '-y, -x, z'
 'y, x, z'
 '-y, x, -z'
 'y, -x, -z'
 '-x, -z, y'
 'x, -z, -y'
 'x, z, y'
 '-x, z, -y'
 '-z, -y, x'
 '-z, y, -x'
 'z, -y, -x'
 'z, y, x'
 '-x+1/2, -y+1/2, -z+1/2'
 'x+1/2, y+1/2, -z+1/2'
 'x+1/2, -y+1/2, z+1/2'
 '-x+1/2, y+1/2, z+1/2'
 '-z+1/2, -x+1/2, -y+1/2'
 '-z+1/2, x+1/2, y+1/2'
 'z+1/2, x+1/2, -y+1/2'
 'z+1/2, -x+1/2, y+1/2'
 '-y+1/2, -z+1/2, -x+1/2'
 'y+1/2, -z+1/2, x+1/2'
 '-y+1/2, z+1/2, x+1/2'
 'y+1/2, z+1/2, -x+1/2'
 '-y+1/2, -x+1/2, z+1/2'
 'y+1/2, x+1/2, z+1/2'
 '-y+1/2, x+1/2, -z+1/2'
 'y+1/2, -x+1/2, -z+1/2'
 '-x+1/2, -z+1/2, y+1/2'
 'x+1/2, -z+1/2, -y+1/2'
 'x+1/2, z+1/2, y+1/2'
 '-x+1/2, z+1/2, -y+1/2'
 '-z+1/2, -y+1/2, x+1/2'
 '-z+1/2, y+1/2, -x+1/2'
 'z+1/2, -y+1/2, -x+1/2'
 'z+1/2, y+1/2, x+1/2'
 
_cell_length_a                    38.873(5)
_cell_length_b                    38.873(5)
_cell_length_c                    38.873(5)
_cell_angle_alpha                 90
_cell_angle_beta                  90
_cell_angle_gamma                 90
_cell_volume                      58743(20)
_cell_formula_units_Z             4
_cell_measurement_temperature     293(2)
_cell_measurement_reflns_used     3164417
_cell_measurement_theta_min       0.87
_cell_measurement_theta_max       27.90
 
_exptl_crystal_description        cubic
_exptl_crystal_colour             black
_exptl_crystal_density_meas       ?
_exptl_crystal_density_method     ?
_exptl_crystal_density_diffrn     0.481          
_exptl_crystal_F_000              8360
_exptl_transmission_factor_min    ?
_exptl_transmission_factor_max    ?
_exptl_crystal_size_max           ?
_exptl_crystal_size_mid           ?
_exptl_crystal_size_min           ?
_exptl_absorpt_coefficient_mu     0.447
_shelx_estimated_absorpt_T_min    ?
_shelx_estimated_absorpt_T_max    ?
_exptl_absorpt_correction_type    ?
_exptl_absorpt_correction_T_min   ?
_exptl_absorpt_correction_T_max   ?
_exptl_absorpt_process_details    ?
_exptl_absorpt_special_details    ?
_diffrn_ambient_temperature       293(2)
_diffrn_radiation_wavelength      0.82656
_diffrn_radiation_type           'synchrotron'
_diffrn_source                     'PAL-XFEL'
_diffrn_measurement_device_type   'SFX measurement MX-225HS'
_diffrn_measurement_method        'Fixed-target system'
_diffrn_detector_area_resol_mean  ?
_diffrn_reflns_number             4116
_diffrn_reflns_av_unetI/netI      0.0765
_diffrn_reflns_av_R_equivalents   0.0
_diffrn_reflns_limit_h_min        0
_diffrn_reflns_limit_h_max        24
_diffrn_reflns_limit_k_min        0
_diffrn_reflns_limit_k_max        30
_diffrn_reflns_limit_l_min        1
_diffrn_reflns_limit_l_max        43
_diffrn_reflns_theta_min          0.861
_diffrn_reflns_theta_max          27.718
_diffrn_reflns_theta_full         27.718
_diffrn_measured_fraction_theta_max   0.996
_diffrn_measured_fraction_theta_full  0.996
_diffrn_reflns_Laue_measured_fraction_max    0.996
_diffrn_reflns_Laue_measured_fraction_full   0.996
_diffrn_reflns_point_group_measured_fraction_max   0.996
_diffrn_reflns_point_group_measured_fraction_full  0.996
_reflns_number_total              4116
_reflns_number_gt                 3324
_reflns_threshold_expression      'I > 2\s(I)'
_reflns_Friedel_coverage          0.000
_reflns_Friedel_fraction_max      .
_reflns_Friedel_fraction_full     .
 
_reflns_special_details
;
 Reflections were merged by SHELXL according to the crystal
 class for the calculation of statistics and refinement.
 
 Structure factors included contributions from the .fab file.
 
 _reflns_Friedel_fraction is defined as the number of unique
 Friedel pairs measured divided by the number that would be
 possible theoretically, ignoring centric projections and
 systematic absences.
;
 
_computing_data_collection        ?
_computing_cell_refinement        ?
_computing_data_reduction         'CrystFEL (J. Appl. Cryst. 2012) and XPREP (Bruker, 2004)'
_computing_structure_solution     'SHELXT 2018/2 (Sheldrick, 2018)'
_computing_structure_refinement 'SHELXL-2018/3 (Sheldrick, 2018)'
_computing_molecular_graphics     ?
_computing_publication_material   ?
_refine_special_details           ?
_refine_ls_structure_factor_coef  Fsqd
_refine_ls_matrix_type            full
_refine_ls_weighting_scheme       calc
_refine_ls_weighting_details
'w=1/[\s^2^(Fo^2^)+(0.2000P)^2^] where P=(Fo^2^+2Fc^2^)/3'
_atom_sites_solution_primary      ?
_atom_sites_solution_secondary    ?
_atom_sites_solution_hydrogens    geom
_refine_ls_hydrogen_treatment     constr
_refine_ls_extinction_method      none
_refine_ls_extinction_coef        .
_refine_ls_number_reflns          4116
_refine_ls_number_parameters      127
_refine_ls_number_restraints      221
_refine_ls_R_factor_all           0.1504
_refine_ls_R_factor_gt            0.1399
_refine_ls_wR_factor_ref          0.4450
_refine_ls_wR_factor_gt           0.3884
_refine_ls_goodness_of_fit_ref    1.893
_refine_ls_restrained_S_all       2.083
_refine_ls_shift/su_max           0.003
_refine_ls_shift/su_mean          0.000
 
loop_
 _atom_site_label
 _atom_site_type_symbol
 _atom_site_fract_x
 _atom_site_fract_y
 _atom_site_fract_z
 _atom_site_U_iso_or_equiv
 _atom_site_adp_type
 _atom_site_occupancy
 _atom_site_site_symmetry_order  
 _atom_site_calc_flag
 _atom_site_refinement_flags_posn
 _atom_site_refinement_flags_adp
 _atom_site_refinement_flags_occupancy
 _atom_site_disorder_assembly
 _atom_site_disorder_group
O5 O 0.72083(18) 0.81449(15) 0.32815(16) 0.162(2) Uani 1 1 d D U . . .
C6 C 0.750000 0.8300(2) 0.3300(2) 0.166(6) Uani 1 2 d DS TU P . .
O6 O 0.71815(17) 0.71815(17) 0.28185(17) 0.089(3) Uani 1 6 d S TU P . .
C7 C 0.750000 0.85825(13) 0.35825(13) 0.131(4) Uani 1 2 d DS TU P . .
C8 C 0.7805(3) 0.8760(2) 0.3670(2) 0.183(4) Uani 1 1 d D U . . .
H8 H 0.800336 0.870335 0.354904 0.220 Uiso 1 1 calc R U . . .
C9 C 0.7835(3) 0.9022(3) 0.3933(3) 0.176(4) Uani 1 1 d D U . . .
H9 H 0.803957 0.913087 0.399279 0.211 Uiso 1 1 calc R U . . .
C10 C 0.750000 0.90945(16) 0.40945(16) 0.121(3) Uani 1 2 d DS TU P . .
C11 C 0.750000 0.93577(14) 0.43577(14) 0.147(4) Uani 1 2 d S TU P . .
C12 C 0.7496(3) 0.92548(14) 0.47191(14) 0.159(3) Uani 1 1 d D U . . .
C13 C 0.7493(3) 0.89148(17) 0.4820(2) 0.182(4) Uani 1 1 d D U . . .
H13 H 0.749207 0.872316 0.467637 0.218 Uiso 1 1 calc R U . . .
N14 N 0.7519(3) 0.94793(19) 0.500000 0.129(2) Uani 1 2 d DS TU P . .
Zr1 Zr 0.71571(11) 0.78008(11) 0.28429(11) 0.0812(17) Uani 0.413(8) 2 d S TU P . 1
O1 O 0.7147(4) 0.7664(6) 0.2336(6) 0.102(5) Uani 0.413(8) 2 d S TU P . 1
O3 O 0.6642(4) 0.7609(4) 0.2836(5) 0.149(6) Uani 0.413(8) 1 d . U P . 1
Zr2 Zr 0.69995(11) 0.76451(11) 0.30005(11) 0.1080(14) Uani 0.587(8) 2 d S TU P . 2
O2 O 0.6813(2) 0.75147(18) 0.24853(18) 0.098(3) Uani 0.587(8) 2 d S TU P . 2
O4 O 0.6499(3) 0.7449(4) 0.3062(5) 0.182(5) Uani 0.587(8) 1 d . U P . 2
Fe15 Fe 0.7573(4) 1.000000 0.500000 0.055(4) Uani 0.222(14) 4 d S TU P . 3
Fe16 Fe 0.7768(6) 1.000000 0.500000 0.077(3) Uani 0.278(14) 4 d S TU P . 4
 
loop_
 _atom_site_aniso_label
 _atom_site_aniso_U_11
 _atom_site_aniso_U_22
 _atom_site_aniso_U_33
 _atom_site_aniso_U_23
 _atom_site_aniso_U_13
 _atom_site_aniso_U_12
O5 0.169(4) 0.150(4) 0.165(4) -0.086(4) -0.087(4) 0.083(3)
C6 0.160(10) 0.170(8) 0.170(8) -0.099(9) -0.077(8) 0.077(8)
O6 0.089(3) 0.089(3) 0.089(3) -0.038(3) -0.038(3) 0.038(3)
C7 0.244(11) 0.075(3) 0.075(3) -0.040(4) -0.071(5) 0.071(5)
C8 0.310(12) 0.117(5) 0.122(6) -0.070(5) -0.035(7) 0.042(7)
C9 0.215(7) 0.143(6) 0.170(7) -0.039(6) -0.018(6) -0.023(6)
C10 0.223(10) 0.070(3) 0.070(3) 0.014(4) 0.003(3) -0.003(3)
C11 0.323(13) 0.059(3) 0.059(3) -0.006(3) 0.002(4) -0.002(4)
C12 0.370(10) 0.046(3) 0.060(3) -0.019(2) -0.015(4) 0.003(4)
C13 0.405(13) 0.062(3) 0.078(3) 0.014(3) -0.006(5) 0.018(5)
N14 0.234(7) 0.070(4) 0.083(4) 0.000 0.000 0.003(4)
Zr1 0.0811(18) 0.082(2) 0.0811(18) -0.0494(17) -0.0402(17) 0.0494(17)
O1 0.086(9) 0.110(7) 0.110(7) -0.058(10) -0.019(7) 0.019(7)
O3 0.105(8) 0.166(11) 0.176(12) -0.082(10) -0.101(8) 0.062(8)
Zr2 0.1065(15) 0.1111(17) 0.1065(15) -0.0611(15) -0.0506(16) 0.0611(15)
O2 0.099(6) 0.098(4) 0.098(4) -0.045(5) -0.055(4) 0.055(4)
O4 0.093(6) 0.227(12) 0.225(13) 0.039(10) -0.003(7) 0.066(6)
Fe15 0.077(12) 0.040(3) 0.049(3) 0.000 0.000 0.000
Fe16 0.128(10) 0.047(2) 0.054(2) 0.000 0.000 0.000
 
_geom_special_details
;
 All esds (except the esd in the dihedral angle between two l.s. planes)
 are estimated using the full covariance matrix.  The cell esds are taken
 into account individually in the estimation of esds in distances, angles
 and torsion angles; correlations between esds in cell parameters are only
 used when they are defined by crystal symmetry.  An approximate (isotropic)
 treatment of cell esds is used for estimating esds involving l.s. planes.
;
 
loop_
 _geom_bond_atom_site_label_1
 _geom_bond_atom_site_label_2
 _geom_bond_distance
 _geom_bond_site_symmetry_2
 _geom_bond_publ_flag
O5 C6 1.287(8) . ?
O5 Zr1 2.176(5) . ?
O5 Zr2 2.372(6) . ?
C6 C7 1.551(13) . ?
O6 Zr2 2.0613(19) 8_656 ?
O6 Zr2 2.0613(19) 11_566 ?
O6 Zr2 2.0613(19) . ?
O6 Zr1 2.411(7) 8_656 ?
O6 Zr1 2.411(7) 11_566 ?
O6 Zr1 2.411(7) . ?
C7 C8 1.413(12) 42_654 ?
C7 C8 1.414(12) . ?
C8 C9 1.448(11) . ?
C8 H8 0.9300 . ?
C9 C10 1.472(11) . ?
C9 H9 0.9300 . ?
C10 C11 1.447(12) . ?
C11 C12 1.461(7) . ?
C11 C12 1.461(7) 42_654 ?
C12 C13 1.378(8) . ?
C12 N14 1.401(7) . ?
C13 C13 1.403(15) 50_556 ?
C13 H13 0.9300 . ?
N14 Fe15 2.035(7) . ?
N14 Fe15 2.056(8) 89_664 ?
N14 Fe16 2.243(12) . ?
N14 Fe16 2.312(13) 89_664 ?
Zr1 O1 1.00(3) 80_564 ?
Zr1 O1 2.041(16) 11_566 ?
Zr1 O1 2.041(16) . ?
Zr1 O3 2.136(17) . ?
Zr1 O3 2.136(17) 70_656 ?
Zr1 Zr1 2.676(9) 80_564 ?
Zr1 Zr1 2.676(9) 83_654 ?
Zr1 Zr1 3.539(3) 8_656 ?
Zr1 Zr1 3.539(3) 11_566 ?
O1 O1 1.65(2) 80_564 ?
O1 O1 1.65(2) 83_654 ?
Zr2 O4 2.102(14) 70_656 ?
Zr2 O4 2.102(14) . ?
Zr2 O2 2.189(5) 11_566 ?
Zr2 O2 2.189(5) . ?
Zr2 Zr2 3.549(2) 8_656 ?
Zr2 Zr2 3.549(2) 11_566 ?
Fe15 Fe15 0.57(3) 89_664 ?
Fe16 Fe16 2.08(4) 89_664 ?
 
loop_
 _geom_angle_atom_site_label_1
 _geom_angle_atom_site_label_2
 _geom_angle_atom_site_label_3
 _geom_angle
 _geom_angle_site_symmetry_1
 _geom_angle_site_symmetry_3
 _geom_angle_publ_flag
C6 O5 Zr1 114.4(7) . . ?
C6 O5 Zr2 135.4(6) . . ?
O5 C6 O5 136.3(10) . 42_654 ?
O5 C6 C7 111.9(5) . . ?
O5 C6 C7 111.9(5) 42_654 . ?
Zr2 O6 Zr2 118.84(14) 8_656 11_566 ?
Zr2 O6 Zr2 118.84(14) 8_656 . ?
Zr2 O6 Zr2 118.84(14) 11_566 . ?
Zr2 O6 Zr1 25.86(12) 8_656 8_656 ?
Zr2 O6 Zr1 111.3(3) 11_566 8_656 ?
Zr2 O6 Zr1 111.3(3) . 8_656 ?
Zr2 O6 Zr1 111.3(3) 8_656 11_566 ?
Zr2 O6 Zr1 25.86(12) 11_566 11_566 ?
Zr2 O6 Zr1 111.3(3) . 11_566 ?
Zr1 O6 Zr1 94.4(4) 8_656 11_566 ?
Zr1 O6 Zr1 94.4(4) 8_656 . ?
Zr1 O6 Zr1 94.4(4) 11_566 . ?
C8 C7 C8 117.9(9) 42_654 . ?
C8 C7 C6 121.0(4) 42_654 . ?
C8 C7 C6 121.0(4) . . ?
C7 C8 C9 125.5(10) . . ?
C7 C8 H8 117.2 . . ?
C9 C8 H8 117.2 . . ?
C8 C9 C10 111.4(10) . . ?
C8 C9 H9 124.3 . . ?
C10 C9 H9 124.3 . . ?
C11 C10 C9 115.9(5) . 42_654 ?
C11 C10 C9 115.9(5) . . ?
C9 C10 C9 128.3(10) 42_654 . ?
C10 C11 C12 119.1(3) . . ?
C10 C11 C12 119.1(3) . 42_654 ?
C12 C11 C12 121.8(7) . 42_654 ?
C13 C12 N14 112.1(5) . . ?
C13 C12 C11 122.4(6) . . ?
N14 C12 C11 125.3(5) . . ?
C12 C13 C13 106.5(4) . 50_556 ?
C12 C13 H13 126.8 . . ?
C13 C13 H13 126.8 50_556 . ?
C12 N14 C12 102.4(6) . 50_556 ?
C12 N14 Fe15 128.8(3) . . ?
C12 N14 Fe15 128.8(3) 50_556 . ?
C12 N14 Fe15 127.0(4) . 89_664 ?
C12 N14 Fe15 127.0(4) 50_556 89_664 ?
Fe15 N14 Fe15 15.9(9) . 89_664 ?
C12 N14 Fe16 126.2(4) . . ?
C12 N14 Fe16 126.2(4) 50_556 . ?
C12 N14 Fe16 120.9(5) . 89_664 ?
C12 N14 Fe16 120.9(5) 50_556 89_664 ?
Fe15 N14 Fe16 34.7(9) . 89_664 ?
Fe15 N14 Fe16 18.8(2) 89_664 89_664 ?
Fe16 N14 Fe16 54.4(10) . 89_664 ?
O1 Zr1 O1 53.0(9) 80_564 11_566 ?
O1 Zr1 O1 53.0(9) 80_564 . ?
O1 Zr1 O1 88.3(10) 11_566 . ?
O1 Zr1 O3 135.3(6) 80_564 . ?
O1 Zr1 O3 144.4(9) 11_566 . ?
O1 Zr1 O3 83.0(7) . . ?
O1 Zr1 O3 135.3(6) 80_564 70_656 ?
O1 Zr1 O3 83.0(7) 11_566 70_656 ?
O1 Zr1 O3 144.4(9) . 70_656 ?
O3 Zr1 O3 84.3(10) . 70_656 ?
O1 Zr1 O5 110.8(8) 80_564 70_656 ?
O1 Zr1 O5 156.7(9) 11_566 70_656 ?
O1 Zr1 O5 93.3(6) . 70_656 ?
O3 Zr1 O5 58.6(5) . 70_656 ?
O3 Zr1 O5 108.1(5) 70_656 70_656 ?
O1 Zr1 O5 110.8(8) 80_564 . ?
O1 Zr1 O5 93.3(6) 11_566 . ?
O1 Zr1 O5 156.7(9) . . ?
O3 Zr1 O5 108.1(5) . . ?
O3 Zr1 O5 58.6(5) 70_656 . ?
O5 Zr1 O5 76.4(3) 70_656 . ?
O1 Zr1 O6 98.5(11) 80_564 . ?
O1 Zr1 O6 72.7(8) 11_566 . ?
O1 Zr1 O6 72.7(8) . . ?
O3 Zr1 O6 71.8(4) . . ?
O3 Zr1 O6 71.8(4) 70_656 . ?
O5 Zr1 O6 129.9(3) 70_656 . ?
O5 Zr1 O6 129.9(3) . . ?
O1 Zr1 Zr1 41.9(2) 80_564 80_564 ?
O1 Zr1 Zr1 19.2(7) 11_566 80_564 ?
O1 Zr1 Zr1 88.6(6) . 80_564 ?
O3 Zr1 Zr1 162.6(3) . 80_564 ?
O3 Zr1 Zr1 93.8(5) 70_656 80_564 ?
O5 Zr1 Zr1 137.5(4) 70_656 80_564 ?
O5 Zr1 Zr1 85.4(2) . 80_564 ?
O6 Zr1 Zr1 91.11(18) . 80_564 ?
O1 Zr1 Zr1 41.9(2) 80_564 83_654 ?
O1 Zr1 Zr1 88.7(6) 11_566 83_654 ?
O1 Zr1 Zr1 19.2(7) . 83_654 ?
O3 Zr1 Zr1 93.8(5) . 83_654 ?
O3 Zr1 Zr1 162.6(3) 70_656 83_654 ?
O5 Zr1 Zr1 85.4(2) 70_656 83_654 ?
O5 Zr1 Zr1 137.5(4) . 83_654 ?
O6 Zr1 Zr1 91.11(18) . 83_654 ?
Zr1 Zr1 Zr1 82.8(3) 80_564 83_654 ?
O1 Zr1 Zr1 69.7(9) 80_564 8_656 ?
O1 Zr1 Zr1 80.2(6) 11_566 8_656 ?
O1 Zr1 Zr1 29.9(8) . 8_656 ?
O3 Zr1 Zr1 75.2(4) . 8_656 ?
O3 Zr1 Zr1 114.6(4) 70_656 8_656 ?
O5 Zr1 Zr1 111.72(13) 70_656 8_656 ?
O5 Zr1 Zr1 171.35(14) . 8_656 ?
O6 Zr1 Zr1 42.79(18) . 8_656 ?
Zr1 Zr1 Zr1 89.997(1) 80_564 8_656 ?
Zr1 Zr1 Zr1 48.60(17) 83_654 8_656 ?
O1 Zr1 Zr1 69.7(9) 80_564 11_566 ?
O1 Zr1 Zr1 29.9(8) 11_566 11_566 ?
O1 Zr1 Zr1 80.2(6) . 11_566 ?
O3 Zr1 Zr1 114.6(4) . 11_566 ?
O3 Zr1 Zr1 75.2(4) 70_656 11_566 ?
O5 Zr1 Zr1 171.35(14) 70_656 11_566 ?
O5 Zr1 Zr1 111.72(13) . 11_566 ?
O6 Zr1 Zr1 42.79(19) . 11_566 ?
Zr1 Zr1 Zr1 48.60(17) 80_564 11_566 ?
Zr1 Zr1 Zr1 89.997(1) 83_654 11_566 ?
Zr1 Zr1 Zr1 60.0 8_656 11_566 ?
Zr1 O1 O1 97.8(17) 83_654 80_564 ?
Zr1 O1 O1 97.8(17) 83_654 83_654 ?
O1 O1 O1 119.5(4) 80_564 83_654 ?
Zr1 O1 Zr1 118.9(7) 83_654 8_656 ?
O1 O1 Zr1 128.7(14) 80_564 8_656 ?
O1 O1 Zr1 29.2(13) 83_654 8_656 ?
Zr1 O1 Zr1 118.9(7) 83_654 . ?
O1 O1 Zr1 29.2(13) 80_564 . ?
O1 O1 Zr1 128.7(14) 83_654 . ?
Zr1 O1 Zr1 120.2(16) 8_656 . ?
O6 Zr2 O4 92.3(5) . 70_656 ?
O6 Zr2 O4 92.3(5) . . ?
O4 Zr2 O4 70.1(9) 70_656 . ?
O6 Zr2 O2 66.22(18) . 11_566 ?
O6 Zr2 O2 66.22(18) . . ?
O4 Zr2 O2 136.5(5) 70_656 . ?
O4 Zr2 O2 73.4(6) . . ?
O2 Zr2 O2 123.4(5) 11_566 . ?
O6 Zr2 O5 139.2(3) . 70_656 ?
O4 Zr2 O5 124.1(5) 70_656 70_656 ?
O4 Zr2 O5 84.8(4) . 70_656 ?
O2 Zr2 O5 136.4(4) 11_566 70_656 ?
O2 Zr2 O5 74.0(2) . 70_656 ?
O6 Zr2 O5 139.2(3) . . ?
O4 Zr2 O5 84.8(4) 70_656 . ?
O4 Zr2 O5 124.1(5) . . ?
O2 Zr2 O5 74.0(2) 11_566 . ?
O2 Zr2 O5 136.4(4) . . ?
O5 Zr2 O5 69.2(3) 70_656 . ?
O6 Zr2 Zr2 30.58(7) . 8_656 ?
O4 Zr2 Zr2 113.5(4) 70_656 8_656 ?
O4 Zr2 Zr2 79.9(5) . 8_656 ?
O2 Zr2 Zr2 94.00(16) 11_566 8_656 ?
O2 Zr2 Zr2 35.83(17) . 8_656 ?
O5 Zr2 Zr2 109.71(13) 70_656 8_656 ?
O5 Zr2 Zr2 154.8(2) . 8_656 ?
O6 Zr2 Zr2 30.58(7) . 11_566 ?
O4 Zr2 Zr2 79.9(5) 70_656 11_566 ?
O4 Zr2 Zr2 113.5(4) . 11_566 ?
O2 Zr2 Zr2 35.83(17) 11_566 11_566 ?
O2 Zr2 Zr2 94.00(16) . 11_566 ?
O5 Zr2 Zr2 154.8(2) 70_656 11_566 ?
O5 Zr2 Zr2 109.71(13) . 11_566 ?
Zr2 Zr2 Zr2 60.0 8_656 11_566 ?
Zr2 O2 Zr2 108.3(3) . 8_656 ?
Fe15 Fe15 N14 84.1(5) 89_664 51_575 ?
Fe15 Fe15 N14 84.1(6) 89_664 . ?
N14 Fe15 N14 168.3(11) 51_575 . ?
Fe15 Fe15 N14 80.0(5) 89_664 89_664 ?
N14 Fe15 N14 88.98(13) 51_575 89_664 ?
N14 Fe15 N14 88.98(13) . 89_664 ?
Fe15 Fe15 N14 80.0(5) 89_664 43_666 ?
N14 Fe15 N14 88.98(13) 51_575 43_666 ?
N14 Fe15 N14 88.98(13) . 43_666 ?
N14 Fe15 N14 159.9(11) 89_664 43_666 ?
Fe16 Fe16 N14 64.5(6) 89_664 51_575 ?
Fe16 Fe16 N14 64.5(6) 89_664 . ?
N14 Fe16 N14 129.0(12) 51_575 . ?
Fe16 Fe16 N14 61.1(5) 89_664 89_664 ?
N14 Fe16 N14 78.0(4) 51_575 89_664 ?
N14 Fe16 N14 78.0(4) . 89_664 ?
Fe16 Fe16 N14 61.1(5) 89_664 43_666 ?
N14 Fe16 N14 78.0(4) 51_575 43_666 ?
N14 Fe16 N14 78.0(4) . 43_666 ?
N14 Fe16 N14 122.3(11) 89_664 43_666 ?
 
loop_
 _geom_torsion_atom_site_label_1
 _geom_torsion_atom_site_label_2
 _geom_torsion_atom_site_label_3
 _geom_torsion_atom_site_label_4
 _geom_torsion
 _geom_torsion_site_symmetry_1
 _geom_torsion_site_symmetry_2
 _geom_torsion_site_symmetry_3
 _geom_torsion_site_symmetry_4
 _geom_torsion_publ_flag
Zr1 O5 C6 O5 -9.0(2) . . . 42_654 ?
Zr2 O5 C6 O5 10.9(4) . . . 42_654 ?
Zr1 O5 C6 C7 171.0(2) . . . . ?
Zr2 O5 C6 C7 -169.1(4) . . . . ?
O5 C6 C7 C8 -6.6(5) . . . 42_654 ?
O5 C6 C7 C8 173.4(5) 42_654 . . 42_654 ?
O5 C6 C7 C8 173.4(5) . . . . ?
O5 C6 C7 C8 -6.6(5) 42_654 . . . ?
C8 C7 C8 C9 1.2(7) 42_654 . . . ?
C6 C7 C8 C9 -178.8(7) . . . . ?
C7 C8 C9 C10 -2.2(12) . . . . ?
C8 C9 C10 C11 -179.0(6) . . . . ?
C8 C9 C10 C9 1.0(6) . . . 42_654 ?
C9 C10 C11 C12 78.7(7) 42_654 . . . ?
C9 C10 C11 C12 -101.3(7) . . . . ?
C9 C10 C11 C12 -101.3(7) 42_654 . . 42_654 ?
C9 C10 C11 C12 78.7(7) . . . 42_654 ?
C10 C11 C12 C13 0.3(11) . . . . ?
C12 C11 C12 C13 -179.7(11) 42_654 . . . ?
C10 C11 C12 N14 175.3(7) . . . . ?
C12 C11 C12 N14 -4.7(7) 42_654 . . . ?
N14 C12 C13 C13 3.8(9) . . . 50_556 ?
C11 C12 C13 C13 179.4(6) . . . 50_556 ?
C13 C12 N14 C12 -5.8(14) . . . 50_556 ?
C11 C12 N14 C12 178.8(4) . . . 50_556 ?
C13 C12 N14 Fe15 174.4(10) . . . . ?
C11 C12 N14 Fe15 -1.1(16) . . . . ?
C13 C12 N14 Fe15 -165.6(10) . . . 89_664 ?
C11 C12 N14 Fe15 19.0(15) . . . 89_664 ?
C13 C12 N14 Fe16 149.8(10) . . . . ?
C11 C12 N14 Fe16 -25.7(15) . . . . ?
C13 C12 N14 Fe16 -144.0(9) . . . 89_664 ?
C11 C12 N14 Fe16 40.6(13) . . . 89_664 ?
 
_refine_diff_density_max    1.923
_refine_diff_density_min   -0.717
_refine_diff_density_rms    0.101

_shelx_res_file
;
TITL extra_map_SAC3_0d25_wFc_a.res in Im-3m
    extra_map_SAC3_0d25_wFc_a_sq.res
    created by SHELXL-2018/3 at 13:03:39 on 16-Nov-2023
REM Old TITL extra_map_SAC1_1_wFc in Im-3m
REM SHELXT solution in Im-3m: R1 0.844, Rweak 0.186, Alpha 0.135
REM <I/s>   0.000 for    0 systematic absences,  Orientation as input
REM Formula found by SHELXT:  C376 N144 O162 Fe4 Zr15

CELL  0.82656  38.8733  38.8733  38.8733   90.000   90.000   90.000
ZERR    4.000   0.0045   0.0045   0.0045    0.000    0.000    0.000
LATT  2
SYMM -X, -Y, Z
SYMM -X, Y, -Z
SYMM X, -Y, -Z
SYMM Z, X, Y
SYMM Z, -X, -Y
SYMM -Z, -X, Y
SYMM -Z, X, -Y
SYMM Y, Z, X
SYMM -Y, Z, -X
SYMM Y, -Z, -X
SYMM -Y, -Z, X
SYMM Y, X, -Z
SYMM -Y, -X, -Z
SYMM Y, -X, Z
SYMM -Y, X, Z
SYMM X, Z, -Y
SYMM -X, Z, Y
SYMM -X, -Z, -Y
SYMM X, -Z, Y
SYMM Z, Y, -X
SYMM Z, -Y, X
SYMM -Z, Y, X
SYMM -Z, -Y, -X
SFAC C H N O FE ZR
DISP $C  0.00511  0.00239 15.74444!source kissel
DISP $H -0.00002  0.00000  0.66615!source kissel
DISP $N  0.00955  0.00480 28.17579!source kissel
DISP $O  0.01604  0.00875 47.81841!source kissel
DISP $Fe  0.35610  1.11842 5271.23871!source kissel
DISP $Zr -1.45491  0.75288 3671.72661!source kissel
UNIT 576 288 48 256 12 48
L.S. 5 0  243
BOND $H
FMAP 2
acta
PLAN 20
FLAT C6 C7 C8 C9 C10 C11
DFIX 1.39 C7 C8 C8 C9 C9 C10
DFIX 1.27 O5 C6
FLAT C11 C12 C13 N14
DFIX 1.38 C12 C13 C12 N14
SIMU 0.05
DELU 0.05
ISOR 0.02 C10 C11 C12 C13 O1 O2 O3 O4
ISOR 0.01 Fe15 Fe16 O5 C9 N14
ABIN
LIST 3
WGHT    0.200000
FVAR       0.07712   0.41255   0.44314
O5    4    0.720825    0.814493    0.328148    11.00000    0.16925    0.15011 =
         0.16525   -0.08577   -0.08728    0.08300
C6    1    0.750000    0.830035    0.330035    10.50000    0.15988    0.16956 =
         0.16956   -0.09925   -0.07726    0.07726
O6    4    0.718154    0.718154    0.281846    10.16667    0.08875    0.08875 =
         0.08875   -0.03830   -0.03830    0.03830
C7    1    0.750000    0.858252    0.358252    10.50000    0.24398    0.07524 =
         0.07524   -0.04023   -0.07110    0.07110
C8    1    0.780506    0.875985    0.367037    11.00000    0.30979    0.11685 =
         0.12244   -0.07023   -0.03492    0.04213
AFIX  43
H8    2    0.800336    0.870335    0.354904    11.00000   -1.20000
AFIX   0
C9    1    0.783493    0.902212    0.393336    11.00000    0.21481    0.14344 =
         0.16950   -0.03890   -0.01825   -0.02270
AFIX  43
H9    2    0.803957    0.913087    0.399279    11.00000   -1.20000
AFIX   0
C10   1    0.750000    0.909455    0.409455    10.50000    0.22330    0.07011 =
         0.07011    0.01352    0.00287   -0.00287
C11   1    0.750000    0.935772    0.435772    10.50000    0.32272    0.05856 =
         0.05856   -0.00583    0.00154   -0.00154
C12   1    0.749581    0.925480    0.471908    11.00000    0.37011    0.04578 =
         0.05989   -0.01936   -0.01509    0.00332
C13   1    0.749342    0.891480    0.481957    11.00000    0.40477    0.06215 =
         0.07777    0.01417   -0.00649    0.01816
AFIX  43
H13   2    0.749207    0.872316    0.467637    11.00000   -1.20000
AFIX   0
N14   3    0.751937    0.947926    0.500000    10.50000    0.23360    0.07015 =
         0.08260    0.00000    0.00000    0.00318
CONF
MERG 2
PART 1
ZR1   6    0.715712    0.780084    0.284288    20.50000    0.08106    0.08161 =
         0.08106   -0.04935   -0.04017    0.04935
O1    4    0.714686    0.766391    0.233609    20.50000    0.08611    0.10960 =
         0.10960   -0.05787   -0.01893    0.01893
O3    4    0.664233    0.760899    0.283605    21.00000    0.10507    0.16585 =
         0.17565   -0.08234   -0.10124    0.06210
PART 0
PART 2
ZR2   6    0.699951    0.764512    0.300049   -20.50000    0.10647    0.11109 =
         0.10647   -0.06111   -0.05060    0.06111
O2    4    0.681345    0.751466    0.248534   -20.50000    0.09853    0.09782 =
         0.09782   -0.04514   -0.05456    0.05456
O4    4    0.649925    0.744946    0.306158   -21.00000    0.09265    0.22725 =
         0.22550    0.03937   -0.00302    0.06591
PART 0
PART 3
FE15  5    0.757275    1.000000    0.500000    30.12500    0.07705    0.03976 =
         0.04943    0.00000    0.00000    0.00000
PART 0
PART 4
FE16  5    0.776770    1.000000    0.500000   -30.12500    0.12794    0.04734 =
         0.05439    0.00000    0.00000    0.00000
PART 0
MERG 2

HKLF 4


REM  extra_map_SAC3_0d25_wFc_a.res in Im-3m
REM wR2 = 0.4450, GooF = S = 1.893, Restrained GooF = 2.083 for all data
REM R1 = 0.1399 for 3324 Fo > 4sig(Fo) and 0.1504 for all 4116 data
REM 127 parameters refined using 221 restraints

END

WGHT      0.2000      0.0000

REM Highest difference peak  1.923,  deepest hole -0.717,  1-sigma level  0.101
Q1    1   0.8131  1.0000  0.5000  10.25000  0.05    1.78
Q2    1   0.7053  0.7053  0.2947  10.16667  0.05    0.98
Q3    1   0.7289  0.9452  0.5000  10.50000  0.05    0.65
Q4    1   0.6930  0.7544  0.3070  10.50000  0.05    0.51
Q5    1   0.7160  0.8902  0.5000  10.50000  0.05    0.50
Q6    1   0.7162  0.8917  0.4890  11.00000  0.05    0.42
Q7    1   0.7779  0.8897  0.4861  11.00000  0.05    0.41
Q8    1   0.7860  0.8681  0.3624  11.00000  0.05    0.41
Q9    1   0.7500  0.8672  0.3672  10.50000  0.05    0.40
Q10   1   0.6306  0.7155  0.2845  10.50000  0.05    0.40
Q11   1   0.7776  0.9478  0.5000  10.50000  0.05    0.40
Q12   1   0.7266  0.9424  0.4409  11.00000  0.05    0.40
Q13   1   0.7708  0.9024  0.3950  11.00000  0.05    0.40
Q14   1   0.6303  0.7464  0.3275  11.00000  0.05    0.39
Q15   1   0.7764  0.8922  0.4941  11.00000  0.05    0.39
Q16   1   0.7676  0.8719  0.3706  11.00000  0.05    0.38
Q17   1   0.7078  0.8981  0.4636  11.00000  0.05    0.37
Q18   1   0.7918  0.9233  0.3702  11.00000  0.05    0.37
Q19   1   0.6437  0.7870  0.2866  11.00000  0.05    0.37
Q20   1   0.7344  0.8283  0.3214  11.00000  0.05    0.34
;
_shelx_res_checksum   30547

_shelx_hkl_file
;
   1   1   0    0.40    3.79
   2   0   0 9505.43  495.89
   2   1   1 2954.35   88.94
   2   2   0 9246.12  366.07
   2   2   2 2035.82  441.78
   3   1   0  580.98   24.26
   3   2   1   35.83    8.38
   3   3   0  452.15   39.82
   3   3   2  656.82   52.45
   4   0   0 4204.84  292.95
   4   1   1  617.67   41.55
   4   2   0 7387.92  276.26
   4   2   2 6842.58  442.65
   4   3   1  202.88    9.11
   4   3   3  111.14   39.35
   4   4   0 2225.53  240.70
   4   4   2 1768.59  153.02
   4   4   4 9999.00  622.86
   5   1   0  242.83   29.58
   5   2   1   37.62    6.45
   5   3   0   15.95    9.84
   5   3   2  141.06    5.78
   5   4   1  104.36    4.59
   5   4   3   31.77   12.63
   5   5   0  864.49   77.44
   5   5   2 1187.81   68.67
   5   5   4  316.88   11.83
   6   0   0 1298.49  185.66
   6   1   1 1171.20   62.55
   6   2   2 1300.62  112.94
   6   3   1   16.35    6.91
   6   3   3   74.25    5.25
   6   4   0   36.10   14.76
   6   4   2   82.43   13.63
   6   4   4  871.27   72.46
   6   5   1  133.35   10.24
   6   5   3  441.25   17.75
   6   5   5   72.06   21.40
   6   6   0  135.34   38.42
   6   6   2   62.22   37.62
   6   6   4  515.63   90.54
   6   6   6 2414.78  231.59
   7   1   0   30.44   14.96
   7   2   1    0.73    0.33
   7   3   0    3.66    2.06
   7   3   2   10.44    1.06
   7   4   1  140.46   18.15
   7   4   3  117.39    9.17
   7   5   0  270.28   24.79
   7   5   2  225.48   22.07
   7   6   1   20.61    6.85
   7   6   3 1034.92   80.57
   7   6   5  848.40   33.44
   7   7   0 2578.97  157.74
   7   7   2 1285.13  112.61
   7   7   4  813.57   58.56
   7   7   6   77.18    4.52
   8   0   0    3.46    6.65
   8   1   1  480.34   30.71
   8   2   0 1030.54   85.22
   8   2   2  352.71   47.66
   8   3   1  275.86    9.97
   8   3   3   67.40   23.86
   8   4   0  239.97   50.72
   8   4   2 2270.13  223.15
   8   4   4  182.80   36.16
   8   5   1  329.44    8.77
   8   5   3  581.84   20.34
   8   5   5  392.59   37.89
   8   6   0 1120.68   86.48
   8   6   2  760.12  101.31
   8   6   4   41.08    7.58
   8   6   6  264.30   39.29
   8   7   1  103.90    7.05
   8   7   3  569.21   34.50
   8   7   5 1160.69  132.28
   8   7   7  820.08   84.69
   8   8   0  372.52   43.54
   8   8   2  383.95   41.08
   8   8   4  270.21   37.23
   8   8   6 1040.18  108.75
   8   8   8 1823.96  128.69
   9   1   0  397.71   28.45
   9   2   1  124.04   15.95
   9   3   0  122.11    2.73
   9   3   2  280.58    4.65
   9   4   1  424.63   14.76
   9   4   3   53.64   18.35
   9   5   0  259.98   33.44
   9   5   2   18.01    8.91
   9   5   4    0.07    0.07
   9   6   1   23.53    4.05
   9   6   3  203.34    6.12
   9   6   5  347.66   17.55
   9   7   0  733.87   41.21
   9   7   2  434.07   19.81
   9   7   4  174.89   11.63
   9   7   6   74.92    2.19
   9   8   1    6.38    1.06
   9   8   3  650.71   60.49
   9   8   5  860.83   49.26
   9   8   7  577.45   34.43
   9   9   0 4709.84  228.54
   9   9   2 3557.33  116.13
   9   9   4 1253.49   86.95
   9   9   6  308.97   20.41
   9   9   8   65.74    5.32
  10   0   0  849.66  118.99
  10   1   1  199.62   18.41
  10   2   0 3816.04  216.84
  10   2   2   23.07   10.24
  10   3   1  173.56   11.37
  10   3   3  119.59   10.04
  10   4   0 3288.64  206.27
  10   4   2  912.88   66.74
  10   4   4 1873.02  139.66
  10   5   1  153.42    4.65
  10   5   3  489.84   20.07
  10   5   5  659.82   48.66
  10   6   0 1577.28  123.84
  10   6   2  611.56   41.28
  10   6   4   57.30   12.83
  10   6   6   75.25    5.38
  10   7   1   70.13    4.79
  10   7   3  606.97   30.71
  10   7   5  568.21   28.85
  10   7   7  333.43   18.55
  10   8   0  619.00   66.54
  10   8   2  139.59   21.01
  10   8   4   76.71    9.24
  10   8   6   34.03   12.23
  10   8   8  295.61   25.53
  10   9   1   76.64    4.92
  10   9   3  299.00   27.39
  10   9   5  301.32   15.22
  10   9   7  287.50   16.29
  10   9   9   38.09    5.72
  10  10   0  214.58   37.09
  10  10   2  608.36   50.79
  10  10   4  112.27   12.10
  10  10   6  319.01   30.84
  10  10   8  552.66   33.04
  10  10  10  491.44   56.24
  11   1   0  141.52    7.84
  11   2   1  190.51    4.12
  11   3   0  797.42   46.93
  11   3   2  313.29   23.93
  11   4   1   48.92    8.58
  11   4   3  128.16    6.91
  11   5   0  448.96   35.63
  11   5   2  135.14   12.96
  11   5   4    1.79    1.33
  11   6   1   36.29   11.23
  11   6   3   33.83    1.53
  11   6   5   12.63    4.92
  11   7   0  742.18   41.48
  11   7   2  387.14   10.84
  11   7   4  196.23   11.03
  11   7   6    2.86    1.20
  11   8   1   24.33    8.71
  11   8   3   34.77    4.05
  11   8   5   31.91    2.79
  11   8   7  130.55   12.56
  11   9   0  134.48   19.61
  11   9   2  135.61    4.65
  11   9   4   84.89    5.32
  11   9   6   85.68    4.99
  11   9   8    2.59    0.53
  11  10   1   72.99    2.79
  11  10   3   59.29    6.31
  11  10   5  202.88   11.10
  11  10   7   67.40   13.43
  11  10   9   45.87   19.01
  11  11   0  385.61   37.09
  11  11   2  384.62   21.34
  11  11   4  260.78   18.28
  11  11   6  427.82   24.60
  11  11   8  206.27   10.17
  11  11  10    0.13    0.93
  12   0   0  161.07   16.95
  12   1   1  180.74    9.64
  12   2   0 2175.74  129.36
  12   2   2 1445.86   90.34
  12   3   1  282.05   13.29
  12   3   3  258.38   16.88
  12   4   0   67.54   13.43
  12   4   2 1100.87   51.58
  12   4   4   91.73   17.95
  12   5   1   67.27    3.52
  12   5   3  351.51   13.83
  12   5   5  925.64   72.79
  12   6   0  463.85   55.77
  12   6   2 1168.20   53.25
  12   6   4   41.28    4.05
  12   6   6    0.73    0.66
  12   7   1    0.20    0.33
  12   7   3  272.74   13.03
  12   7   5  288.03   28.32
  12   7   7  128.36   11.57
  12   8   0   22.40    3.06
  12   8   2  103.30    5.58
  12   8   4    0.53    0.33
  12   8   6    1.66    2.33
  12   8   8   27.45    2.46
  12   9   1   15.16    0.86
  12   9   3  180.14    7.25
  12   9   5   89.61    6.78
  12   9   7   33.70    3.66
  12   9   9    4.79    1.46
  12  10   0  163.92   18.15
  12  10   2    7.25    1.20
  12  10   4    0.13    0.20
  12  10   6  149.37   18.01
  12  10   8   69.53    9.71
  12  10  10    0.20    0.80
  12  11   1   30.84    2.19
  12  11   3   19.01    1.06
  12  11   5  145.51    8.58
  12  11   7  111.94   10.10
  12  11   9    5.38    4.25
  12  11  11    9.51    4.65
  12  12   0 2797.33  175.36
  12  12   2 1391.82  103.03
  12  12   4  828.26   71.79
  12  12   6  302.25   34.57
  12  12   8  443.31   30.71
  12  12  10    0.33    0.73
  12  12  12   18.48    6.12
  13   1   0  192.91    8.71
  13   2   1  251.07   11.03
  13   3   0   93.26    9.51
  13   3   2  146.44    8.71
  13   4   1  103.83    6.78
  13   4   3   57.03    4.25
  13   5   0 1781.69   81.16
  13   5   2 1132.57   35.36
  13   5   4  477.68   23.27
  13   6   1  111.21    3.92
  13   6   3   23.20    1.40
  13   6   5   47.06    1.86
  13   7   0  206.33   21.07
  13   7   2  244.56    8.91
  13   7   4  186.13    8.11
  13   7   6   14.56    1.46
  13   8   1   62.29    2.66
  13   8   3   19.74    2.26
  13   8   5    1.13    1.00
  13   8   7    3.99    1.26
  13   9   0   27.92    7.91
  13   9   2   36.03    6.85
  13   9   4   14.69    1.26
  13   9   6    0.00    0.07
  13   9   8    1.53    0.73
  13  10   1   35.30    4.92
  13  10   3    1.20    0.33
  13  10   5    1.40    1.13
  13  10   7    0.07    0.13
  13  10   9    5.12    3.26
  13  11   0  585.56   34.97
  13  11   2  258.58   17.48
  13  11   4   40.35    7.38
  13  11   6   40.68    2.92
  13  11   8  105.56    5.65
  13  11  10   65.21    9.37
  13  12   1    8.44    1.13
  13  12   3   19.48    1.46
  13  12   5   69.13    7.38
  13  12   7  320.20   13.76
  13  12   9    2.73    2.13
  13  12  11   18.08    3.99
  13  13   0 1029.08   70.20
  13  13   2  554.39   48.26
  13  13   4  215.57   12.96
  13  13   6   71.46   14.62
  13  13   8  151.16   14.29
  13  13  10  482.07   26.66
  13  13  12  114.60    9.84
  14   0   0 2106.34  140.26
  14   1   1   46.86    2.66
  14   2   0  943.72   69.73
  14   2   2   86.22    8.18
  14   3   1  186.59   17.95
  14   3   3  206.40    9.44
  14   4   0 2820.67  171.50
  14   4   2  740.18   43.67
  14   4   4 1457.50  126.43
  14   5   1   18.68    1.13
  14   5   3  188.25    6.91
  14   5   5  650.77   38.09
  14   6   0  468.90   44.94
  14   6   2   31.38    2.79
  14   6   4   12.50    2.59
  14   6   6   34.37    4.72
  14   7   1    8.11    1.06
  14   7   3  113.67    5.78
  14   7   5  202.81    8.31
  14   7   7  244.89   11.63
  14   8   0  229.93   22.53
  14   8   2   14.62    2.73
  14   8   4    8.24    0.80
  14   8   6   18.35    1.86
  14   8   8    6.71    5.32
  14   9   1   17.55    1.20
  14   9   3   18.15    1.33
  14   9   5   15.16    1.86
  14   9   7   43.81    3.86
  14   9   9   10.50    1.66
  14  10   0  394.52   45.40
  14  10   2  143.78   20.34
  14  10   4   42.41    2.73
  14  10   6   11.83    5.78
  14  10   8   52.05    2.99
  14  10  10  105.49   10.10
  14  11   1    7.05    1.00
  14  11   3    0.60    0.40
  14  11   5    0.20    1.06
  14  11   7  111.87    6.78
  14  11   9   36.43    4.65
  14  11  11   38.49    2.79
  14  12   0 3267.83  212.18
  14  12   2 2399.29  130.75
  14  12   4 1084.78   59.63
  14  12   6 1222.11   67.67
  14  12   8  125.10   12.36
  14  12  10   18.68    4.99
  14  12  12  439.72   24.33
  14  13   1   71.92    3.06
  14  13   3   94.46   11.77
  14  13   5   36.23    4.32
  14  13   7  116.20    8.58
  14  13   9   67.47    8.11
  14  13  11   19.21    1.40
  14  13  13    0.00    0.07
  14  14   0 2860.95  160.67
  14  14   2 5599.32  339.68
  14  14   4 1151.05   87.74
  14  14   6  648.38   54.24
  14  14   8   79.64    8.31
  14  14  10   81.10   11.37
  14  14  12 1053.01   69.20
  14  14  14  644.99   62.88
  15   1   0    6.71    0.53
  15   2   1   11.97    0.93
  15   3   0  587.49   40.88
  15   3   2 1259.74   40.42
  15   4   1   19.14    2.92
  15   4   3  809.98   31.71
  15   5   0  186.33   11.63
  15   5   2  310.50   22.27
  15   5   4  382.22   12.23
  15   6   1   19.08    1.13
  15   6   3  492.77   20.27
  15   6   5  116.33    6.18
  15   7   0  893.34   61.75
  15   7   2  774.81   35.43
  15   7   4  877.91   28.25
  15   7   6  196.23   12.36
  15   8   1    0.07    0.20
  15   8   3   64.15    3.52
  15   8   5   42.88    5.18
  15   8   7    0.66    1.06
  15   9   0   48.66    7.05
  15   9   2   23.93    1.93
  15   9   4    1.40    0.80
  15   9   6    0.00    0.33
  15   9   8  129.42    4.99
  15  10   1    2.19    0.93
  15  10   3   23.33    6.78
  15  10   5    2.13    2.06
  15  10   7  112.41   12.83
  15  10   9   43.54    7.58
  15  11   0  900.18   80.70
  15  11   2  908.89  114.20
  15  11   4  730.28   20.74
  15  11   6   14.23   10.77
  15  11   8    2.19    1.73
  15  11  10  128.89    7.78
  15  12   1   71.92    3.99
  15  12   3    0.33    0.66
  15  12   5    0.07    0.40
  15  12   7    0.00    0.07
  15  12   9    4.59    0.66
  15  12  11   65.88    2.79
  15  13   0 1726.65  116.73
  15  13   2 2552.78  121.45
  15  13   4  503.00   17.48
  15  13   6   21.14    3.46
  15  13   8  161.93    9.11
  15  13  10  365.07   19.54
  15  13  12  252.40   13.23
  15  14   1    4.39    4.05
  15  14   3   13.83    1.86
  15  14   5   47.66    3.26
  15  14   7   34.37    5.72
  15  14   9   25.39    1.60
  15  14  11    3.26    4.12
  15  14  13   43.14    2.26
  15  15   0  179.21   23.93
  15  15   2  645.06   46.73
  15  15   4  461.46   19.34
  15  15   6    0.13    0.33
  15  15   8  176.09   13.89
  15  15  10  442.65   26.39
  15  15  12  511.05   36.29
  15  15  14   76.11    5.92
  16   0   0   34.70   14.16
  16   1   1    4.25    0.66
  16   2   0  960.34   91.80
  16   2   2 1647.68  114.80
  16   3   1  173.89    7.25
  16   3   3  315.75   11.43
  16   4   0    2.73    0.53
  16   4   2  627.97   37.96
  16   4   4  194.10   12.70
  16   5   1   18.41    1.13
  16   5   3   74.65    9.64
  16   5   5  238.17   11.83
  16   6   0  994.97   90.54
  16   6   2  589.89   50.05
  16   6   4  398.44   22.60
  16   6   6 1103.59  105.16
  16   7   1   13.16    3.79
  16   7   3  103.96    2.79
  16   7   5    0.27    0.80
  16   7   7    6.18    1.26
  16   8   0   17.02    4.39
  16   8   2   25.19    2.66
  16   8   4  104.96    9.57
  16   8   6   82.96   12.43
  16   8   8   13.10    7.45
  16   9   1    1.20    1.60
  16   9   3    0.13    0.47
  16   9   5   78.84    2.99
  16   9   7    1.53    1.40
  16   9   9   81.43    5.72
  16  10   0 2048.98  164.99
  16  10   2  244.29   21.40
  16  10   4  419.31   60.16
  16  10   6   10.04    3.19
  16  10   8    2.13    1.13
  16  10  10  110.48   10.37
  16  11   1    0.00    0.33
  16  11   3    0.07    0.33
  16  11   5    3.72    1.86
  16  11   7    1.53    0.66
  16  11   9   19.01    1.66
  16  11  11   16.68    3.79
  16  12   0 1937.04  152.82
  16  12   2  737.99   52.38
  16  12   4  571.74   35.70
  16  12   6   18.41    2.46
  16  12   8   19.61    2.19
  16  12  10  172.17   16.42
  16  12  12  342.54   40.35
  16  13   1    8.24    0.73
  16  13   3   17.42    3.46
  16  13   5    2.26    0.80
  16  13   7    5.78    0.80
  16  13   9   88.87    4.92
  16  13  11   24.06    4.19
  16  13  13   20.01    2.53
  16  14   0  936.08   70.86
  16  14   2  804.00   52.18
  16  14   4  618.40   93.73
  16  14   6  175.62   10.10
  16  14   8    0.86    1.40
  16  14  10  410.41   28.18
  16  14  12  403.03   62.55
  16  14  14  454.41   42.94
  16  15   1    0.80    0.27
  16  15   3    3.46    2.39
  16  15   5   19.74    1.20
  16  15   7   15.82    1.66
  16  15   9   42.74    2.66
  16  15  11   25.66    3.79
  16  15  13    0.47    0.27
  16  15  15    0.00    0.07
  16  16   0 2166.70  139.59
  16  16   2 1499.04  112.01
  16  16   4 1114.96  101.50
  16  16   6  418.72   32.44
  16  16   8    3.39    0.93
  16  16  10   83.29    7.25
  16  16  12  537.70   42.21
  16  16  14  273.60   32.04
  16  16  16  504.73   43.21
  17   1   0  336.02   33.44
  17   2   1  362.21   18.28
  17   3   0  213.25   14.16
  17   3   2  292.42   11.37
  17   4   1  356.03   12.90
  17   4   3  215.84    9.57
  17   5   0 1735.29  111.01
  17   5   2 1801.10   74.45
  17   5   4 1203.83   46.93
  17   6   1  106.49    5.72
  17   6   3   63.08   10.97
  17   6   5  907.16   33.17
  17   7   0   10.30    5.78
  17   7   2   12.63   10.90
  17   7   4   45.80    7.78
  17   7   6  210.79    8.24
  17   8   1    0.07    0.07
  17   8   3   51.78    2.06
  17   8   5   60.09    6.38
  17   8   7    4.65    2.13
  17   9   0  127.56    5.92
  17   9   2  128.96    7.78
  17   9   4    0.47    0.73
  17   9   6    0.00    0.07
  17   9   8   11.17    1.20
  17  10   1    0.93    1.00
  17  10   3   39.95    3.26
  17  10   5    6.71    3.32
  17  10   7    1.00    0.53
  17  10   9   39.68    2.86
  17  11   0  950.70   56.17
  17  11   2  592.34   50.79
  17  11   4  206.07    9.37
  17  11   6   12.63    3.46
  17  11   8   22.14    1.66
  17  11  10   68.87    5.18
  17  12   1    1.79    0.40
  17  12   3   25.39    1.86
  17  12   5   48.53    2.06
  17  12   7    5.38    0.60
  17  12   9   68.33    4.25
  17  12  11  217.43   12.83
  17  13   0  704.55   43.27
  17  13   2 1021.56  137.13
  17  13   4  268.42   12.03
  17  13   6   24.20    1.13
  17  13   8   42.61    2.86
  17  13  10  395.32   27.25
  17  13  12  325.59   16.68
  17  14   1    4.79    1.20
  17  14   3   10.10    0.93
  17  14   5   35.36    2.79
  17  14   7   15.95    1.66
  17  14   9   24.13    1.86
  17  14  11   61.29    5.98
  17  14  13   56.30    4.52
  17  15   0 2493.88  163.86
  17  15   2 1288.92   57.77
  17  15   4  805.59   44.54
  17  15   6   89.74    4.25
  17  15   8   12.16    1.46
  17  15  10  303.58   14.62
  17  15  12  343.34   16.88
  17  15  14  103.17    6.38
  17  16   1    7.18    1.46
  17  16   3   21.40    2.06
  17  16   5    7.64    1.26
  17  16   7    0.13    0.07
  17  16   9    3.92    1.40
  17  16  11    3.86    1.79
  17  16  13    0.40    0.40
  17  16  15   14.36    1.20
  17  17   0  361.81   33.64
  17  17   2  400.44   29.25
  17  17   4  104.23    7.78
  17  17   6    3.26    1.13
  17  17   8  124.24    8.24
  17  17  10  665.20   42.74
  17  17  12  359.09   28.05
  17  17  14  196.36   19.41
  17  17  16   20.54    2.86
  18   0   0  335.69   47.00
  18   1   1    0.86    0.73
  18   2   0  264.90   27.05
  18   2   2  179.21   15.95
  18   3   1   20.01    5.58
  18   3   3  432.08   24.86
  18   4   0 1889.04  107.42
  18   4   2  449.69   27.52
  18   4   4 2187.97  100.84
  18   5   1    0.66    1.13
  18   5   3    8.71    1.00
  18   5   5  144.71   11.83
  18   6   0   93.40    8.77
  18   6   2  105.83    3.59
  18   6   4  325.72   11.97
  18   6   6    8.58    2.39
  18   7   1  159.40   18.28
  18   7   3    0.33    1.13
  18   7   5   46.66    4.52
  18   7   7  118.52   14.42
  18   8   0   14.09    8.64
  18   8   2   21.27    3.72
  18   8   4  242.10   20.67
  18   8   6   31.11    2.99
  18   8   8  709.87   62.09
  18   9   1    0.00    0.13
  18   9   3    0.00    0.07
  18   9   5   60.82    3.52
  18   9   7   63.48    6.71
  18   9   9    1.93    0.47
  18  10   0  638.21   70.46
  18  10   2  531.12   42.41
  18  10   4    1.26    0.73
  18  10   6    6.31    1.86
  18  10   8  304.91   19.14
  18  10  10  497.29   50.19
  18  11   1   21.07    3.26
  18  11   3   12.70    0.93
  18  11   5   13.36    2.19
  18  11   7    9.31    0.73
  18  11   9    8.71    2.92
  18  11  11   83.22    5.32
  18  12   0  336.42   24.53
  18  12   2  339.55   55.70
  18  12   4    1.33    0.47
  18  12   6    6.25    0.73
  18  12   8  331.30   36.63
  18  12  10  544.42   35.50
  18  12  12  850.00   85.82
  18  13   1    3.39    1.33
  18  13   3   34.43    1.46
  18  13   5    0.00    0.07
  18  13   7    4.19    0.73
  18  13   9   35.03    2.33
  18  13  11   99.84    7.98
  18  13  13  107.16    5.58
  18  14   0 1164.61   98.58
  18  14   2 1240.86  145.18
  18  14   4  291.02   20.14
  18  14   6   96.05    8.11
  18  14   8   34.77    2.33
  18  14  10  279.79   26.66
  18  14  12  538.63   53.44
  18  14  14  374.18   46.40
  18  15   1    0.40    0.80
  18  15   3   17.28    1.60
  18  15   5    0.00    0.07
  18  15   7   15.55    1.00
  18  15   9   31.38    1.53
  18  15  11   65.94    3.32
  18  15  13   46.86    2.73
  18  15  15   20.47    1.99
  18  16   0  852.79   62.55
  18  16   2  453.48   28.78
  18  16   4  172.76    7.91
  18  16   6   47.79    2.86
  18  16   8   10.04    1.33
  18  16  10  264.90   37.62
  18  16  12  390.00   28.05
  18  16  14  207.40   27.85
  18  16  16  192.97   23.33
  18  17   1    0.80    1.60
  18  17   3    6.78    0.66
  18  17   5    0.33    0.13
  18  17   7    5.18    0.47
  18  17   9   36.49    3.19
  18  17  11   33.30    1.93
  18  17  13   38.69    2.86
  18  17  15    4.59    0.53
  18  17  17    0.07    0.07
  18  18   0 2240.69  127.89
  18  18   2 1229.69   72.92
  18  18   4  712.93   53.05
  18  18   6  298.93   25.73
  18  18   8   33.97    4.05
  18  18  10   35.36    3.66
  18  18  12    6.78    1.20
  18  18  14   15.55    1.40
  18  18  16   19.08    1.13
  18  18  18   12.96    4.79
  19   1   0   42.14    2.66
  19   2   1  101.11    4.52
  19   3   0  934.48   60.82
  19   3   2 1037.65   57.57
  19   4   1    0.60    0.93
  19   4   3  473.36   18.35
  19   5   0   27.79    7.51
  19   5   2   46.13    7.51
  19   5   4    0.66    0.60
  19   6   1    0.20    0.33
  19   6   3   74.25   10.50
  19   6   5    3.46    0.47
  19   7   0  186.99   15.75
  19   7   2   58.23    4.59
  19   7   4   79.04    3.52
  19   7   6    2.66    0.73
  19   8   1    3.59    0.60
  19   8   3    5.32    0.60
  19   8   5   89.81    2.13
  19   8   7    1.26    0.47
  19   9   0  168.91   10.44
  19   9   2  111.94    6.05
  19   9   4   54.84    7.51
  19   9   6    1.00    0.20
  19   9   8   12.30    0.73
  19  10   1   30.58    1.26
  19  10   3    0.86    0.33
  19  10   5   99.44    2.33
  19  10   7    4.85    0.86
  19  10   9   44.47    2.86
  19  11   0   64.94    4.85
  19  11   2   21.54    3.59
  19  11   4    0.33    0.13
  19  11   6    3.12    1.13
  19  11   8   47.73    3.32
  19  11  10  139.33   13.76
  19  12   1    4.32    0.60
  19  12   3   15.95    2.86
  19  12   5   21.74    1.33
  19  12   7   60.76    3.06
  19  12   9   53.58    3.59
  19  12  11  289.62   12.90
  19  13   0  698.17   63.02
  19  13   2  846.54   44.34
  19  13   4  182.00   10.17
  19  13   6   18.68    1.06
  19  13   8   39.29    2.33
  19  13  10  158.27    9.24
  19  13  12  224.68   11.50
  19  14   1    0.73    0.40
  19  14   3   11.63    2.13
  19  14   5    1.40    0.66
  19  14   7   76.18    3.72
  19  14   9   78.90    5.12
  19  14  11  101.50    4.85
  19  14  13  139.99   12.03
  19  15   0  215.71   22.67
  19  15   2  355.77   31.51
  19  15   4  171.50    8.44
  19  15   6    1.60    0.60
  19  15   8   95.39    4.25
  19  15  10  228.40   11.57
  19  15  12  356.76   37.76
  19  15  14  210.12   11.10
  19  16   1    0.27    0.33
  19  16   3    1.33    0.80
  19  16   5    7.84    1.66
  19  16   7   34.63    7.98
  19  16   9   37.03    3.06
  19  16  11    8.44    2.46
  19  16  13    6.25    0.53
  19  16  15   11.43    4.25
  19  17   0 1168.67   78.70
  19  17   2  714.72   67.27
  19  17   4  404.03   21.60
  19  17   6  119.05    4.92
  19  17   8   22.53    1.60
  19  17  10   16.55    2.46
  19  17  12   60.03    3.86
  19  17  14   17.88    1.60
  19  17  16    4.85    0.53
  19  18   1    0.60    0.33
  19  18   3   11.17    1.79
  19  18   5    4.39    0.86
  19  18   7    2.86    0.47
  19  18   9    0.00    0.07
  19  18  11    3.19    0.53
  19  18  13    4.65    0.53
  19  18  15    0.60    0.27
  19  18  17    1.93    0.47
  19  19   0    5.78    2.73
  19  19   2   51.65    4.99
  19  19   4    0.00    0.07
  19  19   6   13.76    1.46
  19  19   8   12.30    1.06
  19  19  10   40.42    3.39
  19  19  12   44.54    5.52
  19  19  14   11.43    1.86
  19  19  16    3.32    0.73
  19  19  18    6.25    2.86
  20   0   0 1076.40   93.40
  20   1   1    3.59    1.73
  20   2   0    2.46    1.86
  20   2   2  278.46   18.88
  20   3   1    0.00    0.07
  20   3   3   13.63    1.20
  20   4   0  141.59   16.82
  20   4   2    0.93    0.73
  20   4   4    8.71    2.33
  20   5   1    0.73    0.33
  20   5   3   41.68    2.86
  20   5   5   38.16    2.92
  20   6   0    0.07    0.13
  20   6   2  127.96    5.98
  20   6   4   19.94    1.46
  20   6   6  204.54   15.29
  20   7   1    8.44    0.80
  20   7   3   34.83    2.26
  20   7   5  182.87   10.24
  20   7   7  294.54   31.44
  20   8   0  230.73   24.06
  20   8   2   15.55    8.18
  20   8   4   19.88    2.53
  20   8   6  124.84    9.57
  20   8   8  224.02   18.94
  20   9   1   10.30    0.73
  20   9   3   55.24    8.64
  20   9   5  321.66   13.89
  20   9   7  100.77    8.84
  20   9   9   61.09    5.58
  20  10   0    1.06    0.66
  20  10   2    4.79    1.93
  20  10   4    9.97    1.20
  20  10   6  260.31   16.09
  20  10   8  171.77   13.03
  20  10  10  510.25   50.65
  20  11   1    8.18    5.52
  20  11   3   50.05    2.73
  20  11   5   72.92    5.25
  20  11   7   28.32    1.93
  20  11   9    0.27    0.13
  20  11  11   74.98    3.66
  20  12   0  712.66   51.12
  20  12   2  320.00   22.73
  20  12   4  107.09   10.24
  20  12   6   34.50    2.73
  20  12   8  109.48   15.36
  20  12  10  385.35   24.40
  20  12  12  189.45   28.18
  20  13   1    1.40    1.46
  20  13   3   10.24    2.13
  20  13   5   14.62    0.93
  20  13   7   22.80    3.99
  20  13   9   53.18    2.46
  20  13  11  136.34    5.05
  20  13  13  174.23    7.64
  20  14   0  118.19    8.44
  20  14   2   71.59    4.79
  20  14   4   21.34    7.78
  20  14   6   47.13    4.65
  20  14   8  135.81    6.65
  20  14  10  447.83   32.37
  20  14  12  383.42   27.39
  20  14  14  489.24   41.61
  20  15   1    9.51    1.26
  20  15   3    3.52    2.13
  20  15   5   21.07    3.72
  20  15   7    3.46    1.60
  20  15   9   75.05    3.06
  20  15  11   96.32    4.85
  20  15  13  140.46    4.85
  20  15  15   69.46    4.79
  20  16   0  816.96   53.51
  20  16   2  566.82   45.47
  20  16   4  191.98   15.75
  20  16   6   25.46    1.99
  20  16   8   16.02    0.86
  20  16  10   14.76    2.06
  20  16  12   26.59    2.53
  20  16  14   19.81    2.13
  20  16  16    6.05    0.80
  20  17   1    2.92    0.60
  20  17   3    2.53    2.39
  20  17   5    1.40    0.47
  20  17   7    6.45    0.80
  20  17   9   17.62    1.79
  20  17  11   48.92    4.32
  20  17  13   38.42    2.59
  20  17  15   42.74    2.13
  20  17  17   15.89    1.79
  20  18   0  101.57    9.04
  20  18   2   93.53   18.41
  20  18   4    7.64    1.60
  20  18   6    2.66    2.53
  20  18   8   15.69    1.40
  20  18  10    2.06    1.20
  20  18  12    1.86    1.40
  20  18  14    4.79    0.60
  20  18  16    3.39    1.00
  20  18  18    1.73    0.86
  20  19   1    0.00    0.07
  20  19   3    0.07    0.13
  20  19   5    0.53    0.20
  20  19   7    3.86    0.66
  20  19   9   11.10    0.73
  20  19  11   10.24    1.13
  20  19  13   15.09    1.26
  20  19  15    7.45    1.93
  20  19  17    1.99    0.60
  20  19  19    0.00    0.07
  20  20   0 1050.68   96.59
  20  20   2  707.61   55.64
  20  20   4  424.77   26.92
  20  20   6  100.31   11.57
  20  20   8   48.53    7.25
  20  20  10   66.14    6.51
  20  20  12   29.78    4.32
  20  20  14    4.52    1.13
  20  20  16    0.86    1.00
  20  20  18    9.64    1.99
  20  20  20   13.69    5.05
  21   1   0   48.86    3.46
  21   2   1   41.55    5.65
  21   3   0    3.32    1.46
  21   3   2    3.39    1.53
  21   4   1   14.03    1.20
  21   4   3    1.99    1.20
  21   5   0   86.28    5.12
  21   5   2   24.40   10.37
  21   5   4    1.73    0.33
  21   6   1    4.59    0.53
  21   6   3   44.34    2.86
  21   6   5   94.26    1.66
  21   7   0   14.56    1.06
  21   7   2   14.96    0.86
  21   7   4   47.33    2.19
  21   7   6   95.92    2.86
  21   8   1   21.07    1.53
  21   8   3   86.88    3.46
  21   8   5   89.41    3.92
  21   8   7   60.56    3.32
  21   9   0   32.84    2.79
  21   9   2   36.10    2.26
  21   9   4    9.31    2.66
  21   9   6    0.00    0.07
  21   9   8   26.39    2.33
  21  10   1   21.07    1.53
  21  10   3   83.76    3.92
  21  10   5   53.38    2.13
  21  10   7   43.41    1.79
  21  10   9   52.45    2.92
  21  11   0  144.25   10.24
  21  11   2   66.34   10.97
  21  11   4   27.19    1.86
  21  11   6    4.32    0.40
  21  11   8   40.55    3.06
  21  11  10  145.24    5.98
  21  12   1   11.23    0.93
  21  12   3   69.66    3.12
  21  12   5   16.22    1.66
  21  12   7    6.85    3.66
  21  12   9   61.16    3.92
  21  12  11  171.04    6.71
  21  13   0    0.00    0.07
  21  13   2    0.00    0.07
  21  13   4    1.40    0.47
  21  13   6   27.79    1.60
  21  13   8  155.75    6.78
  21  13  10  266.62   24.46
  21  13  12  178.35    9.11
  21  14   1    2.13    2.26
  21  14   3    9.04    4.05
  21  14   5   22.47    3.12
  21  14   7   16.42    1.46
  21  14   9   67.27    2.99
  21  14  11   87.15    3.39
  21  14  13  173.16    8.91
  21  15   0   45.87    8.11
  21  15   2   81.56    8.58
  21  15   4   18.75    1.79
  21  15   6    1.06    0.27
  21  15   8   18.81    0.80
  21  15  10   52.51    2.26
  21  15  12   70.06    3.12
  21  15  14   49.52    2.39
  21  16   1    0.66    1.46
  21  16   3   19.61    1.06
  21  16   5   44.80    4.79
  21  16   7   52.45    2.26
  21  16   9   47.73    2.26
  21  16  11   55.51    2.46
  21  16  13   20.21    2.13
  21  16  15   14.89    0.86
  21  17   0   26.46    1.79
  21  17   2    8.64    1.00
  21  17   4    0.13    0.20
  21  17   6    3.32    0.86
  21  17   8    8.71    1.13
  21  17  10    8.91    1.46
  21  17  12    9.64    1.13
  21  17  14   23.33    1.40
  21  17  16   10.37    0.80
  21  18   1    0.20    0.20
  21  18   3   12.70    1.00
  21  18   5   24.20    1.40
  21  18   7   24.86    1.33
  21  18   9   12.23    0.53
  21  18  11    1.33    0.20
  21  18  13    2.73    1.00
  21  18  15    0.66    0.66
  21  18  17    0.07    0.13
  21  19   0  335.96   25.53
  21  19   2  305.91   30.25
  21  19   4  134.61    9.57
  21  19   6   61.42    3.32
  21  19   8   37.96    1.46
  21  19  10   10.64    0.53
  21  19  12    0.47    0.53
  21  19  14    0.33    0.13
  21  19  16   16.62    1.20
  21  19  18   13.83    1.53
  21  20   1    5.58    1.40
  21  20   3    2.33    0.60
  21  20   5    6.51    1.33
  21  20   7    3.32    0.53
  21  20   9    1.86    0.27
  21  20  11    0.27    0.13
  21  20  13    2.33    0.40
  21  20  15    8.04    3.26
  21  20  17    1.46    0.60
  21  20  19    1.66    0.66
  21  21   0    3.32    1.53
  21  21   2   14.96    1.86
  21  21   4   19.48    2.06
  21  21   6    6.71    1.06
  21  21   8    0.60    1.06
  21  21  10    0.66    0.33
  21  21  12   11.90    0.86
  21  21  14    1.53    0.66
  21  21  16    0.86    0.47
  21  21  18   20.34    2.66
  21  21  20   23.73    2.26
  22   0   0   18.61    3.32
  22   1   1    0.20    0.27
  22   2   0   15.36    2.79
  22   2   2  128.09   12.03
  22   3   1    4.45    1.53
  22   3   3   66.67    5.12
  22   4   0    1.06    0.47
  22   4   2    0.53    1.06
  22   4   4   71.33   21.80
  22   5   1    7.18    0.53
  22   5   3  132.08    8.31
  22   5   5  300.79   18.61
  22   6   0  131.02   14.03
  22   6   2   49.06    9.37
  22   6   4   28.72    3.19
  22   6   6    1.86    0.80
  22   7   1   14.49    1.40
  22   7   3  126.57    8.77
  22   7   5  257.92   37.42
  22   7   7  421.84   23.27
  22   8   0   42.68    4.39
  22   8   2   59.49    3.06
  22   8   4   23.33    1.99
  22   8   6  105.56    5.45
  22   8   8  335.03   34.37
  22   9   1   22.34    2.53
  22   9   3  123.24    8.04
  22   9   5  264.17   22.34
  22   9   7  130.29    6.65
  22   9   9   47.93    6.12
  22  10   0   78.17   10.90
  22  10   2   48.39    3.46
  22  10   4   13.29    2.92
  22  10   6   23.33    2.33
  22  10   8  193.44   21.07
  22  10  10   94.99   13.89
  22  11   1    4.99    1.33
  22  11   3  157.67    8.38
  22  11   5  123.11    6.78
  22  11   7   32.97    1.79
  22  11   9    0.40    0.13
  22  11  11   20.07    1.26
  22  12   0    1.33    0.53
  22  12   2    6.65    1.33
  22  12   4   32.17    3.39
  22  12   6   43.21    4.39
  22  12   8  124.37    9.11
  22  12  10  167.18   12.10
  22  12  12  327.71   31.77
  22  13   1    3.12    3.72
  22  13   3   18.94    1.73
  22  13   5   18.94    2.19
  22  13   7    0.53    0.20
  22  13   9   21.47    1.20
  22  13  11   53.58    4.19
  22  13  13  101.04    5.12
  22  14   0   80.90    5.45
  22  14   2   27.12    2.46
  22  14   4    6.38    1.73
  22  14   6    0.33    0.47
  22  14   8   35.10    1.60
  22  14  10   19.74    1.73
  22  14  12   27.65    1.79
  22  14  14    1.26    0.53
  22  15   1    7.11    1.53
  22  15   3    0.40    0.27
  22  15   5    1.60    0.47
  22  15   7    8.44    0.93
  22  15   9   40.08    1.73
  22  15  11   54.31    3.59
  22  15  13   58.83    3.12
  22  15  15   42.54    3.59
  22  16   0    5.65    1.20
  22  16   2   18.15    2.92
  22  16   4    4.65    0.80
  22  16   6    2.79    0.40
  22  16   8    3.72    0.40
  22  16  10    7.18    0.80
  22  16  12    0.60    0.27
  22  16  14    4.45    1.73
  22  16  16    4.59    1.26
  22  17   1    1.33    1.60
  22  17   3    8.44    1.20
  22  17   5    3.12    0.66
  22  17   7   12.83    2.13
  22  17   9   54.04    2.66
  22  17  11   51.65    9.11
  22  17  13   39.15    3.06
  22  17  15   24.06    1.99
  22  17  17   25.59    2.06
  22  18   0  215.04   22.73
  22  18   2  158.07    6.71
  22  18   4   50.05    3.12
  22  18   6   12.63    1.20
  22  18   8    8.38    0.93
  22  18  10    3.86    1.00
  22  18  12    0.66    0.40
  22  18  14    0.66    0.66
  22  18  16    0.33    0.13
  22  18  18   10.97    1.73
  22  19   1    3.92    1.00
  22  19   3    1.46    0.33
  22  19   5    7.64    0.73
  22  19   7    6.45    0.66
  22  19   9    4.45    0.47
  22  19  11    7.91    0.93
  22  19  13   13.56    1.79
  22  19  15    8.51    1.06
  22  19  17    4.39    1.06
  22  19  19   18.41    2.46
  22  20   0    2.73    0.73
  22  20   2    1.99    0.53
  22  20   4   16.75    1.60
  22  20   6    5.98    0.66
  22  20   8    2.19    0.53
  22  20  10    0.73    0.66
  22  20  12    1.73    0.53
  22  20  14    1.00    0.33
  22  20  16    3.79    0.93
  22  20  18   34.43    3.66
  22  20  20  147.24   13.89
  22  21   1    7.58    1.46
  22  21   3    0.07    0.13
  22  21   5    6.98    1.26
  22  21   7    0.00    0.07
  22  21   9    0.07    0.13
  22  21  11    0.00    0.07
  22  21  13    8.64    1.46
  22  21  15    3.46    0.60
  22  21  17    1.99    0.60
  22  21  19    2.46    0.66
  22  21  21    0.33    0.27
  22  22   0   68.60   14.56
  22  22   2   41.88    4.65
  22  22   4   51.45    5.92
  22  22   6   20.67    3.46
  22  22   8   75.51   15.55
  22  22  10  240.70   21.54
  22  22  12   63.62    8.84
  22  22  14   91.07    8.64
  22  22  16    4.05    0.93
  22  22  18    6.78    1.73
  22  22  20   21.67    4.85
  22  22  22    8.64    3.92
  23   1   0  125.04   30.11
  23   2   1   10.50    2.66
  23   3   0   10.17    1.66
  23   3   2   14.96    3.46
  23   4   1    5.05    0.60
  23   4   3   63.95    2.86
  23   5   0   51.05    2.59
  23   5   2   91.00    2.86
  23   5   4  118.85    4.45
  23   6   1    7.05    0.40
  23   6   3  118.12    9.64
  23   6   5  148.70    9.71
  23   7   0   48.86    2.99
  23   7   2   17.68    1.13
  23   7   4    8.97    0.60
  23   7   6   30.98    6.51
  23   8   1   39.42    2.59
  23   8   3  166.38    6.65
  23   8   5  227.07    7.78
  23   8   7   53.31    1.79
  23   9   0   10.04    1.26
  23   9   2   24.86    1.46
  23   9   4   58.03    4.19
  23   9   6   14.49    0.53
  23   9   8   14.03    4.19
  23  10   1   18.88    1.00
  23  10   3  153.22    6.12
  23  10   5  183.07    7.51
  23  10   7   39.42    2.86
  23  10   9   40.88    3.79
  23  11   0   17.48    1.20
  23  11   2   28.25    7.31
  23  11   4    4.32    2.92
  23  11   6   12.43    0.86
  23  11   8   35.90    1.06
  23  11  10   64.01    2.53
  23  12   1    6.05    1.20
  23  12   3   45.73    2.59
  23  12   5   47.40    4.45
  23  12   7    0.80    0.73
  23  12   9    4.72    0.40
  23  12  11   48.13    2.19
  23  13   0    8.04    2.79
  23  13   2    0.13    0.60
  23  13   4    2.39    0.60
  23  13   6    6.51    0.47
  23  13   8   22.20    1.73
  23  13  10   18.61    1.86
  23  13  12   13.03    0.73
  23  14   1    0.20    0.47
  23  14   3    5.38    1.00
  23  14   5   15.09    3.39
  23  14   7    6.25    0.60
  23  14   9   36.23    2.39
  23  14  11   34.57    2.06
  23  14  13    5.18    0.40
  23  15   0   60.03    5.72
  23  15   2   63.48    3.39
  23  15   4   33.10    2.53
  23  15   6   25.86    1.40
  23  15   8   17.55    1.79
  23  15  10   15.02    1.06
  23  15  12    2.53    0.40
  23  15  14    3.26    0.53
  23  16   1    0.07    0.07
  23  16   3    7.51    0.66
  23  16   5   25.79    1.26
  23  16   7   50.72    1.66
  23  16   9   41.01    1.20
  23  16  11   24.40    1.06
  23  16  13   20.07    1.46
  23  16  15    2.13    1.00
  23  17   0    3.32    0.66
  23  17   2    5.98    0.86
  23  17   4    5.52    1.60
  23  17   6    4.65    1.13
  23  17   8    4.25    1.00
  23  17  10    1.60    0.40
  23  17  12    0.07    0.07
  23  17  14   12.83    0.86
  23  17  16   16.29    1.66
  23  18   1    6.98    0.73
  23  18   3   15.89    2.13
  23  18   5   34.43    2.73
  23  18   7   58.43    2.86
  23  18   9   30.38    1.40
  23  18  11    1.33    1.00
  23  18  13    2.13    0.40
  23  18  15    0.86    1.13
  23  18  17   16.75    1.26
  23  19   0    8.44    1.13
  23  19   2   21.87    2.19
  23  19   4   25.53    1.40
  23  19   6   10.90    1.93
  23  19   8    0.53    0.33
  23  19  10    1.46    0.40
  23  19  12   11.97    1.13
  23  19  14    0.53    0.20
  23  19  16   10.10    1.00
  23  19  18   40.48    2.06
  23  20   1    1.60    0.53
  23  20   3   15.89    1.46
  23  20   5   57.77    3.19
  23  20   7   51.78    3.72
  23  20   9   13.16    0.80
  23  20  11    1.20    0.27
  23  20  13    1.00    0.33
  23  20  15    2.46    0.80
  23  20  17    8.31    1.33
  23  20  19   11.10    2.66
  23  21   0   17.95    3.52
  23  21   2   33.70    2.46
  23  21   4   13.56    1.20
  23  21   6   46.60    9.97
  23  21   8  102.44    5.32
  23  21  10  117.59    5.85
  23  21  12  117.13    5.72
  23  21  14   27.39    1.99
  23  21  16    0.07    0.13
  23  21  18   15.36    3.79
  23  21  20   14.23    1.79
  23  22   1    1.13    0.60
  23  22   3    5.45    3.19
  23  22   5    7.91    1.06
  23  22   7    8.18    1.06
  23  22   9    3.59    1.26
  23  22  11    0.00    0.07
  23  22  13    1.66    0.27
  23  22  15    0.53    0.40
  23  22  17    4.99    1.20
  23  22  19    3.12    0.73
  23  22  21    8.51    1.26
  23  23   0  309.83   22.87
  23  23   2   85.68    8.18
  23  23   4   44.94    4.59
  23  23   6    6.12    0.93
  23  23   8   27.39    2.39
  23  23  10  100.37    5.85
  23  23  12   55.31    3.46
  23  23  14   11.57    2.26
  23  23  16    0.07    0.27
  23  23  18   26.86    2.46
  23  23  20   24.20    2.86
  23  23  22    0.53    0.47
  24   0   0  129.09   24.06
  24   1   1   16.75    1.33
  24   2   0   72.52    5.72
  24   2   2    6.65    1.60
  24   3   1   35.36    1.99
  24   3   3  100.18   11.10
  24   4   0   29.78    5.98
  24   4   2   86.48    7.11
  24   4   4  234.58   19.21
  24   5   1   34.97    1.73
  24   5   3  167.18    9.90
  24   5   5  292.35   19.68
  24   6   0   26.66    1.73
  24   6   2    8.24    0.60
  24   6   4    3.79    0.60
  24   6   6    0.20    0.20
  24   7   1    8.44    1.13
  24   7   3  133.01    7.38
  24   7   5  130.02    9.11
  24   7   7  109.22    8.77
  24   8   0   45.33    4.12
  24   8   2   37.76    2.59
  24   8   4   35.96    2.53
  24   8   6    0.27    0.20
  24   8   8   10.97    1.73
  24   9   1   50.32    2.73
  24   9   3  202.68    9.17
  24   9   5  210.59   11.23
  24   9   7   88.74    5.78
  24   9   9  144.71    8.38
  24  10   0   25.66    4.32
  24  10   2    3.99    1.00
  24  10   4    1.33    0.47
  24  10   6   37.03    3.66
  24  10   8   27.59    2.73
  24  10  10   15.49    3.59
  24  11   1   20.74    6.71
  24  11   3  140.66    6.65
  24  11   5  140.26    6.45
  24  11   7   22.27    1.99
  24  11   9    5.72    0.53
  24  11  11    1.06    0.73
  24  12   0    9.24    2.13
  24  12   2   18.35    6.05
  24  12   4    1.73    0.40
  24  12   6   12.96    1.40
  24  12   8    1.79    0.86
  24  12  10    1.53    0.47
  24  12  12    3.46    0.80
  24  13   1    0.07    0.07
  24  13   3    7.51    5.38
  24  13   5    9.77    1.06
  24  13   7    0.27    0.27
  24  13   9    3.19    0.33
  24  13  11    8.04    0.60
  24  13  13    7.58    1.00
  24  14   0  235.38   15.89
  24  14   2   93.59    6.65
  24  14   4   61.29    4.59
  24  14   6    9.31    1.33
  24  14   8    7.58    0.66
  24  14  10    3.52    0.40
  24  14  12    9.90    1.06
  24  14  14   21.34    1.93
  24  15   1    3.12    1.13
  24  15   3   15.75    1.00
  24  15   5    7.71    0.60
  24  15   7    3.86    0.60
  24  15   9   12.96    0.73
  24  15  11   19.14    1.20
  24  15  13    0.07    0.07
  24  15  15    0.93    0.33
  24  16   0   30.91    3.06
  24  16   2   20.47    1.79
  24  16   4    4.79    0.73
  24  16   6   12.03    1.00
  24  16   8    6.91    0.53
  24  16  10    0.80    0.27
  24  16  12    4.25    0.60
  24  16  14    2.39    0.47
  24  16  16    1.46    0.86
  24  17   1    5.72    0.86
  24  17   3   28.58    2.06
  24  17   5   75.98    4.05
  24  17   7   16.02    1.33
  24  17   9   26.99    2.79
  24  17  11    5.85    0.53
  24  17  13    2.53    0.40
  24  17  15    2.53    2.92
  24  17  17    1.93    0.80
  24  18   0   72.06   10.90
  24  18   2   28.92    5.78
  24  18   4   60.09    6.65
  24  18   6   18.81    1.79
  24  18   8    4.45    0.60
  24  18  10    1.33    0.33
  24  18  12    8.77    1.93
  24  18  14    1.46    0.40
  24  18  16    7.18    1.00
  24  18  18   16.95    2.06
  24  19   1    0.60    0.47
  24  19   3   39.22    2.86
  24  19   5   39.55    3.66
  24  19   7  103.43    4.52
  24  19   9    5.05    1.86
  24  19  11    1.66    0.40
  24  19  13    2.46    0.47
  24  19  15    5.85    0.66
  24  19  17    0.86    0.33
  24  19  19    0.47    0.47
  24  20   0   25.99    3.72
  24  20   2   19.81    6.12
  24  20   4    0.86    0.20
  24  20   6    3.12    0.53
  24  20   8   23.73    4.59
  24  20  10   43.14    4.45
  24  20  12  165.85    8.38
  24  20  14   33.90    3.59
  24  20  16    0.33    0.47
  24  20  18   19.94    5.32
  24  20  20   48.26    5.05
  24  21   1    3.32    0.66
  24  21   3    8.71    0.93
  24  21   5   52.58    2.46
  24  21   7   25.53    2.06
  24  21   9    3.12    0.47
  24  21  11    2.39    0.33
  24  21  13    1.66    0.27
  24  21  15    0.60    0.20
  24  21  17   25.79    3.06
  24  21  19    1.06    0.86
  24  21  21    0.73    0.33
  24  22   0  330.71   28.25
  24  22   2  146.44   10.97
  24  22   4   40.55    4.25
  24  22   6   12.43    1.06
  24  22   8    1.20    0.40
  24  22  10   35.90    3.92
  24  22  12   73.39    4.72
  24  22  14   41.28    2.53
  24  22  16    0.53    0.73
  24  22  18   30.11    2.39
  24  22  20   36.43    4.92
  24  22  22   43.34    5.85
  24  23   1    7.38    1.40
  24  23   3    1.53    1.06
  24  23   5    0.60    0.20
  24  23   7    7.25    1.66
  24  23   9    2.33    0.53
  24  23  11    1.13    0.66
  24  23  13    0.00    0.07
  24  23  15    1.33    0.33
  24  23  17    0.00    0.07
  24  23  19    2.92    0.60
  24  23  21   10.04    1.33
  24  23  23    6.31    1.13
  24  24   0    2.06    1.26
  24  24   2    1.46    0.60
  24  24   4   10.97    1.73
  24  24   6   53.91    6.45
  24  24   8   42.68    6.65
  24  24  10  120.72   16.95
  24  24  12  254.79   17.62
  24  24  14  110.55    6.78
  24  24  16    2.06    0.73
  24  24  18   25.59    2.53
  24  24  20   24.60    3.86
  24  24  22   49.12    4.79
  24  24  24   11.43    4.92
  25   1   0   12.43    1.60
  25   2   1    3.52    1.00
  25   3   0   86.75    6.85
  25   3   2  166.65    7.25
  25   4   1   11.37    1.26
  25   4   3  198.82    6.91
  25   5   0   20.01    1.26
  25   5   2   14.09    5.58
  25   5   4   42.01    5.52
  25   6   1   15.02    0.93
  25   6   3  193.97    7.45
  25   6   5   39.82    1.46
  25   7   0   73.85    3.46
  25   7   2   70.26    2.92
  25   7   4   50.19    2.86
  25   7   6  101.50    3.12
  25   8   1   26.12    1.00
  25   8   3  220.89   10.70
  25   8   5   74.38    4.19
  25   8   7  123.04    3.86
  25   9   0    8.97    1.40
  25   9   2    2.99    0.53
  25   9   4    1.13    0.53
  25   9   6    5.52    0.40
  25   9   8   11.10    0.53
  25  10   1    5.05    1.00
  25  10   3  150.63   11.50
  25  10   5   91.40    5.18
  25  10   7   58.96    2.33
  25  10   9    5.85    0.47
  25  11   0   27.39    3.39
  25  11   2   21.01    2.46
  25  11   4    4.52    1.06
  25  11   6    0.00    0.07
  25  11   8    1.00    1.13
  25  11  10    0.80    0.27
  25  12   1    0.20    0.20
  25  12   3   44.54    1.86
  25  12   5    3.19    0.40
  25  12   7    1.66    1.66
  25  12   9    4.45    0.93
  25  12  11    5.12    0.40
  25  13   0   76.78    4.85
  25  13   2   35.23    7.38
  25  13   4   27.45    1.79
  25  13   6   16.35    1.06
  25  13   8    8.44    1.86
  25  13  10    0.53    0.13
  25  13  12    3.06    0.60
  25  14   1    1.66    0.93
  25  14   3   10.57    1.53
  25  14   5    7.84    1.60
  25  14   7    6.58    1.06
  25  14   9    3.19    0.27
  25  14  11    1.86    1.00
  25  14  13    3.92    0.80
  25  15   0   21.40    2.66
  25  15   2   20.87    1.73
  25  15   4   20.14    1.33
  25  15   6   10.50    0.86
  25  15   8    2.86    0.33
  25  15  10    0.00    0.07
  25  15  12    0.20    0.47
  25  15  14    1.40    0.53
  25  16   1    3.59    1.26
  25  16   3   20.81    1.40
  25  16   5   56.50    3.12
  25  16   7   39.49    3.46
  25  16   9   10.97    1.60
  25  16  11    1.13    0.20
  25  16  13    1.06    0.33
  25  16  15    0.27    0.33
  25  17   0  206.40   13.63
  25  17   2   91.87    6.38
  25  17   4   68.20    9.31
  25  17   6   23.20    1.53
  25  17   8    2.06    0.80
  25  17  10    1.40    0.33
  25  17  12    6.85    0.40
  25  17  14    7.91    0.73
  25  17  16    5.45    0.93
  25  18   1   10.24    0.86
  25  18   3   65.41    3.72
  25  18   5  116.59   10.70
  25  18   7   60.16    3.46
  25  18   9   18.21    1.06
  25  18  11    3.39    0.40
  25  18  13    2.66    0.33
  25  18  15    0.20    0.20
  25  18  17    9.64    1.60
  25  19   0  118.32   10.57
  25  19   2   84.35    4.72
  25  19   4   30.18    4.32
  25  19   6    0.13    0.13
  25  19   8   18.94    1.06
  25  19  10   67.14    3.19
  25  19  12   66.01    2.59
  25  19  14   20.01    1.33
  25  19  16    0.60    0.40
  25  19  18   10.90    1.86
  25  20   1    0.40    0.40
  25  20   3   59.96    3.39
  25  20   5  123.51    8.24
  25  20   7  119.05    6.45
  25  20   9   13.43    1.86
  25  20  11    3.66    0.86
  25  20  13    0.27    0.20
  25  20  15    5.65    0.66
  25  20  17    1.73    0.66
  25  20  19    9.11    0.73
  25  21   0  108.15   12.56
  25  21   2  122.71   10.44
  25  21   4   61.69    3.72
  25  21   6    6.71    0.93
  25  21   8   35.90    2.39
  25  21  10  112.61    6.45
  25  21  12  111.34    4.19
  25  21  14   33.97    1.66
  25  21  16    3.12    1.79
  25  21  18    0.00    0.07
  25  21  20   15.36    1.06
  25  22   1   19.74    1.66
  25  22   3   15.69    2.06
  25  22   5   49.06    2.99
  25  22   7   36.83    2.59
  25  22   9   16.62    4.32
  25  22  11   12.76    1.60
  25  22  13    1.66    0.53
  25  22  15    0.00    0.07
  25  22  17   12.36    2.33
  25  22  19    1.40    0.33
  25  22  21   10.30    0.80
  25  23   0    0.66    0.66
  25  23   2   13.69    1.66
  25  23   4    5.32    0.80
  25  23   6   90.94    4.12
  25  23   8  117.33    6.65
  25  23  10  113.14    7.11
  25  23  12  118.52    5.52
  25  23  14   32.11    1.46
  25  23  16    1.93    1.00
  25  23  18    6.98    0.60
  25  23  20   19.54    1.73
  25  23  22    1.79    0.73
  25  24   1    0.07    0.13
  25  24   3    7.98    0.86
  25  24   5   13.89    2.39
  25  24   7   14.16    1.86
  25  24   9    7.64    2.66
  25  24  11    0.80    0.33
  25  24  13    1.40    0.86
  25  24  15    3.66    0.60
  25  24  17    5.85    1.73
  25  24  19    0.73    0.47
  25  24  21    0.33    0.13
  25  24  23   11.43    1.53
  25  25   0   16.62    3.12
  25  25   2   34.43    3.39
  25  25   4    2.59    0.93
  25  25   6    0.13    0.27
  25  25   8   15.62    2.92
  25  25  10   18.08    3.06
  25  25  12   36.10    3.66
  25  25  14    4.99    0.66
  25  25  16    2.19    0.66
  25  25  18   11.97    1.06
  25  25  20   11.50    1.40
  25  25  22    2.26    0.47
  25  25  24    0.66    0.40
  26   0   0  108.48   21.80
  26   1   1    0.00    0.07
  26   2   0  108.09   10.77
  26   2   2  164.39   22.20
  26   3   1   17.35    2.66
  26   3   3   44.74    4.12
  26   4   0   65.88    4.32
  26   4   2    2.53    0.40
  26   4   4  182.07   16.88
  26   5   1   12.90    0.93
  26   5   3   38.89    5.25
  26   5   5  117.79   11.43
  26   6   0  345.26   24.46
  26   6   2  230.93   39.68
  26   6   4   19.01    1.00
  26   6   6  166.45   11.30
  26   7   1    7.45    1.26
  26   7   3   40.28    4.39
  26   7   5  128.69   11.23
  26   7   7  127.89   10.70
  26   8   0    4.85    0.47
  26   8   2   24.86    1.00
  26   8   4    7.51    2.06
  26   8   6   28.18    1.46
  26   8   8    0.13    0.13
  26   9   1   15.42    0.80
  26   9   3   46.33    2.59
  26   9   5   75.85    6.71
  26   9   7   56.57    3.39
  26   9   9   14.89    1.33
  26  10   0   18.61    2.26
  26  10   2   18.01    2.86
  26  10   4   14.89    2.66
  26  10   6    0.00    0.07
  26  10   8    1.06    0.27
  26  10  10    0.00    0.07
  26  11   1    6.65    0.53
  26  11   3    2.13    0.33
  26  11   5    2.59    0.40
  26  11   7    6.58    0.60
  26  11   9    6.98    0.40
  26  11  11    4.52    0.40
  26  12   0   41.15    3.46
  26  12   2    8.31    0.86
  26  12   4   61.75    4.12
  26  12   6    0.27    0.27
  26  12   8    0.00    0.07
  26  12  10   32.70    2.13
  26  12  12   68.67    4.72
  26  13   1    6.91    1.33
  26  13   3    0.00    0.07
  26  13   5    0.00    0.07
  26  13   7    0.00    0.07
  26  13   9    1.13    0.33
  26  13  11    9.17    0.73
  26  13  13    3.66    0.53
  26  14   0   49.52    3.52
  26  14   2   12.70    1.20
  26  14   4   12.63    2.92
  26  14   6    6.71    0.73
  26  14   8    0.73    0.40
  26  14  10   19.81    1.00
  26  14  12   79.90    5.38
  26  14  14   55.31    4.25
  26  15   1    1.53    0.86
  26  15   3    8.18    0.66
  26  15   5   24.06    3.59
  26  15   7    2.06    0.33
  26  15   9    5.65    0.73
  26  15  11    0.07    0.07
  26  15  13    4.72    0.66
  26  15  15    8.31    1.26
  26  16   0  224.95   20.74
  26  16   2  217.10   12.43
  26  16   4  175.42   18.28
  26  16   6   22.00    1.40
  26  16   8    0.80    0.86
  26  16  10   18.21    1.46
  26  16  12   76.31    3.39
  26  16  14   25.99    5.32
  26  16  16    5.45    0.93
  26  17   1   12.10    0.86
  26  17   3   70.99    4.85
  26  17   5  180.54    6.38
  26  17   7   17.75    1.79
  26  17   9   14.09    1.00
  26  17  11    1.60    0.40
  26  17  13   19.81    1.26
  26  17  15    4.72    0.86
  26  17  17    0.00    0.07
  26  18   0   94.86   14.36
  26  18   2  312.96   18.41
  26  18   4  167.85    9.57
  26  18   6   45.93    2.66
  26  18   8    1.53    0.40
  26  18  10   40.28    3.12
  26  18  12   35.43    3.26
  26  18  14   27.25    5.98
  26  18  16    3.19    0.47
  26  18  18   16.35    2.06
  26  19   1    7.51    0.80
  26  19   3   45.53    3.79
  26  19   5   99.38   10.24
  26  19   7   98.25    6.05
  26  19   9   37.09    2.79
  26  19  11    0.66    0.33
  26  19  13    0.47    0.33
  26  19  15    8.38    1.33
  26  19  17    0.00    0.07
  26  19  19   18.41    2.39
  26  20   0  469.83   33.44
  26  20   2  212.78   15.69
  26  20   4  160.07   10.04
  26  20   6    6.25    1.53
  26  20   8    6.51    2.86
  26  20  10   67.34    4.99
  26  20  12   62.75    4.25
  26  20  14   52.12    2.33
  26  20  16    0.93    0.27
  26  20  18    0.40    0.33
  26  20  20   11.03    1.33
  26  21   1   17.62    1.86
  26  21   3   38.62    2.66
  26  21   5   98.31    5.78
  26  21   7   92.66    5.38
  26  21   9   30.44    1.73
  26  21  11    1.13    0.60
  26  21  13    5.98    0.73
  26  21  15    2.66    1.00
  26  21  17    1.26    0.66
  26  21  19    7.18    1.73
  26  21  21    0.27    0.27
  26  22   0   20.01    3.12
  26  22   2   30.18    2.79
  26  22   4    7.11    1.06
  26  22   6    0.00    0.07
  26  22   8   35.50    3.66
  26  22  10   58.83    9.90
  26  22  12   38.89    4.39
  26  22  14   47.73    1.93
  26  22  16    2.59    0.60
  26  22  18    3.86    0.60
  26  22  20   17.42    1.66
  26  22  22   70.13    6.51
  26  23   1    1.13    0.93
  26  23   3    5.32    0.73
  26  23   5   12.70    2.66
  26  23   7   55.57    5.78
  26  23   9   13.16    2.86
  26  23  11    1.13    0.60
  26  23  13    8.58    2.13
  26  23  15    5.05    0.66
  26  23  17    2.19    0.60
  26  23  19    4.05    0.86
  26  23  21    0.40    0.20
  26  23  23    9.24    1.46
  26  24   0   82.09    8.77
  26  24   2   36.23    4.72
  26  24   4    1.06    1.53
  26  24   6    2.26    0.66
  26  24   8   22.93    2.59
  26  24  10   97.18    5.18
  26  24  12   17.81    4.92
  26  24  14   24.93    1.33
  26  24  16    1.00    0.33
  26  24  18    2.53    0.40
  26  24  20    1.20    0.40
  26  24  22   12.23    2.59
  26  24  24   33.10    3.32
  26  25   1    1.79    0.80
  26  25   3    6.91    1.46
  26  25   5    0.40    0.33
  26  25   7   25.99    1.93
  26  25   9    2.99    0.93
  26  25  11    0.66    0.33
  26  25  13    0.00    0.07
  26  25  15    1.06    0.33
  26  25  17    0.80    0.20
  26  25  19    0.80    0.33
  26  25  21    0.00    0.07
  26  25  23    3.19    0.80
  26  26   0    0.66    0.47
  26  26   2    2.19    1.20
  26  26   4   26.39    2.92
  26  26   6   43.67    3.72
  26  26   8   27.19    2.92
  26  26  10   48.59    3.59
  26  26  12    2.46    0.66
  26  26  14   13.76    1.93
  26  26  16    0.66    0.53
  26  26  18    3.39    0.60
  26  26  20   27.99    2.13
  26  26  22   16.49    2.66
  27   1   0   10.84    1.53
  27   2   1   35.96    2.59
  27   3   0    7.58    1.00
  27   3   2   15.89    2.79
  27   4   1    8.97    0.73
  27   4   3   13.49    1.00
  27   5   0  207.86   12.70
  27   5   2   52.45    4.45
  27   5   4  105.43    5.52
  27   6   1    2.46    0.33
  27   6   3    0.00    0.07
  27   6   5  102.04    5.38
  27   7   0    0.27    0.13
  27   7   2    0.93    0.47
  27   7   4    0.27    0.20
  27   7   6    9.71    0.80
  27   8   1   11.83    0.60
  27   8   3    4.05    2.79
  27   8   5  170.30    7.91
  27   8   7   13.03    0.60
  27   9   0   50.12    3.52
  27   9   2    4.39    0.66
  27   9   4    1.60    1.06
  27   9   6    9.04    0.47
  27   9   8   12.96    0.47
  27  10   1    8.64    0.60
  27  10   3    0.86    0.40
  27  10   5   72.72    2.86
  27  10   7    4.45    1.53
  27  10   9    7.78    0.33
  27  11   0    6.71    1.79
  27  11   2    8.18    0.86
  27  11   4    1.53    0.60
  27  11   6    0.53    0.13
  27  11   8    4.72    0.60
  27  11  10    7.84    0.93
  27  12   1   19.21    1.46
  27  12   3    0.07    0.13
  27  12   5   15.82    1.33
  27  12   7    2.92    0.86
  27  12   9    2.46    0.40
  27  12  11   31.04    1.13
  27  13   0    0.93    0.33
  27  13   2    1.46    0.27
  27  13   4    0.53    0.13
  27  13   6   17.55    1.46
  27  13   8    0.60    0.33
  27  13  10    3.52    0.33
  27  13  12   11.83    0.60
  27  14   1    0.07    0.13
  27  14   3   12.83    1.79
  27  14   5    9.51    1.53
  27  14   7    7.11    2.13
  27  14   9    0.00    0.07
  27  14  11   29.38    1.33
  27  14  13   20.34    1.00
  27  15   0   49.46    7.11
  27  15   2   83.42    6.65
  27  15   4   99.05    6.38
  27  15   6   13.43    1.46
  27  15   8    3.99    0.53
  27  15  10    0.40    0.13
  27  15  12   15.55    0.66
  27  15  14   26.39    1.33
  27  16   1    1.00    0.33
  27  16   3   60.82    3.52
  27  16   5   67.27    3.32
  27  16   7   51.05    3.46
  27  16   9    1.26    0.33
  27  16  11    4.99    0.47
  27  16  13   10.17    0.73
  27  16  15   22.27    1.06
  27  17   0  234.52   19.41
  27  17   2  247.41   27.19
  27  17   4   96.12   13.10
  27  17   6   41.55    1.93
  27  17   8    1.40    0.53
  27  17  10   31.11    1.86
  27  17  12   50.05    1.99
  27  17  14   29.25    1.99
  27  17  16    7.78    1.20
  27  18   1    3.86    0.53
  27  18   3  119.19    5.92
  27  18   5  126.70    6.85
  27  18   7   78.37    5.92
  27  18   9   10.04    1.00
  27  18  11    2.33    1.13
  27  18  13    9.44    1.20
  27  18  15    3.86    0.86
  27  18  17    2.39    0.47
  27  19   0  118.52   15.36
  27  19   2  188.52   12.30
  27  19   4  114.73    6.78
  27  19   6    4.19    0.53
  27  19   8    2.26    0.73
  27  19  10   66.41    3.52
  27  19  12   76.51    6.51
  27  19  14   30.51    1.66
  27  19  16   18.88    3.06
  27  19  18    7.25    0.86
  27  20   1   15.49    1.53
  27  20   3   60.56    3.92
  27  20   5  122.24    6.98
  27  20   7   85.22    6.05
  27  20   9   12.70    3.19
  27  20  11    3.92    0.93
  27  20  13    3.46    0.73
  27  20  15    5.25    0.86
  27  20  17    0.07    0.13
  27  20  19    0.47    0.27
  27  21   0  127.36    9.24
  27  21   2   99.24    7.84
  27  21   4   17.42    1.60
  27  21   6    4.85    1.06
  27  21   8   10.77    1.00
  27  21  10   40.22    2.92
  27  21  12   45.00    3.72
  27  21  14   10.37    0.80
  27  21  16    5.72    0.60
  27  21  18    0.47    0.27
  27  21  20   13.49    1.06
  27  22   1   15.42    4.05
  27  22   3   34.97    4.12
  27  22   5   82.09    4.65
  27  22   7   37.42    4.65
  27  22   9   32.97    2.79
  27  22  11    1.20    0.47
  27  22  13    0.33    0.13
  27  22  15    6.25    0.66
  27  22  17    0.00    0.07
  27  22  19    5.78    2.33
  27  22  21    7.98    0.93
  27  23   0  104.50    7.91
  27  23   2   54.18    3.92
  27  23   4   19.28    1.33
  27  23   6    1.26    0.60
  27  23   8   21.80    1.86
  27  23  10  110.88    6.65
  27  23  12   71.13    3.32
  27  23  14   12.43    1.93
  27  23  16    2.46    0.40
  27  23  18    0.13    0.20
  27  23  20    1.93    0.60
  27  23  22    7.58    0.60
  27  24   1    3.66    3.39
  27  24   3    5.32    0.73
  27  24   5    3.19    0.93
  27  24   7    9.90    1.33
  27  24   9   19.41    1.60
  27  24  11    5.92    1.06
  27  24  13    6.78    1.20
  27  24  15    1.33    0.53
  27  24  17    4.99    0.53
  27  24  19    6.58    1.00
  27  24  21    0.80    0.27
  27  24  23    5.45    1.00
  27  25   0    0.86    0.60
  27  25   2    3.59    1.06
  27  25   4    0.07    0.13
  27  25   6    1.26    0.47
  27  25   8   23.33    3.06
  27  25  10   16.35    3.06
  27  25  12   23.13    4.05
  27  25  14    2.06    0.93
  27  25  16    0.07    0.07
  27  25  18    3.59    0.33
  27  25  20    7.78    0.66
  27  25  22    3.86    0.60
  27  26   1    1.13    0.60
  27  26   3    0.00    0.07
  27  26   5    0.20    0.27
  27  26   7    3.26    1.33
  27  26   9    3.86    1.06
  27  26  11    0.73    0.27
  27  26  13    3.92    1.13
  27  26  15    0.66    0.40
  27  26  17    0.20    0.13
  27  26  19    0.07    0.13
  27  26  21    1.66    0.53
  27  27   0    3.79    1.53
  27  27   2   35.03    2.86
  27  27   4    0.47    0.40
  27  27   6   18.21    1.93
  27  27   8    0.60    0.33
  27  27  10   14.96    2.13
  27  27  12    1.06    0.60
  27  27  14    8.04    1.53
  27  27  16    5.65    1.26
  27  27  18    4.65    0.80
  27  27  20    3.32    0.53
  28   0   0  440.05   39.35
  28   1   1   11.70    1.73
  28   2   0    0.27    0.20
  28   2   2   81.23    9.17
  28   3   1    1.06    0.66
  28   3   3    1.86    0.47
  28   4   0  351.05   30.51
  28   4   2   29.71    2.33
  28   4   4  205.87   21.74
  28   5   1    0.93    1.26
  28   5   3   16.35    1.79
  28   5   5   20.34    3.39
  28   6   0    5.45    1.00
  28   6   2   10.77    2.39
  28   6   4    7.05    1.00
  28   6   6    6.71    1.53
  28   7   1    2.66    0.86
  28   7   3    2.53    0.53
  28   7   5   45.14    2.99
  28   7   7    3.99    0.86
  28   8   0  116.59    8.04
  28   8   2    6.18    0.53
  28   8   4   75.25    7.71
  28   8   6    1.13    0.60
  28   8   8   15.29    1.06
  28   9   1    3.46    0.66
  28   9   3    2.33    0.40
  28   9   5    2.39    0.33
  28   9   7    1.13    0.27
  28   9   9    1.66    0.33
  28  10   0   37.16    2.26
  28  10   2   11.83    0.73
  28  10   4   40.42    1.99
  28  10   6    0.27    0.13
  28  10   8   47.20    1.66
  28  10  10   58.36    3.26
  28  11   1    0.33    0.20
  28  11   3    7.58    0.66
  28  11   5    0.27    0.13
  28  11   7    6.18    0.60
  28  11   9    5.38    0.40
  28  11  11    7.64    0.53
  28  12   0   27.92    2.59
  28  12   2    0.20    0.13
  28  12   4    0.07    0.07
  28  12   6    2.66    0.40
  28  12   8    1.86    0.33
  28  12  10   57.43    2.13
  28  12  12   25.92    1.40
  28  13   1    0.00    0.07
  28  13   3    8.24    0.66
  28  13   5    4.52    0.47
  28  13   7    5.38    0.60
  28  13   9    4.05    0.66
  28  13  11   15.62    1.53
  28  13  13   46.00    2.59
  28  14   0   46.66    5.98
  28  14   2  173.70   24.20
  28  14   4   50.92    2.73
  28  14   6   34.03    2.26
  28  14   8    0.66    0.20
  28  14  10   51.98    3.26
  28  14  12   40.95    3.26
  28  14  14   68.40    4.72
  28  15   1   12.03    1.06
  28  15   3   39.42    5.92
  28  15   5   33.57    3.32
  28  15   7   20.94    1.33
  28  15   9    0.40    0.20
  28  15  11   12.16    0.80
  28  15  13   35.03    1.46
  28  15  15   62.49    3.39
  28  16   0  181.34   15.29
  28  16   2  193.84   11.90
  28  16   4   95.52    5.05
  28  16   6   12.23    1.13
  28  16   8    2.46    0.73
  28  16  10   34.50    3.46
  28  16  12   76.38    3.59
  28  16  14   65.08    3.99
  28  16  16   81.63    6.98
  28  17   1   15.95    1.20
  28  17   3   75.91   14.03
  28  17   5  152.56    7.11
  28  17   7   54.77    3.26
  28  17   9    8.24    0.73
  28  17  11    2.06    0.66
  28  17  13   19.34    0.93
  28  17  15   24.40    2.66
  28  17  17   31.84    2.26
  28  18   0  502.27   37.29
  28  18   2  180.01   19.28
  28  18   4  188.45   12.56
  28  18   6   20.54    1.86
  28  18   8    2.92    0.47
  28  18  10   67.60    5.12
  28  18  12   69.07    4.59
  28  18  14   99.91    3.66
  28  18  16   73.79    3.86
  28  18  18   36.49    3.32
  28  19   1    0.20    0.40
  28  19   3   73.25    9.04
  28  19   5  165.19   14.09
  28  19   7   82.63    4.52
  28  19   9   11.17    1.99
  28  19  11    3.19    0.60
  28  19  13    9.51    0.66
  28  19  15    9.04    0.60
  28  19  17    5.38    0.53
  28  19  19    1.86    0.53
  28  20   0  152.09   18.61
  28  20   2  215.57   14.36
  28  20   4  165.72   14.29
  28  20   6   25.39    1.93
  28  20   8    0.66    0.40
  28  20  10   10.77    1.73
  28  20  12   22.07    1.79
  28  20  14   25.46    1.60
  28  20  16   13.89    0.86
  28  20  18    3.59    0.66
  28  20  20    0.20    0.13
  28  21   1   14.42    1.00
  28  21   3   62.62    3.59
  28  21   5   90.34   13.69
  28  21   7  107.95   12.50
  28  21   9   18.35    1.46
  28  21  11    2.86    0.47
  28  21  13    4.59    1.06
  28  21  15    1.13    0.33
  28  21  17    0.00    0.07
  28  21  19    0.86    0.66
  28  21  21    1.46    0.60
  28  22   0   66.94    8.31
  28  22   2  100.51    8.64
  28  22   4   30.38    3.06
  28  22   6    1.33    0.40
  28  22   8    2.46    0.53
  28  22  10   38.02    2.59
  28  22  12   14.09    1.53
  28  22  14   20.87    2.92
  28  22  16    0.27    0.13
  28  22  18    0.93    0.47
  28  22  20    0.13    0.13
  28  22  22    1.40    0.93
  28  23   1    2.33    0.86
  28  23   3   31.11    2.33
  28  23   5   45.14    5.58
  28  23   7   25.26    4.05
  28  23   9   54.64    6.85
  28  23  11    4.65    1.06
  28  23  13    0.66    0.33
  28  23  15    4.79    1.79
  28  23  17    1.06    0.33
  28  23  19    1.40    0.33
  28  23  21    1.40    0.47
  28  23  23   19.28    2.26
  28  24   0   19.68    1.99
  28  24   2    7.45    1.26
  28  24   4    7.11    0.93
  28  24   6    0.00    0.07
  28  24   8   13.56    1.73
  28  24  10    8.04    1.06
  28  24  12    0.13    0.20
  28  24  14    0.13    0.20
  28  24  16    0.93    0.33
  28  24  18    5.58    0.60
  28  24  20   11.10    0.93
  28  24  22   10.70    1.53
  28  25   1    0.07    0.07
  28  25   3    6.18    0.86
  28  25   5   15.16    1.53
  28  25   7    6.51    0.73
  28  25   9   11.63    1.06
  28  25  11    5.85    1.00
  28  25  13    0.33    0.13
  28  25  15    6.31    0.80
  28  25  17    3.79    0.66
  28  25  19    0.07    0.07
  28  25  21    0.47    0.27
  28  26   0   26.66    3.79
  28  26   2   23.20    2.59
  28  26   4    7.18    1.53
  28  26   6    1.46    0.53
  28  26   8    6.58    0.86
  28  26  10    0.47    0.40
  28  26  12    2.39    1.46
  28  26  14    0.33    0.27
  28  26  16    2.13    0.47
  28  26  18   12.50    1.13
  28  26  20    2.13    0.53
  28  27   1    3.59    1.06
  28  27   3    3.39    1.86
  28  27   5   13.43    1.79
  28  27   7    0.66    0.40
  28  27   9    1.73    1.06
  28  27  11    0.40    0.27
  28  27  13    1.20    0.53
  28  27  15    0.53    0.33
  28  27  17    6.58    1.20
  28  27  19    0.13    0.13
  28  28   0  213.45   28.25
  28  28   2    1.26    1.46
  28  28   4   17.62    4.25
  28  28   6   34.43    3.32
  28  28   8    0.53    0.40
  28  28  10   19.74    2.66
  28  28  12   15.69    2.79
  28  28  14    3.79    1.33
  28  28  16    4.99    1.53
  28  28  18    9.64    2.19
  29   1   0   18.75    2.79
  29   2   1   16.82    3.19
  29   3   0    1.00    0.60
  29   3   2   21.60    1.93
  29   4   1   16.68    1.26
  29   4   3   13.89    1.26
  29   5   0   17.62    1.93
  29   5   2   11.50    2.53
  29   5   4   15.95    2.46
  29   6   1    2.59    0.86
  29   6   3    9.90    0.73
  29   6   5    1.60    0.47
  29   7   0    1.33    0.53
  29   7   2   30.05    1.99
  29   7   4   21.14    4.12
  29   7   6   13.03    1.00
  29   8   1    1.20    0.20
  29   8   3    5.12    0.40
  29   8   5    3.06    0.73
  29   8   7   10.17    0.73
  29   9   0    0.93    0.27
  29   9   2   11.50    0.66
  29   9   4   19.88    1.40
  29   9   6    8.24    0.80
  29   9   8    2.73    0.47
  29  10   1    1.66    0.20
  29  10   3    2.79    0.53
  29  10   5    2.53    0.33
  29  10   7    4.12    0.47
  29  10   9   15.42    0.73
  29  11   0    5.12    0.73
  29  11   2    5.78    0.40
  29  11   4    0.60    0.33
  29  11   6    0.00    0.07
  29  11   8    0.80    0.20
  29  11  10    0.13    0.13
  29  12   1    1.26    0.47
  29  12   3    0.33    0.20
  29  12   5    9.90    0.66
  29  12   7    1.13    0.40
  29  12   9    7.11    0.47
  29  12  11    3.06    0.73
  29  13   0    0.40    0.27
  29  13   2    5.98    0.60
  29  13   4    7.64    0.60
  29  13   6    9.71    0.80
  29  13   8    3.66    0.66
  29  13  10    0.53    0.20
  29  13  12    9.77    0.60
  29  14   1    3.79    0.60
  29  14   3   21.47    2.33
  29  14   5   27.52    4.79
  29  14   7   10.90    0.73
  29  14   9    0.00    0.07
  29  14  11    9.51    0.80
  29  14  13   35.63    2.92
  29  15   0   31.24    2.86
  29  15   2   16.95    3.66
  29  15   4   12.10    1.73
  29  15   6    0.66    0.27
  29  15   8    1.06    0.40
  29  15  10   37.82    1.99
  29  15  12   44.67    2.13
  29  15  14   97.92    4.45
  29  16   1    7.38    0.66
  29  16   3   91.60    4.05
  29  16   5   58.50    5.05
  29  16   7   33.17    1.79
  29  16   9   10.77    3.72
  29  16  11    1.73    0.86
  29  16  13   47.86    1.53
  29  16  15   89.34    2.99
  29  17   0   69.46   10.77
  29  17   2   65.81    6.31
  29  17   4  121.38    8.11
  29  17   6   36.29    2.19
  29  17   8    0.27    0.33
  29  17  10    7.51    0.80
  29  17  12   54.11    2.46
  29  17  14   44.67    2.13
  29  17  16   75.91    9.71
  29  18   1    5.92    0.60
  29  18   3   55.57    3.66
  29  18   5   65.88    4.19
  29  18   7   30.05    2.86
  29  18   9   17.22    1.13
  29  18  11    3.59    0.53
  29  18  13   23.33    2.86
  29  18  15   26.86    2.06
  29  18  17   38.09    1.93
  29  19   0  103.30   11.30
  29  19   2  156.81   16.55
  29  19   4   36.36    6.98
  29  19   6   12.90    0.93
  29  19   8    2.66    1.00
  29  19  10   15.62    1.46
  29  19  12   32.44    2.26
  29  19  14   32.31    3.26
  29  19  16   24.93    1.26
  29  19  18   16.09    1.33
  29  20   1   11.37    1.86
  29  20   3   76.98    4.52
  29  20   5  115.80    5.98
  29  20   7   49.59    5.98
  29  20   9   10.90    1.33
  29  20  11    4.92    0.93
  29  20  13   11.17    3.46
  29  20  15   14.29    1.20
  29  20  17    6.51    0.73
  29  20  19    0.00    0.07
  29  21   0  247.48   19.28
  29  21   2   88.54    5.65
  29  21   4   35.70    5.38
  29  21   6   29.85    1.73
  29  21   8    3.32    1.06
  29  21  10   12.76    1.13
  29  21  12    7.71    1.06
  29  21  14    5.18    1.00
  29  21  16   10.50    0.73
  29  21  18    0.27    0.13
  29  21  20    0.13    0.13
  29  22   1    6.58    1.40
  29  22   3   16.22    1.40
  29  22   5   35.90    2.92
  29  22   7   28.58    3.92
  29  22   9   11.77    1.06
  29  22  11    6.71    0.86
  29  22  13    4.65    1.20
  29  22  15    0.00    0.07
  29  22  17    2.13    0.53
  29  22  19    3.19    0.66
  29  22  21    6.91    0.93
  29  23   0   27.59    3.39
  29  23   2   24.00    1.93
  29  23   4   18.41    1.33
  29  23   6    5.05    1.20
  29  23   8    5.52    1.13
  29  23  10    1.00    0.53
  29  23  12    8.04    1.00
  29  23  14    6.38    0.93
  29  23  16    1.40    0.60
  29  23  18    1.20    0.33
  29  23  20    0.20    0.47
  29  23  22    1.99    0.66
  29  24   1    0.73    0.47
  29  24   3   10.37    1.33
  29  24   5    7.18    1.46
  29  24   7    3.12    0.66
  29  24   9   10.04    1.06
  29  24  11    5.52    1.13
  29  24  13    2.86    0.60
  29  24  15    2.53    0.53
  29  24  17    0.47    0.27
  29  24  19    1.13    0.27
  29  24  21    0.13    0.13
  29  25   0    1.20    0.73
  29  25   2    2.73    1.13
  29  25   4    5.38    1.00
  29  25   6    0.40    0.47
  29  25   8   12.03    1.13
  29  25  10    0.33    0.40
  29  25  12    0.00    0.07
  29  25  14    0.53    0.27
  29  25  16    0.07    0.07
  29  25  18    0.07    0.20
  29  25  20    0.27    0.20
  29  26   1    0.00    0.07
  29  26   3    4.72    1.60
  29  26   5    3.99    0.73
  29  26   7    1.33    0.86
  29  26   9    0.00    0.07
  29  26  11    0.60    0.33
  29  26  13    3.66    1.20
  29  26  15    1.53    0.53
  29  26  17    0.00    0.07
  29  26  19    0.80    0.40
  29  27   0  211.98   16.09
  29  27   2  145.51    7.71
  29  27   4   80.90   13.23
  29  27   6    6.12    1.06
  29  27   8    5.25    1.20
  29  27  10   20.87    1.86
  29  27  12   10.10    1.99
  29  27  14    0.53    0.27
  29  27  16    6.65    1.73
  29  27  18    0.07    0.20
  29  28   1    0.93    0.47
  29  28   3    1.20    0.40
  29  28   5    0.07    0.13
  29  28   7    1.33    0.66
  29  28   9   21.60    2.39
  29  28  11    0.73    0.40
  29  28  13   14.29    2.86
  29  28  15    6.71    1.93
  29  28  17    0.80    0.53
  29  29   0   29.58    6.51
  29  29   2   23.13    5.78
  29  29   4   50.92    5.32
  29  29   6   13.89    2.59
  29  29   8    3.66    1.00
  29  29  10   37.16    3.99
  29  29  12   59.16    5.98
  29  29  14  108.42   13.76
  30   0   0  108.48   33.44
  30   1   1    1.46    0.60
  30   2   0   21.87    9.71
  30   2   2  160.67   13.16
  30   3   1    1.99    0.73
  30   3   3    3.46    1.13
  30   4   0   10.84    3.26
  30   4   2   24.93    1.33
  30   4   4   15.55    2.06
  30   5   1    4.05    1.06
  30   5   3    4.92    1.13
  30   5   5   12.30    2.19
  30   6   0    0.27    0.33
  30   6   2   60.16    4.05
  30   6   4    2.06    0.53
  30   6   6   29.71    2.19
  30   7   1    0.20    0.27
  30   7   3   13.63    1.93
  30   7   5    1.13    0.53
  30   7   7    0.66    0.47
  30   8   0    1.60    1.46
  30   8   2   19.34    2.46
  30   8   4    8.97    0.73
  30   8   6   23.40    2.13
  30   8   8   20.61    2.26
  30   9   1    1.00    0.60
  30   9   3    4.32    1.00
  30   9   5    5.98    0.73
  30   9   7    2.59    0.73
  30   9   9    2.53    0.60
  30  10   0    0.73    0.27
  30  10   2    8.51    0.73
  30  10   4    0.27    0.20
  30  10   6    0.40    0.47
  30  10   8    1.33    0.73
  30  10  10    2.06    0.40
  30  11   1    2.19    0.66
  30  11   3    6.98    0.47
  30  11   5    6.38    1.40
  30  11   7    5.58    0.73
  30  11   9    2.99    0.86
  30  11  11   27.19    1.53
  30  12   0    8.77    0.86
  30  12   2    1.40    0.73
  30  12   4    4.72    0.86
  30  12   6    0.40    0.47
  30  12   8    5.05    0.80
  30  12  10    0.00    0.07
  30  12  12   22.07    1.40
  30  13   1    6.51    0.47
  30  13   3   16.55    1.40
  30  13   5   37.49    3.12
  30  13   7    5.78    0.53
  30  13   9    0.13    0.13
  30  13  11   10.57    1.33
  30  13  13   35.90    2.13
  30  14   0    0.93    0.47
  30  14   2    3.92    1.00
  30  14   4    9.04    0.80
  30  14   6    0.86    0.27
  30  14   8   24.46    5.32
  30  14  10   24.40    1.46
  30  14  12   93.66    3.52
  30  14  14  146.44    7.11
  30  15   1   11.63    2.06
  30  15   3   68.73    4.19
  30  15   5   49.06    7.05
  30  15   7   22.07    1.60
  30  15   9    0.47    0.33
  30  15  11   11.90    0.80
  30  15  13   39.35    3.99
  30  15  15  116.59    3.99
  30  16   0  170.04   19.61
  30  16   2  413.53   20.67
  30  16   4  174.03   10.44
  30  16   6   42.54    2.59
  30  16   8    5.58    1.26
  30  16  10    5.18    1.13
  30  16  12   78.24    3.39
  30  16  14   79.70    3.46
  30  16  16  155.88    7.18
  30  17   1   19.01    1.20
  30  17   3   49.46    3.12
  30  17   5  100.31    5.18
  30  17   7   23.80    1.99
  30  17   9    6.91    0.80
  30  17  11    3.19    0.47
  30  17  13   61.09    2.73
  30  17  15   53.51    2.39
  30  17  17   58.23    3.86
  30  18   0  152.36   14.69
  30  18   2  147.57   24.00
  30  18   4  106.76    5.72
  30  18   6   15.42    1.26
  30  18   8    4.52    0.66
  30  18  10   48.59    4.19
  30  18  12   65.74    7.71
  30  18  14  109.35    8.58
  30  18  16   58.10    2.73
  30  18  18   34.17    2.06
  30  19   1    6.78    0.86
  30  19   3   53.44    3.86
  30  19   5   64.75    3.52
  30  19   7   15.16    1.53
  30  19   9   14.89    1.06
  30  19  11    1.20    0.47
  30  19  13   21.14    1.40
  30  19  15   34.77    3.32
  30  19  17   26.19    1.26
  30  19  19   18.88    1.46
  30  20   0  395.92   27.39
  30  20   2  144.91   17.28
  30  20   4   79.97    5.45
  30  20   6   44.01    2.59
  30  20   8   12.10    1.79
  30  20  10    0.07    0.07
  30  20  12   35.30    3.52
  30  20  14   56.10    2.53
  30  20  16   13.96    1.06
  30  20  18   14.56    0.73
  30  20  20   19.34    1.79
  30  21   1    1.46    1.00
  30  21   3   20.41    1.53
  30  21   5   55.77    3.66
  30  21   7   48.86    4.25
  30  21   9    8.44    1.20
  30  21  11   12.43    1.20
  30  21  13    0.00    0.07
  30  21  15    1.46    0.33
  30  21  17    5.25    0.40
  30  21  19    0.00    0.07
  30  21  21    0.80    0.60
  30  22   0  102.83    8.84
  30  22   2   40.62    5.32
  30  22   4   17.75    3.26
  30  22   6    1.86    0.60
  30  22   8    0.93    0.47
  30  22  10    5.92    1.53
  30  22  12    1.73    1.13
  30  22  14   16.29    1.73
  30  22  16   10.77    1.20
  30  22  18    0.00    0.07
  30  22  20    0.00    0.07
  30  22  22    0.47    0.47
  30  23   1    1.60    0.66
  30  23   3   20.41    2.06
  30  23   5   24.13    1.66
  30  23   7    5.58    1.40
  30  23   9   70.73    3.66
  30  23  11   36.36    2.66
  30  23  13   10.70    1.13
  30  23  15    0.73    0.60
  30  23  17    2.33    0.53
  30  23  19    0.07    0.13
  30  23  21    0.86    0.40
  30  24   0    0.00    0.07
  30  24   2    3.99    1.00
  30  24   4    0.86    0.53
  30  24   6    0.07    0.13
  30  24   8    0.60    0.33
  30  24  10   13.49    1.79
  30  24  12    8.24    1.26
  30  24  14    5.98    0.73
  30  24  16    0.20    0.20
  30  24  18    1.93    0.60
  30  24  20    1.00    0.40
  30  25   1    1.40    0.73
  30  25   3    0.66    0.27
  30  25   5    2.19    0.80
  30  25   7    6.98    1.20
  30  25   9    0.00    0.07
  30  25  11   18.48    1.33
  30  25  13    1.53    0.40
  30  25  15    1.73    0.60
  30  25  17    4.12    2.99
  30  25  19    0.33    0.27
  30  26   0  170.84   11.63
  30  26   2  117.72    7.78
  30  26   4   27.45    6.78
  30  26   6    5.65    2.13
  30  26   8    6.98    2.33
  30  26  10    0.20    0.20
  30  26  12   54.97    3.72
  30  26  14    2.46    0.66
  30  26  16    3.19    0.66
  30  26  18   26.19    4.05
  30  27   1    0.66    0.47
  30  27   3    0.53    0.33
  30  27   5    1.26    0.40
  30  27   7    1.99    0.66
  30  27   9   11.03    1.66
  30  27  11    0.86    0.33
  30  27  13    7.98    1.46
  30  27  15    2.86    0.93
  30  28   0   69.60   11.83
  30  28   2   90.27   22.73
  30  28   4   54.64    4.99
  30  28   6    4.45    0.80
  30  28   8    2.73    1.00
  30  28  10   61.62    3.79
  30  28  12   52.78    5.18
  30  28  14  185.93   57.37
  30  29   1    1.53    0.60
  30  29   3    0.66    0.40
  30  29   5    7.78    1.60
  30  29   7    4.79    1.06
  30  29   9    5.12    1.73
  30  29  11    9.57    1.33
  30  30   0  317.74   47.33
  30  30   2  385.75   30.58
  30  30   4  114.13   18.08
  30  30   6   16.88    2.92
  30  30   8    0.13    0.27
  30  30  10   48.06   16.75
  31   1   0    4.65    1.26
  31   2   1   18.28    1.33
  31   3   0    0.93    0.53
  31   3   2    1.93    0.66
  31   4   1    2.26    0.86
  31   4   3   15.95    1.99
  31   5   0   11.77    1.60
  31   5   2    2.26    0.40
  31   5   4    0.60    0.66
  31   6   1    0.27    0.27
  31   6   3    9.97    0.93
  31   6   5    0.60    0.40
  31   7   0    7.11    1.33
  31   7   2    0.07    0.20
  31   7   4    8.64    1.33
  31   7   6    1.99    0.47
  31   8   1    0.40    1.06
  31   8   3   14.89    1.20
  31   8   5    2.06    0.53
  31   8   7    2.59    0.86
  31   9   0    6.25    1.86
  31   9   2    0.53    0.20
  31   9   4    0.00    0.07
  31   9   6    3.26    0.93
  31   9   8    0.27    0.20
  31  10   1    0.00    0.07
  31  10   3   15.16    1.53
  31  10   5    0.33    0.13
  31  10   7    5.38    0.53
  31  10   9    0.40    0.33
  31  11   0    0.27    0.20
  31  11   2    0.13    0.13
  31  11   4    3.46    0.60
  31  11   6    2.53    0.47
  31  11   8    0.07    0.13
  31  11  10    0.40    0.20
  31  12   1    2.33    0.40
  31  12   3   15.09    0.86
  31  12   5   18.75    1.20
  31  12   7    2.86    0.53
  31  12   9    4.52    0.66
  31  12  11    0.13    0.13
  31  13   0   11.83    1.00
  31  13   2    2.99    0.53
  31  13   4    0.00    0.07
  31  13   6    0.40    0.27
  31  13   8    0.00    0.07
  31  13  10    2.13    0.27
  31  13  12   12.83    0.86
  31  14   1    4.19    0.60
  31  14   3   18.94    2.13
  31  14   5   41.28    2.66
  31  14   7    2.79    0.40
  31  14   9    5.25    0.66
  31  14  11    9.84    0.66
  31  14  13   54.31    2.79
  31  15   0   82.89    7.11
  31  15   2   54.11    3.46
  31  15   4   49.39    3.12
  31  15   6   14.69    1.33
  31  15   8   13.69    1.40
  31  15  10    5.12    0.66
  31  15  12   23.73    2.19
  31  15  14   74.85    2.33
  31  16   1    3.06    0.40
  31  16   3   42.61    2.46
  31  16   5   42.61    2.39
  31  16   7    1.33    0.33
  31  16   9    2.19    0.33
  31  16  11   11.50    0.66
  31  16  13   72.66    3.52
  31  16  15   90.60    2.59
  31  17   0   38.22    3.86
  31  17   2    1.86    0.47
  31  17   4    0.13    0.27
  31  17   6    0.53    0.33
  31  17   8    0.00    0.07
  31  17  10    3.72    0.53
  31  17  12   17.48    1.33
  31  17  14  111.74    5.78
  31  17  16   74.85    2.39
  31  18   1    2.19    0.86
  31  18   3   31.04    2.39
  31  18   5   38.36    2.39
  31  18   7    3.86    0.53
  31  18   9    4.32    0.53
  31  18  11    8.04    1.26
  31  18  13   36.89    2.19
  31  18  15   92.60    5.12
  31  18  17   58.30    1.86
  31  19   0   90.34    8.64
  31  19   2   68.93   10.44
  31  19   4   23.20    2.06
  31  19   6   30.51    6.45
  31  19   8    6.05    0.60
  31  19  10    0.00    0.07
  31  19  12    6.91    0.80
  31  19  14   10.17    1.33
  31  19  16   26.39    2.26
  31  19  18    6.98    0.60
  31  20   1    0.07    0.13
  31  20   3   57.43    3.99
  31  20   5   29.98    2.66
  31  20   7   10.77    3.06
  31  20   9   11.43    3.46
  31  20  11    0.27    0.27
  31  20  13   18.48    1.40
  31  20  15   21.94    1.26
  31  20  17   27.39    1.13
  31  20  19    3.86    0.33
  31  21   0   52.85    4.19
  31  21   2   38.55    4.05
  31  21   4   18.55    1.60
  31  21   6    4.32    1.53
  31  21   8    1.13    0.66
  31  21  10   12.23    1.53
  31  21  12    0.20    0.33
  31  21  14   21.87    1.40
  31  21  16    0.07    0.07
  31  21  18    4.19    0.53
  31  21  20    0.00    0.07
  31  22   1    0.13    0.27
  31  22   3    3.99    0.86
  31  22   5    8.91    2.66
  31  22   7    7.58    0.86
  31  22   9   12.10    1.20
  31  22  11    7.71    0.93
  31  22  13    0.13    0.20
  31  22  15    0.20    0.27
  31  22  17    0.00    0.07
  31  22  19    1.00    0.33
  31  22  21    0.00    0.07
  31  23   0   28.05    2.46
  31  23   2    2.19    0.53
  31  23   4   18.21    1.46
  31  23   6    5.65    0.73
  31  23   8    2.06    0.53
  31  23  10    0.47    0.47
  31  23  12    0.00    0.07
  31  23  14    2.26    0.93
  31  23  16    4.05    0.73
  31  23  18    1.93    0.53
  31  23  20    0.40    0.33
  31  24   1    3.52    0.80
  31  24   3    1.99    0.73
  31  24   5    3.46    0.93
  31  24   7    9.57    3.06
  31  24   9    7.18    0.86
  31  24  11   11.70    1.60
  31  24  13    2.59    1.06
  31  24  15    0.00    0.07
  31  24  17    3.92    0.86
  31  24  19    2.26    1.26
  31  25   0   19.34    3.19
  31  25   2   35.30    2.99
  31  25   4    5.38    1.00
  31  25   6   11.30    1.73
  31  25   8    5.65    1.00
  31  25  10   18.81    3.46
  31  25  12    8.97    1.00
  31  25  14    0.00    0.07
  31  25  16    0.33    0.33
  31  25  18    9.71    2.73
  31  26   1    0.00    0.07
  31  26   3    0.00    0.07
  31  26   5    0.47    0.33
  31  26   7    3.46    0.66
  31  26   9    2.79    1.06
  31  26  11   23.13    2.73
  31  26  13   25.73    5.45
  31  26  15    7.05    1.26
  31  27   0   11.97    2.73
  31  27   2   47.33    5.18
  31  27   4   21.27    1.93
  31  27   6    4.72    1.06
  31  27   8    2.59    1.40
  31  27  10   37.89    2.86
  31  27  12   81.76    4.59
  31  27  14    0.86    0.86
  31  28   1    7.84    1.40
  31  28   3    2.06    0.73
  31  28   5    0.00    0.07
  31  28   7    4.05    1.26
  31  28   9    0.00    0.07
  31  28  11    8.91    1.40
  31  28  13    4.65    0.07
  31  29   0  368.79   30.05
  31  29   2   85.95    6.85
  31  29   4   30.78    3.26
  31  29   6   13.03    1.99
  31  29   8    0.07    0.13
  31  29  10   20.81    3.39
  31  30   1    3.46    1.00
  31  30   3    0.13    0.27
  31  30   5    6.91    1.79
  32   0   0    7.98    1.79
  32   1   1    4.05    1.26
  32   2   0    6.78    1.46
  32   2   2    1.06    0.93
  32   3   1    1.73    0.73
  32   3   3    4.65    1.40
  32   4   0   22.34    3.19
  32   4   2    2.19    0.86
  32   4   4    3.32    1.13
  32   5   1    3.46    1.53
  32   5   3    0.53    0.27
  32   5   5    0.40    0.27
  32   6   0    9.04    1.53
  32   6   2   12.43    3.32
  32   6   4   10.84    1.99
  32   6   6   91.14    7.51
  32   7   1    3.72    1.79
  32   7   3    4.25    1.13
  32   7   5    4.05    0.80
  32   7   7   10.04    1.73
  32   8   0    9.57    1.13
  32   8   2    1.86    0.66
  32   8   4    0.07    0.13
  32   8   6    0.00    0.07
  32   8   8   58.36    3.59
  32   9   1    8.58    1.73
  32   9   3    0.20    0.20
  32   9   5    1.00    0.27
  32   9   7    0.20    0.13
  32   9   9    4.39    0.93
  32  10   0    7.51    1.40
  32  10   2    0.53    0.33
  32  10   4    0.33    0.20
  32  10   6    8.71    1.00
  32  10   8    0.07    0.13
  32  10  10    0.00    0.07
  32  11   1    0.13    0.13
  32  11   3    6.18    1.93
  32  11   5   10.70    1.13
  32  11   7   11.17    1.00
  32  11   9    1.26    0.53
  32  11  11    2.33    0.60
  32  12   0    5.92    0.86
  32  12   2    0.00    0.07
  32  12   4    3.06    0.53
  32  12   6   16.55    1.20
  32  12   8    8.77    1.53
  32  12  10    5.32    0.66
  32  12  12   93.46    4.85
  32  13   1    4.79    0.53
  32  13   3    7.98    0.66
  32  13   5   36.76    1.93
  32  13   7   14.89    0.86
  32  13   9    2.39    0.60
  32  13  11    2.39    0.33
  32  13  13   63.22    3.66
  32  14   0  176.09    8.44
  32  14   2   93.66    4.65
  32  14   4   60.89    2.92
  32  14   6   13.36    1.60
  32  14   8    6.31    0.66
  32  14  10    2.46    0.47
  32  14  12   32.57    1.53
  32  14  14   65.81    3.19
  32  15   1    3.79    0.66
  32  15   3   13.76    1.40
  32  15   5   18.68    1.53
  32  15   7   16.09    1.13
  32  15   9    1.13    0.86
  32  15  11    7.58    1.13
  32  15  13   61.09    2.46
  32  15  15   85.09    4.25
  32  16   0   27.05    2.13
  32  16   2    2.53    0.60
  32  16   4    0.27    0.20
  32  16   6    0.53    0.20
  32  16   8    9.04    0.93
  32  16  10   11.70    1.00
  32  16  12  119.25    7.91
  32  16  14  125.97    5.25
  32  16  16   87.01    3.99
  32  17   1    6.51    0.93
  32  17   3   10.50    1.40
  32  17   5   29.18    3.32
  32  17   7    8.18    0.80
  32  17   9    0.93    0.40
  32  17  11    2.86    0.60
  32  17  13   34.37    2.86
  32  17  15   69.80    2.79
  32  17  17   51.18    2.59
  32  18   0  147.11   12.83
  32  18   2  133.35   11.57
  32  18   4   66.94    5.25
  32  18   6   32.84    1.99
  32  18   8    0.86    0.27
  32  18  10   10.50    1.40
  32  18  12   35.43    1.93
  32  18  14   52.05    2.59
  32  18  16   74.98    6.65
  32  18  18   24.06    1.46
  32  19   1    1.26    0.60
  32  19   3   17.15    1.40
  32  19   5   12.43    1.26
  32  19   7   11.10    1.06
  32  19   9    3.52    1.40
  32  19  11    4.12    1.06
  32  19  13    7.25    0.86
  32  19  15   11.23    1.13
  32  19  17   13.69    1.13
  32  19  19    4.99    0.60
  32  20   0   55.77    6.25
  32  20   2   54.91    3.52
  32  20   4   15.75    1.60
  32  20   6    5.85    1.26
  32  20   8    3.39    0.93
  32  20  10    0.00    0.07
  32  20  12   23.60    2.46
  32  20  14   43.94    2.26
  32  20  16   19.61    3.32
  32  20  18   14.36    1.40
  32  20  20    0.93    0.40
  32  21   1    5.72    1.60
  32  21   3   16.35    1.53
  32  21   5    0.47    0.47
  32  21   7    9.24    1.66
  32  21   9    5.18    0.80
  32  21  11    0.00    0.07
  32  21  13    2.53    0.73
  32  21  15    2.86    1.33
  32  21  17    3.72    0.60
  32  21  19    4.79    0.80
  32  21  21    0.00    0.13
  32  22   0   66.01    6.05
  32  22   2   33.24    2.86
  32  22   4   14.42    4.45
  32  22   6   36.10    3.79
  32  22   8   26.12    2.06
  32  22  10    7.51    0.73
  32  22  12    0.07    0.07
  32  22  14    2.13    0.60
  32  22  16    0.33    0.27
  32  22  18    0.27    0.20
  32  22  20    1.13    0.86
  32  23   1    1.46    0.53
  32  23   3    0.00    0.07
  32  23   5    0.13    0.20
  32  23   7    8.31    1.40
  32  23   9    9.04    1.00
  32  23  11    8.84    0.80
  32  23  13    0.86    0.40
  32  23  15    1.20    0.47
  32  23  17    0.00    0.07
  32  24   0   27.52    3.32
  32  24   2   51.32    4.19
  32  24   4    6.45    3.46
  32  24   6    7.98    3.06
  32  24   8    6.05    0.73
  32  24  10    2.19    0.66
  32  24  12    1.46    0.60
  32  24  14    6.25    0.93
  32  24  16    0.27    0.20
  32  25   1    2.19    0.86
  32  25   3    0.00    0.07
  32  25   5    0.07    0.13
  32  25   7    4.25    1.20
  32  25   9    5.78    0.66
  32  25  11   25.92    2.92
  32  25  13   10.90    1.33
  32  25  15    0.07    0.20
  32  26   0   61.62    7.05
  32  26   2   35.56    3.12
  32  26   4   12.23    1.26
  32  26   6    5.98    1.26
  32  26   8   22.20    2.33
  32  26  10   31.31    5.12
  32  26  12  146.84    7.05
  32  26  14    5.25    2.13
  32  27   1    3.39    1.00
  32  27   3    1.79    0.80
  32  27   5    0.93    0.47
  32  27   7    3.19    0.93
  32  27   9   15.75    2.26
  32  27  11    2.59    1.20
  32  28   0  338.55   28.92
  32  28   2  285.57   17.81
  32  28   4   89.67    9.17
  32  28   6    2.33    0.93
  32  28   8   17.62    5.72
  32  28  10    0.93    1.13
  32  29   1    0.86    0.53
  32  29   3    0.66    0.53
  32  29   5   10.50    2.06
  33   1   0   15.36    3.32
  33   2   1    4.92    0.93
  33   3   0    0.66    0.33
  33   3   2    0.13    0.13
  33   4   1   33.37    2.66
  33   4   3    4.32    0.93
  33   5   0    8.38    2.26
  33   5   2    0.13    0.20
  33   5   4    0.07    0.13
  33   6   1    1.79    0.47
  33   6   3    2.99    1.79
  33   6   5    1.06    0.60
  33   7   0    1.60    0.86
  33   7   2   37.29    2.99
  33   7   4   27.45    4.72
  33   7   6    6.38    0.93
  33   8   1    4.32    1.66
  33   8   3    0.07    0.13
  33   8   5    2.99    0.86
  33   8   7   41.75    2.59
  33   9   0   16.35    2.26
  33   9   2    9.37    1.40
  33   9   4    0.53    0.27
  33   9   6    6.51    1.13
  33   9   8    0.73    0.40
  33  10   1    5.65    0.66
  33  10   3    4.59    0.80
  33  10   5    1.60    0.40
  33  10   7   18.21    6.31
  33  10   9    5.78    2.19
  33  11   0   16.95    1.93
  33  11   2   20.41    1.46
  33  11   4    2.92    0.93
  33  11   6    0.00    0.07
  33  11   8    0.13    0.13
  33  11  10    0.07    0.13
  33  12   1    7.38    0.66
  33  12   3   11.83    2.59
  33  12   5   12.70    2.92
  33  12   7   59.03    2.79
  33  12   9    0.20    0.20
  33  12  11    0.07    0.13
  33  13   0    6.12    0.80
  33  13   2    2.26    0.27
  33  13   4    3.52    0.47
  33  13   6    8.24    1.20
  33  13   8    7.11    0.60
  33  13  10    2.86    0.53
  33  13  12    8.11    0.93
  33  14   1    0.27    0.13
  33  14   3   16.35    0.93
  33  14   5    9.37    0.60
  33  14   7   46.46    1.66
  33  14   9    4.25    0.73
  33  14  11   22.47    2.19
  33  14  13   41.55    1.73
  33  15   0   20.61    1.33
  33  15   2   31.77    1.40
  33  15   4   16.42    0.86
  33  15   6    9.44    0.60
  33  15   8    0.73    0.20
  33  15  10    4.32    0.47
  33  15  12   30.31    1.46
  33  15  14   54.91    4.99
  33  16   1    9.71    1.13
  33  16   3   19.81    2.46
  33  16   5    8.84    1.26
  33  16   7   10.97    0.93
  33  16   9    0.80    0.47
  33  16  11   21.87    0.93
  33  16  13   46.46    2.39
  33  16  15   75.45    3.86
  33  17   0   42.21    4.05
  33  17   2   27.65    2.59
  33  17   4   30.31    2.13
  33  17   6   22.47    3.72
  33  17   8    9.37    1.46
  33  17  10    0.33    0.33
  33  17  12    4.72    0.47
  33  17  14   36.10    1.86
  33  17  16   22.87    2.99
  33  18   1    0.40    0.27
  33  18   3    0.13    0.20
  33  18   5    7.78    1.33
  33  18   7    8.44    1.26
  33  18   9    0.13    0.13
  33  18  11   16.22    1.66
  33  18  13   59.96    2.13
  33  18  15   42.74    1.66
  33  18  17   32.24    1.66
  33  19   0   22.60    2.92
  33  19   2    2.66    0.53
  33  19   4   15.62    1.06
  33  19   6    0.80    0.40
  33  19   8    1.33    0.53
  33  19  10    0.07    0.13
  33  19  12    4.99    0.60
  33  19  14   11.70    2.06
  33  19  16   17.55    1.60
  33  19  18   10.57    0.80
  33  20   1    2.33    1.06
  33  20   3    2.99    1.26
  33  20   5    0.53    0.53
  33  20   7    3.72    0.73
  33  20   9    0.27    0.33
  33  20  11    4.99    1.20
  33  20  13    4.85    0.86
  33  20  15   19.54    1.00
  33  20  17   16.75    1.99
  33  20  19    0.40    0.20
  33  21   0   59.36    5.52
  33  21   2   35.83    3.59
  33  21   4   48.66    7.78
  33  21   6   16.95    1.73
  33  21   8   13.76    1.73
  33  21  10    6.38    0.86
  33  21  12    0.60    0.33
  33  21  14    5.25    1.13
  33  21  16    0.00    0.07
  33  21  18    1.26    0.40
  33  22   1    0.13    0.33
  33  22   3    2.13    2.26
  33  22   5    1.66    0.93
  33  22   7    0.33    0.27
  33  22   9    1.60    0.53
  33  22  11    1.20    1.86
  33  22  13    1.20    0.53
  33  22  15    3.79    0.66
  33  22  17    0.13    0.13
  33  23   0   12.70    2.86
  33  23   2   10.04    1.06
  33  23   4    0.93    0.66
  33  23   6    1.53    0.60
  33  23   8    0.33    0.27
  33  23  10    9.51    0.86
  33  23  12    1.40    0.33
  33  23  14    0.80    0.40
  33  23  16    0.66    0.40
  33  24   1    1.73    0.93
  33  24   3    6.12    0.86
  33  24   5    0.20    0.27
  33  24   7    0.07    0.13
  33  24   9    1.66    0.60
  33  24  11    0.33    0.33
  33  24  13    0.86    0.47
  33  24  15    0.80    0.80
  33  25   0    0.07    0.20
  33  25   2    3.86    1.06
  33  25   4    4.12    1.13
  33  25   6   38.69    4.92
  33  25   8   25.86    5.65
  33  25  10   31.38    2.92
  33  25  12   88.54    5.65
  33  25  14   13.63    1.46
  33  26   1    0.20    0.20
  33  26   3    4.52    1.00
  33  26   5    5.18    1.00
  33  26   7    0.27    0.33
  33  26   9   20.74    1.73
  33  26  11    5.25    1.73
  33  27   0   53.25    6.91
  33  27   2   40.88    4.05
  33  27   4   12.03    1.60
  33  27   6    0.00    0.07
  33  27   8   28.38    4.39
  33  28   1    1.99    0.86
  33  28   3    4.59    1.60
  33  28   5    0.20    0.40
  34   0   0   14.82    8.97
  34   1   1    1.66    0.86
  34   2   0    0.00    0.07
  34   2   2   56.30    7.71
  34   3   1   14.76    1.40
  34   3   3    9.90    2.86
  34   4   0    6.71    2.79
  34   4   2    2.86    1.33
  34   4   4   29.25   10.37
  34   5   1    0.60    0.47
  34   5   3    0.33    0.33
  34   5   5    2.06    1.33
  34   6   0   76.38    8.18
  34   6   2   11.37    1.53
  34   6   4    1.06    0.53
  34   6   6    9.57    3.66
  34   7   1    0.33    0.20
  34   7   3    6.18    0.93
  34   7   5   18.15    4.52
  34   7   7    8.11    1.40
  34   8   0    7.11    1.93
  34   8   2    0.33    0.33
  34   8   4    0.13    0.13
  34   8   6    0.40    0.47
  34   8   8    0.13    0.27
  34   9   1    4.39    0.73
  34   9   3    8.84    1.66
  34   9   5    3.12    0.60
  34   9   7    8.18    1.13
  34   9   9   51.98    3.19
  34  10   0    0.60    0.47
  34  10   2    5.05    1.00
  34  10   4    0.53    0.27
  34  10   6   18.75    3.52
  34  10   8    2.33    1.26
  34  10  10    1.99    0.86
  34  11   1    1.33    0.73
  34  11   3   14.03    1.46
  34  11   5   23.60    4.39
  34  11   7   44.34    3.12
  34  11   9   12.96    1.06
  34  11  11    0.20    0.33
  34  12   0   14.82    3.12
  34  12   2   21.40    1.33
  34  12   4   33.17    1.66
  34  12   6   77.71    3.12
  34  12   8    7.98    1.00
  34  12  10    6.65    1.00
  34  12  12    0.47    0.40
  34  13   1    0.00    0.07
  34  13   3    1.40    0.33
  34  13   5   13.83    1.13
  34  13   7   37.56    1.93
  34  13   9    5.98    0.86
  34  13  11    1.93    0.40
  34  13  13   50.99    3.79
  34  14   0    0.47    0.27
  34  14   2   14.89    1.46
  34  14   4    2.06    1.00
  34  14   6    0.20    0.13
  34  14   8    6.91    0.73
  34  14  10   15.49    1.20
  34  14  12   23.20    2.19
  34  14  14   79.97    6.05
  34  15   1    2.13    0.40
  34  15   3    9.37    1.00
  34  15   5    3.46    0.40
  34  15   7    5.38    0.40
  34  15   9    0.33    0.27
  34  15  11    6.18    0.53
  34  15  13   13.83    1.79
  34  15  15   19.01    2.39
  34  16   0  169.31    9.64
  34  16   2   92.00    3.59
  34  16   4   50.99    2.19
  34  16   6   27.32    1.53
  34  16   8    2.73    0.60
  34  16  10    2.46    0.53
  34  16  12    5.32    0.66
  34  16  14   60.03    2.99
  34  16  16   54.04    2.46
  34  17   1    7.98    1.06
  34  17   3    1.20    0.40
  34  17   5    1.40    0.73
  34  17   7    3.99    1.46
  34  17   9    0.40    0.27
  34  17  11    7.51    0.60
  34  17  13    2.99    0.47
  34  17  15   15.69    1.46
  34  17  17   17.95    1.86
  34  18   0   14.89    1.73
  34  18   2    9.84    2.19
  34  18   4    3.06    0.66
  34  18   6    0.20    0.20
  34  18   8    0.07    0.07
  34  18  10   28.32    1.53
  34  18  12   30.11    4.32
  34  18  14   43.14    1.73
  34  18  16   27.39    1.20
  34  18  18   42.08    1.99
  34  19   1    0.53    0.73
  34  19   3    0.33    0.27
  34  19   5    1.33    0.53
  34  19   7    7.91    1.20
  34  19   9    0.00    0.07
  34  19  11    4.45    0.53
  34  19  13   18.41    2.73
  34  19  15    9.57    0.93
  34  19  17    8.77    1.33
  34  19  19    1.26    0.60
  34  20   0   47.53    5.25
  34  20   2   39.49    2.92
  34  20   4   47.46    2.92
  34  20   6   28.65    2.06
  34  20   8    8.04    1.13
  34  20  10    0.40    0.27
  34  20  12    4.59    0.86
  34  20  14    0.00    0.07
  34  20  16    2.79    0.47
  34  20  18    0.00    0.07
  34  21   1    0.60    0.40
  34  21   3    2.19    0.47
  34  21   5   24.66    1.93
  34  21   7    4.59    0.93
  34  21   9   11.37    1.40
  34  21  11    1.13    0.66
  34  21  13    0.40    0.33
  34  21  15    0.00    0.07
  34  21  17    0.07    0.20
  34  22   0    9.31    2.19
  34  22   2   11.03    1.20
  34  22   4    2.33    0.66
  34  22   6    0.13    0.27
  34  22   8    1.99    0.73
  34  22  10    0.33    0.27
  34  22  12    4.45    1.00
  34  22  14    0.07    0.07
  34  22  16    3.46    1.33
  34  23   1    0.00    0.07
  34  23   3    7.11    0.93
  34  23   5    6.05    0.73
  34  23   7    0.27    0.27
  34  23   9    1.79    0.86
  34  23  11   11.77    1.86
  34  23  13    0.47    0.47
  34  23  15    9.17    2.79
  34  24   0   20.47    2.73
  34  24   2    1.93    0.66
  34  24   4    0.00    0.07
  34  24   6    8.71    1.20
  34  24   8   58.90    6.12
  34  24  10   61.42    5.52
  34  24  12    0.00    0.07
  34  25   1    0.00    0.07
  34  25   3   16.15    1.53
  34  25   5   31.18    2.79
  34  25   7    1.26    0.66
  34  25   9    5.25    2.06
  34  25  11    1.13    1.06
  34  26   0    0.00    0.13
  34  26   2   88.34    6.12
  34  26   4    0.07    0.20
  34  26   6    2.79    0.86
  34  26   8    7.45    3.32
  34  27   1    3.52    1.33
  34  27   3    0.80    0.80
  34  27   5    0.60    0.73
  35   1   0    1.40    0.66
  35   2   1   30.05    1.86
  35   3   0   18.28    2.19
  35   3   2   21.94    2.99
  35   4   1    3.26    0.60
  35   4   3   11.10    4.59
  35   5   0    9.51    3.52
  35   5   2    0.00    0.07
  35   5   4    0.07    0.13
  35   6   1    8.71    1.40
  35   6   3    6.65    1.06
  35   6   5    8.18    1.06
  35   7   0   40.35    4.12
  35   7   2    2.59    0.86
  35   7   4    5.92    1.46
  35   7   6    0.66    0.40
  35   8   1    6.31    1.33
  35   8   3    9.17    1.20
  35   8   5    9.77    1.06
  35   8   7    0.86    0.60
  35   9   0    5.78    1.20
  35   9   2    0.66    0.27
  35   9   4    0.07    0.07
  35   9   6    0.33    0.20
  35   9   8    1.20    0.60
  35  10   1    0.40    0.40
  35  10   3    3.12    0.93
  35  10   5   19.28    1.86
  35  10   7    2.26    0.60
  35  10   9   15.36    1.33
  35  11   0    0.20    0.33
  35  11   2    4.72    1.20
  35  11   4    0.93    0.47
  35  11   6    2.26    1.73
  35  11   8    8.97    1.60
  35  11  10   10.37    1.66
  35  12   1    0.80    0.47
  35  12   3   10.90    1.40
  35  12   5   14.89    3.79
  35  12   7    7.78    0.93
  35  12   9    5.65    0.80
  35  12  11    3.86    0.93
  35  13   0   78.64    6.38
  35  13   2   50.25    2.79
  35  13   4   23.07    2.99
  35  13   6    0.27    0.13
  35  13   8   16.42    1.40
  35  13  10    1.26    0.60
  35  13  12    1.99    0.60
  35  14   1    3.19    0.66
  35  14   3    7.78    0.80
  35  14   5    7.64    1.73
  35  14   7   13.83    1.00
  35  14   9    0.80    0.27
  35  14  11    7.31    1.26
  35  14  13   27.45    1.40
  35  15   0    9.44    0.93
  35  15   2    8.71    0.66
  35  15   4   21.47    1.26
  35  15   6   17.28    1.13
  35  15   8   11.23    1.00
  35  15  10    0.27    0.13
  35  15  12    0.93    0.40
  35  15  14    1.06    0.27
  35  16   1    3.66    0.60
  35  16   3    0.00    0.07
  35  16   5    1.93    0.33
  35  16   7    0.00    0.07
  35  16   9    5.05    1.46
  35  16  11    4.85    1.46
  35  16  13   45.67    3.92
  35  16  15   24.66    1.40
  35  17   0    0.53    0.27
  35  17   2    1.26    0.27
  35  17   4    2.92    0.66
  35  17   6    0.80    0.40
  35  17   8    5.65    0.86
  35  17  10    2.39    0.33
  35  17  12    5.25    0.53
  35  17  14   16.95    1.06
  35  17  16    7.18    0.73
  35  18   1    1.33    0.53
  35  18   3    0.07    0.13
  35  18   5    0.20    0.13
  35  18   7    3.46    0.73
  35  18   9    1.86    0.40
  35  18  11   21.74    0.93
  35  18  13   18.15    1.79
  35  18  15   25.92    3.19
  35  18  17    3.86    0.53
  35  19   0   18.41    2.06
  35  19   2    7.64    0.80
  35  19   4   28.38    2.53
  35  19   6    0.86    0.27
  35  19   8    0.20    0.20
  35  19  10    0.07    0.07
  35  19  12    2.99    0.86
  35  19  14    6.38    0.66
  35  19  16    3.66    0.60
  35  19  18   36.49    6.78
  35  20   1    0.60    0.33
  35  20   3   14.29    1.33
  35  20   5    6.25    1.13
  35  20   7    4.59    0.80
  35  20   9    4.79    1.00
  35  20  11    5.32    1.40
  35  20  13    2.46    0.40
  35  20  15    2.39    0.66
  35  20  17   14.96    2.73
  35  21   0    0.40    0.33
  35  21   2    0.93    0.66
  35  21   4    2.13    0.47
  35  21   6    0.13    0.13
  35  21   8    2.53    0.66
  35  21  10    0.13    0.13
  35  21  12    0.07    0.13
  35  21  14    0.40    0.27
  35  22   1    2.13    0.66
  35  22   3    1.00    0.40
  35  22   5    0.00    0.07
  35  22   7    9.24    1.00
  35  22   9   10.17    1.20
  35  22  11    0.07    0.13
  35  22  13    0.40    0.33
  35  23   0    5.18    1.60
  35  23   2    9.37    0.86
  35  23   4    3.99    0.73
  35  23   6   14.49    1.46
  35  23   8   16.75    1.79
  35  23  10   10.77    2.26
  35  23  12    0.53    0.66
  35  24   1    0.00    0.07
  35  24   3   20.01    1.60
  35  24   5    1.66    0.47
  35  24   7    3.59    0.86
  35  24   9    4.19    1.40
  35  25   0   70.20    5.05
  35  25   2   23.47    2.59
  35  25   4    1.33    0.66
  35  25   6    4.12    1.79
  35  26   1    5.32    3.06
  36   0   0  475.15   32.77
  36   1   1    9.57    2.06
  36   2   0   16.68    4.25
  36   2   2    0.33    0.73
  36   3   1    5.45    1.66
  36   3   3    6.71    1.73
  36   4   0  368.53   18.28
  36   4   2    0.00    0.07
  36   4   4   16.35    2.33
  36   5   1    3.66    0.53
  36   5   3    0.00    0.07
  36   5   5    0.00    0.07
  36   6   0    0.60    0.47
  36   6   2   23.93    3.06
  36   6   4    0.86    0.33
  36   6   6   85.68    7.25
  36   7   1    0.13    0.20
  36   7   3    8.31    1.20
  36   7   5    4.45    1.73
  36   7   7    0.40    0.33
  36   8   0    1.79    1.00
  36   8   2    3.19    1.20
  36   8   4    1.93    0.73
  36   8   6    8.18    1.26
  36   8   8    1.33    0.73
  36   9   1   10.77    1.33
  36   9   3   14.69    1.53
  36   9   5   15.55    5.58
  36   9   7    0.80    0.86
  36   9   9   20.21    2.99
  36  10   0    1.20    0.66
  36  10   2    7.11    2.26
  36  10   4   10.04    3.52
  36  10   6   67.80    6.71
  36  10   8   28.98    4.72
  36  10  10   33.83    2.86
  36  11   1    4.19    1.00
  36  11   3    0.20    0.20
  36  11   5    7.71    2.33
  36  11   7   25.46    2.92
  36  11   9    9.11    1.26
  36  11  11    7.11    1.20
  36  12   0   24.40    4.25
  36  12   2    0.07    0.13
  36  12   4    3.32    0.66
  36  12   6    0.20    0.33
  36  12   8    2.59    0.86
  36  12  10    0.13    0.13
  36  12  12    2.79    0.80
  36  13   1    0.27    0.47
  36  13   3    2.99    0.53
  36  13   5    3.19    0.60
  36  13   7    0.27    0.13
  36  13   9   25.26    1.99
  36  13  11    0.13    0.13
  36  13  13    1.60    0.66
  36  14   0    5.52    1.20
  36  14   2   11.50    1.00
  36  14   4   39.22    2.06
  36  14   6   12.96    1.86
  36  14   8    4.52    0.66
  36  14  10    6.31    0.73
  36  14  12    6.25    1.20
  36  14  14    1.73    0.66
  36  15   1    2.26    0.66
  36  15   3    2.33    1.26
  36  15   5    0.93    0.47
  36  15   7   13.56    1.20
  36  15   9    2.39    1.00
  36  15  11    0.40    0.33
  36  15  13    4.45    1.53
  36  15  15    5.65    1.06
  36  16   0    0.00    0.07
  36  16   2    1.93    1.20
  36  16   4    0.00    0.07
  36  16   6    0.07    0.20
  36  16   8    0.47    0.20
  36  16  10   22.73    1.53
  36  16  12   53.71    2.26
  36  16  14   18.88    1.40
  36  16  16    2.06    0.66
  36  17   1    0.00    0.07
  36  17   3    0.13    0.13
  36  17   5    1.60    0.33
  36  17   7    1.00    0.33
  36  17   9    6.58    1.46
  36  17  11    0.47    0.27
  36  17  13   10.04    1.86
  36  17  15    7.71    2.86
  36  17  17    1.66    0.80
  36  18   0    4.65    0.73
  36  18   2    7.51    0.93
  36  18   4    4.92    0.53
  36  18   6    2.39    0.53
  36  18   8    0.53    0.27
  36  18  10    4.32    0.80
  36  18  12   12.90    1.66
  36  18  14    5.32    1.06
  36  18  16    0.33    0.33
  36  19   1    1.13    0.27
  36  19   3   15.82    1.33
  36  19   5    6.91    0.73
  36  19   7    8.04    0.93
  36  19   9    1.93    0.53
  36  19  11    0.00    0.07
  36  19  13    2.92    0.47
  36  19  15    0.33    0.27
  36  20   0    1.53    0.86
  36  20   2    4.52    0.93
  36  20   4    1.33    0.60
  36  20   6    1.93    0.53
  36  20   8    2.59    0.60
  36  20  10    1.79    0.60
  36  20  12    0.00    0.07
  36  20  14    2.39    0.73
  36  21   1    2.33    0.60
  36  21   3   12.70    1.86
  36  21   5    7.38    1.13
  36  21   7    8.51    1.13
  36  21   9    6.85    3.79
  36  21  11    0.00    0.07
  36  22   0   11.70    1.73
  36  22   2    0.40    0.27
  36  22   4   23.53    1.66
  36  22   6    7.11    1.00
  36  22   8   32.37    2.26
  36  22  10    0.93    0.60
  36  23   1    0.73    0.40
  36  23   3    0.07    0.13
  36  23   5    2.13    0.86
  36  23   7   20.87    2.59
  36  23   9    5.12    1.86
  36  24   0   23.40    3.59
  36  24   2   10.77    3.52
  36  24   4    1.33    0.73
  36  24   6   14.36    5.45
  37   1   0    5.58    1.99
  37   2   1   28.18    3.72
  37   3   0    0.60    0.47
  37   3   2   33.04    3.12
  37   4   1    8.97    1.40
  37   4   3   12.36    1.60
  37   5   0    8.58    1.93
  37   5   2   29.91    2.39
  37   5   4    9.77    1.20
  37   6   1    1.33    0.60
  37   6   3    0.07    0.13
  37   6   5   75.18    6.98
  37   7   0    3.86    1.40
  37   7   2    1.26    0.86
  37   7   4    0.07    0.13
  37   7   6    9.24    1.53
  37   8   1    1.73    0.93
  37   8   3    0.00    0.07
  37   8   5   19.81    2.59
  37   8   7    0.53    0.47
  37   9   0   10.90    5.52
  37   9   2    0.07    0.13
  37   9   4    2.19    0.80
  37   9   6   48.66    3.86
  37   9   8   24.93    2.19
  37  10   1    8.71    1.66
  37  10   3    0.66    0.40
  37  10   5   13.96    2.92
  37  10   7   10.37    1.00
  37  10   9    5.45    0.86
  37  11   0    5.45    1.33
  37  11   2    9.04    1.26
  37  11   4    0.27    0.20
  37  11   6    0.13    0.20
  37  11   8    1.20    0.53
  37  11  10    5.32    1.20
  37  12   1    1.86    0.80
  37  12   3    2.26    0.73
  37  12   5    0.53    0.33
  37  12   7    0.07    0.07
  37  12   9    8.64    1.73
  37  12  11    4.05    0.66
  37  13   0    2.06    1.06
  37  13   2    0.13    0.13
  37  13   4    3.39    0.66
  37  13   6   13.63    2.06
  37  13   8    1.40    0.40
  37  13  10    0.00    0.07
  37  13  12    4.65    2.33
  37  14   1    0.00    0.07
  37  14   3    4.72    1.53
  37  14   5    2.86    0.86
  37  14   7    0.60    0.47
  37  14   9    1.66    0.53
  37  14  11    0.00    0.07
  37  14  13    0.80    0.53
  37  15   0   21.74    2.06
  37  15   2    5.25    0.73
  37  15   4    1.00    0.33
  37  15   6    0.53    0.33
  37  15   8    0.86    0.33
  37  15  10    0.07    0.13
  37  15  12    4.92    1.20
  37  15  14    8.24    0.86
  37  16   1    2.92    0.80
  37  16   3    3.12    0.66
  37  16   5    0.00    0.07
  37  16   7    0.20    0.27
  37  16   9    0.13    0.13
  37  16  11    0.93    0.40
  37  16  13    2.13    0.66
  37  16  15    9.57    1.53
  37  17   0    5.52    1.13
  37  17   2    1.73    0.66
  37  17   4    5.12    0.73
  37  17   6    2.19    0.53
  37  17   8    1.46    0.53
  37  17  10    2.99    0.53
  37  17  12   10.84    2.06
  37  17  14    1.73    0.66
  37  17  16    0.07    0.47
  37  18   1    0.20    0.13
  37  18   3    5.32    0.60
  37  18   5    3.86    0.60
  37  18   7    1.26    0.27
  37  18   9    1.26    0.27
  37  18  11   13.43    1.06
  37  18  13    0.53    0.33
  37  19   0    3.19    0.60
  37  19   2    5.92    1.06
  37  19   4    0.80    0.40
  37  19   6    0.40    0.20
  37  19   8    0.00    0.07
  37  19  10    1.00    0.33
  37  19  12    2.13    0.60
  37  20   1    0.40    0.33
  37  20   3   17.55    1.00
  37  20   5   13.69    1.00
  37  20   7    7.31    0.73
  37  20   9    7.64    0.80
  37  20  11    6.98    2.33
  37  21   0   16.29    2.79
  37  21   2    3.59    0.47
  37  21   4    1.33    0.66
  37  21   6    0.00    0.07
  37  21   8    0.20    0.20
  37  22   1    0.66    0.47
  37  22   3    0.33    0.27
  37  22   5   11.50    2.26
  37  22   7    0.00    0.13
  37  23   0   12.36    4.25
  37  23   2   15.16    5.18
  38   0   0  272.94   31.11
  38   1   1   23.47    5.25
  38   2   0    3.46    1.20
  38   2   2  252.60   18.41
  38   3   1    1.53    1.20
  38   3   3    2.33    0.93
  38   4   0  107.89    9.51
  38   4   2    3.06    1.06
  38   4   4    0.47    0.73
  38   5   1    0.86    0.47
  38   5   3    4.12    0.86
  38   5   5    0.27    0.40
  38   6   0    7.51    1.13
  38   6   2   69.13    4.72
  38   6   4    1.79    1.46
  38   6   6    4.39    1.13
  38   7   1    0.40    0.33
  38   7   3   11.17    1.60
  38   7   5    1.40    0.47
  38   7   7    0.93    0.66
  38   8   0    2.19    1.26
  38   8   2    1.86    0.73
  38   8   4   34.03    4.12
  38   8   6    3.12    1.26
  38   8   8   26.66    4.65
  38   9   1    3.26    1.66
  38   9   3    0.00    0.07
  38   9   5    2.66    1.33
  38   9   7   16.02    1.60
  38   9   9    0.27    0.47
  38  10   0   26.46    2.92
  38  10   2   11.97    1.86
  38  10   4    0.07    0.13
  38  10   6    1.33    0.66
  38  10   8   19.94    5.52
  38  10  10    0.00    0.07
  38  11   1    3.99    1.00
  38  11   3    5.85    1.40
  38  11   5    0.40    0.40
  38  11   7    0.93    0.40
  38  11   9   14.96    1.53
  38  11  11    0.60    0.33
  38  12   0   11.77    1.20
  38  12   2    5.85    1.26
  38  12   4   10.50    1.99
  38  12   6   10.50    1.20
  38  12   8   16.75    3.32
  38  12  10    0.93    0.40
  38  12  12    1.73    0.93
  38  13   1    0.60    0.40
  38  13   3    7.45    1.13
  38  13   5    3.99    1.73
  38  13   7    1.33    0.60
  38  13   9    4.72    0.60
  38  13  11    1.20    0.40
  38  13  13    2.26    0.93
  38  14   0   10.30    3.46
  38  14   2   33.50    5.18
  38  14   4    0.47    0.33
  38  14   6   13.23    1.73
  38  14   8    0.20    0.27
  38  14  10    2.53    0.86
  38  14  12    0.40    0.33
  38  14  14    0.33    0.33
  38  15   1    2.59    0.80
  38  15   3    5.85    1.40
  38  15   5    1.26    0.53
  38  15   7    0.07    0.20
  38  15   9    4.32    0.93
  38  15  11    0.13    0.13
  38  15  13    0.93    0.47
  38  15  15    5.85    1.60
  38  16   0    0.27    0.27
  38  16   2    0.66    0.33
  38  16   4    0.00    0.07
  38  16   6    1.26    0.53
  38  16   8    0.27    0.27
  38  16  10    0.07    0.13
  38  16  12    0.40    0.27
  38  16  14    4.79    1.99
  38  17   1    1.79    0.66
  38  17   3    0.00    0.07
  38  17   5    5.85    0.80
  38  17   7    4.79    0.80
  38  17   9    7.25    1.00
  38  17  11    0.60    0.27
  38  17  13    1.00    0.93
  38  18   0    9.51    1.26
  38  18   2    3.06    0.73
  38  18   4   30.25    2.26
  38  18   6   14.62    1.06
  38  18   8   21.40    1.33
  38  18  10    0.00    0.13
  38  19   1    0.13    0.13
  38  19   3    6.12    0.60
  38  19   5    6.31    0.73
  38  19   7   34.77    1.99
  38  19   9    0.73    1.26
  38  20   0    0.07    0.13
  38  20   2    1.20    0.40
  38  20   4    0.20    0.20
  38  20   6    0.07    0.13
  38  20   8    0.07    0.20
  38  21   1    0.07    0.13
  38  21   3    8.84    2.79
  38  21   5   36.03    4.45
  39   1   0    1.66    0.86
  39   2   1    3.06    1.53
  39   3   0   42.94    4.65
  39   3   2    9.77    1.46
  39   4   1   17.15    2.33
  39   4   3   14.42    2.06
  39   5   0    3.12    1.33
  39   5   2   39.55    3.32
  39   5   4    0.40    0.27
  39   6   1    0.40    0.33
  39   6   3   42.01    8.44
  39   6   5    2.99    0.93
  39   7   0   15.22    1.93
  39   7   2    5.92    0.93
  39   7   4    7.91    1.73
  39   7   6   22.20    3.39
  39   8   1    0.00    0.07
  39   8   3   11.23    1.33
  39   8   5    6.98    1.40
  39   8   7    3.46    1.13
  39   9   0    0.20    0.40
  39   9   2    4.45    1.06
  39   9   4    0.00    0.07
  39   9   6    0.00    0.07
  39   9   8    5.32    1.20
  39  10   1    4.45    1.06
  39  10   3    0.33    0.33
  39  10   5    2.92    0.86
  39  10   7   28.78    2.73
  39  10   9    1.26    0.66
  39  11   0   16.62    2.39
  39  11   2    9.77    2.59
  39  11   4    2.06    0.60
  39  11   6    7.51    1.93
  39  11   8    3.86    1.13
  39  11  10    0.07    0.20
  39  12   1    1.13    0.66
  39  12   3    4.72    0.86
  39  12   5    1.73    0.66
  39  12   7    9.37    1.20
  39  12   9    0.60    0.33
  39  12  11    3.26    0.86
  39  13   0    0.13    0.20
  39  13   2    2.39    1.13
  39  13   4    0.20    0.13
  39  13   6    0.66    0.66
  39  13   8    0.40    0.33
  39  13  10    7.64    1.33
  39  13  12    0.13    0.20
  39  14   1    2.46    0.73
  39  14   3    8.64    2.86
  39  14   5    0.33    0.27
  39  14   7    0.07    0.13
  39  14   9    0.00    0.07
  39  14  11    1.60    0.66
  39  14  13    8.31    1.93
  39  15   0    0.27    0.27
  39  15   2    1.66    0.53
  39  15   4    1.53    0.60
  39  15   6    0.93    0.47
  39  15   8    7.38    1.73
  39  15  10    1.26    0.53
  39  15  12    3.06    1.33
  39  16   1    4.25    1.13
  39  16   3    0.13    0.20
  39  16   5    6.91    0.93
  39  16   7    0.07    0.13
  39  16   9    0.00    0.07
  39  16  11    7.58    2.46
  39  17   0    1.46    0.66
  39  17   2   11.30    1.66
  39  17   4    2.39    1.53
  39  17   6    9.77    2.19
  39  17   8    2.73    1.00
  39  17  10   16.75    2.99
  39  18   1    2.26    0.60
  39  18   3    0.20    0.20
  39  18   5    4.05    1.20
  39  18   7   16.35    4.25
  39  19   0    0.27    0.33
  39  19   2    0.27    0.33
  39  19   4    2.26    1.33
  40   0   0    0.13    0.47
  40   1   1    0.47    0.47
  40   2   0    7.58    1.66
  40   2   2   57.30    7.78
  40   3   1    1.20    0.66
  40   3   3    3.66    1.20
  40   4   0   74.18    7.38
  40   4   2    1.06    0.40
  40   4   4    8.38    2.59
  40   5   1    0.27    0.20
  40   5   3    0.07    0.13
  40   5   5    2.33    1.00
  40   6   0    6.65    1.73
  40   6   2    1.99    0.86
  40   6   4    2.73    0.93
  40   6   6   51.32    6.38
  40   7   1    0.00    0.07
  40   7   3    1.99    0.80
  40   7   5    0.13    0.20
  40   7   7    2.46    0.73
  40   8   0   60.82    5.85
  40   8   2    1.00    0.93
  40   8   4    8.91    1.53
  40   8   6   10.37    1.33
  40   8   8    0.93    0.60
  40   9   1    0.66    0.40
  40   9   3    7.91    1.60
  40   9   5    0.13    0.20
  40   9   7    1.26    0.80
  40   9   9    3.06    1.13
  40  10   0   50.32    4.39
  40  10   2    8.97    2.39
  40  10   4    1.46    0.47
  40  10   6    3.72    1.33
  40  10   8    3.72    1.20
  40  10  10   24.46    3.99
  40  11   1    0.73    0.60
  40  11   3    1.40    0.47
  40  11   5   16.95    1.93
  40  11   7   29.78    2.26
  40  11   9   22.20    1.86
  40  11  11    0.13    0.33
  40  12   0   18.35    2.39
  40  12   2    0.07    0.07
  40  12   4    8.11    1.00
  40  12   6    1.66    1.53
  40  12   8    3.59    1.00
  40  12  10    0.86    0.47
  40  12  12    0.86    0.86
  40  13   1    1.06    0.53
  40  13   3    1.06    0.53
  40  13   5    0.80    1.00
  40  13   7   13.03    1.99
  40  13   9    3.39    1.00
  40  13  11    0.20    0.33
  40  14   0    0.53    0.47
  40  14   2    6.78    1.40
  40  14   4    0.00    0.07
  40  14   6    0.07    0.20
  40  14   8    1.20    0.60
  40  14  10    0.07    0.20
  40  15   1    0.40    0.33
  40  15   3    0.93    0.60
  40  15   5    0.00    0.07
  40  15   7    0.73    0.66
  40  15   9    2.33    0.47
  40  16   0   33.30    5.72
  40  16   2   15.89    3.52
  40  16   4    7.64    2.59
  40  16   6   14.42    5.32
  40  17   1    0.00    0.07
  40  17   3    4.19    1.66
  41   1   0    1.40    0.60
  41   2   1    0.93    0.53
  41   3   0   34.17    4.99
  41   3   2    0.00    0.07
  41   4   1    0.86    0.66
  41   4   3    3.19    1.00
  41   5   0    6.12    1.33
  41   5   2    2.26    0.86
  41   5   4    1.60    1.00
  41   6   1    6.38    1.33
  41   6   3    5.52    1.00
  41   6   5    4.85    1.26
  41   7   0    1.86    1.00
  41   7   2    0.27    0.27
  41   7   4    0.53    0.53
  41   7   6    0.40    0.33
  41   8   1    3.32    1.06
  41   8   3    5.85    1.33
  41   8   5   15.89    1.86
  41   8   7    3.06    1.13
  41   9   0    5.65    1.53
  41   9   2    5.38    1.86
  41   9   4    0.93    0.60
  41   9   6    1.66    0.73
  41   9   8    0.47    0.40
  41  10   1    0.60    0.47
  41  10   3    5.45    1.46
  41  10   5   17.08    3.52
  41  10   7    3.66    1.13
  41  10   9    2.79    1.20
  41  11   0   31.38    2.79
  41  11   2    1.40    1.00
  41  11   4    0.27    0.27
  41  11   6    1.06    0.60
  41  11   8    1.66    0.66
  41  11  10    3.99    1.60
  41  12   1    0.13    0.20
  41  12   3    3.86    1.13
  41  12   5    0.07    0.13
  41  12   7    0.13    0.27
  41  12   9    3.26    1.40
  41  13   0    5.52    1.33
  41  13   2   12.63    3.46
  41  13   4    7.11    1.53
  41  13   6   14.76    2.19
  41  14   1    1.99    1.00
  41  14   3    0.00    0.07
  41  14   5    3.46    1.79
  41  15   0    0.07    0.13
  42   0   0   91.67   13.36
  42   1   1    2.92    1.20
  42   2   0    2.53    1.06
  42   2   2    8.38    2.19
  42   3   1   18.81    2.39
  42   3   3    0.47    0.27
  42   4   0    7.38    1.79
  42   4   2    5.72    1.60
  42   4   4    2.33    1.26
  42   5   1    7.51    1.66
  42   5   3    0.27    0.27
  42   5   5    3.19    2.66
  42   6   0    4.79    1.33
  42   6   2   22.40    2.79
  42   6   4    0.00    0.07
  42   6   6   11.17    2.66
  42   7   1    0.07    0.27
  42   7   3    0.13    0.20
  42   7   5    0.07    0.13
  42   7   7    0.20    0.33
  42   8   0    1.46    1.13
  42   8   2    4.52    1.20
  42   8   4    7.78    3.06
  42   8   6    2.66    1.13
  42   8   8    0.53    1.00
  42   9   1    8.97    2.46
  42   9   3    0.93    0.53
  42   9   5   10.30    2.13
  42   9   7    9.31    4.25
  42  10   0    2.99    1.20
  42  10   2    0.13    0.27
  42  10   4    0.40    0.66
  42  10   6    0.86    1.20
  42  11   1    2.73    1.33
  42  11   3    0.47    0.60
  42  11   5   52.45   10.37
  42  12   0    4.99    1.93
  43   1   0    0.00    0.07
  43   2   1    4.25    1.33
  43   3   0   19.08    3.12
  43   3   2    1.33    0.73
  43   4   1    0.20    0.27
  43   4   3    0.60    0.80
  43   5   0    0.93    0.80
  43   5   2   40.81    4.12
  43   5   4    1.60    1.00
  43   6   1   14.89    2.66
  43   6   3    1.53    1.06
  43   6   5   18.48    4.59
  43   7   0    0.80    1.33
  43   8   1    2.06    1.00
   0   0   0    0.00    0.00

_computing_structure_solution     'SHELXT 2018/2 (Sheldrick, 2018)'
;
_shelx_hkl_checksum   47853

_shelx_fab_file
;
    0    1    1   1028.98      0.00
    0    0    2   1962.22      0.00
    1    1    2   -355.82      0.00
    0    2    2   -470.88      0.00
    2    2    2   2422.17      0.00
    0    1    3   -233.26      0.00
    1    2    3     -7.76      0.00
    0    3    3    215.22      0.00
    2    3    3     13.21      0.00
    0    0    4   -865.22      0.00
    1    1    4    501.90      0.00
    0    2    4   -807.16      0.00
    2    2    4   -160.19      0.00
    1    3    4    -47.35      0.00
    3    3    4     -6.00      0.00
    0    4    4    228.66      0.00
    2    4    4    156.12      0.00
    4    4    4    179.17      0.00
    0    1    5    -93.39      0.00
    1    2    5    181.31      0.00
    0    3    5     36.25      0.00
    2    3    5     47.97      0.00
    1    4    5   -101.11      0.00
    3    4    5    139.24      0.00
    0    5    5    160.51      0.00
    2    5    5      4.04      0.00
    4    5    5    164.84      0.00
    0    0    6    512.66      0.00
    1    1    6   -171.91      0.00
    2    2    6   -354.93      0.00
    1    3    6    -85.68      0.00
    3    3    6     93.86      0.00
    0    4    6   -152.56      0.00
    2    4    6     53.56      0.00
    4    4    6    -57.59      0.00
    1    5    6     10.91      0.00
    3    5    6     25.83      0.00
    5    5    6    214.52      0.00
    0    6    6    -42.63      0.00
    2    6    6     49.33      0.00
    4    6    6   -182.90      0.00
    6    6    6      8.52      0.00
    0    1    7    111.03      0.00
    1    2    7   -164.63      0.00
    0    3    7    -37.12      0.00
    2    3    7     70.86      0.00
    1    4    7    -10.69      0.00
    3    4    7    -60.83      0.00
    0    5    7    -67.33      0.00
    2    5    7     48.73      0.00
    1    6    7    -58.79      0.00
    3    6    7    -68.97      0.00
    5    6    7     34.99      0.00
    0    7    7     39.46      0.00
    2    7    7   -189.32      0.00
    4    7    7     10.44      0.00
    6    7    7     35.18      0.00
    0    0    8   -666.56      0.00
    1    1    8     44.95      0.00
    0    2    8    -94.88      0.00
    2    2    8    125.62      0.00
    1    3    8     33.63      0.00
    3    3    8    -54.75      0.00
    0    4    8     97.74      0.00
    2    4    8     49.63      0.00
    4    4    8     91.28      0.00
    1    5    8     68.18      0.00
    3    5    8    -83.93      0.00
    5    5    8   -117.12      0.00
    0    6    8     65.55      0.00
    2    6    8     12.72      0.00
    4    6    8      1.25      0.00
    6    6    8    -19.79      0.00
    1    7    8     21.12      0.00
    3    7    8    -51.56      0.00
    5    7    8    -69.10      0.00
    7    7    8     17.94      0.00
    0    8    8    155.04      0.00
    2    8    8   -131.94      0.00
    4    8    8    -86.37      0.00
    6    8    8    -62.72      0.00
    8    8    8     69.22      0.00
    0    1    9     45.26      0.00
    1    2    9    -98.63      0.00
    0    3    9     81.40      0.00
    2    3    9   -196.76      0.00
    1    4    9    -69.96      0.00
    3    4    9     -1.69      0.00
    0    5    9      8.40      0.00
    2    5    9    -64.87      0.00
    4    5    9    -12.19      0.00
    1    6    9    -17.89      0.00
    3    6    9     42.68      0.00
    5    6    9    -50.85      0.00
    0    7    9     45.06      0.00
    2    7    9     -3.56      0.00
    4    7    9     56.17      0.00
    6    7    9    -31.98      0.00
    1    8    9    -33.00      0.00
    3    8    9    -60.55      0.00
    5    8    9     89.65      0.00
    7    8    9     10.60      0.00
    0    9    9   -137.35      0.00
    2    9    9    108.55      0.00
    4    9    9     -6.45      0.00
    6    9    9     39.56      0.00
    8    9    9      2.34      0.00
    0    0   10   -250.60      0.00
    1    1   10     20.72      0.00
    0    2   10   -107.97      0.00
    2    2   10      2.60      0.00
    1    3   10    -72.16      0.00
    3    3   10    138.62      0.00
    0    4   10    151.48      0.00
    2    4   10    -71.84      0.00
    4    4   10    143.91      0.00
    1    5   10    -51.64      0.00
    3    5   10     42.79      0.00
    5    5   10     58.09      0.00
    0    6   10     26.40      0.00
    2    6   10     58.09      0.00
    4    6   10    -41.69      0.00
    6    6   10    -32.27      0.00
    1    7   10      1.77      0.00
    3    7   10     -9.68      0.00
    5    7   10     36.44      0.00
    7    7   10    -12.00      0.00
    0    8   10    -34.86      0.00
    2    8   10     18.88      0.00
    4    8   10     30.56      0.00
    6    8   10      5.02      0.00
    8    8   10    -46.54      0.00
    1    9   10     10.30      0.00
    3    9   10    -23.30      0.00
    5    9   10      5.00      0.00
    7    9   10    -19.26      0.00
    9    9   10     83.56      0.00
    0   10   10    -88.15      0.00
    2   10   10    -28.27      0.00
    4   10   10    -27.22      0.00
    6   10   10     23.84      0.00
    8   10   10     44.46      0.00
   10   10   10     -0.29      0.00
    0    1   11    -58.14      0.00
    1    2   11     62.54      0.00
    0    3   11     -6.01      0.00
    2    3   11    -38.96      0.00
    1    4   11     -0.07      0.00
    3    4   11      6.00      0.00
    0    5   11     -9.91      0.00
    2    5   11      1.93      0.00
    4    5   11     -4.45      0.00
    1    6   11     31.14      0.00
    3    6   11    -17.75      0.00
    5    6   11     -6.76      0.00
    0    7   11    -19.29      0.00
    2    7   11      5.55      0.00
    4    7   11    -66.66      0.00
    6    7   11     -5.05      0.00
    1    8   11    -21.26      0.00
    3    8   11    -61.90      0.00
    5    8   11     18.53      0.00
    7    8   11     27.51      0.00
    0    9   11    -45.52      0.00
    2    9   11      7.31      0.00
    4    9   11     14.62      0.00
    6    9   11    -34.26      0.00
    8    9   11    -19.18      0.00
    1   10   11     39.76      0.00
    3   10   11    -12.47      0.00
    5   10   11      4.95      0.00
    7   10   11     61.84      0.00
    9   10   11     -3.56      0.00
    0   11   11     66.00      0.00
    2   11   11    -27.85      0.00
    4   11   11     31.93      0.00
    6   11   11     14.42      0.00
    8   11   11     15.36      0.00
   10   11   11    -67.33      0.00
    0    0   12     21.92      0.00
    1    1   12    -73.26      0.00
    0    2   12     -2.09      0.00
    2    2   12     78.91      0.00
    1    3   12    -38.67      0.00
    3    3   12    -29.58      0.00
    0    4   12     19.46      0.00
    2    4   12     48.52      0.00
    4    4   12     36.27      0.00
    1    5   12     55.08      0.00
    3    5   12    -16.76      0.00
    5    5   12    -33.38      0.00
    0    6   12    -39.01      0.00
    2    6   12    -47.06      0.00
    4    6   12   -101.75      0.00
    6    6   12     40.83      0.00
    1    7   12     22.90      0.00
    3    7   12     -0.74      0.00
    5    7   12     17.01      0.00
    7    7   12      7.10      0.00
    0    8   12     55.26      0.00
    2    8   12     -0.66      0.00
    4    8   12     -6.95      0.00
    6    8   12     -2.77      0.00
    8    8   12      1.49      0.00
    1    9   12    -19.21      0.00
    3    9   12    -25.93      0.00
    5    9   12      4.94      0.00
    7    9   12     21.37      0.00
    9    9   12    -45.44      0.00
    0   10   12     25.90      0.00
    2   10   12    -20.02      0.00
    4   10   12     42.50      0.00
    6   10   12     37.55      0.00
    8   10   12     26.66      0.00
   10   10   12   -125.58      0.00
    1   11   12    -34.88      0.00
    3   11   12     -5.35      0.00
    5   11   12    -18.09      0.00
    7   11   12    -14.57      0.00
    9   11   12     53.54      0.00
   11   11   12     14.92      0.00
    0   12   12    -11.56      0.00
    2   12   12    -18.41      0.00
    4   12   12     -9.77      0.00
    6   12   12     72.26      0.00
    8   12   12     66.72      0.00
   10   12   12     45.86      0.00
   12   12   12     27.44      0.00
    0    1   13      3.28      0.00
    1    2   13     15.76      0.00
    0    3   13      3.38      0.00
    2    3   13      3.77      0.00
    1    4   13     12.07      0.00
    3    4   13    -12.92      0.00
    0    5   13    -84.04      0.00
    2    5   13     21.94      0.00
    4    5   13      3.89      0.00
    1    6   13      3.12      0.00
    3    6   13     -2.95      0.00
    5    6   13    -37.51      0.00
    0    7   13    -32.86      0.00
    2    7   13     23.45      0.00
    4    7   13     18.54      0.00
    6    7   13     16.39      0.00
    1    8   13      7.36      0.00
    3    8   13     30.45      0.00
    5    8   13     23.19      0.00
    7    8   13      6.38      0.00
    0    9   13      8.38      0.00
    2    9   13    -14.22      0.00
    4    9   13     11.66      0.00
    6    9   13    -57.60      0.00
    8    9   13     69.24      0.00
    1   10   13     -2.68      0.00
    3   10   13    -10.90      0.00
    5   10   13     48.35      0.00
    7   10   13    -19.33      0.00
    9   10   13      4.03      0.00
    0   11   13    -78.95      0.00
    2   11   13     19.40      0.00
    4   11   13      0.44      0.00
    6   11   13    -20.51      0.00
    8   11   13    -30.48      0.00
   10   11   13     43.58      0.00
    1   12   13     20.69      0.00
    3   12   13    -14.79      0.00
    5   12   13      8.62      0.00
    7   12   13   -100.36      0.00
    9   12   13    -27.53      0.00
   11   12   13     17.78      0.00
    0   13   13      6.15      0.00
    2   13   13     67.71      0.00
    4   13   13    -29.82      0.00
    6   13   13    106.73      0.00
    8   13   13     13.55      0.00
   10   13   13     36.35      0.00
   12   13   13     -1.66      0.00
    0    0   14     24.14      0.00
    1    1   14     52.68      0.00
    0    2   14     79.74      0.00
    2    2   14    -62.75      0.00
    1    3   14     33.68      0.00
    3    3   14    -10.00      0.00
    0    4   14    117.12      0.00
    2    4   14     49.94      0.00
    4    4   14    -27.41      0.00
    1    5   14     -3.08      0.00
    3    5   14     11.24      0.00
    5    5   14    -27.95      0.00
    0    6   14     -7.16      0.00
    2    6   14    -19.14      0.00
    4    6   14     66.73      0.00
    6    6   14     41.92      0.00
    1    7   14     -3.59      0.00
    3    7   14     16.00      0.00
    5    7   14     -5.83      0.00
    7    7   14    -71.61      0.00
    0    8   14     -7.50      0.00
    2    8   14     22.59      0.00
    4    8   14    -13.26      0.00
    6    8   14    -27.14      0.00
    8    8   14      9.38      0.00
    1    9   14      7.47      0.00
    3    9   14     -6.74      0.00
    5    9   14     -3.09      0.00
    7    9   14     36.52      0.00
    9    9   14     19.41      0.00
    0   10   14     24.93      0.00
    2   10   14    115.24      0.00
    4   10   14    -21.94      0.00
    6   10   14     27.76      0.00
    8   10   14     43.83      0.00
   10   10   14     75.88      0.00
    1   11   14     27.34      0.00
    3   11   14     -6.09      0.00
    5   11   14    -39.79      0.00
    7   11   14    -50.68      0.00
    9   11   14      9.72      0.00
   11   11   14    -38.14      0.00
    0   12   14   -108.46      0.00
    2   12   14     24.45      0.00
    4   12   14     -2.20      0.00
    6   12   14    116.78      0.00
    8   12   14    -14.89      0.00
   10   12   14     20.46      0.00
   12   12   14     24.97      0.00
    1   13   14     33.60      0.00
    3   13   14   -112.07      0.00
    5   13   14     -8.53      0.00
    7   13   14     24.58      0.00
    9   13   14     -6.63      0.00
   11   13   14     11.25      0.00
   13   13   14    -11.70      0.00
    0   14   14     57.21      0.00
    2   14   14   -176.25      0.00
    4   14   14    -65.30      0.00
    6   14   14     -0.32      0.00
    8   14   14     24.25      0.00
   10   14   14    -21.78      0.00
   12   14   14    -71.93      0.00
   14   14   14    -57.53      0.00
    0    1   15      6.81      0.00
    1    2   15     -5.77      0.00
    0    3   15    103.35      0.00
    2    3   15     -0.04      0.00
    1    4   15     31.78      0.00
    3    4   15     45.46      0.00
    0    5   15    -68.49      0.00
    2    5   15     16.81      0.00
    4    5   15     -7.72      0.00
    1    6   15    -42.09      0.00
    3    6   15     13.83      0.00
    5    6   15      1.95      0.00
    0    7   15    -22.37      0.00
    2    7   15      6.63      0.00
    4    7   15    -54.00      0.00
    6    7   15     -6.93      0.00
    1    8   15     19.49      0.00
    3    8   15     29.55      0.00
    5    8   15     38.81      0.00
    7    8   15     65.37      0.00
    0    9   15      8.46      0.00
    2    9   15      7.96      0.00
    4    9   15    -19.94      0.00
    6    9   15     47.57      0.00
    8    9   15     58.29      0.00
    1   10   15    -57.37      0.00
    3   10   15    -12.34      0.00
    5   10   15    -34.87      0.00
    7   10   15     85.74      0.00
    9   10   15     -4.38      0.00
    0   11   15    -96.09      0.00
    2   11   15     41.69      0.00
    4   11   15     45.09      0.00
    6   11   15     63.50      0.00
    8   11   15     25.17      0.00
   10   11   15     11.69      0.00
    1   12   15    -42.38      0.00
    3   12   15     33.39      0.00
    5   12   15     33.35      0.00
    7   12   15     -7.44      0.00
    9   12   15     -6.99      0.00
   11   12   15      2.90      0.00
    0   13   15     31.22      0.00
    2   13   15    101.10      0.00
    4   13   15     33.04      0.00
    6   13   15    -15.47      0.00
    8   13   15     13.81      0.00
   10   13   15      6.85      0.00
   12   13   15     -6.61      0.00
    1   14   15     -3.01      0.00
    3   14   15     17.32      0.00
    5   14   15     38.73      0.00
    7   14   15    -15.88      0.00
    9   14   15      9.51      0.00
   11   14   15      1.02      0.00
   13   14   15     -6.34      0.00
    0   15   15   -166.49      0.00
    2   15   15      6.82      0.00
    4   15   15     62.28      0.00
    6   15   15    -13.65      0.00
    8   15   15      6.97      0.00
   10   15   15     -2.38      0.00
   12   15   15    -27.74      0.00
   14   15   15     -4.33      0.00
    0    0   16    -20.72      0.00
    1    1   16    -25.65      0.00
    0    2   16     24.40      0.00
    2    2   16     11.99      0.00
    1    3   16    -46.07      0.00
    3    3   16     47.53      0.00
    0    4   16     26.00      0.00
    2    4   16     38.57      0.00
    4    4   16    -90.73      0.00
    1    5   16     -8.95      0.00
    3    5   16     16.86      0.00
    5    5   16     53.23      0.00
    0    6   16     85.35      0.00
    2    6   16    125.12      0.00
    4    6   16     36.59      0.00
    6    6   16    -59.75      0.00
    1    7   16    -11.60      0.00
    3    7   16     22.02      0.00
    5    7   16     76.17      0.00
    7    7   16    -55.91      0.00
    0    8   16    -74.62      0.00
    2    8   16    -11.95      0.00
    4    8   16     18.22      0.00
    6    8   16    -17.69      0.00
    8    8   16     57.31      0.00
    1    9   16    -24.94      0.00
    3    9   16     15.75      0.00
    5    9   16    -74.10      0.00
    7    9   16      3.63      0.00
    9    9   16     56.65      0.00
    0   10   16    -99.25      0.00
    2   10   16    -77.00      0.00
    4   10   16      6.39      0.00
    6   10   16     16.98      0.00
    8   10   16     -1.57      0.00
   10   10   16      9.50      0.00
    1   11   16    -19.19      0.00
    3   11   16     45.76      0.00
    5   11   16    -25.07      0.00
    7   11   16     -6.54      0.00
    9   11   16     -9.20      0.00
   11   11   16    -19.71      0.00
    0   12   16     -3.58      0.00
    2   12   16     30.11      0.00
    4   12   16    -23.25      0.00
    6   12   16     39.99      0.00
    8   12   16     -2.95      0.00
   10   12   16    -43.34      0.00
   12   12   16     79.64      0.00
    1   13   16     30.07      0.00
    3   13   16     22.78      0.00
    5   13   16     -4.50      0.00
    7   13   16     36.74      0.00
    9   13   16     22.75      0.00
   11   13   16     26.19      0.00
   13   13   16     -1.91      0.00
    0   14   16      3.17      0.00
    2   14   16    -17.58      0.00
    4   14   16     14.22      0.00
    6   14   16     31.38      0.00
    8   14   16    -11.65      0.00
   10   14   16    -44.94      0.00
   12   14   16    -54.81      0.00
   14   14   16     36.02      0.00
    1   15   16     -8.73      0.00
    3   15   16     41.39      0.00
    5   15   16    -16.16      0.00
    7   15   16    -19.08      0.00
    9   15   16      9.68      0.00
   11   15   16     -7.22      0.00
   13   15   16     15.06      0.00
   15   15   16    -15.79      0.00
    0   16   16    -57.76      0.00
    2   16   16     67.72      0.00
    4   16   16    -81.18      0.00
    6   16   16     -7.68      0.00
    8   16   16    -40.43      0.00
   10   16   16    -26.89      0.00
   12   16   16    -41.80      0.00
   14   16   16     -3.74      0.00
   16   16   16    -78.87      0.00
    0    1   17      4.31      0.00
    1    2   17     11.16      0.00
    0    3   17     11.38      0.00
    2    3   17    -32.54      0.00
    1    4   17    -56.22      0.00
    3    4   17     17.92      0.00
    0    5   17     41.46      0.00
    2    5   17     16.44      0.00
    4    5   17     24.89      0.00
    1    6   17     -3.51      0.00
    3    6   17     -8.45      0.00
    5    6   17     31.84      0.00
    0    7   17    -20.40      0.00
    2    7   17      6.35      0.00
    4    7   17      3.82      0.00
    6    7   17    -87.12      0.00
    1    8   17     45.74      0.00
    3    8   17    -36.01      0.00
    5    8   17     40.77      0.00
    7    8   17    -30.11      0.00
    0    9   17     15.28      0.00
    2    9   17    -36.48      0.00
    4    9   17    -58.34      0.00
    6    9   17    -27.14      0.00
    8    9   17     -1.75      0.00
    1   10   17      6.03      0.00
    3   10   17    -17.11      0.00
    5   10   17     -7.81      0.00
    7   10   17      4.07      0.00
    9   10   17      9.15      0.00
    0   11   17     11.90      0.00
    2   11   17    -19.37      0.00
    4   11   17     29.97      0.00
    6   11   17     -1.76      0.00
    8   11   17    -16.27      0.00
   10   11   17     38.12      0.00
    1   12   17    -25.53      0.00
    3   12   17     -5.39      0.00
    5   12   17     -9.89      0.00
    7   12   17    -14.33      0.00
    9   12   17      6.16      0.00
   11   12   17     19.12      0.00
    0   13   17    -30.82      0.00
    2   13   17    -53.32      0.00
    4   13   17     -7.47      0.00
    6   13   17    -10.96      0.00
    8   13   17     24.38      0.00
   10   13   17     39.24      0.00
   12   13   17    -13.70      0.00
    1   14   17    -26.87      0.00
    3   14   17     -2.87      0.00
    5   14   17      3.44      0.00
    7   14   17    -10.25      0.00
    9   14   17     -5.13      0.00
   11   14   17      2.26      0.00
   13   14   17    -29.57      0.00
    0   15   17    -47.19      0.00
    2   15   17    -41.35      0.00
    4   15   17     -5.29      0.00
    6   15   17     -4.80      0.00
    8   15   17    -24.95      0.00
   10   15   17    -16.64      0.00
   12   15   17      1.35      0.00
   14   15   17     20.46      0.00
    1   16   17     34.83      0.00
    3   16   17    -25.83      0.00
    5   16   17     -9.77      0.00
    7   16   17     -3.07      0.00
    9   16   17      5.14      0.00
   11   16   17     36.53      0.00
   13   16   17     15.40      0.00
   15   16   17      7.92      0.00
    0   17   17    -53.78      0.00
    2   17   17    -30.28      0.00
    4   17   17      7.37      0.00
    6   17   17     12.68      0.00
    8   17   17     16.95      0.00
   10   17   17     68.22      0.00
   12   17   17      9.58      0.00
   14   17   17      1.22      0.00
   16   17   17      6.39      0.00
    0    0   18     14.93      0.00
    1    1   18      9.21      0.00
    0    2   18    -99.92      0.00
    2    2   18    -73.22      0.00
    1    3   18     -5.66      0.00
    3    3   18   -111.39      0.00
    0    4   18    127.06      0.00
    2    4   18      5.36      0.00
    4    4   18     42.16      0.00
    1    5   18     23.49      0.00
    3    5   18    -42.70      0.00
    5    5   18    -88.11      0.00
    0    6   18     79.66      0.00
    2    6   18    -47.11      0.00
    4    6   18    -42.75      0.00
    6    6   18    -41.96      0.00
    1    7   18   -113.81      0.00
    3    7   18    -10.43      0.00
    5    7   18    -21.77      0.00
    7    7   18     -0.84      0.00
    0    8   18     41.77      0.00
    2    8   18     -9.10      0.00
    4    8   18     16.16      0.00
    6    8   18     34.39      0.00
    8    8   18     72.30      0.00
    1    9   18     -5.24      0.00
    3    9   18     49.17      0.00
    5    9   18      0.27      0.00
    7    9   18     26.90      0.00
    9    9   18     -2.26      0.00
    0   10   18     -9.78      0.00
    2   10   18     -5.49      0.00
    4   10   18     -2.36      0.00
    6   10   18     11.11      0.00
    8   10   18    -42.64      0.00
   10   10   18     19.39      0.00
    1   11   18    -28.13      0.00
    3   11   18    -11.14      0.00
    5   11   18      3.36      0.00
    7   11   18    -35.74      0.00
    9   11   18     -4.92      0.00
   11   11   18     13.97      0.00
    0   12   18     37.02      0.00
    2   12   18      9.61      0.00
    4   12   18     26.28      0.00
    6   12   18     15.68      0.00
    8   12   18     44.52      0.00
   10   12   18    -27.28      0.00
   12   12   18     30.95      0.00
    1   13   18    -19.49      0.00
    3   13   18    -12.88      0.00
    5   13   18     -4.41      0.00
    7   13   18     -2.82      0.00
    9   13   18     10.57      0.00
   11   13   18     -1.35      0.00
   13   13   18     -1.44      0.00
    0   14   18     -0.67      0.00
    2   14   18    -17.53      0.00
    4   14   18     -5.49      0.00
    6   14   18     -7.70      0.00
    8   14   18      4.85      0.00
   10   14   18      5.36      0.00
   12   14   18    -23.46      0.00
   14   14   18     -6.20      0.00
    1   15   18     -8.70      0.00
    3   15   18     14.74      0.00
    5   15   18     -9.25      0.00
    7   15   18      6.53      0.00
    9   15   18    -20.71      0.00
   11   15   18      3.88      0.00
   13   15   18     -4.38      0.00
   15   15   18     24.87      0.00
    0   16   18    -42.36      0.00
    2   16   18     -9.75      0.00
    4   16   18     -0.08      0.00
    6   16   18     18.41      0.00
    8   16   18    -49.04      0.00
   10   16   18     -9.36      0.00
   12   16   18     20.67      0.00
   14   16   18      0.22      0.00
   16   16   18     18.64      0.00
    1   17   18     26.69      0.00
    3   17   18     20.72      0.00
    5   17   18    -10.66      0.00
    7   17   18      0.30      0.00
    9   17   18     -4.80      0.00
   11   17   18     -0.65      0.00
   13   17   18     -4.46      0.00
   15   17   18    -11.11      0.00
   17   17   18     19.21      0.00
    0   18   18     43.05      0.00
    2   18   18     23.45      0.00
    4   18   18     15.55      0.00
    6   18   18      3.13      0.00
    8   18   18    -20.89      0.00
   10   18   18     52.39      0.00
   12   18   18     45.84      0.00
   14   18   18      2.21      0.00
   16   18   18     -9.28      0.00
   18   18   18    -31.57      0.00
    0    1   19     49.30      0.00
    1    2   19    -79.65      0.00
    0    3   19     -8.43      0.00
    2    3   19     26.15      0.00
    1    4   19      2.22      0.00
    3    4   19     10.59      0.00
    0    5   19     -9.74      0.00
    2    5   19    -11.09      0.00
    4    5   19    -16.57      0.00
    1    6   19      2.06      0.00
    3    6   19    -38.84      0.00
    5    6   19    -22.06      0.00
    0    7   19    -32.03      0.00
    2    7   19    -34.59      0.00
    4    7   19     -5.38      0.00
    6    7   19    -25.44      0.00
    1    8   19     -1.55      0.00
    3    8   19      2.99      0.00
    5    8   19    -14.71      0.00
    7    8   19     12.13      0.00
    0    9   19     13.21      0.00
    2    9   19     -2.81      0.00
    4    9   19      1.94      0.00
    6    9   19    -23.47      0.00
    8    9   19     14.76      0.00
    1   10   19     27.85      0.00
    3   10   19     39.64      0.00
    5   10   19      4.61      0.00
    7   10   19     -9.65      0.00
    9   10   19     -3.01      0.00
    0   11   19     -4.65      0.00
    2   11   19     -2.56      0.00
    4   11   19     -4.80      0.00
    6   11   19    -15.69      0.00
    8   11   19     31.15      0.00
   10   11   19    -19.63      0.00
    1   12   19     21.92      0.00
    3   12   19     29.37      0.00
    5   12   19      6.75      0.00
    7   12   19    -18.71      0.00
    9   12   19    -17.34      0.00
   11   12   19    -33.56      0.00
    0   13   19     -7.12      0.00
    2   13   19     49.77      0.00
    4   13   19      9.78      0.00
    6   13   19     -6.34      0.00
    8   13   19     -1.50      0.00
   10   13   19     12.16      0.00
   12   13   19      2.26      0.00
    1   14   19    -17.67      0.00
    3   14   19     29.03      0.00
    5   14   19     16.85      0.00
    7   14   19     -0.56      0.00
    9   14   19      8.00      0.00
   11   14   19    -10.22      0.00
   13   14   19     -4.26      0.00
    0   15   19    -57.55      0.00
    2   15   19    -14.74      0.00
    4   15   19     32.42      0.00
    6   15   19     19.09      0.00
    8   15   19     -6.89      0.00
   10   15   19    -16.71      0.00
   12   15   19     -5.75      0.00
   14   15   19      8.62      0.00
    1   16   19     -6.85      0.00
    3   16   19      7.88      0.00
    5   16   19     13.73      0.00
    7   16   19     15.49      0.00
    9   16   19     -0.30      0.00
   11   16   19     17.90      0.00
   13   16   19    -27.02      0.00
   15   16   19     31.28      0.00
    0   17   19    -28.72      0.00
    2   17   19     -1.44      0.00
    4   17   19    -12.94      0.00
    6   17   19      1.59      0.00
    8   17   19    -35.99      0.00
   10   17   19     13.79      0.00
   12   17   19      4.75      0.00
   14   17   19     14.78      0.00
   16   17   19      8.09      0.00
    1   18   19     -6.90      0.00
    3   18   19     16.72      0.00
    5   18   19     -8.74      0.00
    7   18   19      3.08      0.00
    9   18   19      1.62      0.00
   11   18   19      4.62      0.00
   13   18   19      4.19      0.00
   15   18   19     -1.44      0.00
   17   18   19      4.99      0.00
    0   19   19    -36.53      0.00
    2   19   19    -27.46      0.00
    4   19   19     -1.44      0.00
    6   19   19     17.07      0.00
    8   19   19      0.49      0.00
   10   19   19     11.39      0.00
   12   19   19     -1.19      0.00
   14   19   19    -14.03      0.00
   16   19   19     -1.69      0.00
   18   19   19     16.50      0.00
    0    0   20    221.96      0.00
    1    1   20    -15.78      0.00
    0    2   20    -26.26      0.00
    2    2   20    -27.90      0.00
    1    3   20     16.91      0.00
    3    3   20     22.13      0.00
    0    4   20     25.21      0.00
    2    4   20     -8.62      0.00
    4    4   20    -56.12      0.00
    1    5   20    -13.30      0.00
    3    5   20     34.59      0.00
    5    5   20     18.41      0.00
    0    6   20    -31.03      0.00
    2    6   20      1.29      0.00
    4    6   20     -3.81      0.00
    6    6   20     31.90      0.00
    1    7   20     -3.69      0.00
    3    7   20     24.79      0.00
    5    7   20      1.66      0.00
    7    7   20    -11.04      0.00
    0    8   20     56.33      0.00
    2    8   20     22.30      0.00
    4    8   20      1.41      0.00
    6    8   20    -15.01      0.00
    8    8   20      0.60      0.00
    1    9   20    -14.38      0.00
    3    9   20    -28.87      0.00
    5    9   20    -36.78      0.00
    7    9   20    -45.44      0.00
    9    9   20    -29.80      0.00
    0   10   20     12.11      0.00
    2   10   20     19.67      0.00
    4   10   20    -23.11      0.00
    6   10   20     25.10      0.00
    8   10   20    -37.09      0.00
   10   10   20     13.77      0.00
    1   11   20      3.56      0.00
    3   11   20      1.44      0.00
    5   11   20     -4.53      0.00
    7   11   20    -19.15      0.00
    9   11   20     17.20      0.00
   11   11   20     -5.20      0.00
    0   12   20     48.30      0.00
    2   12   20    -26.98      0.00
    4   12   20     13.54      0.00
    6   12   20      6.20      0.00
    8   12   20      1.20      0.00
   10   12   20     22.20      0.00
   12   12   20     62.46      0.00
    1   13   20     17.87      0.00
    3   13   20    -17.35      0.00
    5   13   20     -9.24      0.00
    7   13   20    -31.98      0.00
    9   13   20      4.90      0.00
   11   13   20     -9.68      0.00
   13   13   20      7.38      0.00
    0   14   20     26.48      0.00
    2   14   20    -21.52      0.00
    4   14   20     15.52      0.00
    6   14   20      7.24      0.00
    8   14   20      5.27      0.00
   10   14   20    -36.29      0.00
   12   14   20      7.50      0.00
   14   14   20    -25.31      0.00
    1   15   20     29.37      0.00
    3   15   20     -7.16      0.00
    5   15   20     34.15      0.00
    7   15   20    -22.09      0.00
    9   15   20    -18.55      0.00
   11   15   20      2.78      0.00
   13   15   20    -31.35      0.00
   15   15   20     -2.87      0.00
    0   16   20     51.60      0.00
    2   16   20    -27.11      0.00
    4   16   20    -10.82      0.00
    6   16   20    -10.81      0.00
    8   16   20    -28.15      0.00
   10   16   20     -2.15      0.00
   12   16   20     13.93      0.00
   14   16   20    -19.21      0.00
   16   16   20     -3.08      0.00
    1   17   20      5.48      0.00
    3   17   20     -5.17      0.00
    5   17   20     18.61      0.00
    7   17   20     -6.67      0.00
    9   17   20    -17.17      0.00
   11   17   20     -4.71      0.00
   13   17   20     -5.82      0.00
   15   17   20    -13.78      0.00
   17   17   20     -5.04      0.00
    0   18   20     36.98      0.00
    2   18   20     -8.36      0.00
    4   18   20     29.14      0.00
    6   18   20      4.83      0.00
    8   18   20    -38.94      0.00
   10   18   20     -1.17      0.00
   12   18   20      0.13      0.00
   14   18   20      6.73      0.00
   16   18   20     10.43      0.00
   18   18   20     -9.67      0.00
    1   19   20     -3.27      0.00
    3   19   20     -3.23      0.00
    5   19   20     -2.49      0.00
    7   19   20      4.67      0.00
    9   19   20     -8.95      0.00
   11   19   20    -15.75      0.00
   13   19   20     -0.18      0.00
   15   19   20     -8.79      0.00
   17   19   20     15.18      0.00
   19   19   20      0.56      0.00
    0   20   20     31.30      0.00
    2   20   20     13.02      0.00
    4   20   20     13.57      0.00
    6   20   20     30.81      0.00
    8   20   20    -13.57      0.00
   10   20   20     -1.23      0.00
   12   20   20      2.78      0.00
   14   20   20      5.38      0.00
   16   20   20     16.42      0.00
   18   20   20     14.29      0.00
   20   20   20     22.45      0.00
    0    1   21     13.49      0.00
    1    2   21     -9.80      0.00
    0    3   21     -9.83      0.00
    2    3   21     -0.74      0.00
    1    4   21     -3.35      0.00
    3    4   21     16.22      0.00
    0    5   21      2.57      0.00
    2    5   21    -19.70      0.00
    4    5   21      9.92      0.00
    1    6   21    -20.01      0.00
    3    6   21    -17.34      0.00
    5    6   21    -26.25      0.00
    0    7   21     -0.92      0.00
    2    7   21    -20.48      0.00
    4    7   21     13.96      0.00
    6    7   21    -13.65      0.00
    1    8   21     31.52      0.00
    3    8   21     13.97      0.00
    5    8   21      9.07      0.00
    7    8   21     16.08      0.00
    0    9   21     11.24      0.00
    2    9   21      5.55      0.00
    4    9   21     -2.32      0.00
    6    9   21    -18.67      0.00
    8    9   21    -24.53      0.00
    1   10   21    -23.43      0.00
    3   10   21     -2.80      0.00
    5   10   21     -7.30      0.00
    7   10   21     24.53      0.00
    9   10   21      5.04      0.00
    0   11   21    -12.49      0.00
    2   11   21      0.70      0.00
    4   11   21      6.85      0.00
    6   11   21     17.10      0.00
    8   11   21     14.79      0.00
   10   11   21    -17.64      0.00
    1   12   21     -4.25      0.00
    3   12   21    -10.22      0.00
    5   12   21      3.10      0.00
    7   12   21     -7.09      0.00
    9   12   21     -9.44      0.00
   11   12   21     24.70      0.00
    0   13   21      4.26      0.00
    2   13   21     23.86      0.00
    4   13   21     11.22      0.00
    6   13   21    -21.36      0.00
    8   13   21    -13.49      0.00
   10   13   21      9.54      0.00
   12   13   21     17.41      0.00
    1   14   21     -8.10      0.00
    3   14   21      0.75      0.00
    5   14   21     35.26      0.00
    7   14   21    -12.42      0.00
    9   14   21     -0.34      0.00
   11   14   21      0.42      0.00
   13   14   21     11.84      0.00
    0   15   21     31.76      0.00
    2   15   21     -1.15      0.00
    4   15   21     21.30      0.00
    6   15   21    -17.91      0.00
    8   15   21     17.25      0.00
   10   15   21     -8.47      0.00
   12   15   21     11.10      0.00
   14   15   21    -14.60      0.00
    1   16   21      9.14      0.00
    3   16   21     20.43      0.00
    5   16   21     -9.69      0.00
    7   16   21      9.45      0.00
    9   16   21      3.41      0.00
   11   16   21      9.14      0.00
   13   16   21     24.48      0.00
   15   16   21     10.30      0.00
    0   17   21     10.08      0.00
    2   17   21     -1.48      0.00
    4   17   21    -13.82      0.00
    6   17   21     19.46      0.00
    8   17   21    -11.44      0.00
   10   17   21     -7.28      0.00
   12   17   21     11.93      0.00
   14   17   21      6.56      0.00
   16   17   21    -10.42      0.00
    1   18   21     -3.17      0.00
    3   18   21      9.21      0.00
    5   18   21     -8.97      0.00
    7   18   21     -1.96      0.00
    9   18   21    -11.40      0.00
   11   18   21     24.50      0.00
   13   18   21     -5.32      0.00
   15   18   21    -11.52      0.00
   17   18   21     -0.60      0.00
    0   19   21      8.44      0.00
    2   19   21      2.93      0.00
    4   19   21      4.33      0.00
    6   19   21      5.91      0.00
    8   19   21     -6.51      0.00
   10   19   21     -4.94      0.00
   12   19   21      1.22      0.00
   14   19   21      9.89      0.00
   16   19   21     19.10      0.00
   18   19   21     -8.45      0.00
    1   20   21    -19.76      0.00
    3   20   21     -9.29      0.00
    5   20   21     -3.12      0.00
    7   20   21      3.18      0.00
    9   20   21    -15.23      0.00
   11   20   21     16.36      0.00
   13   20   21      2.61      0.00
   15   20   21    -14.57      0.00
   17   20   21      3.09      0.00
   19   20   21    -24.32      0.00
    0   21   21     12.38      0.00
    2   21   21      2.60      0.00
    4   21   21     -1.15      0.00
    6   21   21    -25.17      0.00
    8   21   21     19.65      0.00
   10   21   21      4.53      0.00
   12   21   21     30.44      0.00
   14   21   21    -39.32      0.00
   16   21   21     35.23      0.00
   18   21   21      0.33      0.00
   20   21   21      8.16      0.00
    0    0   22    -51.31      0.00
    1    1   22    -15.54      0.00
    0    2   22      8.07      0.00
    2    2   22    -22.29      0.00
    1    3   22     -0.80      0.00
    3    3   22      5.48      0.00
    0    4   22     -9.33      0.00
    2    4   22    -73.55      0.00
    4    4   22    -49.66      0.00
    1    5   22     -3.07      0.00
    3    5   22      3.53      0.00
    5    5   22     10.25      0.00
    0    6   22     49.72      0.00
    2    6   22     -2.45      0.00
    4    6   22      6.08      0.00
    6    6   22      5.15      0.00
    1    7   22     12.39      0.00
    3    7   22    -11.69      0.00
    5    7   22      1.32      0.00
    7    7   22     58.63      0.00
    0    8   22     -4.17      0.00
    2    8   22    -33.66      0.00
    4    8   22    -14.93      0.00
    6    8   22    -14.25      0.00
    8    8   22      8.61      0.00
    1    9   22     10.22      0.00
    3    9   22      7.85      0.00
    5    9   22      6.40      0.00
    7    9   22     13.32      0.00
    9    9   22     31.00      0.00
    0   10   22     10.89      0.00
    2   10   22     -9.71      0.00
    4   10   22    -40.51      0.00
    6   10   22     -1.40      0.00
    8   10   22    -20.59      0.00
   10   10   22    -44.08      0.00
    1   11   22     21.76      0.00
    3   11   22     11.73      0.00
    5   11   22     15.44      0.00
    7   11   22    -22.93      0.00
    9   11   22      7.04      0.00
   11   11   22      0.08      0.00
    0   12   22    -23.20      0.00
    2   12   22     -9.58      0.00
    4   12   22     -1.78      0.00
    6   12   22      4.35      0.00
    8   12   22    -24.36      0.00
   10   12   22      5.94      0.00
   12   12   22     19.57      0.00
    1   13   22     -7.25      0.00
    3   13   22     12.23      0.00
    5   13   22      5.52      0.00
    7   13   22     -1.97      0.00
    9   13   22      2.93      0.00
   11   13   22      2.56      0.00
   13   13   22     -8.46      0.00
    0   14   22     17.57      0.00
    2   14   22     10.60      0.00
    4   14   22     -1.36      0.00
    6   14   22     -1.37      0.00
    8   14   22     -7.24      0.00
   10   14   22    -14.02      0.00
   12   14   22     16.91      0.00
   14   14   22     -8.40      0.00
    1   15   22    -30.55      0.00
    3   15   22     10.08      0.00
    5   15   22      1.35      0.00
    7   15   22      7.32      0.00
    9   15   22     -8.30      0.00
   11   15   22      9.69      0.00
   13   15   22      3.04      0.00
   15   15   22    -11.70      0.00
    0   16   22     -7.19      0.00
    2   16   22     31.65      0.00
    4   16   22    -30.11      0.00
    6   16   22     -2.92      0.00
    8   16   22    -17.63      0.00
   10   16   22     -7.49      0.00
   12   16   22    -26.21      0.00
   14   16   22     21.34      0.00
   16   16   22    -25.70      0.00
    1   17   22     33.62      0.00
    3   17   22      1.45      0.00
    5   17   22     12.41      0.00
    7   17   22     12.10      0.00
    9   17   22    -18.29      0.00
   11   17   22     15.72      0.00
   13   17   22     -4.64      0.00
   15   17   22     10.14      0.00
   17   17   22    -12.17      0.00
    0   18   22    -12.76      0.00
    2   18   22    -13.08      0.00
    4   18   22      3.70      0.00
    6   18   22    -11.58      0.00
    8   18   22      6.01      0.00
   10   18   22     -3.94      0.00
   12   18   22     -8.44      0.00
   14   18   22      2.82      0.00
   16   18   22      5.33      0.00
   18   18   22    -21.26      0.00
    1   19   22     17.75      0.00
    3   19   22      6.13      0.00
    5   19   22      1.90      0.00
    7   19   22     -4.73      0.00
    9   19   22      4.57      0.00
   11   19   22      3.31      0.00
   13   19   22     -1.21      0.00
   15   19   22      4.72      0.00
   17   19   22    -11.29      0.00
   19   19   22    -18.02      0.00
    0   20   22    -23.52      0.00
    2   20   22     -0.55      0.00
    4   20   22     20.97      0.00
    6   20   22      5.89      0.00
    8   20   22     -0.32      0.00
   10   20   22     -7.79      0.00
   12   20   22     12.74      0.00
   14   20   22     -3.48      0.00
   16   20   22     -2.26      0.00
   18   20   22      3.91      0.00
   20   20   22     45.59      0.00
    1   21   22    -24.52      0.00
    3   21   22     -9.34      0.00
    5   21   22     -4.37      0.00
    7   21   22    -11.77      0.00
    9   21   22      5.67      0.00
   11   21   22    -22.87      0.00
   13   21   22     -7.05      0.00
   15   21   22      7.65      0.00
   17   21   22     -0.05      0.00
   19   21   22     -6.92      0.00
   21   21   22    -33.14      0.00
    0   22   22      9.85      0.00
    2   22   22     -5.65      0.00
    4   22   22    -18.44      0.00
    6   22   22     24.64      0.00
    8   22   22     -6.30      0.00
   10   22   22    -33.66      0.00
   12   22   22    -45.48      0.00
   14   22   22    -12.73      0.00
   16   22   22    -17.87      0.00
   18   22   22    -28.87      0.00
   20   22   22     27.18      0.00
   22   22   22    -32.48      0.00
    0    1   23    -96.77      0.00
    1    2   23      3.92      0.00
    0    3   23     21.34      0.00
    2    3   23      2.46      0.00
    1    4   23     14.40      0.00
    3    4   23     -2.51      0.00
    0    5   23    -21.63      0.00
    2    5   23     20.86      0.00
    4    5   23     11.73      0.00
    1    6   23    -23.79      0.00
    3    6   23      1.17      0.00
    5    6   23    -25.11      0.00
    0    7   23     -4.93      0.00
    2    7   23     24.46      0.00
    4    7   23      5.61      0.00
    6    7   23      7.81      0.00
    1    8   23    -17.33      0.00
    3    8   23    -10.33      0.00
    5    8   23      3.56      0.00
    7    8   23     -5.37      0.00
    0    9   23     -7.17      0.00
    2    9   23      3.09      0.00
    4    9   23    -19.58      0.00
    6    9   23    -10.38      0.00
    8    9   23    -12.31      0.00
    1   10   23      1.94      0.00
    3   10   23     -0.40      0.00
    5   10   23     -4.41      0.00
    7   10   23      7.88      0.00
    9   10   23     54.78      0.00
    0   11   23      3.71      0.00
    2   11   23      9.44      0.00
    4   11   23      8.50      0.00
    6   11   23     -4.45      0.00
    8   11   23      3.66      0.00
   10   11   23     19.23      0.00
    1   12   23     13.98      0.00
    3   12   23     -0.61      0.00
    5   12   23      0.84      0.00
    7   12   23     -9.56      0.00
    9   12   23     -2.40      0.00
   11   12   23      9.24      0.00
    0   13   23      3.87      0.00
    2   13   23      1.24      0.00
    4   13   23      4.74      0.00
    6   13   23      8.31      0.00
    8   13   23     -2.52      0.00
   10   13   23     -1.18      0.00
   12   13   23     -9.06      0.00
    1   14   23     -8.30      0.00
    3   14   23    -16.42      0.00
    5   14   23     33.51      0.00
    7   14   23     -9.81      0.00
    9   14   23    -12.84      0.00
   11   14   23     -4.51      0.00
   13   14   23      7.59      0.00
    0   15   23     24.21      0.00
    2   15   23     -6.88      0.00
    4   15   23      9.94      0.00
    6   15   23      0.79      0.00
    8   15   23      5.06      0.00
   10   15   23      4.98      0.00
   12   15   23     10.46      0.00
   14   15   23      1.58      0.00
    1   16   23    -20.37      0.00
    3   16   23      6.30      0.00
    5   16   23      8.01      0.00
    7   16   23    -14.68      0.00
    9   16   23     10.39      0.00
   11   16   23      5.44      0.00
   13   16   23     29.23      0.00
   15   16   23      3.34      0.00
    0   17   23     21.57      0.00
    2   17   23    -16.71      0.00
    4   17   23     12.87      0.00
    6   17   23    -13.54      0.00
    8   17   23      8.61      0.00
   10   17   23     -4.49      0.00
   12   17   23     -3.77      0.00
   14   17   23    -21.64      0.00
   16   17   23      4.15      0.00
    1   18   23      2.26      0.00
    3   18   23    -24.55      0.00
    5   18   23     17.42      0.00
    7   18   23     16.04      0.00
    9   18   23     -2.73      0.00
   11   18   23    -25.69      0.00
   13   18   23    -12.71      0.00
   15   18   23    -16.67      0.00
   17   18   23      0.29      0.00
    0   19   23     11.88      0.00
    2   19   23      5.82      0.00
    4   19   23     -7.97      0.00
    6   19   23     12.65      0.00
    8   19   23      0.05      0.00
   10   19   23     11.52      0.00
   12   19   23     18.87      0.00
   14   19   23     -4.24      0.00
   16   19   23     -1.67      0.00
   18   19   23     19.43      0.00
    1   20   23    -13.81      0.00
    3   20   23     10.22      0.00
    5   20   23      4.07      0.00
    7   20   23    -11.78      0.00
    9   20   23     -6.36      0.00
   11   20   23     11.88      0.00
   13   20   23     14.78      0.00
   15   20   23      7.22      0.00
   17   20   23      4.96      0.00
   19   20   23      3.11      0.00
    0   21   23     -2.58      0.00
    2   21   23     16.70      0.00
    4   21   23     14.94      0.00
    6   21   23     -6.38      0.00
    8   21   23      9.00      0.00
   10   21   23    -20.99      0.00
   12   21   23      0.65      0.00
   14   21   23     -9.32      0.00
   16   21   23      2.66      0.00
   18   21   23    -10.18      0.00
   20   21   23      0.38      0.00
    1   22   23      2.53      0.00
    3   22   23      6.46      0.00
    5   22   23     -0.77      0.00
    7   22   23      2.34      0.00
    9   22   23     -2.49      0.00
   11   22   23     -5.60      0.00
   13   22   23     -2.54      0.00
   15   22   23      1.60      0.00
   17   22   23     -1.63      0.00
   19   22   23     -4.80      0.00
   21   22   23      2.59      0.00
    0   23   23    -49.67      0.00
    2   23   23    -14.22      0.00
    4   23   23      0.05      0.00
    6   23   23    -25.16      0.00
    8   23   23     -5.90      0.00
   10   23   23     -7.49      0.00
   12   23   23    -10.56      0.00
   14   23   23     23.70      0.00
   16   23   23     -5.52      0.00
   18   23   23      9.87      0.00
   20   23   23    -10.41      0.00
   22   23   23    -31.95      0.00
    0    0   24     14.54      0.00
    1    1   24     -5.48      0.00
    0    2   24    -41.15      0.00
    2    2   24    -36.23      0.00
    1    3   24     19.61      0.00
    3    3   24      4.67      0.00
    0    4   24    -32.98      0.00
    2    4   24      4.45      0.00
    4    4   24     39.54      0.00
    1    5   24    -11.65      0.00
    3    5   24      1.17      0.00
    5    5   24    -27.91      0.00
    0    6   24     23.46      0.00
    2    6   24     -6.58      0.00
    4    6   24     -2.67      0.00
    6    6   24     32.82      0.00
    1    7   24    -31.67      0.00
    3    7   24      9.59      0.00
    5    7   24    -18.76      0.00
    7    7   24     24.58      0.00
    0    8   24     13.56      0.00
    2    8   24      6.46      0.00
    4    8   24     -5.80      0.00
    6    8   24     -9.40      0.00
    8    8   24     -4.58      0.00
    1    9   24    -18.41      0.00
    3    9   24     30.58      0.00
    5    9   24    -15.63      0.00
    7    9   24    -15.81      0.00
    9    9   24    -58.49      0.00
    0   10   24     42.60      0.00
    2   10   24    -16.77      0.00
    4   10   24    -19.48      0.00
    6   10   24    -13.12      0.00
    8   10   24      8.36      0.00
   10   10   24     34.68      0.00
    1   11   24      4.95      0.00
    3   11   24    -22.50      0.00
    5   11   24     36.30      0.00
    7   11   24      9.73      0.00
    9   11   24     -4.64      0.00
   11   11   24     -2.03      0.00
    0   12   24     49.41      0.00
    2   12   24     31.24      0.00
    4   12   24     -9.70      0.00
    6   12   24      1.54      0.00
    8   12   24     14.94      0.00
   10   12   24    -17.12      0.00
   12   12   24    -33.99      0.00
    1   13   24     23.50      0.00
    3   13   24    -17.83      0.00
    5   13   24     -4.49      0.00
    7   13   24      7.65      0.00
    9   13   24      5.27      0.00
   11   13   24     -3.10      0.00
   13   13   24     -6.10      0.00
    0   14   24     45.64      0.00
    2   14   24      2.19      0.00
    4   14   24     29.84      0.00
    6   14   24     14.56      0.00
    8   14   24      7.86      0.00
   10   14   24    -16.50      0.00
   12   14   24     17.28      0.00
   14   14   24     -3.46      0.00
    1   15   24    -11.44      0.00
    3   15   24     15.45      0.00
    5   15   24      0.75      0.00
    7   15   24    -21.11      0.00
    9   15   24      0.59      0.00
   11   15   24      7.04      0.00
   13   15   24     33.85      0.00
   15   15   24     -6.13      0.00
    0   16   24    -18.71      0.00
    2   16   24     17.08      0.00
    4   16   24      8.69      0.00
    6   16   24     -0.75      0.00
    8   16   24      0.79      0.00
   10   16   24     -7.41      0.00
   12   16   24    -20.15      0.00
   14   16   24      9.14      0.00
   16   16   24     -4.62      0.00
    1   17   24      0.04      0.00
    3   17   24      2.19      0.00
    5   17   24     31.48      0.00
    7   17   24     12.20      0.00
    9   17   24      5.04      0.00
   11   17   24      8.99      0.00
   13   17   24      0.97      0.00
   15   17   24      0.82      0.00
   17   17   24      2.71      0.00
    0   18   24     14.58      0.00
    2   18   24     10.91      0.00
    4   18   24     14.47      0.00
    6   18   24      7.68      0.00
    8   18   24      9.04      0.00
   10   18   24     -8.61      0.00
   12   18   24     14.40      0.00
   14   18   24    -16.66      0.00
   16   18   24      5.45      0.00
   18   18   24     -2.38      0.00
    1   19   24     14.75      0.00
    3   19   24      6.01      0.00
    5   19   24      7.57      0.00
    7   19   24     39.76      0.00
    9   19   24     12.72      0.00
   11   19   24     -1.40      0.00
   13   19   24     -4.38      0.00
   15   19   24      2.61      0.00
   17   19   24      6.88      0.00
   19   19   24    -20.56      0.00
    0   20   24      6.56      0.00
    2   20   24     12.54      0.00
    4   20   24     20.07      0.00
    6   20   24     18.03      0.00
    8   20   24     23.51      0.00
   10   20   24      6.90      0.00
   12   20   24     33.49      0.00
   14   20   24      7.90      0.00
   16   20   24     15.06      0.00
   18   20   24      5.36      0.00
   20   20   24    -13.39      0.00
    1   21   24      1.56      0.00
    3   21   24      8.44      0.00
    5   21   24     15.40      0.00
    7   21   24     -6.42      0.00
    9   21   24     -3.06      0.00
   11   21   24     -2.40      0.00
   13   21   24      7.26      0.00
   15   21   24     24.12      0.00
   17   21   24     29.26      0.00
   19   21   24     -2.59      0.00
   21   21   24     -6.59      0.00
    0   22   24     23.40      0.00
    2   22   24      8.47      0.00
    4   22   24    -11.75      0.00
    6   22   24     -2.86      0.00
    8   22   24      3.70      0.00
   10   22   24    -15.10      0.00
   12   22   24      5.20      0.00
   14   22   24      0.30      0.00
   16   22   24     -2.33      0.00
   18   22   24    -11.59      0.00
   20   22   24     -4.61      0.00
   22   22   24     -6.26      0.00
    1   23   24    -29.37      0.00
    3   23   24    -10.32      0.00
    5   23   24     12.87      0.00
    7   23   24     10.67      0.00
    9   23   24     -5.03      0.00
   11   23   24      9.30      0.00
   13   23   24      2.96      0.00
   15   23   24      1.50      0.00
   17   23   24      1.21      0.00
   19   23   24    -11.02      0.00
   21   23   24     24.30      0.00
   23   23   24     -6.85      0.00
    0   24   24     15.97      0.00
    2   24   24      9.05      0.00
    4   24   24     -1.72      0.00
    6   24   24    -15.13      0.00
    8   24   24    -20.27      0.00
   10   24   24     -4.79      0.00
   12   24   24     44.83      0.00
   14   24   24    -26.85      0.00
   16   24   24    -29.85      0.00
   18   24   24     24.33      0.00
   20   24   24      5.88      0.00
   22   24   24     12.16      0.00
   24   24   24     98.24      0.00
    0    1   25     10.61      0.00
    1    2   25     10.64      0.00
    0    3   25     17.05      0.00
    2    3   25     10.97      0.00
    1    4   25      5.92      0.00
    3    4   25    -26.19      0.00
    0    5   25    -25.19      0.00
    2    5   25     16.85      0.00
    4    5   25     57.97      0.00
    1    6   25     12.90      0.00
    3    6   25     15.10      0.00
    5    6   25     -8.41      0.00
    0    7   25     -7.35      0.00
    2    7   25     -7.11      0.00
    4    7   25     13.24      0.00
    6    7   25      1.23      0.00
    1    8   25     -4.29      0.00
    3    8   25     -1.97      0.00
    5    8   25    -11.83      0.00
    7    8   25     -1.27      0.00
    0    9   25     32.81      0.00
    2    9   25     -7.51      0.00
    4    9   25     -2.11      0.00
    6    9   25      1.72      0.00
    8    9   25     -4.31      0.00
    1   10   25     23.81      0.00
    3   10   25    -11.41      0.00
    5   10   25     -3.70      0.00
    7   10   25     -9.35      0.00
    9   10   25      1.31      0.00
    0   11   25     51.25      0.00
    2   11   25    -33.15      0.00
    4   11   25     10.20      0.00
    6   11   25      8.15      0.00
    8   11   25     -7.85      0.00
   10   11   25      3.02      0.00
    1   12   25    -27.18      0.00
    3   12   25     -2.31      0.00
    5   12   25     -7.74      0.00
    7   12   25     14.83      0.00
    9   12   25     19.31      0.00
   11   12   25    -12.46      0.00
    0   13   25      4.12      0.00
    2   13   25    -14.50      0.00
    4   13   25      4.47      0.00
    6   13   25     -3.31      0.00
    8   13   25    -16.96      0.00
   10   13   25     12.95      0.00
   12   13   25     -0.46      0.00
    1   14   25    -13.16      0.00
    3   14   25     24.26      0.00
    5   14   25      7.96      0.00
    7   14   25      3.34      0.00
    9   14   25     -4.53      0.00
   11   14   25     -1.09      0.00
   13   14   25      0.47      0.00
    0   15   25    -19.52      0.00
    2   15   25     10.63      0.00
    4   15   25    -12.98      0.00
    6   15   25     10.76      0.00
    8   15   25    -13.02      0.00
   10   15   25     14.89      0.00
   12   15   25      5.99      0.00
   14   15   25      1.09      0.00
    1   16   25     -2.57      0.00
    3   16   25      9.86      0.00
    5   16   25     -6.15      0.00
    7   16   25      2.51      0.00
    9   16   25     -2.52      0.00
   11   16   25      9.12      0.00
   13   16   25     -7.89      0.00
   15   16   25      4.40      0.00
    0   17   25    -23.55      0.00
    2   17   25    -12.34      0.00
    4   17   25      5.45      0.00
    6   17   25     -5.29      0.00
    8   17   25      0.93      0.00
   10   17   25      8.80      0.00
   12   17   25     -4.59      0.00
   14   17   25     -7.69      0.00
   16   17   25     25.23      0.00
    1   18   25      5.01      0.00
    3   18   25    -12.17      0.00
    5   18   25      7.46      0.00
    7   18   25      7.04      0.00
    9   18   25     -6.45      0.00
   11   18   25    -12.89      0.00
   13   18   25     -8.45      0.00
   15   18   25     16.23      0.00
   17   18   25     13.76      0.00
    0   19   25     -0.37      0.00
    2   19   25     11.83      0.00
    4   19   25    -16.80      0.00
    6   19   25     20.83      0.00
    8   19   25     -5.02      0.00
   10   19   25     10.29      0.00
   12   19   25     -7.94      0.00
   14   19   25     -4.15      0.00
   16   19   25     -2.98      0.00
   18   19   25    -10.73      0.00
    1   20   25     16.70      0.00
    3   20   25     -1.69      0.00
    5   20   25      2.34      0.00
    7   20   25      9.66      0.00
    9   20   25     15.70      0.00
   11   20   25      8.47      0.00
   13   20   25    -10.97      0.00
   15   20   25     16.46      0.00
   17   20   25      8.82      0.00
   19   20   25     -4.24      0.00
    0   21   25     29.91      0.00
    2   21   25     -2.20      0.00
    4   21   25    -18.50      0.00
    6   21   25    -26.66      0.00
    8   21   25     -3.02      0.00
   10   21   25     -6.24      0.00
   12   21   25      4.83      0.00
   14   21   25      2.45      0.00
   16   21   25      3.96      0.00
   18   21   25    -17.43      0.00
   20   21   25     -5.79      0.00
    1   22   25     38.85      0.00
    3   22   25      9.07      0.00
    5   22   25     -3.14      0.00
    7   22   25     11.61      0.00
    9   22   25     -1.86      0.00
   11   22   25    -27.39      0.00
   13   22   25     -3.90      0.00
   15   22   25      1.98      0.00
   17   22   25     24.72      0.00
   19   22   25      8.92      0.00
   21   22   25      7.79      0.00
    0   23   25    -11.62      0.00
    2   23   25    -32.97      0.00
    4   23   25      4.49      0.00
    6   23   25     27.50      0.00
    8   23   25     -3.54      0.00
   10   23   25    -11.53      0.00
   12   23   25     -5.66      0.00
   14   23   25     -9.63      0.00
   16   23   25      0.05      0.00
   18   23   25     -0.63      0.00
   20   23   25      4.99      0.00
   22   23   25     20.94      0.00
    1   24   25      3.66      0.00
    3   24   25     18.45      0.00
    5   24   25    -19.55      0.00
    7   24   25     18.95      0.00
    9   24   25    -16.34      0.00
   11   24   25     10.51      0.00
   13   24   25     14.64      0.00
   15   24   25    -23.10      0.00
   17   24   25     24.59      0.00
   19   24   25     -3.92      0.00
   21   24   25     23.73      0.00
   23   24   25     17.70      0.00
    0   25   25     29.23      0.00
    2   25   25     -6.63      0.00
    4   25   25     12.64      0.00
    6   25   25     42.01      0.00
    8   25   25    -24.32      0.00
   10   25   25     25.53      0.00
   12   25   25     -8.32      0.00
   14   25   25     14.34      0.00
   16   25   25     19.02      0.00
   18   25   25     20.04      0.00
   20   25   25     -0.24      0.00
   22   25   25     -8.99      0.00
   24   25   25      1.86      0.00
    0    0   26     -2.38      0.00
    1    1   26    -37.56      0.00
    0    2   26      8.12      0.00
    2    2   26     28.59      0.00
    1    3   26    -15.97      0.00
    3    3   26      3.07      0.00
    0    4   26     22.61      0.00
    2    4   26     -2.81      0.00
    4    4   26     19.11      0.00
    1    5   26      4.53      0.00
    3    5   26     16.57      0.00
    5    5   26      5.85      0.00
    0    6   26     64.41      0.00
    2    6   26    -18.62      0.00
    4    6   26      6.43      0.00
    6    6   26     10.65      0.00
    1    7   26     18.53      0.00
    3    7   26    -20.85      0.00
    5    7   26    -15.26      0.00
    7    7   26      4.68      0.00
    0    8   26     68.41      0.00
    2    8   26      8.19      0.00
    4    8   26      5.60      0.00
    6    8   26      3.84      0.00
    8    8   26      7.04      0.00
    1    9   26     -1.15      0.00
    3    9   26    -12.25      0.00
    5    9   26      7.46      0.00
    7    9   26     -0.47      0.00
    9    9   26    -16.52      0.00
    0   10   26     21.67      0.00
    2   10   26     -2.24      0.00
    4   10   26     -4.88      0.00
    6   10   26     19.33      0.00
    8   10   26      4.76      0.00
   10   10   26     26.77      0.00
    1   11   26     -5.53      0.00
    3   11   26    -25.61      0.00
    5   11   26     16.11      0.00
    7   11   26      1.91      0.00
    9   11   26     -3.04      0.00
   11   11   26     -2.73      0.00
    0   12   26      8.67      0.00
    2   12   26      7.10      0.00
    4   12   26     23.16      0.00
    6   12   26      1.08      0.00
    8   12   26     23.95      0.00
   10   12   26      3.57      0.00
   12   12   26      0.33      0.00
    1   13   26     16.05      0.00
    3   13   26      5.80      0.00
    5   13   26     -0.38      0.00
    7   13   26     -8.01      0.00
    9   13   26    -19.90      0.00
   11   13   26     -4.71      0.00
   13   13   26    -15.88      0.00
    0   14   26     -1.08      0.00
    2   14   26    -16.63      0.00
    4   14   26     30.08      0.00
    6   14   26      7.35      0.00
    8   14   26     12.01      0.00
   10   14   26     -0.73      0.00
   12   14   26     13.54      0.00
   14   14   26     -0.01      0.00
    1   15   26      1.44      0.00
    3   15   26     11.35      0.00
    5   15   26      5.33      0.00
    7   15   26     19.71      0.00
    9   15   26      7.12      0.00
   11   15   26     -5.73      0.00
   13   15   26      3.71      0.00
   15   15   26     -6.99      0.00
    0   16   26     -3.83      0.00
    2   16   26    -13.90      0.00
    4   16   26     15.21      0.00
    6   16   26      8.66      0.00
    8   16   26      8.48      0.00
   10   16   26     -4.63      0.00
   12   16   26    -15.03      0.00
   14   16   26      4.02      0.00
   16   16   26     17.82      0.00
    1   17   26     -8.63      0.00
    3   17   26     -1.52      0.00
    5   17   26    -38.25      0.00
    7   17   26    -30.60      0.00
    9   17   26      4.29      0.00
   11   17   26    -16.60      0.00
   13   17   26     19.01      0.00
   15   17   26     -1.36      0.00
   17   17   26    -20.65      0.00
    0   18   26     69.14      0.00
    2   18   26     31.79      0.00
    4   18   26      2.22      0.00
    6   18   26     -4.53      0.00
    8   18   26      6.28      0.00
   10   18   26     -3.62      0.00
   12   18   26    -13.42      0.00
   14   18   26      1.78      0.00
   16   18   26     -4.56      0.00
   18   18   26    -37.68      0.00
    1   19   26     -1.93      0.00
    3   19   26     22.38      0.00
    5   19   26    -20.38      0.00
    7   19   26      3.18      0.00
    9   19   26      4.54      0.00
   11   19   26     -9.19      0.00
   13   19   26      7.30      0.00
   15   19   26     19.08      0.00
   17   19   26      6.73      0.00
   19   19   26     43.72      0.00
    0   20   26     60.53      0.00
    2   20   26      1.35      0.00
    4   20   26     19.72      0.00
    6   20   26     20.05      0.00
    8   20   26      0.94      0.00
   10   20   26     19.04      0.00
   12   20   26     16.75      0.00
   14   20   26     15.54      0.00
   16   20   26     10.85      0.00
   18   20   26      3.73      0.00
   20   20   26     16.72      0.00
    1   21   26    -20.22      0.00
    3   21   26     -0.03      0.00
    5   21   26     -6.73      0.00
    7   21   26     15.82      0.00
    9   21   26    -12.54      0.00
   11   21   26     -0.24      0.00
   13   21   26     16.76      0.00
   15   21   26    -13.03      0.00
   17   21   26     19.83      0.00
   19   21   26     17.44      0.00
   21   21   26     -5.81      0.00
    0   22   26     28.78      0.00
    2   22   26    -13.53      0.00
    4   22   26      4.64      0.00
    6   22   26      8.64      0.00
    8   22   26     19.11      0.00
   10   22   26      2.78      0.00
   12   22   26    -18.59      0.00
   14   22   26    -22.29      0.00
   16   22   26      3.75      0.00
   18   22   26     -7.27      0.00
   20   22   26      3.58      0.00
   22   22   26     35.60      0.00
    1   23   26     -3.02      0.00
    3   23   26     20.42      0.00
    5   23   26    -17.97      0.00
    7   23   26    -25.45      0.00
    9   23   26     -9.43      0.00
   11   23   26     -3.78      0.00
   13   23   26     25.72      0.00
   15   23   26    -13.27      0.00
   17   23   26    -29.49      0.00
   19   23   26     -8.75      0.00
   21   23   26      4.14      0.00
   23   23   26     23.88      0.00
    0   24   26     16.49      0.00
    2   24   26      3.06      0.00
    4   24   26    -18.55      0.00
    6   24   26     -1.83      0.00
    8   24   26      7.14      0.00
   10   24   26     39.90      0.00
   12   24   26     29.13      0.00
   14   24   26     11.49      0.00
   16   24   26     -1.90      0.00
   18   24   26      3.76      0.00
   20   24   26    -24.00      0.00
   22   24   26      4.57      0.00
   24   24   26     41.63      0.00
    1   25   26     -1.87      0.00
    3   25   26      6.59      0.00
    5   25   26     12.52      0.00
    7   25   26     29.32      0.00
    9   25   26      4.68      0.00
   11   25   26     -3.18      0.00
   13   25   26      0.83      0.00
   15   25   26      3.72      0.00
   17   25   26      0.00      0.00
   19   25   26      1.79      0.00
   21   25   26     -4.35      0.00
   23   25   26    -12.54      0.00
    0   26   26      3.04      0.00
    2   26   26     -7.49      0.00
    4   26   26     44.69      0.00
    6   26   26    -22.00      0.00
    8   26   26     -6.99      0.00
   10   26   26    -12.99      0.00
   12   26   26    -17.15      0.00
   14   26   26    -18.17      0.00
   16   26   26     -5.46      0.00
   18   26   26     -5.46      0.00
   20   26   26    -22.37      0.00
   22   26   26     12.54      0.00
    0    1   27     29.81      0.00
    1    2   27     11.33      0.00
    0    3   27     23.75      0.00
    2    3   27     -9.46      0.00
    1    4   27      7.82      0.00
    3    4   27     -4.10      0.00
    0    5   27      9.94      0.00
    2    5   27    -40.04      0.00
    4    5   27     18.64      0.00
    1    6   27    -35.19      0.00
    3    6   27      5.53      0.00
    5    6   27    -27.53      0.00
    0    7   27      0.58      0.00
    2    7   27    -14.69      0.00
    4    7   27     14.14      0.00
    6    7   27     -9.42      0.00
    1    8   27     10.11      0.00
    3    8   27      1.53      0.00
    5    8   27    -13.90      0.00
    7    8   27      4.72      0.00
    0    9   27    -34.37      0.00
    2    9   27      2.11      0.00
    4    9   27      1.30      0.00
    6    9   27      8.65      0.00
    8    9   27     -9.17      0.00
    1   10   27      5.12      0.00
    3   10   27      9.32      0.00
    5   10   27      6.40      0.00
    7   10   27      0.58      0.00
    9   10   27      3.64      0.00
    0   11   27      0.10      0.00
    2   11   27    -30.53      0.00
    4   11   27      6.70      0.00
    6   11   27     31.55      0.00
    8   11   27     -7.63      0.00
   10   11   27     16.27      0.00
    1   12   27    -20.03      0.00
    3   12   27     -6.39      0.00
    5   12   27      0.08      0.00
    7   12   27      8.29      0.00
    9   12   27     10.55      0.00
   11   12   27      6.35      0.00
    0   13   27     23.41      0.00
    2   13   27     -2.28      0.00
    4   13   27     -4.12      0.00
    6   13   27    -26.32      0.00
    8   13   27    -10.18      0.00
   10   13   27     -3.61      0.00
   12   13   27      0.76      0.00
    1   14   27     -5.11      0.00
    3   14   27     -6.07      0.00
    5   14   27    -13.61      0.00
    7   14   27     -5.99      0.00
    9   14   27     -0.41      0.00
   11   14   27     -2.61      0.00
   13   14   27      3.53      0.00
    0   15   27     18.63      0.00
    2   15   27     -7.18      0.00
    4   15   27    -13.84      0.00
    6   15   27    -17.01      0.00
    8   15   27      2.70      0.00
   10   15   27      6.22      0.00
   12   15   27     -0.19      0.00
   14   15   27     -9.42      0.00
    1   16   27     -3.36      0.00
    3   16   27     -1.68      0.00
    5   16   27      0.53      0.00
    7   16   27     -5.57      0.00
    9   16   27     -8.91      0.00
   11   16   27     -4.88      0.00
   13   16   27      7.87      0.00
   15   16   27      4.61      0.00
    0   17   27     28.58      0.00
    2   17   27    -37.05      0.00
    4   17   27     -5.60      0.00
    6   17   27    -10.19      0.00
    8   17   27    -16.07      0.00
   10   17   27      5.43      0.00
   12   17   27     -8.25      0.00
   14   17   27     -2.47      0.00
   16   17   27     21.77      0.00
    1   18   27     17.38      0.00
    3   18   27     15.60      0.00
    5   18   27      3.32      0.00
    7   18   27     -0.65      0.00
    9   18   27     14.01      0.00
   11   18   27      3.03      0.00
   13   18   27      4.78      0.00
   15   18   27      9.43      0.00
   17   18   27    -10.27      0.00
    0   19   27     31.11      0.00
    2   19   27      0.17      0.00
    4   19   27    -11.54      0.00
    6   19   27    -13.03      0.00
    8   19   27    -21.13      0.00
   10   19   27     -0.23      0.00
   12   19   27     -0.64      0.00
   14   19   27     11.35      0.00
   16   19   27      3.86      0.00
   18   19   27    -13.20      0.00
    1   20   27     17.47      0.00
    3   20   27      8.17      0.00
    5   20   27      2.61      0.00
    7   20   27     -0.50      0.00
    9   20   27    -11.54      0.00
   11   20   27     20.24      0.00
   13   20   27     -8.14      0.00
   15   20   27      9.90      0.00
   17   20   27      0.12      0.00
   19   20   27     14.33      0.00
    0   21   27      3.58      0.00
    2   21   27     -8.12      0.00
    4   21   27    -19.33      0.00
    6   21   27    -16.43      0.00
    8   21   27      5.23      0.00
   10   21   27    -17.85      0.00
   12   21   27     10.11      0.00
   14   21   27    -12.09      0.00
   16   21   27    -11.70      0.00
   18   21   27      3.87      0.00
   20   21   27     15.31      0.00
    1   22   27    -17.42      0.00
    3   22   27     -8.88      0.00
    5   22   27     -4.98      0.00
    7   22   27    -16.47      0.00
    9   22   27     -4.61      0.00
   11   22   27     -5.12      0.00
   13   22   27     -6.81      0.00
   15   22   27    -22.42      0.00
   17   22   27     10.15      0.00
   19   22   27     12.48      0.00
   21   22   27     -4.27      0.00
    0   23   27     -6.52      0.00
    2   23   27      1.18      0.00
    4   23   27     -5.38      0.00
    6   23   27     -1.71      0.00
    8   23   27      0.96      0.00
   10   23   27    -32.10      0.00
   12   23   27     22.33      0.00
   14   23   27      4.11      0.00
   16   23   27      2.03      0.00
   18   23   27    -20.81      0.00
   20   23   27     -0.13      0.00
   22   23   27     15.58      0.00
    1   24   27      3.04      0.00
    3   24   27     13.39      0.00
    5   24   27    -21.53      0.00
    7   24   27      6.52      0.00
    9   24   27      9.18      0.00
   11   24   27     -7.77      0.00
   13   24   27     17.67      0.00
   15   24   27    -10.57      0.00
   17   24   27     22.81      0.00
   19   24   27    -13.91      0.00
   21   24   27    -10.35      0.00
   23   24   27    -16.97      0.00
    0   25   27     -8.12      0.00
    2   25   27     -7.61      0.00
    4   25   27     -5.87      0.00
    6   25   27    -15.62      0.00
    8   25   27     -8.79      0.00
   10   25   27     -6.03      0.00
   12   25   27    -13.27      0.00
   14   25   27      2.71      0.00
   16   25   27     -9.64      0.00
   18   25   27      2.07      0.00
   20   25   27      4.09      0.00
   22   25   27     -1.07      0.00
    1   26   27    -11.54      0.00
    3   26   27     -3.21      0.00
    5   26   27      4.53      0.00
    7   26   27    -16.15      0.00
    9   26   27    -20.77      0.00
   11   26   27    -22.15      0.00
   13   26   27    -16.53      0.00
   15   26   27      8.45      0.00
   17   26   27     -4.07      0.00
   19   26   27      1.85      0.00
   21   26   27     -6.03      0.00
    0   27   27    -21.71      0.00
    2   27   27    -16.97      0.00
    4   27   27    -47.95      0.00
    6   27   27    -16.35      0.00
    8   27   27    -15.19      0.00
   10   27   27    -20.23      0.00
   12   27   27      9.77      0.00
   14   27   27     19.86      0.00
   16   27   27     -7.46      0.00
   18   27   27      3.31      0.00
   20   27   27     -6.70      0.00
    0    0   28     13.11      0.00
    1    1   28    -16.46      0.00
    0    2   28     26.97      0.00
    2    2   28    -24.37      0.00
    1    3   28     12.23      0.00
    3    3   28     17.44      0.00
    0    4   28     43.41      0.00
    2    4   28      4.19      0.00
    4    4   28    -26.86      0.00
    1    5   28    -14.04      0.00
    3    5   28     -3.38      0.00
    5    5   28     31.86      0.00
    0    6   28     -8.80      0.00
    2    6   28     28.51      0.00
    4    6   28     14.08      0.00
    6    6   28      2.89      0.00
    1    7   28     20.70      0.00
    3    7   28     16.77      0.00
    5    7   28     19.42      0.00
    7    7   28     35.23      0.00
    0    8   28     18.89      0.00
    2    8   28      1.91      0.00
    4    8   28      1.75      0.00
    6    8   28     -4.49      0.00
    8    8   28     -4.89      0.00
    1    9   28     17.20      0.00
    3    9   28      6.44      0.00
    5    9   28     11.35      0.00
    7    9   28    -17.54      0.00
    9    9   28     11.81      0.00
    0   10   28    -10.82      0.00
    2   10   28     15.11      0.00
    4   10   28    -11.72      0.00
    6   10   28    -18.04      0.00
    8   10   28    -12.02      0.00
   10   10   28    -21.06      0.00
    1   11   28     12.25      0.00
    3   11   28     30.98      0.00
    5   11   28      3.90      0.00
    7   11   28    -19.42      0.00
    9   11   28      0.43      0.00
   11   11   28     22.42      0.00
    0   12   28     28.19      0.00
    2   12   28    -10.08      0.00
    4   12   28     -5.09      0.00
    6   12   28    -10.03      0.00
    8   12   28     -5.37      0.00
   10   12   28    -15.48      0.00
   12   12   28     -7.21      0.00
    1   13   28    -21.32      0.00
    3   13   28     -4.43      0.00
    5   13   28     -3.66      0.00
    7   13   28     -7.96      0.00
    9   13   28     -6.55      0.00
   11   13   28     -7.49      0.00
   13   13   28     -4.07      0.00
    0   14   28    -36.76      0.00
    2   14   28    -15.70      0.00
    4   14   28     -4.95      0.00
    6   14   28     -3.28      0.00
    8   14   28     10.28      0.00
   10   14   28     17.30      0.00
   12   14   28     -1.18      0.00
   14   14   28      2.59      0.00
    1   15   28      0.41      0.00
    3   15   28     -1.57      0.00
    5   15   28      8.11      0.00
    7   15   28      1.16      0.00
    9   15   28      0.78      0.00
   11   15   28     -7.46      0.00
   13   15   28      2.47      0.00
   15   15   28      2.26      0.00
    0   16   28     -6.19      0.00
    2   16   28     -6.73      0.00
    4   16   28      3.64      0.00
    6   16   28    -10.70      0.00
    8   16   28     -9.21      0.00
   10   16   28     23.80      0.00
   12   16   28     -4.17      0.00
   14   16   28      6.09      0.00
   16   16   28    -14.72      0.00
    1   17   28      5.86      0.00
    3   17   28     10.28      0.00
    5   17   28     19.04      0.00
    7   17   28      2.17      0.00
    9   17   28      5.10      0.00
   11   17   28      7.98      0.00
   13   17   28     10.63      0.00
   15   17   28    -13.07      0.00
   17   17   28      6.88      0.00
    0   18   28     41.27      0.00
    2   18   28     48.74      0.00
    4   18   28      4.52      0.00
    6   18   28     10.75      0.00
    8   18   28      8.41      0.00
   10   18   28     -4.18      0.00
   12   18   28    -10.83      0.00
   14   18   28     20.92      0.00
   16   18   28    -14.44      0.00
   18   18   28     -2.25      0.00
    1   19   28     31.97      0.00
    3   19   28     -6.23      0.00
    5   19   28    -15.25      0.00
    7   19   28     -9.50      0.00
    9   19   28     11.07      0.00
   11   19   28     27.19      0.00
   13   19   28      2.16      0.00
   15   19   28     13.84      0.00
   17   19   28     -9.64      0.00
   19   19   28     13.30      0.00
    0   20   28     26.97      0.00
    2   20   28      8.12      0.00
    4   20   28    -24.12      0.00
    6   20   28      5.32      0.00
    8   20   28     -0.13      0.00
   10   20   28     15.42      0.00
   12   20   28    -13.93      0.00
   14   20   28      1.46      0.00
   16   20   28     -1.69      0.00
   18   20   28     -2.18      0.00
   20   20   28     -5.88      0.00
    1   21   28     12.96      0.00
    3   21   28     -6.84      0.00
    5   21   28     -2.80      0.00
    7   21   28     -3.56      0.00
    9   21   28     -6.69      0.00
   11   21   28     11.84      0.00
   13   21   28    -14.61      0.00
   15   21   28     -6.36      0.00
   17   21   28     16.73      0.00
   19   21   28     13.11      0.00
   21   21   28    -13.34      0.00
    0   22   28    -22.34      0.00
    2   22   28     -7.71      0.00
    4   22   28     -5.32      0.00
    6   22   28     -5.38      0.00
    8   22   28      0.18      0.00
   10   22   28      2.46      0.00
   12   22   28      6.75      0.00
   14   22   28      3.96      0.00
   16   22   28     18.70      0.00
   18   22   28     -0.65      0.00
   20   22   28    -11.64      0.00
   22   22   28     -7.56      0.00
    1   23   28      2.06      0.00
    3   23   28      5.65      0.00
    5   23   28     -4.43      0.00
    7   23   28    -19.13      0.00
    9   23   28    -18.82      0.00
   11   23   28     -6.04      0.00
   13   23   28     10.90      0.00
   15   23   28     15.09      0.00
   17   23   28      0.29      0.00
   19   23   28      2.93      0.00
   21   23   28     -2.10      0.00
   23   23   28    -46.84      0.00
    0   24   28    -21.37      0.00
    2   24   28      1.25      0.00
    4   24   28    -20.92      0.00
    6   24   28     19.12      0.00
    8   24   28      8.69      0.00
   10   24   28     -1.80      0.00
   12   24   28    -37.65      0.00
   14   24   28      3.67      0.00
   16   24   28     -2.75      0.00
   18   24   28      5.77      0.00
   20   24   28     -7.06      0.00
   22   24   28     13.87      0.00
    1   25   28     -6.04      0.00
    3   25   28      9.04      0.00
    5   25   28     10.73      0.00
    7   25   28     18.26      0.00
    9   25   28      3.16      0.00
   11   25   28     12.10      0.00
   13   25   28     -7.43      0.00
   15   25   28     -9.41      0.00
   17   25   28      8.06      0.00
   19   25   28     14.98      0.00
   21   25   28      5.47      0.00
    0   26   28    -10.65      0.00
    2   26   28      8.16      0.00
    4   26   28      5.81      0.00
    6   26   28    -31.38      0.00
    8   26   28      4.26      0.00
   10   26   28    -12.50      0.00
   12   26   28    -28.32      0.00
   14   26   28      4.01      0.00
   16   26   28     -2.23      0.00
   18   26   28    -17.94      0.00
   20   26   28     -6.93      0.00
    1   27   28    -16.11      0.00
    3   27   28      6.68      0.00
    5   27   28    -21.38      0.00
    7   27   28    -10.54      0.00
    9   27   28      0.61      0.00
   11   27   28      1.69      0.00
   13   27   28     -3.54      0.00
   15   27   28      3.73      0.00
   17   27   28    -23.63      0.00
   19   27   28      4.60      0.00
    0   28   28     24.70      0.00
    2   28   28    104.35      0.00
    4   28   28    -50.18      0.00
    6   28   28    -11.70      0.00
    8   28   28    -10.26      0.00
   10   28   28     26.30      0.00
   12   28   28     -3.91      0.00
   14   28   28    -26.04      0.00
   16   28   28      8.50      0.00
   18   28   28      6.08      0.00
    0    1   29     19.15      0.00
    1    2   29    -12.78      0.00
    0    3   29     27.50      0.00
    2    3   29     -9.65      0.00
    1    4   29     14.24      0.00
    3    4   29     14.29      0.00
    0    5   29     -5.69      0.00
    2    5   29     -4.17      0.00
    4    5   29    -25.94      0.00
    1    6   29    -16.77      0.00
    3    6   29     -2.35      0.00
    5    6   29     -4.33      0.00
    0    7   29     19.92      0.00
    2    7   29     12.94      0.00
    4    7   29     -6.72      0.00
    6    7   29      3.67      0.00
    1    8   29     13.53      0.00
    3    8   29     -3.93      0.00
    5    8   29     -0.74      0.00
    7    8   29     -4.06      0.00
    0    9   29    -12.06      0.00
    2    9   29      6.92      0.00
    4    9   29     11.85      0.00
    6    9   29     -6.15      0.00
    8    9   29    -15.75      0.00
    1   10   29    -12.26      0.00
    3   10   29      4.15      0.00
    5   10   29      0.85      0.00
    7   10   29     -6.51      0.00
    9   10   29      0.76      0.00
    0   11   29      9.20      0.00
    2   11   29     -6.60      0.00
    4   11   29      5.00      0.00
    6   11   29     13.42      0.00
    8   11   29     -2.45      0.00
   10   11   29      0.77      0.00
    1   12   29      9.77      0.00
    3   12   29    -20.10      0.00
    5   12   29     -3.40      0.00
    7   12   29      0.79      0.00
    9   12   29    -12.55      0.00
   11   12   29     -0.29      0.00
    0   13   29     23.87      0.00
    2   13   29     -6.73      0.00
    4   13   29      3.63      0.00
    6   13   29    -10.27      0.00
    8   13   29     -1.74      0.00
   10   13   29      0.50      0.00
   12   13   29     -2.99      0.00
    1   14   29     -7.41      0.00
    3   14   29     -1.99      0.00
    5   14   29      0.88      0.00
    7   14   29     -6.15      0.00
    9   14   29     14.76      0.00
   11   14   29      7.51      0.00
   13   14   29     -8.46      0.00
    0   15   29     24.23      0.00
    2   15   29     -5.27      0.00
    4   15   29     -0.61      0.00
    6   15   29      1.16      0.00
    8   15   29      7.28      0.00
   10   15   29     27.41      0.00
   12   15   29      5.16      0.00
   14   15   29     15.42      0.00
    1   16   29      6.79      0.00
    3   16   29     17.59      0.00
    5   16   29     16.55      0.00
    7   16   29      1.90      0.00
    9   16   29     31.76      0.00
   11   16   29      9.67      0.00
   13   16   29     -1.35      0.00
   15   16   29     -0.86      0.00
    0   17   29     42.06      0.00
    2   17   29    -29.54      0.00
    4   17   29    -17.70      0.00
    6   17   29     10.63      0.00
    8   17   29     -8.70      0.00
   10   17   29     13.44      0.00
   12   17   29     14.23      0.00
   14   17   29     11.20      0.00
   16   17   29      5.79      0.00
    1   18   29    -21.00      0.00
    3   18   29      2.51      0.00
    5   18   29    -11.58      0.00
    7   18   29     17.74      0.00
    9   18   29     26.74      0.00
   11   18   29      1.31      0.00
   13   18   29      7.24      0.00
   15   18   29    -21.35      0.00
   17   18   29      2.06      0.00
    0   19   29     12.36      0.00
    2   19   29    -23.06      0.00
    4   19   29    -19.52      0.00
    6   19   29      8.29      0.00
    8   19   29     -3.42      0.00
   10   19   29      4.70      0.00
   12   19   29     -1.71      0.00
   14   19   29      0.43      0.00
   16   19   29     -2.96      0.00
   18   19   29     10.11      0.00
    1   20   29     -5.20      0.00
    3   20   29     15.05      0.00
    5   20   29    -28.62      0.00
    7   20   29     -9.26      0.00
    9   20   29     -4.84      0.00
   11   20   29     18.95      0.00
   13   20   29      7.15      0.00
   15   20   29     -0.54      0.00
   17   20   29     -6.62      0.00
   19   20   29      8.85      0.00
    0   21   29    -56.76      0.00
    2   21   29     -6.59      0.00
    4   21   29      6.17      0.00
    6   21   29     26.15      0.00
    8   21   29      3.27      0.00
   10   21   29      2.26      0.00
   12   21   29    -20.13      0.00
   14   21   29     13.42      0.00
   16   21   29     11.92      0.00
   18   21   29      6.23      0.00
   20   21   29      2.14      0.00
    1   22   29      1.00      0.00
    3   22   29     18.07      0.00
    5   22   29      2.31      0.00
    7   22   29      8.83      0.00
    9   22   29     -3.48      0.00
   11   22   29     -0.13      0.00
   13   22   29    -23.03      0.00
   15   22   29     -7.33      0.00
   17   22   29    -13.98      0.00
   19   22   29     -8.68      0.00
   21   22   29     22.46      0.00
    0   23   29    -15.58      0.00
    2   23   29     15.58      0.00
    4   23   29     10.13      0.00
    6   23   29     -2.52      0.00
    8   23   29    -12.18      0.00
   10   23   29    -13.07      0.00
   12   23   29    -10.70      0.00
   14   23   29     18.56      0.00
   16   23   29     10.56      0.00
   18   23   29      4.47      0.00
   20   23   29     -8.92      0.00
   22   23   29     -3.52      0.00
    1   24   29     30.14      0.00
    3   24   29     -4.09      0.00
    5   24   29     -0.52      0.00
    7   24   29    -20.85      0.00
    9   24   29      1.00      0.00
   11   24   29     -8.24      0.00
   13   24   29     -0.95      0.00
   15   24   29      7.84      0.00
   17   24   29     -4.00      0.00
   19   24   29     -4.52      0.00
   21   24   29     12.34      0.00
    0   25   29      0.38      0.00
    2   25   29    -11.37      0.00
    4   25   29     11.72      0.00
    6   25   29      1.29      0.00
    8   25   29     21.05      0.00
   10   25   29      2.18      0.00
   12   25   29     -5.03      0.00
   14   25   29      4.54      0.00
   16   25   29      4.70      0.00
   18   25   29     -5.15      0.00
   20   25   29      2.36      0.00
    1   26   29     -4.59      0.00
    3   26   29    -17.57      0.00
    5   26   29     21.46      0.00
    7   26   29     -4.70      0.00
    9   26   29    -17.94      0.00
   11   26   29     21.68      0.00
   13   26   29     -0.62      0.00
   15   26   29     -0.74      0.00
   17   26   29     -8.44      0.00
   19   26   29     -0.92      0.00
    0   27   29    -37.52      0.00
    2   27   29     21.13      0.00
    4   27   29    -10.64      0.00
    6   27   29    -12.42      0.00
    8   27   29    -15.89      0.00
   10   27   29    -34.35      0.00
   12   27   29      2.94      0.00
   14   27   29     25.58      0.00
   16   27   29      4.90      0.00
   18   27   29     11.78      0.00
    1   28   29     11.39      0.00
    3   28   29     -1.95      0.00
    5   28   29    -11.61      0.00
    7   28   29     -6.53      0.00
    9   28   29    -45.04      0.00
   11   28   29     -3.65      0.00
   13   28   29    -25.26      0.00
   15   28   29     18.53      0.00
   17   28   29      0.86      0.00
    0   29   29    -56.52      0.00
    2   29   29     46.83      0.00
    4   29   29      3.84      0.00
    6   29   29    -30.59      0.00
    8   29   29     13.95      0.00
   10   29   29      0.42      0.00
   12   29   29    -11.97      0.00
   14   29   29     49.99      0.00
    0    0   30     63.05      0.00
    1    1   30     -8.46      0.00
    0    2   30     42.08      0.00
    2    2   30    -10.55      0.00
    1    3   30    -11.76      0.00
    3    3   30     -8.16      0.00
    0    4   30     -2.87      0.00
    2    4   30      7.42      0.00
    4    4   30    -26.02      0.00
    1    5   30     22.34      0.00
    3    5   30     -5.26      0.00
    5    5   30     19.93      0.00
    0    6   30     -6.87      0.00
    2    6   30    -16.96      0.00
    4    6   30    -18.03      0.00
    6    6   30      2.11      0.00
    1    7   30     -2.32      0.00
    3    7   30     35.18      0.00
    5    7   30      5.21      0.00
    7    7   30      5.56      0.00
    0    8   30     41.34      0.00
    2    8   30     -1.40      0.00
    4    8   30      2.30      0.00
    6    8   30      7.62      0.00
    8    8   30      4.94      0.00
    1    9   30      9.58      0.00
    3    9   30      7.50      0.00
    5    9   30     -4.12      0.00
    7    9   30    -18.11      0.00
    9    9   30      1.77      0.00
    0   10   30    -26.20      0.00
    2   10   30     10.48      0.00
    4   10   30    -12.64      0.00
    6   10   30    -10.03      0.00
    8   10   30      2.12      0.00
   10   10   30    -21.60      0.00
    1   11   30      5.64      0.00
    3   11   30     -7.51      0.00
    5   11   30      5.38      0.00
    7   11   30    -14.61      0.00
    9   11   30     -1.55      0.00
   11   11   30     19.73      0.00
    0   12   30      5.08      0.00
    2   12   30      7.38      0.00
    4   12   30     -6.70      0.00
    6   12   30      4.20      0.00
    8   12   30     -9.75      0.00
   10   12   30    -21.47      0.00
   12   12   30      7.64      0.00
    1   13   30     -7.26      0.00
    3   13   30     -6.84      0.00
    5   13   30    -12.37      0.00
    7   13   30     -5.35      0.00
    9   13   30      4.52      0.00
   11   13   30      4.86      0.00
   13   13   30     -4.31      0.00
    0   14   30     30.96      0.00
    2   14   30     -7.06      0.00
    4   14   30     -9.65      0.00
    6   14   30     -3.38      0.00
    8   14   30      5.14      0.00
   10   14   30      0.56      0.00
   12   14   30      8.45      0.00
   14   14   30      7.45      0.00
    1   15   30     -5.27      0.00
    3   15   30    -11.77      0.00
    5   15   30      0.45      0.00
    7   15   30     -2.06      0.00
    9   15   30     -1.99      0.00
   11   15   30     -3.30      0.00
   13   15   30      9.93      0.00
   15   15   30      0.43      0.00
    0   16   30    -28.44      0.00
    2   16   30    -54.39      0.00
    4   16   30     15.48      0.00
    6   16   30    -11.57      0.00
    8   16   30    -14.87      0.00
   10   16   30    -11.36      0.00
   12   16   30     -9.21      0.00
   14   16   30    -19.52      0.00
   16   16   30     -9.09      0.00
    1   17   30    -12.59      0.00
    3   17   30     -9.68      0.00
    5   17   30    -17.94      0.00
    7   17   30     -0.45      0.00
    9   17   30     -8.71      0.00
   11   17   30      0.65      0.00
   13   17   30     20.44      0.00
   15   17   30     11.13      0.00
   17   17   30     -4.75      0.00
    0   18   30     10.74      0.00
    2   18   30      1.73      0.00
    4   18   30    -15.88      0.00
    6   18   30     -7.84      0.00
    8   18   30     -2.24      0.00
   10   18   30    -22.17      0.00
   12   18   30     12.55      0.00
   14   18   30    -12.07      0.00
   16   18   30    -14.34      0.00
   18   18   30     18.60      0.00
    1   19   30     -4.72      0.00
    3   19   30     -4.43      0.00
    5   19   30     -1.86      0.00
    7   19   30     25.16      0.00
    9   19   30     -0.69      0.00
   11   19   30    -22.24      0.00
   13   19   30    -20.03      0.00
   15   19   30      4.74      0.00
   17   19   30     -8.45      0.00
   19   19   30      4.69      0.00
    0   20   30     52.40      0.00
    2   20   30     11.34      0.00
    4   20   30     -1.95      0.00
    6   20   30    -13.36      0.00
    8   20   30    -25.55      0.00
   10   20   30    -18.00      0.00
   12   20   30     -8.87      0.00
   14   20   30     22.48      0.00
   16   20   30     22.57      0.00
   18   20   30      7.57      0.00
   20   20   30    -14.43      0.00
    1   21   30     44.59      0.00
    3   21   30     -7.63      0.00
    5   21   30     -5.43      0.00
    7   21   30      6.28      0.00
    9   21   30     15.19      0.00
   11   21   30      9.63      0.00
   13   21   30     -2.49      0.00
   15   21   30      5.71      0.00
   17   21   30      5.48      0.00
   19   21   30      3.73      0.00
   21   21   30      8.61      0.00
    0   22   30    -25.50      0.00
    2   22   30     -4.98      0.00
    4   22   30      1.69      0.00
    6   22   30    -15.17      0.00
    8   22   30      9.37      0.00
   10   22   30     -8.46      0.00
   12   22   30     -8.10      0.00
   14   22   30    -14.74      0.00
   16   22   30     12.67      0.00
   18   22   30      9.92      0.00
   20   22   30      0.27      0.00
   22   22   30      4.41      0.00
    1   23   30     -3.31      0.00
    3   23   30    -18.13      0.00
    5   23   30     -2.90      0.00
    7   23   30     20.59      0.00
    9   23   30     30.72      0.00
   11   23   30    -30.82      0.00
   13   23   30      6.17      0.00
   15   23   30     -5.79      0.00
   17   23   30     11.34      0.00
   19   23   30     -1.94      0.00
   21   23   30      2.13      0.00
    0   24   30     -1.54      0.00
    2   24   30    -15.18      0.00
    4   24   30     -3.50      0.00
    6   24   30      6.92      0.00
    8   24   30     -2.29      0.00
   10   24   30    -22.14      0.00
   12   24   30    -28.74      0.00
   14   24   30    -18.28      0.00
   16   24   30      4.69      0.00
   18   24   30     -5.87      0.00
   20   24   30      9.63      0.00
    1   25   30    -12.03      0.00
    3   25   30     -5.69      0.00
    5   25   30      7.94      0.00
    7   25   30      3.24      0.00
    9   25   30     32.18      0.00
   11   25   30     -1.04      0.00
   13   25   30     12.79      0.00
   15   25   30     -4.50      0.00
   17   25   30    -11.65      0.00
   19   25   30      0.82      0.00
    0   26   30     38.23      0.00
    2   26   30    -13.14      0.00
    4   26   30    -12.83      0.00
    6   26   30      8.36      0.00
    8   26   30     29.64      0.00
   10   26   30    -23.73      0.00
   12   26   30    -30.95      0.00
   14   26   30    -23.40      0.00
   16   26   30     14.53      0.00
   18   26   30     32.23      0.00
    1   27   30      6.28      0.00
    3   27   30     -8.45      0.00
    5   27   30    -36.60      0.00
    7   27   30     -2.59      0.00
    9   27   30     10.73      0.00
   11   27   30     13.78      0.00
   13   27   30      0.09      0.00
   15   27   30     -5.78      0.00
    0   28   30     20.71      0.00
    2   28   30      2.84      0.00
    4   28   30    -12.84      0.00
    6   28   30     12.59      0.00
    8   28   30    -15.20      0.00
   10   28   30    -12.26      0.00
   12   28   30     -0.96      0.00
   14   28   30    -74.14      0.00
    1   29   30     13.11      0.00
    3   29   30      6.16      0.00
    5   29   30    -23.80      0.00
    7   29   30     17.95      0.00
    9   29   30    -21.87      0.00
   11   29   30     29.63      0.00
    0   30   30     25.02      0.00
    2   30   30    -49.67      0.00
    4   30   30      3.22      0.00
    6   30   30     12.36      0.00
    8   30   30      5.39      0.00
   10   30   30     25.38      0.00
    0    1   31      5.81      0.00
    1    2   31     14.47      0.00
    0    3   31     32.90      0.00
    2    3   31     -6.51      0.00
    1    4   31     -1.77      0.00
    3    4   31    -22.45      0.00
    0    5   31     17.37      0.00
    2    5   31     31.57      0.00
    4    5   31    -19.89      0.00
    1    6   31     -8.92      0.00
    3    6   31      1.25      0.00
    5    6   31     23.47      0.00
    0    7   31     16.88      0.00
    2    7   31     22.64      0.00
    4    7   31     12.03      0.00
    6    7   31      5.90      0.00
    1    8   31      0.40      0.00
    3    8   31    -12.44      0.00
    5    8   31     -4.48      0.00
    7    8   31     -2.05      0.00
    0    9   31    -22.44      0.00
    2    9   31    -12.77      0.00
    4    9   31     -4.74      0.00
    6    9   31     -6.53      0.00
    8    9   31    -13.47      0.00
    1   10   31      9.72      0.00
    3   10   31     13.69      0.00
    5   10   31     15.79      0.00
    7   10   31     -9.89      0.00
    9   10   31      8.13      0.00
    0   11   31    -20.46      0.00
    2   11   31     24.68      0.00
    4   11   31    -19.24      0.00
    6   11   31      6.95      0.00
    8   11   31     14.05      0.00
   10   11   31      4.14      0.00
    1   12   31     -5.10      0.00
    3   12   31      1.26      0.00
    5   12   31      0.41      0.00
    7   12   31    -10.29      0.00
    9   12   31      1.83      0.00
   11   12   31     -8.95      0.00
    0   13   31     -2.47      0.00
    2   13   31    -10.03      0.00
    4   13   31     26.39      0.00
    6   13   31    -13.02      0.00
    8   13   31      6.57      0.00
   10   13   31     -5.64      0.00
   12   13   31      7.49      0.00
    1   14   31      3.09      0.00
    3   14   31    -18.97      0.00
    5   14   31    -11.30      0.00
    7   14   31    -12.23      0.00
    9   14   31     -3.89      0.00
   11   14   31      5.67      0.00
   13   14   31     -4.20      0.00
    0   15   31    -13.15      0.00
    2   15   31     -0.39      0.00
    4   15   31     -6.68      0.00
    6   15   31     -7.77      0.00
    8   15   31     -4.87      0.00
   10   15   31    -31.13      0.00
   12   15   31      5.57      0.00
   14   15   31      1.50      0.00
    1   16   31     -1.91      0.00
    3   16   31     -9.61      0.00
    5   16   31      5.65      0.00
    7   16   31     14.63      0.00
    9   16   31      0.09      0.00
   11   16   31      0.99      0.00
   13   16   31     -0.38      0.00
   15   16   31     -5.01      0.00
    0   17   31     23.77      0.00
    2   17   31      7.95      0.00
    4   17   31    -14.54      0.00
    6   17   31     -1.29      0.00
    8   17   31      9.04      0.00
   10   17   31    -12.97      0.00
   12   17   31     10.39      0.00
   14   17   31     22.48      0.00
   16   17   31     -0.78      0.00
    1   18   31     15.42      0.00
    3   18   31      5.36      0.00
    5   18   31     -3.05      0.00
    7   18   31    -12.65      0.00
    9   18   31     -0.95      0.00
   11   18   31      5.36      0.00
   13   18   31    -10.35      0.00
   15   18   31    -11.11      0.00
   17   18   31      9.62      0.00
    0   19   31      1.83      0.00
    2   19   31     -9.96      0.00
    4   19   31     22.28      0.00
    6   19   31     13.42      0.00
    8   19   31     -9.46      0.00
   10   19   31      5.50      0.00
   12   19   31     -0.14      0.00
   14   19   31     16.04      0.00
   16   19   31      6.07      0.00
   18   19   31     12.28      0.00
    1   20   31    -14.33      0.00
    3   20   31    -37.15      0.00
    5   20   31      6.99      0.00
    7   20   31     -1.71      0.00
    9   20   31      8.03      0.00
   11   20   31     -4.55      0.00
   13   20   31     -7.94      0.00
   15   20   31     -1.46      0.00
   17   20   31    -22.20      0.00
   19   20   31      2.40      0.00
    0   21   31      7.67      0.00
    2   21   31     -5.46      0.00
    4   21   31     -1.26      0.00
    6   21   31     -0.07      0.00
    8   21   31     -0.56      0.00
   10   21   31     31.56      0.00
   12   21   31     16.12      0.00
   14   21   31     22.78      0.00
   16   21   31     16.50      0.00
   18   21   31      8.09      0.00
   20   21   31      3.34      0.00
    1   22   31     17.67      0.00
    3   22   31    -11.70      0.00
    5   22   31      3.92      0.00
    7   22   31      7.86      0.00
    9   22   31     -0.62      0.00
   11   22   31     12.89      0.00
   13   22   31      0.96      0.00
   15   22   31     20.84      0.00
   17   22   31     -3.07      0.00
   19   22   31     -5.07      0.00
   21   22   31     -0.89      0.00
    0   23   31     -9.18      0.00
    2   23   31    -27.26      0.00
    4   23   31     -4.24      0.00
    6   23   31     -1.03      0.00
    8   23   31     13.88      0.00
   10   23   31    -14.65      0.00
   12   23   31     11.18      0.00
   14   23   31     15.47      0.00
   16   23   31    -19.74      0.00
   18   23   31     12.09      0.00
   20   23   31      6.19      0.00
    1   24   31     16.75      0.00
    3   24   31     -5.89      0.00
    5   24   31      9.78      0.00
    7   24   31    -30.36      0.00
    9   24   31     -4.23      0.00
   11   24   31     -6.61      0.00
   13   24   31     -7.77      0.00
   15   24   31     12.44      0.00
   17   24   31      8.21      0.00
   19   24   31     -8.85      0.00
    0   25   31     22.00      0.00
    2   25   31      1.23      0.00
    4   25   31     12.56      0.00
    6   25   31     12.77      0.00
    8   25   31     16.10      0.00
   10   25   31    -16.07      0.00
   12   25   31      1.41      0.00
   14   25   31     22.01      0.00
   16   25   31    -11.99      0.00
   18   25   31    -23.66      0.00
    1   26   31     -2.27      0.00
    3   26   31      1.06      0.00
    5   26   31     -6.11      0.00
    7   26   31     17.88      0.00
    9   26   31      9.87      0.00
   11   26   31     12.62      0.00
   13   26   31    -15.31      0.00
   15   26   31      0.21      0.00
    0   27   31    -45.65      0.00
    2   27   31      0.14      0.00
    4   27   31     10.18      0.00
    6   27   31    -15.93      0.00
    8   27   31     21.48      0.00
   10   27   31      3.75      0.00
   12   27   31    -33.54      0.00
   14   27   31    -36.68      0.00
    1   28   31    -25.93      0.00
    3   28   31      3.89      0.00
    5   28   31     10.21      0.00
    7   28   31     16.94      0.00
    9   28   31    -16.14      0.00
   11   28   31     -7.98      0.00
   13   28   31     -8.44      0.00
    0   29   31    -55.29      0.00
    2   29   31    -38.49      0.00
    4   29   31     41.87      0.00
    6   29   31     -9.49      0.00
    8   29   31     -9.07      0.00
   10   29   31      0.15      0.00
    1   30   31     14.40      0.00
    3   30   31     -1.91      0.00
    5   30   31     21.60      0.00
    0    0   32    -62.32      0.00
    1    1   32      0.57      0.00
    0    2   32    -10.34      0.00
    2    2   32    -11.21      0.00
    1    3   32    -25.87      0.00
    3    3   32     -3.55      0.00
    0    4   32     -1.04      0.00
    2    4   32     -3.47      0.00
    4    4   32    -23.47      0.00
    1    5   32     -2.55      0.00
    3    5   32    -13.26      0.00
    5    5   32     -5.42      0.00
    0    6   32     18.09      0.00
    2    6   32      2.75      0.00
    4    6   32     12.76      0.00
    6    6   32     14.11      0.00
    1    7   32     11.25      0.00
    3    7   32     18.52      0.00
    5    7   32      3.61      0.00
    7    7   32      9.86      0.00
    0    8   32     24.00      0.00
    2    8   32      0.36      0.00
    4    8   32      5.98      0.00
    6    8   32     13.82      0.00
    8    8   32    -25.47      0.00
    1    9   32    -24.58      0.00
    3    9   32     12.16      0.00
    5    9   32    -20.83      0.00
    7    9   32     12.68      0.00
    9    9   32    -29.57      0.00
    0   10   32    -24.00      0.00
    2   10   32    -14.18      0.00
    4   10   32      0.08      0.00
    6   10   32     20.32      0.00
    8   10   32    -32.45      0.00
   10   10   32      0.41      0.00
    1   11   32      8.00      0.00
    3   11   32     -8.25      0.00
    5   11   32      7.17      0.00
    7   11   32     -6.40      0.00
    9   11   32     -0.97      0.00
   11   11   32     -4.34      0.00
    0   12   32      1.90      0.00
    2   12   32     11.95      0.00
    4   12   32      8.81      0.00
    6   12   32    -17.10      0.00
    8   12   32    -19.59      0.00
   10   12   32      5.54      0.00
   12   12   32     32.19      0.00
    1   13   32     10.02      0.00
    3   13   32     10.61      0.00
    5   13   32      6.27      0.00
    7   13   32      1.07      0.00
    9   13   32     -3.83      0.00
   11   13   32    -12.13      0.00
   13   13   32    -20.00      0.00
    0   14   32     37.13      0.00
    2   14   32    -10.49      0.00
    4   14   32      7.35      0.00
    6   14   32      4.90      0.00
    8   14   32     -8.04      0.00
   10   14   32      1.22      0.00
   12   14   32     11.84      0.00
   14   14   32    -13.47      0.00
    1   15   32      5.90      0.00
    3   15   32     -4.26      0.00
    5   15   32      6.22      0.00
    7   15   32     -3.12      0.00
    9   15   32      1.05      0.00
   11   15   32      1.37      0.00
   13   15   32     11.62      0.00
   15   15   32    -11.19      0.00
    0   16   32    -18.80      0.00
    2   16   32    -28.20      0.00
    4   16   32     15.94      0.00
    6   16   32     16.84      0.00
    8   16   32     17.21      0.00
   10   16   32     20.63      0.00
   12   16   32     19.54      0.00
   14   16   32     -9.00      0.00
   16   16   32    -14.32      0.00
    1   17   32     11.50      0.00
    3   17   32     11.52      0.00
    5   17   32      1.48      0.00
    7   17   32      3.02      0.00
    9   17   32      1.24      0.00
   11   17   32     -5.55      0.00
   13   17   32      1.70      0.00
   15   17   32     13.45      0.00
   17   17   32      1.86      0.00
    0   18   32    -22.80      0.00
    2   18   32     13.89      0.00
    4   18   32    -13.86      0.00
    6   18   32     -1.77      0.00
    8   18   32    -19.51      0.00
   10   18   32      7.54      0.00
   12   18   32     -4.12      0.00
   14   18   32     -2.10      0.00
   16   18   32    -18.63      0.00
   18   18   32    -15.22      0.00
    1   19   32      1.43      0.00
    3   19   32      9.19      0.00
    5   19   32      0.44      0.00
    7   19   32      3.13      0.00
    9   19   32     -0.90      0.00
   11   19   32    -11.17      0.00
   13   19   32     -4.63      0.00
   15   19   32      6.27      0.00
   17   19   32      3.09      0.00
   19   19   32      6.22      0.00
    0   20   32     14.21      0.00
    2   20   32      3.34      0.00
    4   20   32     11.06      0.00
    6   20   32     -0.53      0.00
    8   20   32     -9.32      0.00
   10   20   32     23.70      0.00
   12   20   32     -4.53      0.00
   14   20   32     -9.65      0.00
   16   20   32     -5.48      0.00
   18   20   32     -8.07      0.00
   20   20   32    -17.02      0.00
    1   21   32     13.24      0.00
    3   21   32    -24.76      0.00
    5   21   32    -14.46      0.00
    7   21   32     -0.71      0.00
    9   21   32      2.29      0.00
   11   21   32     20.33      0.00
   13   21   32    -10.61      0.00
   15   21   32      7.98      0.00
   17   21   32     -1.40      0.00
   19   21   32     18.64      0.00
   21   21   32     14.33      0.00
    0   22   32     13.82      0.00
    2   22   32      3.64      0.00
    4   22   32    -14.16      0.00
    6   22   32    -26.49      0.00
    8   22   32      3.31      0.00
   10   22   32    -17.85      0.00
   12   22   32     -2.77      0.00
   14   22   32     -2.23      0.00
   16   22   32      2.20      0.00
   18   22   32     -7.26      0.00
   20   22   32     -9.22      0.00
    1   23   32     -8.91      0.00
    3   23   32      3.91      0.00
    5   23   32     -3.74      0.00
    7   23   32     17.92      0.00
    9   23   32      1.42      0.00
   11   23   32      8.28      0.00
   13   23   32     14.21      0.00
   15   23   32     -0.83      0.00
   17   23   32      5.82      0.00
    0   24   32    -10.30      0.00
    2   24   32    -26.85      0.00
    4   24   32    -15.80      0.00
    6   24   32    -16.17      0.00
    8   24   32     -6.84      0.00
   10   24   32    -15.55      0.00
   12   24   32      2.79      0.00
   14   24   32     10.80      0.00
   16   24   32      8.39      0.00
    1   25   32    -10.12      0.00
    3   25   32     -4.06      0.00
    5   25   32      9.74      0.00
    7   25   32     -5.90      0.00
    9   25   32     -1.65      0.00
   11   25   32     -8.57      0.00
   13   25   32      4.23      0.00
   15   25   32     28.02      0.00
    0   26   32    -13.93      0.00
    2   26   32      1.58      0.00
    4   26   32     -8.76      0.00
    6   26   32     30.71      0.00
    8   26   32     -4.21      0.00
   10   26   32      3.19      0.00
   12   26   32     60.35      0.00
   14   26   32     23.33      0.00
    1   27   32     16.97      0.00
    3   27   32      0.82      0.00
    5   27   32      1.41      0.00
    7   27   32     14.89      0.00
    9   27   32    -23.94      0.00
   11   27   32     -7.46      0.00
    0   28   32     53.11      0.00
    2   28   32    -59.40      0.00
    4   28   32      9.37      0.00
    6   28   32     14.88      0.00
    8   28   32    -23.70      0.00
   10   28   32    -50.01      0.00
    1   29   32     -6.96      0.00
    3   29   32      5.08      0.00
    5   29   32    -27.10      0.00
    0    1   33    -20.47      0.00
    1    2   33      0.66      0.00
    0    3   33     14.30      0.00
    2    3   33     -3.48      0.00
    1    4   33    -30.73      0.00
    3    4   33     17.52      0.00
    0    5   33    -36.31      0.00
    2    5   33    -19.62      0.00
    4    5   33     16.20      0.00
    1    6   33     -8.93      0.00
    3    6   33     22.57      0.00
    5    6   33      7.25      0.00
    0    7   33    -29.83      0.00
    2    7   33    -29.55      0.00
    4    7   33     17.16      0.00
    6    7   33      8.90      0.00
    1    8   33     -2.61      0.00
    3    8   33    -15.35      0.00
    5    8   33    -14.10      0.00
    7    8   33     32.23      0.00
    0    9   33     22.99      0.00
    2    9   33    -18.72      0.00
    4    9   33      2.92      0.00
    6    9   33     28.87      0.00
    8    9   33     -5.58      0.00
    1   10   33      3.20      0.00
    3   10   33     -0.59      0.00
    5   10   33     -5.43      0.00
    7   10   33     10.99      0.00
    9   10   33      8.88      0.00
    0   11   33     -8.23      0.00
    2   11   33     15.18      0.00
    4   11   33     -4.55      0.00
    6   11   33     -7.25      0.00
    8   11   33      1.37      0.00
   10   11   33      0.06      0.00
    1   12   33      1.27      0.00
    3   12   33      5.93      0.00
    5   12   33      0.32      0.00
    7   12   33     20.07      0.00
    9   12   33     14.55      0.00
   11   12   33     10.70      0.00
    0   13   33     -1.65      0.00
    2   13   33    -17.44      0.00
    4   13   33     18.06      0.00
    6   13   33    -17.52      0.00
    8   13   33     15.63      0.00
   10   13   33     -2.97      0.00
   12   13   33     13.27      0.00
    1   14   33    -11.57      0.00
    3   14   33     -8.50      0.00
    5   14   33      0.55      0.00
    7   14   33    -16.05      0.00
    9   14   33     11.68      0.00
   11   14   33     13.40      0.00
   13   14   33    -12.93      0.00
    0   15   33     -3.13      0.00
    2   15   33     10.58      0.00
    4   15   33     -8.32      0.00
    6   15   33      2.74      0.00
    8   15   33      3.80      0.00
   10   15   33     -1.80      0.00
   12   15   33     -0.28      0.00
   14   15   33     -4.76      0.00
    1   16   33    -23.88      0.00
    3   16   33     20.05      0.00
    5   16   33      2.10      0.00
    7   16   33     -0.76      0.00
    9   16   33      7.42      0.00
   11   16   33     -6.49      0.00
   13   16   33     -5.83      0.00
   15   16   33     -0.02      0.00
    0   17   33     20.09      0.00
    2   17   33     -3.45      0.00
    4   17   33     -3.30      0.00
    6   17   33      7.21      0.00
    8   17   33     -3.46      0.00
   10   17   33     -8.17      0.00
   12   17   33     -6.31      0.00
   14   17   33     -4.37      0.00
   16   17   33    -20.05      0.00
    1   18   33     -6.53      0.00
    3   18   33      9.20      0.00
    5   18   33     11.04      0.00
    7   18   33     -6.79      0.00
    9   18   33      4.96      0.00
   11   18   33      1.11      0.00
   13   18   33    -20.05      0.00
   15   18   33     -1.50      0.00
   17   18   33     -6.62      0.00
    0   19   33      4.49      0.00
    2   19   33     14.67      0.00
    4   19   33     22.71      0.00
    6   19   33      2.44      0.00
    8   19   33      7.05      0.00
   10   19   33    -10.69      0.00
   12   19   33      7.35      0.00
   14   19   33     -5.71      0.00
   16   19   33      0.34      0.00
   18   19   33      3.55      0.00
    1   20   33     -9.62      0.00
    3   20   33     12.13      0.00
    5   20   33     21.49      0.00
    7   20   33      3.26      0.00
    9   20   33      0.99      0.00
   11   20   33      1.33      0.00
   13   20   33    -14.76      0.00
   15   20   33     -8.95      0.00
   17   20   33     10.10      0.00
   19   20   33     12.61      0.00
    0   21   33     -8.15      0.00
    2   21   33     -1.17      0.00
    4   21   33    -20.39      0.00
    6   21   33     -6.54      0.00
    8   21   33      5.11      0.00
   10   21   33      0.65      0.00
   12   21   33     -1.66      0.00
   14   21   33    -22.87      0.00
   16   21   33     -7.62      0.00
   18   21   33     -4.60      0.00
    1   22   33      7.44      0.00
    3   22   33      7.20      0.00
    5   22   33     -5.37      0.00
    7   22   33     -0.96      0.00
    9   22   33    -15.41      0.00
   11   22   33    -10.67      0.00
   13   22   33     14.84      0.00
   15   22   33     20.70      0.00
   17   22   33      7.79      0.00
    0   23   33      0.65      0.00
    2   23   33     -4.66      0.00
    4   23   33     13.10      0.00
    6   23   33      9.46      0.00
    8   23   33     -9.07      0.00
   10   23   33    -13.97      0.00
   12   23   33     -1.74      0.00
   14   23   33     -0.79      0.00
   16   23   33      3.13      0.00
    1   24   33      8.80      0.00
    3   24   33    -12.32      0.00
    5   24   33     -5.05      0.00
    7   24   33     -8.32      0.00
    9   24   33     -0.57      0.00
   11   24   33    -34.96      0.00
   13   24   33     17.21      0.00
   15   24   33    -16.45      0.00
    0   25   33    -20.50      0.00
    2   25   33     -2.42      0.00
    4   25   33     23.07      0.00
    6   25   33     35.10      0.00
    8   25   33     -1.52      0.00
   10   25   33     -3.50      0.00
   12   25   33    -48.44      0.00
   14   25   33      1.32      0.00
    1   26   33      1.99      0.00
    3   26   33      2.94      0.00
    5   26   33     -5.72      0.00
    7   26   33      5.73      0.00
    9   26   33     38.00      0.00
   11   26   33      5.80      0.00
    0   27   33     12.16      0.00
    2   27   33    -15.48      0.00
    4   27   33     18.23      0.00
    6   27   33    -12.28      0.00
    8   27   33     31.47      0.00
    1   28   33     14.04      0.00
    3   28   33     -7.02      0.00
    5   28   33     -7.73      0.00
    0    0   34    -54.03      0.00
    1    1   34      5.10      0.00
    0    2   34    -29.34      0.00
    2    2   34     19.30      0.00
    1    3   34    -46.61      0.00
    3    3   34      5.81      0.00
    0    4   34     19.45      0.00
    2    4   34     -7.56      0.00
    4    4   34    -50.35      0.00
    1    5   34    -23.46      0.00
    3    5   34      4.45      0.00
    5    5   34     -3.86      0.00
    0    6   34    -72.11      0.00
    2    6   34      0.71      0.00
    4    6   34     -3.21      0.00
    6    6   34    -42.12      0.00
    1    7   34      2.02      0.00
    3    7   34     16.90      0.00
    5    7   34     32.25      0.00
    7    7   34     -7.91      0.00
    0    8   34    -35.65      0.00
    2    8   34    -13.21      0.00
    4    8   34     18.88      0.00
    6    8   34      8.07      0.00
    8    8   34      1.48      0.00
    1    9   34     20.95      0.00
    3    9   34     10.26      0.00
    5    9   34     12.45      0.00
    7    9   34     -7.02      0.00
    9    9   34    -38.76      0.00
    0   10   34     29.51      0.00
    2   10   34     -6.38      0.00
    4   10   34      8.85      0.00
    6   10   34      4.40      0.00
    8   10   34     -1.62      0.00
   10   10   34      6.26      0.00
    1   11   34      3.90      0.00
    3   11   34     -8.18      0.00
    5   11   34     18.20      0.00
    7   11   34    -18.77      0.00
    9   11   34      5.87      0.00
   11   11   34     13.16      0.00
    0   12   34    -14.53      0.00
    2   12   34     -9.81      0.00
    4   12   34      8.96      0.00
    6   12   34    -26.32      0.00
    8   12   34    -10.30      0.00
   10   12   34    -16.71      0.00
   12   12   34     -2.63      0.00
    1   13   34     -6.75      0.00
    3   13   34    -16.19      0.00
    5   13   34      0.01      0.00
    7   13   34     20.81      0.00
    9   13   34      1.76      0.00
   11   13   34     -0.98      0.00
   13   13   34     31.90      0.00
    0   14   34      1.40      0.00
    2   14   34     -5.65      0.00
    4   14   34     -5.38      0.00
    6   14   34     -3.95      0.00
    8   14   34     -3.40      0.00
   10   14   34      3.75      0.00
   12   14   34     -7.09      0.00
   14   14   34     -1.46      0.00
    1   15   34     13.51      0.00
    3   15   34    -16.40      0.00
    5   15   34     -8.82      0.00
    7   15   34     15.24      0.00
    9   15   34     -4.16      0.00
   11   15   34      4.68      0.00
   13   15   34     11.57      0.00
   15   15   34    -12.73      0.00
    0   16   34     36.37      0.00
    2   16   34     -8.87      0.00
    4   16   34      2.33      0.00
    6   16   34     -0.28      0.00
    8   16   34      0.37      0.00
   10   16   34     -3.95      0.00
   12   16   34     21.22      0.00
   14   16   34      7.35      0.00
   16   16   34    -12.64      0.00
    1   17   34     20.48      0.00
    3   17   34     -1.03      0.00
    5   17   34      9.57      0.00
    7   17   34      5.47      0.00
    9   17   34     -8.94      0.00
   11   17   34     -5.54      0.00
   13   17   34    -22.61      0.00
   15   17   34      5.98      0.00
   17   17   34      4.19      0.00
    0   18   34     19.54      0.00
    2   18   34     -9.33      0.00
    4   18   34      9.13      0.00
    6   18   34    -15.48      0.00
    8   18   34    -10.40      0.00
   10   18   34    -13.00      0.00
   12   18   34      1.58      0.00
   14   18   34     -4.71      0.00
   16   18   34      5.13      0.00
   18   18   34    -26.01      0.00
    1   19   34     19.24      0.00
    3   19   34      8.28      0.00
    5   19   34     10.08      0.00
    7   19   34    -26.06      0.00
    9   19   34      6.30      0.00
   11   19   34      2.83      0.00
   13   19   34    -19.35      0.00
   15   19   34      2.70      0.00
   17   19   34    -11.75      0.00
   19   19   34    -12.28      0.00
    0   20   34     -8.51      0.00
    2   20   34     -1.78      0.00
    4   20   34     16.18      0.00
    6   20   34     -7.39      0.00
    8   20   34      8.78      0.00
   10   20   34      4.89      0.00
   12   20   34      1.55      0.00
   14   20   34    -36.58      0.00
   16   20   34     10.59      0.00
   18   20   34    -17.24      0.00
    1   21   34     -5.27      0.00
    3   21   34      4.70      0.00
    5   21   34     32.74      0.00
    7   21   34    -15.24      0.00
    9   21   34     29.26      0.00
   11   21   34     10.80      0.00
   13   21   34     -9.15      0.00
   15   21   34      0.44      0.00
   17   21   34     -0.16      0.00
    0   22   34      7.24      0.00
    2   22   34     -6.60      0.00
    4   22   34      0.42      0.00
    6   22   34      3.03      0.00
    8   22   34     24.94      0.00
   10   22   34     -5.26      0.00
   12   22   34    -23.90      0.00
   14   22   34     10.62      0.00
   16   22   34     15.28      0.00
    1   23   34     11.36      0.00
    3   23   34      1.98      0.00
    5   23   34     -3.53      0.00
    7   23   34     -4.94      0.00
    9   23   34      3.60      0.00
   11   23   34    -27.11      0.00
   13   23   34    -16.18      0.00
   15   23   34    -14.49      0.00
    0   24   34    -40.34      0.00
    2   24   34    -13.18      0.00
    4   24   34    -14.36      0.00
    6   24   34     11.47      0.00
    8   24   34     32.84      0.00
   10   24   34    -23.95      0.00
   12   24   34    -42.98      0.00
    1   25   34    -18.02      0.00
    3   25   34    -19.96      0.00
    5   25   34     32.38      0.00
    7   25   34     -3.33      0.00
    9   25   34    -18.48      0.00
   11   25   34    -15.59      0.00
    0   26   34    -86.70      0.00
    2   26   34    -27.41      0.00
    4   26   34    -46.73      0.00
    6   26   34    -13.18      0.00
    8   26   34      0.24      0.00
    1   27   34    -12.00      0.00
    3   27   34    -13.02      0.00
    5   27   34      7.18      0.00
    0    1   35     50.61      0.00
    1    2   35     22.89      0.00
    0    3   35     -7.64      0.00
    2    3   35      8.25      0.00
    1    4   35     12.26      0.00
    3    4   35      4.45      0.00
    0    5   35    -22.59      0.00
    2    5   35     -0.87      0.00
    4    5   35    -10.80      0.00
    1    6   35      4.30      0.00
    3    6   35     -4.63      0.00
    5    6   35    -18.67      0.00
    0    7   35    -55.50      0.00
    2    7   35    -11.30      0.00
    4    7   35      0.08      0.00
    6    7   35    -19.01      0.00
    1    8   35     -0.36      0.00
    3    8   35     -4.69      0.00
    5    8   35     12.04      0.00
    7    8   35     18.28      0.00
    0    9   35    -16.49      0.00
    2    9   35     -5.46      0.00
    4    9   35     -5.16      0.00
    6    9   35     13.73      0.00
    8    9   35    -12.90      0.00
    1   10   35    -20.95      0.00
    3   10   35    -16.06      0.00
    5   10   35     -7.25      0.00
    7   10   35    -21.91      0.00
    9   10   35    -10.56      0.00
    0   11   35     -7.69      0.00
    2   11   35     14.38      0.00
    4   11   35     13.87      0.00
    6   11   35    -20.06      0.00
    8   11   35      2.67      0.00
   10   11   35      5.37      0.00
    1   12   35     -5.73      0.00
    3   12   35    -13.24      0.00
    5   12   35     -5.10      0.00
    7   12   35      6.63      0.00
    9   12   35     -3.01      0.00
   11   12   35     -6.21      0.00
    0   13   35      0.96      0.00
    2   13   35     15.93      0.00
    4   13   35     -2.25      0.00
    6   13   35    -16.41      0.00
    8   13   35    -24.75      0.00
   10   13   35    -10.70      0.00
   12   13   35     17.08      0.00
    1   14   35      9.56      0.00
    3   14   35     11.26      0.00
    5   14   35      4.93      0.00
    7   14   35     12.75      0.00
    9   14   35      2.61      0.00
   11   14   35    -15.87      0.00
   13   14   35      6.27      0.00
    0   15   35    -18.69      0.00
    2   15   35     -7.44      0.00
    4   15   35    -12.20      0.00
    6   15   35      7.53      0.00
    8   15   35     -9.80      0.00
   10   15   35     -0.96      0.00
   12   15   35     -9.55      0.00
   14   15   35     29.26      0.00
    1   16   35     -8.86      0.00
    3   16   35      9.51      0.00
    5   16   35     -8.40      0.00
    7   16   35      6.88      0.00
    9   16   35    -17.31      0.00
   11   16   35     -7.09      0.00
   13   16   35    -10.20      0.00
   15   16   35      3.55      0.00
    0   17   35     17.23      0.00
    2   17   35    -11.05      0.00
    4   17   35     20.32      0.00
    6   17   35    -11.70      0.00
    8   17   35    -10.60      0.00
   10   17   35     -5.62      0.00
   12   17   35      8.75      0.00
   14   17   35      0.33      0.00
   16   17   35     13.89      0.00
    1   18   35      5.97      0.00
    3   18   35      3.23      0.00
    5   18   35     -1.43      0.00
    7   18   35    -14.07      0.00
    9   18   35     -8.16      0.00
   11   18   35    -13.81      0.00
   13   18   35     -4.75      0.00
   15   18   35    -11.09      0.00
   17   18   35    -12.08      0.00
    0   19   35     -9.49      0.00
    2   19   35    -16.29      0.00
    4   19   35    -21.70      0.00
    6   19   35    -38.36      0.00
    8   19   35     17.58      0.00
   10   19   35     -1.06      0.00
   12   19   35      7.81      0.00
   14   19   35     -9.66      0.00
   16   19   35      0.04      0.00
   18   19   35    -48.29      0.00
    1   20   35      2.76      0.00
    3   20   35     18.95      0.00
    5   20   35     -8.44      0.00
    7   20   35      0.55      0.00
    9   20   35      2.45      0.00
   11   20   35     -2.89      0.00
   13   20   35      8.95      0.00
   15   20   35     -0.84      0.00
   17   20   35    -29.11      0.00
    0   21   35     27.76      0.00
    2   21   35      2.24      0.00
    4   21   35     -9.49      0.00
    6   21   35      9.19      0.00
    8   21   35     13.90      0.00
   10   21   35     -0.27      0.00
   12   21   35     -8.99      0.00
   14   21   35     -1.72      0.00
    1   22   35      1.67      0.00
    3   22   35     11.57      0.00
    5   22   35    -23.03      0.00
    7   22   35    -13.68      0.00
    9   22   35     19.18      0.00
   11   22   35      5.83      0.00
   13   22   35      6.42      0.00
    0   23   35    -13.24      0.00
    2   23   35     13.46      0.00
    4   23   35     11.93      0.00
    6   23   35     -1.61      0.00
    8   23   35      1.54      0.00
   10   23   35     -6.08      0.00
   12   23   35     30.45      0.00
    1   24   35     17.11      0.00
    3   24   35     21.61      0.00
    5   24   35      7.76      0.00
    7   24   35      3.25      0.00
    9   24   35    -19.19      0.00
    0   25   35    -42.12      0.00
    2   25   35     10.65      0.00
    4   25   35      8.91      0.00
    6   25   35    -15.35      0.00
    1   26   35     14.04      0.00
    0    0   36     81.70      0.00
    1    1   36    -26.95      0.00
    0    2   36     -0.61      0.00
    2    2   36     37.10      0.00
    1    3   36    -14.76      0.00
    3    3   36     -1.64      0.00
    0    4   36     85.13      0.00
    2    4   36      5.68      0.00
    4    4   36    -27.22      0.00
    1    5   36     -0.57      0.00
    3    5   36    -11.20      0.00
    5    5   36     38.42      0.00
    0    6   36     10.86      0.00
    2    6   36     -9.04      0.00
    4    6   36    -13.67      0.00
    6    6   36    -55.55      0.00
    1    7   36     15.56      0.00
    3    7   36    -14.47      0.00
    5    7   36    -13.50      0.00
    7    7   36    -27.01      0.00
    0    8   36    -68.37      0.00
    2    8   36    -38.07      0.00
    4    8   36     -0.32      0.00
    6    8   36      0.52      0.00
    8    8   36     11.94      0.00
    1    9   36     32.67      0.00
    3    9   36    -21.68      0.00
    5    9   36     15.01      0.00
    7    9   36     28.98      0.00
    9    9   36      1.29      0.00
    0   10   36    -10.53      0.00
    2   10   36      3.47      0.00
    4   10   36     -0.01      0.00
    6   10   36    -28.89      0.00
    8   10   36     11.29      0.00
   10   10   36    -20.27      0.00
    1   11   36     -1.99      0.00
    3   11   36     -9.19      0.00
    5   11   36      0.02      0.00
    7   11   36     14.39      0.00
    9   11   36     10.97      0.00
   11   11   36      4.86      0.00
    0   12   36    -15.74      0.00
    2   12   36     21.80      0.00
    4   12   36     13.49      0.00
    6   12   36     -4.01      0.00
    8   12   36     -8.61      0.00
   10   12   36     -9.97      0.00
   12   12   36    -10.08      0.00
    1   13   36      2.42      0.00
    3   13   36     -7.03      0.00
    5   13   36     -6.60      0.00
    7   13   36     21.23      0.00
    9   13   36     30.45      0.00
   11   13   36      5.33      0.00
   13   13   36     10.99      0.00
    0   14   36    -19.46      0.00
    2   14   36     14.77      0.00
    4   14   36      5.35      0.00
    6   14   36     11.00      0.00
    8   14   36     -6.12      0.00
   10   14   36    -15.96      0.00
   12   14   36     -9.49      0.00
   14   14   36     -4.23      0.00
    1   15   36     -0.60      0.00
    3   15   36    -13.63      0.00
    5   15   36      7.06      0.00
    7   15   36     20.91      0.00
    9   15   36     -8.53      0.00
   11   15   36      2.75      0.00
   13   15   36     -6.57      0.00
   15   15   36      4.48      0.00
    0   16   36    -12.12      0.00
    2   16   36      3.83      0.00
    4   16   36     -0.46      0.00
    6   16   36     17.13      0.00
    8   16   36    -17.07      0.00
   10   16   36    -15.19      0.00
   12   16   36     30.86      0.00
   14   16   36     -6.58      0.00
   16   16   36    -28.62      0.00
    1   17   36      1.38      0.00
    3   17   36     -2.71      0.00
    5   17   36     -9.74      0.00
    7   17   36    -18.28      0.00
    9   17   36    -18.84      0.00
   11   17   36     -8.33      0.00
   13   17   36    -11.91      0.00
   15   17   36      6.88      0.00
   17   17   36      7.52      0.00
    0   18   36     -6.92      0.00
    2   18   36      3.02      0.00
    4   18   36     -2.19      0.00
    6   18   36     -9.83      0.00
    8   18   36      3.80      0.00
   10   18   36     -4.94      0.00
   12   18   36     -2.95      0.00
   14   18   36     -3.22      0.00
   16   18   36     18.86      0.00
    1   19   36      3.08      0.00
    3   19   36    -16.58      0.00
    5   19   36     -2.64      0.00
    7   19   36     -2.29      0.00
    9   19   36     -6.82      0.00
   11   19   36     18.08      0.00
   13   19   36      5.03      0.00
   15   19   36      2.87      0.00
    0   20   36    -22.50      0.00
    2   20   36     30.34      0.00
    4   20   36    -13.33      0.00
    6   20   36     -6.57      0.00
    8   20   36      3.56      0.00
   10   20   36     -2.15      0.00
   12   20   36    -18.15      0.00
   14   20   36    -11.92      0.00
    1   21   36     -3.97      0.00
    3   21   36      6.80      0.00
    5   21   36      7.98      0.00
    7   21   36      0.19      0.00
    9   21   36     -2.54      0.00
   11   21   36     -5.88      0.00
    0   22   36     25.75      0.00
    2   22   36     18.94      0.00
    4   22   36     26.51      0.00
    6   22   36     -5.09      0.00
    8   22   36     37.35      0.00
   10   22   36     26.10      0.00
    1   23   36     -0.17      0.00
    3   23   36     43.74      0.00
    5   23   36    -20.15      0.00
    7   23   36    -17.30      0.00
    9   23   36     11.98      0.00
    0   24   36     12.48      0.00
    2   24   36    -11.08      0.00
    4   24   36      0.15      0.00
    6   24   36     36.11      0.00
    0    1   37     26.63      0.00
    1    2   37      7.68      0.00
    0    3   37     31.87      0.00
    2    3   37     34.47      0.00
    1    4   37      8.83      0.00
    3    4   37    -14.35      0.00
    0    5   37     34.95      0.00
    2    5   37      6.22      0.00
    4    5   37     16.75      0.00
    1    6   37    -52.42      0.00
    3    6   37    -16.32      0.00
    5    6   37     39.85      0.00
    0    7   37     -6.41      0.00
    2    7   37    -23.80      0.00
    4    7   37     12.00      0.00
    6    7   37    -24.29      0.00
    1    8   37     13.20      0.00
    3    8   37     -1.83      0.00
    5    8   37      1.21      0.00
    7    8   37    -33.70      0.00
    0    9   37     -9.99      0.00
    2    9   37    -26.37      0.00
    4    9   37     14.21      0.00
    6    9   37     30.51      0.00
    8    9   37     -2.56      0.00
    1   10   37     13.93      0.00
    3   10   37     -1.07      0.00
    5   10   37      5.48      0.00
    7   10   37    -16.10      0.00
    9   10   37    -15.15      0.00
    0   11   37     14.60      0.00
    2   11   37    -10.53      0.00
    4   11   37     22.61      0.00
    6   11   37     -5.73      0.00
    8   11   37     -0.16      0.00
   10   11   37    -11.91      0.00
    1   12   37      5.10      0.00
    3   12   37      7.81      0.00
    5   12   37     21.96      0.00
    7   12   37    -13.08      0.00
    9   12   37    -10.17      0.00
   11   12   37     19.92      0.00
    0   13   37     -8.56      0.00
    2   13   37    -16.98      0.00
    4   13   37      6.10      0.00
    6   13   37     10.25      0.00
    8   13   37     11.42      0.00
   10   13   37    -13.64      0.00
   12   13   37     21.50      0.00
    1   14   37     -6.49      0.00
    3   14   37    -14.27      0.00
    5   14   37     -1.38      0.00
    7   14   37     25.85      0.00
    9   14   37      3.77      0.00
   11   14   37     -8.50      0.00
   13   14   37      1.46      0.00
    0   15   37    -14.77      0.00
    2   15   37     -5.36      0.00
    4   15   37      8.18      0.00
    6   15   37     -6.52      0.00
    8   15   37      5.61      0.00
   10   15   37    -25.47      0.00
   12   15   37      5.90      0.00
   14   15   37      4.91      0.00
    1   16   37     15.30      0.00
    3   16   37    -16.80      0.00
    5   16   37     -5.27      0.00
    7   16   37      2.26      0.00
    9   16   37     -6.74      0.00
   11   16   37     11.09      0.00
   13   16   37     -8.84      0.00
   15   16   37     -6.42      0.00
    0   17   37    -12.20      0.00
    2   17   37      6.85      0.00
    4   17   37    -10.54      0.00
    6   17   37    -22.27      0.00
    8   17   37     10.00      0.00
   10   17   37    -10.20      0.00
   12   17   37     21.10      0.00
   14   17   37     -0.40      0.00
   16   17   37     -9.86      0.00
    1   18   37      2.50      0.00
    3   18   37      5.18      0.00
    5   18   37      7.86      0.00
    7   18   37    -16.74      0.00
    9   18   37     20.62      0.00
   11   18   37     11.64      0.00
   13   18   37     15.57      0.00
    0   19   37    -10.16      0.00
    2   19   37     17.49      0.00
    4   19   37     -4.53      0.00
    6   19   37     -1.06      0.00
    8   19   37     13.58      0.00
   10   19   37      2.21      0.00
   12   19   37    -13.17      0.00
    1   20   37      0.52      0.00
    3   20   37    -22.02      0.00
    5   20   37      5.67      0.00
    7   20   37      9.01      0.00
    9   20   37     -2.59      0.00
   11   20   37     -5.79      0.00
    0   21   37     46.58      0.00
    2   21   37     11.25      0.00
    4   21   37     -0.98      0.00
    6   21   37     -9.95      0.00
    8   21   37      7.12      0.00
    1   22   37      1.17      0.00
    3   22   37    -17.06      0.00
    5   22   37     -1.92      0.00
    7   22   37    -34.20      0.00
    0   23   37    -19.86      0.00
    2   23   37     32.28      0.00
    0    0   38    148.22      0.00
    1    1   38     49.51      0.00
    0    2   38    -17.51      0.00
    2    2   38    -52.55      0.00
    1    3   38    -17.69      0.00
    3    3   38    -15.96      0.00
    0    4   38     73.21      0.00
    2    4   38    -10.99      0.00
    4    4   38    -75.32      0.00
    1    5   38    -31.83      0.00
    3    5   38    -18.50      0.00
    5    5   38    -19.20      0.00
    0    6   38     19.64      0.00
    2    6   38    -12.40      0.00
    4    6   38     10.56      0.00
    6    6   38     12.37      0.00
    1    7   38    -15.56      0.00
    3    7   38     16.91      0.00
    5    7   38     -4.37      0.00
    7    7   38      4.15      0.00
    0    8   38     -8.66      0.00
    2    8   38      4.09      0.00
    4    8   38      2.91      0.00
    6    8   38     18.83      0.00
    8    8   38    -21.24      0.00
    1    9   38     14.36      0.00
    3    9   38    -12.39      0.00
    5    9   38      2.98      0.00
    7    9   38     16.52      0.00
    9    9   38     37.38      0.00
    0   10   38     33.31      0.00
    2   10   38      4.10      0.00
    4   10   38     10.80      0.00
    6   10   38      6.85      0.00
    8   10   38     -4.29      0.00
   10   10   38    -27.87      0.00
    1   11   38      8.48      0.00
    3   11   38    -13.25      0.00
    5   11   38    -18.14      0.00
    7   11   38     19.21      0.00
    9   11   38     13.97      0.00
   11   11   38      6.39      0.00
    0   12   38     32.11      0.00
    2   12   38     -6.09      0.00
    4   12   38     -9.92      0.00
    6   12   38     -1.30      0.00
    8   12   38     -1.21      0.00
   10   12   38     16.57      0.00
   12   12   38      2.26      0.00
    1   13   38      5.81      0.00
    3   13   38     11.59      0.00
    5   13   38     -1.00      0.00
    7   13   38    -15.56      0.00
    9   13   38     -0.45      0.00
   11   13   38     -0.67      0.00
   13   13   38    -13.83      0.00
    0   14   38      9.95      0.00
    2   14   38    -32.34      0.00
    4   14   38     -7.94      0.00
    6   14   38    -31.01      0.00
    8   14   38     -3.87      0.00
   10   14   38    -12.55      0.00
   12   14   38     -1.10      0.00
   14   14   38     12.03      0.00
    1   15   38      9.81      0.00
    3   15   38     20.37      0.00
    5   15   38      8.51      0.00
    7   15   38      5.09      0.00
    9   15   38    -24.04      0.00
   11   15   38     -8.04      0.00
   13   15   38     -4.21      0.00
   15   15   38     14.40      0.00
    0   16   38     16.30      0.00
    2   16   38     -3.50      0.00
    4   16   38      2.64      0.00
    6   16   38      3.92      0.00
    8   16   38      1.63      0.00
   10   16   38     -7.35      0.00
   12   16   38      5.36      0.00
   14   16   38     11.12      0.00
    1   17   38      7.74      0.00
    3   17   38     16.82      0.00
    5   17   38      1.39      0.00
    7   17   38      1.05      0.00
    9   17   38     11.89      0.00
   11   17   38      3.70      0.00
   13   17   38      6.80      0.00
    0   18   38      8.50      0.00
    2   18   38      5.25      0.00
    4   18   38     35.11      0.00
    6   18   38     -9.98      0.00
    8   18   38     19.80      0.00
   10   18   38     28.91      0.00
    1   19   38      2.35      0.00
    3   19   38      2.00      0.00
    5   19   38      8.53      0.00
    7   19   38     25.25      0.00
    9   19   38     15.89      0.00
    0   20   38      6.96      0.00
    2   20   38      6.83      0.00
    4   20   38      3.09      0.00
    6   20   38    -11.90      0.00
    8   20   38     16.56      0.00
    1   21   38     -7.76      0.00
    3   21   38     -3.19      0.00
    5   21   38     23.64      0.00
    0    1   39     38.61      0.00
    1    2   39    -42.56      0.00
    0    3   39    -21.20      0.00
    2    3   39    -13.71      0.00
    1    4   39    -20.42      0.00
    3    4   39      6.41      0.00
    0    5   39      3.21      0.00
    2    5   39     35.42      0.00
    4    5   39     21.22      0.00
    1    6   39     -6.07      0.00
    3    6   39     37.09      0.00
    5    6   39      5.01      0.00
    0    7   39     -5.83      0.00
    2    7   39     -6.57      0.00
    4    7   39     12.64      0.00
    6    7   39      8.33      0.00
    1    8   39     11.18      0.00
    3    8   39     -5.21      0.00
    5    8   39    -22.11      0.00
    7    8   39     24.86      0.00
    0    9   39     12.51      0.00
    2    9   39      1.09      0.00
    4    9   39      5.36      0.00
    6    9   39      7.08      0.00
    8    9   39      8.73      0.00
    1   10   39     21.07      0.00
    3   10   39    -19.51      0.00
    5   10   39    -22.16      0.00
    7   10   39     27.32      0.00
    9   10   39      2.31      0.00
    0   11   39    -16.47      0.00
    2   11   39     16.52      0.00
    4   11   39     16.01      0.00
    6   11   39      1.78      0.00
    8   11   39      7.85      0.00
   10   11   39    -18.15      0.00
    1   12   39      4.56      0.00
    3   12   39     -3.96      0.00
    5   12   39    -16.11      0.00
    7   12   39    -10.47      0.00
    9   12   39    -21.30      0.00
   11   12   39     -7.39      0.00
    0   13   39     10.51      0.00
    2   13   39      1.92      0.00
    4   13   39     -4.27      0.00
    6   13   39     -7.33      0.00
    8   13   39    -15.86      0.00
   10   13   39    -26.79      0.00
   12   13   39      0.29      0.00
    1   14   39    -13.22      0.00
    3   14   39     27.03      0.00
    5   14   39      0.14      0.00
    7   14   39     -4.55      0.00
    9   14   39     -3.63      0.00
   11   14   39     -9.40      0.00
   13   14   39     26.79      0.00
    0   15   39      8.23      0.00
    2   15   39    -14.25      0.00
    4   15   39     16.64      0.00
    6   15   39      4.34      0.00
    8   15   39    -25.18      0.00
   10   15   39     -9.76      0.00
   12   15   39     16.04      0.00
    1   16   39    -19.73      0.00
    3   16   39    -16.13      0.00
    5   16   39     -4.20      0.00
    7   16   39    -15.74      0.00
    9   16   39     14.88      0.00
   11   16   39     16.97      0.00
    0   17   39      5.36      0.00
    2   17   39      9.56      0.00
    4   17   39      5.28      0.00
    6   17   39     10.82      0.00
    8   17   39      0.56      0.00
   10   17   39     30.77      0.00
    1   18   39     13.48      0.00
    3   18   39     15.43      0.00
    5   18   39    -11.78      0.00
    7   18   39    -12.15      0.00
    0   19   39      2.05      0.00
    2   19   39      3.33      0.00
    4   19   39      6.45      0.00
    0    0   40    -58.38      0.00
    1    1   40     -3.14      0.00
    0    2   40    -32.74      0.00
    2    2   40    -38.60      0.00
    1    3   40      8.90      0.00
    3    3   40     -8.52      0.00
    0    4   40     25.90      0.00
    2    4   40     -8.78      0.00
    4    4   40    -96.80      0.00
    1    5   40     26.16      0.00
    3    5   40      7.93      0.00
    5    5   40     -1.43      0.00
    0    6   40     11.98      0.00
    2    6   40     16.23      0.00
    4    6   40      1.29      0.00
    6    6   40    -21.14      0.00
    1    7   40      0.35      0.00
    3    7   40    -13.71      0.00
    5    7   40     12.99      0.00
    7    7   40      2.64      0.00
    0    8   40     40.84      0.00
    2    8   40     13.54      0.00
    4    8   40      1.72      0.00
    6    8   40      5.88      0.00
    8    8   40     -0.45      0.00
    1    9   40     18.07      0.00
    3    9   40    -15.11      0.00
    5    9   40    -16.45      0.00
    7    9   40      5.61      0.00
    9    9   40      5.38      0.00
    0   10   40     62.43      0.00
    2   10   40    -13.02      0.00
    4   10   40      1.76      0.00
    6   10   40     27.16      0.00
    8   10   40    -11.40      0.00
   10   10   40    -18.24      0.00
    1   11   40     -2.98      0.00
    3   11   40     -7.66      0.00
    5   11   40    -22.50      0.00
    7   11   40     31.96      0.00
    9   11   40    -29.77      0.00
   11   11   40    -23.61      0.00
    0   12   40     21.89      0.00
    2   12   40     11.99      0.00
    4   12   40     16.26      0.00
    6   12   40     -4.25      0.00
    8   12   40     -6.50      0.00
   10   12   40    -13.16      0.00
   12   12   40      2.85      0.00
    1   13   40     15.45      0.00
    3   13   40     28.52      0.00
    5   13   40     -2.34      0.00
    7   13   40    -23.42      0.00
    9   13   40      8.22      0.00
   11   13   40      5.66      0.00
    0   14   40      0.94      0.00
    2   14   40     12.08      0.00
    4   14   40     11.18      0.00
    6   14   40      2.09      0.00
    8   14   40      6.69      0.00
   10   14   40      3.67      0.00
    1   15   40      5.31      0.00
    3   15   40     18.99      0.00
    5   15   40     -5.31      0.00
    7   15   40     -4.98      0.00
    9   15   40     14.93      0.00
    0   16   40     24.34      0.00
    2   16   40     -6.87      0.00
    4   16   40    -12.45      0.00
    6   16   40    -15.31      0.00
    1   17   40      9.93      0.00
    3   17   40     11.35      0.00
    0    1   41      5.38      0.00
    1    2   41    -30.95      0.00
    0    3   41    -29.74      0.00
    2    3   41    -20.27      0.00
    1    4   41      2.40      0.00
    3    4   41     39.41      0.00
    0    5   41    -13.80      0.00
    2    5   41     -5.60      0.00
    4    5   41      6.16      0.00
    1    6   41     14.84      0.00
    3    6   41      3.80      0.00
    5    6   41      4.14      0.00
    0    7   41     37.28      0.00
    2    7   41     -1.31      0.00
    4    7   41     17.37      0.00
    6    7   41      4.38      0.00
    1    8   41    -13.35      0.00
    3    8   41    -10.84      0.00
    5    8   41    -28.65      0.00
    7    8   41    -17.93      0.00
    0    9   41     -6.90      0.00
    2    9   41     -4.24      0.00
    4    9   41      8.48      0.00
    6    9   41     -8.80      0.00
    8    9   41      9.84      0.00
    1   10   41      2.38      0.00
    3   10   41     22.00      0.00
    5   10   41     27.48      0.00
    7   10   41    -13.97      0.00
    9   10   41      1.06      0.00
    0   11   41    -61.64      0.00
    2   11   41     -6.03      0.00
    4   11   41      1.57      0.00
    6   11   41     -1.08      0.00
    8   11   41      4.15      0.00
   10   11   41    -10.81      0.00
    1   12   41      6.85      0.00
    3   12   41    -16.23      0.00
    5   12   41      7.44      0.00
    7   12   41      5.53      0.00
    9   12   41    -13.58      0.00
    0   13   41    -17.11      0.00
    2   13   41     23.97      0.00
    4   13   41    -17.12      0.00
    6   13   41     27.82      0.00
    1   14   41    -13.45      0.00
    3   14   41    -13.60      0.00
    5   14   41    -12.31      0.00
    0   15   41     18.32      0.00
    0    0   42     39.83      0.00
    1    1   42     23.00      0.00
    0    2   42      5.23      0.00
    2    2   42    -14.66      0.00
    1    3   42    -49.37      0.00
    3    3   42     -2.12      0.00
    0    4   42     -6.93      0.00
    2    4   42    -16.69      0.00
    4    4   42     -5.59      0.00
    1    5   42    -29.11      0.00
    3    5   42     -2.32      0.00
    5    5   42     10.77      0.00
    0    6   42    -18.41      0.00
    2    6   42    -25.07      0.00
    4    6   42      7.29      0.00
    6    6   42     45.35      0.00
    1    7   42    -12.36      0.00
    3    7   42     -6.62      0.00
    5    7   42      0.20      0.00
    7    7   42      1.16      0.00
    0    8   42     -3.03      0.00
    2    8   42    -18.18      0.00
    4    8   42     10.40      0.00
    6    8   42     -8.47      0.00
    8    8   42    -12.66      0.00
    1    9   42    -27.16      0.00
    3    9   42      2.26      0.00
    5    9   42    -17.63      0.00
    7    9   42     18.64      0.00
    0   10   42     17.64      0.00
    2   10   42     12.26      0.00
    4   10   42      5.03      0.00
    6   10   42      8.72      0.00
    1   11   42     11.30      0.00
    3   11   42     17.84      0.00
    5   11   42     65.65      0.00
    0   12   42    -22.72      0.00
    0    1   43     18.97      0.00
    1    2   43      2.71      0.00
    0    3   43    -46.14      0.00
    2    3   43     10.88      0.00
    1    4   43     14.68      0.00
    3    4   43      6.16      0.00
    0    5   43     -2.07      0.00
    2    5   43     53.53      0.00
    4    5   43     -1.64      0.00
    1    6   43     26.89      0.00
    3    6   43    -11.99      0.00
    5    6   43     37.33      0.00
    0    7   43      1.91      0.00
    1    8   43     -3.85      0.00
    0    2    6      5.60      0.00
    4    5    7    -75.03      0.00
   25   25   26    -27.38      0.00
   24   26   26      0.65      0.00
   26   26   26     15.74      0.00
   24   25   27    -17.62      0.00
   23   26   27    -22.80      0.00
   25   26   27     -5.75      0.00
   22   27   27     10.51      0.00
   24   27   27     16.55      0.00
   26   27   27     17.05      0.00
   24   24   28     17.52      0.00
   23   25   28    -15.82      0.00
   25   25   28     29.48      0.00
   22   26   28     37.64      0.00
   24   26   28     10.60      0.00
   26   26   28    -14.92      0.00
   21   27   28     18.57      0.00
   23   27   28    -13.42      0.00
   25   27   28      3.47      0.00
   27   27   28     -8.65      0.00
   20   28   28     26.44      0.00
   22   28   28     -1.64      0.00
   24   28   28     -3.42      0.00
   26   28   28      1.47      0.00
   28   28   28     -6.19      0.00
   23   24   29    -24.61      0.00
   22   25   29      7.37      0.00
   24   25   29    -10.23      0.00
   21   26   29    -30.28      0.00
   23   26   29     13.40      0.00
   25   26   29     14.47      0.00
   20   27   29     30.88      0.00
   22   27   29     -2.29      0.00
   24   27   29      4.71      0.00
   26   27   29     -0.36      0.00
   19   28   29     25.56      0.00
   21   28   29     -5.78      0.00
   23   28   29      8.97      0.00
   25   28   29      3.18      0.00
   27   28   29    -10.27      0.00
   16   29   29     14.58      0.00
   18   29   29      0.55      0.00
   20   29   29      3.00      0.00
   22   29   29    -17.86      0.00
   24   29   29     -0.26      0.00
   26   29   29     27.09      0.00
   28   29   29     12.80      0.00
   23   23   30     -0.86      0.00
   22   24   30     26.17      0.00
   24   24   30    -11.34      0.00
   21   25   30    -35.76      0.00
   23   25   30     -4.54      0.00
   25   25   30     -5.35      0.00
   20   26   30     23.30      0.00
   22   26   30      2.38      0.00
   24   26   30     -9.43      0.00
   26   26   30    -14.34      0.00
   17   27   30     -8.37      0.00
   19   27   30      9.81      0.00
   21   27   30     -0.94      0.00
   23   27   30      7.40      0.00
   25   27   30     -6.34      0.00
   27   27   30     13.51      0.00
   16   28   30    -34.06      0.00
   18   28   30     12.54      0.00
   20   28   30      3.49      0.00
   22   28   30    -15.80      0.00
   24   28   30     -9.05      0.00
   26   28   30      9.65      0.00
   28   28   30     10.07      0.00
   13   29   30    -18.57      0.00
   15   29   30     20.54      0.00
   17   29   30     15.56      0.00
   19   29   30    -16.73      0.00
   21   29   30     18.22      0.00
   23   29   30     21.25      0.00
   25   29   30      7.93      0.00
   27   29   30      7.34      0.00
   12   30   30      8.20      0.00
   14   30   30    -31.75      0.00
   16   30   30    -22.16      0.00
   18   30   30     18.06      0.00
   20   30   30     -1.98      0.00
   22   30   30     -8.36      0.00
   24   30   30    -15.32      0.00
   26   30   30      9.71      0.00
   22   23   31    -17.08      0.00
   21   24   31      3.86      0.00
   23   24   31     -1.78      0.00
   20   25   31     -1.27      0.00
   22   25   31    -14.60      0.00
   24   25   31     -6.03      0.00
   17   26   31     29.81      0.00
   19   26   31     -8.13      0.00
   21   26   31      4.49      0.00
   23   26   31     10.95      0.00
   25   26   31     14.14      0.00
   16   27   31     -2.63      0.00
   18   27   31      3.78      0.00
   20   27   31     15.02      0.00
   22   27   31     -2.69      0.00
   24   27   31      3.86      0.00
   26   27   31     -4.35      0.00
   15   28   31    -15.74      0.00
   17   28   31      2.90      0.00
   19   28   31     -1.20      0.00
   21   28   31     -5.73      0.00
   23   28   31    -14.25      0.00
   25   28   31      9.13      0.00
   27   28   31     -8.41      0.00
   12   29   31     -8.23      0.00
   14   29   31    -31.22      0.00
   16   29   31     12.02      0.00
   18   29   31      8.55      0.00
   20   29   31     -5.45      0.00
   22   29   31      0.82      0.00
   24   29   31     -3.38      0.00
   26   29   31    -10.17      0.00
    7   30   31    -21.61      0.00
    9   30   31     -2.59      0.00
   11   30   31    -28.45      0.00
   13   30   31     13.63      0.00
   15   30   31     -9.22      0.00
   17   30   31      2.27      0.00
   19   30   31      6.29      0.00
   21   30   31      6.55      0.00
   23   30   31    -17.34      0.00
   25   30   31     -5.60      0.00
    0   31   31     10.46      0.00
    2   31   31    -13.38      0.00
    4   31   31     11.47      0.00
    6   31   31     14.81      0.00
    8   31   31      6.69      0.00
   10   31   31    -21.35      0.00
   12   31   31     41.40      0.00
   14   31   31     -9.25      0.00
   16   31   31     17.98      0.00
   18   31   31    -15.56      0.00
   20   31   31    -23.97      0.00
   22   31   31     10.28      0.00
   24   31   31     -6.77      0.00
   22   22   32     24.27      0.00
   19   23   32     17.27      0.00
   21   23   32     -7.88      0.00
   23   23   32      1.98      0.00
   18   24   32     47.00      0.00
   20   24   32      9.14      0.00
   22   24   32     -1.75      0.00
   24   24   32    -13.01      0.00
   17   25   32    -12.90      0.00
   19   25   32     -3.16      0.00
   21   25   32     -1.29      0.00
   23   25   32     10.40      0.00
   25   25   32     25.84      0.00
   16   26   32    -43.89      0.00
   18   26   32     10.12      0.00
   20   26   32      6.91      0.00
   22   26   32    -15.45      0.00
   24   26   32     -9.21      0.00
   26   26   32     10.94      0.00
   13   27   32     56.51      0.00
   15   27   32     -4.96      0.00
   17   27   32     -5.88      0.00
   19   27   32     -5.05      0.00
   21   27   32      5.97      0.00
   23   27   32     -5.03      0.00
   25   27   32     -7.89      0.00
   27   27   32      3.62      0.00
   12   28   32     13.78      0.00
   14   28   32     -4.44      0.00
   16   28   32      1.13      0.00
   18   28   32     -1.04      0.00
   20   28   32      3.85      0.00
   22   28   32      9.25      0.00
   24   28   32      0.13      0.00
   26   28   32    -10.69      0.00
    7   29   32     45.15      0.00
    9   29   32     -6.15      0.00
   11   29   32      2.79      0.00
   13   29   32     33.52      0.00
   15   29   32    -24.79      0.00
   17   29   32     12.56      0.00
   19   29   32     -1.33      0.00
   21   29   32      1.40      0.00
   23   29   32      7.06      0.00
   25   29   32     10.04      0.00
    0   30   32     30.39      0.00
    2   30   32    -22.27      0.00
    4   30   32     22.93      0.00
    6   30   32     10.75      0.00
    8   30   32     -4.91      0.00
   10   30   32    -13.37      0.00
   12   30   32    -10.58      0.00
   14   30   32     -0.60      0.00
   16   30   32     -7.14      0.00
   18   30   32     -8.07      0.00
   20   30   32     11.26      0.00
   22   30   32      1.92      0.00
   24   30   32      3.26      0.00
    1   31   32     17.57      0.00
    3   31   32     -9.68      0.00
    5   31   32    -12.30      0.00
    7   31   32     -6.35      0.00
    9   31   32      8.04      0.00
   11   31   32    -12.94      0.00
   13   31   32     -0.69      0.00
   15   31   32     -4.25      0.00
   17   31   32     -3.46      0.00
   19   31   32      5.32      0.00
   21   31   32      3.43      0.00
   23   31   32      6.40      0.00
    0   32   32     -7.18      0.00
    2   32   32    -12.42      0.00
    4   32   32    -10.78      0.00
    6   32   32    -11.96      0.00
    8   32   32     13.38      0.00
   10   32   32     17.41      0.00
   12   32   32     27.17      0.00
   14   32   32      6.30      0.00
   16   32   32    -13.04      0.00
   18   32   32      4.08      0.00
   20   32   32     -6.41      0.00
   22   32   32     -1.31      0.00
   20   21   33      5.14      0.00
   19   22   33    -27.77      0.00
   21   22   33    -16.81      0.00
   18   23   33     -0.20      0.00
   20   23   33      0.39      0.00
   22   23   33      2.98      0.00
   17   24   33     14.44      0.00
   19   24   33    -17.21      0.00
   21   24   33    -27.09      0.00
   23   24   33      4.33      0.00
   16   25   33      2.54      0.00
   18   25   33    -13.88      0.00
   20   25   33      5.74      0.00
   22   25   33      7.37      0.00
   24   25   33    -12.63      0.00
   13   26   33      0.07      0.00
   15   26   33     -4.43      0.00
   17   26   33      7.94      0.00
   19   26   33     14.16      0.00
   21   26   33      0.84      0.00
   23   26   33      9.40      0.00
   25   26   33     -7.58      0.00
   10   27   33     53.62      0.00
   12   27   33    -37.35      0.00
   14   27   33    -21.64      0.00
   16   27   33      6.72      0.00
   18   27   33     -0.91      0.00
   20   27   33    -23.45      0.00
   22   27   33     14.79      0.00
   24   27   33     -2.10      0.00
   26   27   33     -0.44      0.00
    7   28   33     20.14      0.00
    9   28   33      8.68      0.00
   11   28   33     24.13      0.00
   13   28   33      6.17      0.00
   15   28   33     14.16      0.00
   17   28   33    -17.89      0.00
   19   28   33     -4.41      0.00
   21   28   33     10.07      0.00
   23   28   33    -12.31      0.00
   25   28   33     -0.27      0.00
    0   29   33     63.69      0.00
    2   29   33    -59.79      0.00
    4   29   33      7.76      0.00
    6   29   33     -1.61      0.00
    8   29   33     -3.39      0.00
   10   29   33     -2.89      0.00
   12   29   33     -9.91      0.00
   14   29   33     -7.91      0.00
   16   29   33      3.21      0.00
   18   29   33      9.58      0.00
   20   29   33     -1.62      0.00
   22   29   33      9.59      0.00
   24   29   33     18.84      0.00
    1   30   33      5.24      0.00
    3   30   33     -9.95      0.00
    5   30   33     -5.97      0.00
    7   30   33     -5.78      0.00
    9   30   33      0.31      0.00
   11   30   33     -1.25      0.00
   13   30   33      2.37      0.00
   15   30   33      4.83      0.00
   17   30   33     -8.27      0.00
   19   30   33     -3.79      0.00
   21   30   33     -9.67      0.00
   23   30   33    -19.99      0.00
    0   31   33    -14.31      0.00
    2   31   33    -14.98      0.00
    4   31   33      2.07      0.00
    6   31   33      8.43      0.00
    8   31   33     10.74      0.00
   10   31   33    -32.01      0.00
   12   31   33      6.49      0.00
   14   31   33      3.85      0.00
   16   31   33    -15.09      0.00
   18   31   33     13.81      0.00
   20   31   33      4.54      0.00
   22   31   33      1.00      0.00
    1   32   33     -3.02      0.00
    3   32   33     10.94      0.00
    5   32   33      3.16      0.00
    7   32   33     -7.66      0.00
    9   32   33     -8.86      0.00
   11   32   33      9.37      0.00
   13   32   33    -22.41      0.00
   15   32   33      7.93      0.00
   17   32   33      0.83      0.00
   19   32   33     -0.16      0.00
   21   32   33      7.68      0.00
    0   33   33     17.48      0.00
    2   33   33     34.11      0.00
    4   33   33    -22.19      0.00
    6   33   33     -6.60      0.00
    8   33   33     19.23      0.00
   10   33   33     13.52      0.00
   12   33   33     12.99      0.00
   14   33   33     -0.65      0.00
   16   33   33     -8.12      0.00
   18   33   33     22.20      0.00
   20   33   33      0.20      0.00
   20   20   34    -36.36      0.00
   19   21   34     18.48      0.00
   21   21   34     17.62      0.00
   18   22   34     -3.88      0.00
   20   22   34     21.53      0.00
   22   22   34     -8.83      0.00
   17   23   34     28.69      0.00
   19   23   34     13.84      0.00
   21   23   34     -1.86      0.00
   23   23   34     10.61      0.00
   14   24   34     29.15      0.00
   16   24   34    -11.73      0.00
   18   24   34    -19.10      0.00
   20   24   34     15.09      0.00
   22   24   34    -18.42      0.00
   24   24   34      0.04      0.00
   13   25   34    -32.70      0.00
   15   25   34      4.55      0.00
   17   25   34      6.06      0.00
   19   25   34      6.43      0.00
   21   25   34     19.43      0.00
   23   25   34      1.98      0.00
   25   25   34     -0.33      0.00
   10   26   34     -0.60      0.00
   12   26   34     29.75      0.00
   14   26   34     36.52      0.00
   16   26   34    -10.83      0.00
   18   26   34     13.85      0.00
   20   26   34     -5.02      0.00
   22   26   34      1.79      0.00
   24   26   34     -3.89      0.00
   26   26   34      8.18      0.00
    7   27   34      9.23      0.00
    9   27   34    -17.19      0.00
   11   27   34    -14.64      0.00
   13   27   34     -7.03      0.00
   15   27   34      5.66      0.00
   17   27   34      5.87      0.00
   19   27   34     10.08      0.00
   21   27   34      2.08      0.00
   23   27   34     -5.15      0.00
   25   27   34      3.10      0.00
    0   28   34     42.69      0.00
    2   28   34    -50.42      0.00
    4   28   34     21.42      0.00
    6   28   34      6.11      0.00
    8   28   34     18.38      0.00
   10   28   34      7.17      0.00
   12   28   34     34.70      0.00
   14   28   34     22.33      0.00
   16   28   34      2.09      0.00
   18   28   34    -10.95      0.00
   20   28   34    -10.44      0.00
   22   28   34     11.62      0.00
   24   28   34     12.94      0.00
    1   29   34      8.41      0.00
    3   29   34     19.47      0.00
    5   29   34     -9.10      0.00
    7   29   34    -11.16      0.00
    9   29   34      8.77      0.00
   11   29   34    -13.76      0.00
   13   29   34      0.90      0.00
   15   29   34      2.63      0.00
   17   29   34     -0.84      0.00
   19   29   34     20.70      0.00
   21   29   34     -6.01      0.00
   23   29   34    -11.73      0.00
    0   30   34    -13.96      0.00
    2   30   34     45.06      0.00
    4   30   34     13.65      0.00
    6   30   34    -11.37      0.00
    8   30   34     -0.36      0.00
   10   30   34     -4.02      0.00
   12   30   34     -8.45      0.00
   14   30   34     -8.65      0.00
   16   30   34      8.48      0.00
   18   30   34     -1.21      0.00
   20   30   34      4.02      0.00
   22   30   34     -3.59      0.00
    1   31   34      6.59      0.00
    3   31   34    -14.55      0.00
    5   31   34     -1.51      0.00
    7   31   34     -5.09      0.00
    9   31   34     16.80      0.00
   11   31   34     28.32      0.00
   13   31   34     -3.40      0.00
   15   31   34      0.21      0.00
   17   31   34      1.58      0.00
   19   31   34      5.41      0.00
   21   31   34     -9.89      0.00
    0   32   34     -8.73      0.00
    2   32   34     19.22      0.00
    4   32   34      7.54      0.00
    6   32   34      2.11      0.00
    8   32   34     10.37      0.00
   10   32   34    -14.48      0.00
   12   32   34     -0.03      0.00
   14   32   34     -8.56      0.00
   16   32   34      4.85      0.00
   18   32   34      1.33      0.00
   20   32   34    -15.63      0.00
    1   33   34      8.01      0.00
    3   33   34     -2.86      0.00
    5   33   34     22.29      0.00
    7   33   34      2.63      0.00
    9   33   34    -10.21      0.00
   11   33   34      5.61      0.00
   13   33   34     15.24      0.00
   15   33   34    -10.16      0.00
   17   33   34     -1.92      0.00
    0   34   34     23.46      0.00
    2   34   34     -8.13      0.00
    4   34   34      9.18      0.00
    6   34   34     -2.22      0.00
    8   34   34     19.35      0.00
   10   34   34      7.29      0.00
   12   34   34     -1.39      0.00
   14   34   34      1.45      0.00
   16   34   34     -2.24      0.00
   19   20   35      2.65      0.00
   16   21   35      2.29      0.00
   18   21   35    -30.40      0.00
   20   21   35     -5.45      0.00
   15   22   35     14.80      0.00
   17   22   35    -26.43      0.00
   19   22   35     21.69      0.00
   21   22   35      7.32      0.00
   14   23   35    -45.84      0.00
   16   23   35     -9.57      0.00
   18   23   35     14.70      0.00
   20   23   35    -22.50      0.00
   22   23   35      2.58      0.00
   11   24   35     -6.10      0.00
   13   24   35     23.29      0.00
   15   24   35     -3.35      0.00
   17   24   35    -15.99      0.00
   19   24   35     -2.48      0.00
   21   24   35      0.02      0.00
   23   24   35     -7.27      0.00
    8   25   35     -5.58      0.00
   10   25   35    -21.44      0.00
   12   25   35     18.66      0.00
   14   25   35    -13.95      0.00
   16   25   35     10.70      0.00
   18   25   35     21.07      0.00
   20   25   35    -13.90      0.00
   22   25   35      3.45      0.00
   24   25   35     15.58      0.00
    3   26   35     12.70      0.00
    5   26   35    -11.52      0.00
    7   26   35    -34.89      0.00
    9   26   35     -9.71      0.00
   11   26   35     17.00      0.00
   13   26   35     -8.46      0.00
   15   26   35    -15.58      0.00
   17   26   35    -23.40      0.00
   19   26   35      7.89      0.00
   21   26   35     -2.07      0.00
   23   26   35    -14.43      0.00
   25   26   35     -0.41      0.00
    0   27   35     13.36      0.00
    2   27   35     32.59      0.00
    4   27   35      5.05      0.00
    6   27   35    -34.32      0.00
    8   27   35      9.37      0.00
   10   27   35     -6.30      0.00
   12   27   35    -20.14      0.00
   14   27   35    -11.66      0.00
   16   27   35      5.07      0.00
   18   27   35     10.82      0.00
   20   27   35    -12.65      0.00
   22   27   35     -4.10      0.00
   24   27   35     -0.46      0.00
    1   28   35     -0.92      0.00
    3   28   35     -7.83      0.00
    5   28   35     -5.32      0.00
    7   28   35     14.12      0.00
    9   28   35      3.79      0.00
   11   28   35      5.80      0.00
   13   28   35      5.03      0.00
   15   28   35      6.05      0.00
   17   28   35     15.12      0.00
   19   28   35      0.72      0.00
   21   28   35     -2.39      0.00
   23   28   35     -0.68      0.00
    0   29   35      1.09      0.00
    2   29   35     24.45      0.00
    4   29   35    -23.50      0.00
    6   29   35      4.40      0.00
    8   29   35      2.25      0.00
   10   29   35      6.38      0.00
   12   29   35     19.20      0.00
   14   29   35     -7.20      0.00
   16   29   35    -19.70      0.00
   18   29   35     -2.83      0.00
   20   29   35      5.47      0.00
   22   29   35     -2.83      0.00
    1   30   35    -11.13      0.00
    3   30   35      1.28      0.00
    5   30   35      2.43      0.00
    7   30   35     11.46      0.00
    9   30   35     -6.97      0.00
   11   30   35      6.28      0.00
   13   30   35     -0.70      0.00
   15   30   35    -10.38      0.00
   17   30   35      4.35      0.00
   19   30   35     -6.18      0.00
   21   30   35      4.55      0.00
    0   31   35    -33.56      0.00
    2   31   35      2.36      0.00
    4   31   35     -1.59      0.00
    6   31   35      8.46      0.00
    8   31   35     -8.95      0.00
   10   31   35    -21.16      0.00
   12   31   35     -1.19      0.00
   14   31   35      8.69      0.00
   16   31   35     -0.41      0.00
   18   31   35     10.84      0.00
    1   32   35     -6.69      0.00
    3   32   35     -3.25      0.00
    5   32   35      0.68      0.00
    7   32   35      5.95      0.00
    9   32   35     -1.09      0.00
   11   32   35     -1.06      0.00
   13   32   35     -6.22      0.00
   15   32   35      5.55      0.00
   17   32   35      0.58      0.00
    0   33   35     17.97      0.00
    2   33   35     -5.87      0.00
    4   33   35     -8.69      0.00
    6   33   35     -5.92      0.00
    8   33   35      2.70      0.00
   10   33   35     -5.99      0.00
   12   33   35      0.20      0.00
   14   33   35     -2.90      0.00
   16   33   35      0.76      0.00
    1   34   35     -2.41      0.00
    3   34   35     17.56      0.00
    5   34   35      2.98      0.00
    7   34   35      3.30      0.00
    9   34   35     -0.64      0.00
   11   34   35     -0.53      0.00
   13   34   35      3.60      0.00
    0   35   35     62.42      0.00
    2   35   35    -25.45      0.00
    4   35   35     -0.39      0.00
    6   35   35    -17.00      0.00
    8   35   35      2.44      0.00
   10   35   35      5.40      0.00
   18   18   36      1.84      0.00
   17   19   36     -4.91      0.00
   19   19   36     -7.63      0.00
   16   20   36      5.58      0.00
   18   20   36     -0.28      0.00
   20   20   36     -0.06      0.00
   13   21   36    -18.33      0.00
   15   21   36    -22.99      0.00
   17   21   36    -23.86      0.00
   19   21   36     -9.40      0.00
   21   21   36     -8.01      0.00
   12   22   36    -30.28      0.00
   14   22   36     -5.45      0.00
   16   22   36      7.85      0.00
   18   22   36      8.51      0.00
   20   22   36      9.15      0.00
   22   22   36      1.02      0.00
   11   23   36     -6.40      0.00
   13   23   36     -6.29      0.00
   15   23   36    -11.15      0.00
   17   23   36      4.61      0.00
   19   23   36     -9.60      0.00
   21   23   36      1.02      0.00
   23   23   36     11.81      0.00
    8   24   36     14.48      0.00
   10   24   36    -39.41      0.00
   12   24   36     -2.72      0.00
   14   24   36     15.93      0.00
   16   24   36     32.06      0.00
   18   24   36     -4.76      0.00
   20   24   36      0.84      0.00
   22   24   36      2.33      0.00
   24   24   36    -20.71      0.00
    1   25   36     36.11      0.00
    3   25   36     -9.42      0.00
    5   25   36    -18.96      0.00
    7   25   36    -23.93      0.00
    9   25   36      7.26      0.00
   11   25   36     24.73      0.00
   13   25   36     14.45      0.00
   15   25   36    -15.38      0.00
   17   25   36     -3.65      0.00
   19   25   36      4.52      0.00
   21   25   36      8.69      0.00
   23   25   36     -3.55      0.00
   25   25   36     -1.16      0.00
    0   26   36     48.17      0.00
    2   26   36     -5.74      0.00
    4   26   36    -10.97      0.00
    6   26   36     18.90      0.00
    8   26   36      9.22      0.00
   10   26   36    -16.25      0.00
   12   26   36      9.12      0.00
   14   26   36    -17.36      0.00
   16   26   36      6.12      0.00
   18   26   36      6.08      0.00
   20   26   36      3.58      0.00
   22   26   36     17.35      0.00
   24   26   36     -8.04      0.00
    1   27   36    -23.50      0.00
    3   27   36     12.49      0.00
    5   27   36     11.64      0.00
    7   27   36     24.21      0.00
    9   27   36     -4.60      0.00
   11   27   36      4.01      0.00
   13   27   36      7.83      0.00
   15   27   36    -12.16      0.00
   17   27   36     -1.02      0.00
   19   27   36      5.60      0.00
   21   27   36      9.05      0.00
   23   27   36     -0.09      0.00
    0   28   36      5.96      0.00
    2   28   36    -28.37      0.00
    4   28   36      7.53      0.00
    6   28   36      9.16      0.00
    8   28   36      2.03      0.00
   10   28   36      0.86      0.00
   12   28   36      2.57      0.00
   14   28   36      0.04      0.00
   16   28   36    -14.33      0.00
   18   28   36     15.59      0.00
   20   28   36     11.17      0.00
   22   28   36     -9.89      0.00
    1   29   36      9.34      0.00
    3   29   36     14.53      0.00
    5   29   36      0.89      0.00
    7   29   36      0.76      0.00
    9   29   36      4.44      0.00
   11   29   36      2.61      0.00
   13   29   36     -9.27      0.00
   15   29   36     17.76      0.00
   17   29   36      7.33      0.00
   19   29   36     -8.02      0.00
   21   29   36     -1.52      0.00
    0   30   36    -45.29      0.00
    2   30   36     15.98      0.00
    4   30   36     -6.19      0.00
    6   30   36      6.64      0.00
    8   30   36     -4.81      0.00
   10   30   36      3.29      0.00
   12   30   36     -3.87      0.00
   14   30   36     16.91      0.00
   16   30   36    -11.63      0.00
   18   30   36      5.42      0.00
    1   31   36     13.70      0.00
    3   31   36      0.01      0.00
    5   31   36     -7.79      0.00
    7   31   36     -3.57      0.00
    9   31   36    -15.88      0.00
   11   31   36     21.76      0.00
   13   31   36    -10.45      0.00
   15   31   36      9.73      0.00
   17   31   36      3.21      0.00
    0   32   36     25.54      0.00
    2   32   36      1.75      0.00
    4   32   36      8.17      0.00
    6   32   36    -15.84      0.00
    8   32   36      8.12      0.00
   10   32   36      1.63      0.00
   12   32   36     -8.83      0.00
   14   32   36     -1.31      0.00
   16   32   36      3.18      0.00
    1   33   36     -0.77      0.00
    3   33   36    -10.79      0.00
    5   33   36      4.61      0.00
    7   33   36      9.15      0.00
    9   33   36      2.73      0.00
   11   33   36     -4.02      0.00
   13   33   36     19.29      0.00
    0   34   36      9.39      0.00
    2   34   36    -14.95      0.00
    4   34   36     21.64      0.00
    6   34   36    -12.86      0.00
    8   34   36      4.06      0.00
   10   34   36      1.31      0.00
    1   35   36     -3.48      0.00
    3   35   36      1.63      0.00
    5   35   36     12.77      0.00
    7   35   36     -9.88      0.00
   15   18   37    -26.73      0.00
   17   18   37     -2.12      0.00
   14   19   37     23.25      0.00
   16   19   37      5.70      0.00
   18   19   37      7.13      0.00
   13   20   37      5.21      0.00
   15   20   37      6.55      0.00
   17   20   37    -19.46      0.00
   19   20   37      2.80      0.00
   10   21   37     17.01      0.00
   12   21   37     -9.66      0.00
   14   21   37     22.95      0.00
   16   21   37     -3.88      0.00
   18   21   37      5.43      0.00
   20   21   37     -8.21      0.00
    9   22   37      7.01      0.00
   11   22   37    -19.58      0.00
   13   22   37     -6.10      0.00
   15   22   37      1.38      0.00
   17   22   37     11.29      0.00
   19   22   37      1.39      0.00
   21   22   37      2.22      0.00
    4   23   37     -7.40      0.00
    6   23   37    -24.22      0.00
    8   23   37     -6.65      0.00
   10   23   37      1.87      0.00
   12   23   37     19.50      0.00
   14   23   37     -2.12      0.00
   16   23   37     -7.66      0.00
   18   23   37     11.75      0.00
   20   23   37    -31.12      0.00
   22   23   37     -3.35      0.00
    1   24   37    -26.18      0.00
    3   24   37      4.77      0.00
    5   24   37     22.72      0.00
    7   24   37     -9.75      0.00
    9   24   37      4.02      0.00
   11   24   37     11.79      0.00
   13   24   37     16.57      0.00
   15   24   37     -7.60      0.00
   17   24   37      6.02      0.00
   19   24   37      4.61      0.00
   21   24   37     17.77      0.00
   23   24   37      3.13      0.00
    0   25   37    -22.47      0.00
    2   25   37    -13.95      0.00
    4   25   37     10.15      0.00
    6   25   37    -12.55      0.00
    8   25   37      0.66      0.00
   10   25   37      9.48      0.00
   12   25   37      0.53      0.00
   14   25   37     13.91      0.00
   16   25   37     -4.29      0.00
   18   25   37      4.23      0.00
   20   25   37      2.14      0.00
   22   25   37     -2.64      0.00
   24   25   37      1.61      0.00
    1   26   37     15.68      0.00
    3   26   37      6.85      0.00
    5   26   37     11.73      0.00
    7   26   37     15.06      0.00
    9   26   37      4.13      0.00
   11   26   37      4.85      0.00
   13   26   37    -19.28      0.00
   15   26   37     22.94      0.00
   17   26   37     15.35      0.00
   19   26   37     -4.73      0.00
   21   26   37      3.56      0.00
   23   26   37    -12.80      0.00
    0   27   37     19.11      0.00
    2   27   37    -19.51      0.00
    4   27   37      1.93      0.00
    6   27   37    -17.09      0.00
    8   27   37     12.91      0.00
   10   27   37     11.18      0.00
   12   27   37      1.25      0.00
   14   27   37     12.98      0.00
   16   27   37      2.25      0.00
   18   27   37     -9.60      0.00
   20   27   37     22.94      0.00
    1   28   37      6.61      0.00
    3   28   37      2.42      0.00
    5   28   37     -0.86      0.00
    7   28   37      2.10      0.00
    9   28   37     -0.59      0.00
   11   28   37     -1.50      0.00
   13   28   37      2.37      0.00
   15   28   37     11.16      0.00
   17   28   37      6.38      0.00
   19   28   37      3.53      0.00
    0   29   37    -10.89      0.00
    2   29   37      6.29      0.00
    4   29   37    -14.47      0.00
    6   29   37      1.22      0.00
    8   29   37     -1.18      0.00
   10   29   37    -14.02      0.00
   12   29   37     12.42      0.00
   14   29   37    -12.81      0.00
   16   29   37    -12.48      0.00
   18   29   37      0.88      0.00
    1   30   37     -3.02      0.00
    3   30   37     -6.75      0.00
    5   30   37     12.68      0.00
    7   30   37      8.08      0.00
    9   30   37      2.14      0.00
   11   30   37      7.15      0.00
   13   30   37      4.85      0.00
   15   30   37      8.00      0.00
   17   30   37      1.26      0.00
    0   31   37     10.62      0.00
    2   31   37    -13.10      0.00
    4   31   37      0.04      0.00
    6   31   37      9.45      0.00
    8   31   37     -4.58      0.00
   10   31   37      0.42      0.00
   12   31   37     13.28      0.00
   14   31   37      0.72      0.00
    1   32   37      8.29      0.00
    3   32   37    -18.87      0.00
    5   32   37      1.47      0.00
    7   32   37     -1.39      0.00
    9   32   37     11.91      0.00
   11   32   37    -13.80      0.00
   13   32   37      7.28      0.00
    0   33   37     -3.10      0.00
    2   33   37      4.51      0.00
    4   33   37      8.94      0.00
    6   33   37     -0.59      0.00
    8   33   37      4.94      0.00
   10   33   37    -12.66      0.00
    1   34   37     14.18      0.00
    3   34   37      6.45      0.00
    5   34   37    -20.27      0.00
    7   34   37     -4.69      0.00
   16   16   38      8.77      0.00
   15   17   38     25.70      0.00
   17   17   38     21.20      0.00
   12   18   38    -11.01      0.00
   14   18   38    -19.35      0.00
   16   18   38     -0.02      0.00
   18   18   38     -9.86      0.00
   11   19   38     -5.48      0.00
   13   19   38     -5.76      0.00
   15   19   38    -14.04      0.00
   17   19   38      5.86      0.00
   19   19   38     -7.53      0.00
   10   20   38      4.73      0.00
   12   20   38    -11.87      0.00
   14   20   38    -16.21      0.00
   16   20   38     11.02      0.00
   18   20   38      6.11      0.00
   20   20   38     17.37      0.00
    7   21   38      5.88      0.00
    9   21   38     -8.77      0.00
   11   21   38    -27.76      0.00
   13   21   38      7.14      0.00
   15   21   38     10.13      0.00
   17   21   38      3.19      0.00
   19   21   38     -0.53      0.00
   21   21   38      1.12      0.00
    0   22   38     -5.69      0.00
    2   22   38     29.89      0.00
    4   22   38      4.18      0.00
    6   22   38    -34.53      0.00
    8   22   38     16.40      0.00
   10   22   38    -14.76      0.00
   12   22   38     -1.60      0.00
   14   22   38     -2.65      0.00
   16   22   38    -13.98      0.00
   18   22   38     -0.98      0.00
   20   22   38      2.61      0.00
   22   22   38      2.66      0.00
    1   23   38    -28.95      0.00
    3   23   38     -5.96      0.00
    5   23   38      8.80      0.00
    7   23   38    -20.84      0.00
    9   23   38     -7.91      0.00
   11   23   38    -10.18      0.00
   13   23   38    -10.27      0.00
   15   23   38     -2.14      0.00
   17   23   38    -16.87      0.00
   19   23   38     -6.49      0.00
   21   23   38      5.81      0.00
   23   23   38     -3.33      0.00
    0   24   38     15.08      0.00
    2   24   38     33.11      0.00
    4   24   38    -22.30      0.00
    6   24   38     43.06      0.00
    8   24   38      8.78      0.00
   10   24   38    -12.08      0.00
   12   24   38     14.68      0.00
   14   24   38      5.59      0.00
   16   24   38    -12.36      0.00
   18   24   38     21.70      0.00
   20   24   38      7.21      0.00
   22   24   38      3.10      0.00
    1   25   38      6.82      0.00
    3   25   38    -10.20      0.00
    5   25   38      3.65      0.00
    7   25   38    -13.02      0.00
    9   25   38    -10.39      0.00
   11   25   38      9.58      0.00
   13   25   38      5.03      0.00
   15   25   38     -6.52      0.00
   17   25   38    -11.41      0.00
   19   25   38     -3.28      0.00
   21   25   38     -1.34      0.00
    0   26   38     12.31      0.00
    2   26   38     11.86      0.00
    4   26   38     13.07      0.00
    6   26   38     11.07      0.00
    8   26   38     -7.82      0.00
   10   26   38     -8.55      0.00
   12   26   38     -1.01      0.00
   14   26   38     -9.99      0.00
   16   26   38     -6.99      0.00
   18   26   38      1.40      0.00
   20   26   38     -6.58      0.00
    1   27   38     -5.21      0.00
    3   27   38     20.44      0.00
    5   27   38    -13.18      0.00
    7   27   38     11.94      0.00
    9   27   38      2.79      0.00
   11   27   38      5.16      0.00
   13   27   38      8.12      0.00
   15   27   38     -4.36      0.00
   17   27   38     -5.24      0.00
   19   27   38     -4.64      0.00
    0   28   38    -22.86      0.00
    2   28   38      2.59      0.00
    4   28   38     14.09      0.00
    6   28   38    -17.45      0.00
    8   28   38      5.61      0.00
   10   28   38     -0.16      0.00
   12   28   38      1.24      0.00
   14   28   38    -17.72      0.00
   16   28   38      8.34      0.00
   18   28   38     -1.21      0.00
    1   29   38    -13.62      0.00
    3   29   38     -2.88      0.00
    5   29   38      7.41      0.00
    7   29   38      8.21      0.00
    9   29   38     -3.80      0.00
   11   29   38     -2.82      0.00
   13   29   38      8.70      0.00
   15   29   38     -8.48      0.00
   17   29   38     -2.61      0.00
    0   30   38      6.72      0.00
    2   30   38     10.80      0.00
    4   30   38    -11.73      0.00
    6   30   38     -3.27      0.00
    8   30   38     -8.40      0.00
   10   30   38    -11.60      0.00
   12   30   38      9.55      0.00
   14   30   38     -6.07      0.00
    1   31   38     24.29      0.00
    3   31   38      0.28      0.00
    5   31   38     -4.02      0.00
    7   31   38      3.93      0.00
    9   31   38     11.94      0.00
   11   31   38     -8.71      0.00
   13   31   38      2.61      0.00
    0   32   38    -24.61      0.00
    2   32   38     -2.03      0.00
    4   32   38      5.98      0.00
    6   32   38      0.51      0.00
    8   32   38     -4.81      0.00
   10   32   38     -0.95      0.00
    1   33   38    -15.35      0.00
    3   33   38     21.89      0.00
    5   33   38      6.76      0.00
   14   15   39     13.30      0.00
   13   16   39     -4.38      0.00
   15   16   39     33.35      0.00
   12   17   39      3.88      0.00
   14   17   39    -23.84      0.00
   16   17   39    -31.31      0.00
    9   18   39     13.93      0.00
   11   18   39     10.77      0.00
   13   18   39     -3.13      0.00
   15   18   39    -10.00      0.00
   17   18   39     -2.54      0.00
    6   19   39    -11.62      0.00
    8   19   39     14.00      0.00
   10   19   39      8.08      0.00
   12   19   39    -26.73      0.00
   14   19   39    -10.53      0.00
   16   19   39     -0.99      0.00
   18   19   39     -5.56      0.00
    1   20   39    -11.40      0.00
    3   20   39    -23.29      0.00
    5   20   39    -16.33      0.00
    7   20   39      5.97      0.00
    9   20   39    -18.69      0.00
   11   20   39     15.81      0.00
   13   20   39      9.05      0.00
   15   20   39      9.90      0.00
   17   20   39     -1.25      0.00
   19   20   39     -8.96      0.00
    0   21   39     29.38      0.00
    2   21   39    -13.21      0.00
    4   21   39     14.45      0.00
    6   21   39    -12.33      0.00
    8   21   39     -0.63      0.00
   10   21   39    -30.20      0.00
   12   21   39     -4.36      0.00
   14   21   39    -27.96      0.00
   16   21   39      5.11      0.00
   18   21   39      1.57      0.00
   20   21   39     -4.36      0.00
    1   22   39      8.35      0.00
    3   22   39     -4.42      0.00
    5   22   39      5.52      0.00
    7   22   39     15.82      0.00
    9   22   39     -8.64      0.00
   11   22   39     -7.30      0.00
   13   22   39     13.25      0.00
   15   22   39    -10.70      0.00
   17   22   39      2.12      0.00
   19   22   39    -21.33      0.00
   21   22   39     -3.80      0.00
    0   23   39    -29.50      0.00
    2   23   39     14.02      0.00
    4   23   39    -15.26      0.00
    6   23   39     14.66      0.00
    8   23   39     -5.81      0.00
   10   23   39      3.41      0.00
   12   23   39      6.36      0.00
   14   23   39    -28.83      0.00
   16   23   39     -1.93      0.00
   18   23   39     -7.09      0.00
   20   23   39      7.47      0.00
   22   23   39      3.80      0.00
    1   24   39    -19.37      0.00
    3   24   39     -2.65      0.00
    5   24   39    -27.32      0.00
    7   24   39     -1.33      0.00
    9   24   39     10.61      0.00
   11   24   39    -14.24      0.00
   13   24   39     -8.79      0.00
   15   24   39     -3.33      0.00
   17   24   39      0.98      0.00
   19   24   39      0.15      0.00
   21   24   39    -13.81      0.00
    0   25   39      0.39      0.00
    2   25   39     14.12      0.00
    4   25   39      0.12      0.00
    6   25   39     -7.28      0.00
    8   25   39    -11.89      0.00
   10   25   39     15.43      0.00
   12   25   39    -15.26      0.00
   14   25   39      6.24      0.00
   16   25   39      0.78      0.00
   18   25   39      3.67      0.00
   20   25   39     -4.28      0.00
    1   26   39      9.61      0.00
    3   26   39     -3.08      0.00
    5   26   39    -16.07      0.00
    7   26   39      5.04      0.00
    9   26   39      4.79      0.00
   11   26   39     -0.44      0.00
   13   26   39      6.20      0.00
   15   26   39     -1.71      0.00
   17   26   39      3.36      0.00
   19   26   39     -3.65      0.00
    0   27   39     12.17      0.00
    2   27   39    -16.35      0.00
    4   27   39     -5.19      0.00
    6   27   39      6.65      0.00
    8   27   39     -7.45      0.00
   10   27   39    -14.31      0.00
   12   27   39      8.77      0.00
   14   27   39     -6.94      0.00
   16   27   39     -6.28      0.00
   18   27   39     -2.77      0.00
    1   28   39      8.34      0.00
    3   28   39     -4.87      0.00
    5   28   39      4.31      0.00
    7   28   39      3.29      0.00
    9   28   39      0.72      0.00
   11   28   39     -1.85      0.00
   13   28   39      7.92      0.00
   15   28   39     -2.38      0.00
    0   29   39    -10.67      0.00
    2   29   39    -10.40      0.00
    4   29   39     -5.21      0.00
    6   29   39     -6.17      0.00
    8   29   39      7.85      0.00
   10   29   39    -10.73      0.00
   12   29   39      6.97      0.00
   14   29   39      0.17      0.00
    1   30   39      1.30      0.00
    3   30   39      0.72      0.00
    5   30   39     -6.73      0.00
    7   30   39     -2.76      0.00
    9   30   39      0.57      0.00
   11   30   39     13.47      0.00
    0   31   39      7.95      0.00
    2   31   39     -9.44      0.00
    4   31   39     -0.29      0.00
    6   31   39      3.06      0.00
    8   31   39      1.35      0.00
    1   32   39     -1.85      0.00
    3   32   39      1.40      0.00
    5   32   39     -0.53      0.00
   13   13   40     15.44      0.00
   12   14   40    -13.88      0.00
   14   14   40    -52.41      0.00
   11   15   40    -14.00      0.00
   13   15   40      7.09      0.00
   15   15   40    -16.97      0.00
    8   16   40    -38.13      0.00
   10   16   40     -4.86      0.00
   12   16   40      9.65      0.00
   14   16   40     16.06      0.00
   16   16   40     -1.84      0.00
    5   17   40     20.02      0.00
    7   17   40     -7.71      0.00
    9   17   40     21.80      0.00
   11   17   40     -0.54      0.00
   13   17   40    -24.04      0.00
   15   17   40     -0.65      0.00
   17   17   40     -8.79      0.00
    0   18   40      3.30      0.00
    2   18   40     -6.04      0.00
    4   18   40     27.82      0.00
    6   18   40     -9.41      0.00
    8   18   40    -10.04      0.00
   10   18   40     -4.22      0.00
   12   18   40    -19.03      0.00
   14   18   40      6.60      0.00
   16   18   40     -4.26      0.00
   18   18   40     19.89      0.00
    1   19   40     -9.64      0.00
    3   19   40     -2.60      0.00
    5   19   40    -14.00      0.00
    7   19   40     -0.25      0.00
    9   19   40     12.48      0.00
   11   19   40      0.39      0.00
   13   19   40      7.95      0.00
   15   19   40     -1.35      0.00
   17   19   40     -1.56      0.00
   19   19   40      4.86      0.00
    0   20   40     24.48      0.00
    2   20   40    -33.91      0.00
    4   20   40     12.02      0.00
    6   20   40      6.66      0.00
    8   20   40    -10.12      0.00
   10   20   40      1.50      0.00
   12   20   40     13.68      0.00
   14   20   40      2.59      0.00
   16   20   40     -4.55      0.00
   18   20   40     -1.35      0.00
   20   20   40      1.14      0.00
    1   21   40     -3.86      0.00
    3   21   40      4.09      0.00
    5   21   40     10.40      0.00
    7   21   40     19.05      0.00
    9   21   40     30.38      0.00
   11   21   40     -1.62      0.00
   13   21   40      4.71      0.00
   15   21   40     -6.82      0.00
   17   21   40     -4.89      0.00
   19   21   40     16.21      0.00
   21   21   40     10.88      0.00
    0   22   40      2.64      0.00
    2   22   40     11.76      0.00
    4   22   40     -2.22      0.00
    6   22   40    -18.34      0.00
    8   22   40    -10.56      0.00
   10   22   40    -10.79      0.00
   12   22   40      4.66      0.00
   14   22   40    -10.40      0.00
   16   22   40    -10.19      0.00
   18   22   40     -2.19      0.00
   20   22   40     16.80      0.00
   22   22   40      0.66      0.00
    1   23   40      4.23      0.00
    3   23   40     15.57      0.00
    5   23   40      6.54      0.00
    7   23   40     -1.76      0.00
    9   23   40      5.55      0.00
   11   23   40      5.96      0.00
   13   23   40      2.08      0.00
   15   23   40     17.98      0.00
   17   23   40     19.77      0.00
   19   23   40     -0.33      0.00
   21   23   40     -8.07      0.00
    0   24   40      0.45      0.00
    2   24   40    -20.25      0.00
    4   24   40     -5.94      0.00
    6   24   40     -2.76      0.00
    8   24   40    -17.42      0.00
   10   24   40     15.89      0.00
   12   24   40     -1.68      0.00
   14   24   40      9.96      0.00
   16   24   40     -0.79      0.00
   18   24   40    -14.84      0.00
   20   24   40     -0.42      0.00
    1   25   40     -1.96      0.00
    3   25   40      2.24      0.00
    5   25   40      2.08      0.00
    7   25   40      1.74      0.00
    9   25   40    -14.06      0.00
   11   25   40    -19.91      0.00
   13   25   40     -0.93      0.00
   15   25   40      0.09      0.00
   17   25   40      8.08      0.00
    0   26   40     19.13      0.00
    2   26   40      9.49      0.00
    4   26   40     20.50      0.00
    6   26   40      5.27      0.00
    8   26   40      6.62      0.00
   10   26   40      5.94      0.00
   12   26   40     10.46      0.00
   14   26   40     13.14      0.00
   16   26   40     -1.86      0.00
    1   27   40     -3.34      0.00
    3   27   40      7.10      0.00
    5   27   40     13.37      0.00
    7   27   40     -2.94      0.00
    9   27   40     -0.39      0.00
   11   27   40    -11.16      0.00
   13   27   40     -6.68      0.00
   15   27   40      2.76      0.00
    0   28   40      4.13      0.00
    2   28   40     -3.30      0.00
    4   28   40     15.50      0.00
    6   28   40    -10.91      0.00
    8   28   40      2.67      0.00
   10   28   40      0.31      0.00
   12   28   40     13.07      0.00
   14   28   40     -2.67      0.00
    1   29   40     10.04      0.00
    3   29   40    -10.18      0.00
    5   29   40    -12.16      0.00
    7   29   40     -6.09      0.00
    9   29   40     -1.66      0.00
   11   29   40     -1.39      0.00
    0   30   40     15.96      0.00
    2   30   40    -11.56      0.00
    4   30   40      9.64      0.00
    6   30   40      2.77      0.00
    8   30   40      3.77      0.00
    1   31   40     -3.34      0.00
    3   31   40     -8.38      0.00
   11   12   41     -3.86      0.00
    8   13   41     20.15      0.00
   10   13   41     -8.20      0.00
   12   13   41     -0.42      0.00
    7   14   41    -12.00      0.00
    9   14   41     17.58      0.00
   11   14   41     -0.39      0.00
   13   14   41     20.81      0.00
    2   15   41     13.41      0.00
    4   15   41     14.95      0.00
    6   15   41     17.88      0.00
    8   15   41     13.54      0.00
   10   15   41      9.20      0.00
   12   15   41      5.66      0.00
   14   15   41      0.97      0.00
    1   16   41     12.22      0.00
    3   16   41      0.13      0.00
    5   16   41     19.96      0.00
    7   16   41     -4.40      0.00
    9   16   41      3.59      0.00
   11   16   41     10.25      0.00
   13   16   41     -5.63      0.00
   15   16   41      1.91      0.00
    0   17   41     -2.06      0.00
    2   17   41      1.66      0.00
    4   17   41     22.80      0.00
    6   17   41     -6.29      0.00
    8   17   41     -7.41      0.00
   10   17   41     11.47      0.00
   12   17   41    -10.74      0.00
   14   17   41      6.21      0.00
   16   17   41     14.33      0.00
    1   18   41     14.50      0.00
    3   18   41    -10.04      0.00
    5   18   41    -13.35      0.00
    7   18   41      9.44      0.00
    9   18   41     -8.41      0.00
   11   18   41    -17.81      0.00
   13   18   41      6.05      0.00
   15   18   41    -10.67      0.00
   17   18   41      9.88      0.00
    0   19   41     10.99      0.00
    2   19   41    -18.00      0.00
    4   19   41      6.08      0.00
    6   19   41    -20.38      0.00
    8   19   41     21.71      0.00
   10   19   41     11.75      0.00
   12   19   41      0.71      0.00
   14   19   41    -14.05      0.00
   16   19   41      0.20      0.00
   18   19   41    -15.62      0.00
    1   20   41      7.87      0.00
    3   20   41      7.11      0.00
    5   20   41     -3.22      0.00
    7   20   41     -6.37      0.00
    9   20   41     20.13      0.00
   11   20   41     -8.78      0.00
   13   20   41      9.16      0.00
   15   20   41     -0.95      0.00
   17   20   41      6.40      0.00
   19   20   41      6.64      0.00
    0   21   41     20.71      0.00
    2   21   41      1.02      0.00
    4   21   41     -2.78      0.00
    6   21   41     -2.24      0.00
    8   21   41     -3.66      0.00
   10   21   41     -7.71      0.00
   12   21   41     15.58      0.00
   14   21   41    -16.27      0.00
   16   21   41      5.38      0.00
   18   21   41      3.65      0.00
   20   21   41     -6.88      0.00
    1   22   41     12.13      0.00
    3   22   41      2.31      0.00
    5   22   41      6.59      0.00
    7   22   41     -9.52      0.00
    9   22   41      3.54      0.00
   11   22   41     -6.64      0.00
   13   22   41      0.51      0.00
   15   22   41    -14.75      0.00
   17   22   41     -5.37      0.00
   19   22   41     -0.38      0.00
    0   23   41    -14.23      0.00
    2   23   41     -6.62      0.00
    4   23   41    -18.94      0.00
    6   23   41     18.47      0.00
    8   23   41    -15.36      0.00
   10   23   41     -8.90      0.00
   12   23   41      2.58      0.00
   14   23   41    -10.23      0.00
   16   23   41     -1.44      0.00
   18   23   41     -1.44      0.00
    1   24   41    -11.48      0.00
    3   24   41      5.10      0.00
    5   24   41      0.48      0.00
    7   24   41     11.81      0.00
    9   24   41      6.35      0.00
   11   24   41      4.35      0.00
   13   24   41     -0.51      0.00
   15   24   41     12.34      0.00
   17   24   41      0.59      0.00
    0   25   41     -6.87      0.00
    2   25   41     -0.47      0.00
    4   25   41      2.76      0.00
    6   25   41     -4.65      0.00
    8   25   41     10.15      0.00
   10   25   41    -15.63      0.00
   12   25   41     -0.06      0.00
   14   25   41      2.64      0.00
   16   25   41     -8.72      0.00
    1   26   41     -8.16      0.00
    3   26   41      3.77      0.00
    5   26   41      4.54      0.00
    7   26   41     -4.53      0.00
    9   26   41     -9.52      0.00
   11   26   41     -3.78      0.00
   13   26   41      9.41      0.00
    0   27   41     15.69      0.00
    2   27   41      7.47      0.00
    4   27   41    -12.48      0.00
    6   27   41     -3.90      0.00
    8   27   41     12.02      0.00
   10   27   41    -10.19      0.00
   12   27   41     10.73      0.00
    1   28   41    -13.86      0.00
    3   28   41     -7.65      0.00
    5   28   41     -0.13      0.00
    7   28   41     -3.31      0.00
    9   28   41      9.27      0.00
    0   29   41    -10.90      0.00
    2   29   41     -4.04      0.00
    4   29   41     11.44      0.00
    6   29   41      2.55      0.00
    9    9   42     44.56      0.00
    8   10   42    -39.72      0.00
   10   10   42     12.40      0.00
    7   11   42     37.24      0.00
    9   11   42    -27.81      0.00
   11   11   42     -9.23      0.00
    2   12   42      0.53      0.00
    4   12   42      9.23      0.00
    6   12   42      8.00      0.00
    8   12   42      2.25      0.00
   10   12   42      8.27      0.00
   12   12   42     14.47      0.00
    1   13   42    -21.42      0.00
    3   13   42    -35.78      0.00
    5   13   42     14.93      0.00
    7   13   42    -27.66      0.00
    9   13   42      3.14      0.00
   11   13   42      3.21      0.00
   13   13   42    -34.17      0.00
    0   14   42     -8.25      0.00
    2   14   42     55.20      0.00
    4   14   42     -0.35      0.00
    6   14   42     30.69      0.00
    8   14   42    -13.88      0.00
   10   14   42      2.94      0.00
   12   14   42     -8.59      0.00
   14   14   42     -6.13      0.00
    1   15   42     -4.55      0.00
    3   15   42    -28.20      0.00
    5   15   42    -43.97      0.00
    7   15   42      4.09      0.00
    9   15   42      3.15      0.00
   11   15   42     -6.31      0.00
   13   15   42      8.52      0.00
   15   15   42      9.81      0.00
    0   16   42     13.60      0.00
    2   16   42     -1.09      0.00
    4   16   42     -3.63      0.00
    6   16   42     -1.77      0.00
    8   16   42    -26.79      0.00
   10   16   42      6.40      0.00
   12   16   42      8.67      0.00
   14   16   42      3.06      0.00
   16   16   42     -2.01      0.00
    1   17   42    -10.81      0.00
    3   17   42      3.12      0.00
    5   17   42     -3.24      0.00
    7   17   42     -5.19      0.00
    9   17   42      3.17      0.00
   11   17   42     -4.98      0.00
   13   17   42    -13.96      0.00
   15   17   42     -2.92      0.00
   17   17   42     -8.43      0.00
    0   18   42    -15.03      0.00
    2   18   42     14.62      0.00
    4   18   42      0.56      0.00
    6   18   42    -14.74      0.00
    8   18   42      9.23      0.00
   10   18   42      0.02      0.00
   12   18   42      9.97      0.00
   14   18   42     -1.70      0.00
   16   18   42     11.39      0.00
   18   18   42    -15.98      0.00
    1   19   42     -1.10      0.00
    3   19   42      6.93      0.00
    5   19   42     -0.30      0.00
    7   19   42    -14.03      0.00
    9   19   42      1.79      0.00
   11   19   42      4.84      0.00
   13   19   42     20.43      0.00
   15   19   42     -6.66      0.00
   17   19   42      6.17      0.00
   19   19   42     -7.87      0.00
    0   20   42    -11.48      0.00
    2   20   42     -3.42      0.00
    4   20   42    -12.88      0.00
    6   20   42     10.32      0.00
    8   20   42     -3.84      0.00
   10   20   42    -13.14      0.00
   12   20   42      0.34      0.00
   14   20   42     -8.94      0.00
   16   20   42      5.24      0.00
   18   20   42      2.30      0.00
   20   20   42      6.98      0.00
    1   21   42      4.65      0.00
    3   21   42    -12.43      0.00
    5   21   42     -9.75      0.00
    7   21   42    -15.07      0.00
    9   21   42      3.80      0.00
   11   21   42     -5.14      0.00
   13   21   42     -6.96      0.00
   15   21   42      1.01      0.00
   17   21   42      5.52      0.00
   19   21   42     -6.29      0.00
    0   22   42    -27.89      0.00
    2   22   42     12.77      0.00
    4   22   42    -20.62      0.00
    6   22   42     16.05      0.00
    8   22   42     -5.82      0.00
   10   22   42    -16.70      0.00
   12   22   42     -4.18      0.00
   14   22   42     11.70      0.00
   16   22   42     -6.08      0.00
   18   22   42      9.13      0.00
    1   23   42     -2.46      0.00
    3   23   42     -0.03      0.00
    5   23   42    -15.61      0.00
    7   23   42      0.44      0.00
    9   23   42      1.00      0.00
   11   23   42     12.46      0.00
   13   23   42    -10.65      0.00
   15   23   42     -7.79      0.00
    0   24   42     -0.44      0.00
    2   24   42    -35.42      0.00
    4   24   42      0.51      0.00
    6   24   42     -1.62      0.00
    8   24   42     -5.97      0.00
   10   24   42      5.92      0.00
   12   24   42     -7.89      0.00
   14   24   42      1.59      0.00
    1   25   42      7.26      0.00
    3   25   42      9.96      0.00
    5   25   42     -1.48      0.00
    7   25   42     12.57      0.00
    9   25   42     -4.10      0.00
   11   25   42      5.64      0.00
   13   25   42     17.35      0.00
    0   26   42      3.90      0.00
    2   26   42      1.53      0.00
    4   26   42     -8.00      0.00
    6   26   42     -2.34      0.00
    8   26   42     -1.44      0.00
   10   26   42     -4.83      0.00
    1   27   42    -15.96      0.00
    3   27   42    -11.86      0.00
    5   27   42      8.37      0.00
    7   27   42     -4.51      0.00
    9   27   42      3.16      0.00
    0   28   42     10.27      0.00
    2   28   42     14.22      0.00
    4   28   42     -1.25      0.00
    2    7   43     -1.07      0.00
    4    7   43      4.65      0.00
    6    7   43     20.79      0.00
    3    8   43     32.79      0.00
    5    8   43    -18.51      0.00
    7    8   43     -6.14      0.00
    0    9   43    -35.27      0.00
    2    9   43    -27.68      0.00
    4    9   43     -7.60      0.00
    6    9   43    -10.41      0.00
    8    9   43      0.10      0.00
    1   10   43    -21.61      0.00
    3   10   43    -13.39      0.00
    5   10   43    -10.21      0.00
    7   10   43    -12.51      0.00
    9   10   43      2.78      0.00
    0   11   43     14.70      0.00
    2   11   43    -28.33      0.00
    4   11   43      5.39      0.00
    6   11   43      6.73      0.00
    8   11   43      1.98      0.00
   10   11   43      4.32      0.00
    1   12   43     29.21      0.00
    3   12   43      0.17      0.00
    5   12   43     20.06      0.00
    7   12   43     -9.73      0.00
    9   12   43    -36.69      0.00
   11   12   43      9.22      0.00
    0   13   43     -2.48      0.00
    2   13   43     -4.08      0.00
    4   13   43    -23.24      0.00
    6   13   43      8.35      0.00
    8   13   43     27.93      0.00
   10   13   43      6.85      0.00
   12   13   43      4.14      0.00
    1   14   43      7.94      0.00
    3   14   43     10.15      0.00
    5   14   43     -6.03      0.00
    7   14   43      1.31      0.00
    9   14   43     18.05      0.00
   11   14   43     -5.08      0.00
   13   14   43     -7.86      0.00
    0   15   43     -4.08      0.00
    2   15   43      2.37      0.00
    4   15   43     12.94      0.00
    6   15   43     -1.83      0.00
    8   15   43     11.98      0.00
   10   15   43      2.58      0.00
   12   15   43     -0.69      0.00
   14   15   43     13.42      0.00
    1   16   43    -17.08      0.00
    3   16   43      5.75      0.00
    5   16   43     -7.07      0.00
    7   16   43     -5.43      0.00
    9   16   43      9.75      0.00
   11   16   43     15.63      0.00
   13   16   43      3.11      0.00
   15   16   43     -4.89      0.00
    0   17   43     16.69      0.00
    2   17   43      6.94      0.00
    4   17   43      1.72      0.00
    6   17   43      9.16      0.00
    8   17   43      1.63      0.00
   10   17   43      3.80      0.00
   12   17   43     -9.47      0.00
   14   17   43      1.41      0.00
   16   17   43      0.79      0.00
    1   18   43     12.25      0.00
    3   18   43     -6.72      0.00
    5   18   43     14.51      0.00
    7   18   43     12.70      0.00
    9   18   43     -4.20      0.00
   11   18   43    -12.83      0.00
   13   18   43     -4.75      0.00
   15   18   43    -18.28      0.00
   17   18   43     -0.67      0.00
    0   19   43     18.09      0.00
    2   19   43      1.25      0.00
    4   19   43    -14.18      0.00
    6   19   43      2.77      0.00
    8   19   43    -18.55      0.00
   10   19   43      0.31      0.00
   12   19   43     22.15      0.00
   14   19   43      7.94      0.00
   16   19   43      3.60      0.00
   18   19   43      4.48      0.00
    1   20   43     -3.99      0.00
    3   20   43      8.46      0.00
    5   20   43     11.42      0.00
    7   20   43     -8.47      0.00
    9   20   43     12.51      0.00
   11   20   43     -4.69      0.00
   13   20   43      4.76      0.00
   15   20   43     -8.05      0.00
   17   20   43     -0.50      0.00
    0   21   43    -26.55      0.00
    2   21   43     12.77      0.00
    4   21   43     -7.97      0.00
    6   21   43     17.04      0.00
    8   21   43     -5.56      0.00
   10   21   43     18.41      0.00
   12   21   43      0.55      0.00
   14   21   43     21.05      0.00
   16   21   43    -12.94      0.00
    1   22   43      0.28      0.00
    3   22   43     12.64      0.00
    5   22   43      6.39      0.00
    7   22   43      9.42      0.00
    9   22   43      6.08      0.00
   11   22   43     -2.18      0.00
   13   22   43    -19.68      0.00
   15   22   43     -3.79      0.00
    0   23   43     16.74      0.00
    2   23   43      1.74      0.00
    4   23   43     -1.54      0.00
    6   23   43     -1.92      0.00
    8   23   43     -0.75      0.00
   10   23   43      5.91      0.00
   12   23   43    -11.41      0.00
   14   23   43     33.26      0.00
    1   24   43     -6.62      0.00
    3   24   43      8.97      0.00
    5   24   43     -2.43      0.00
    7   24   43     -3.02      0.00
    9   24   43    -23.57      0.00
   11   24   43      9.76      0.00
    0   25   43     31.23      0.00
    2   25   43     -9.24      0.00
    4   25   43      0.21      0.00
    6   25   43    -14.27      0.00
    8   25   43      5.93      0.00
   10   25   43     -7.48      0.00
    1   26   43      2.41      0.00
    3   26   43      4.71      0.00
    5   26   43     10.48      0.00
    7   26   43      6.80      0.00
    0   27   43    -15.63      0.00
    0    0   44     77.23      0.00
    1    1   44      1.04      0.00
    0    2   44     20.00      0.00
    2    2   44     40.79      0.00
    1    3   44    -44.33      0.00
    3    3   44     25.53      0.00
    0    4   44     -7.75      0.00
    2    4   44     31.41      0.00
    4    4   44     -6.85      0.00
    1    5   44     -6.72      0.00
    3    5   44     -6.54      0.00
    5    5   44     39.50      0.00
    0    6   44    -54.88      0.00
    2    6   44     14.82      0.00
    4    6   44    -15.08      0.00
    6    6   44     30.09      0.00
    1    7   44      3.36      0.00
    3    7   44    -15.02      0.00
    5    7   44     -3.65      0.00
    7    7   44    -33.36      0.00
    0    8   44    -33.25      0.00
    2    8   44      6.19      0.00
    4    8   44     32.61      0.00
    6    8   44     -1.01      0.00
    8    8   44     18.85      0.00
    1    9   44     17.77      0.00
    3    9   44     27.13      0.00
    5    9   44    -13.54      0.00
    7    9   44      6.62      0.00
    9    9   44     32.02      0.00
    0   10   44      3.30      0.00
    2   10   44     -5.87      0.00
    4   10   44    -13.91      0.00
    6   10   44    -21.83      0.00
    8   10   44     -6.40      0.00
   10   10   44     30.30      0.00
    1   11   44     -9.20      0.00
    3   11   44      7.98      0.00
    5   11   44      5.73      0.00
    7   11   44     20.62      0.00
    9   11   44    -17.01      0.00
   11   11   44    -29.40      0.00
    0   12   44     57.33      0.00
    2   12   44    -13.47      0.00
    4   12   44     10.81      0.00
    6   12   44     -0.67      0.00
    8   12   44     10.92      0.00
   10   12   44      3.92      0.00
   12   12   44      9.32      0.00
    1   13   44     -9.97      0.00
    3   13   44     15.35      0.00
    5   13   44      7.50      0.00
    7   13   44    -19.82      0.00
    9   13   44     -1.81      0.00
   11   13   44     -1.22      0.00
   13   13   44    -17.72      0.00
    0   14   44     -6.52      0.00
    2   14   44     -5.79      0.00
    4   14   44    -14.07      0.00
    6   14   44      4.32      0.00
    8   14   44      5.30      0.00
   10   14   44    -10.28      0.00
   12   14   44      3.99      0.00
   14   14   44      2.17      0.00
    1   15   44    -10.25      0.00
    3   15   44     -3.19      0.00
    5   15   44    -10.60      0.00
    7   15   44     -4.31      0.00
    9   15   44     -4.03      0.00
   11   15   44     -6.87      0.00
   13   15   44    -11.20      0.00
   15   15   44    -13.79      0.00
    0   16   44     41.41      0.00
    2   16   44      0.06      0.00
    4   16   44     31.70      0.00
    6   16   44     -2.07      0.00
    8   16   44      6.85      0.00
   10   16   44     -6.18      0.00
   12   16   44      5.94      0.00
   14   16   44     -3.49      0.00
   16   16   44    -18.95      0.00
    1   17   44    -14.83      0.00
    3   17   44    -19.31      0.00
    5   17   44     -3.05      0.00
    7   17   44     -6.54      0.00
    9   17   44     -5.82      0.00
   11   17   44    -12.63      0.00
   13   17   44      4.84      0.00
   15   17   44     13.23      0.00
   17   17   44      2.63      0.00
    0   18   44      4.94      0.00
    2   18   44    -15.78      0.00
    4   18   44    -10.88      0.00
    6   18   44    -10.06      0.00
    8   18   44     17.76      0.00
   10   18   44      4.54      0.00
   12   18   44    -14.08      0.00
   14   18   44    -12.74      0.00
   16   18   44      1.89      0.00
    1   19   44     -7.73      0.00
    3   19   44     -6.97      0.00
    5   19   44     18.40      0.00
    7   19   44     -1.05      0.00
    9   19   44     -3.45      0.00
   11   19   44     -7.52      0.00
   13   19   44      5.52      0.00
   15   19   44     -7.75      0.00
    0   20   44     -6.08      0.00
    2   20   44     -2.86      0.00
    4   20   44     -2.99      0.00
    6   20   44     -6.64      0.00
    8   20   44     -5.55      0.00
   10   20   44     14.50      0.00
   12   20   44      6.76      0.00
   14   20   44     -2.06      0.00
    1   21   44     12.89      0.00
    3   21   44      2.22      0.00
    5   21   44      6.48      0.00
    7   21   44     -0.44      0.00
    9   21   44     -6.20      0.00
   11   21   44     -9.08      0.00
   13   21   44     -7.78      0.00
    0   22   44      7.82      0.00
    2   22   44     17.92      0.00
    4   22   44      1.68      0.00
    6   22   44      3.79      0.00
    8   22   44      1.86      0.00
   10   22   44      5.34      0.00
   12   22   44     -6.17      0.00
    1   23   44     -4.35      0.00
    3   23   44     -4.14      0.00
    5   23   44     -7.91      0.00
    7   23   44     -8.65      0.00
    9   23   44     -5.72      0.00
    0   24   44     16.76      0.00
    2   24   44     -3.52      0.00
    4   24   44     16.67      0.00
    6   24   44      2.27      0.00
    8   24   44      8.91      0.00
    1   25   44      2.70      0.00
    3   25   44      3.09      0.00
    0    0    0      0.00      0.00
# SQUEEZE RESULTS (Version =  70722)
# Note: Data are Listed for all Voids in the P1 Unit Cell
# i.e. Centre of Gravity, Solvent Accessible Volume,
# Recovered number of Electrons in the Void and
# Details about the Squeezed Material
loop_
  _platon_squeeze_void_nr
  _platon_squeeze_void_average_x
  _platon_squeeze_void_average_y
  _platon_squeeze_void_average_z
  _platon_squeeze_void_volume
  _platon_squeeze_void_count_electrons
  _platon_squeeze_void_content
   1 -0.004 -0.008 -0.005     46561     20754 ' '
# Missing Reflections Below sin(th)/lambda = 0.25
loop_
  _platon_missing_refln_index_h
  _platon_missing_refln_index_k
  _platon_missing_refln_index_l
  _platon_missing_refln_theta
    0    2    6     3.855
    4    5    7     5.789
_platon_squeeze_void_probe_radius                  1.20
_platon_squeeze_details
)
TITL extra_map_SAC3_0d25_wFc_a.res in Im-3m
CELL   38.8730   38.8730   38.8730     90.00     90.00     90.00
SPGR Im-3m
# Solvent Accessible Volume =     46526
# Electrons Found in S.A.V. =     20493
# Note: Atoms in Void are Labelled as Cxxx and Qxxx for all Others
Q101 1.000 0.498 0.343 !       2.08 eA-3
Q102 0.500 0.305 0.000 !       2.00 eA-3
C103 1.000 1.002 0.242 !       1.83 eA-3
C104 0.836 0.164 0.164 !       1.55 eA-3
C105 0.892 0.102 0.002 !       1.42 eA-3
Q106 0.500 0.250 0.000 !       1.35 eA-3
C107 0.735 0.890 0.267 !       1.22 eA-3
C108 0.500 0.801 0.199 !       1.22 eA-3
C109 0.806 0.804 0.032 !       1.22 eA-3
C110 0.190 0.998 0.164 !       1.20 eA-3
C111 0.774 0.227-0.001 !       1.19 eA-3
C112 1.000 0.054 0.040 !       1.19 eA-3
C113 0.554 0.352 0.267 !       1.18 eA-3
C114 0.046 0.500 0.000 !       1.18 eA-3
C115 0.750 0.094 0.251 !       1.18 eA-3
C116 0.413 0.413 0.413 !       1.17 eA-3
C117 0.181 0.822 0.405 !       1.16 eA-3
C118 1.000 0.991 0.392 !       1.15 eA-3
C119 0.915 0.088 0.452 !       1.15 eA-3
Q120 0.369 0.736 0.366 !       1.14 eA-3
Q121 0.368 0.165 0.165 !       1.14 eA-3
C122 0.796 1.000 0.000 !       1.13 eA-3
C123 0.564 0.955 0.414 !       1.13 eA-3
C124 0.060 0.062 0.053 !       1.12 eA-3
C125 0.483 0.848 0.102 !       1.12 eA-3
C126 0.089 0.424 0.089 !       1.11 eA-3
C127 0.570 0.572 0.023 !       1.10 eA-3
C128 0.570 0.484 0.522 !       1.10 eA-3
C129 0.070 0.984 0.022 !       1.10 eA-3
C130 0.023 0.985 0.929 !       1.10 eA-3
C131 0.617 0.572 0.047 !       1.10 eA-3
C132 0.586 0.557 0.472 !       1.09 eA-3
C133 1.000 0.338 0.306 !       1.09 eA-3
C134 0.563 0.149 0.067 !       1.09 eA-3
C135 0.790 0.484 0.212 !       1.09 eA-3
C136 0.565 0.044 0.438 !       1.07 eA-3
C137 0.274 1.000 0.000 !       1.07 eA-3
Q138 0.505 0.150 0.310 !       1.07 eA-3
C139 0.688 0.951 0.148 !       1.07 eA-3
C140 0.949 0.070 0.070 !       1.06 eA-3
C141 0.460 0.861 0.140 !       1.06 eA-3
Q142 0.038 0.815 0.358 !       1.06 eA-3
C143 0.461 0.187 0.187 !       1.05 eA-3
C144 0.500 0.828 0.069 !       1.05 eA-3
C145 0.283 0.281 0.002 !       1.05 eA-3
C146 0.125 0.773-0.002 !       1.05 eA-3
C147 0.164 0.860 0.158 !       1.05 eA-3
C148 0.179 0.023 0.177 !       1.03 eA-3
C149 0.271 1.001 0.234 !       1.03 eA-3
C150 0.771 0.501 0.734 !       1.03 eA-3
C151 1.000 0.768 0.726 !       1.03 eA-3
C152 1.000 0.844-0.002 !       1.03 eA-3
C153 1.000 0.162 0.161 !       1.03 eA-3
C154 0.680 0.548 0.298 !       1.03 eA-3
C155 0.500 0.290 0.204 !       1.03 eA-3
C156 0.332 1.006 0.656 !       1.03 eA-3
C157 0.832 0.506 0.156 !       1.03 eA-3
C158 0.925 0.997 0.055 !       1.03 eA-3
C159 0.650 0.377 0.469 !       1.02 eA-3
C160 0.415 0.441 0.441 !       1.02 eA-3
C161 0.604 0.612 0.452 !       1.02 eA-3
Q162 0.286 0.529 0.171 !       1.02 eA-3
C163 0.810 0.055 0.055 !       1.01 eA-3
C164 0.127 0.156-0.005 !       1.01 eA-3
C165 0.696 0.070 0.204 !       1.00 eA-3
Q166 0.718 0.719 0.281 !       1.00 eA-3
C167 1.000 0.038 0.399 !       1.00 eA-3
C168 0.030 0.217 0.234 !       1.00 eA-3
C169 0.273 0.101 0.277 !       1.00 eA-3
C170 0.116 0.173 0.173 !       1.00 eA-3
C171 0.712 0.232 0.515 !       1.00 eA-3
C172 0.212 0.732 0.015 !       1.00 eA-3
C173 0.406 0.407 0.438 !       0.99 eA-3
C174 0.077 0.421 0.040 !       0.99 eA-3
C175 0.577 0.921 0.540 !       0.99 eA-3
C176 0.577 0.540 0.921 !       0.99 eA-3
C177 0.640 0.888 0.112 !       0.99 eA-3
C178 0.500 0.345 0.252 !       0.98 eA-3
C179 0.082 0.035 0.085 !       0.98 eA-3
C180 0.099 0.156-0.002 !       0.98 eA-3
C181 0.229 0.500 0.750 !       0.98 eA-3
C182 0.717 0.056 0.213 !       0.98 eA-3
C183 0.549 0.172 0.298 !       0.97 eA-3
C184 0.049 0.672 0.798 !       0.97 eA-3
C185 0.451 0.828 0.702 !       0.97 eA-3
C186 0.827 0.453 0.701 !       0.97 eA-3
C187 0.471 0.557 0.088 !       0.97 eA-3
C188 0.125 0.582 0.103 !       0.96 eA-3
C189 0.294 0.435 0.298 !       0.96 eA-3
C190 0.141 0.400 0.105 !       0.96 eA-3
C191 0.136 0.980 0.139 !       0.96 eA-3
C192 0.203 0.225 0.054 !       0.96 eA-3
C193 0.297 0.939 0.313 !       0.95 eA-3
C194 0.723 0.305 0.002 !       0.95 eA-3
C195 0.673 0.040 0.127 !       0.95 eA-3
C196 0.173 0.540 0.627 !       0.95 eA-3
C197 0.327 0.960 0.873 !       0.95 eA-3
C198 0.541 0.624 0.829 !       0.95 eA-3
C199 0.024 0.188 0.026 !       0.95 eA-3
)
;
_shelx_fab_checksum   38094
