# Supplementary material for: Dynamic three-dimensional structures of a metal–organic framework captured with femtosecond serial crystallography
Source: Nat Chem. 2024 Mar 25;16(5):693–9. doi: 10.1038/s41557-024-01460-w (PMC11087265; doi:10.1038/s41557-024-01460-w)
Supplement: Supplementary file 38 — Crystallographic structure factors for the vibrationally hot species; CCDC reference number 2308737. [file 41557_2024_1460_MOESM38_ESM.cif]

 
data_extraploted_map_hot
# start Validation Reply Form
_vrf_THETM01_extraploted_map_hot 
;
PROBLEM: The value of sine(theta_max)/wavelength is less than 0.575
RESPONSE: To prevent the intensities of the Bragg spots in the low-resolution 
region from exceeding the detector's saturation limit, the X-ray flux had to be 
limited. Consequently, the intensity of the Bragg spots in the high-resolution 
region was insufficient for detection, resulting in the limited resolution.
;
# end Validation Reply Form
 
_audit_creation_method            'SHELXL-2018/3'
_shelx_SHELXL_version_number      '2018/3'
_chemical_name_systematic         ?
_chemical_name_common             ?
_chemical_melting_point           ?
_chemical_formula_moiety          'C147 H72 Fe3 N12 O67 Zr12' 
_chemical_formula_sum
 'C147 H72 Fe3 N12 O67 Zr12' 
_chemical_formula_weight          4340.35

loop_
 _atom_type_symbol
 _atom_type_description
 _atom_type_scat_dispersion_real
 _atom_type_scat_dispersion_imag
 _atom_type_scat_source
 'C'  'C'   0.0051   0.0024
 'International Tables Vol C Tables 4.2.6.8 and 6.1.1.4'
 'H'  'H'   0.0000   0.0000
 'International Tables Vol C Tables 4.2.6.8 and 6.1.1.4'
 'N'  'N'   0.0096   0.0048
 'International Tables Vol C Tables 4.2.6.8 and 6.1.1.4'
 'O'  'O'   0.0160   0.0088
 'International Tables Vol C Tables 4.2.6.8 and 6.1.1.4'
 'Fe'  'Fe'   0.3561   1.1184
 'International Tables Vol C Tables 4.2.6.8 and 6.1.1.4'
 'Zr'  'Zr'  -1.4549   0.7529
 'International Tables Vol C Tables 4.2.6.8 and 6.1.1.4'
 
_space_group_crystal_system       cubic
_space_group_IT_number            229
_space_group_name_H-M_alt         'I m -3 m'
_space_group_name_Hall            '-I 4 2 3'
 
_shelx_space_group_comment
;
The symmetry employed for this shelxl refinement is uniquely defined
by the following loop, which should always be used as a source of
symmetry information in preference to the above space-group names.
They are only intended as comments.
;
 
loop_
 _space_group_symop_operation_xyz
 'x, y, z'
 '-x, -y, z'
 '-x, y, -z'
 'x, -y, -z'
 'z, x, y'
 'z, -x, -y'
 '-z, -x, y'
 '-z, x, -y'
 'y, z, x'
 '-y, z, -x'
 'y, -z, -x'
 '-y, -z, x'
 'y, x, -z'
 '-y, -x, -z'
 'y, -x, z'
 '-y, x, z'
 'x, z, -y'
 '-x, z, y'
 '-x, -z, -y'
 'x, -z, y'
 'z, y, -x'
 'z, -y, x'
 '-z, y, x'
 '-z, -y, -x'
 'x+1/2, y+1/2, z+1/2'
 '-x+1/2, -y+1/2, z+1/2'
 '-x+1/2, y+1/2, -z+1/2'
 'x+1/2, -y+1/2, -z+1/2'
 'z+1/2, x+1/2, y+1/2'
 'z+1/2, -x+1/2, -y+1/2'
 '-z+1/2, -x+1/2, y+1/2'
 '-z+1/2, x+1/2, -y+1/2'
 'y+1/2, z+1/2, x+1/2'
 '-y+1/2, z+1/2, -x+1/2'
 'y+1/2, -z+1/2, -x+1/2'
 '-y+1/2, -z+1/2, x+1/2'
 'y+1/2, x+1/2, -z+1/2'
 '-y+1/2, -x+1/2, -z+1/2'
 'y+1/2, -x+1/2, z+1/2'
 '-y+1/2, x+1/2, z+1/2'
 'x+1/2, z+1/2, -y+1/2'
 '-x+1/2, z+1/2, y+1/2'
 '-x+1/2, -z+1/2, -y+1/2'
 'x+1/2, -z+1/2, y+1/2'
 'z+1/2, y+1/2, -x+1/2'
 'z+1/2, -y+1/2, x+1/2'
 '-z+1/2, y+1/2, x+1/2'
 '-z+1/2, -y+1/2, -x+1/2'
 '-x, -y, -z'
 'x, y, -z'
 'x, -y, z'
 '-x, y, z'
 '-z, -x, -y'
 '-z, x, y'
 'z, x, -y'
 'z, -x, y'
 '-y, -z, -x'
 'y, -z, x'
 '-y, z, x'
 'y, z, -x'
 '-y, -x, z'
 'y, x, z'
 '-y, x, -z'
 'y, -x, -z'
 '-x, -z, y'
 'x, -z, -y'
 'x, z, y'
 '-x, z, -y'
 '-z, -y, x'
 '-z, y, -x'
 'z, -y, -x'
 'z, y, x'
 '-x+1/2, -y+1/2, -z+1/2'
 'x+1/2, y+1/2, -z+1/2'
 'x+1/2, -y+1/2, z+1/2'
 '-x+1/2, y+1/2, z+1/2'
 '-z+1/2, -x+1/2, -y+1/2'
 '-z+1/2, x+1/2, y+1/2'
 'z+1/2, x+1/2, -y+1/2'
 'z+1/2, -x+1/2, y+1/2'
 '-y+1/2, -z+1/2, -x+1/2'
 'y+1/2, -z+1/2, x+1/2'
 '-y+1/2, z+1/2, x+1/2'
 'y+1/2, z+1/2, -x+1/2'
 '-y+1/2, -x+1/2, z+1/2'
 'y+1/2, x+1/2, z+1/2'
 '-y+1/2, x+1/2, -z+1/2'
 'y+1/2, -x+1/2, -z+1/2'
 '-x+1/2, -z+1/2, y+1/2'
 'x+1/2, -z+1/2, -y+1/2'
 'x+1/2, z+1/2, y+1/2'
 '-x+1/2, z+1/2, -y+1/2'
 '-z+1/2, -y+1/2, x+1/2'
 '-z+1/2, y+1/2, -x+1/2'
 'z+1/2, -y+1/2, -x+1/2'
 'z+1/2, y+1/2, x+1/2'
 
_cell_length_a                    38.873(5)
_cell_length_b                    38.873(5)
_cell_length_c                    38.873(5)
_cell_angle_alpha                 90
_cell_angle_beta                  90
_cell_angle_gamma                 90
_cell_volume                      58743(20)
_cell_formula_units_Z             4
_cell_measurement_temperature     293(2)
_cell_measurement_reflns_used     3164417
_cell_measurement_theta_min       0.87
_cell_measurement_theta_max       27.90
 
_exptl_crystal_description        cubic
_exptl_crystal_colour             black
_exptl_crystal_density_meas       ?
_exptl_crystal_density_method     ?
_exptl_crystal_density_diffrn     0.491          
_exptl_crystal_F_000              8528
_exptl_transmission_factor_min    ?
_exptl_transmission_factor_max    ?
_exptl_crystal_size_max           ?
_exptl_crystal_size_mid           ?
_exptl_crystal_size_min           ?
_exptl_absorpt_coefficient_mu     0.448
_shelx_estimated_absorpt_T_min    ?
_shelx_estimated_absorpt_T_max    ?
_exptl_absorpt_correction_type    ?
_exptl_absorpt_correction_T_min   ?
_exptl_absorpt_correction_T_max   ?
_exptl_absorpt_process_details    ?
_exptl_absorpt_special_details    ?
_diffrn_ambient_temperature       293(2)
_diffrn_radiation_wavelength      0.82656
_diffrn_radiation_type           'synchrotron'
_diffrn_source                     'PAL-XFEL'
_diffrn_measurement_device_type   'SFX measurement MX-225HS'
_diffrn_measurement_method        'Fixed-target system'
_diffrn_detector_area_resol_mean  ?
_diffrn_reflns_number             4116
_diffrn_reflns_av_unetI/netI      0.0809
_diffrn_reflns_av_R_equivalents   0.0
_diffrn_reflns_limit_h_min        0
_diffrn_reflns_limit_h_max        24
_diffrn_reflns_limit_k_min        0
_diffrn_reflns_limit_k_max        30
_diffrn_reflns_limit_l_min        1
_diffrn_reflns_limit_l_max        43
_diffrn_reflns_theta_min          0.861
_diffrn_reflns_theta_max          27.718
_diffrn_reflns_theta_full         27.718
_diffrn_measured_fraction_theta_max   0.996
_diffrn_measured_fraction_theta_full  0.996
_diffrn_reflns_Laue_measured_fraction_max    0.996
_diffrn_reflns_Laue_measured_fraction_full   0.996
_diffrn_reflns_point_group_measured_fraction_max   0.996
_diffrn_reflns_point_group_measured_fraction_full  0.996
_reflns_number_total              4116
_reflns_number_gt                 2780
_reflns_threshold_expression      'I > 2\s(I)'
_reflns_Friedel_coverage          0.000
_reflns_Friedel_fraction_max      .
_reflns_Friedel_fraction_full     .
 
_reflns_special_details
;
 Reflections were merged by SHELXL according to the crystal
 class for the calculation of statistics and refinement.
 
 Structure factors included contributions from the .fab file.
 
 _reflns_Friedel_fraction is defined as the number of unique
 Friedel pairs measured divided by the number that would be
 possible theoretically, ignoring centric projections and
 systematic absences.
;
 
_computing_data_collection        ?
_computing_cell_refinement        ?
_computing_data_reduction         'CrystFEL (J. Appl. Cryst. 2012) and XPREP (Bruker, 2004)'
_computing_structure_solution     'SHELXT 2018/2 (Sheldrick, 2018)'
_computing_structure_refinement 'SHELXL-2018/3 (Sheldrick, 2018)'
_computing_molecular_graphics     ?
_computing_publication_material   ?
_refine_special_details           ?
_refine_ls_structure_factor_coef  Fsqd
_refine_ls_matrix_type            full
_refine_ls_weighting_scheme       calc
_refine_ls_weighting_details
'w=1/[\s^2^(Fo^2^)+(0.2000P)^2^] where P=(Fo^2^+2Fc^2^)/3'
_atom_sites_solution_primary      ?
_atom_sites_solution_secondary    ?
_atom_sites_solution_hydrogens    geom
_refine_ls_hydrogen_treatment     constr
_refine_ls_extinction_method      none
_refine_ls_extinction_coef        .
_refine_ls_number_reflns          4116
_refine_ls_number_parameters      130
_refine_ls_number_restraints      160
_refine_ls_R_factor_all           0.0910
_refine_ls_R_factor_gt            0.0774
_refine_ls_wR_factor_ref          0.3099
_refine_ls_wR_factor_gt           0.2538
_refine_ls_goodness_of_fit_ref    1.078
_refine_ls_restrained_S_all       1.082
_refine_ls_shift/su_max           0.000
_refine_ls_shift/su_mean          0.000
 
loop_
 _atom_site_label
 _atom_site_type_symbol
 _atom_site_fract_x
 _atom_site_fract_y
 _atom_site_fract_z
 _atom_site_U_iso_or_equiv
 _atom_site_adp_type
 _atom_site_occupancy
 _atom_site_site_symmetry_order  
 _atom_site_calc_flag
 _atom_site_refinement_flags_posn
 _atom_site_refinement_flags_adp
 _atom_site_refinement_flags_occupancy
 _atom_site_disorder_assembly
 _atom_site_disorder_group
O5 O 0.71749(12) 0.71749(12) 0.28251(12) 0.1150(18) Uani 1 6 d S TU P . .
C6 C 0.750000 0.83057(11) 0.33057(11) 0.192(4) Uani 1 2 d DS TU P . .
O6 O 0.72103(12) 0.81532(11) 0.32726(11) 0.197(2) Uani 1 1 d . U . . .
C7 C 0.750000 0.85898(10) 0.35898(10) 0.155(3) Uani 1 2 d DS TU P . .
C8 C 0.7797(2) 0.87641(15) 0.36558(15) 0.190(3) Uani 1 1 d D U . . .
H8 H 0.799271 0.870367 0.353269 0.228 Uiso 1 1 calc R U . . .
C9 C 0.7824(2) 0.90382(16) 0.39067(17) 0.205(3) Uani 1 1 d D U . . .
H9 H 0.802510 0.916326 0.394336 0.246 Uiso 1 1 calc R U . . .
C10 C 0.750000 0.90997(13) 0.40997(13) 0.194(4) Uani 1 2 d DS TU P . .
C11 C 0.750000 0.93677(9) 0.43677(9) 0.192(4) Uani 1 2 d DS TU P . .
C12 C 0.7507(2) 0.92632(11) 0.47209(10) 0.221(4) Uani 1 1 d D U . . .
C13 C 0.7512(3) 0.89127(11) 0.48124(14) 0.260(5) Uani 1 1 d D U . . .
H13 H 0.751471 0.872341 0.466611 0.312 Uiso 1 1 calc R U . . .
N14 N 0.7510(3) 0.94818(16) 0.500000 0.199(3) Uani 1 2 d DS TU P . .
Fe15 Fe 0.73240(10) 1.000000 0.500000 0.1550(16) Uani 0.5 4 d DS TU P . .
C16 C 0.6891(5) 1.000000 0.500000 0.159(8) Uani 0.5 4 d DS TU P . .
O17 O 0.6605(5) 1.000000 0.500000 0.172(6) Uani 0.5 4 d DS TU P . .
Zr1 Zr 0.71478(12) 0.77946(12) 0.28522(12) 0.1100(14) Uani 0.384(9) 2 d S TU P . 1
O3 O 0.6623(3) 0.7580(3) 0.2882(3) 0.171(5) Uani 0.384(9) 1 d . U P . 1
O1 O 0.7107(3) 0.7662(4) 0.2338(4) 0.118(4) Uani 0.384(9) 2 d S TU P . 1
Zr2 Zr 0.70161(12) 0.76611(12) 0.29839(12) 0.1403(13) Uani 0.616(9) 2 d S TU P . 2
O4 O 0.6486(3) 0.7436(3) 0.3062(4) 0.247(5) Uani 0.616(9) 1 d . U P . 2
O2 O 0.6835(3) 0.75274(17) 0.24726(17) 0.153(4) Uani 0.616(9) 2 d S TU P . 2
 
loop_
 _atom_site_aniso_label
 _atom_site_aniso_U_11
 _atom_site_aniso_U_22
 _atom_site_aniso_U_33
 _atom_site_aniso_U_23
 _atom_site_aniso_U_13
 _atom_site_aniso_U_12
O5 0.1150(18) 0.1150(18) 0.1150(18) -0.029(2) -0.029(2) 0.029(2)
C6 0.237(8) 0.169(4) 0.169(4) -0.097(5) -0.129(6) 0.129(6)
O6 0.210(4) 0.200(3) 0.181(3) -0.103(3) -0.101(3) 0.094(3)
C7 0.244(8) 0.111(2) 0.111(2) -0.041(3) -0.057(4) 0.057(4)
C8 0.296(7) 0.136(3) 0.139(4) -0.069(3) -0.029(4) 0.006(5)
C9 0.327(10) 0.127(3) 0.161(5) -0.036(4) -0.053(6) -0.009(5)
C10 0.384(14) 0.099(3) 0.099(3) -0.002(3) 0.015(4) -0.015(4)
C11 0.429(13) 0.0741(18) 0.0741(18) 0.001(2) -0.007(3) 0.007(3)
C12 0.508(12) 0.077(2) 0.079(2) -0.0073(18) 0.011(4) 0.007(4)
C13 0.608(16) 0.069(2) 0.102(3) 0.002(2) -0.036(5) -0.005(4)
N14 0.413(11) 0.114(4) 0.071(2) 0.000 0.000 -0.007(5)
Fe15 0.304(5) 0.0824(12) 0.0787(11) 0.000 0.000 0.000
C16 0.31(2) 0.089(9) 0.076(8) 0.000 0.000 0.000
O17 0.269(18) 0.097(7) 0.149(10) 0.000 0.000 0.000
Zr1 0.1131(15) 0.1039(18) 0.1131(15) -0.0377(14) -0.0342(15) 0.0377(14)
O3 0.144(8) 0.177(9) 0.192(9) -0.057(8) -0.097(8) 0.017(7)
O1 0.072(6) 0.141(6) 0.141(6) -0.031(9) -0.011(5) 0.011(5)
Zr2 0.1405(13) 0.1399(16) 0.1405(13) -0.0573(14) -0.0515(14) 0.0573(14)
O4 0.136(6) 0.257(10) 0.350(14) 0.063(9) 0.005(6) 0.086(6)
O2 0.159(8) 0.150(4) 0.150(4) -0.038(5) -0.059(5) 0.059(5)
 
_geom_special_details
;
 All esds (except the esd in the dihedral angle between two l.s. planes)
 are estimated using the full covariance matrix.  The cell esds are taken
 into account individually in the estimation of esds in distances, angles
 and torsion angles; correlations between esds in cell parameters are only
 used when they are defined by crystal symmetry.  An approximate (isotropic)
 treatment of cell esds is used for estimating esds involving l.s. planes.
;
 
loop_
 _geom_bond_atom_site_label_1
 _geom_bond_atom_site_label_2
 _geom_bond_distance
 _geom_bond_site_symmetry_2
 _geom_bond_publ_flag
O5 Zr2 2.082(2) . ?
O5 Zr2 2.082(2) 8_656 ?
O5 Zr2 2.082(2) 11_566 ?
O5 Zr1 2.414(6) 8_656 ?
O5 Zr1 2.414(6) 11_566 ?
O5 Zr1 2.414(6) . ?
C6 O6 1.279(5) . ?
C6 O6 1.279(5) 42_654 ?
C6 C7 1.562(8) . ?
O6 Zr1 2.162(4) . ?
O6 Zr2 2.343(5) . ?
C7 C8 1.362(7) . ?
C7 C8 1.362(7) 42_654 ?
C8 C9 1.449(7) . ?
C8 H8 0.9300 . ?
C9 C10 1.487(9) . ?
C9 H9 0.9300 . ?
C10 C11 1.473(9) . ?
C11 C12 1.432(5) . ?
C11 C12 1.432(5) 42_654 ?
C12 N14 1.378(5) . ?
C12 C13 1.408(6) . ?
C13 C13 1.459(11) 50_556 ?
C13 H13 0.9300 . ?
N14 Fe15 2.115(7) 89_664 ?
N14 Fe15 2.141(7) . ?
Fe15 Fe15 1.368(8) 89_664 ?
Fe15 C16 1.684(18) . ?
C16 O17 1.113(16) . ?
Zr1 O1 1.11(2) 80_564 ?
Zr1 O1 2.072(11) 11_566 ?
Zr1 O1 2.072(11) . ?
Zr1 O3 2.207(13) 70_656 ?
Zr1 O3 2.207(13) . ?
Zr1 Zr1 2.756(11) 80_564 ?
Zr1 Zr1 2.756(11) 83_654 ?
Zr1 Zr1 3.556(3) 8_656 ?
Zr1 Zr1 3.556(3) 11_566 ?
O1 O1 1.790(10) 80_564 ?
O1 O1 1.790(10) 83_654 ?
Zr2 O2 2.172(4) . ?
Zr2 O2 2.172(4) 11_566 ?
Zr2 O4 2.258(12) 70_656 ?
Zr2 O4 2.258(12) . ?
Zr2 Zr2 3.546(3) 8_656 ?
Zr2 Zr2 3.546(3) 11_566 ?
 
loop_
 _geom_angle_atom_site_label_1
 _geom_angle_atom_site_label_2
 _geom_angle_atom_site_label_3
 _geom_angle
 _geom_angle_site_symmetry_1
 _geom_angle_site_symmetry_3
 _geom_angle_publ_flag
Zr2 O5 Zr2 116.77(18) . 8_656 ?
Zr2 O5 Zr1 108.8(3) . 8_656 ?
Zr2 O5 Zr1 21.26(9) 8_656 8_656 ?
Zr2 O5 Zr1 108.8(3) 11_566 8_656 ?
Zr2 O5 Zr1 108.8(3) . 11_566 ?
Zr2 O5 Zr1 108.8(3) 8_656 11_566 ?
Zr2 O5 Zr1 21.26(9) 11_566 11_566 ?
Zr1 O5 Zr1 94.9(3) 8_656 11_566 ?
Zr1 O5 Zr1 94.9(3) 8_656 . ?
Zr1 O5 Zr1 94.9(3) 11_566 . ?
O6 C6 O6 133.0(6) . 42_654 ?
O6 C6 C7 113.5(3) . . ?
O6 C6 C7 113.5(3) 42_654 . ?
C6 O6 Zr1 118.3(4) . . ?
C6 O6 Zr2 135.2(4) . . ?
C8 C7 C8 122.0(7) . 42_654 ?
C8 C7 C6 119.0(3) . . ?
C8 C7 C6 119.0(3) 42_654 . ?
C7 C8 C9 123.8(7) . . ?
C7 C8 H8 118.1 . . ?
C9 C8 H8 118.1 . . ?
C8 C9 C10 113.3(8) . . ?
C8 C9 H9 123.4 . . ?
C10 C9 H9 123.4 . . ?
C11 C10 C9 118.1(4) . 42_654 ?
C11 C10 C9 118.1(4) . . ?
C9 C10 C9 123.9(8) 42_654 . ?
C12 C11 C12 123.0(5) . 42_654 ?
C12 C11 C10 118.5(3) . . ?
C12 C11 C10 118.5(3) 42_654 . ?
N14 C12 C13 113.4(4) . . ?
N14 C12 C11 125.5(4) . . ?
C13 C12 C11 121.1(4) . . ?
C12 C13 C13 104.6(3) . 50_556 ?
C12 C13 H13 127.7 . . ?
C13 C13 H13 127.7 50_556 . ?
C12 N14 C12 103.9(5) 50_556 . ?
C12 N14 Fe15 126.2(3) 50_556 89_664 ?
C12 N14 Fe15 126.2(3) . 89_664 ?
C12 N14 Fe15 125.2(4) 50_556 . ?
C12 N14 Fe15 125.2(4) . . ?
Fe15 N14 Fe15 37.5(2) 89_664 . ?
Fe15 Fe15 C16 180.0 89_664 . ?
Fe15 Fe15 N14 72.3(3) 89_664 43_666 ?
C16 Fe15 N14 107.7(3) . 43_666 ?
Fe15 Fe15 N14 72.3(3) 89_664 89_664 ?
C16 Fe15 N14 107.7(3) . 89_664 ?
N14 Fe15 N14 144.5(6) 43_666 89_664 ?
Fe15 Fe15 N14 70.2(3) 89_664 . ?
C16 Fe15 N14 109.8(3) . . ?
N14 Fe15 N14 84.09(7) 43_666 . ?
N14 Fe15 N14 84.09(7) 89_664 . ?
Fe15 Fe15 N14 70.2(3) 89_664 51_575 ?
C16 Fe15 N14 109.8(3) . 51_575 ?
N14 Fe15 N14 84.09(7) 43_666 51_575 ?
N14 Fe15 N14 84.09(7) 89_664 51_575 ?
N14 Fe15 N14 140.4(6) . 51_575 ?
O17 C16 Fe15 180.0 . . ?
O1 Zr1 O1 59.7(5) 80_564 11_566 ?
O1 Zr1 O1 59.7(5) 80_564 . ?
O1 Zr1 O1 95.0(5) 11_566 . ?
O1 Zr1 O6 101.8(5) 80_564 70_656 ?
O1 Zr1 O6 154.0(6) 11_566 70_656 ?
O1 Zr1 O6 89.6(3) . 70_656 ?
O1 Zr1 O6 101.8(5) 80_564 . ?
O1 Zr1 O6 89.6(3) 11_566 . ?
O1 Zr1 O6 154.0(6) . . ?
O6 Zr1 O6 75.75(19) 70_656 . ?
O1 Zr1 O3 141.2(3) 80_564 70_656 ?
O1 Zr1 O3 83.5(5) 11_566 70_656 ?
O1 Zr1 O3 142.6(6) . 70_656 ?
O6 Zr1 O3 107.9(4) 70_656 70_656 ?
O6 Zr1 O3 63.3(4) . 70_656 ?
O1 Zr1 O3 141.2(3) 80_564 . ?
O1 Zr1 O3 142.6(6) 11_566 . ?
O1 Zr1 O3 83.5(5) . . ?
O6 Zr1 O3 63.3(4) 70_656 . ?
O6 Zr1 O3 107.9(4) . . ?
O3 Zr1 O3 76.1(7) 70_656 . ?
O1 Zr1 O5 106.6(5) 80_564 . ?
O1 Zr1 O5 73.4(5) 11_566 . ?
O1 Zr1 O5 73.4(5) . . ?
O6 Zr1 O5 132.2(3) 70_656 . ?
O6 Zr1 O5 132.2(3) . . ?
O3 Zr1 O5 70.5(4) 70_656 . ?
O3 Zr1 O5 70.5(4) . . ?
O1 Zr1 Zr1 42.2(2) 80_564 80_564 ?
O1 Zr1 Zr1 21.1(5) 11_566 80_564 ?
O1 Zr1 Zr1 91.0(4) . 80_564 ?
O6 Zr1 Zr1 133.6(4) 70_656 80_564 ?
O6 Zr1 Zr1 84.12(18) . 80_564 ?
O3 Zr1 Zr1 99.1(4) 70_656 80_564 ?
O3 Zr1 Zr1 162.4(4) . 80_564 ?
O5 Zr1 Zr1 91.96(13) . 80_564 ?
O1 Zr1 Zr1 42.2(3) 80_564 83_654 ?
O1 Zr1 Zr1 91.0(4) 11_566 83_654 ?
O1 Zr1 Zr1 21.1(5) . 83_654 ?
O6 Zr1 Zr1 84.12(18) 70_656 83_654 ?
O6 Zr1 Zr1 133.6(4) . 83_654 ?
O3 Zr1 Zr1 162.4(4) 70_656 83_654 ?
O3 Zr1 Zr1 99.1(4) . 83_654 ?
O5 Zr1 Zr1 91.96(13) . 83_654 ?
Zr1 Zr1 Zr1 80.3(4) 80_564 83_654 ?
O1 Zr1 Zr1 77.0(4) 80_564 8_656 ?
O1 Zr1 Zr1 83.1(3) 11_566 8_656 ?
O1 Zr1 Zr1 30.9(5) . 8_656 ?
O6 Zr1 Zr1 112.13(10) 70_656 8_656 ?
O6 Zr1 Zr1 172.12(10) . 8_656 ?
O3 Zr1 Zr1 112.7(3) 70_656 8_656 ?
O3 Zr1 Zr1 76.7(3) . 8_656 ?
O5 Zr1 Zr1 42.56(15) . 8_656 ?
Zr1 Zr1 Zr1 89.996(1) 80_564 8_656 ?
Zr1 Zr1 Zr1 49.83(19) 83_654 8_656 ?
O1 Zr1 Zr1 77.0(4) 80_564 11_566 ?
O1 Zr1 Zr1 30.9(5) 11_566 11_566 ?
O1 Zr1 Zr1 83.1(3) . 11_566 ?
O6 Zr1 Zr1 172.13(10) 70_656 11_566 ?
O6 Zr1 Zr1 112.12(10) . 11_566 ?
O3 Zr1 Zr1 76.7(3) 70_656 11_566 ?
O3 Zr1 Zr1 112.7(3) . 11_566 ?
O5 Zr1 Zr1 42.56(15) . 11_566 ?
Zr1 Zr1 Zr1 49.83(19) 80_564 11_566 ?
Zr1 Zr1 Zr1 89.996(1) 83_654 11_566 ?
Zr1 Zr1 Zr1 60.0 8_656 11_566 ?
Zr1 O1 O1 87.9(12) 83_654 80_564 ?
Zr1 O1 O1 87.9(12) 83_654 83_654 ?
O1 O1 O1 117.1(7) 80_564 83_654 ?
Zr1 O1 Zr1 116.7(5) 83_654 8_656 ?
O1 O1 Zr1 128.3(7) 80_564 8_656 ?
O1 O1 Zr1 32.4(8) 83_654 8_656 ?
Zr1 O1 Zr1 116.7(5) 83_654 . ?
O1 O1 Zr1 32.4(8) 80_564 . ?
O1 O1 Zr1 128.3(7) 83_654 . ?
Zr1 O1 Zr1 118.2(10) 8_656 . ?
O5 Zr2 O2 66.92(16) . . ?
O5 Zr2 O2 66.92(16) . 11_566 ?
O2 Zr2 O2 122.5(4) . 11_566 ?
O5 Zr2 O4 87.7(4) . 70_656 ?
O2 Zr2 O4 134.3(5) . 70_656 ?
O2 Zr2 O4 74.6(5) 11_566 70_656 ?
O5 Zr2 O4 87.7(4) . . ?
O2 Zr2 O4 74.6(5) . . ?
O2 Zr2 O4 134.3(5) 11_566 . ?
O4 Zr2 O4 66.8(7) 70_656 . ?
O5 Zr2 O6 141.99(17) . 70_656 ?
O2 Zr2 O6 75.22(19) . 70_656 ?
O2 Zr2 O6 137.6(4) 11_566 70_656 ?
O4 Zr2 O6 123.0(4) 70_656 70_656 ?
O4 Zr2 O6 85.5(3) . 70_656 ?
O5 Zr2 O6 141.98(17) . . ?
O2 Zr2 O6 137.6(4) . . ?
O2 Zr2 O6 75.22(19) 11_566 . ?
O4 Zr2 O6 85.5(3) 70_656 . ?
O4 Zr2 O6 123.0(4) . . ?
O6 Zr2 O6 69.0(2) 70_656 . ?
O5 Zr2 Zr2 31.62(9) . 8_656 ?
O2 Zr2 Zr2 35.30(16) . 8_656 ?
O2 Zr2 Zr2 93.47(15) 11_566 8_656 ?
O4 Zr2 Zr2 111.8(3) 70_656 8_656 ?
O4 Zr2 Zr2 79.7(4) . 8_656 ?
O6 Zr2 Zr2 110.47(10) 70_656 8_656 ?
O6 Zr2 Zr2 156.4(2) . 8_656 ?
O5 Zr2 Zr2 31.62(9) . 11_566 ?
O6 Zr2 Zr2 156.4(2) 70_656 11_566 ?
O6 Zr2 Zr2 110.46(10) . 11_566 ?
Zr2 O2 Zr2 109.4(3) . 8_656 ?
 
loop_
 _geom_torsion_atom_site_label_1
 _geom_torsion_atom_site_label_2
 _geom_torsion_atom_site_label_3
 _geom_torsion_atom_site_label_4
 _geom_torsion
 _geom_torsion_site_symmetry_1
 _geom_torsion_site_symmetry_2
 _geom_torsion_site_symmetry_3
 _geom_torsion_site_symmetry_4
 _geom_torsion_publ_flag
O6 C6 O6 Zr1 -7.0(2) 42_654 . . . ?
C7 C6 O6 Zr1 173.0(2) . . . . ?
O6 C6 O6 Zr2 11.4(3) 42_654 . . . ?
C7 C6 O6 Zr2 -168.6(3) . . . . ?
O6 C6 C7 C8 178.2(4) . . . . ?
O6 C6 C7 C8 -1.8(4) 42_654 . . . ?
O6 C6 C7 C8 -1.8(4) . . . 42_654 ?
O6 C6 C7 C8 178.2(4) 42_654 . . 42_654 ?
C8 C7 C8 C9 -1.7(5) 42_654 . . . ?
C6 C7 C8 C9 178.3(5) . . . . ?
C7 C8 C9 C10 3.0(8) . . . . ?
C8 C9 C10 C11 178.6(4) . . . . ?
C8 C9 C10 C9 -1.4(4) . . . 42_654 ?
C9 C10 C11 C12 75.2(5) 42_654 . . . ?
C9 C10 C11 C12 -104.8(5) . . . . ?
C9 C10 C11 C12 -104.8(5) 42_654 . . 42_654 ?
C9 C10 C11 C12 75.2(5) . . . 42_654 ?
C12 C11 C12 N14 -0.5(7) 42_654 . . . ?
C10 C11 C12 N14 179.5(7) . . . . ?
C12 C11 C12 C13 179.8(10) 42_654 . . . ?
C10 C11 C12 C13 -0.3(10) . . . . ?
N14 C12 C13 C13 1.2(8) . . . 50_556 ?
C11 C12 C13 C13 -179.1(6) . . . 50_556 ?
C13 C12 N14 C12 -1.9(12) . . . 50_556 ?
C11 C12 N14 C12 178.4(4) . . . 50_556 ?
C13 C12 N14 Fe15 157.1(8) . . . 89_664 ?
C11 C12 N14 Fe15 -22.6(12) . . . 89_664 ?
C13 C12 N14 Fe15 -156.2(8) . . . . ?
C11 C12 N14 Fe15 24.0(12) . . . . ?
 
_refine_diff_density_max    0.696
_refine_diff_density_min   -0.240
_refine_diff_density_rms    0.046

_shelx_res_file
;
TITL extra_map_SAC1_1_wFc_a.res in Im-3m
    extra_map_SAC1_1_wFc_a_sq.res
    created by SHELXL-2018/3 at 17:42:37 on 15-Nov-2023
REM Old TITL extra_map_SAC1_1_wFc in Im-3m
REM SHELXT solution in Im-3m: R1 0.540, Rweak 0.216, Alpha 0.120
REM <I/s>   0.000 for    0 systematic absences,  Orientation as input
REM Formula found by SHELXT:  C78 N21 O14 Fe3 Zr6

CELL  0.82656  38.8733  38.8733  38.8733   90.000   90.000   90.000
ZERR    4.000   0.0045   0.0045   0.0045    0.000    0.000    0.000
LATT  2
SYMM -X, -Y, Z
SYMM -X, Y, -Z
SYMM X, -Y, -Z
SYMM Z, X, Y
SYMM Z, -X, -Y
SYMM -Z, -X, Y
SYMM -Z, X, -Y
SYMM Y, Z, X
SYMM -Y, Z, -X
SYMM Y, -Z, -X
SYMM -Y, -Z, X
SYMM Y, X, -Z
SYMM -Y, -X, -Z
SYMM Y, -X, Z
SYMM -Y, X, Z
SYMM X, Z, -Y
SYMM -X, Z, Y
SYMM -X, -Z, -Y
SYMM X, -Z, Y
SYMM Z, Y, -X
SYMM Z, -Y, X
SYMM -Z, Y, X
SYMM -Z, -Y, -X
SFAC C H N O FE ZR
DISP $C  0.00511  0.00239 15.74444!source kissel
DISP $H -0.00002  0.00000  0.66615!source kissel
DISP $N  0.00955  0.00480 28.17579!source kissel
DISP $O  0.01604  0.00875 47.81841!source kissel
DISP $Fe  0.35610  1.11842 5271.23871!source kissel
DISP $Zr -1.45491  0.75288 3671.72661!source kissel
UNIT 588 288 48 268 12 48
ACTA
L.S. 5 0  201
BOND $H
FMAP 2
PLAN 20
DFIX 1.71 0.02 Fe15 C16
DFIX 1.1 0.02 C16 O17
FLAT C6 C7 C8 C9 C10 C11
DFIX 1.39 C7 C8 C8 C9 C9 C10
DFIX 1.51 C6 C7 C10 C11
FLAT C11 C12 C13 N14
DFIX 1.38 C12 C13 C12 N14
SIMU 0.05
DELU 0.05
ISOR 0.02 O6
ABIN
LIST 4
WGHT    0.200000
FVAR       0.05745   0.38413
O5    4    0.717486    0.717486    0.282514    10.16667    0.11499    0.11499 =
         0.11499   -0.02910   -0.02910    0.02910
C6    1    0.750000    0.830567    0.330567    10.50000    0.23713    0.16938 =
         0.16938   -0.09670   -0.12902    0.12902
O6    4    0.721026    0.815321    0.327259    11.00000    0.20967    0.19990 =
         0.18115   -0.10284   -0.10100    0.09413
C7    1    0.750000    0.858981    0.358981    10.50000    0.24412    0.11114 =
         0.11114   -0.04064   -0.05739    0.05739
C8    1    0.779668    0.876411    0.365579    11.00000    0.29572    0.13591 =
         0.13895   -0.06913   -0.02896    0.00644
AFIX  43
H8    2    0.799271    0.870367    0.353269    11.00000   -1.20000
AFIX   0
C9    1    0.782444    0.903825    0.390669    11.00000    0.32692    0.12662 =
         0.16124   -0.03636   -0.05275   -0.00871
AFIX  43
H9    2    0.802510    0.916326    0.394336    11.00000   -1.20000
AFIX   0
C10   1    0.750000    0.909974    0.409974    10.50000    0.38396    0.09934 =
         0.09934   -0.00206    0.01505   -0.01505
C11   1    0.750000    0.936771    0.436771    10.50000    0.42861    0.07412 =
         0.07412    0.00109   -0.00658    0.00658
C12   1    0.750675    0.926322    0.472090    11.00000    0.50793    0.07714 =
         0.07857   -0.00729    0.01065    0.00728
C13   1    0.751191    0.891272    0.481236    11.00000    0.60772    0.06901 =
         0.10236    0.00202   -0.03597   -0.00487
AFIX  43
H13   2    0.751471    0.872341    0.466611    11.00000   -1.20000
AFIX   0
N14   3    0.751032    0.948182    0.500000    10.50000    0.41316    0.11374 =
         0.07105    0.00000    0.00000   -0.00691
FE15  5    0.732401    1.000000    0.500000    10.12500    0.30393    0.08237 =
         0.07869    0.00000    0.00000    0.00000
C16   1    0.689072    1.000000    0.500000    10.12500    0.31211    0.08949 =
         0.07612    0.00000    0.00000    0.00000
O17   4    0.660451    1.000000    0.500000    10.12500    0.26887    0.09652 =
         0.14926    0.00000    0.00000    0.00000
CONF
MERG 2
PART 1
ZR1   6    0.714780    0.779457    0.285220    20.50000    0.11306    0.10388 =
         0.11306   -0.03771   -0.03417    0.03771
O3    4    0.662294    0.758001    0.288221    21.00000    0.14396    0.17713 =
         0.19171   -0.05738   -0.09666    0.01721
O1    4    0.710680    0.766245    0.233755    20.50000    0.07232    0.14083 =
         0.14083   -0.03133   -0.01115    0.01115
PART 0
PART 2
ZR2   6    0.701610    0.766106    0.298390   -20.50000    0.14049    0.13990 =
         0.14049   -0.05727   -0.05152    0.05727
O4    4    0.648606    0.743649    0.306190   -21.00000    0.13562    0.25699 =
         0.34983    0.06277    0.00543    0.08631
O2    4    0.683463    0.752744    0.247256   -20.50000    0.15917    0.14956 =
         0.14956   -0.03841   -0.05851    0.05851
PART 0
CONF
MERG 2

HKLF 4


REM  extra_map_SAC1_1_wFc_a.res in Im-3m
REM wR2 = 0.3099, GooF = S = 1.078, Restrained GooF = 1.082 for all data
REM R1 = 0.0774 for 2780 Fo > 4sig(Fo) and 0.0910 for all 4116 data
REM 130 parameters refined using 160 restraints

END

WGHT      0.1572      3.1739

REM Highest difference peak  0.696,  deepest hole -0.240,  1-sigma level  0.046
Q1    1   0.7500  1.0000  0.5000  10.12500  0.05    0.70
Q2    1   0.7123  0.7123  0.2877  10.16667  0.05    0.64
Q3    1   0.7500  0.7500  0.2500  10.08333  0.05    0.47
Q4    1   0.7076  0.7733  0.2924  10.50000  0.05    0.47
Q5    1   0.7433  0.7433  0.2567  10.16667  0.05    0.47
Q6    1   0.7197  0.7862  0.2803  10.50000  0.05    0.44
Q7    1   0.6227  0.7155  0.2845  10.50000  0.05    0.36
Q8    1   0.6921  0.7478  0.3079  10.50000  0.05    0.34
Q9    1   0.6823  0.7434  0.3177  10.50000  0.05    0.32
Q10   1   0.6793  0.7407  0.2593  10.50000  0.05    0.27
Q11   1   0.6304  0.7459  0.3284  11.00000  0.05    0.25
Q12   1   0.6510  0.7403  0.3429  11.00000  0.05    0.23
Q13   1   0.7330  0.9119  0.4134  11.00000  0.05    0.20
Q14   1   0.7387  0.9115  0.4111  11.00000  0.05    0.19
Q15   1   0.7500  0.8191  0.3191  10.50000  0.05    0.19
Q16   1   0.6583  0.7152  0.2848  10.50000  0.05    0.18
Q17   1   0.6434  0.7893  0.2863  11.00000  0.05    0.18
Q18   1   0.6611  0.7241  0.2870  11.00000  0.05    0.17
Q19   1   0.5000  0.5000  0.5000  10.02083  0.05    0.17
Q20   1   0.7207  0.8896  0.5000  10.50000  0.05    0.17
;
_shelx_res_checksum   64919

_shelx_hkl_file
;
   1   1   0  114.62   47.47
   2   0   0 8748.49  350.34
   2   1   1  333.72   22.02
   2   2   0 9999.00  280.31
   2   2   2 8117.85  649.64
   3   1   0  242.35   11.53
   3   2   1  110.33   10.85
   3   3   0  207.46   19.86
   3   3   2  268.27   24.69
   4   0   0 9159.17  318.40
   4   1   1  222.96   18.38
   4   2   0 3256.29  135.05
   4   2   2 3037.58  217.16
   4   3   1   64.41    3.78
   4   3   3   71.94   23.28
   4   4   0 1844.10  161.36
   4   4   2  709.29   71.36
   4   4   4 3880.69  285.71
   5   1   0  136.53   16.33
   5   2   1   20.40    3.50
   5   3   0    8.65    5.33
   5   3   2  126.22    4.04
   5   4   1  120.53    3.60
   5   4   3   17.23    6.85
   5   5   0  270.93   31.93
   5   5   2  447.40   31.03
   5   5   4   34.89    2.88
   6   0   0 3073.73  210.31
   6   1   1  516.24   30.56
   6   2   2  820.44   66.07
   6   3   1    8.87    3.75
   6   3   3  115.52    4.79
   6   4   0   76.77   15.86
   6   4   2  131.48   12.65
   6   4   4  313.14   31.97
   6   5   1  134.84    7.57
   6   5   3  343.20   11.50
   6   5   5  224.55   27.79
   6   6   0  437.56   50.82
   6   6   2    1.77    4.69
   6   6   4  726.44   79.11
   6   6   6 1449.14  132.13
   7   1   0   16.51    8.11
   7   2   1    4.22    0.65
   7   3   0   12.72    2.85
   7   3   2   14.81    0.94
   7   4   1    0.04    0.18
   7   4   3  101.50    6.31
   7   5   0  183.31   15.03
   7   5   2  103.80   11.03
   7   6   1   11.17    3.71
   7   6   3  585.16   44.62
   7   6   5  386.02   16.58
   7   7   0  920.46   69.38
   7   7   2  779.71   64.55
   7   7   4  452.37   32.15
   7   7   6   44.69    2.52
   8   0   0  821.20   75.62
   8   1   1  594.27   25.19
   8   2   0  881.28   58.03
   8   2   2  313.97   33.09
   8   3   1   77.67    3.89
   8   3   3   36.55   12.94
   8   4   0  358.05   45.67
   8   4   2  954.56  106.58
   8   4   4  217.19   29.01
   8   5   1  269.06    5.84
   8   5   3  274.21   10.27
   8   5   5  207.57   20.29
   8   6   0  152.28   23.50
   8   6   2  324.02   48.69
   8   6   4    0.14    0.32
   8   6   6  213.73   26.02
   8   7   1   69.96    4.25
   8   7   3  390.60   21.05
   8   7   5  513.79   64.80
   8   7   7  436.98   45.52
   8   8   0  208.00   23.97
   8   8   2  190.23   21.27
   8   8   4  240.55   25.84
   8   8   6  548.75   58.17
   8   8   8  822.28   63.62
   9   1   0  117.39   11.35
   9   2   1   88.77    9.95
   9   3   0  188.11    2.49
   9   3   2   84.20    1.87
   9   4   1  190.99    7.28
   9   4   3   29.09    9.95
   9   5   0  117.14   16.54
   9   5   2    9.77    4.83
   9   5   4   20.58    1.12
   9   6   1   20.83    2.81
   9   6   3  127.59    3.57
   9   6   5  182.52    9.37
   9   7   0  267.80   18.35
   9   7   2  178.09    9.34
   9   7   4   73.64    5.55
   9   7   6   81.42    1.69
   9   8   1    9.01    0.97
   9   8   3  298.76   30.17
   9   8   5  298.83   21.37
   9   8   7  342.70   19.54
   9   9   0 1146.34   83.01
   9   9   2 1054.04   46.57
   9   9   4  605.59   44.48
   9   9   6  158.34   10.74
   9   9   8   44.48    3.21
  10   0   0 1162.42  102.51
  10   1   1  134.94   11.17
  10   2   0 1661.54  105.35
  10   2   2    1.91    2.16
  10   3   1  122.87    7.06
  10   3   3   71.69    5.69
  10   4   0 1333.69   96.74
  10   4   2  530.91   37.48
  10   4   4  580.97   57.27
  10   5   1   76.52    2.41
  10   5   3  229.38   10.13
  10   5   5  339.42   25.70
  10   6   0  638.28   57.99
  10   6   2  270.00   20.18
  10   6   4   35.29    7.42
  10   6   6   55.61    3.42
  10   7   1   49.34    2.96
  10   7   3  310.36   16.18
  10   7   5  326.15   16.11
  10   7   7  127.05    8.43
  10   8   0  293.60   33.77
  10   8   2   86.07   12.15
  10   8   4   12.07    2.70
  10   8   6   13.88    5.73
  10   8   8  156.61   13.66
  10   9   1   22.09    1.95
  10   9   3  183.39   15.79
  10   9   5  195.14    9.01
  10   9   7  184.94    9.62
  10   9   9   80.59    6.13
  10  10   0  227.11   28.11
  10  10   2  368.11   29.09
  10  10   4   74.68    7.28
  10  10   6  165.58   16.36
  10  10   8  111.48   10.92
  10  10  10  130.37   21.34
  11   1   0   71.08    4.07
  11   2   1  100.74    2.20
  11   3   0  389.05   24.15
  11   3   2  163.45   12.72
  11   4   1   22.49    4.29
  11   4   3   32.51    2.56
  11   5   0  156.89   15.50
  11   5   2   42.93    5.37
  11   5   4    0.14    0.29
  11   6   1   19.68    6.09
  11   6   3   42.24    1.23
  11   6   5    4.43    2.16
  11   7   0  315.19   19.90
  11   7   2  179.35    5.44
  11   7   4    4.22    1.19
  11   7   6    1.05    0.54
  11   8   1   13.19    4.72
  11   8   3    0.07    0.11
  11   8   5   23.68    1.77
  11   8   7   68.95    6.70
  11   9   0   78.39   11.03
  11   9   2   60.59    2.31
  11   9   4   59.51    3.28
  11   9   6   55.65    2.96
  11   9   8    6.67    0.61
  11  10   1   36.94    1.48
  11  10   3   34.75    3.57
  11  10   5  115.52    6.16
  11  10   7   84.99   11.07
  11  10   9   65.24   16.65
  11  11   0  191.35   19.25
  11  11   2  169.62   10.42
  11  11   4  162.48   10.63
  11  11   6  161.26   11.14
  11  11   8   80.59    4.69
  11  11  10    1.77    2.31
  12   0   0   43.97    6.52
  12   1   1   97.17    5.19
  12   2   0 1333.08   74.57
  12   2   2  989.92   55.04
  12   3   1  135.88    6.81
  12   3   3  123.81    8.61
  12   4   0   16.69    4.94
  12   4   2  549.11   26.82
  12   4   4  138.08   16.18
  12   5   1   53.81    2.31
  12   5   3  177.87    7.24
  12   5   5  469.96   38.21
  12   6   0  289.10   32.40
  12   6   2  451.98   24.36
  12   6   4   21.73    2.16
  12   6   6    0.14    0.22
  12   7   1    0.04    0.11
  12   7   3  137.32    6.81
  12   7   5  219.54   18.20
  12   7   7   66.68    6.13
  12   8   0    5.26    1.08
  12   8   2   43.76    2.67
  12   8   4    1.30    0.36
  12   8   6    0.47    0.90
  12   8   8    3.93    0.68
  12   9   1    9.52    0.50
  12   9   3   65.06    3.21
  12   9   5   48.66    3.68
  12   9   7   46.42    3.17
  12   9   9    8.90    1.48
  12  10   0   63.83    8.36
  12  10   2    5.98    0.79
  12  10   4    0.11    0.14
  12  10   6   46.82    7.42
  12  10   8   16.83    3.50
  12  10  10    0.11    0.43
  12  11   1   14.56    1.12
  12  11   3   22.53    0.87
  12  11   5   92.20    5.05
  12  11   7   51.14    5.01
  12  11   9    3.64    2.60
  12  11  11    5.15    2.52
  12  12   0  993.56   76.95
  12  12   2  500.20   45.49
  12  12   4  347.31   34.24
  12  12   6  208.58   21.16
  12  12   8  117.79   11.64
  12  12  10    0.18    0.40
  12  12  12   44.33    6.99
  13   1   0  164.07    5.91
  13   2   1  139.20    6.06
  13   3   0   76.81    6.38
  13   3   2   56.66    3.96
  13   4   1   44.51    3.24
  13   4   3   32.80    2.38
  13   5   0  489.86   31.36
  13   5   2  474.83   16.83
  13   5   4  192.68   10.88
  13   6   1   36.55    1.66
  13   6   3   11.86    0.72
  13   6   5   17.84    0.83
  13   7   0   80.66    9.70
  13   7   2  121.79    4.61
  13   7   4   67.40    3.57
  13   7   6    6.24    0.68
  13   8   1   22.35    1.15
  13   8   3    0.40    0.25
  13   8   5    3.93    1.37
  13   8   7    0.79    0.40
  13   9   0    9.66    3.42
  13   9   2   21.66    3.93
  13   9   4   13.59    0.90
  13   9   6    1.30    0.43
  13   9   8    1.23    0.47
  13  10   1   16.54    2.49
  13  10   3    0.90    0.22
  13  10   5    7.68    1.95
  13  10   7    1.26    0.54
  13  10   9    2.78    1.77
  13  11   0  215.57   15.61
  13  11   2   92.34    7.68
  13  11   4    6.67    2.20
  13  11   6    6.67    0.87
  13  11   8  106.33    4.18
  13  11  10    6.96    2.23
  13  12   1    8.79    0.87
  13  12   3   10.16    0.76
  13  12   5   26.89    3.39
  13  12   7  183.89    7.68
  13  12   9    3.28    1.73
  13  12  11    0.83    0.61
  13  13   0  361.11   30.60
  13  13   2  260.66   24.36
  13  13   4  119.34    7.10
  13  13   6    2.96    2.20
  13  13   8   65.99    6.96
  13  13  10  104.31    9.12
  13  13  12   40.98    4.33
  14   0   0  678.94   58.64
  14   1   1   17.66    1.23
  14   2   0  719.38   44.84
  14   2   2   38.64    4.04
  14   3   1  106.33    9.95
  14   3   3   92.34    4.65
  14   4   0  723.31   63.94
  14   4   2  435.11   24.65
  14   4   4  607.93   60.12
  14   5   1   12.18    0.68
  14   5   3   81.71    3.35
  14   5   5  307.91   19.28
  14   6   0  115.05   16.40
  14   6   2   19.57    1.62
  14   6   4    3.96    1.08
  14   6   6    5.23    1.37
  14   7   1    1.23    0.29
  14   7   3   62.75    3.17
  14   7   5   92.20    4.14
  14   7   7  110.44    5.73
  14   8   0  103.73   11.14
  14   8   2    9.62    1.66
  14   8   4    1.59    0.25
  14   8   6    5.01    0.72
  14   8   8    1.59    1.91
  14   9   1    8.00    0.58
  14   9   3    9.34    0.68
  14   9   5    3.68    0.68
  14   9   7   28.47    2.27
  14   9   9   87.51    3.53
  14  10   0  135.27   19.57
  14  10   2  152.28   15.39
  14  10   4   21.84    1.44
  14  10   6    0.72    1.05
  14  10   8   96.92    2.99
  14  10  10    4.58    1.55
  14  11   1    3.60    0.54
  14  11   3    0.32    0.22
  14  11   5    0.11    0.58
  14  11   7  104.16    4.79
  14  11   9    2.60    0.94
  14  11  11    4.47    0.68
  14  12   0  802.64   77.42
  14  12   2  876.09   58.17
  14  12   4  511.63   30.13
  14  12   6  303.88   24.83
  14  12   8   64.08    6.49
  14  12  10    4.69    1.84
  14  12  12  106.87    8.83
  14  13   1   67.80    2.16
  14  13   3   13.12    3.21
  14  13   5   29.12    2.85
  14  13   7   72.59    4.97
  14  13   9   31.50    4.07
  14  13  11    2.23    0.36
  14  13  13    4.72    1.69
  14  14   0 1001.27   69.96
  14  14   2 1294.33  120.27
  14  14   4  572.47   45.56
  14  14   6  169.58   20.44
  14  14   8   39.07    4.29
  14  14  10   46.50    6.34
  14  14  12  177.15   20.90
  14  14  14  187.42   24.98
  15   1   0    7.28    0.40
  15   2   1    7.28    0.50
  15   3   0  401.70   24.87
  15   3   2  465.93   18.09
  15   4   1   12.90    1.73
  15   4   3  353.40   15.43
  15   5   0  107.62    6.52
  15   5   2  139.70   10.99
  15   5   4  135.09    5.33
  15   6   1    7.86    0.54
  15   6   3  209.81    9.73
  15   6   5   50.06    2.99
  15   7   0  364.75   29.05
  15   7   2  362.63   17.84
  15   7   4  255.94   11.25
  15   7   6   95.01    6.34
  15   8   1    0.68    0.50
  15   8   3   43.07    2.13
  15   8   5   19.32    2.60
  15   8   7    0.36    0.58
  15   9   0   33.16    4.29
  15   9   2    9.88    0.90
  15   9   4    1.59    0.61
  15   9   6    0.00    0.18
  15   9   8   56.48    2.45
  15  10   1    1.19    0.50
  15  10   3    0.79    0.94
  15  10   5    1.15    1.12
  15  10   7   13.88    3.32
  15  10   9   10.60    2.74
  15  11   0  441.60   41.63
  15  11   2  387.28   54.89
  15  11   4  338.01   10.38
  15  11   6    7.71    5.84
  15  11   8    1.19    0.94
  15  11  10   46.10    3.42
  15  12   1   38.71    2.16
  15  12   3    0.18    0.36
  15  12   5    0.04    0.18
  15  12   7    0.79    0.47
  15  12   9    0.76    0.22
  15  12  11   34.35    1.48
  15  13   0  639.36   52.30
  15  13   2  683.88   46.28
  15  13   4  191.39    7.93
  15  13   6    6.60    1.44
  15  13   8   60.62    4.11
  15  13  10  105.25    7.75
  15  13  12   91.55    5.87
  15  14   1    3.28    2.56
  15  14   3    3.75    0.72
  15  14   5   28.26    1.84
  15  14   7   21.99    3.35
  15  14   9    5.80    0.58
  15  14  11    1.01    1.69
  15  14  13   19.14    1.08
  15  15   0  169.94   17.16
  15  15   2  260.81   21.88
  15  15   4   96.41    6.52
  15  15   6    1.26    0.72
  15  15   8   58.46    5.87
  15  15  10  113.10    9.84
  15  15  12  105.89   12.18
  15  15  14   31.10    2.81
  16   0   0   12.65    6.31
  16   1   1    5.44    0.58
  16   2   0  655.01   55.83
  16   2   2  606.78   51.29
  16   3   1   89.57    3.82
  16   3   3  152.68    5.87
  16   4   0    0.54    0.18
  16   4   2  199.14   15.71
  16   4   4   77.89    5.91
  16   5   1    6.20    0.47
  16   5   3   22.96    3.93
  16   5   5  128.17    6.38
  16   6   0  389.01   41.67
  16   6   2  659.22   38.96
  16   6   4   73.20    7.14
  16   6   6  493.14   51.76
  16   7   1    0.00    0.11
  16   7   3   39.07    1.26
  16   7   5    0.14    0.43
  16   7   7   14.92    1.48
  16   8   0    9.66    2.45
  16   8   2   21.19    1.80
  16   8   4    6.70    1.77
  16   8   6   76.23    8.76
  16   8   8    1.62    1.91
  16   9   1    0.65    0.87
  16   9   3    0.07    0.25
  16   9   5  116.24    2.67
  16   9   7    0.83    0.76
  16   9   9   17.05    1.95
  16  10   0  673.17   69.63
  16  10   2  216.33   14.85
  16  10   4  212.40   31.54
  16  10   6    5.44    1.73
  16  10   8    0.11    0.18
  16  10  10   45.95    4.94
  16  11   1    0.00    0.18
  16  11   3    0.04    0.18
  16  11   5    2.02    1.01
  16  11   7    0.18    0.14
  16  11   9    2.27    0.43
  16  11  11    7.24    1.84
  16  12   0  472.09   55.54
  16  12   2  294.51   24.36
  16  12   4  181.44   14.81
  16  12   6   14.09    1.62
  16  12   8    4.51    0.79
  16  12  10   52.77    6.70
  16  12  12  197.05   22.53
  16  13   1    1.05    0.18
  16  13   3    4.18    1.26
  16  13   5    3.82    0.72
  16  13   7    5.59    0.58
  16  13   9   18.45    1.62
  16  13  11    2.99    1.08
  16  13  13    6.02    1.05
  16  14   0  319.77   30.49
  16  14   2  238.50   20.94
  16  14   4  282.61   46.68
  16  14   6   53.67    4.11
  16  14   8    1.69    1.48
  16  14  10   95.44   10.02
  16  14  12  139.13   27.07
  16  14  14  128.06   16.80
  16  15   1    0.14    0.07
  16  15   3    3.32    1.73
  16  15   5   13.91    0.76
  16  15   7   30.42    1.73
  16  15   9   13.52    1.12
  16  15  11    8.18    1.55
  16  15  13    1.66    0.40
  16  15  15    0.36    0.22
  16  16   0  648.77   56.26
  16  16   2  507.59   48.01
  16  16   4  479.66   49.02
  16  16   6  144.89   14.06
  16  16   8    2.67    0.58
  16  16  10   14.63    2.23
  16  16  12  149.18   16.36
  16  16  14   56.70   10.74
  16  16  16   70.61   11.89
  17   1   0  257.96   21.55
  17   2   1  201.77   10.06
  17   3   0  156.61    8.94
  17   3   2  143.63    5.87
  17   4   1  116.63    5.44
  17   4   3  113.46    5.12
  17   5   0  732.28   53.13
  17   5   2  662.40   33.27
  17   5   4  512.64   22.53
  17   6   1   36.04    2.45
  17   6   3   19.39    4.47
  17   6   5  264.37   13.19
  17   7   0    0.68    1.08
  17   7   2    6.85    5.91
  17   7   4   87.22    7.89
  17   7   6   45.77    2.85
  17   8   1   44.87    2.20
  17   8   3   89.67    1.98
  17   8   5   31.72    3.42
  17   8   7    2.52    1.15
  17   9   0   37.63    2.38
  17   9   2    8.83    1.48
  17   9   4    0.25    0.40
  17   9   6    0.29    0.18
  17   9   8    7.32    0.72
  17  10   1    0.50    0.54
  17  10   3    2.41    0.61
  17  10   5    8.47    2.78
  17  10   7    1.66    0.54
  17  10   9   18.56    1.44
  17  11   0  377.69   26.06
  17  11   2  262.61   24.91
  17  11   4   80.81    4.33
  17  11   6    0.14    0.29
  17  11   8   12.61    0.90
  17  11  10   48.73    3.21
  17  12   1    3.68    0.40
  17  12   3    7.17    0.72
  17  12   5   27.07    1.12
  17  12   7    3.42    0.36
  17  12   9   29.34    2.05
  17  12  11   82.25    5.80
  17  13   0  288.41   20.40
  17  13   2  297.82   54.53
  17  13   4  122.00    5.98
  17  13   6    9.30    0.50
  17  13   8   22.45    1.51
  17  13  10   88.74    9.52
  17  13  12  100.02    6.81
  17  14   1    0.00    0.04
  17  14   3    3.68    0.43
  17  14   5   10.78    1.15
  17  14   7    6.06    0.76
  17  14   9    7.17    0.72
  17  14  11   16.83    2.31
  17  14  13   29.45    2.41
  17  15   0  619.97   60.16
  17  15   2  505.75   26.64
  17  15   4  242.75   17.99
  17  15   6   41.74    2.13
  17  15   8    7.32    0.83
  17  15  10   88.34    5.80
  17  15  12   83.58    6.13
  17  15  14   36.15    2.78
  17  16   1    0.29    0.22
  17  16   3    9.41    1.01
  17  16   5    0.43    0.22
  17  16   7    1.91    0.18
  17  16   9    1.66    0.65
  17  16  11    1.05    0.68
  17  16  13    0.00    0.04
  17  16  15    3.60    0.43
  17  17   0  215.82   19.14
  17  17   2  130.84   12.33
  17  17   4   52.87    4.07
  17  17   6    4.29    0.97
  17  17   8   37.20    3.32
  17  17  10  147.09   14.81
  17  17  12  105.89   11.25
  17  17  14   35.97    6.13
  17  17  16    5.55    1.08
  18   0   0  252.48   29.99
  18   1   1    0.43    0.36
  18   2   0   90.94   11.68
  18   2   2   29.81    4.79
  18   3   1    0.22    0.40
  18   3   3   11.28    2.96
  18   4   0  602.96   44.69
  18   4   2  139.56   11.28
  18   4   4 1024.23   50.82
  18   5   1    0.36    0.61
  18   5   3   46.82    1.73
  18   5   5   18.53    3.14
  18   6   0  110.15    7.03
  18   6   2   87.19    2.41
  18   6   4   26.35    2.52
  18   6   6    4.11    1.23
  18   7   1   10.42    3.46
  18   7   3    0.18    0.61
  18   7   5   52.66    3.53
  18   7   7  100.34    9.77
  18   8   0    7.64    4.69
  18   8   2    6.63    1.51
  18   8   4   69.42    8.15
  18   8   6    2.96    0.68
  18   8   8  184.11   23.28
  18   9   1    0.00    0.07
  18   9   3   10.42    0.79
  18   9   5   42.82    2.20
  18   9   7   71.22    5.26
  18   9   9    4.69    0.54
  18  10   0  310.40   36.19
  18  10   2  223.72   20.29
  18  10   4    1.01    0.47
  18  10   6    1.05    0.54
  18  10   8   77.64    7.14
  18  10  10  237.20   25.52
  18  11   1    0.76    0.47
  18  11   3    3.28    0.36
  18  11   5   12.69    1.59
  18  11   7    2.81    0.29
  18  11   9    2.45    1.15
  18  11  11   26.96    2.23
  18  12   0   63.29    7.82
  18  12   2  108.81   23.25
  18  12   4    0.87    0.29
  18  12   6    5.84    0.54
  18  12   8   83.69   13.55
  18  12  10  121.50   12.36
  18  12  12  315.95   38.53
  18  13   1    1.23    0.61
  18  13   3   15.82    0.72
  18  13   5    2.74    1.33
  18  13   7    1.05    0.25
  18  13   9   14.24    1.08
  18  13  11   12.22    2.05
  18  13  13   23.68    1.95
  18  14   0  333.43   38.82
  18  14   2  497.61   67.69
  18  14   4   95.51    8.51
  18  14   6   33.20    3.53
  18  14   8    5.51    0.68
  18  14  10   90.36   11.17
  18  14  12  109.71   17.77
  18  14  14  152.35   21.81
  18  15   1    0.79    0.79
  18  15   3    1.23    0.32
  18  15   5    1.33    0.22
  18  15   7    5.84    0.43
  18  15   9    8.94    0.58
  18  15  11   17.73    1.26
  18  15  13   12.94    1.05
  18  15  15    8.40    0.94
  18  16   0  136.67   18.45
  18  16   2  120.24   10.92
  18  16   4   42.93    2.88
  18  16   6    9.52    0.94
  18  16   8   12.36    1.08
  18  16  10   68.48   14.09
  18  16  12  101.93   10.56
  18  16  14   51.40   10.20
  18  16  16   46.78    8.43
  18  17   1    0.07    0.32
  18  17   3    2.05    0.29
  18  17   5    1.55    0.25
  18  17   7    4.72    0.32
  18  17   9   16.18    1.55
  18  17  11   10.20    0.79
  18  17  13   10.38    1.08
  18  17  15    1.33    0.22
  18  17  17    1.05    0.32
  18  18   0  417.41   40.66
  18  18   2  273.96   25.34
  18  18   4  136.35   17.08
  18  18   6   61.06    8.58
  18  18   8   32.11    2.88
  18  18  10    2.27    0.68
  18  18  12    0.83    0.32
  18  18  14    3.71    0.50
  18  18  16    5.26    0.43
  18  18  18    0.07    0.25
  19   1   0   77.31    2.63
  19   2   1   85.10    3.06
  19   3   0  439.90   30.74
  19   3   2  370.27   25.30
  19   4   1    0.32    0.50
  19   4   3  219.00    9.19
  19   5   0    0.40    0.65
  19   5   2    7.10    2.16
  19   5   4   11.93    1.84
  19   6   1    0.11    0.18
  19   6   3   43.97    5.95
  19   6   5    0.40    0.11
  19   7   0   89.57    8.04
  19   7   2   55.58    3.32
  19   7   4   35.65    1.73
  19   7   6    6.78    0.90
  19   8   1    3.60    0.43
  19   8   3    9.19    0.61
  19   8   5   23.57    0.79
  19   8   7    6.85    0.83
  19   9   0   55.69    4.40
  19   9   2   30.38    2.34
  19   9   4   16.15    2.99
  19   9   6    0.36    0.07
  19   9   8   10.81    0.47
  19  10   1    3.64    0.32
  19  10   3    1.37    0.32
  19  10   5   37.38    1.05
  19  10   7    5.73    0.68
  19  10   9   22.35    1.48
  19  11   0   13.70    1.62
  19  11   2    9.52    1.77
  19  11   4    1.12    0.18
  19  11   6    0.68    0.36
  19  11   8   18.09    1.51
  19  11  10   68.30    7.10
  19  12   1    2.23    0.32
  19  12   3    0.72    0.43
  19  12   5   10.06    0.68
  19  12   7   17.70    1.23
  19  12   9   17.70    1.51
  19  12  11   76.16    4.87
  19  13   0  347.49   32.73
  19  13   2  278.36   18.74
  19  13   4  100.38    5.59
  19  13   6   11.14    0.61
  19  13   8   11.71    0.94
  19  13  10   49.96    3.82
  19  13  12   76.05    4.94
  19  14   1    0.40    0.22
  19  14   3    0.65    0.36
  19  14   5    0.04    0.07
  19  14   7   29.81    1.73
  19  14   9   25.16    2.13
  19  14  11   19.46    1.55
  19  14  13   42.93    4.90
  19  15   0  137.86   13.37
  19  15   2  156.03   15.35
  19  15   4   58.21    3.60
  19  15   6    1.55    0.43
  19  15   8   32.58    1.84
  19  15  10   64.30    4.51
  19  15  12  101.64   14.85
  19  15  14   38.64    3.50
  19  16   1    0.32    0.29
  19  16   3    0.11    0.14
  19  16   5    5.41    1.05
  19  16   7    7.86    2.81
  19  16   9    7.75    1.05
  19  16  11    1.26    0.72
  19  16  13    2.41    0.25
  19  16  15    3.89    1.84
  19  17   0  381.26   33.09
  19  17   2  300.78   32.11
  19  17   4  138.22    9.30
  19  17   6   31.39    1.87
  19  17   8    0.00    0.04
  19  17  10    8.76    1.33
  19  17  12   10.13    1.15
  19  17  14    5.30    0.65
  19  17  16    2.16    0.25
  19  18   1    0.14    0.11
  19  18   3    1.44    0.47
  19  18   5    2.02    0.43
  19  18   7    3.10    0.36
  19  18   9    0.14    0.07
  19  18  11    2.92    0.40
  19  18  13    0.68    0.14
  19  18  15    2.05    0.40
  19  18  17    0.18    0.11
  19  19   0   11.17    2.81
  19  19   2   17.26    2.13
  19  19   4    2.70    0.43
  19  19   6    0.83    0.25
  19  19   8    6.78    0.61
  19  19  10   13.19    1.44
  19  19  12   15.79    2.41
  19  19  14    6.78    1.08
  19  19  16    1.37    0.36
  19  19  18    0.50    0.61
  20   0   0  367.71   40.19
  20   1   1    1.95    0.94
  20   2   0    0.04    0.18
  20   2   2   92.38    8.00
  20   3   1    0.00    0.04
  20   3   3    1.69    0.29
  20   4   0   89.85    9.84
  20   4   2    6.34    1.37
  20   4   4    4.58    1.26
  20   5   1    2.88    0.43
  20   5   3   47.36    2.23
  20   5   5   29.59    1.91
  20   6   0    1.08    0.36
  20   6   2   36.94    2.38
  20   6   4    0.07    0.07
  20   6   6   74.10    6.78
  20   7   1   11.25    0.68
  20   7   3   25.09    1.41
  20   7   5  161.90    7.10
  20   7   7  162.73   17.23
  20   8   0   85.93   10.81
  20   8   2   25.19    7.64
  20   8   4    5.08    0.94
  20   8   6   46.60    4.33
  20   8   8   72.88    7.97
  20   9   1    5.19    0.36
  20   9   3   52.98    6.24
  20   9   5  120.53    6.27
  20   9   7  130.40    7.39
  20   9   9   34.67    3.10
  20  10   0    5.95    1.15
  20  10   2    0.50    0.47
  20  10   4    2.70    0.47
  20  10   6  119.99    8.04
  20  10   8   78.18    6.49
  20  10  10  179.67   22.13
  20  11   1    7.17    3.78
  20  11   3   17.30    1.19
  20  11   5   36.08    2.74
  20  11   7   11.68    0.90
  20  11   9    0.00    0.04
  20  11  11   12.94    1.12
  20  12   0  158.84   17.77
  20  12   2  111.41    9.88
  20  12   4   13.62    2.70
  20  12   6   19.57    1.51
  20  12   8   44.37    7.21
  20  12  10  112.35    9.70
  20  12  12   61.96   11.86
  20  13   1    1.80    1.26
  20  13   3   10.63    1.62
  20  13   5    1.51    0.22
  20  13   7    1.80    0.83
  20  13   9   13.80    0.94
  20  13  11   23.43    1.55
  20  13  13   32.08    2.41
  20  14   0   18.56    2.49
  20  14   2   17.77    1.77
  20  14   4    2.31    1.87
  20  14   6   25.23    2.52
  20  14   8   34.46    2.45
  20  14  10  140.49   13.37
  20  14  12  101.93   10.42
  20  14  14   68.99   11.53
  20  15   1    1.62    0.36
  20  15   3    1.44    1.01
  20  15   5    3.71    1.15
  20  15   7    4.79    1.41
  20  15   9   15.28    1.01
  20  15  11   32.69    2.09
  20  15  13   24.65    1.48
  20  15  15   28.65    2.27
  20  16   0  119.81   15.10
  20  16   2  115.84   15.14
  20  16   4   42.64    5.48
  20  16   6    5.62    0.68
  20  16   8    0.00    0.04
  20  16  10    0.04    0.07
  20  16  12    5.08    0.79
  20  16  14    2.20    0.50
  20  16  16    1.41    0.29
  20  17   1    0.07    0.07
  20  17   3    3.60    2.09
  20  17   5    1.48    0.36
  20  17   7    6.88    0.61
  20  17   9   15.32    1.23
  20  17  11   17.99    1.91
  20  17  13   23.72    1.51
  20  17  15   11.43    0.79
  20  17  17    6.42    0.83
  20  18   0   26.49    3.39
  20  18   2   18.17    5.98
  20  18   4    1.15    0.43
  20  18   6    0.11    0.40
  20  18   8    2.16    0.36
  20  18  10    0.65    0.47
  20  18  12    0.36    0.43
  20  18  14    0.40    0.14
  20  18  16    0.54    0.29
  20  18  18    1.08    0.47
  20  19   1    0.00    0.04
  20  19   3    0.00    0.04
  20  19   5    1.41    0.29
  20  19   7    3.39    0.47
  20  19   9    4.94    0.36
  20  19  11    7.71    0.72
  20  19  13    5.12    0.54
  20  19  15    1.80    0.72
  20  19  17    1.26    0.32
  20  19  19    1.69    0.72
  20  20   0  268.88   35.97
  20  20   2  126.37   17.30
  20  20   4   52.19    6.96
  20  20   6   33.02    4.90
  20  20   8   16.18    3.06
  20  20  10   22.09    2.78
  20  20  12    8.97    1.73
  20  20  14    1.55    0.50
  20  20  16    1.33    0.90
  20  20  18    0.76    0.40
  20  20  20    7.75    2.81
  21   1   0   24.18    1.77
  21   2   1   19.86    2.88
  21   3   0    0.04    0.11
  21   3   2    3.78    1.19
  21   4   1    1.01    0.25
  21   4   3    0.04    0.11
  21   5   0   45.45    2.70
  21   5   2   20.15    6.96
  21   5   4    3.03    0.36
  21   6   1    1.19    0.22
  21   6   3   11.17    1.05
  21   6   5   19.86    0.54
  21   7   0    4.54    0.43
  21   7   2    3.03    0.29
  21   7   4   12.04    0.83
  21   7   6   26.96    1.12
  21   8   1    4.76    0.54
  21   8   3   19.90    1.23
  21   8   5   25.59    1.55
  21   8   7   11.82    1.08
  21   9   0   18.06    1.55
  21   9   2   18.81    1.19
  21   9   4    2.45    1.01
  21   9   6    0.07    0.07
  21   9   8    9.73    1.05
  21  10   1    4.29    0.50
  21  10   3   20.00    1.41
  21  10   5   13.80    0.79
  21  10   7    7.93    0.58
  21  10   9   21.59    1.41
  21  11   0   35.07    3.71
  21  11   2   28.83    5.33
  21  11   4    5.95    0.65
  21  11   6    1.48    0.18
  21  11   8    7.39    0.97
  21  11  10   33.56    2.13
  21  12   1    3.46    0.36
  21  12   3   17.41    1.15
  21  12   5    5.33    0.72
  21  12   7    2.74    1.69
  21  12   9   13.66    1.37
  21  12  11   38.64    2.34
  21  13   0    0.76    0.25
  21  13   2    0.87    0.25
  21  13   4    0.11    0.11
  21  13   6    6.38    0.58
  21  13   8   37.38    2.45
  21  13  10   69.45    9.19
  21  13  12   44.87    3.35
  21  14   1    2.99    2.02
  21  14   3    1.15    1.08
  21  14   5    1.30    0.54
  21  14   7    3.53    0.50
  21  14   9   16.00    1.08
  21  14  11   22.85    1.26
  21  14  13   35.39    2.99
  21  15   0   56.08    6.60
  21  15   2   37.12    4.25
  21  15   4   10.67    1.01
  21  15   6    0.97    0.22
  21  15   8    9.59    0.40
  21  15  10   12.54    0.79
  21  15  12   19.54    1.23
  21  15  14   11.35    0.83
  21  16   1    0.43    0.87
  21  16   3    6.96    0.47
  21  16   5    7.39    1.44
  21  16   7   11.10    0.76
  21  16   9    9.95    0.76
  21  16  11   10.20    0.79
  21  16  13    5.26    0.79
  21  16  15    3.32    0.29
  21  17   0    5.95    0.61
  21  17   2    6.42    0.65
  21  17   4    0.04    0.07
  21  17   6    0.11    0.11
  21  17   8    4.58    0.61
  21  17  10    6.13    0.90
  21  17  12    5.01    0.58
  21  17  14    3.57    0.40
  21  17  16    0.79    0.14
  21  18   1    0.11    0.11
  21  18   3    4.54    0.47
  21  18   5    5.12    0.47
  21  18   7    3.68    0.40
  21  18   9    2.41    0.18
  21  18  11    1.01    0.14
  21  18  13    0.04    0.07
  21  18  15    0.07    0.14
  21  18  17    0.14    0.11
  21  19   0  103.37   10.42
  21  19   2   95.48   12.43
  21  19   4   31.50    3.42
  21  19   6    8.22    0.90
  21  19   8    4.51    0.36
  21  19  10    2.16    0.18
  21  19  12    0.18    0.25
  21  19  14    1.87    0.22
  21  19  16    5.26    0.50
  21  19  18    4.58    0.65
  21  20   1    0.58    0.32
  21  20   3    0.04    0.04
  21  20   5    0.79    0.32
  21  20   7    0.25    0.11
  21  20   9    0.72    0.11
  21  20  11    0.58    0.11
  21  20  13    1.59    0.25
  21  20  15    5.77    2.05
  21  20  17    0.36    0.22
  21  20  19    0.54    0.29
  21  21   0    1.12    0.65
  21  21   2    1.30    0.40
  21  21   4    3.86    0.68
  21  21   6    0.90    0.29
  21  21   8    1.51    1.19
  21  21  10    0.22    0.14
  21  21  12    3.64    0.36
  21  21  14    0.40    0.25
  21  21  16    3.24    0.65
  21  21  18    5.30    1.01
  21  21  20    1.37    0.40
  22   0   0   19.03    2.49
  22   1   1    0.72    0.36
  22   2   0   17.05    2.16
  22   2   2   44.62    5.23
  22   3   1    2.27    0.83
  22   3   3   34.60    2.74
  22   4   0    5.41    0.76
  22   4   2   10.27    3.42
  22   4   4   24.47    9.41
  22   5   1    2.85    0.25
  22   5   3  109.50    5.59
  22   5   5  152.68    9.77
  22   6   0   66.61    7.35
  22   6   2   17.88    4.18
  22   6   4   27.61    2.27
  22   6   6    0.29    0.25
  22   7   1    9.55    0.83
  22   7   3   61.78    4.51
  22   7   5  153.76   21.27
  22   7   7  162.66   10.63
  22   8   0    8.11    1.41
  22   8   2   11.10    0.97
  22   8   4   12.98    1.12
  22   8   6   41.41    2.52
  22   8   8  133.57   15.97
  22   9   1   10.52    1.26
  22   9   3   76.59    4.69
  22   9   5  120.02   11.10
  22   9   7   81.24    3.89
  22   9   9   32.91    3.75
  22  10   0   37.77    5.59
  22  10   2   15.21    1.44
  22  10   4    0.68    0.50
  22  10   6   20.54    1.59
  22  10   8   87.51   10.45
  22  10  10   53.31    7.64
  22  11   1    6.24    1.08
  22  11   3   49.67    3.46
  22  11   5   69.53    3.75
  22  11   7   17.99    1.01
  22  11   9    2.60    0.29
  22  11  11    0.47    0.14
  22  12   0    0.00    0.04
  22  12   2    1.95    0.50
  22  12   4   20.94    2.02
  22  12   6   13.12    1.77
  22  12   8   52.66    4.36
  22  12  10   48.51    4.79
  22  12  12   77.35   11.39
  22  13   1    1.91    2.16
  22  13   3   11.28    0.97
  22  13   5    4.36    0.76
  22  13   7    0.14    0.07
  22  13   9    8.33    0.58
  22  13  11   10.52    1.37
  22  13  13   23.93    1.84
  22  14   0   16.90    1.84
  22  14   2    3.14    0.61
  22  14   4    1.01    0.50
  22  14   6    3.64    1.08
  22  14   8   12.43    0.68
  22  14  10   10.16    0.94
  22  14  12    3.10    0.43
  22  14  14    1.59    0.43
  22  15   1    0.11    0.14
  22  15   3    0.14    0.14
  22  15   5    2.60    0.43
  22  15   7    4.25    0.50
  22  15   9   13.26    0.72
  22  15  11   23.03    1.73
  22  15  13   14.67    1.15
  22  15  15    9.30    1.23
  22  16   0    3.32    0.68
  22  16   2    8.54    1.48
  22  16   4    0.68    0.22
  22  16   6    1.66    0.22
  22  16   8    1.15    0.18
  22  16  10    0.65    0.18
  22  16  12    0.00    0.04
  22  16  14    2.09    0.87
  22  16  16    0.97    0.43
  22  17   1    0.00    0.04
  22  17   3    4.11    0.61
  22  17   5    3.39    0.50
  22  17   7    5.51    1.05
  22  17   9   20.15    1.19
  22  17  11   17.84    3.96
  22  17  13   22.49    1.69
  22  17  15    8.79    0.87
  22  17  17    2.88    0.50
  22  18   0   65.20    9.23
  22  18   2   16.44    1.59
  22  18   4    7.24    0.87
  22  18   6    1.95    0.36
  22  18   8    4.72    0.54
  22  18  10    2.78    0.61
  22  18  12    3.06    0.68
  22  18  14    0.32    0.36
  22  18  16    0.22    0.11
  22  18  18    3.39    0.72
  22  19   1    0.50    0.29
  22  19   3    1.69    0.29
  22  19   5    3.39    0.36
  22  19   7    3.78    0.40
  22  19   9    2.60    0.25
  22  19  11    7.68    0.68
  22  19  13    7.17    0.94
  22  19  15    3.60    0.50
  22  19  17    0.94    0.36
  22  19  19    2.60    0.68
  22  20   0    1.69    0.43
  22  20   2    2.67    0.47
  22  20   4    5.26    0.68
  22  20   6    2.38    0.29
  22  20   8    0.29    0.14
  22  20  10    0.61    0.43
  22  20  12    1.08    0.29
  22  20  14    1.19    0.25
  22  20  16    0.00    0.04
  22  20  18    5.87    1.12
  22  20  20   15.75    3.35
  22  21   1    0.25    0.18
  22  21   3    0.65    0.36
  22  21   5    1.19    0.40
  22  21   7    0.32    0.14
  22  21   9    1.48    0.47
  22  21  11    0.94    0.14
  22  21  13    3.53    0.68
  22  21  15    1.98    0.32
  22  21  17    0.07    0.07
  22  21  19    0.18    0.14
  22  21  21    0.14    0.14
  22  22   0   18.49    5.59
  22  22   2    6.31    1.33
  22  22   4    7.79    1.69
  22  22   6    3.57    1.05
  22  22   8   36.30    7.93
  22  22  10   33.16    5.87
  22  22  12   54.82    6.02
  22  22  14    4.61    1.44
  22  22  16    0.22    0.14
  22  22  18    5.01    1.08
  22  22  20    7.10    2.05
  22  22  22    5.05    2.20
  23   1   0   10.74    6.49
  23   2   1    2.99    1.05
  23   3   0    0.00    0.04
  23   3   2    4.33    1.37
  23   4   1    2.27    0.29
  23   4   3   18.38    1.12
  23   5   0   14.42    1.01
  23   5   2   24.80    1.08
  23   5   4   36.98    1.84
  23   6   1    0.68    0.07
  23   6   3   45.41    4.40
  23   6   5   43.54    3.86
  23   7   0   21.16    1.44
  23   7   2    5.95    0.50
  23   7   4    2.60    0.25
  23   7   6    8.94    2.56
  23   8   1    8.00    0.87
  23   8   3   43.00    2.49
  23   8   5   61.78    2.99
  23   8   7   19.03    0.79
  23   9   0    0.94    0.29
  23   9   2    6.20    0.54
  23   9   4   10.85    1.33
  23   9   6    3.89    0.22
  23   9   8    1.37    0.97
  23  10   1    5.19    0.40
  23  10   3   32.29    2.09
  23  10   5   55.43    3.03
  23  10   7   10.45    1.08
  23  10   9    0.94    0.43
  23  11   0    5.05    0.47
  23  11   2    3.82    1.98
  23  11   4    0.00    0.11
  23  11   6    5.19    0.40
  23  11   8    9.26    0.40
  23  11  10   13.95    0.87
  23  12   1    1.12    0.40
  23  12   3   11.79    0.97
  23  12   5   19.14    2.09
  23  12   7    0.25    0.32
  23  12   9    1.01    0.14
  23  12  11   10.70    0.76
  23  13   0    3.68    1.37
  23  13   2    0.11    0.40
  23  13   4    0.14    0.11
  23  13   6    3.28    0.25
  23  13   8    4.65    0.58
  23  13  10    5.15    0.72
  23  13  12    2.31    0.22
  23  14   1    0.32    0.47
  23  14   3    1.77    0.43
  23  14   5    1.44    0.76
  23  14   7    1.19    0.18
  23  14   9    9.19    0.90
  23  14  11    9.48    0.79
  23  14  13    2.85    0.22
  23  15   0   15.71    2.16
  23  15   2   14.24    1.19
  23  15   4    8.15    0.94
  23  15   6    5.59    0.47
  23  15   8    4.11    0.65
  23  15  10    2.74    0.32
  23  15  12    1.91    0.25
  23  15  14    0.00    0.04
  23  16   1    1.15    0.22
  23  16   3    2.92    0.32
  23  16   5    5.80    0.43
  23  16   7    5.98    0.43
  23  16   9    8.79    0.40
  23  16  11    6.06    0.40
  23  16  13    2.63    0.40
  23  16  15    0.25    0.25
  23  17   0    0.00    0.04
  23  17   2    0.04    0.04
  23  17   4    1.62    0.65
  23  17   6    0.25    0.18
  23  17   8    0.32    0.22
  23  17  10    0.87    0.22
  23  17  12    0.18    0.11
  23  17  14    1.80    0.22
  23  17  16    3.03    0.54
  23  18   1    0.97    0.22
  23  18   3    4.40    0.83
  23  18   5   10.56    1.12
  23  18   7   11.61    0.94
  23  18   9    4.11    0.36
  23  18  11    0.29    0.32
  23  18  13    0.14    0.07
  23  18  15    0.00    0.07
  23  18  17    2.70    0.36
  23  19   0    2.96    0.50
  23  19   2    5.33    0.79
  23  19   4    5.05    0.47
  23  19   6    0.83    0.40
  23  19   8    0.04    0.07
  23  19  10    0.36    0.14
  23  19  12    1.01    0.25
  23  19  14    0.14    0.07
  23  19  16    1.73    0.29
  23  19  18    5.91    0.58
  23  20   1    0.22    0.14
  23  20   3    4.04    0.54
  23  20   5    8.87    0.90
  23  20   7    6.16    0.94
  23  20   9    2.78    0.25
  23  20  11    0.94    0.18
  23  20  13    1.23    0.25
  23  20  15    0.11    0.11
  23  20  17    1.62    0.43
  23  20  19    1.59    0.76
  23  21   0    3.64    1.15
  23  21   2    3.35    0.58
  23  21   4    5.41    0.54
  23  21   6    8.29    3.10
  23  21   8   16.15    1.55
  23  21  10   21.84    1.84
  23  21  12   25.45    1.95
  23  21  14    5.55    0.65
  23  21  16    0.00    0.04
  23  21  18    3.60    1.33
  23  21  20    2.27    0.50
  23  22   1    0.43    0.29
  23  22   3    0.47    0.68
  23  22   5    2.20    0.43
  23  22   7    1.55    0.32
  23  22   9    0.76    0.43
  23  22  11    0.36    0.22
  23  22  13    0.72    0.11
  23  22  15    0.68    0.32
  23  22  17    0.29    0.22
  23  22  19    0.07    0.07
  23  22  21    1.84    0.43
  23  23   0   39.65    6.02
  23  23   2   19.32    2.85
  23  23   4    6.34    1.26
  23  23   6    0.36    0.18
  23  23   8    2.81    0.58
  23  23  10   13.30    1.55
  23  23  12   12.11    1.19
  23  23  14    5.01    1.12
  23  23  16    0.04    0.11
  23  23  18    3.10    0.61
  23  23  20    6.88    1.12
  23  23  22    1.41    0.58
  24   0   0   76.74   13.66
  24   1   1    4.90    0.54
  24   2   0   17.84    2.09
  24   2   2    9.73    1.41
  24   3   1   11.89    0.87
  24   3   3   64.08    6.56
  24   4   0   29.16    4.40
  24   4   2   50.32    4.00
  24   4   4   91.80    8.87
  24   5   1    8.69    0.65
  24   5   3   83.37    5.15
  24   5   5  112.49    8.97
  24   6   0    9.23    0.76
  24   6   2    1.26    0.18
  24   6   4    0.40    0.14
  24   6   6    5.51    0.94
  24   7   1   17.37    1.19
  24   7   3   87.40    4.43
  24   7   5  133.83    6.78
  24   7   7  107.62    6.42
  24   8   0   23.43    2.20
  24   8   2   12.94    1.12
  24   8   4    9.34    0.94
  24   8   6    5.23    0.61
  24   8   8    9.48    1.19
  24   9   1   16.87    1.19
  24   9   3   76.27    4.14
  24   9   5   73.42    4.90
  24   9   7   68.48    3.75
  24   9   9   45.95    3.46
  24  10   0    1.19    0.68
  24  10   2    0.65    0.29
  24  10   4    0.25    0.14
  24  10   6   25.37    2.23
  24  10   8   24.65    1.91
  24  10  10   23.68    3.28
  24  11   1   10.06    3.46
  24  11   3   36.04    2.45
  24  11   5   38.39    2.49
  24  11   7    7.93    0.87
  24  11   9    4.94    0.40
  24  11  11    0.54    0.40
  24  12   0    1.44    0.61
  24  12   2    0.94    1.01
  24  12   4    0.14    0.07
  24  12   6    5.26    0.65
  24  12   8    4.18    0.97
  24  12  10    3.68    0.54
  24  12  12    0.58    0.22
  24  13   1    0.65    0.18
  24  13   3    2.49    2.31
  24  13   5    0.18    0.11
  24  13   7    0.14    0.14
  24  13   9    0.83    0.14
  24  13  11    1.37    0.18
  24  13  13    4.04    0.54
  24  14   0   41.34    4.90
  24  14   2   21.91    2.38
  24  14   4   13.84    1.62
  24  14   6    7.46    0.90
  24  14   8    2.27    0.25
  24  14  10    0.54    0.11
  24  14  12    7.14    0.65
  24  14  14    4.29    0.65
  24  15   1    0.32    0.29
  24  15   3    1.41    0.22
  24  15   5    1.87    0.22
  24  15   7    4.90    0.54
  24  15   9    2.56    0.25
  24  15  11    6.02    0.50
  24  15  13    1.08    0.18
  24  15  15    0.76    0.22
  24  16   0   10.74    1.33
  24  16   2    5.23    0.68
  24  16   4    2.60    0.40
  24  16   6    1.12    0.22
  24  16   8    1.98    0.22
  24  16  10    0.61    0.14
  24  16  12    0.68    0.18
  24  16  14    3.46    0.43
  24  16  16    0.61    0.43
  24  17   1    1.69    0.36
  24  17   3    5.95    0.68
  24  17   5   12.47    1.23
  24  17   7    4.00    0.50
  24  17   9    9.01    1.19
  24  17  11    2.63    0.25
  24  17  13    2.41    0.29
  24  17  15    0.54    1.01
  24  17  17    0.18    0.18
  24  18   0   36.33    5.69
  24  18   2   18.89    3.42
  24  18   4    9.30    1.91
  24  18   6    1.62    0.40
  24  18   8    1.08    0.22
  24  18  10    0.50    0.14
  24  18  12    5.30    1.12
  24  18  14    1.26    0.25
  24  18  16    0.61    0.22
  24  18  18    2.67    0.58
  24  19   1    1.62    0.54
  24  19   3   10.34    1.08
  24  19   5   11.71    1.44
  24  19   7   16.90    1.33
  24  19   9    6.49    1.51
  24  19  11    6.06    0.61
  24  19  13    1.55    0.25
  24  19  15    0.90    0.18
  24  19  17    0.72    0.25
  24  19  19    0.04    0.11
  24  20   0    6.60    1.37
  24  20   2    1.30    1.15
  24  20   4    1.48    0.22
  24  20   6    0.83    0.18
  24  20   8    4.43    1.48
  24  20  10   11.97    1.73
  24  20  12   31.57    2.70
  24  20  14   11.17    1.51
  24  20  16    0.11    0.22
  24  20  18    1.26    0.97
  24  20  20    5.73    1.30
  24  21   1    0.79    0.25
  24  21   3    0.72    0.22
  24  21   5    7.42    0.68
  24  21   7    7.17    0.79
  24  21   9    3.71    0.36
  24  21  11    0.68    0.14
  24  21  13    1.05    0.14
  24  21  15    1.15    0.22
  24  21  17    3.10    0.79
  24  21  19    0.22    0.29
  24  21  21    0.43    0.18
  24  22   0   72.59    9.73
  24  22   2   47.11    4.58
  24  22   4   13.37    1.80
  24  22   6    2.38    0.36
  24  22   8    0.07    0.07
  24  22  10    3.14    0.87
  24  22  12   16.00    1.62
  24  22  14    7.71    0.83
  24  22  16    0.11    0.25
  24  22  18    3.53    0.61
  24  22  20   12.29    2.09
  24  22  22    7.14    1.77
  24  23   1    0.65    0.32
  24  23   3    0.25    0.29
  24  23   5    0.43    0.14
  24  23   7    0.65    0.36
  24  23   9    0.54    0.18
  24  23  11    0.54    0.32
  24  23  13    0.22    0.11
  24  23  15    0.58    0.18
  24  23  17    0.00    0.04
  24  23  19    0.18    0.11
  24  23  21    0.79    0.29
  24  23  23    0.32    0.18
  24  24   0    0.50    0.47
  24  24   2    1.84    0.50
  24  24   4    0.04    0.07
  24  24   6    8.76    1.91
  24  24   8    6.27    1.87
  24  24  10   38.96    7.10
  24  24  12   35.39    4.83
  24  24  14   11.46    1.59
  24  24  16    0.36    0.22
  24  24  18    2.49    0.58
  24  24  20   17.73    2.41
  24  24  22    4.61    1.08
  24  24  24    0.25    0.54
  25   1   0    0.14    0.11
  25   2   1    0.97    0.40
  25   3   0   52.15    3.89
  25   3   2   54.50    3.03
  25   4   1    4.14    0.54
  25   4   3   43.83    2.38
  25   5   0    4.22    0.43
  25   5   2    2.74    1.80
  25   5   4    0.22    0.29
  25   6   1    1.77    0.22
  25   6   3   43.36    2.60
  25   6   5   10.63    0.54
  25   7   0   25.66    1.51
  25   7   2   23.97    1.26
  25   7   4   14.78    1.12
  25   7   6   26.35    1.19
  25   8   1    5.66    0.36
  25   8   3   58.93    4.07
  25   8   5   22.02    1.66
  25   8   7   36.69    1.55
  25   9   0    1.23    0.36
  25   9   2    0.79    0.22
  25   9   4    1.01    0.32
  25   9   6    3.03    0.22
  25   9   8    3.50    0.22
  25  10   1    2.16    0.50
  25  10   3   38.31    4.29
  25  10   5   13.08    1.44
  25  10   7   12.51    0.79
  25  10   9    1.59    0.18
  25  11   0    2.31    0.72
  25  11   2    0.29    0.22
  25  11   4    0.07    0.07
  25  11   6    0.32    0.22
  25  11   8    0.97    0.79
  25  11  10    0.68    0.18
  25  12   1    0.40    0.22
  25  12   3    9.01    0.61
  25  12   5    1.19    0.18
  25  12   7    0.54    0.72
  25  12   9    0.18    0.14
  25  12  11    1.37    0.14
  25  13   0   21.23    1.87
  25  13   2   19.21    4.00
  25  13   4    9.52    0.76
  25  13   6    3.14    0.32
  25  13   8    1.15    0.50
  25  13  10    0.40    0.07
  25  13  12    0.36    0.14
  25  14   1    0.04    0.11
  25  14   3    0.32    0.22
  25  14   5    0.58    0.32
  25  14   7    0.72    0.25
  25  14   9    1.98    0.14
  25  14  11    0.04    0.07
  25  14  13    1.98    0.40
  25  15   0    9.05    1.26
  25  15   2    5.08    0.61
  25  15   4    6.92    0.58
  25  15   6    2.85    0.32
  25  15   8    0.40    0.11
  25  15  10    0.00    0.04
  25  15  12    0.11    0.25
  25  15  14    0.25    0.18
  25  16   1    0.04    0.11
  25  16   3    3.32    0.40
  25  16   5   10.02    0.97
  25  16   7    7.97    1.15
  25  16   9    2.27    0.54
  25  16  11    0.11    0.04
  25  16  13    0.87    0.22
  25  16  15    0.18    0.22
  25  17   0   45.95    4.72
  25  17   2   21.30    2.27
  25  17   4   17.16    3.42
  25  17   6    5.44    0.54
  25  17   8    0.00    0.04
  25  17  10    1.55    0.25
  25  17  12    1.59    0.14
  25  17  14    1.12    0.22
  25  17  16    1.73    0.40
  25  18   1    0.94    0.18
  25  18   3   10.24    1.08
  25  18   5   17.37    3.03
  25  18   7   16.22    1.30
  25  18   9    4.72    0.40
  25  18  11    0.11    0.04
  25  18  13    0.72    0.14
  25  18  15    0.61    0.29
  25  18  17    0.14    0.14
  25  19   0   20.15    3.21
  25  19   2   15.79    1.51
  25  19   4    6.70    1.51
  25  19   6    0.00    0.04
  25  19   8    2.81    0.29
  25  19  10    8.15    0.83
  25  19  12   11.14    0.79
  25  19  14    1.62    0.29
  25  19  16    0.14    0.14
  25  19  18    0.90    0.40
  25  20   1    0.76    0.43
  25  20   3   10.16    1.05
  25  20   5   22.17    2.60
  25  20   7   20.26    1.95
  25  20   9    1.98    0.50
  25  20  11    0.00    0.04
  25  20  13    0.14    0.07
  25  20  15    1.33    0.25
  25  20  17    1.37    0.40
  25  20  19    0.65    0.14
  25  21   0   19.21    3.89
  25  21   2   25.09    3.46
  25  21   4   13.26    1.26
  25  21   6    0.18    0.11
  25  21   8    5.08    0.65
  25  21  10   14.92    1.73
  25  21  12   18.09    1.23
  25  21  14    7.10    0.58
  25  21  16    0.50    0.50
  25  21  18    0.18    0.07
  25  21  20    1.19    0.22
  25  22   1    2.13    0.40
  25  22   3    6.24    0.94
  25  22   5    3.60    0.58
  25  22   7    5.23    0.72
  25  22   9    1.19    0.87
  25  22  11    0.25    0.14
  25  22  13    0.11    0.11
  25  22  15    0.79    0.22
  25  22  17    1.23    0.54
  25  22  19    0.58    0.14
  25  22  21    0.50    0.14
  25  23   0    0.00    0.07
  25  23   2    0.40    0.22
  25  23   4    0.58    0.18
  25  23   6   10.34    1.01
  25  23   8   12.15    1.59
  25  23  10   20.00    2.20
  25  23  12   23.43    1.80
  25  23  14    5.23    0.43
  25  23  16    0.00    0.04
  25  23  18    0.72    0.14
  25  23  20    4.22    0.58
  25  23  22    1.30    0.43
  25  24   1    0.04    0.07
  25  24   3    1.12    0.22
  25  24   5    0.50    0.32
  25  24   7    1.69    0.47
  25  24   9    0.00    0.07
  25  24  11    0.11    0.07
  25  24  13    0.00    0.07
  25  24  15    0.11    0.07
  25  24  17    0.11    0.18
  25  24  19    0.25    0.22
  25  24  21    0.00    0.04
  25  24  23    0.25    0.18
  25  25   0    5.59    1.33
  25  25   2    2.34    0.65
  25  25   4    0.22    0.18
  25  25   6    0.00    0.04
  25  25   8    2.23    0.79
  25  25  10    8.61    1.55
  25  25  12    8.11    1.30
  25  25  14    1.19    0.22
  25  25  16    0.11    0.11
  25  25  18    1.69    0.29
  25  25  20    3.86    0.61
  25  25  22    0.54    0.18
  25  25  24    0.11    0.11
  26   0   0   13.23    5.62
  26   1   1    0.00    0.04
  26   2   0   64.59    6.13
  26   2   2  117.43   13.80
  26   3   1   10.88    1.55
  26   3   3   19.93    2.02
  26   4   0   20.94    1.80
  26   4   2    3.10    0.36
  26   4   4   49.16    6.45
  26   5   1    3.21    0.36
  26   5   3   25.27    3.14
  26   5   5   51.90    5.59
  26   6   0   65.09    7.82
  26   6   2   70.25   16.11
  26   6   4    2.85    0.29
  26   6   6   43.14    4.25
  26   7   1    4.22    0.68
  26   7   3   29.63    2.74
  26   7   5   54.53    5.37
  26   7   7   63.58    5.55
  26   8   0    3.03    0.29
  26   8   2    8.61    0.43
  26   8   4    4.18    1.15
  26   8   6    3.32    0.36
  26   8   8    2.78    0.40
  26   9   1    2.31    0.22
  26   9   3   17.23    1.15
  26   9   5   27.72    2.99
  26   9   7   40.04    2.13
  26   9   9   11.71    0.87
  26  10   0    0.61    0.29
  26  10   2    3.71    0.97
  26  10   4    2.60    0.83
  26  10   6    0.40    0.22
  26  10   8    0.22    0.07
  26  10  10    0.29    0.14
  26  11   1    1.84    0.22
  26  11   3    1.37    0.22
  26  11   5    5.44    0.43
  26  11   7    2.41    0.25
  26  11   9    3.64    0.22
  26  11  11    1.55    0.18
  26  12   0    8.87    1.19
  26  12   2    0.76    0.18
  26  12   4   12.15    1.33
  26  12   6    1.23    0.40
  26  12   8    1.30    0.25
  26  12  10    5.77    0.68
  26  12  12   11.53    1.44
  26  13   1    0.76    0.32
  26  13   3    0.14    0.11
  26  13   5    0.32    0.18
  26  13   7    0.22    0.11
  26  13   9    0.07    0.07
  26  13  11    1.73    0.22
  26  13  13    2.41    0.32
  26  14   0    2.99    0.65
  26  14   2    2.67    0.40
  26  14   4    2.74    1.01
  26  14   6    2.16    0.32
  26  14   8    0.87    0.32
  26  14  10    2.74    0.25
  26  14  12   19.07    1.95
  26  14  14    3.53    0.79
  26  15   1    1.12    0.58
  26  15   3    5.62    0.40
  26  15   5    4.25    1.12
  26  15   7    2.02    0.25
  26  15   9    0.14    0.07
  26  15  11    0.07    0.04
  26  15  13    1.77    0.32
  26  15  15    0.83    0.29
  26  16   0   33.92    5.95
  26  16   2   42.93    4.07
  26  16   4   24.33    5.01
  26  16   6    3.21    0.40
  26  16   8    0.00    0.04
  26  16  10    4.29    0.50
  26  16  12   13.44    1.05
  26  16  14    2.78    1.26
  26  16  16    0.04    0.04
  26  17   1    2.02    0.25
  26  17   3   10.34    1.37
  26  17   5   23.50    1.69
  26  17   7    5.41    0.72
  26  17   9    4.43    0.40
  26  17  11    0.58    0.18
  26  17  13    1.26    0.25
  26  17  15    1.05    0.29
  26  17  17    0.32    0.25
  26  18   0   32.91    6.20
  26  18   2   69.27    6.38
  26  18   4   20.72    2.49
  26  18   6    5.87    0.68
  26  18   8    0.68    0.18
  26  18  10    5.19    0.83
  26  18  12   18.85    1.77
  26  18  14    1.51    1.05
  26  18  16    0.40    0.14
  26  18  18    0.79    0.32
  26  19   1    0.83    0.18
  26  19   3   13.12    1.48
  26  19   5   19.39    3.35
  26  19   7   17.01    1.87
  26  19   9    6.38    0.87
  26  19  11    0.76    0.25
  26  19  13    0.07    0.11
  26  19  15    0.11    0.11
  26  19  17    0.04    0.04
  26  19  19    0.47    0.29
  26  20   0   71.04    9.59
  26  20   2   35.86    4.72
  26  20   4   23.90    2.85
  26  20   6    0.68    0.36
  26  20   8    1.05    0.83
  26  20  10   14.16    1.69
  26  20  12   15.93    1.59
  26  20  14    5.62    0.58
  26  20  16    0.29    0.11
  26  20  18    0.00    0.04
  26  20  20    0.43    0.18
  26  21   1    2.13    0.47
  26  21   3    5.37    0.72
  26  21   5   16.83    1.77
  26  21   7   12.40    1.44
  26  21   9    5.05    0.50
  26  21  11    0.40    0.25
  26  21  13    0.68    0.18
  26  21  15    0.07    0.11
  26  21  17    0.25    0.22
  26  21  19    0.11    0.14
  26  21  21    0.00    0.04
  26  22   0    3.10    0.90
  26  22   2    5.05    0.83
  26  22   4    0.04    0.04
  26  22   6    0.07    0.14
  26  22   8    6.92    1.19
  26  22  10    6.99    2.52
  26  22  12   10.42    1.66
  26  22  14    1.73    0.29
  26  22  16    0.07    0.07
  26  22  18    0.43    0.14
  26  22  20    4.58    0.61
  26  22  22   10.42    1.84
  26  23   1    0.04    0.11
  26  23   3    1.69    0.32
  26  23   5    4.94    1.23
  26  23   7    9.19    1.73
  26  23   9    1.84    0.79
  26  23  11    0.40    0.25
  26  23  13    1.44    0.65
  26  23  15    0.04    0.04
  26  23  17    0.07    0.07
  26  23  19    0.00    0.04
  26  23  21    1.01    0.25
  26  23  23    0.47    0.25
  26  24   0    9.12    2.16
  26  24   2    2.20    0.87
  26  24   4    0.14    0.43
  26  24   6    0.11    0.11
  26  24   8    1.66    0.50
  26  24  10    7.21    1.05
  26  24  12    4.72    1.84
  26  24  14    1.33    0.22
  26  24  16    0.11    0.07
  26  24  18    0.83    0.18
  26  24  20    1.77    0.36
  26  24  22    4.00    1.08
  26  24  24    4.00    0.87
  26  25   1    0.29    0.25
  26  25   3    0.18    0.18
  26  25   5    0.11    0.14
  26  25   7    1.05    0.29
  26  25   9    0.11    0.14
  26  25  11    0.22    0.14
  26  25  13    0.65    0.18
  26  25  15    0.54    0.18
  26  25  17    0.36    0.11
  26  25  19    0.40    0.14
  26  25  21    0.25    0.18
  26  25  23    0.04    0.04
  26  26   0    1.15    0.47
  26  26   2    0.43    0.40
  26  26   4    1.44    0.50
  26  26   6    2.20    0.61
  26  26   8    2.74    0.68
  26  26  10    0.65    0.29
  26  26  12    0.87    0.29
  26  26  14    0.00    0.04
  26  26  16    0.22    0.22
  26  26  18    1.23    0.25
  26  26  20    1.19    0.32
  26  26  22    3.75    0.94
  27   1   0   12.72    1.23
  27   2   1   13.41    1.15
  27   3   0    1.84    0.36
  27   3   2    5.55    1.19
  27   4   1    5.19    0.40
  27   4   3    1.84    0.25
  27   5   0   54.14    4.79
  27   5   2   31.18    2.52
  27   5   4   23.14    1.91
  27   6   1    0.94    0.14
  27   6   3    0.04    0.07
  27   6   5   34.38    2.31
  27   7   0    0.18    0.11
  27   7   2    0.00    0.04
  27   7   4    0.00    0.04
  27   7   6    5.80    0.47
  27   8   1    3.32    0.22
  27   8   3    1.19    1.08
  27   8   5   34.06    2.60
  27   8   7    3.78    0.25
  27   9   0   12.25    1.26
  27   9   2    2.38    0.36
  27   9   4    0.14    0.22
  27   9   6    2.20    0.18
  27   9   8    4.18    0.22
  27  10   1    1.05    0.14
  27  10   3    0.04    0.07
  27  10   5   13.19    0.90
  27  10   7    0.68    0.43
  27  10   9    3.10    0.14
  27  11   0    0.07    0.14
  27  11   2    0.36    0.14
  27  11   4    0.07    0.11
  27  11   6    0.36    0.11
  27  11   8    1.69    0.25
  27  11  10    2.49    0.40
  27  12   1    0.04    0.07
  27  12   3    0.00    0.04
  27  12   5    3.32    0.47
  27  12   7    0.58    0.29
  27  12   9    0.50    0.14
  27  12  11    5.73    0.36
  27  13   0    1.01    0.29
  27  13   2    2.13    0.25
  27  13   4    1.66    0.22
  27  13   6    0.72    0.22
  27  13   8    0.14    0.14
  27  13  10    0.68    0.11
  27  13  12    3.06    0.22
  27  14   1    0.14    0.18
  27  14   3    1.77    0.50
  27  14   5    0.83    0.32
  27  14   7    0.36    0.36
  27  14   9    0.00    0.04
  27  14  11    5.91    0.43
  27  14  13    3.10    0.29
  27  15   0   31.32    4.18
  27  15   2   31.14    2.99
  27  15   4   18.35    2.02
  27  15   6    5.62    0.68
  27  15   8    0.50    0.14
  27  15  10    0.14    0.07
  27  15  12    5.30    0.29
  27  15  14    3.96    0.36
  27  16   1    0.79    0.22
  27  16   3   11.61    1.15
  27  16   5   15.10    1.15
  27  16   7    8.18    1.01
  27  16   9    0.29    0.11
  27  16  11    0.97    0.14
  27  16  13    1.26    0.18
  27  16  15    2.09    0.25
  27  17   0   52.19    6.74
  27  17   2   38.13    7.86
  27  17   4   22.82    4.69
  27  17   6    4.69    0.47
  27  17   8    0.58    0.25
  27  17  10    5.66    0.58
  27  17  12    8.40    0.61
  27  17  14    3.60    0.50
  27  17  16    1.51    0.40
  27  18   1    1.73    0.29
  27  18   3   12.80    1.44
  27  18   5   23.10    2.16
  27  18   7   14.24    1.84
  27  18   9    4.18    0.47
  27  18  11    0.04    0.07
  27  18  13    1.37    0.32
  27  18  15    1.19    0.32
  27  18  17    1.41    0.29
  27  19   0   39.00    6.49
  27  19   2   34.38    3.86
  27  19   4   21.48    2.16
  27  19   6    0.18    0.07
  27  19   8    2.34    0.58
  27  19  10   14.35    1.23
  27  19  12   12.80    1.95
  27  19  14    9.77    0.68
  27  19  16    1.98    0.76
  27  19  18    0.00    0.04
  27  20   1    2.67    0.47
  27  20   3   11.07    1.23
  27  20   5   21.99    2.20
  27  20   7   13.23    1.77
  27  20   9    2.74    1.08
  27  20  11    0.29    0.18
  27  20  13    0.00    0.04
  27  20  15    0.11    0.07
  27  20  17    0.22    0.22
  27  20  19    0.07    0.07
  27  21   0   13.98    2.27
  27  21   2   16.33    2.34
  27  21   4    2.85    0.47
  27  21   6    1.62    0.43
  27  21   8    1.55    0.29
  27  21  10    6.74    0.90
  27  21  12    7.79    1.15
  27  21  14    1.69    0.22
  27  21  16    1.12    0.18
  27  21  18    0.04    0.04
  27  21  20    0.54    0.14
  27  22   1    2.45    1.19
  27  22   3    6.02    1.26
  27  22   5   12.04    1.33
  27  22   7    9.05    1.69
  27  22   9    2.20    0.54
  27  22  11    0.11    0.11
  27  22  13    0.68    0.18
  27  22  15    1.01    0.18
  27  22  17    0.47    0.40
  27  22  19    0.29    0.40
  27  22  21    1.26    0.25
  27  23   0    7.89    1.59
  27  23   2    5.08    0.87
  27  23   4    1.33    0.25
  27  23   6    0.29    0.22
  27  23   8    1.05    0.29
  27  23  10   11.75    1.59
  27  23  12    8.47    0.87
  27  23  14    1.84    0.54
  27  23  16    0.07    0.07
  27  23  18    0.11    0.14
  27  23  20    0.11    0.11
  27  23  22    0.50    0.11
  27  24   1    0.04    0.25
  27  24   3    0.94    0.22
  27  24   5    1.30    0.47
  27  24   7    0.94    0.29
  27  24   9    0.40    0.18
  27  24  11    0.83    0.29
  27  24  13    0.58    0.25
  27  24  15    0.25    0.18
  27  24  17    0.54    0.14
  27  24  19    0.00    0.04
  27  24  21    0.29    0.11
  27  24  23    0.40    0.18
  27  25   0    0.68    0.40
  27  25   2    0.36    0.25
  27  25   4    0.00    0.04
  27  25   6    1.15    0.32
  27  25   8    2.63    0.76
  27  25  10    4.76    1.23
  27  25  12    0.79    0.54
  27  25  14    0.04    0.11
  27  25  16    0.11    0.11
  27  25  18    0.50    0.11
  27  25  20    1.69    0.22
  27  25  22    0.72    0.18
  27  26   1    0.00    0.04
  27  26   3    0.50    0.29
  27  26   5    0.58    0.32
  27  26   7    0.32    0.32
  27  26   9    0.43    0.25
  27  26  11    0.87    0.22
  27  26  13    0.00    0.04
  27  26  15    0.04    0.07
  27  26  17    0.00    0.04
  27  26  19    0.00    0.04
  27  26  21    0.00    0.04
  27  27   0    0.25    0.29
  27  27   2    0.50    0.25
  27  27   4    1.01    0.43
  27  27   6    0.54    0.25
  27  27   8    2.13    0.47
  27  27  10    0.61    0.32
  27  27  12    0.11    0.14
  27  27  14    0.04    0.07
  27  27  16    0.68    0.32
  27  27  18    0.76    0.22
  27  27  20    2.23    0.29
  28   0   0   74.57   11.93
  28   1   1    2.67    0.61
  28   2   0    5.77    0.68
  28   2   2   33.63    4.36
  28   3   1    1.84    0.65
  28   3   3    0.43    0.18
  28   4   0   93.89   11.61
  28   4   2    9.12    0.94
  28   4   4   45.56    7.53
  28   5   1    0.90    0.94
  28   5   3    5.77    0.79
  28   5   5   25.59    2.81
  28   6   0    2.13    0.47
  28   6   2    2.78    0.90
  28   6   4    1.26    0.32
  28   6   6    3.60    0.83
  28   7   1    0.18    0.18
  28   7   3    2.85    0.43
  28   7   5   12.87    1.19
  28   7   7    6.45    0.79
  28   8   0   19.21    2.38
  28   8   2    1.55    0.22
  28   8   4    9.98    2.05
  28   8   6    0.58    0.32
  28   8   8    2.56    0.32
  28   9   1    0.36    0.14
  28   9   3    0.00    0.04
  28   9   5    2.16    0.25
  28   9   7    2.74    0.32
  28   9   9    0.00    0.04
  28  10   0    6.49    0.72
  28  10   2    1.73    0.22
  28  10   4   10.20    0.76
  28  10   6    0.79    0.14
  28  10   8    6.96    0.47
  28  10  10    8.76    0.94
  28  11   1    0.04    0.04
  28  11   3    2.20    0.25
  28  11   5    0.11    0.07
  28  11   7    0.18    0.07
  28  11   9    2.27    0.18
  28  11  11    2.20    0.22
  28  12   0    0.72    0.32
  28  12   2    0.11    0.07
  28  12   4    0.04    0.04
  28  12   6    0.29    0.07
  28  12   8    0.04    0.04
  28  12  10    9.15    0.65
  28  12  12    2.60    0.32
  28  13   1    0.04    0.07
  28  13   3    2.56    0.25
  28  13   5    1.77    0.22
  28  13   7    0.07    0.07
  28  13   9    0.14    0.07
  28  13  11    3.24    0.54
  28  13  13    6.70    0.72
  28  14   0    6.60    1.66
  28  14   2   16.69    5.51
  28  14   4    8.79    0.83
  28  14   6    4.97    0.65
  28  14   8    0.11    0.07
  28  14  10    6.06    0.83
  28  14  12    5.73    0.90
  28  14  14    7.86    1.15
  28  15   1    0.97    0.22
  28  15   3    8.97    2.09
  28  15   5    6.92    1.12
  28  15   7    5.41    0.50
  28  15   9    0.40    0.14
  28  15  11    0.61    0.14
  28  15  13    5.15    0.40
  28  15  15    9.08    0.97
  28  16   0   20.83    3.82
  28  16   2   23.03    3.03
  28  16   4   18.27    1.62
  28  16   6    1.44    0.29
  28  16   8    0.25    0.18
  28  16  10   17.05    1.80
  28  16  12    9.66    0.94
  28  16  14   11.35    1.23
  28  16  16   14.35    2.16
  28  17   1    3.50    0.43
  28  17   3   10.63    3.86
  28  17   5   26.42    2.16
  28  17   7    9.70    1.01
  28  17   9    1.73    0.25
  28  17  11    0.00    0.04
  28  17  13    2.23    0.22
  28  17  15    6.49    1.01
  28  17  17    5.80    0.72
  28  18   0   60.55    9.55
  28  18   2   48.19    7.35
  28  18   4   35.00    4.00
  28  18   6    4.22    0.65
  28  18   8    0.32    0.11
  28  18  10   15.28    1.80
  28  18  12   11.25    1.37
  28  18  14   21.12    1.23
  28  18  16   12.51    1.15
  28  18  18    4.14    0.83
  28  19   1    0.14    0.22
  28  19   3   14.96    3.03
  28  19   5   14.49    3.06
  28  19   7   11.32    1.23
  28  19   9    2.09    0.65
  28  19  11    0.04    0.07
  28  19  13    0.83    0.14
  28  19  15    2.38    0.22
  28  19  17    1.05    0.18
  28  19  19    0.00    0.04
  28  20   0   32.65    6.34
  28  20   2   35.75    4.29
  28  20   4   20.65    3.71
  28  20   6    0.76    0.25
  28  20   8    0.11    0.14
  28  20  10    4.47    0.83
  28  20  12    2.45    0.43
  28  20  14    2.67    0.36
  28  20  16    0.90    0.18
  28  20  18    0.32    0.14
  28  20  20    0.22    0.11
  28  21   1    0.54    0.14
  28  21   3   10.60    1.08
  28  21   5   20.15    4.76
  28  21   7   10.63    2.88
  28  21   9    1.48    0.29
  28  21  11    0.40    0.14
  28  21  13    0.25    0.18
  28  21  15    0.25    0.11
  28  21  17    0.04    0.07
  28  21  19    0.07    0.14
  28  21  21    0.07    0.11
  28  22   0   15.10    2.92
  28  22   2   12.87    2.27
  28  22   4    4.87    0.90
  28  22   6    0.18    0.11
  28  22   8    0.90    0.25
  28  22  10    2.20    0.47
  28  22  12    2.45    0.47
  28  22  14    2.23    0.72
  28  22  16    0.18    0.07
  28  22  18    0.04    0.07
  28  22  20    0.00    0.04
  28  22  22    0.50    0.40
  28  23   1    0.25    0.22
  28  23   3    3.53    0.58
  28  23   5    7.61    1.69
  28  23   7    5.66    1.41
  28  23   9    4.79    1.48
  28  23  11    1.05    0.36
  28  23  13    0.18    0.11
  28  23  15    0.11    0.18
  28  23  17    0.00    0.04
  28  23  19    0.25    0.11
  28  23  21    0.18    0.14
  28  23  23    0.00    0.04
  28  24   0    2.63    0.54
  28  24   2    0.43    0.22
  28  24   4    1.15    0.29
  28  24   6    0.29    0.22
  28  24   8    0.22    0.18
  28  24  10    0.58    0.22
  28  24  12    0.11    0.11
  28  24  14    0.72    0.43
  28  24  16    0.11    0.07
  28  24  18    0.54    0.14
  28  24  20    2.34    0.32
  28  24  22    1.44    0.40
  28  25   1    0.25    0.14
  28  25   3    1.87    0.36
  28  25   5    1.87    0.40
  28  25   7    1.23    0.25
  28  25   9    1.05    0.22
  28  25  11    0.32    0.18
  28  25  13    0.25    0.11
  28  25  15    0.36    0.14
  28  25  17    0.32    0.14
  28  25  19    0.00    0.04
  28  25  21    0.18    0.11
  28  26   0    1.08    0.54
  28  26   2    1.01    0.40
  28  26   4    1.19    0.47
  28  26   6    0.50    0.22
  28  26   8    1.41    0.29
  28  26  10    0.22    0.18
  28  26  12    0.22    0.32
  28  26  14    0.04    0.07
  28  26  16    1.12    0.25
  28  26  18    0.65    0.18
  28  26  20    0.22    0.14
  28  27   1    0.00    0.04
  28  27   3    0.04    0.11
  28  27   5    0.47    0.25
  28  27   7    1.44    0.43
  28  27   9    0.61    0.47
  28  27  11    0.18    0.14
  28  27  13    0.25    0.18
  28  27  15    1.08    0.32
  28  27  17    1.08    0.36
  28  27  19    0.04    0.04
  28  28   0   25.73    7.24
  28  28   2   10.78    3.24
  28  28   4    7.79    2.05
  28  28   6    1.23    0.47
  28  28   8    0.11    0.14
  28  28  10    0.18    0.18
  28  28  12    7.79    1.44
  28  28  14    3.28    0.90
  28  28  16    0.65    0.40
  28  28  18    0.11    0.18
  29   1   0   11.68    1.62
  29   2   1    4.94    1.26
  29   3   0    9.08    1.41
  29   3   2    8.87    0.90
  29   4   1    2.63    0.36
  29   4   3    5.98    0.61
  29   5   0    3.39    0.61
  29   5   2    1.01    0.54
  29   5   4    0.61    0.36
  29   6   1    0.36    0.22
  29   6   3    3.39    0.29
  29   6   5    0.22    0.14
  29   7   0    1.37    0.40
  29   7   2    6.38    0.68
  29   7   4    7.21    1.77
  29   7   6    3.71    0.40
  29   8   1    1.87    0.18
  29   8   3    1.87    0.18
  29   8   5    0.07    0.07
  29   8   7    1.66    0.22
  29   9   0    1.59    0.22
  29   9   2    3.64    0.29
  29   9   4    4.11    0.47
  29   9   6    3.53    0.36
  29   9   8    1.80    0.25
  29  10   1    0.40    0.07
  29  10   3    0.54    0.18
  29  10   5    0.43    0.11
  29  10   7    0.68    0.14
  29  10   9    2.49    0.22
  29  11   0    0.87    0.22
  29  11   2    0.72    0.11
  29  11   4    0.00    0.04
  29  11   6    0.00    0.04
  29  11   8    0.36    0.11
  29  11  10    0.00    0.04
  29  12   1    0.50    0.22
  29  12   3    0.29    0.11
  29  12   5    1.84    0.22
  29  12   7    0.40    0.18
  29  12   9    1.73    0.18
  29  12  11    0.68    0.25
  29  13   0    3.32    0.61
  29  13   2    3.21    0.32
  29  13   4    1.80    0.22
  29  13   6    1.66    0.25
  29  13   8    0.65    0.22
  29  13  10    0.61    0.14
  29  13  12    2.16    0.22
  29  14   1    0.68    0.22
  29  14   3    3.60    0.72
  29  14   5    4.07    1.33
  29  14   7    2.38    0.25
  29  14   9    0.29    0.11
  29  14  11    0.76    0.14
  29  14  13    5.98    0.87
  29  15   0    8.36    1.08
  29  15   2    6.96    1.73
  29  15   4    3.42    0.68
  29  15   6    1.30    0.25
  29  15   8    0.00    0.04
  29  15  10    3.89    0.47
  29  15  12    9.08    0.68
  29  15  14   13.37    1.23
  29  16   1    1.01    0.18
  29  16   3    9.80    0.97
  29  16   5   12.29    1.73
  29  16   7    4.25    0.47
  29  16   9    1.01    0.87
  29  16  11    0.87    0.47
  29  16  13    3.14    0.29
  29  16  15    7.89    0.65
  29  17   0   53.13    6.92
  29  17   2   30.06    3.14
  29  17   4   24.80    2.70
  29  17   6    4.58    0.58
  29  17   8    0.00    0.04
  29  17  10    2.85    0.36
  29  17  12    8.76    0.72
  29  17  14   11.79    0.79
  29  17  16   10.31    2.63
  29  18   1    0.87    0.18
  29  18   3    9.23    1.12
  29  18   5   10.63    1.23
  29  18   7    4.51    0.83
  29  18   9    0.87    0.18
  29  18  11    0.22    0.11
  29  18  13    1.95    0.61
  29  18  15    5.69    0.68
  29  18  17    4.25    0.47
  29  19   0   32.11    4.61
  29  19   2   25.59    4.90
  29  19   4    6.67    2.20
  29  19   6    1.19    0.22
  29  19   8    0.50    0.32
  29  19  10    2.13    0.40
  29  19  12    4.47    0.61
  29  19  14    4.83    0.94
  29  19  16    3.35    0.32
  29  19  18    0.50    0.18
  29  20   1    1.77    0.54
  29  20   3    7.17    1.01
  29  20   5   11.82    1.41
  29  20   7    6.78    1.62
  29  20   9    2.02    0.43
  29  20  11    0.68    0.25
  29  20  13    0.25    0.40
  29  20  15    0.90    0.22
  29  20  17    0.72    0.18
  29  20  19    0.07    0.07
  29  21   0   32.44    5.12
  29  21   2   13.48    1.62
  29  21   4    8.11    1.87
  29  21   6    0.97    0.22
  29  21   8    0.14    0.14
  29  21  10    2.49    0.36
  29  21  12    1.69    0.36
  29  21  14    2.23    0.47
  29  21  16    2.02    0.25
  29  21  18    0.50    0.14
  29  21  20    0.22    0.11
  29  22   1    0.65    0.32
  29  22   3    3.68    0.50
  29  22   5    6.45    0.90
  29  22   7    3.93    1.08
  29  22   9    1.48    0.29
  29  22  11    1.69    0.32
  29  22  13    0.00    0.04
  29  22  15    0.00    0.07
  29  22  17    0.40    0.18
  29  22  19    0.11    0.11
  29  22  21    0.43    0.18
  29  23   0    3.89    0.94
  29  23   2    2.34    0.43
  29  23   4    3.32    0.40
  29  23   6    0.22    0.18
  29  23   8    0.65    0.29
  29  23  10    0.04    0.07
  29  23  12    0.65    0.22
  29  23  14    0.61    0.22
  29  23  16    0.68    0.29
  29  23  18    0.00    0.04
  29  23  20    0.07    0.18
  29  23  22    0.58    0.25
  29  24   1    0.04    0.07
  29  24   3    0.22    0.14
  29  24   5    0.65    0.32
  29  24   7    0.58    0.22
  29  24   9    0.79    0.22
  29  24  11    1.84    0.50
  29  24  13    0.43    0.18
  29  24  15    0.68    0.18
  29  24  17    0.22    0.14
  29  24  19    0.50    0.14
  29  24  21    0.04    0.07
  29  25   0    0.14    0.18
  29  25   2    0.14    0.22
  29  25   4    0.18    0.14
  29  25   6    0.54    0.43
  29  25   8    1.48    0.29
  29  25  10    0.68    0.47
  29  25  12    0.29    0.14
  29  25  14    0.25    0.11
  29  25  16    0.04    0.04
  29  25  18    0.00    0.04
  29  25  20    0.07    0.07
  29  26   1    0.04    0.07
  29  26   3    0.87    0.50
  29  26   5    0.79    0.25
  29  26   7    0.94    0.54
  29  26   9    0.07    0.11
  29  26  11    0.72    0.25
  29  26  13    0.54    0.32
  29  26  15    0.07    0.11
  29  26  17    0.36    0.18
  29  26  19    0.07    0.11
  29  27   0   20.51    3.68
  29  27   2   13.66    1.73
  29  27   4    9.73    3.39
  29  27   6    1.15    0.36
  29  27   8    0.43    0.25
  29  27  10    1.19    0.32
  29  27  12    1.19    0.50
  29  27  14    1.48    0.36
  29  27  16    0.07    0.14
  29  27  18    0.18    0.22
  29  28   1    0.00    0.04
  29  28   3    0.32    0.18
  29  28   5    0.14    0.14
  29  28   7    0.54    0.32
  29  28   9    0.29    0.22
  29  28  11    0.04    0.07
  29  28  13    0.04    0.11
  29  28  15    0.47    0.40
  29  28  17    0.32    0.25
  29  29   0    4.00    1.77
  29  29   2   10.13    2.81
  29  29   4    7.97    1.55
  29  29   6    0.94    0.50
  29  29   8    0.22    0.18
  29  29  10    8.00    1.37
  29  29  12   10.56    1.87
  29  29  14    4.29    2.02
  30   0   0   51.11   16.90
  30   1   1    0.18    0.14
  30   2   0   11.64    5.23
  30   2   2   25.01    3.82
  30   3   1    1.15    0.43
  30   3   3    1.05    0.47
  30   4   0   11.21    2.45
  30   4   2    2.92    0.32
  30   4   4    0.50    0.29
  30   5   1    1.33    0.43
  30   5   3    0.18    0.14
  30   5   5    1.44    0.54
  30   6   0    0.00    0.04
  30   6   2    8.97    1.15
  30   6   4    0.22    0.11
  30   6   6    2.60    0.47
  30   7   1    0.04    0.07
  30   7   3    0.97    0.36
  30   7   5    0.00    0.04
  30   7   7    0.00    0.04
  30   8   0    1.87    1.15
  30   8   2    6.92    1.08
  30   8   4    0.94    0.18
  30   8   6    4.36    0.68
  30   8   8    3.03    0.61
  30   9   1    0.22    0.22
  30   9   3    0.11    0.11
  30   9   5    0.65    0.18
  30   9   7    0.07    0.11
  30   9   9    0.04    0.04
  30  10   0    0.61    0.18
  30  10   2    0.58    0.14
  30  10   4    0.18    0.14
  30  10   6    0.29    0.29
  30  10   8    0.14    0.18
  30  10  10    2.49    0.32
  30  11   1    0.14    0.11
  30  11   3    2.13    0.18
  30  11   5    1.41    0.47
  30  11   7    0.43    0.14
  30  11   9    1.51    0.47
  30  11  11    4.33    0.47
  30  12   0    0.90    0.22
  30  12   2    0.58    0.32
  30  12   4    1.23    0.32
  30  12   6    0.04    0.11
  30  12   8    0.97    0.25
  30  12  10    0.18    0.18
  30  12  12    2.34    0.32
  30  13   1    0.65    0.11
  30  13   3    4.29    0.54
  30  13   5    9.15    1.15
  30  13   7    1.44    0.22
  30  13   9    0.00    0.04
  30  13  11    4.04    0.61
  30  13  13   10.60    0.87
  30  14   0    0.94    0.36
  30  14   2    0.43    0.25
  30  14   4    0.87    0.18
  30  14   6    0.00    0.04
  30  14   8    5.12    1.80
  30  14  10    3.28    0.40
  30  14  12   15.89    1.08
  30  14  14   24.44    2.13
  30  15   1    1.66    0.58
  30  15   3   10.45    1.19
  30  15   5   12.58    2.63
  30  15   7    4.76    0.54
  30  15   9    0.00    0.04
  30  15  11    1.80    0.22
  30  15  13    9.34    1.44
  30  15  15   16.98    1.12
  30  16   0   51.47    7.93
  30  16   2   61.53    5.87
  30  16   4   28.19    3.10
  30  16   6    5.84    0.72
  30  16   8    0.94    0.36
  30  16  10    1.05    0.40
  30  16  12    9.26    0.87
  30  16  14   17.23    1.19
  30  16  16   24.94    2.13
  30  17   1    0.90    0.18
  30  17   3    5.33    0.76
  30  17   5    8.83    1.12
  30  17   7    4.65    0.65
  30  17   9    0.40    0.14
  30  17  11    0.07    0.04
  30  17  13    6.52    0.65
  30  17  15   14.16    0.90
  30  17  17   16.26    1.51
  30  18   0   25.88    4.43
  30  18   2   18.42    6.24
  30  18   4    8.22    1.15
  30  18   6    1.48    0.29
  30  18   8    0.97    0.25
  30  18  10    3.60    0.83
  30  18  12   11.43    2.38
  30  18  14   10.49    1.95
  30  18  16   11.46    0.90
  30  18  18    2.92    0.43
  30  19   1    0.58    0.18
  30  19   3    8.11    1.08
  30  19   5    5.91    0.79
  30  19   7    1.69    0.36
  30  19   9    0.79    0.18
  30  19  11    0.00    0.04
  30  19  13    1.08    0.22
  30  19  15    5.15    0.94
  30  19  17    3.89    0.36
  30  19  19    2.63    0.40
  30  20   0   27.54    5.33
  30  20   2   26.10    5.41
  30  20   4    9.01    1.37
  30  20   6    2.45    0.47
  30  20   8    0.04    0.07
  30  20  10    0.25    0.11
  30  20  12    2.38    0.68
  30  20  14    3.64    0.47
  30  20  16    2.88    0.36
  30  20  18    1.23    0.14
  30  20  20    2.13    0.43
  30  21   1    0.11    0.22
  30  21   3    4.07    0.50
  30  21   5    4.97    0.79
  30  21   7    3.21    0.79
  30  21   9    0.58    0.22
  30  21  11    0.43    0.18
  30  21  13    0.00    0.04
  30  21  15    0.36    0.11
  30  21  17    0.65    0.11
  30  21  19    0.11    0.07
  30  21  21    0.29    0.29
  30  22   0   10.92    2.13
  30  22   2    5.01    1.37
  30  22   4    1.84    0.76
  30  22   6    0.11    0.11
  30  22   8    0.04    0.04
  30  22  10    0.04    0.11
  30  22  12    0.61    0.50
  30  22  14    0.43    0.22
  30  22  16    0.76    0.22
  30  22  18    0.00    0.04
  30  22  20    0.04    0.04
  30  22  22    0.40    0.32
  30  23   1    0.04    0.04
  30  23   3    0.47    0.22
  30  23   5    2.49    0.40
  30  23   7    1.55    0.54
  30  23   9    3.10    0.58
  30  23  11    5.73    0.76
  30  23  13    0.36    0.14
  30  23  15    0.18    0.22
  30  23  17    0.00    0.04
  30  23  19    0.11    0.14
  30  23  21    0.00    0.04
  30  24   0    0.22    0.22
  30  24   2    0.32    0.22
  30  24   4    0.36    0.25
  30  24   6    0.36    0.36
  30  24   8    0.36    0.22
  30  24  10    0.04    0.04
  30  24  12    0.22    0.14
  30  24  14    1.84    0.32
  30  24  16    0.11    0.11
  30  24  18    0.07    0.07
  30  24  20    0.00    0.04
  30  25   1    0.43    0.29
  30  25   3    0.32    0.14
  30  25   5    0.72    0.32
  30  25   7    0.87    0.32
  30  25   9    0.61    0.18
  30  25  11    2.05    0.32
  30  25  13    0.18    0.11
  30  25  15    0.11    0.11
  30  25  17    0.50    0.79
  30  25  19    0.04    0.07
  30  26   0   12.11    2.27
  30  26   2   15.82    2.09
  30  26   4    2.96    1.62
  30  26   6    0.79    0.58
  30  26   8    1.33    0.76
  30  26  10    1.87    0.43
  30  26  12    4.97    0.83
  30  26  14    3.78    0.61
  30  26  16    0.90    0.29
  30  26  18    0.07    0.18
  30  27   1    0.36    0.25
  30  27   3    0.11    0.11
  30  27   5    0.54    0.22
  30  27   7    0.58    0.25
  30  27   9    0.72    0.32
  30  27  11    1.41    0.32
  30  27  13    0.07    0.11
  30  27  15    0.04    0.07
  30  28   0   42.57    6.81
  30  28   2   18.06    7.46
  30  28   4    6.67    1.30
  30  28   6    0.43    0.18
  30  28   8    1.08    0.47
  30  28  10    6.88    0.94
  30  28  12    7.06    1.41
  30  28  14   13.77   11.50
  30  29   1    0.00    0.04
  30  29   3    0.00    0.04
  30  29   5    0.11    0.14
  30  29   7    0.36    0.22
  30  29   9    0.83    0.50
  30  29  11    1.05    0.32
  30  30   0   87.84   18.31
  30  30   2   70.39    9.62
  30  30   4   17.08    5.15
  30  30   6    0.11    0.18
  30  30   8    0.11    0.18
  30  30  10   16.00    7.14
  31   1   0    4.29    0.87
  31   2   1    3.57    0.43
  31   3   0    0.36    0.25
  31   3   2    0.40    0.22
  31   4   1    1.41    0.50
  31   4   3    1.08    0.36
  31   5   0    1.23    0.40
  31   5   2    0.97    0.22
  31   5   4    0.47    0.43
  31   6   1    0.25    0.18
  31   6   3    1.91    0.29
  31   6   5    0.47    0.25
  31   7   0    0.18    0.14
  31   7   2    2.88    0.83
  31   7   4    3.82    0.65
  31   7   6    0.76    0.22
  31   8   1    0.43    0.83
  31   8   3    1.37    0.25
  31   8   5    0.47    0.18
  31   8   7    0.18    0.18
  31   9   0    0.07    0.14
  31   9   2    0.14    0.11
  31   9   4    0.29    0.11
  31   9   6    0.04    0.07
  31   9   8    0.22    0.11
  31  10   1    0.14    0.14
  31  10   3    2.09    0.43
  31  10   5    0.04    0.04
  31  10   7    0.36    0.11
  31  10   9    0.61    0.32
  31  11   0    0.22    0.18
  31  11   2    0.61    0.22
  31  11   4    0.36    0.14
  31  11   6    0.22    0.11
  31  11   8    0.04    0.07
  31  11  10    0.00    0.04
  31  12   1    0.04    0.04
  31  12   3    2.85    0.29
  31  12   5    3.03    0.36
  31  12   7    0.11    0.07
  31  12   9    1.80    0.32
  31  12  11    0.00    0.04
  31  13   0    0.47    0.14
  31  13   2    1.26    0.25
  31  13   4    0.25    0.11
  31  13   6    0.00    0.04
  31  13   8    0.72    0.22
  31  13  10    1.87    0.18
  31  13  12    2.52    0.29
  31  14   1    1.05    0.22
  31  14   3    5.19    0.83
  31  14   5    6.74    0.79
  31  14   7    1.33    0.18
  31  14   9    1.80    0.29
  31  14  11    1.19    0.18
  31  14  13    6.74    0.72
  31  15   0   18.89    2.49
  31  15   2    8.94    1.05
  31  15   4   11.68    1.12
  31  15   6    3.28    0.47
  31  15   8    0.68    0.22
  31  15  10    0.72    0.18
  31  15  12    3.75    0.65
  31  15  14   10.78    0.65
  31  16   1    0.32    0.11
  31  16   3    3.14    0.50
  31  16   5    5.08    0.61
  31  16   7    0.50    0.14
  31  16   9    0.65    0.14
  31  16  11    0.83    0.14
  31  16  13    8.90    0.90
  31  16  15   11.86    0.68
  31  17   0    2.78    0.76
  31  17   2    2.78    0.40
  31  17   4    1.48    0.76
  31  17   6    0.04    0.04
  31  17   8    0.47    0.25
  31  17  10    1.30    0.25
  31  17  12    3.89    0.47
  31  17  14   13.26    1.48
  31  17  16   11.21    0.68
  31  18   1    0.00    0.04
  31  18   3    3.50    0.58
  31  18   5    4.29    0.58
  31  18   7    0.00    0.04
  31  18   9    0.36    0.11
  31  18  11    0.00    0.04
  31  18  13    3.60    0.50
  31  18  15   10.24    1.26
  31  18  17    6.67    0.47
  31  19   0   21.84    3.14
  31  19   2   13.05    3.35
  31  19   4    6.78    0.83
  31  19   6    2.60    1.37
  31  19   8    0.83    0.18
  31  19  10    0.90    0.25
  31  19  12    1.48    0.25
  31  19  14    2.23    0.47
  31  19  16    4.72    0.72
  31  19  18    1.91    0.22
  31  20   1    0.14    0.11
  31  20   3    4.18    0.79
  31  20   5    3.46    0.68
  31  20   7    0.68    0.58
  31  20   9    0.97    0.76
  31  20  11    0.22    0.14
  31  20  13    0.68    0.22
  31  20  15    1.48    0.25
  31  20  17    2.96    0.25
  31  20  19    0.43    0.07
  31  21   0    2.85    0.72
  31  21   2    3.21    0.87
  31  21   4    2.63    0.43
  31  21   6    0.40    0.36
  31  21   8    0.50    0.32
  31  21  10    0.00    0.04
  31  21  12    0.14    0.25
  31  21  14    1.08    0.22
  31  21  16    0.40    0.11
  31  21  18    0.29    0.11
  31  21  20    0.14    0.07
  31  22   1    0.47    0.29
  31  22   3    0.72    0.29
  31  22   5    0.36    0.40
  31  22   7    0.50    0.18
  31  22   9    1.37    0.29
  31  22  11    0.97    0.25
  31  22  13    0.04    0.07
  31  22  15    0.11    0.18
  31  22  17    0.11    0.11
  31  22  19    0.29    0.14
  31  22  21    0.04    0.07
  31  23   0    2.96    0.58
  31  23   2    0.83    0.22
  31  23   4    2.41    0.40
  31  23   6    0.29    0.11
  31  23   8    0.18    0.11
  31  23  10    0.22    0.25
  31  23  12    0.00    0.04
  31  23  14    0.18    0.18
  31  23  16    0.14    0.11
  31  23  18    0.07    0.07
  31  23  20    0.11    0.11
  31  24   1    0.00    0.04
  31  24   3    0.00    0.04
  31  24   5    0.36    0.22
  31  24   7    0.47    0.50
  31  24   9    0.65    0.18
  31  24  11    0.87    0.32
  31  24  13    0.07    0.11
  31  24  15    0.18    0.18
  31  24  17    0.07    0.07
  31  24  19    0.36    0.36
  31  25   0    3.32    0.97
  31  25   2    5.37    0.87
  31  25   4    1.44    0.40
  31  25   6    0.72    0.32
  31  25   8    0.94    0.29
  31  25  10    1.77    0.76
  31  25  12    0.40    0.14
  31  25  14    0.29    0.14
  31  25  16    0.40    0.29
  31  25  18    0.00    0.04
  31  26   1    0.07    0.11
  31  26   3    0.04    0.07
  31  26   5    0.04    0.07
  31  26   7    1.12    0.29
  31  26   9    0.90    0.43
  31  26  11    1.48    0.50
  31  26  13    1.12    0.83
  31  26  15    0.94    0.32
  31  27   0   10.31    1.87
  31  27   2    6.06    1.37
  31  27   4    3.60    0.58
  31  27   6    0.83    0.32
  31  27   8    0.00    0.07
  31  27  10    2.88    0.58
  31  27  12    7.57    1.05
  31  27  14    0.07    0.18
  31  28   1    0.14    0.14
  31  28   3    0.04    0.07
  31  28   5    1.01    0.47
  31  28   7    0.32    0.25
  31  28   9    0.07    0.18
  31  28  11    1.37    0.40
  31  28  13    1.30    0.04
  31  29   0   66.97    9.44
  31  29   2   25.30    2.74
  31  29   4   10.38    1.41
  31  29   6    0.58    0.32
  31  29   8    0.00    0.04
  31  29  10    0.65    0.43
  31  30   1    0.07    0.11
  31  30   3    0.25    0.25
  31  30   5    0.04    0.11
  32   0   0    1.73    0.61
  32   1   1    0.14    0.18
  32   2   0    0.04    0.07
  32   2   2   12.29    2.41
  32   3   1    1.30    0.47
  32   3   3    0.25    0.25
  32   4   0    3.64    0.94
  32   4   2    0.65    0.36
  32   4   4    0.68    0.40
  32   5   1    0.50    0.43
  32   5   3    0.47    0.18
  32   5   5    0.43    0.22
  32   6   0    3.10    0.65
  32   6   2    3.96    1.37
  32   6   4    3.82    0.87
  32   6   6   19.28    2.56
  32   7   1    1.05    0.68
  32   7   3    1.08    0.43
  32   7   5    3.24    0.50
  32   7   7    0.00    0.04
  32   8   0    0.14    0.11
  32   8   2    1.26    0.43
  32   8   4    0.00    0.04
  32   8   6    0.65    0.18
  32   8   8    5.48    0.79
  32   9   1    3.17    0.79
  32   9   3    0.32    0.18
  32   9   5    1.23    0.22
  32   9   7    0.07    0.07
  32   9   9    0.36    0.18
  32  10   0    0.94    0.36
  32  10   2    0.11    0.11
  32  10   4    0.22    0.11
  32  10   6    1.41    0.29
  32  10   8    0.14    0.18
  32  10  10    1.41    0.79
  32  11   1    0.36    0.14
  32  11   3    1.95    0.79
  32  11   5    6.49    0.65
  32  11   7    2.63    0.36
  32  11   9    0.29    0.18
  32  11  11    0.61    0.22
  32  12   0    2.41    0.40
  32  12   2    0.47    0.14
  32  12   4    0.79    0.22
  32  12   6    4.00    0.43
  32  12   8    0.29    0.18
  32  12  10    0.79    0.18
  32  12  12    4.54    0.79
  32  13   1    0.11    0.07
  32  13   3    4.22    0.36
  32  13   5   11.89    0.79
  32  13   7    4.14    0.32
  32  13   9    0.11    0.07
  32  13  11    0.79    0.14
  32  13  13    6.70    0.87
  32  14   0   16.15    1.87
  32  14   2   18.02    1.51
  32  14   4    7.28    0.76
  32  14   6    0.90    0.29
  32  14   8    1.44    0.25
  32  14  10    0.18    0.11
  32  14  12    4.51    0.43
  32  14  14    6.09    0.72
  32  15   1    0.43    0.14
  32  15   3    2.49    0.43
  32  15   5    4.04    0.54
  32  15   7    2.31    0.32
  32  15   9    0.04    0.11
  32  15  11    1.23    0.32
  32  15  13   10.99    0.79
  32  15  15   18.42    1.44
  32  16   0    0.36    0.18
  32  16   2    0.07    0.07
  32  16   4    0.07    0.07
  32  16   6    1.08    0.22
  32  16   8    0.43    0.14
  32  16  10    4.36    0.47
  32  16  12   15.57    2.09
  32  16  14   17.66    1.44
  32  16  16   14.60    1.23
  32  17   1    0.50    0.18
  32  17   3    1.12    0.32
  32  17   5    3.03    0.79
  32  17   7    0.07    0.04
  32  17   9    0.14    0.11
  32  17  11    0.54    0.18
  32  17  13    7.17    0.97
  32  17  15   16.26    1.01
  32  17  17   12.22    0.94
  32  18   0   19.32    3.42
  32  18   2   36.80    4.47
  32  18   4   11.50    1.59
  32  18   6    1.77    0.32
  32  18   8    0.25    0.11
  32  18  10    1.08    0.32
  32  18  12    3.57    0.47
  32  18  14    4.47    0.54
  32  18  16    5.87    1.37
  32  18  18    4.18    0.47
  32  19   1    0.43    0.25
  32  19   3    0.61    0.18
  32  19   5    1.15    0.29
  32  19   7    1.26    0.25
  32  19   9    0.25    0.25
  32  19  11    0.04    0.07
  32  19  13    0.90    0.22
  32  19  15    6.85    0.65
  32  19  17    4.58    0.47
  32  19  19    1.62    0.25
  32  20   0    5.08    1.41
  32  20   2    6.24    0.87
  32  20   4    1.01    0.29
  32  20   6    0.07    0.11
  32  20   8    0.40    0.22
  32  20  10    0.18    0.11
  32  20  12    0.87    0.36
  32  20  14    2.67    0.40
  32  20  16    1.33    0.65
  32  20  18    1.08    0.29
  32  20  20    0.18    0.11
  32  21   1    0.11    0.18
  32  21   3    0.83    0.25
  32  21   5    0.04    0.07
  32  21   7    0.29    0.22
  32  21   9    0.29    0.14
  32  21  11    0.00    0.04
  32  21  13    0.04    0.07
  32  21  15    0.61    0.43
  32  21  17    0.43    0.14
  32  21  19    0.32    0.14
  32  21  21    0.14    0.25
  32  22   0    6.27    1.37
  32  22   2    4.29    0.76
  32  22   4    3.35    1.59
  32  22   6    0.04    0.07
  32  22   8    1.01    0.29
  32  22  10    0.14    0.07
  32  22  12    0.00    0.04
  32  22  14    0.11    0.11
  32  22  16    0.32    0.18
  32  22  18    0.07    0.07
  32  22  20    0.07    0.18
  32  23   1    0.43    0.22
  32  23   3    0.14    0.14
  32  23   5    0.61    0.29
  32  23   7    0.00    0.04
  32  23   9    0.32    0.14
  32  23  11    2.63    0.32
  32  23  13    0.22    0.14
  32  23  15    0.47    0.22
  32  23  17    0.18    0.11
  32  24   0    4.25    0.97
  32  24   2    4.51    0.90
  32  24   4    1.08    1.05
  32  24   6    1.01    0.79
  32  24   8    0.79    0.18
  32  24  10    0.25    0.18
  32  24  12    0.22    0.14
  32  24  14    0.25    0.14
  32  24  16    0.14    0.11
  32  25   1    0.00    0.04
  32  25   3    0.40    0.18
  32  25   5    0.68    0.43
  32  25   7    0.97    0.43
  32  25   9    2.38    0.32
  32  25  11    1.01    0.43
  32  25  13    0.40    0.18
  32  25  15    0.14    0.22
  32  26   0   12.11    2.31
  32  26   2    5.01    0.87
  32  26   4    1.59    0.32
  32  26   6    0.00    0.04
  32  26   8    2.23    0.54
  32  26  10    7.32    1.84
  32  26  12    8.04    1.23
  32  26  14    0.36    0.40
  32  27   1    0.04    0.07
  32  27   3    0.25    0.22
  32  27   5    0.79    0.32
  32  27   7    0.29    0.22
  32  27   9    0.43    0.29
  32  27  11    0.07    0.14
  32  28   0   51.18    8.29
  32  28   2   35.47    4.61
  32  28   4    7.17    1.91
  32  28   6    0.43    0.29
  32  28   8    1.26    1.12
  32  28  10    0.54    0.61
  32  29   1    0.22    0.22
  32  29   3    0.18    0.18
  32  29   5    0.40    0.29
  33   1   0    3.96    1.23
  33   2   1    2.05    0.47
  33   3   0    0.32    0.18
  33   3   2    0.43    0.18
  33   4   1    4.47    0.72
  33   4   3    0.14    0.11
  33   5   0    2.85    0.97
  33   5   2    0.32    0.22
  33   5   4    0.29    0.22
  33   6   1    0.14    0.11
  33   6   3    0.04    0.14
  33   6   5    0.00    0.04
  33   7   0    0.04    0.11
  33   7   2    0.76    0.32
  33   7   4    1.05    0.68
  33   7   6    1.69    0.32
  33   8   1    0.36    0.36
  33   8   3    0.00    0.04
  33   8   5    0.14    0.14
  33   8   7    3.93    0.58
  33   9   0    2.38    0.65
  33   9   2    1.12    0.36
  33   9   4    0.22    0.11
  33   9   6    0.04    0.04
  33   9   8    0.04    0.07
  33  10   1    0.54    0.14
  33  10   3    0.79    0.22
  33  10   5    0.50    0.14
  33  10   7    6.24    2.70
  33  10   9    0.65    0.54
  33  11   0    3.75    0.65
  33  11   2    1.59    0.29
  33  11   4    0.36    0.25
  33  11   6    0.07    0.11
  33  11   8    0.40    0.14
  33  11  10    0.14    0.14
  33  12   1    0.32    0.11
  33  12   3    1.44    0.68
  33  12   5    2.23    0.90
  33  12   7    9.01    0.79
  33  12   9    0.36    0.22
  33  12  11    0.40    0.22
  33  13   0    3.93    0.50
  33  13   2    1.69    0.18
  33  13   4    2.27    0.29
  33  13   6    0.90    0.29
  33  13   8    0.04    0.04
  33  13  10    0.18    0.11
  33  13  12    0.29    0.11
  33  14   1    0.40    0.14
  33  14   3    0.79    0.14
  33  14   5    2.31    0.22
  33  14   7    7.21    0.47
  33  14   9    0.32    0.14
  33  14  11    0.94    0.32
  33  14  13    2.27    0.29
  33  15   0    1.77    0.29
  33  15   2    0.97    0.18
  33  15   4    1.05    0.14
  33  15   6    1.01    0.14
  33  15   8    0.79    0.14
  33  15  10    1.33    0.18
  33  15  12    7.57    0.54
  33  15  14   10.45    1.59
  33  16   1    0.43    0.18
  33  16   3    0.61    0.32
  33  16   5    1.26    0.36
  33  16   7    2.45    0.32
  33  16   9    0.25    0.18
  33  16  11    1.80    0.22
  33  16  13    5.69    0.61
  33  16  15   10.16    1.05
  33  17   0    4.11    0.94
  33  17   2    4.51    0.76
  33  17   4    4.65    0.61
  33  17   6    1.05    0.58
  33  17   8    0.87    0.32
  33  17  10    0.00    0.04
  33  17  12    0.76    0.14
  33  17  14    4.11    0.47
  33  17  16    4.36    0.97
  33  18   1    0.40    0.22
  33  18   3    0.76    0.29
  33  18   5    0.00    0.04
  33  18   7    1.41    0.36
  33  18   9    0.00    0.04
  33  18  11    0.58    0.22
  33  18  13    5.33    0.47
  33  18  15    8.15    0.54
  33  18  17    4.76    0.47
  33  19   0    2.74    0.76
  33  19   2    0.00    0.04
  33  19   4    0.68    0.18
  33  19   6    0.00    0.04
  33  19   8    0.00    0.04
  33  19  10    0.18    0.14
  33  19  12    1.23    0.22
  33  19  14    2.31    0.65
  33  19  16    2.45    0.43
  33  19  18    1.37    0.22
  33  20   1    0.14    0.18
  33  20   3    0.32    0.32
  33  20   5    0.04    0.11
  33  20   7    1.05    0.29
  33  20   9    0.00    0.07
  33  20  11    0.14    0.14
  33  20  13    0.11    0.11
  33  20  15    1.19    0.18
  33  20  17    1.37    0.43
  33  20  19    0.07    0.07
  33  21   0    6.02    1.30
  33  21   2    2.31    0.68
  33  21   4    2.09    1.19
  33  21   6    2.81    0.50
  33  21   8    1.12    0.36
  33  21  10    0.11    0.07
  33  21  12    0.11    0.11
  33  21  14    0.18    0.18
  33  21  16    0.40    0.32
  33  21  18    0.00    0.04
  33  22   1    0.07    0.18
  33  22   3    0.72    0.97
  33  22   5    0.32    0.29
  33  22   7    0.00    0.04
  33  22   9    0.04    0.04
  33  22  11    0.40    0.83
  33  22  13    0.47    0.25
  33  22  15    0.87    0.22
  33  22  17    0.00    0.04
  33  23   0    3.14    1.05
  33  23   2    1.26    0.25
  33  23   4    0.25    0.25
  33  23   6    0.00    0.04
  33  23   8    0.00    0.04
  33  23  10    1.15    0.22
  33  23  12    0.58    0.18
  33  23  14    0.04    0.07
  33  23  16    0.04    0.04
  33  24   1    0.40    0.36
  33  24   3    1.05    0.25
  33  24   5    0.04    0.07
  33  24   7    0.04    0.07
  33  24   9    0.00    0.04
  33  24  11    0.11    0.14
  33  24  13    0.04    0.04
  33  24  15    0.76    0.58
  33  25   0    0.54    0.32
  33  25   2    0.14    0.14
  33  25   4    0.11    0.14
  33  25   6    0.61    0.43
  33  25   8    2.85    1.37
  33  25  10    5.87    0.94
  33  25  12    3.50    0.83
  33  25  14    3.17    0.50
  33  26   1    0.00    0.04
  33  26   3    0.40    0.22
  33  26   5    1.44    0.40
  33  26   7    0.11    0.18
  33  26   9    1.62    0.36
  33  26  11    0.04    0.07
  33  27   0   13.34    2.52
  33  27   2    2.99    0.79
  33  27   4    0.97    0.32
  33  27   6    0.25    0.22
  33  27   8    0.04    0.07
  33  28   1    0.04    0.07
  33  28   3    0.36    0.32
  33  28   5    0.00    0.04
  34   0   0   24.04    8.40
  34   1   1    0.07    0.14
  34   2   0    0.07    0.11
  34   2   2    5.73    1.80
  34   3   1    0.11    0.11
  34   3   3    1.51    0.83
  34   4   0    8.15    2.27
  34   4   2    0.11    0.18
  34   4   4    0.54    1.05
  34   5   1    0.50    0.29
  34   5   3    0.00    0.04
  34   5   5    0.07    0.18
  34   6   0    6.24    1.73
  34   6   2    1.59    0.43
  34   6   4    0.04    0.07
  34   6   6    0.22    0.40
  34   7   1    0.32    0.14
  34   7   3    0.04    0.07
  34   7   5    0.47    0.54
  34   7   7    0.83    0.32
  34   8   0    0.97    0.50
  34   8   2    1.48    0.50
  34   8   4    0.29    0.14
  34   8   6    0.36    0.29
  34   8   8    0.11    0.22
  34   9   1    2.05    0.36
  34   9   3    1.15    0.43
  34   9   5    2.05    0.36
  34   9   7    1.87    0.40
  34   9   9    4.65    0.72
  34  10   0    0.22    0.22
  34  10   2    1.44    0.40
  34  10   4    0.94    0.25
  34  10   6    1.05    0.61
  34  10   8    0.00    0.04
  34  10  10    0.11    0.14
  34  11   1    0.43    0.32
  34  11   3    2.27    0.43
  34  11   5    5.95    1.62
  34  11   7    4.61    0.76
  34  11   9    0.72    0.18
  34  11  11    0.00    0.04
  34  12   0    1.48    0.72
  34  12   2    1.91    0.29
  34  12   4    1.84    0.29
  34  12   6    6.31    0.65
  34  12   8    0.58    0.18
  34  12  10    0.32    0.14
  34  12  12    0.07    0.14
  34  13   1    0.00    0.04
  34  13   3    0.83    0.18
  34  13   5    2.70    0.36
  34  13   7    3.06    0.40
  34  13   9    0.07    0.07
  34  13  11    1.19    0.25
  34  13  13    5.62    0.94
  34  14   0    1.77    0.36
  34  14   2    3.96    0.54
  34  14   4    3.21    0.90
  34  14   6    0.04    0.04
  34  14   8    1.12    0.22
  34  14  10    0.90    0.22
  34  14  12    2.31    0.50
  34  14  14    8.79    1.48
  34  15   1    0.14    0.07
  34  15   3    1.41    0.29
  34  15   5    0.61    0.11
  34  15   7    0.68    0.11
  34  15   9    0.00    0.04
  34  15  11    0.72    0.14
  34  15  13    4.40    0.76
  34  15  15    5.12    0.94
  34  16   0   20.08    2.45
  34  16   2    9.95    0.87
  34  16   4    4.79    0.50
  34  16   6    3.32    0.40
  34  16   8    0.47    0.18
  34  16  10    0.54    0.18
  34  16  12    0.43    0.14
  34  16  14    3.42    0.54
  34  16  16    2.23    0.36
  34  17   1    1.05    0.29
  34  17   3    0.04    0.07
  34  17   5    0.11    0.14
  34  17   7    0.22    0.25
  34  17   9    0.00    0.04
  34  17  11    1.15    0.18
  34  17  13    2.56    0.29
  34  17  15    6.96    0.72
  34  17  17    6.56    0.83
  34  18   0    0.22    0.14
  34  18   2    0.72    0.43
  34  18   4    0.00    0.04
  34  18   6    0.07    0.11
  34  18   8    0.68    0.18
  34  18  10    0.90    0.22
  34  18  12    1.59    0.72
  34  18  14    3.39    0.36
  34  18  16    2.85    0.29
  34  18  18    1.48    0.29
  34  19   1    0.54    0.54
  34  19   3    0.14    0.14
  34  19   5    0.11    0.11
  34  19   7    0.04    0.07
  34  19   9    0.14    0.14
  34  19  11    1.23    0.22
  34  19  13    1.30    0.54
  34  19  15    1.87    0.29
  34  19  17    2.96    0.58
  34  19  19    0.18    0.18
  34  20   0    7.28    1.51
  34  20   2    7.03    0.90
  34  20   4    3.53    0.58
  34  20   6    2.78    0.47
  34  20   8    0.18    0.11
  34  20  10    0.11    0.11
  34  20  12    0.11    0.11
  34  20  14    0.04    0.07
  34  20  16    0.18    0.07
  34  20  18    0.22    0.14
  34  21   1    0.29    0.22
  34  21   3    0.50    0.18
  34  21   5    2.60    0.47
  34  21   7    0.65    0.25
  34  21   9    0.94    0.29
  34  21  11    0.07    0.11
  34  21  13    0.00    0.04
  34  21  15    0.22    0.11
  34  21  17    0.00    0.04
  34  22   0    0.79    0.47
  34  22   2    0.47    0.18
  34  22   4    0.22    0.14
  34  22   6    0.32    0.29
  34  22   8    0.18    0.18
  34  22  10    0.36    0.22
  34  22  12    0.11    0.11
  34  22  14    0.07    0.07
  34  22  16    0.11    0.18
  34  23   1    1.05    0.29
  34  23   3    0.72    0.22
  34  23   5    2.05    0.32
  34  23   7    0.14    0.14
  34  23   9    0.11    0.14
  34  23  11    0.07    0.11
  34  23  13    0.58    0.40
  34  23  15    0.00    0.07
  34  24   0    0.00    0.04
  34  24   2    0.04    0.07
  34  24   4    0.76    0.47
  34  24   6    1.01    0.32
  34  24   8    1.80    0.79
  34  24  10   11.32    1.73
  34  24  12    0.94    0.43
  34  25   1    0.29    0.22
  34  25   3    1.80    0.40
  34  25   5    0.97    0.36
  34  25   7    0.18    0.18
  34  25   9    0.00    0.07
  34  25  11    0.11    0.25
  34  26   0    7.32    2.20
  34  26   2   10.38    1.55
  34  26   4    0.04    0.07
  34  26   6    0.47    0.29
  34  26   8    0.29    0.50
  34  27   1    0.04    0.11
  34  27   3    0.40    0.40
  34  27   5    0.00    0.11
  35   1   0    0.47    0.29
  35   2   1    2.05    0.36
  35   3   0    1.30    0.43
  35   3   2    1.37    0.54
  35   4   1    0.43    0.14
  35   4   3    0.18    0.43
  35   5   0    2.20    1.23
  35   5   2    0.04    0.07
  35   5   4    0.04    0.07
  35   6   1    0.65    0.29
  35   6   3    0.36    0.18
  35   6   5    0.87    0.25
  35   7   0    0.76    0.43
  35   7   2    0.43    0.25
  35   7   4    0.14    0.18
  35   7   6    0.14    0.14
  35   8   1    0.29    0.22
  35   8   3    1.55    0.36
  35   8   5    1.98    0.36
  35   8   7    1.19    0.50
  35   9   0    0.07    0.11
  35   9   2    0.07    0.07
  35   9   4    0.11    0.11
  35   9   6    1.44    0.32
  35   9   8    1.77    0.54
  35  10   1    0.18    0.18
  35  10   3    1.33    0.43
  35  10   5    5.66    0.76
  35  10   7    5.05    0.65
  35  10   9    1.55    0.32
  35  11   0    0.61    0.43
  35  11   2    0.11    0.14
  35  11   4    0.29    0.18
  35  11   6    0.22    0.40
  35  11   8    0.36    0.22
  35  11  10    1.98    0.54
  35  12   1    0.29    0.22
  35  12   3    1.87    0.43
  35  12   5    5.69    1.73
  35  12   7    2.67    0.40
  35  12   9    2.02    0.36
  35  12  11    0.04    0.04
  35  13   0    8.72    1.59
  35  13   2    5.44    0.68
  35  13   4    3.03    0.79
  35  13   6    0.61    0.18
  35  13   8    1.55    0.32
  35  13  10    0.00    0.04
  35  13  12    0.65    0.25
  35  14   1    0.14    0.11
  35  14   3    0.22    0.11
  35  14   5    1.59    0.58
  35  14   7    1.08    0.22
  35  14   9    0.14    0.07
  35  14  11    0.54    0.25
  35  14  13    1.19    0.22
  35  15   0    0.72    0.18
  35  15   2    1.08    0.18
  35  15   4    1.08    0.22
  35  15   6    0.43    0.14
  35  15   8    0.18    0.11
  35  15  10    0.36    0.14
  35  15  12    0.18    0.14
  35  15  14    0.50    0.14
  35  16   1    0.18    0.11
  35  16   3    0.07    0.07
  35  16   5    0.40    0.11
  35  16   7    0.32    0.11
  35  16   9    0.47    0.32
  35  16  11    0.50    0.36
  35  16  13    3.60    0.83
  35  16  15    2.27    0.32
  35  17   0    1.15    0.29
  35  17   2    0.22    0.07
  35  17   4    0.11    0.07
  35  17   6    0.00    0.04
  35  17   8    0.22    0.14
  35  17  10    0.65    0.14
  35  17  12    1.08    0.18
  35  17  14    3.32    0.32
  35  17  16    0.79    0.18
  35  18   1    0.04    0.07
  35  18   3    0.14    0.11
  35  18   5    0.07    0.07
  35  18   7    0.07    0.07
  35  18   9    0.11    0.07
  35  18  11    1.19    0.14
  35  18  13    2.63    0.50
  35  18  15    0.87    0.43
  35  18  17    0.76    0.18
  35  19   0    0.00    0.04
  35  19   2    0.58    0.14
  35  19   4    1.33    0.40
  35  19   6    1.08    0.22
  35  19   8    0.11    0.07
  35  19  10    0.04    0.07
  35  19  12    0.22    0.18
  35  19  14    0.65    0.14
  35  19  16    0.22    0.11
  35  19  18    0.14    0.32
  35  20   1    0.04    0.07
  35  20   3    1.33    0.29
  35  20   5    0.58    0.25
  35  20   7    0.11    0.11
  35  20   9    0.11    0.11
  35  20  11    0.47    0.29
  35  20  13    0.36    0.11
  35  20  15    0.04    0.04
  35  20  17    1.62    0.65
  35  21   0    0.04    0.07
  35  21   2    0.04    0.07
  35  21   4    0.43    0.14
  35  21   6    0.04    0.07
  35  21   8    0.65    0.25
  35  21  10    0.04    0.04
  35  21  12    0.04    0.04
  35  21  14    0.00    0.04
  35  22   1    0.04    0.04
  35  22   3    1.08    0.32
  35  22   5    0.61    0.22
  35  22   7    0.79    0.22
  35  22   9    0.32    0.14
  35  22  11    0.36    0.18
  35  22  13    0.11    0.14
  35  23   0    0.11    0.14
  35  23   2    0.29    0.11
  35  23   4    1.30    0.32
  35  23   6    0.65    0.22
  35  23   8    3.64    0.61
  35  23  10    2.96    0.87
  35  23  12    2.05    0.94
  35  24   1    0.00    0.04
  35  24   3    0.79    0.25
  35  24   5    0.47    0.18
  35  24   7    1.87    0.47
  35  24   9    0.22    0.22
  35  25   0    1.80    0.58
  35  25   2    0.54    0.29
  35  25   4    0.29    0.25
  35  25   6    0.40    0.40
  35  26   1    0.00    0.04
  36   0   0   19.32    4.87
  36   1   1    0.00    0.04
  36   2   0    3.53    1.44
  36   2   2   12.07    3.39
  36   3   1    0.43    0.36
  36   3   3    0.83    0.47
  36   4   0   16.83    2.88
  36   4   2    0.22    0.22
  36   4   4    6.02    1.01
  36   5   1    1.01    0.22
  36   5   3    0.00    0.04
  36   5   5    0.40    0.29
  36   6   0    0.00    0.04
  36   6   2    4.54    0.97
  36   6   4    0.18    0.11
  36   6   6    1.30    0.65
  36   7   1    0.04    0.07
  36   7   3    0.65    0.25
  36   7   5    0.22    0.29
  36   7   7    1.55    0.50
  36   8   0    0.90    0.50
  36   8   2    0.00    0.04
  36   8   4    0.00    0.04
  36   8   6    0.61    0.25
  36   8   8    2.16    0.65
  36   9   1    2.41    0.47
  36   9   3    1.19    0.32
  36   9   5    3.10    1.84
  36   9   7    1.08    0.72
  36   9   9    5.44    1.15
  36  10   0    0.00    0.04
  36  10   2    0.36    0.36
  36  10   4    1.08    0.83
  36  10   6    3.21    1.08
  36  10   8    1.51    0.79
  36  10  10    1.37    0.43
  36  11   1    0.32    0.22
  36  11   3    1.59    0.32
  36  11   5    2.88    1.05
  36  11   7    5.66    1.01
  36  11   9    3.60    0.58
  36  11  11    0.65    0.25
  36  12   0    6.96    1.66
  36  12   2    0.00    0.04
  36  12   4    0.50    0.22
  36  12   6    0.04    0.07
  36  12   8    0.25    0.18
  36  12  10    0.07    0.07
  36  12  12    0.00    0.04
  36  13   1    0.76    0.61
  36  13   3    0.54    0.18
  36  13   5    1.69    0.32
  36  13   7    0.50    0.14
  36  13   9    0.68    0.25
  36  13  11    0.04    0.07
  36  13  13    0.00    0.04
  36  14   0    1.77    0.50
  36  14   2    3.28    0.40
  36  14   4    3.14    0.43
  36  14   6    2.56    0.61
  36  14   8    0.87    0.22
  36  14  10    0.50    0.14
  36  14  12    0.07    0.07
  36  14  14    0.04    0.07
  36  15   1    0.00    0.04
  36  15   3    0.32    0.36
  36  15   5    0.07    0.07
  36  15   7    1.12    0.25
  36  15   9    0.22    0.22
  36  15  11    0.14    0.18
  36  15  13    0.94    0.50
  36  15  15    0.68    0.29
  36  16   0    0.40    0.14
  36  16   2    0.04    0.11
  36  16   4    0.00    0.04
  36  16   6    0.04    0.07
  36  16   8    0.11    0.07
  36  16  10    0.18    0.11
  36  16  12    1.19    0.25
  36  16  14    0.94    0.22
  36  16  16    1.05    0.36
  36  17   1    0.00    0.04
  36  17   3    0.04    0.04
  36  17   5    0.11    0.07
  36  17   7    0.50    0.18
  36  17   9    0.29    0.22
  36  17  11    0.25    0.14
  36  17  13    0.90    0.40
  36  17  15    1.15    0.79
  36  17  17    0.04    0.07
  36  18   0    0.87    0.25
  36  18   2    0.43    0.18
  36  18   4    0.18    0.07
  36  18   6    0.07    0.07
  36  18   8    0.07    0.07
  36  18  10    1.08    0.29
  36  18  12    1.19    0.36
  36  18  14    0.18    0.14
  36  18  16    0.50    0.32
  36  19   1    0.43    0.14
  36  19   3    0.68    0.22
  36  19   5    0.97    0.18
  36  19   7    0.40    0.14
  36  19   9    0.61    0.22
  36  19  11    0.36    0.11
  36  19  13    1.37    0.22
  36  19  15    0.04    0.07
  36  20   0    0.29    0.29
  36  20   2    0.04    0.07
  36  20   4    0.40    0.25
  36  20   6    0.25    0.14
  36  20   8    0.11    0.11
  36  20  10    0.04    0.07
  36  20  12    0.04    0.04
  36  20  14    0.00    0.04
  36  21   1    0.54    0.22
  36  21   3    0.90    0.36
  36  21   5    1.91    0.43
  36  21   7    1.44    0.32
  36  21   9    0.65    0.87
  36  21  11    0.22    0.29
  36  22   0    0.07    0.07
  36  22   2    0.40    0.18
  36  22   4    0.58    0.18
  36  22   6    0.25    0.14
  36  22   8    1.05    0.29
  36  22  10    0.07    0.11
  36  23   1    0.29    0.18
  36  23   3    1.08    0.29
  36  23   5    0.58    0.32
  36  23   7    0.94    0.40
  36  23   9    1.95    0.83
  36  24   0    2.23    0.83
  36  24   2    0.54    0.58
  36  24   4    0.07    0.11
  36  24   6    1.69    1.37
  37   1   0    1.23    0.68
  37   2   1    2.02    0.72
  37   3   0    0.54    0.32
  37   3   2    0.50    0.29
  37   4   1    0.87    0.32
  37   4   3    1.08    0.36
  37   5   0    1.33    0.58
  37   5   2    1.48    0.40
  37   5   4    1.66    0.36
  37   6   1    1.59    0.47
  37   6   3    0.04    0.11
  37   6   5    5.08    1.33
  37   7   0    0.00    0.04
  37   7   2    0.14    0.22
  37   7   4    0.54    0.29
  37   7   6    0.40    0.25
  37   8   1    0.50    0.40
  37   8   3    0.83    0.25
  37   8   5    5.41    1.01
  37   8   7    0.22    0.22
  37   9   0    1.62    1.55
  37   9   2    0.00    0.04
  37   9   4    0.43    0.25
  37   9   6    2.27    0.61
  37   9   8    1.91    0.43
  37  10   1    0.83    0.36
  37  10   3    0.43    0.25
  37  10   5    3.24    1.05
  37  10   7    1.69    0.29
  37  10   9    2.70    0.43
  37  11   0    0.11    0.14
  37  11   2    0.22    0.14
  37  11   4    0.22    0.11
  37  11   6    0.11    0.11
  37  11   8    0.18    0.14
  37  11  10    0.00    0.04
  37  12   1    0.54    0.32
  37  12   3    0.36    0.22
  37  12   5    3.32    0.58
  37  12   7    1.05    0.29
  37  12   9    1.44    0.50
  37  12  11    0.58    0.18
  37  13   0    0.58    0.40
  37  13   2    0.00    0.04
  37  13   4    0.32    0.14
  37  13   6    1.33    0.47
  37  13   8    0.90    0.22
  37  13  10    0.29    0.25
  37  13  12    0.36    0.47
  37  14   1    0.04    0.07
  37  14   3    1.33    0.58
  37  14   5    1.08    0.40
  37  14   7    0.40    0.29
  37  14   9    0.22    0.14
  37  14  11    0.11    0.11
  37  14  13    0.90    0.40
  37  15   0    0.76    0.29
  37  15   2    2.56    0.36
  37  15   4    0.68    0.22
  37  15   6    0.00    0.04
  37  15   8    0.22    0.11
  37  15  10    0.04    0.07
  37  15  12    0.11    0.14
  37  15  14    0.65    0.18
  37  16   1    0.47    0.25
  37  16   3    0.47    0.18
  37  16   5    0.00    0.04
  37  16   7    0.29    0.22
  37  16   9    0.00    0.04
  37  16  11    0.43    0.22
  37  16  13    0.04    0.07
  37  16  15    0.18    0.14
  37  17   0    0.47    0.25
  37  17   2    0.18    0.14
  37  17   4    0.83    0.22
  37  17   6    0.22    0.14
  37  17   8    0.25    0.14
  37  17  10    1.23    0.25
  37  17  12    0.18    0.18
  37  17  14    0.29    0.18
  37  17  16    0.76    0.97
  37  18   1    0.11    0.07
  37  18   3    1.30    0.22
  37  18   5    1.15    0.22
  37  18   7    0.83    0.14
  37  18   9    0.40    0.11
  37  18  11    0.54    0.18
  37  18  13    0.18    0.14
  37  19   0    0.36    0.14
  37  19   2    0.22    0.14
  37  19   4    0.14    0.11
  37  19   6    0.00    0.04
  37  19   8    0.18    0.11
  37  19  10    0.04    0.07
  37  19  12    0.11    0.11
  37  20   1    0.50    0.25
  37  20   3    1.95    0.25
  37  20   5    2.96    0.36
  37  20   7    2.88    0.32
  37  20   9    2.38    0.32
  37  20  11    2.45    1.01
  37  21   0    1.73    0.68
  37  21   2    0.50    0.14
  37  21   4    0.04    0.07
  37  21   6    0.00    0.04
  37  21   8    0.00    0.04
  37  22   1    0.76    0.36
  37  22   3    0.65    0.29
  37  22   5    1.15    0.54
  37  22   7    0.36    0.50
  37  23   0    0.32    0.50
  37  23   2    0.18    0.43
  38   0   0   13.98    5.19
  38   1   1    3.21    1.44
  38   2   0    0.00    0.04
  38   2   2   24.73    4.25
  38   3   1    0.32    0.43
  38   3   3    0.11    0.14
  38   4   0   23.03    3.24
  38   4   2    0.00    0.07
  38   4   4    9.26    2.45
  38   5   1    0.25    0.18
  38   5   3    0.00    0.04
  38   5   5    0.11    0.22
  38   6   0    0.25    0.14
  38   6   2    5.66    1.01
  38   6   4    0.97    0.79
  38   6   6    0.36    0.25
  38   7   1    0.07    0.11
  38   7   3    1.33    0.40
  38   7   5    0.97    0.29
  38   7   7    0.18    0.22
  38   8   0    0.94    0.61
  38   8   2    0.14    0.14
  38   8   4   11.39    1.77
  38   8   6    1.41    0.61
  38   8   8    3.60    1.26
  38   9   1    1.77    0.90
  38   9   3    0.22    0.29
  38   9   5    1.69    0.79
  38   9   7    1.26    0.32
  38   9   9    0.76    0.58
  38  10   0    0.25    0.22
  38  10   2    1.87    0.54
  38  10   4    0.00    0.04
  38  10   6    0.00    0.04
  38  10   8    0.07    0.25
  38  10  10    0.07    0.11
  38  11   1    0.07    0.11
  38  11   3    0.29    0.22
  38  11   5    2.52    0.72
  38  11   7    1.44    0.36
  38  11   9    0.94    0.29
  38  11  11    0.58    0.25
  38  12   0    1.51    0.32
  38  12   2    0.18    0.14
  38  12   4    0.14    0.18
  38  12   6    0.72    0.22
  38  12   8    0.47    0.40
  38  12  10    0.18    0.14
  38  12  12    0.04    0.07
  38  13   1    0.00    0.04
  38  13   3    0.76    0.25
  38  13   5    1.23    0.68
  38  13   7    1.87    0.50
  38  13   9    1.26    0.22
  38  13  11    0.61    0.22
  38  13  13    0.04    0.07
  38  14   0    2.20    1.15
  38  14   2    4.25    1.37
  38  14   4    0.00    0.04
  38  14   6    0.43    0.22
  38  14   8    0.25    0.18
  38  14  10    0.04    0.07
  38  14  12    0.04    0.07
  38  14  14    1.05    0.47
  38  15   1    0.22    0.18
  38  15   3    1.08    0.43
  38  15   5    0.11    0.11
  38  15   7    0.22    0.25
  38  15   9    0.07    0.07
  38  15  11    0.11    0.11
  38  15  13    1.19    0.36
  38  15  15    0.14    0.18
  38  16   0    0.87    0.40
  38  16   2    0.00    0.04
  38  16   4    0.25    0.18
  38  16   6    0.00    0.04
  38  16   8    0.04    0.04
  38  16  10    0.29    0.18
  38  16  12    0.07    0.11
  38  16  14    0.07    0.18
  38  17   1    0.72    0.29
  38  17   3    0.58    0.25
  38  17   5    0.36    0.14
  38  17   7    0.18    0.11
  38  17   9    0.83    0.25
  38  17  11    0.43    0.18
  38  17  13    0.22    0.29
  38  18   0    1.98    0.40
  38  18   2    1.26    0.36
  38  18   4    0.58    0.25
  38  18   6    0.58    0.14
  38  18   8    0.79    0.18
  38  18  10    0.47    0.36
  38  19   1    0.04    0.04
  38  19   3    1.19    0.22
  38  19   5    3.24    0.40
  38  19   7    3.86    0.47
  38  19   9    0.72    0.90
  38  20   0    0.00    0.04
  38  20   2    0.04    0.04
  38  20   4    0.07    0.07
  38  20   6    0.00    0.04
  38  20   8    0.00    0.04
  38  21   1    0.68    0.32
  38  21   3    2.67    1.12
  38  21   5    0.68    0.47
  39   1   0    0.32    0.25
  39   2   1    0.32    0.36
  39   3   0    1.55    0.65
  39   3   2    0.29    0.18
  39   4   1    2.27    0.61
  39   4   3    1.30    0.47
  39   5   0    0.00    0.04
  39   5   2    1.19    0.43
  39   5   4    0.32    0.18
  39   6   1    0.14    0.14
  39   6   3    1.15    1.05
  39   6   5    0.00    0.04
  39   7   0    0.58    0.29
  39   7   2    0.90    0.25
  39   7   4    1.91    0.65
  39   7   6    1.01    0.54
  39   8   1    0.40    0.32
  39   8   3    1.30    0.32
  39   8   5    0.58    0.29
  39   8   7    1.44    0.54
  39   9   0    2.16    1.15
  39   9   2    1.84    0.50
  39   9   4    0.00    0.04
  39   9   6    1.23    0.40
  39   9   8    0.07    0.11
  39  10   1    0.22    0.18
  39  10   3    0.61    0.32
  39  10   5    0.00    0.04
  39  10   7    2.60    0.61
  39  10   9    1.33    0.47
  39  11   0    0.32    0.25
  39  11   2    0.58    0.47
  39  11   4    0.61    0.25
  39  11   6    0.83    0.47
  39  11   8    0.83    0.40
  39  11  10    0.25    0.29
  39  12   1    0.32    0.25
  39  12   3    0.54    0.22
  39  12   5    0.07    0.11
  39  12   7    0.25    0.14
  39  12   9    0.58    0.22
  39  12  11    0.18    0.14
  39  13   0    0.61    0.29
  39  13   2    0.07    0.14
  39  13   4    0.87    0.25
  39  13   6    0.11    0.22
  39  13   8    0.47    0.25
  39  13  10    0.00    0.04
  39  13  12    0.04    0.11
  39  14   1    0.07    0.07
  39  14   3    0.43    0.47
  39  14   5    0.22    0.18
  39  14   7    0.14    0.14
  39  14   9    0.04    0.07
  39  14  11    0.00    0.04
  39  14  13    0.14    0.18
  39  15   0    0.25    0.18
  39  15   2    0.40    0.18
  39  15   4    0.32    0.22
  39  15   6    0.07    0.11
  39  15   8    0.61    0.36
  39  15  10    0.00    0.04
  39  15  12    0.04    0.11
  39  16   1    0.76    0.36
  39  16   3    0.14    0.11
  39  16   5    0.58    0.22
  39  16   7    0.25    0.18
  39  16   9    0.14    0.14
  39  16  11    0.00    0.04
  39  17   0    1.33    0.47
  39  17   2    0.90    0.36
  39  17   4    0.04    0.14
  39  17   6    0.47    0.36
  39  17   8    0.04    0.07
  39  17  10    0.87    0.50
  39  18   1    0.11    0.11
  39  18   3    0.18    0.14
  39  18   5    0.72    0.36
  39  18   7    1.80    1.05
  39  19   0    0.07    0.14
  39  19   2    0.07    0.11
  39  19   4    0.11    0.22
  40   0   0    1.01    1.12
  40   1   1    1.12    0.50
  40   2   0    1.55    0.58
  40   2   2    5.05    1.69
  40   3   1    0.00    0.04
  40   3   3    0.25    0.25
  40   4   0    4.29    1.30
  40   4   2    0.22    0.14
  40   4   4    0.00    0.04
  40   5   1    0.97    0.29
  40   5   3    0.00    0.04
  40   5   5    0.40    0.32
  40   6   0    0.29    0.25
  40   6   2    5.80    1.05
  40   6   4    0.00    0.04
  40   6   6    7.21    1.77
  40   7   1    0.00    0.04
  40   7   3    0.18    0.18
  40   7   5    0.43    0.25
  40   7   7    1.91    0.50
  40   8   0    3.28    1.01
  40   8   2    0.14    0.25
  40   8   4    0.14    0.14
  40   8   6    1.19    0.32
  40   8   8    0.32    0.25
  40   9   1    0.00    0.04
  40   9   3    0.79    0.36
  40   9   5    0.87    0.43
  40   9   7    0.32    0.29
  40   9   9    0.18    0.18
  40  10   0    0.18    0.18
  40  10   2    0.58    0.43
  40  10   4    0.36    0.18
  40  10   6    0.11    0.18
  40  10   8    0.83    0.40
  40  10  10    0.11    0.18
  40  11   1    0.11    0.18
  40  11   3    1.12    0.32
  40  11   5    2.49    0.54
  40  11   7    3.14    0.54
  40  11   9    0.32    0.18
  40  11  11    0.00    0.04
  40  12   0    3.96    0.83
  40  12   2    0.00    0.04
  40  12   4    2.31    0.40
  40  12   6    0.29    0.47
  40  12   8    0.22    0.18
  40  12  10    0.07    0.11
  40  12  12    0.04    0.11
  40  13   1    0.32    0.22
  40  13   3    0.54    0.29
  40  13   5    0.29    0.43
  40  13   7    1.01    0.40
  40  13   9    0.40    0.25
  40  13  11    0.72    0.47
  40  14   0    0.22    0.22
  40  14   2    0.29    0.22
  40  14   4    0.50    0.29
  40  14   6    0.32    0.32
  40  14   8    0.00    0.04
  40  14  10    0.00    0.04
  40  15   1    0.22    0.18
  40  15   3    0.14    0.18
  40  15   5    0.00    0.04
  40  15   7    0.18    0.22
  40  15   9    0.11    0.07
  40  16   0    3.75    1.41
  40  16   2    0.79    0.58
  40  16   4    0.43    0.47
  40  16   6    2.88    1.77
  40  17   1    0.36    0.29
  40  17   3    0.58    0.43
  41   1   0    0.61    0.29
  41   2   1    0.22    0.18
  41   3   0    0.58    0.47
  41   3   2    0.14    0.18
  41   4   1    1.08    0.54
  41   4   3    0.04    0.07
  41   5   0    0.87    0.36
  41   5   2    0.07    0.11
  41   5   4    0.36    0.32
  41   6   1    0.47    0.25
  41   6   3    0.65    0.25
  41   6   5    0.61    0.32
  41   7   0    0.00    0.04
  41   7   2    0.47    0.29
  41   7   4    0.07    0.14
  41   7   6    0.22    0.18
  41   8   1    0.11    0.14
  41   8   3    0.79    0.36
  41   8   5    1.77    0.47
  41   8   7    0.04    0.11
  41   9   0    0.04    0.11
  41   9   2    0.72    0.50
  41   9   4    0.11    0.14
  41   9   6    0.43    0.25
  41   9   8    0.29    0.22
  41  10   1    0.07    0.14
  41  10   3    0.29    0.25
  41  10   5    4.54    1.33
  41  10   7    0.47    0.29
  41  10   9    0.22    0.25
  41  11   0    1.69    0.47
  41  11   2    1.51    0.76
  41  11   4    0.36    0.22
  41  11   6    0.54    0.32
  41  11   8    0.50    0.29
  41  11  10    0.00    0.07
  41  12   1    0.29    0.22
  41  12   3    0.43    0.29
  41  12   5    0.58    0.36
  41  12   7    0.25    0.25
  41  12   9    0.76    0.50
  41  13   0    0.04    0.07
  41  13   2    0.36    0.43
  41  13   4    0.07    0.11
  41  13   6    0.40    0.25
  41  14   1    0.40    0.32
  41  14   3    0.07    0.18
  41  14   5    0.22    0.36
  41  15   0    0.61    0.43
  42   0   0    4.22    2.09
  42   1   1    0.32    0.29
  42   2   0    1.44    0.58
  42   2   2    0.18    0.22
  42   3   1    0.61    0.32
  42   3   3    0.32    0.18
  42   4   0    1.77    0.65
  42   4   2    0.43    0.32
  42   4   4    1.37    0.72
  42   5   1    0.00    0.04
  42   5   3    0.61    0.32
  42   5   5    1.19    1.19
  42   6   0    0.00    0.04
  42   6   2    0.50    0.29
  42   6   4    0.00    0.04
  42   6   6    0.25    0.29
  42   7   1    0.04    0.11
  42   7   3    0.14    0.14
  42   7   5    0.11    0.14
  42   7   7    1.66    0.68
  42   8   0    1.44    0.79
  42   8   2    0.32    0.22
  42   8   4    0.50    0.58
  42   8   6    0.43    0.32
  42   8   8    1.01    1.01
  42   9   1    1.05    0.61
  42   9   3    0.29    0.22
  42   9   5    1.08    0.50
  42   9   7    2.27    1.55
  42  10   0    0.58    0.36
  42  10   2    0.97    0.54
  42  10   4    0.47    0.50
  42  10   6    0.00    0.04
  42  11   1    0.18    0.25
  42  11   3    0.11    0.22
  42  11   5    0.40    0.65
  42  12   0    0.14    0.25
  43   1   0    0.00    0.04
  43   2   1    0.83    0.43
  43   3   0    0.94    0.50
  43   3   2    0.11    0.18
  43   4   1    0.40    0.25
  43   4   3    1.26    0.83
  43   5   0    0.54    0.43
  43   5   2    0.00    0.04
  43   5   4    0.04    0.11
  43   6   1    1.44    0.61
  43   6   3    0.00    0.07
  43   6   5    0.00    0.07
  43   7   0    0.04    0.22
  43   8   1    0.00    0.04
   0   0   0    0.00    0.00

_computing_structure_solution     'SHELXT 2018/2 (Sheldrick, 2018)'
;
_shelx_hkl_checksum   16641

_shelx_fab_file
;
    0    1    1    823.92      0.00
    0    0    2   1816.11      0.00
    1    1    2   -617.55      0.00
    0    2    2   -306.73      0.00
    2    2    2   1819.03      0.00
    0    1    3    -95.40      0.00
    1    2    3      6.26      0.00
    0    3    3    169.36      0.00
    2    3    3     14.38      0.00
    0    0    4   -484.14      0.00
    1    1    4    483.02      0.00
    0    2    4   -556.42      0.00
    2    2    4   -198.34      0.00
    1    3    4      2.27      0.00
    3    3    4    -81.14      0.00
    0    4    4    314.59      0.00
    2    4    4    214.60      0.00
    4    4    4    128.66      0.00
    0    1    5    -16.93      0.00
    1    2    5    152.69      0.00
    0    3    5     91.81      0.00
    2    3    5     47.95      0.00
    1    4    5    -51.90      0.00
    3    4    5    136.20      0.00
    0    5    5    216.40      0.00
    2    5    5    -12.74      0.00
    4    5    5     47.78      0.00
    0    0    6    -26.81      0.00
    1    1    6   -160.62      0.00
    2    2    6   -343.96      0.00
    1    3    6    -74.38      0.00
    3    3    6   -122.78      0.00
    0    4    6   -156.76      0.00
    2    4    6      0.47      0.00
    4    4    6      5.78      0.00
    1    5    6      1.59      0.00
    3    5    6     66.78      0.00
    5    5    6    100.39      0.00
    0    6    6   -273.82      0.00
    2    6    6   -100.93      0.00
    4    6    6    -25.31      0.00
    6    6    6    -94.92      0.00
    0    1    7    143.49      0.00
    1    2    7   -138.61      0.00
    0    3    7      3.81      0.00
    2    3    7     30.65      0.00
    1    4    7     90.05      0.00
    3    4    7    -48.21      0.00
    0    5    7      6.10      0.00
    2    5    7     60.36      0.00
    1    6    7    -38.40      0.00
    3    6    7    -59.51      0.00
    5    6    7     41.03      0.00
    0    7    7     62.90      0.00
    2    7    7   -123.30      0.00
    4    7    7    -16.10      0.00
    6    7    7     34.68      0.00
    0    0    8   -309.09      0.00
    1    1    8    -80.94      0.00
    0    2    8    -13.38      0.00
    2    2    8     74.53      0.00
    1    3    8     91.72      0.00
    3    3    8    -66.71      0.00
    0    4    8     -1.66      0.00
    2    4    8     50.01      0.00
    4    4    8      8.25      0.00
    1    5    8     82.98      0.00
    3    5    8    -32.74      0.00
    5    5    8    -89.92      0.00
    0    6    8   -124.32      0.00
    2    6    8     14.42      0.00
    4    6    8     79.90      0.00
    6    6    8    -29.02      0.00
    1    7    8     24.40      0.00
    3    7    8    -34.63      0.00
    5    7    8    -34.03      0.00
    7    7    8     25.53      0.00
    0    8    8    133.46      0.00
    2    8    8   -113.55      0.00
    4    8    8      6.28      0.00
    6    8    8    -91.60      0.00
    8    8    8     58.19      0.00
    0    1    9     87.82      0.00
    1    2    9    -49.04      0.00
    0    3    9    206.33      0.00
    2    3    9     71.37      0.00
    1    4    9    -76.68      0.00
    3    4    9     -2.07      0.00
    0    5    9     14.50      0.00
    2    5    9    -43.76      0.00
    4    5    9     19.36      0.00
    1    6    9     16.09      0.00
    3    6    9     68.25      0.00
    5    6    9    -30.45      0.00
    0    7    9     48.59      0.00
    2    7    9    -17.16      0.00
    4    7    9     25.38      0.00
    6    7    9     30.87      0.00
    1    8    9    -17.16      0.00
    3    8    9    -36.22      0.00
    5    8    9     24.28      0.00
    7    8    9      2.81      0.00
    0    9    9     41.01      0.00
    2    9    9     26.10      0.00
    4    9    9    -34.53      0.00
    6    9    9     45.70      0.00
    8    9    9      1.44      0.00
    0    0   10    -32.47      0.00
    1    1   10     -7.24      0.00
    0    2   10    -39.21      0.00
    2    2   10     26.58      0.00
    1    3   10    -57.03      0.00
    3    3   10    108.90      0.00
    0    4   10     57.71      0.00
    2    4   10    -56.79      0.00
    4    4   10    111.14      0.00
    1    5   10    -47.67      0.00
    3    5   10    -14.84      0.00
    5    5   10     39.45      0.00
    0    6   10     16.93      0.00
    2    6   10     60.04      0.00
    4    6   10    -39.83      0.00
    6    6   10    -66.67      0.00
    1    7   10      6.99      0.00
    3    7   10    -15.31      0.00
    5    7   10     26.55      0.00
    7    7   10     -6.48      0.00
    0    8   10    -18.41      0.00
    2    8   10    -12.18      0.00
    4    8   10     31.04      0.00
    6    8   10      6.95      0.00
    8    8   10    -58.15      0.00
    1    9   10      4.23      0.00
    3    9   10    -38.01      0.00
    5    9   10    -16.58      0.00
    7    9   10    -28.63      0.00
    9    9   10     29.39      0.00
    0   10   10     19.85      0.00
    2   10   10      4.54      0.00
    4   10   10      4.08      0.00
    6   10   10     20.32      0.00
    8   10   10      3.95      0.00
   10   10   10     16.93      0.00
    0    1   11     -4.74      0.00
    1    2   11     38.67      0.00
    0    3   11    -28.29      0.00
    2    3   11      1.30      0.00
    1    4   11     -3.80      0.00
    3    4   11     -1.84      0.00
    0    5   11     39.16      0.00
    2    5   11      2.90      0.00
    4    5   11      9.01      0.00
    1    6   11     35.91      0.00
    3    6   11     35.69      0.00
    5    6   11    -12.33      0.00
    0    7   11    -30.42      0.00
    2    7   11     21.86      0.00
    4    7   11     23.89      0.00
    6    7   11     23.91      0.00
    1    8   11      5.34      0.00
    3    8   11      1.29      0.00
    5    8   11     24.19      0.00
    7    8   11     16.95      0.00
    0    9   11      5.90      0.00
    2    9   11    -23.29      0.00
    4    9   11     33.84      0.00
    6    9   11    -38.29      0.00
    8    9   11    -30.16      0.00
    1   10   11     13.56      0.00
    3   10   11     -4.83      0.00
    5   10   11     -7.34      0.00
    7   10   11     17.89      0.00
    9   10   11     16.04      0.00
    0   11   11     65.67      0.00
    2   11   11    -31.87      0.00
    4   11   11    -16.80      0.00
    6   11   11     -2.85      0.00
    8   11   11     22.25      0.00
   10   11   11    -10.86      0.00
    0    0   12    -41.77      0.00
    1    1   12    -44.40      0.00
    0    2   12     -1.48      0.00
    2    2   12     15.41      0.00
    1    3   12    -18.31      0.00
    3    3   12     -5.56      0.00
    0    4   12     53.43      0.00
    2    4   12     34.44      0.00
    4    4   12    -11.09      0.00
    1    5   12     71.37      0.00
    3    5   12     -4.15      0.00
    5    5   12    -23.79      0.00
    0    6   12    -31.85      0.00
    2    6   12    -16.84      0.00
    4    6   12     12.93      0.00
    6    6   12      8.05      0.00
    1    7   12     22.37      0.00
    3    7   12     23.38      0.00
    5    7   12     -6.55      0.00
    7    7   12      6.56      0.00
    0    8   12     21.30      0.00
    2    8   12      0.17      0.00
    4    8   12     -5.54      0.00
    6    8   12      7.12      0.00
    8    8   12     -8.74      0.00
    1    9   12     11.96      0.00
    3    9   12      0.63      0.00
    5    9   12      7.37      0.00
    7    9   12      7.57      0.00
    9    9   12    -39.61      0.00
    0   10   12     -1.22      0.00
    2   10   12     -4.66      0.00
    4   10   12     48.88      0.00
    6   10   12     -3.16      0.00
    8   10   12     29.43      0.00
   10   10   12    -86.69      0.00
    1   11   12    -12.27      0.00
    3   11   12      9.28      0.00
    5   11   12      4.22      0.00
    7   11   12    -35.45      0.00
    9   11   12     66.97      0.00
   11   11   12     -8.27      0.00
    0   12   12    -50.67      0.00
    2   12   12     -8.13      0.00
    4   12   12    -14.80      0.00
    6   12   12     21.22      0.00
    8   12   12     20.36      0.00
   10   12   12     34.01      0.00
   12   12   12    -33.03      0.00
    0    1   13    -42.16      0.00
    1    2   13     36.34      0.00
    0    3   13     46.25      0.00
    2    3   13    -13.08      0.00
    1    4   13     25.59      0.00
    3    4   13    -23.38      0.00
    0    5   13    -13.26      0.00
    2    5   13     16.46      0.00
    4    5   13      2.93      0.00
    1    6   13      5.61      0.00
    3    6   13      0.55      0.00
    5    6   13     -2.48      0.00
    0    7   13     -0.22      0.00
    2    7   13     -3.89      0.00
    4    7   13     -9.80      0.00
    6    7   13     12.03      0.00
    1    8   13      6.09      0.00
    3    8   13    -14.41      0.00
    5    8   13    -17.85      0.00
    7    8   13    -22.84      0.00
    0    9   13     21.42      0.00
    2    9   13     -5.94      0.00
    4    9   13      8.93      0.00
    6    9   13    -20.51      0.00
    8    9   13     25.14      0.00
    1   10   13      1.01      0.00
    3   10   13    -16.25      0.00
    5   10   13     -9.12      0.00
    7   10   13    -13.56      0.00
    9   10   13      9.91      0.00
    0   11   13    -67.99      0.00
    2   11   13     20.23      0.00
    4   11   13     16.35      0.00
    6   11   13      9.76      0.00
    8   11   13     39.74      0.00
   10   11   13     49.03      0.00
    1   12   13    -10.31      0.00
    3   12   13     12.70      0.00
    5   12   13    -33.78      0.00
    7   12   13   -103.12      0.00
    9   12   13    -25.60      0.00
   11   12   13      2.54      0.00
    0   13   13      4.62      0.00
    2   13   13     31.71      0.00
    4   13   13    -16.56      0.00
    6   13   13      4.54      0.00
    8   13   13     -6.14      0.00
   10   13   13      0.17      0.00
   12   13   13    -11.98      0.00
    0    0   14    -90.04      0.00
    1    1   14     29.80      0.00
    0    2   14     23.74      0.00
    2    2   14    -73.44      0.00
    1    3   14     25.47      0.00
    3    3   14     32.59      0.00
    0    4   14    -21.27      0.00
    2    4   14     34.75      0.00
    4    4   14    -32.02      0.00
    1    5   14     -3.84      0.00
    3    5   14     16.37      0.00
    5    5   14    -48.92      0.00
    0    6   14     14.76      0.00
    2    6   14    -33.70      0.00
    4    6   14     68.42      0.00
    6    6   14    -29.28      0.00
    1    7   14    -13.35      0.00
    3    7   14      7.79      0.00
    5    7   14      3.32      0.00
    7    7   14    -45.39      0.00
    0    8   14    -21.90      0.00
    2    8   14    -36.05      0.00
    4    8   14    -38.86      0.00
    6    8   14     46.54      0.00
    8    8   14      3.51      0.00
    1    9   14      4.68      0.00
    3    9   14     -6.65      0.00
    5    9   14      5.58      0.00
    7    9   14     23.77      0.00
    9    9   14    -63.70      0.00
    0   10   14     15.02      0.00
    2   10   14     23.97      0.00
    4   10   14     -6.41      0.00
    6   10   14     46.40      0.00
    8   10   14     97.62      0.00
   10   10   14     11.01      0.00
    1   11   14     25.00      0.00
    3   11   14      5.31      0.00
    5   11   14    -56.94      0.00
    7   11   14    -78.89      0.00
    9   11   14    -17.71      0.00
   11   11   14     -0.50      0.00
    0   12   14      3.51      0.00
    2   12   14     12.23      0.00
    4   12   14    -20.09      0.00
    6   12   14     14.68      0.00
    8   12   14    -22.15      0.00
   10   12   14      7.63      0.00
   12   12   14     -3.90      0.00
    1   13   14     88.02      0.00
    3   13   14     26.41      0.00
    5   13   14     14.27      0.00
    7   13   14     29.44      0.00
    9   13   14    -10.18      0.00
   11   13   14      6.25      0.00
   13   13   14     19.54      0.00
    0   14   14     55.07      0.00
    2   14   14    -46.84      0.00
    4   14   14    -10.06      0.00
    6   14   14     14.83      0.00
    8   14   14     25.51      0.00
   10   14   14     -0.26      0.00
   12   14   14     -2.15      0.00
   14   14   14    -49.08      0.00
    0    1   15     27.89      0.00
    1    2   15    -11.42      0.00
    0    3   15     61.69      0.00
    2    3   15    -30.15      0.00
    1    4   15     10.33      0.00
    3    4   15     15.67      0.00
    0    5   15    -33.06      0.00
    2    5   15     30.40      0.00
    4    5   15    -24.16      0.00
    1    6   15    -13.83      0.00
    3    6   15      5.15      0.00
    5    6   15     28.52      0.00
    0    7   15     14.18      0.00
    2    7   15      5.14      0.00
    4    7   15     -8.73      0.00
    6    7   15     -3.01      0.00
    1    8   15     14.42      0.00
    3    8   15     16.85      0.00
    5    8   15     35.06      0.00
    7    8   15     60.27      0.00
    0    9   15     -8.47      0.00
    2    9   15      1.78      0.00
    4    9   15     -2.68      0.00
    6    9   15     44.38      0.00
    8    9   15     55.32      0.00
    1   10   15    -14.50      0.00
    3   10   15    -38.18      0.00
    5   10   15      3.96      0.00
    7   10   15     33.66      0.00
    9   10   15      0.27      0.00
    0   11   15    -52.07      0.00
    2   11   15     28.79      0.00
    4   11   15     52.00      0.00
    6   11   15     47.79      0.00
    8   11   15     16.37      0.00
   10   11   15      7.71      0.00
    1   12   15    -52.69      0.00
    3   12   15      9.65      0.00
    5   12   15     30.30      0.00
    7   12   15      5.47      0.00
    9   12   15    -11.78      0.00
   11   12   15     -8.42      0.00
    0   13   15      9.87      0.00
    2   13   15     41.14      0.00
    4   13   15     15.46      0.00
    6   13   15     -4.73      0.00
    8   13   15     14.59      0.00
   10   13   15     14.24      0.00
   12   13   15     -0.12      0.00
    1   14   15      2.13      0.00
    3   14   15    -12.88      0.00
    5   14   15     23.19      0.00
    7   14   15     -7.38      0.00
    9   14   15      6.99      0.00
   11   14   15      4.17      0.00
   13   14   15      0.84      0.00
    0   15   15    -51.53      0.00
    2   15   15    -18.19      0.00
    4   15   15     -9.61      0.00
    6   15   15     -3.68      0.00
    8   15   15     -0.97      0.00
   10   15   15    -24.91      0.00
   12   15   15      9.49      0.00
   14   15   15      4.02      0.00
    0    0   16     -1.22      0.00
    1    1   16     30.87      0.00
    0    2   16     67.43      0.00
    2    2   16     42.24      0.00
    1    3   16    -43.74      0.00
    3    3   16     39.15      0.00
    0    4   16     19.97      0.00
    2    4   16     27.51      0.00
    4    4   16    -38.97      0.00
    1    5   16    -20.29      0.00
    3    5   16     15.07      0.00
    5    5   16     37.60      0.00
    0    6   16     55.20      0.00
    2    6   16    -50.52      0.00
    4    6   16    -23.91      0.00
    6    6   16    -63.62      0.00
    1    7   16      8.76      0.00
    3    7   16     18.66      0.00
    5    7   16     49.66      0.00
    7    7   16     25.57      0.00
    0    8   16    -60.59      0.00
    2    8   16     -2.58      0.00
    4    8   16    -41.02      0.00
    6    8   16     37.15      0.00
    8    8   16     54.99      0.00
    1    9   16    -24.74      0.00
    3    9   16      3.50      0.00
    5    9   16   -130.67      0.00
    7    9   16    -14.12      0.00
    9    9   16     26.55      0.00
    0   10   16    -51.24      0.00
    2   10   16      9.46      0.00
    4   10   16    -12.07      0.00
    6   10   16      8.16      0.00
    8   10   16     21.89      0.00
   10   10   16     -6.97      0.00
    1   11   16    -18.02      0.00
    3   11   16     33.71      0.00
    5   11   16    -16.67      0.00
    7   11   16    -40.84      0.00
    9   11   16     -6.19      0.00
   11   11   16     -6.59      0.00
    0   12   16    -44.66      0.00
    2   12   16      4.79      0.00
    4   12   16     -9.28      0.00
    6   12   16     19.22      0.00
    8   12   16      3.37      0.00
   10   12   16    -18.35      0.00
   12   12   16     12.17      0.00
    1   13   16     19.60      0.00
    3   13   16      4.56      0.00
    5   13   16     -8.89      0.00
    7   13   16      7.98      0.00
    9   13   16      4.03      0.00
   11   13   16      1.85      0.00
   13   13   16      3.74      0.00
    0   14   16    -23.32      0.00
    2   14   16    -12.05      0.00
    4   14   16    -10.03      0.00
    6   14   16      7.15      0.00
    8   14   16      9.38      0.00
   10   14   16    -10.00      0.00
   12   14   16    -16.26      0.00
   14   14   16     19.72      0.00
    1   15   16     16.82      0.00
    3   15   16     17.56      0.00
    5   15   16     -7.26      0.00
    7   15   16     11.12      0.00
    9   15   16      2.02      0.00
   11   15   16     -4.60      0.00
   13   15   16    -14.33      0.00
   15   15   16      2.81      0.00
    0   16   16    -34.16      0.00
    2   16   16     36.34      0.00
    4   16   16     -8.95      0.00
    6   16   16      4.55      0.00
    8   16   16      9.03      0.00
   10   16   16    -16.70      0.00
   12   16   16    -27.66      0.00
   14   16   16    -12.45      0.00
   16   16   16      5.43      0.00
    0    1   17    -48.31      0.00
    1    2   17     41.20      0.00
    0    3   17     36.23      0.00
    2    3   17    -39.90      0.00
    1    4   17    -22.21      0.00
    3    4   17     19.40      0.00
    0    5   17     52.77      0.00
    2    5   17    -36.45      0.00
    4    5   17     20.79      0.00
    1    6   17     -0.39      0.00
    3    6   17     26.98      0.00
    5    6   17    -23.03      0.00
    0    7   17    -38.31      0.00
    2    7   17      3.52      0.00
    4    7   17     87.22      0.00
    6    7   17    -33.06      0.00
    1    8   17    -45.22      0.00
    3    8   17    134.50      0.00
    5    8   17     37.30      0.00
    7    8   17     14.16      0.00
    0    9   17     -6.46      0.00
    2    9   17     29.73      0.00
    4    9   17    -28.99      0.00
    6    9   17    -26.84      0.00
    8    9   17     -4.98      0.00
    1   10   17    -23.56      0.00
    3   10   17    -25.73      0.00
    5   10   17    -12.55      0.00
    7   10   17     10.27      0.00
    9   10   17      1.77      0.00
    0   11   17      1.16      0.00
    2   11   17      1.23      0.00
    4   11   17     -3.04      0.00
    6   11   17     -8.71      0.00
    8   11   17    -12.02      0.00
   10   11   17     11.67      0.00
    1   12   17    -28.53      0.00
    3   12   17      0.38      0.00
    5   12   17    -20.08      0.00
    7   12   17      3.05      0.00
    9   12   17     -5.32      0.00
   11   12   17     14.79      0.00
    0   13   17    -11.12      0.00
    2   13   17    -15.05      0.00
    4   13   17      7.51      0.00
    6   13   17     -7.19      0.00
    8   13   17      5.19      0.00
   10   13   17     -2.53      0.00
   12   13   17     -3.19      0.00
    1   14   17      1.10      0.00
    3   14   17     -3.44      0.00
    5   14   17     14.74      0.00
    7   14   17    -11.20      0.00
    9   14   17     -1.83      0.00
   11   14   17      7.10      0.00
   13   14   17     -0.22      0.00
    0   15   17     28.25      0.00
    2   15   17    -21.48      0.00
    4   15   17     15.51      0.00
    6   15   17      0.81      0.00
    8   15   17     -8.53      0.00
   10   15   17     -8.45      0.00
   12   15   17     -4.66      0.00
   14   15   17      4.87      0.00
    1   16   17      4.39      0.00
    3   16   17    -14.74      0.00
    5   16   17     -2.86      0.00
    7   16   17     -8.52      0.00
    9   16   17     -6.70      0.00
   11   16   17     -4.89      0.00
   13   16   17     -6.00      0.00
   15   16   17      1.12      0.00
    0   17   17      2.65      0.00
    2   17   17      1.58      0.00
    4   17   17     -1.32      0.00
    6   17   17    -12.65      0.00
    8   17   17      7.00      0.00
   10   17   17     13.68      0.00
   12   17   17      0.99      0.00
   14   17   17     -9.34      0.00
   16   17   17      1.52      0.00
    0    0   18     49.25      0.00
    1    1   18    -19.04      0.00
    0    2   18    -65.78      0.00
    2    2   18    -18.38      0.00
    1    3   18    -37.77      0.00
    3    3   18     45.38      0.00
    0    4   18     84.01      0.00
    2    4   18     23.45      0.00
    4    4   18     84.39      0.00
    1    5   18     14.01      0.00
    3    5   18     71.15      0.00
    5    5   18    -22.76      0.00
    0    6   18     81.34      0.00
    2    6   18    -60.54      0.00
    4    6   18      0.99      0.00
    6    6   18    -23.18      0.00
    1    7   18    -27.05      0.00
    3    7   18     -6.30      0.00
    5    7   18    -25.99      0.00
    7    7   18      9.62      0.00
    0    8   18    -22.22      0.00
    2    8   18    -34.23      0.00
    4    8   18     15.57      0.00
    6    8   18     28.16      0.00
    8    8   18     14.77      0.00
    1    9   18      7.40      0.00
    3    9   18     14.54      0.00
    5    9   18     -5.55      0.00
    7    9   18     12.25      0.00
    9    9   18      7.10      0.00
    0   10   18      9.30      0.00
    2   10   18    -19.17      0.00
    4   10   18      3.28      0.00
    6   10   18      0.08      0.00
    8   10   18    -11.60      0.00
   10   10   18     44.91      0.00
    1   11   18     10.72      0.00
    3   11   18    -18.17      0.00
    5   11   18     13.81      0.00
    7   11   18      3.91      0.00
    9   11   18     14.04      0.00
   11   11   18      0.72      0.00
    0   12   18     45.37      0.00
    2   12   18      3.04      0.00
    4   12   18     -2.32      0.00
    6   12   18      9.75      0.00
    8   12   18     15.53      0.00
   10   12   18      2.68      0.00
   12   12   18     50.59      0.00
    1   13   18    -10.31      0.00
    3   13   18    -16.54      0.00
    5   13   18     19.06      0.00
    7   13   18      0.57      0.00
    9   13   18      3.76      0.00
   11   13   18     -5.91      0.00
   13   13   18      2.34      0.00
    0   14   18     -4.87      0.00
    2   14   18    -59.41      0.00
    4   14   18    -19.50      0.00
    6   14   18     -4.02      0.00
    8   14   18      3.68      0.00
   10   14   18      5.20      0.00
   12   14   18     -8.29      0.00
   14   14   18     28.18      0.00
    1   15   18    -17.32      0.00
    3   15   18      7.79      0.00
    5   15   18    -19.99      0.00
    7   15   18      8.70      0.00
    9   15   18     -8.40      0.00
   11   15   18      7.09      0.00
   13   15   18      4.68      0.00
   15   15   18     14.78      0.00
    0   16   18      4.43      0.00
    2   16   18      1.30      0.00
    4   16   18     12.77      0.00
    6   16   18     -2.56      0.00
    8   16   18     -4.25      0.00
   10   16   18     -9.11      0.00
   12   16   18     20.10      0.00
   14   16   18      3.44      0.00
   16   16   18     11.05      0.00
    1   17   18      9.47      0.00
    3   17   18     -2.04      0.00
    5   17   18     -0.39      0.00
    7   17   18     -0.07      0.00
    9   17   18      4.57      0.00
   11   17   18     -5.26      0.00
   13   17   18      8.85      0.00
   15   17   18    -10.07      0.00
   17   17   18     -1.72      0.00
    0   18   18      7.27      0.00
    2   18   18     16.60      0.00
    4   18   18     -3.35      0.00
    6   18   18     -1.49      0.00
    8   18   18     14.26      0.00
   10   18   18    -13.96      0.00
   12   18   18      7.41      0.00
   14   18   18     -4.13      0.00
   16   18   18    -13.02      0.00
   18   18   18      7.83      0.00
    0    1   19    111.80      0.00
    1    2   19   -109.22      0.00
    0    3   19    -11.63      0.00
    2    3   19     -2.56      0.00
    1    4   19    -17.24      0.00
    3    4   19     -4.45      0.00
    0    5   19    -48.81      0.00
    2    5   19     18.44      0.00
    4    5   19     14.38      0.00
    1    6   19     14.47      0.00
    3    6   19    -14.51      0.00
    5    6   19     -7.02      0.00
    0    7   19     -1.38      0.00
    2    7   19     -3.44      0.00
    4    7   19     -7.14      0.00
    6    7   19    -12.56      0.00
    1    8   19    -25.26      0.00
    3    8   19     -4.05      0.00
    5    8   19     -9.24      0.00
    7    8   19      8.02      0.00
    0    9   19      3.50      0.00
    2    9   19    -13.14      0.00
    4    9   19     -2.49      0.00
    6    9   19    -15.49      0.00
    8    9   19     12.83      0.00
    1   10   19      4.33      0.00
    3   10   19    -16.12      0.00
    5   10   19     26.63      0.00
    7   10   19     -7.43      0.00
    9   10   19     -7.88      0.00
    0   11   19     -5.85      0.00
    2   11   19      6.56      0.00
    4   11   19     -5.03      0.00
    6   11   19     -8.35      0.00
    8   11   19     17.03      0.00
   10   11   19      5.45      0.00
    1   12   19      6.42      0.00
    3   12   19      3.92      0.00
    5   12   19    -12.33      0.00
    7   12   19     -4.91      0.00
    9   12   19     -7.08      0.00
   11   12   19    -18.02      0.00
    0   13   19    -25.72      0.00
    2   13   19     18.84      0.00
    4   13   19      0.43      0.00
    6   13   19     13.19      0.00
    8   13   19     -6.12      0.00
   10   13   19      3.19      0.00
   12   13   19     11.77      0.00
    1   14   19     -0.93      0.00
    3   14   19      9.25      0.00
    5   14   19      5.56      0.00
    7   14   19     14.75      0.00
    9   14   19     -5.63      0.00
   11   14   19     -7.87      0.00
   13   14   19     -9.95      0.00
    0   15   19     -0.91      0.00
    2   15   19    -22.83      0.00
    4   15   19      3.93      0.00
    6   15   19    -10.27      0.00
    8   15   19      0.44      0.00
   10   15   19    -17.97      0.00
   12   15   19    -12.22      0.00
   14   15   19     -6.20      0.00
    1   16   19      1.23      0.00
    3   16   19      8.39      0.00
    5   16   19     20.71      0.00
    7   16   19      6.88      0.00
    9   16   19     -5.74      0.00
   11   16   19      6.49      0.00
   13   16   19     -9.90      0.00
   15   16   19      9.16      0.00
    0   17   19    -20.02      0.00
    2   17   19     22.63      0.00
    4   17   19     -8.06      0.00
    6   17   19     -2.38      0.00
    8   17   19     -3.03      0.00
   10   17   19     -1.30      0.00
   12   17   19     -4.51      0.00
   14   17   19      1.89      0.00
   16   17   19      6.75      0.00
    1   18   19     -9.13      0.00
    3   18   19    -18.06      0.00
    5   18   19     17.51      0.00
    7   18   19    -18.31      0.00
    9   18   19     -7.67      0.00
   11   18   19      1.23      0.00
   13   18   19     -6.14      0.00
   15   18   19     -6.46      0.00
   17   18   19     -0.79      0.00
    0   19   19    -16.16      0.00
    2   19   19     -1.88      0.00
    4   19   19     -0.16      0.00
    6   19   19    -10.31      0.00
    8   19   19     -9.79      0.00
   10   19   19     12.08      0.00
   12   19   19     -4.75      0.00
   14   19   19      3.61      0.00
   16   19   19     -2.10      0.00
   18   19   19      2.79      0.00
    0    0   20    177.38      0.00
    1    1   20    -10.41      0.00
    0    2   20    -41.10      0.00
    2    2   20    -27.05      0.00
    1    3   20     -1.71      0.00
    3    3   20    -10.22      0.00
    0    4   20     35.85      0.00
    2    4   20      0.40      0.00
    4    4   20    -49.84      0.00
    1    5   20    -16.59      0.00
    3    5   20     35.72      0.00
    5    5   20     19.50      0.00
    0    6   20    -28.78      0.00
    2    6   20    -14.49      0.00
    4    6   20     -9.27      0.00
    6    6   20     20.63      0.00
    1    7   20      2.15      0.00
    3    7   20     15.74      0.00
    5    7   20      9.94      0.00
    7    7   20      3.02      0.00
    0    8   20     15.51      0.00
    2    8   20     19.31      0.00
    4    8   20     -7.35      0.00
    6    8   20      0.36      0.00
    8    8   20      4.00      0.00
    1    9   20     -7.79      0.00
    3    9   20     -3.49      0.00
    5    9   20     -1.85      0.00
    7    9   20     -5.02      0.00
    9    9   20    -12.05      0.00
    0   10   20      9.54      0.00
    2   10   20     11.44      0.00
    4   10   20    -15.92      0.00
    6   10   20      4.53      0.00
    8   10   20     -7.90      0.00
   10   10   20     10.72      0.00
    1   11   20     -1.02      0.00
    3   11   20     17.69      0.00
    5   11   20    -11.93      0.00
    7   11   20      0.87      0.00
    9   11   20    -13.86      0.00
   11   11   20    -14.61      0.00
    0   12   20     -5.44      0.00
    2   12   20    -15.37      0.00
    4   12   20     -9.03      0.00
    6   12   20      9.40      0.00
    8   12   20      2.85      0.00
   10   12   20      8.43      0.00
   12   12   20     51.93      0.00
    1   13   20      2.80      0.00
    3   13   20     -3.88      0.00
    5   13   20      3.53      0.00
    7   13   20    -14.32      0.00
    9   13   20      0.00      0.00
   11   13   20     -1.67      0.00
   13   13   20    -10.40      0.00
    0   14   20     14.02      0.00
    2   14   20     -0.67      0.00
    4   14   20     11.72      0.00
    6   14   20    -12.82      0.00
    8   14   20     -5.90      0.00
   10   14   20    -29.68      0.00
   12   14   20      8.31      0.00
   14   14   20     11.89      0.00
    1   15   20     19.68      0.00
    3   15   20     -7.63      0.00
    5   15   20    -24.04      0.00
    7   15   20     -7.02      0.00
    9   15   20      0.97      0.00
   11   15   20      0.79      0.00
   13   15   20     -2.35      0.00
   15   15   20      8.60      0.00
    0   16   20     -5.63      0.00
    2   16   20    -13.23      0.00
    4   16   20     -3.89      0.00
    6   16   20      0.78      0.00
    8   16   20      6.57      0.00
   10   16   20     -5.26      0.00
   12   16   20      5.42      0.00
   14   16   20    -12.69      0.00
   16   16   20     -0.75      0.00
    1   17   20     -4.25      0.00
    3   17   20    -10.69      0.00
    5   17   20      5.92      0.00
    7   17   20    -15.54      0.00
    9   17   20      1.72      0.00
   11   17   20     -1.36      0.00
   13   17   20     11.67      0.00
   15   17   20     -6.96      0.00
   17   17   20      1.83      0.00
    0   18   20    -10.48      0.00
    2   18   20      6.16      0.00
    4   18   20      1.51      0.00
    6   18   20      3.04      0.00
    8   18   20    -10.23      0.00
   10   18   20     -0.29      0.00
   12   18   20     -7.91      0.00
   14   18   20     -2.67      0.00
   16   18   20     -4.28      0.00
   18   18   20     -1.89      0.00
    1   19   20      7.45      0.00
    3   19   20    -17.82      0.00
    5   19   20      1.44      0.00
    7   19   20     -2.81      0.00
    9   19   20      3.83      0.00
   11   19   20    -10.06      0.00
   13   19   20      3.14      0.00
   15   19   20    -12.79      0.00
   17   19   20      7.67      0.00
   19   19   20     15.36      0.00
    0   20   20     42.09      0.00
    2   20   20     15.08      0.00
    4   20   20     -3.72      0.00
    6   20   20     -8.86      0.00
    8   20   20    -12.22      0.00
   10   20   20      8.44      0.00
   12   20   20      0.09      0.00
   14   20   20      3.34      0.00
   16   20   20     10.33      0.00
   18   20   20      7.41      0.00
   20   20   20     -2.26      0.00
    0    1   21      3.23      0.00
    1    2   21      1.45      0.00
    0    3   21    -38.75      0.00
    2    3   21     -1.61      0.00
    1    4   21     12.34      0.00
    3    4   21     -0.89      0.00
    0    5   21      1.21      0.00
    2    5   21    -14.22      0.00
    4    5   21     -4.42      0.00
    1    6   21     -5.65      0.00
    3    6   21    -14.04      0.00
    5    6   21    -16.74      0.00
    0    7   21      0.14      0.00
    2    7   21     -9.67      0.00
    4    7   21     15.86      0.00
    6    7   21     -1.62      0.00
    1    8   21     14.47      0.00
    3    8   21      8.33      0.00
    5    8   21      5.87      0.00
    7    8   21      6.39      0.00
    0    9   21      1.67      0.00
    2    9   21     -0.86      0.00
    4    9   21      3.98      0.00
    6    9   21     -4.72      0.00
    8    9   21     -6.17      0.00
    1   10   21     -4.69      0.00
    3   10   21     -3.89      0.00
    5   10   21     -8.22      0.00
    7   10   21      8.92      0.00
    9   10   21      0.03      0.00
    0   11   21      1.90      0.00
    2   11   21      3.08      0.00
    4   11   21     10.75      0.00
    6   11   21      7.44      0.00
    8   11   21     -5.03      0.00
   10   11   21      2.41      0.00
    1   12   21      1.93      0.00
    3   12   21     -3.46      0.00
    5   12   21      5.27      0.00
    7   12   21     -7.17      0.00
    9   12   21     -0.28      0.00
   11   12   21      7.96      0.00
    0   13   21      1.42      0.00
    2   13   21      6.49      0.00
    4   13   21      1.70      0.00
    6   13   21      0.54      0.00
    8   13   21     -2.90      0.00
   10   13   21      9.01      0.00
   12   13   21     13.50      0.00
    1   14   21    -18.18      0.00
    3   14   21     -1.81      0.00
    5   14   21      6.81      0.00
    7   14   21     -9.33      0.00
    9   14   21      3.15      0.00
   11   14   21     -2.80      0.00
   13   14   21      6.15      0.00
    0   15   21      3.49      0.00
    2   15   21    -18.83      0.00
    4   15   21     24.28      0.00
    6   15   21     -2.15      0.00
    8   15   21     21.33      0.00
   10   15   21     -8.26      0.00
   12   15   21     20.73      0.00
   14   15   21    -10.17      0.00
    1   16   21     -1.49      0.00
    3   16   21     10.34      0.00
    5   16   21     -6.17      0.00
    7   16   21      5.38      0.00
    9   16   21      4.49      0.00
   11   16   21     -2.92      0.00
   13   16   21      3.61      0.00
   15   16   21      8.75      0.00
    0   17   21     -4.32      0.00
    2   17   21     -4.60      0.00
    4   17   21    -28.57      0.00
    6   17   21      4.79      0.00
    8   17   21     -9.46      0.00
   10   17   21     -0.42      0.00
   12   17   21     -0.53      0.00
   14   17   21      2.38      0.00
   16   17   21      0.22      0.00
    1   18   21      0.17      0.00
    3   18   21      6.54      0.00
    5   18   21     -2.56      0.00
    7   18   21      1.89      0.00
    9   18   21     -2.14      0.00
   11   18   21     14.72      0.00
   13   18   21     -4.02      0.00
   15   18   21     -0.16      0.00
   17   18   21      2.84      0.00
    0   19   21      5.17      0.00
    2   19   21      5.39      0.00
    4   19   21      6.66      0.00
    6   19   21     -5.93      0.00
    8   19   21      0.80      0.00
   10   19   21      2.64      0.00
   12   19   21      1.71      0.00
   14   19   21      2.62      0.00
   16   19   21      5.20      0.00
   18   19   21     -1.14      0.00
    1   20   21      8.25      0.00
    3   20   21     -6.71      0.00
    5   20   21    -12.68      0.00
    7   20   21     12.30      0.00
    9   20   21      0.71      0.00
   11   20   21      1.48      0.00
   13   20   21      4.23      0.00
   15   20   21    -21.07      0.00
   17   20   21      2.80      0.00
   19   20   21    -10.11      0.00
    0   21   21      6.36      0.00
    2   21   21      0.38      0.00
    4   21   21      0.47      0.00
    6   21   21    -15.09      0.00
    8   21   21     -4.70      0.00
   10   21   21     -9.43      0.00
   12   21   21     26.01      0.00
   14   21   21    -15.67      0.00
   16   21   21      4.19      0.00
   18   21   21      0.79      0.00
   20   21   21     10.55      0.00
    0    0   22    -40.67      0.00
    1    1   22    -36.03      0.00
    0    2   22      1.60      0.00
    2    2   22      6.65      0.00
    1    3   22      5.51      0.00
    3    3   22      3.87      0.00
    0    4   22     -8.31      0.00
    2    4   22    -15.17      0.00
    4    4   22    -34.54      0.00
    1    5   22     -8.07      0.00
    3    5   22     -8.95      0.00
    5    5   22    -11.95      0.00
    0    6   22     19.03      0.00
    2    6   22     12.17      0.00
    4    6   22     18.04      0.00
    6    6   22    -11.84      0.00
    1    7   22     -1.16      0.00
    3    7   22    -12.27      0.00
    5    7   22     19.88      0.00
    7    7   22     20.11      0.00
    0    8   22     12.53      0.00
    2    8   22    -16.59      0.00
    4    8   22     -9.96      0.00
    6    8   22    -12.98      0.00
    8    8   22      9.34      0.00
    1    9   22     14.18      0.00
    3    9   22      3.81      0.00
    5    9   22     -2.48      0.00
    7    9   22      7.41      0.00
    9    9   22     21.50      0.00
    0   10   22     -6.00      0.00
    2   10   22     -6.73      0.00
    4   10   22     -7.50      0.00
    6   10   22     -1.29      0.00
    8   10   22    -21.42      0.00
   10   10   22    -14.88      0.00
    1   11   22      7.87      0.00
    3   11   22      3.15      0.00
    5   11   22      3.68      0.00
    7   11   22     -7.35      0.00
    9   11   22      7.86      0.00
   11   11   22     10.84      0.00
    0   12   22     -1.15      0.00
    2   12   22     -9.22      0.00
    4   12   22     15.55      0.00
    6   12   22     18.82      0.00
    8   12   22    -21.06      0.00
   10   12   22     11.87      0.00
   12   12   22      0.31      0.00
    1   13   22      0.83      0.00
    3   13   22     -4.04      0.00
    5   13   22     -3.99      0.00
    7   13   22     -9.64      0.00
    9   13   22     -3.97      0.00
   11   13   22      2.51      0.00
   13   13   22     -4.76      0.00
    0   14   22      4.50      0.00
    2   14   22      9.69      0.00
    4   14   22      4.11      0.00
    6   14   22      8.27      0.00
    8   14   22     -3.00      0.00
   10   14   22     -4.95      0.00
   12   14   22     13.96      0.00
   14   14   22      8.81      0.00
    1   15   22     -7.06      0.00
    3   15   22      4.93      0.00
    5   15   22      3.65      0.00
    7   15   22     15.53      0.00
    9   15   22     -4.81      0.00
   11   15   22      1.27      0.00
   13   15   22      0.33      0.00
   15   15   22     -0.04      0.00
    0   16   22      6.85      0.00
    2   16   22     -7.61      0.00
    4   16   22     -8.27      0.00
    6   16   22      4.01      0.00
    8   16   22    -10.57      0.00
   10   16   22     -0.17      0.00
   12   16   22     -5.74      0.00
   14   16   22      9.91      0.00
   16   16   22     -2.06      0.00
    1   17   22      9.92      0.00
    3   17   22     -1.82      0.00
    5   17   22      3.24      0.00
    7   17   22      1.27      0.00
    9   17   22     -9.20      0.00
   11   17   22      1.97      0.00
   13   17   22    -17.22      0.00
   15   17   22     11.68      0.00
   17   17   22      7.68      0.00
    0   18   22     22.76      0.00
    2   18   22      5.88      0.00
    4   18   22     -2.62      0.00
    6   18   22     -1.96      0.00
    8   18   22      1.18      0.00
   10   18   22      3.15      0.00
   12   18   22     -2.72      0.00
   14   18   22     -0.65      0.00
   16   18   22     -3.36      0.00
   18   18   22     -5.00      0.00
    1   19   22      3.35      0.00
    3   19   22      3.25      0.00
    5   19   22      5.59      0.00
    7   19   22     -6.23      0.00
    9   19   22     -4.30      0.00
   11   19   22     -0.22      0.00
   13   19   22      3.65      0.00
   15   19   22      1.00      0.00
   17   19   22    -13.92      0.00
   19   19   22     -4.48      0.00
    0   20   22      8.19      0.00
    2   20   22      1.36      0.00
    4   20   22      7.59      0.00
    6   20   22     -3.02      0.00
    8   20   22      2.54      0.00
   10   20   22    -10.45      0.00
   12   20   22     10.14      0.00
   14   20   22      0.86      0.00
   16   20   22      0.06      0.00
   18   20   22     -3.12      0.00
   20   20   22      8.77      0.00
    1   21   22     -1.85      0.00
    3   21   22     -0.04      0.00
    5   21   22      5.34      0.00
    7   21   22    -10.21      0.00
    9   21   22      3.24      0.00
   11   21   22     -8.54      0.00
   13   21   22     -3.62      0.00
   15   21   22      5.19      0.00
   17   21   22      8.15      0.00
   19   21   22     -1.67      0.00
   21   21   22     -7.77      0.00
    0   22   22      4.55      0.00
    2   22   22      0.95      0.00
    4   22   22     -6.49      0.00
    6   22   22     17.71      0.00
    8   22   22     17.41      0.00
   10   22   22      2.98      0.00
   12   22   22     19.09      0.00
   14   22   22     26.44      0.00
   16   22   22    -11.89      0.00
   18   22   22     -2.46      0.00
   20   22   22      9.17      0.00
   22   22   22    -18.62      0.00
    0    1   23    -28.42      0.00
    1    2   23      3.51      0.00
    0    3   23     -3.30      0.00
    2    3   23    -12.55      0.00
    1    4   23      8.60      0.00
    3    4   23      1.45      0.00
    0    5   23    -17.86      0.00
    2    5   23     -0.13      0.00
    4    5   23      5.19      0.00
    1    6   23    -11.16      0.00
    3    6   23     -9.49      0.00
    5    6   23     -0.60      0.00
    0    7   23      1.50      0.00
    2    7   23      8.72      0.00
    4    7   23     -1.65      0.00
    6    7   23     -8.20      0.00
    1    8   23    -11.44      0.00
    3    8   23    -11.72      0.00
    5    8   23      4.92      0.00
    7    8   23     11.27      0.00
    0    9   23      8.45      0.00
    2    9   23     -1.45      0.00
    4    9   23     -2.30      0.00
    6    9   23     -0.37      0.00
    8    9   23     -0.97      0.00
    1   10   23     -1.62      0.00
    3   10   23     17.01      0.00
    5   10   23      0.33      0.00
    7   10   23      8.29      0.00
    9   10   23      5.14      0.00
    0   11   23     12.21      0.00
    2   11   23     -0.65      0.00
    4   11   23     10.61      0.00
    6   11   23      3.43      0.00
    8   11   23     -8.07      0.00
   10   11   23      3.30      0.00
    1   12   23      5.67      0.00
    3   12   23     -3.88      0.00
    5   12   23    -11.05      0.00
    7   12   23     -0.97      0.00
    9   12   23      0.16      0.00
   11   12   23     13.01      0.00
    0   13   23     22.74      0.00
    2   13   23     -0.87      0.00
    4   13   23    -12.62      0.00
    6   13   23     -2.57      0.00
    8   13   23     -0.45      0.00
   10   13   23     -2.55      0.00
   12   13   23    -11.07      0.00
    1   14   23     14.29      0.00
    3   14   23     -9.19      0.00
    5   14   23    -13.79      0.00
    7   14   23     -7.98      0.00
    9   14   23     -8.60      0.00
   11   14   23     -3.10      0.00
   13   14   23      0.90      0.00
    0   15   23     11.85      0.00
    2   15   23     -7.55      0.00
    4   15   23     -2.96      0.00
    6   15   23     -3.99      0.00
    8   15   23      0.94      0.00
   10   15   23     -2.05      0.00
   12   15   23     -4.27      0.00
   14   15   23    -14.92      0.00
    1   16   23     -5.99      0.00
    3   16   23     -1.62      0.00
    5   16   23      1.90      0.00
    7   16   23      3.46      0.00
    9   16   23      1.09      0.00
   11   16   23     -2.55      0.00
   13   16   23      8.81      0.00
   15   16   23     -0.94      0.00
    0   17   23     20.97      0.00
    2   17   23     -6.88      0.00
    4   17   23     16.93      0.00
    6   17   23     18.06      0.00
    8   17   23     -2.16      0.00
   10   17   23     -3.34      0.00
   12   17   23     -0.09      0.00
   14   17   23     -5.08      0.00
   16   17   23     -6.23      0.00
    1   18   23     10.25      0.00
    3   18   23     -3.48      0.00
    5   18   23      1.72      0.00
    7   18   23     14.44      0.00
    9   18   23      4.32      0.00
   11   18   23    -14.01      0.00
   13   18   23      0.47      0.00
   15   18   23     -1.80      0.00
   17   18   23      8.15      0.00
    0   19   23      6.88      0.00
    2   19   23     -1.16      0.00
    4   19   23     -3.07      0.00
    6   19   23     -3.07      0.00
    8   19   23     -0.27      0.00
   10   19   23     -1.89      0.00
   12   19   23     11.10      0.00
   14   19   23      1.89      0.00
   16   19   23      2.43      0.00
   18   19   23      5.97      0.00
    1   20   23    -12.36      0.00
    3   20   23      2.21      0.00
    5   20   23     -1.93      0.00
    7   20   23     -0.76      0.00
    9   20   23     -1.30      0.00
   11   20   23     -9.20      0.00
   13   20   23     15.64      0.00
   15   20   23      1.56      0.00
   17   20   23      0.13      0.00
   19   20   23      1.65      0.00
    0   21   23     12.95      0.00
    2   21   23    -10.71      0.00
    4   21   23     -1.52      0.00
    6   21   23     -1.71      0.00
    8   21   23      4.73      0.00
   10   21   23     -8.19      0.00
   12   21   23     -2.72      0.00
   14   21   23     -3.53      0.00
   16   21   23     -1.22      0.00
   18   21   23     -4.73      0.00
   20   21   23      1.73      0.00
    1   22   23      2.19      0.00
    3   22   23      3.10      0.00
    5   22   23     -6.60      0.00
    7   22   23     10.26      0.00
    9   22   23     -7.56      0.00
   11   22   23     -2.03      0.00
   13   22   23      3.32      0.00
   15   22   23     -7.61      0.00
   17   22   23      1.98      0.00
   19   22   23     -6.33      0.00
   21   22   23     -5.92      0.00
    0   23   23    -17.32      0.00
    2   23   23    -10.06      0.00
    4   23   23      8.95      0.00
    6   23   23     -2.15      0.00
    8   23   23     -0.19      0.00
   10   23   23     -7.04      0.00
   12   23   23     -3.03      0.00
   14   23   23      7.63      0.00
   16   23   23     -5.47      0.00
   18   23   23      2.38      0.00
   20   23   23    -15.26      0.00
   22   23   23      1.29      0.00
    0    0   24     -8.34      0.00
    1    1   24     -1.24      0.00
    0    2   24     11.91      0.00
    2    2   24    -15.73      0.00
    1    3   24     -0.72      0.00
    3    3   24     -8.59      0.00
    0    4   24    -25.67      0.00
    2    4   24      9.21      0.00
    4    4   24     25.38      0.00
    1    5   24      5.96      0.00
    3    5   24      0.72      0.00
    5    5   24    -10.08      0.00
    0    6   24     23.74      0.00
    2    6   24     -3.85      0.00
    4    6   24      6.32      0.00
    6    6   24     15.46      0.00
    1    7   24     -1.64      0.00
    3    7   24     -9.23      0.00
    5    7   24     12.45      0.00
    7    7   24     -9.10      0.00
    0    8   24     15.62      0.00
    2    8   24      8.54      0.00
    4    8   24     18.09      0.00
    6    8   24      6.42      0.00
    8    8   24      0.67      0.00
    1    9   24     -5.47      0.00
    3    9   24      5.91      0.00
    5    9   24     -2.83      0.00
    7    9   24     -0.75      0.00
    9    9   24    -20.59      0.00
    0   10   24    -17.17      0.00
    2   10   24     -8.74      0.00
    4   10   24     -2.81      0.00
    6   10   24    -13.61      0.00
    8   10   24     19.07      0.00
   10   10   24      7.83      0.00
    1   11   24      4.89      0.00
    3   11   24    -11.21      0.00
    5   11   24     17.40      0.00
    7   11   24     10.21      0.00
    9   11   24     -2.24      0.00
   11   11   24    -10.84      0.00
    0   12   24    -11.98      0.00
    2   12   24     -9.52      0.00
    4   12   24      9.19      0.00
    6   12   24     -7.01      0.00
    8   12   24      8.05      0.00
   10   12   24     -3.68      0.00
   12   12   24    -10.61      0.00
    1   13   24      0.38      0.00
    3   13   24     -6.90      0.00
    5   13   24      3.58      0.00
    7   13   24      7.14      0.00
    9   13   24     -2.93      0.00
   11   13   24     -5.42      0.00
   13   13   24      4.84      0.00
    0   14   24      3.80      0.00
    2   14   24      6.52      0.00
    4   14   24      2.39      0.00
    6   14   24     -0.53      0.00
    8   14   24      1.62      0.00
   10   14   24      2.28      0.00
   12   14   24     -2.57      0.00
   14   14   24    -15.43      0.00
    1   15   24     11.67      0.00
    3   15   24      1.31      0.00
    5   15   24      9.70      0.00
    7   15   24     -3.25      0.00
    9   15   24     10.07      0.00
   11   15   24      1.08      0.00
   13   15   24      2.65      0.00
   15   15   24     -4.35      0.00
    0   16   24     -3.50      0.00
    2   16   24      5.66      0.00
    4   16   24      8.20      0.00
    6   16   24     -6.96      0.00
    8   16   24     -3.24      0.00
   10   16   24      1.06      0.00
   12   16   24    -13.37      0.00
   14   16   24      1.76      0.00
   16   16   24      5.53      0.00
    1   17   24      3.63      0.00
    3   17   24      1.85      0.00
    5   17   24      9.78      0.00
    7   17   24     10.12      0.00
    9   17   24     -1.17      0.00
   11   17   24      7.18      0.00
   13   17   24     -0.93      0.00
   15   17   24      2.18      0.00
   17   17   24    -10.78      0.00
    0   18   24     10.59      0.00
    2   18   24     -6.63      0.00
    4   18   24     -2.71      0.00
    6   18   24      2.31      0.00
    8   18   24     -7.32      0.00
   10   18   24    -10.71      0.00
   12   18   24     -2.57      0.00
   14   18   24     -6.34      0.00
   16   18   24     -1.51      0.00
   18   18   24     -1.52      0.00
    1   19   24     -2.80      0.00
    3   19   24      4.56      0.00
    5   19   24     -6.11      0.00
    7   19   24     11.77      0.00
    9   19   24     -2.04      0.00
   11   19   24      7.49      0.00
   13   19   24      1.95      0.00
   15   19   24     -7.86      0.00
   17   19   24      1.42      0.00
   19   19   24     -9.86      0.00
    0   20   24      0.69      0.00
    2   20   24     -3.16      0.00
    4   20   24      4.72      0.00
    6   20   24     -3.53      0.00
    8   20   24      2.93      0.00
   10   20   24     11.80      0.00
   12   20   24     21.90      0.00
   14   20   24     -5.67      0.00
   16   20   24     10.05      0.00
   18   20   24     -8.65      0.00
   20   20   24      7.47      0.00
    1   21   24     -2.19      0.00
    3   21   24     11.23      0.00
    5   21   24      2.21      0.00
    7   21   24     -9.78      0.00
    9   21   24      2.37      0.00
   11   21   24      1.88      0.00
   13   21   24     -2.65      0.00
   15   21   24      1.40      0.00
   17   21   24      9.40      0.00
   19   21   24      3.76      0.00
   21   21   24     -3.88      0.00
    0   22   24     18.16      0.00
    2   22   24     -7.54      0.00
    4   22   24     -4.08      0.00
    6   22   24      2.82      0.00
    8   22   24      6.67      0.00
   10   22   24    -16.03      0.00
   12   22   24     -2.11      0.00
   14   22   24      0.62      0.00
   16   22   24     -1.69      0.00
   18   22   24      2.80      0.00
   20   22   24      9.54      0.00
   22   22   24      6.26      0.00
    1   23   24    -12.42      0.00
    3   23   24     -3.39      0.00
    5   23   24     -0.60      0.00
    7   23   24     -3.42      0.00
    9   23   24     -3.21      0.00
   11   23   24      1.67      0.00
   13   23   24     -2.95      0.00
   15   23   24     -1.02      0.00
   17   23   24      1.74      0.00
   19   23   24     -3.03      0.00
   21   23   24      2.09      0.00
   23   23   24      0.78      0.00
    0   24   24     21.22      0.00
    2   24   24    -10.91      0.00
    4   24   24    -10.67      0.00
    6   24   24     -6.13      0.00
    8   24   24     -7.26      0.00
   10   24   24    -19.52      0.00
   12   24   24     24.24      0.00
   14   24   24     -2.37      0.00
   16   24   24     -4.73      0.00
   18   24   24     -0.85      0.00
   20   24   24    -18.62      0.00
   22   24   24     -5.20      0.00
   24   24   24     25.85      0.00
    0    1   25     -4.54      0.00
    1    2   25     -2.29      0.00
    0    3   25      7.45      0.00
    2    3   25      7.03      0.00
    1    4   25      2.04      0.00
    3    4   25     -2.74      0.00
    0    5   25     -1.87      0.00
    2    5   25      7.92      0.00
    4    5   25      5.49      0.00
    1    6   25     13.94      0.00
    3    6   25     -7.96      0.00
    5    6   25     -7.89      0.00
    0    7   25     12.46      0.00
    2    7   25      1.74      0.00
    4    7   25      9.25      0.00
    6    7   25      6.98      0.00
    1    8   25     -8.37      0.00
    3    8   25     -5.85      0.00
    5    8   25     -5.49      0.00
    7    8   25    -10.03      0.00
    0    9   25      2.30      0.00
    2    9   25     -8.36      0.00
    4    9   25      7.05      0.00
    6    9   25     -0.78      0.00
    8    9   25     -5.00      0.00
    1   10   25     16.35      0.00
    3   10   25      2.50      0.00
    5   10   25      7.03      0.00
    7   10   25    -10.14      0.00
    9   10   25     -0.41      0.00
    0   11   25    -13.14      0.00
    2   11   25     -5.17      0.00
    4   11   25     -5.50      0.00
    6   11   25     -3.34      0.00
    8   11   25     -2.36      0.00
   10   11   25     -1.76      0.00
    1   12   25     -9.70      0.00
    3   12   25     -1.79      0.00
    5   12   25     -1.71      0.00
    7   12   25      4.43      0.00
    9   12   25     11.30      0.00
   11   12   25     -9.54      0.00
    0   13   25      5.76      0.00
    2   13   25     -0.81      0.00
    4   13   25      7.52      0.00
    6   13   25      0.94      0.00
    8   13   25     -7.69      0.00
   10   13   25     -3.77      0.00
   12   13   25     -1.23      0.00
    1   14   25     -2.60      0.00
    3   14   25     -9.51      0.00
    5   14   25     -9.77      0.00
    7   14   25      6.85      0.00
    9   14   25     -0.40      0.00
   11   14   25     -5.96      0.00
   13   14   25     -2.78      0.00
    0   15   25      0.95      0.00
    2   15   25     15.37      0.00
    4   15   25     -5.21      0.00
    6   15   25     11.30      0.00
    8   15   25     -9.97      0.00
   10   15   25      7.45      0.00
   12   15   25     -2.20      0.00
   14   15   25      4.62      0.00
    1   16   25      3.70      0.00
    3   16   25     -4.09      0.00
    5   16   25     -7.27      0.00
    7   16   25     -0.88      0.00
    9   16   25      2.29      0.00
   11   16   25      3.64      0.00
   13   16   25     -4.34      0.00
   15   16   25      0.41      0.00
    0   17   25    -10.59      0.00
    2   17   25    -15.68      0.00
    4   17   25     -3.88      0.00
    6   17   25      6.47      0.00
    8   17   25      1.66      0.00
   10   17   25    -10.09      0.00
   12   17   25      4.46      0.00
   14   17   25     -5.93      0.00
   16   17   25    -16.16      0.00
    1   18   25      1.68      0.00
    3   18   25      4.73      0.00
    5   18   25     -0.70      0.00
    7   18   25      2.03      0.00
    9   18   25      1.79      0.00
   11   18   25      4.46      0.00
   13   18   25     -2.45      0.00
   15   18   25      1.48      0.00
   17   18   25     -7.78      0.00
    0   19   25     -2.10      0.00
    2   19   25      6.95      0.00
    4   19   25     -8.25      0.00
    6   19   25     18.65      0.00
    8   19   25     -1.70      0.00
   10   19   25     -7.63      0.00
   12   19   25     -3.01      0.00
   14   19   25     -9.58      0.00
   16   19   25     -4.97      0.00
   18   19   25     -0.40      0.00
    1   20   25     -0.80      0.00
    3   20   25     -4.20      0.00
    5   20   25     -4.28      0.00
    7   20   25      3.41      0.00
    9   20   25     10.50      0.00
   11   20   25     -4.92      0.00
   13   20   25     -7.27      0.00
   15   20   25      3.49      0.00
   17   20   25     -1.31      0.00
   19   20   25     -5.00      0.00
    0   21   25     27.37      0.00
    2   21   25     -2.09      0.00
    4   21   25     -8.36      0.00
    6   21   25      0.05      0.00
    8   21   25      1.33      0.00
   10   21   25      1.02      0.00
   12   21   25     -0.75      0.00
   14   21   25      1.37      0.00
   16   21   25     -1.90      0.00
   18   21   25     -1.92      0.00
   20   21   25      0.30      0.00
    1   22   25     11.25      0.00
    3   22   25     -2.87      0.00
    5   22   25    -15.67      0.00
    7   22   25      6.87      0.00
    9   22   25     -1.95      0.00
   11   22   25     -3.73      0.00
   13   22   25      1.51      0.00
   15   22   25     -3.98      0.00
   17   22   25      7.06      0.00
   19   22   25      1.09      0.00
   21   22   25     -2.78      0.00
    0   23   25      3.42      0.00
    2   23   25    -14.02      0.00
    4   23   25      3.68      0.00
    6   23   25     13.07      0.00
    8   23   25      6.88      0.00
   10   23   25     -5.51      0.00
   12   23   25     -5.56      0.00
   14   23   25     -6.09      0.00
   16   23   25      6.15      0.00
   18   23   25      5.45      0.00
   20   23   25      5.80      0.00
   22   23   25      2.82      0.00
    1   24   25     -0.50      0.00
    3   24   25      1.14      0.00
    5   24   25      2.16      0.00
    7   24   25      5.49      0.00
    9   24   25      0.90      0.00
   11   24   25     -6.46      0.00
   13   24   25     -0.83      0.00
   15   24   25      2.61      0.00
   17   24   25     -6.03      0.00
   19   24   25     -0.59      0.00
   21   24   25      7.90      0.00
   23   24   25     -3.38      0.00
    0   25   25      5.51      0.00
    2   25   25    -12.99      0.00
    4   25   25      9.40      0.00
    6   25   25     11.35      0.00
    8   25   25     -7.25      0.00
   10   25   25     -6.70      0.00
   12   25   25      4.98      0.00
   14   25   25     -1.35      0.00
   16   25   25      8.34      0.00
   18   25   25      5.16      0.00
   20   25   25     -6.76      0.00
   22   25   25     -8.72      0.00
   24   25   25      1.95      0.00
    0    0   26     21.52      0.00
    1    1   26    -22.53      0.00
    0    2   26      8.15      0.00
    2    2   26     -4.86      0.00
    1    3   26    -15.27      0.00
    3    3   26     -1.44      0.00
    0    4   26     14.43      0.00
    2    4   26     21.37      0.00
    4    4   26     10.26      0.00
    1    5   26      1.74      0.00
    3    5   26     13.65      0.00
    5    5   26      2.73      0.00
    0    6   26     11.27      0.00
    2    6   26    -12.00      0.00
    4    6   26     -4.54      0.00
    6    6   26    -17.97      0.00
    1    7   26      4.13      0.00
    3    7   26     -1.88      0.00
    5    7   26      4.60      0.00
    7    7   26      3.96      0.00
    0    8   26     -2.25      0.00
    2    8   26     10.72      0.00
    4    8   26      2.01      0.00
    6    8   26     -2.04      0.00
    8    8   26     14.74      0.00
    1    9   26     -4.98      0.00
    3    9   26      4.93      0.00
    5    9   26      5.66      0.00
    7    9   26     -7.59      0.00
    9    9   26     -8.76      0.00
    0   10   26    -16.55      0.00
    2   10   26      2.80      0.00
    4   10   26     -5.44      0.00
    6   10   26     -8.11      0.00
    8   10   26      3.03      0.00
   10   10   26     14.07      0.00
    1   11   26     -6.31      0.00
    3   11   26     -5.50      0.00
    5   11   26     -2.95      0.00
    7   11   26     -3.72      0.00
    9   11   26     -0.82      0.00
   11   11   26      5.05      0.00
    0   12   26     -0.87      0.00
    2   12   26     10.47      0.00
    4   12   26      3.80      0.00
    6   12   26    -11.09      0.00
    8   12   26      7.29      0.00
   10   12   26      4.89      0.00
   12   12   26     -5.80      0.00
    1   13   26     -9.25      0.00
    3   13   26      6.87      0.00
    5   13   26     -2.12      0.00
    7   13   26      6.95      0.00
    9   13   26      2.75      0.00
   11   13   26      0.06      0.00
   13   13   26      3.90      0.00
    0   14   26      3.27      0.00
    2   14   26     -9.27      0.00
    4   14   26     15.72      0.00
    6   14   26      2.19      0.00
    8   14   26    -10.36      0.00
   10   14   26     -0.43      0.00
   12   14   26      7.59      0.00
   14   14   26      5.78      0.00
    1   15   26     10.42      0.00
    3   15   26     -8.48      0.00
    5   15   26      0.69      0.00
    7   15   26      4.27      0.00
    9   15   26     -2.98      0.00
   11   15   26      5.14      0.00
   13   15   26      2.87      0.00
   15   15   26     -1.62      0.00
    0   16   26    -17.19      0.00
    2   16   26     -9.60      0.00
    4   16   26      7.15      0.00
    6   16   26      1.08      0.00
    8   16   26      2.44      0.00
   10   16   26     -7.34      0.00
   12   16   26     -5.33      0.00
   14   16   26     -6.20      0.00
   16   16   26     14.02      0.00
    1   17   26      2.44      0.00
    3   17   26      0.24      0.00
    5   17   26     -9.83      0.00
    7   17   26    -12.35      0.00
    9   17   26      6.92      0.00
   11   17   26      4.63      0.00
   13   17   26     11.44      0.00
   15   17   26     -1.78      0.00
   17   17   26      0.96      0.00
    0   18   26     16.80      0.00
    2   18   26     18.88      0.00
    4   18   26      5.58      0.00
    6   18   26     -7.16      0.00
    8   18   26     -3.57      0.00
   10   18   26      6.77      0.00
   12   18   26      2.93      0.00
   14   18   26      6.94      0.00
   16   18   26     -4.56      0.00
   18   18   26      8.64      0.00
    1   19   26     -5.24      0.00
    3   19   26      3.99      0.00
    5   19   26     -0.18      0.00
    7   19   26      3.98      0.00
    9   19   26      2.53      0.00
   11   19   26      2.11      0.00
   13   19   26     -1.96      0.00
   15   19   26      4.40      0.00
   17   19   26      3.78      0.00
   19   19   26      6.75      0.00
    0   20   26      7.79      0.00
    2   20   26     10.27      0.00
    4   20   26      4.20      0.00
    6   20   26      6.39      0.00
    8   20   26      0.92      0.00
   10   20   26      8.57      0.00
   12   20   26     -3.29      0.00
   14   20   26     -0.99      0.00
   16   20   26      4.77      0.00
   18   20   26      2.41      0.00
   20   20   26     -7.72      0.00
    1   21   26     -2.44      0.00
    3   21   26     -1.29      0.00
    5   21   26     -3.59      0.00
    7   21   26     10.10      0.00
    9   21   26     -2.96      0.00
   11   21   26      2.06      0.00
   13   21   26     -4.17      0.00
   15   21   26     -8.92      0.00
   17   21   26     -2.21      0.00
   19   21   26      0.43      0.00
   21   21   26     -6.18      0.00
    0   22   26     11.66      0.00
    2   22   26     -7.63      0.00
    4   22   26     11.12      0.00
    6   22   26     -7.46      0.00
    8   22   26      8.71      0.00
   10   22   26      1.56      0.00
   12   22   26     -4.26      0.00
   14   22   26      1.46      0.00
   16   22   26      0.36      0.00
   18   22   26    -13.10      0.00
   20   22   26     -6.08      0.00
   22   22   26     13.00      0.00
    1   23   26     -2.80      0.00
    3   23   26      8.92      0.00
    5   23   26      3.63      0.00
    7   23   26     -9.16      0.00
    9   23   26      1.53      0.00
   11   23   26      2.77      0.00
   13   23   26     11.66      0.00
   15   23   26     15.96      0.00
   17   23   26      0.94      0.00
   19   23   26      2.43      0.00
   21   23   26     -6.91      0.00
   23   23   26      2.37      0.00
    0   24   26      0.82      0.00
    2   24   26     10.19      0.00
    4   24   26     -9.15      0.00
    6   24   26    -17.15      0.00
    8   24   26      1.00      0.00
   10   24   26      7.94      0.00
   12   24   26     -0.60      0.00
   14   24   26     -1.17      0.00
   16   24   26      3.31      0.00
   18   24   26      3.87      0.00
   20   24   26     -7.34      0.00
   22   24   26     -4.59      0.00
   24   24   26     14.71      0.00
    1   25   26     -3.38      0.00
    3   25   26      1.53      0.00
    5   25   26      8.05      0.00
    7   25   26      4.08      0.00
    9   25   26      9.73      0.00
   11   25   26      5.49      0.00
   13   25   26     -5.05      0.00
   15   25   26      8.54      0.00
   17   25   26     -4.31      0.00
   19   25   26     -8.68      0.00
   21   25   26      6.54      0.00
   23   25   26      3.20      0.00
    0   26   26     -0.09      0.00
    2   26   26     -0.15      0.00
    4   26   26      2.73      0.00
    6   26   26    -10.05      0.00
    8   26   26     -4.25      0.00
   10   26   26      8.35      0.00
   12   26   26     -7.39      0.00
   14   26   26      2.84      0.00
   16   26   26     -1.59      0.00
   18   26   26     -3.74      0.00
   20   26   26      1.13      0.00
   22   26   26      9.07      0.00
    0    1   27      4.66      0.00
    1    2   27      3.52      0.00
    0    3   27     15.32      0.00
    2    3   27     -4.08      0.00
    1    4   27     11.24      0.00
    3    4   27      7.32      0.00
    0    5   27      4.27      0.00
    2    5   27    -23.71      0.00
    4    5   27     14.18      0.00
    1    6   27    -19.56      0.00
    3    6   27      2.69      0.00
    5    6   27     -5.63      0.00
    0    7   27     -2.37      0.00
    2    7   27     -4.65      0.00
    4    7   27      2.15      0.00
    6    7   27     -8.81      0.00
    1    8   27      5.16      0.00
    3    8   27      2.89      0.00
    5    8   27     -8.47      0.00
    7    8   27     -1.42      0.00
    0    9   27    -10.46      0.00
    2    9   27     -0.42      0.00
    4    9   27      2.56      0.00
    6    9   27     -0.96      0.00
    8    9   27     -2.13      0.00
    1   10   27     -9.39      0.00
    3   10   27      0.64      0.00
    5   10   27      7.05      0.00
    7   10   27     -1.27      0.00
    9   10   27      3.69      0.00
    0   11   27     -3.28      0.00
    2   11   27      2.53      0.00
    4   11   27     -0.02      0.00
    6   11   27      6.63      0.00
    8   11   27     -7.09      0.00
   10   11   27      5.98      0.00
    1   12   27     10.00      0.00
    3   12   27      5.51      0.00
    5   12   27     -5.12      0.00
    7   12   27     -9.66      0.00
    9   12   27     10.43      0.00
   11   12   27     -0.35      0.00
    0   13   27     12.64      0.00
    2   13   27     -9.86      0.00
    4   13   27      1.73      0.00
    6   13   27     -4.78      0.00
    8   13   27     -4.29      0.00
   10   13   27     -4.00      0.00
   12   13   27      2.89      0.00
    1   14   27     -4.40      0.00
    3   14   27     -4.58      0.00
    5   14   27     -1.76      0.00
    7   14   27     -9.23      0.00
    9   14   27     -3.63      0.00
   11   14   27     -3.53      0.00
   13   14   27     -1.15      0.00
    0   15   27      3.81      0.00
    2   15   27      1.27      0.00
    4   15   27     -2.04      0.00
    6   15   27      4.33      0.00
    8   15   27     -1.98      0.00
   10   15   27      5.52      0.00
   12   15   27      9.40      0.00
   14   15   27     -1.56      0.00
    1   16   27     -2.75      0.00
    3   16   27     -5.75      0.00
    5   16   27      4.43      0.00
    7   16   27      2.21      0.00
    9   16   27     -7.91      0.00
   11   16   27     -6.94      0.00
   13   16   27      1.77      0.00
   15   16   27     -4.31      0.00
    0   17   27      8.02      0.00
    2   17   27      1.32      0.00
    4   17   27      0.96      0.00
    6   17   27      2.19      0.00
    8   17   27     -6.67      0.00
   10   17   27      1.71      0.00
   12   17   27      1.09      0.00
   14   17   27     -7.37      0.00
   16   17   27      7.83      0.00
    1   18   27      1.64      0.00
    3   18   27     -1.30      0.00
    5   18   27      0.56      0.00
    7   18   27     -4.68      0.00
    9   18   27     -3.21      0.00
   11   18   27      8.72      0.00
   13   18   27      9.56      0.00
   15   18   27     -2.36      0.00
   17   18   27      5.40      0.00
    0   19   27     16.76      0.00
    2   19   27     -7.43      0.00
    4   19   27     -9.04      0.00
    6   19   27     -8.12      0.00
    8   19   27     -0.67      0.00
   10   19   27     -4.05      0.00
   12   19   27      0.96      0.00
   14   19   27     -5.50      0.00
   16   19   27     -7.20      0.00
   18   19   27     13.40      0.00
    1   20   27      7.88      0.00
    3   20   27     -3.70      0.00
    5   20   27      3.28      0.00
    7   20   27      0.51      0.00
    9   20   27     -3.29      0.00
   11   20   27      4.34      0.00
   13   20   27     -3.58      0.00
   15   20   27      5.30      0.00
   17   20   27     -9.03      0.00
   19   20   27      3.67      0.00
    0   21   27     -5.79      0.00
    2   21   27     -7.50      0.00
    4   21   27     -8.17      0.00
    6   21   27    -11.43      0.00
    8   21   27      4.75      0.00
   10   21   27     -7.81      0.00
   12   21   27      4.32      0.00
   14   21   27     -5.72      0.00
   16   21   27     -8.43      0.00
   18   21   27      2.69      0.00
   20   21   27     -0.32      0.00
    1   22   27     -9.09      0.00
    3   22   27     -2.73      0.00
    5   22   27      0.75      0.00
    7   22   27      1.93      0.00
    9   22   27      4.44      0.00
   11   22   27     -1.25      0.00
   13   22   27     -6.22      0.00
   15   22   27      9.23      0.00
   17   22   27     -2.54      0.00
   19   22   27      2.01      0.00
   21   22   27     -4.23      0.00
    0   23   27      8.93      0.00
    2   23   27     -6.53      0.00
    4   23   27      2.16      0.00
    6   23   27     -3.36      0.00
    8   23   27    -13.67      0.00
   10   23   27    -10.65      0.00
   12   23   27     10.12      0.00
   14   23   27      2.83      0.00
   16   23   27     -1.56      0.00
   18   23   27     -3.74      0.00
   20   23   27      9.43      0.00
   22   23   27     -0.67      0.00
    1   24   27     -7.37      0.00
    3   24   27      6.11      0.00
    5   24   27     -9.38      0.00
    7   24   27      3.77      0.00
    9   24   27     -3.19      0.00
   11   24   27    -11.19      0.00
   13   24   27      2.24      0.00
   15   24   27     -5.38      0.00
   17   24   27      6.79      0.00
   19   24   27      7.19      0.00
   21   24   27     -3.31      0.00
   23   24   27     -3.87      0.00
    0   25   27      4.76      0.00
    2   25   27     -1.82      0.00
    4   25   27     -1.93      0.00
    6   25   27      3.69      0.00
    8   25   27     -0.59      0.00
   10   25   27      4.59      0.00
   12   25   27      5.99      0.00
   14   25   27     -0.62      0.00
   16   25   27     -3.31      0.00
   18   25   27      1.56      0.00
   20   25   27      4.13      0.00
   22   25   27     -0.02      0.00
    1   26   27      3.69      0.00
    3   26   27      6.59      0.00
    5   26   27     -6.90      0.00
    7   26   27     -3.99      0.00
    9   26   27     -8.93      0.00
   11   26   27     11.69      0.00
   13   26   27      3.01      0.00
   15   26   27     -2.39      0.00
   17   26   27      2.33      0.00
   19   26   27     -0.13      0.00
   21   26   27      3.71      0.00
    0   27   27     -6.10      0.00
    2   27   27      6.08      0.00
    4   27   27     -5.14      0.00
    6   27   27      9.91      0.00
    8   27   27      3.07      0.00
   10   27   27      1.06      0.00
   12   27   27      6.42      0.00
   14   27   27     -2.85      0.00
   16   27   27     -4.54      0.00
   18   27   27      4.28      0.00
   20   27   27    -13.45      0.00
    0    0   28    -32.86      0.00
    1    1   28    -19.14      0.00
    0    2   28     -1.59      0.00
    2    2   28    -15.02      0.00
    1    3   28      5.34      0.00
    3    3   28     10.62      0.00
    0    4   28     28.88      0.00
    2    4   28      4.63      0.00
    4    4   28    -13.83      0.00
    1    5   28    -13.06      0.00
    3    5   28     -7.86      0.00
    5    5   28     -7.05      0.00
    0    6   28     -3.58      0.00
    2    6   28     22.34      0.00
    4    6   28     14.50      0.00
    6    6   28     -4.85      0.00
    1    7   28      1.34      0.00
    3    7   28     -4.01      0.00
    5    7   28     -7.48      0.00
    7    7   28     12.24      0.00
    0    8   28     -6.03      0.00
    2    8   28      4.44      0.00
    4    8   28     -1.75      0.00
    6    8   28     -5.41      0.00
    8    8   28      6.72      0.00
    1    9   28      5.20      0.00
    3    9   28     -5.74      0.00
    5    9   28     -0.07      0.00
    7    9   28     -4.73      0.00
    9    9   28     28.55      0.00
    0   10   28     -1.37      0.00
    2   10   28    -21.76      0.00
    4   10   28     -8.48      0.00
    6   10   28    -12.05      0.00
    8   10   28     -8.97      0.00
   10   10   28      0.30      0.00
    1   11   28     10.76      0.00
    3   11   28      9.92      0.00
    5   11   28     -4.94      0.00
    7   11   28      1.40      0.00
    9   11   28      1.79      0.00
   11   11   28      9.66      0.00
    0   12   28     -7.16      0.00
    2   12   28      2.36      0.00
    4   12   28      1.60      0.00
    6   12   28    -10.42      0.00
    8   12   28     -2.21      0.00
   10   12   28     -9.55      0.00
   12   12   28     -5.02      0.00
    1   13   28    -22.53      0.00
    3   13   28     -5.58      0.00
    5   13   28      1.35      0.00
    7   13   28      1.08      0.00
    9   13   28      2.48      0.00
   11   13   28    -10.62      0.00
   13   13   28      0.61      0.00
    0   14   28    -15.76      0.00
    2   14   28     10.88      0.00
    4   14   28      3.90      0.00
    6   14   28      3.03      0.00
    8   14   28      1.14      0.00
   10   14   28      5.75      0.00
   12   14   28      3.96      0.00
   14   14   28     -1.24      0.00
    1   15   28     -0.23      0.00
    3   15   28     -1.38      0.00
    5   15   28      5.50      0.00
    7   15   28     -0.87      0.00
    9   15   28     -5.85      0.00
   11   15   28      4.55      0.00
   13   15   28     -8.11      0.00
   15   15   28      0.73      0.00
    0   16   28      9.14      0.00
    2   16   28      2.26      0.00
    4   16   28     -6.40      0.00
    6   16   28     -6.75      0.00
    8   16   28     -9.02      0.00
   10   16   28      1.27      0.00
   12   16   28     -5.03      0.00
   14   16   28      8.55      0.00
   16   16   28      7.12      0.00
    1   17   28      2.50      0.00
    3   17   28      4.28      0.00
    5   17   28      9.37      0.00
    7   17   28      2.47      0.00
    9   17   28     -5.65      0.00
   11   17   28     -8.12      0.00
   13   17   28      3.12      0.00
   15   17   28     -4.63      0.00
   17   17   28      2.04      0.00
    0   18   28     -1.62      0.00
    2   18   28      8.11      0.00
    4   18   28     13.19      0.00
    6   18   28      0.63      0.00
    8   18   28     13.35      0.00
   10   18   28      7.70      0.00
   12   18   28     -2.62      0.00
   14   18   28     19.85      0.00
   16   18   28     -8.52      0.00
   18   18   28     -3.43      0.00
    1   19   28      8.89      0.00
    3   19   28      5.28      0.00
    5   19   28      2.90      0.00
    7   19   28     -4.53      0.00
    9   19   28     -1.33      0.00
   11   19   28      1.19      0.00
   13   19   28     -0.57      0.00
   15   19   28     -0.72      0.00
   17   19   28    -10.28      0.00
   19   19   28     20.21      0.00
    0   20   28      6.12      0.00
    2   20   28     12.31      0.00
    4   20   28     -2.56      0.00
    6   20   28     -8.79      0.00
    8   20   28      0.30      0.00
   10   20   28      3.68      0.00
   12   20   28     -4.69      0.00
   14   20   28      4.71      0.00
   16   20   28     -2.12      0.00
   18   20   28      0.88      0.00
   20   20   28      0.53      0.00
    1   21   28     -6.76      0.00
    3   21   28     -9.79      0.00
    5   21   28      6.62      0.00
    7   21   28     -4.60      0.00
    9   21   28     -9.70      0.00
   11   21   28     -0.22      0.00
   13   21   28      4.82      0.00
   15   21   28      0.64      0.00
   17   21   28      4.66      0.00
   19   21   28     -1.83      0.00
   21   21   28     -1.88      0.00
    0   22   28      0.78      0.00
    2   22   28     -1.65      0.00
    4   22   28      6.56      0.00
    6   22   28     -0.35      0.00
    8   22   28      1.74      0.00
   10   22   28     -2.76      0.00
   12   22   28      0.19      0.00
   14   22   28      1.01      0.00
   16   22   28      7.24      0.00
   18   22   28     -5.08      0.00
   20   22   28     -9.25      0.00
   22   22   28     -0.32      0.00
    1   23   28      2.16      0.00
    3   23   28     -3.90      0.00
    5   23   28     -2.89      0.00
    7   23   28     -3.24      0.00
    9   23   28    -11.08      0.00
   11   23   28     -1.98      0.00
   13   23   28      1.80      0.00
   15   23   28     -0.75      0.00
   17   23   28      1.33      0.00
   19   23   28      4.65      0.00
   21   23   28     -8.39      0.00
   23   23   28      3.34      0.00
    0   24   28    -16.67      0.00
    2   24   28      4.76      0.00
    4   24   28     -8.82      0.00
    6   24   28     -2.11      0.00
    8   24   28      1.73      0.00
   10   24   28      4.44      0.00
   12   24   28      0.36      0.00
   14   24   28     -8.14      0.00
   16   24   28      0.22      0.00
   18   24   28      4.79      0.00
   20   24   28     -6.70      0.00
   22   24   28      8.52      0.00
    1   25   28      1.17      0.00
    3   25   28     -3.65      0.00
    5   25   28     -5.78      0.00
    7   25   28      8.34      0.00
    9   25   28     -7.15      0.00
   11   25   28      6.42      0.00
   13   25   28     -3.39      0.00
   15   25   28     -1.32      0.00
   17   25   28      4.37      0.00
   19   25   28      2.71      0.00
   21   25   28      4.72      0.00
    0   26   28     12.15      0.00
    2   26   28    -11.99      0.00
    4   26   28      3.25      0.00
    6   26   28     -6.15      0.00
    8   26   28     -7.63      0.00
   10   26   28      4.99      0.00
   12   26   28     -1.07      0.00
   14   26   28      4.58      0.00
   16   26   28      5.70      0.00
   18   26   28     -2.50      0.00
   20   26   28     -3.64      0.00
    1   27   28      0.10      0.00
    3   27   28     -0.24      0.00
    5   27   28     -1.58      0.00
    7   27   28      3.59      0.00
    9   27   28     -3.73      0.00
   11   27   28      0.71      0.00
   13   27   28     -3.06      0.00
   15   27   28     11.18      0.00
   17   27   28    -14.04      0.00
   19   27   28      0.45      0.00
    0   28   28     -0.39      0.00
    2   28   28     17.41      0.00
    4   28   28     -1.02      0.00
    6   28   28      3.94      0.00
    8   28   28      7.82      0.00
   10   28   28    -26.43      0.00
   12   28   28    -14.97      0.00
   14   28   28      1.83      0.00
   16   28   28      8.94      0.00
   18   28   28     -7.81      0.00
    0    1   29     -1.98      0.00
    1    2   29    -11.54      0.00
    0    3   29      4.96      0.00
    2    3   29     -2.57      0.00
    1    4   29      6.37      0.00
    3    4   29      9.69      0.00
    0    5   29     -2.48      0.00
    2    5   29      1.05      0.00
    4    5   29      9.66      0.00
    1    6   29    -18.37      0.00
    3    6   29     -3.22      0.00
    5    6   29     -5.36      0.00
    0    7   29     16.57      0.00
    2    7   29      6.32      0.00
    4    7   29     -5.06      0.00
    6    7   29      3.15      0.00
    1    8   29     -2.04      0.00
    3    8   29     -5.40      0.00
    5    8   29      4.68      0.00
    7    8   29     -3.41      0.00
    0    9   29      5.22      0.00
    2    9   29     -8.09      0.00
    4    9   29     -0.53      0.00
    6    9   29     -2.38      0.00
    8    9   29     -4.44      0.00
    1   10   29     -6.23      0.00
    3   10   29      4.83      0.00
    5   10   29      0.23      0.00
    7   10   29     -2.02      0.00
    9   10   29      4.92      0.00
    0   11   29     -0.12      0.00
    2   11   29     -3.55      0.00
    4   11   29     10.21      0.00
    6   11   29      2.96      0.00
    8   11   29      0.88      0.00
   10   11   29     -6.40      0.00
    1   12   29      6.03      0.00
    3   12   29      4.11      0.00
    5   12   29     -3.90      0.00
    7   12   29     -0.25      0.00
    9   12   29     -3.78      0.00
   11   12   29      2.14      0.00
    0   13   29      8.46      0.00
    2   13   29     -3.39      0.00
    4   13   29     -0.29      0.00
    6   13   29      1.72      0.00
    8   13   29     -2.37      0.00
   10   13   29     -4.35      0.00
   12   13   29     -0.97      0.00
    1   14   29     -5.83      0.00
    3   14   29      1.89      0.00
    5   14   29     -4.82      0.00
    7   14   29     -9.60      0.00
    9   14   29      0.55      0.00
   11   14   29      2.08      0.00
   13   14   29     -4.50      0.00
    0   15   29      5.22      0.00
    2   15   29     -6.39      0.00
    4   15   29      1.22      0.00
    6   15   29     -8.12      0.00
    8   15   29     11.54      0.00
   10   15   29     -2.27      0.00
   12   15   29      2.07      0.00
   14   15   29      1.72      0.00
    1   16   29      4.73      0.00
    3   16   29      1.54      0.00
    5   16   29     -0.32      0.00
    7   16   29     -2.18      0.00
    9   16   29    -11.37      0.00
   11   16   29     -8.60      0.00
   13   16   29     -7.39      0.00
   15   16   29      6.65      0.00
    0   17   29     -4.16      0.00
    2   17   29    -12.41      0.00
    4   17   29     -9.90      0.00
    6   17   29      1.81      0.00
    8   17   29     -6.26      0.00
   10   17   29      0.56      0.00
   12   17   29      3.12      0.00
   14   17   29     -1.20      0.00
   16   17   29     -0.35      0.00
    1   18   29     -1.32      0.00
    3   18   29     -1.39      0.00
    5   18   29      2.57      0.00
    7   18   29      5.82      0.00
    9   18   29      7.68      0.00
   11   18   29     -7.99      0.00
   13   18   29      4.58      0.00
   15   18   29      1.92      0.00
   17   18   29      4.04      0.00
    0   19   29     18.82      0.00
    2   19   29    -13.26      0.00
    4   19   29     -9.14      0.00
    6   19   29      2.60      0.00
    8   19   29     -2.61      0.00
   10   19   29     -5.78      0.00
   12   19   29      0.39      0.00
   14   19   29     -0.06      0.00
   16   19   29     -0.75      0.00
   18   19   29     -5.83      0.00
    1   20   29     -7.56      0.00
    3   20   29      2.35      0.00
    5   20   29     -6.49      0.00
    7   20   29     -0.64      0.00
    9   20   29     -3.19      0.00
   11   20   29      3.51      0.00
   13   20   29      0.94      0.00
   15   20   29     -1.27      0.00
   17   20   29     -3.08      0.00
   19   20   29      1.32      0.00
    0   21   29    -24.19      0.00
    2   21   29      2.11      0.00
    4   21   29     -9.92      0.00
    6   21   29      4.85      0.00
    8   21   29     -3.87      0.00
   10   21   29     -2.63      0.00
   12   21   29     -5.52      0.00
   14   21   29      0.50      0.00
   16   21   29      2.48      0.00
   18   21   29     -0.53      0.00
   20   21   29      3.08      0.00
    1   22   29      0.79      0.00
    3   22   29      3.87      0.00
    5   22   29      4.37      0.00
    7   22   29      1.89      0.00
    9   22   29     -2.94      0.00
   11   22   29     -2.74      0.00
   13   22   29     -4.12      0.00
   15   22   29      1.32      0.00
   17   22   29     -6.81      0.00
   19   22   29     -1.87      0.00
   21   22   29      9.90      0.00
    0   23   29      0.33      0.00
    2   23   29      2.40      0.00
    4   23   29      5.75      0.00
    6   23   29      2.63      0.00
    8   23   29     -5.18      0.00
   10   23   29     -7.73      0.00
   12   23   29     -3.76      0.00
   14   23   29      5.63      0.00
   16   23   29    -10.41      0.00
   18   23   29      5.92      0.00
   20   23   29     -0.39      0.00
   22   23   29     -8.04      0.00
    1   24   29     12.07      0.00
    3   24   29    -12.07      0.00
    5   24   29      4.84      0.00
    7   24   29     -8.27      0.00
    9   24   29      0.28      0.00
   11   24   29      2.78      0.00
   13   24   29      0.08      0.00
   15   24   29      4.66      0.00
   17   24   29     -4.43      0.00
   19   24   29      1.23      0.00
   21   24   29      1.26      0.00
    0   25   29      4.87      0.00
    2   25   29     -2.67      0.00
    4   25   29     -0.39      0.00
    6   25   29     -0.54      0.00
    8   25   29      6.38      0.00
   10   25   29     -5.58      0.00
   12   25   29     -9.12      0.00
   14   25   29      4.47      0.00
   16   25   29      0.09      0.00
   18   25   29     -7.54      0.00
   20   25   29      0.99      0.00
    1   26   29     -4.40      0.00
    3   26   29    -10.27      0.00
    5   26   29     14.65      0.00
    7   26   29    -14.33      0.00
    9   26   29    -10.84      0.00
   11   26   29      1.86      0.00
   13   26   29      2.24      0.00
   15   26   29      4.61      0.00
   17   26   29      3.11      0.00
   19   26   29      3.08      0.00
    0   27   29     -8.90      0.00
    2   27   29      0.61      0.00
    4   27   29     -5.29      0.00
    6   27   29     -4.52      0.00
    8   27   29     -3.30      0.00
   10   27   29     -8.69      0.00
   12   27   29     -2.71      0.00
   14   27   29      0.56      0.00
   16   27   29     -8.25      0.00
   18   27   29      3.20      0.00
    1   28   29      0.90      0.00
    3   28   29     -8.06      0.00
    5   28   29     -0.24      0.00
    7   28   29     -5.70      0.00
    9   28   29     -7.95      0.00
   11   28   29    -10.24      0.00
   13   28   29      1.33      0.00
   15   28   29      6.81      0.00
   17   28   29     -6.42      0.00
    0   29   29    -32.39      0.00
    2   29   29      9.92      0.00
    4   29   29      3.24      0.00
    6   29   29     -4.01      0.00
    8   29   29      5.10      0.00
   10   29   29     14.40      0.00
   12   29   29    -14.04      0.00
   14   29   29      4.79      0.00
    0    0   30     36.92      0.00
    1    1   30      7.71      0.00
    0    2   30     37.01      0.00
    2    2   30     -1.05      0.00
    1    3   30     -5.38      0.00
    3    3   30      3.25      0.00
    0    4   30      5.13      0.00
    2    4   30     -3.92      0.00
    4    4   30      4.40      0.00
    1    5   30    -11.63      0.00
    3    5   30     10.54      0.00
    5    5   30      7.69      0.00
    0    6   30    -11.74      0.00
    2    6   30     -7.65      0.00
    4    6   30    -12.43      0.00
    6    6   30     -4.64      0.00
    1    7   30     -6.27      0.00
    3    7   30    -10.16      0.00
    5    7   30     -0.65      0.00
    7    7   30      8.28      0.00
    0    8   30     -8.24      0.00
    2    8   30      2.47      0.00
    4    8   30      6.35      0.00
    6    8   30      2.95      0.00
    8    8   30     11.25      0.00
    1    9   30      0.53      0.00
    3    9   30     -6.29      0.00
    5    9   30      1.70      0.00
    7    9   30     -3.72      0.00
    9    9   30     -2.08      0.00
    0   10   30      0.26      0.00
    2   10   30     11.41      0.00
    4   10   30      2.94      0.00
    6   10   30    -12.36      0.00
    8   10   30     -0.67      0.00
   10   10   30     13.44      0.00
    1   11   30     -2.86      0.00
    3   11   30     -2.51      0.00
    5   11   30      2.24      0.00
    7   11   30      2.85      0.00
    9   11   30     -6.21      0.00
   11   11   30      3.16      0.00
    0   12   30     -7.15      0.00
    2   12   30     -6.16      0.00
    4   12   30      1.28      0.00
    6   12   30     -4.33      0.00
    8   12   30     -3.47      0.00
   10   12   30     -0.44      0.00
   12   12   30      1.35      0.00
    1   13   30      5.24      0.00
    3   13   30     -0.15      0.00
    5   13   30     -5.21      0.00
    7   13   30     -6.00      0.00
    9   13   30     -1.73      0.00
   11   13   30     -0.27      0.00
   13   13   30      9.02      0.00
    0   14   30      0.94      0.00
    2   14   30     -5.13      0.00
    4   14   30     -4.46      0.00
    6   14   30     -2.70      0.00
    8   14   30      5.38      0.00
   10   14   30      2.14      0.00
   12   14   30      5.23      0.00
   14   14   30     -4.56      0.00
    1   15   30      1.63      0.00
    3   15   30     -1.42      0.00
    5   15   30      3.88      0.00
    7   15   30      3.24      0.00
    9   15   30     -4.97      0.00
   11   15   30     -0.93      0.00
   13   15   30      0.43      0.00
   15   15   30      3.13      0.00
    0   16   30      4.45      0.00
    2   16   30    -25.90      0.00
    4   16   30     12.12      0.00
    6   16   30     -2.28      0.00
    8   16   30     -7.81      0.00
   10   16   30     -5.56      0.00
   12   16   30      1.24      0.00
   14   16   30     -2.19      0.00
   16   16   30     -8.85      0.00
    1   17   30      5.40      0.00
    3   17   30     -4.66      0.00
    5   17   30      0.66      0.00
    7   17   30      2.55      0.00
    9   17   30     -0.35      0.00
   11   17   30     11.25      0.00
   13   17   30      0.63      0.00
   15   17   30     -2.06      0.00
   17   17   30      6.28      0.00
    0   18   30    -12.69      0.00
    2   18   30     -2.67      0.00
    4   18   30     -1.08      0.00
    6   18   30     -1.74      0.00
    8   18   30     -5.81      0.00
   10   18   30     -2.02      0.00
   12   18   30      7.63      0.00
   14   18   30     -0.58      0.00
   16   18   30      4.32      0.00
   18   18   30      5.58      0.00
    1   19   30     -0.02      0.00
    3   19   30     -7.04      0.00
    5   19   30     -2.38      0.00
    7   19   30     13.70      0.00
    9   19   30     -0.95      0.00
   11   19   30     -2.77      0.00
   13   19   30      2.66      0.00
   15   19   30      1.46      0.00
   17   19   30      3.66      0.00
   19   19   30     -0.63      0.00
    0   20   30     -8.57      0.00
    2   20   30     -1.11      0.00
    4   20   30     -3.01      0.00
    6   20   30     -3.88      0.00
    8   20   30      2.00      0.00
   10   20   30     -2.45      0.00
   12   20   30      1.82      0.00
   14   20   30     -0.97      0.00
   16   20   30      6.66      0.00
   18   20   30     -1.38      0.00
   20   20   30     -5.83      0.00
    1   21   30      6.23      0.00
    3   21   30      1.87      0.00
    5   21   30      2.37      0.00
    7   21   30      0.36      0.00
    9   21   30      7.24      0.00
   11   21   30     -0.26      0.00
   13   21   30     -2.59      0.00
   15   21   30      2.32      0.00
   17   21   30     -2.01      0.00
   19   21   30      2.81      0.00
   21   21   30      5.69      0.00
    0   22   30     -9.07      0.00
    2   22   30     -2.88      0.00
    4   22   30      2.00      0.00
    6   22   30     -9.05      0.00
    8   22   30      1.81      0.00
   10   22   30      2.93      0.00
   12   22   30      2.25      0.00
   14   22   30     -0.27      0.00
   16   22   30      4.52      0.00
   18   22   30      3.26      0.00
   20   22   30     -0.68      0.00
   22   22   30      7.51      0.00
    1   23   30    -12.31      0.00
    3   23   30      9.30      0.00
    5   23   30     -1.47      0.00
    7   23   30      2.84      0.00
    9   23   30      5.75      0.00
   11   23   30    -15.73      0.00
   13   23   30     -3.60      0.00
   15   23   30     -3.54      0.00
   17   23   30     -5.47      0.00
   19   23   30     -2.25      0.00
   21   23   30     -2.50      0.00
    0   24   30     -8.60      0.00
    2   24   30     -2.00      0.00
    4   24   30      9.48      0.00
    6   24   30     -6.17      0.00
    8   24   30      6.97      0.00
   10   24   30      6.70      0.00
   12   24   30      3.38      0.00
   14   24   30    -14.96      0.00
   16   24   30      6.39      0.00
   18   24   30     -0.07      0.00
   20   24   30     -1.16      0.00
    1   25   30    -10.45      0.00
    3   25   30     -1.33      0.00
    5   25   30      1.34      0.00
    7   25   30      0.56      0.00
    9   25   30      7.72      0.00
   11   25   30     -1.16      0.00
   13   25   30      9.27      0.00
   15   25   30     -5.58      0.00
   17   25   30     -2.90      0.00
   19   25   30     -0.74      0.00
    0   26   30     -7.89      0.00
    2   26   30     -6.28      0.00
    4   26   30     -7.12      0.00
    6   26   30     -3.55      0.00
    8   26   30    -11.73      0.00
   10   26   30     -0.97      0.00
   12   26   30     -9.73      0.00
   14   26   30      7.45      0.00
   16   26   30      0.02      0.00
   18   26   30     -5.94      0.00
    1   27   30     -8.55      0.00
    3   27   30     -5.84      0.00
    5   27   30      3.08      0.00
    7   27   30     -2.89      0.00
    9   27   30      0.41      0.00
   11   27   30     -4.32      0.00
   13   27   30     -8.25      0.00
   15   27   30      3.17      0.00
    0   28   30    -30.83      0.00
    2   28   30      6.47      0.00
    4   28   30     -2.44      0.00
    6   28   30      3.87      0.00
    8   28   30     -3.82      0.00
   10   28   30     -1.89      0.00
   12   28   30      3.01      0.00
   14   28   30    -24.72      0.00
    1   29   30     -3.30      0.00
    3   29   30      1.24      0.00
    5   29   30     -2.94      0.00
    7   29   30      5.87      0.00
    9   29   30    -11.04      0.00
   11   29   30     10.96      0.00
    0   30   30     49.04      0.00
    2   30   30    -39.50      0.00
    4   30   30      3.74      0.00
    6   30   30     35.30      0.00
    8   30   30     -0.07      0.00
   10   30   30     36.61      0.00
    0    1   31     -3.90      0.00
    1    2   31      0.13      0.00
    0    3   31     14.19      0.00
    2    3   31     -0.64      0.00
    1    4   31      1.99      0.00
    3    4   31     -8.39      0.00
    0    5   31    -20.40      0.00
    2    5   31      4.96      0.00
    4    5   31     -2.44      0.00
    1    6   31      1.31      0.00
    3    6   31      5.53      0.00
    5    6   31     -2.58      0.00
    0    7   31     -8.61      0.00
    2    7   31      3.44      0.00
    4    7   31     -1.64      0.00
    6    7   31      6.82      0.00
    1    8   31     -7.37      0.00
    3    8   31     -2.22      0.00
    5    8   31     -1.89      0.00
    7    8   31    -11.05      0.00
    0    9   31     -0.24      0.00
    2    9   31     -8.92      0.00
    4    9   31     -0.99      0.00
    6    9   31     11.95      0.00
    8    9   31     -6.30      0.00
    1   10   31      6.77      0.00
    3   10   31      6.59      0.00
    5   10   31      5.02      0.00
    7   10   31      2.30      0.00
    9   10   31     -1.69      0.00
    0   11   31      6.31      0.00
    2   11   31     -0.31      0.00
    4   11   31      0.48      0.00
    6   11   31      3.95      0.00
    8   11   31      2.12      0.00
   10   11   31      1.80      0.00
    1   12   31     -4.57      0.00
    3   12   31      1.71      0.00
    5   12   31     -0.07      0.00
    7   12   31      0.09      0.00
    9   12   31      2.18      0.00
   11   12   31      0.05      0.00
    0   13   31      1.60      0.00
    2   13   31      1.89      0.00
    4   13   31      3.08      0.00
    6   13   31      4.65      0.00
    8   13   31     -8.97      0.00
   10   13   31      5.87      0.00
   12   13   31      1.43      0.00
    1   14   31     -3.94      0.00
    3   14   31     -1.78      0.00
    5   14   31     -4.04      0.00
    7   14   31     -0.30      0.00
    9   14   31      0.27      0.00
   11   14   31     -8.09      0.00
   13   14   31      0.69      0.00
    0   15   31      3.48      0.00
    2   15   31    -11.30      0.00
    4   15   31     -4.29      0.00
    6   15   31     -3.45      0.00
    8   15   31      1.96      0.00
   10   15   31     -8.36      0.00
   12   15   31      1.65      0.00
   14   15   31     -0.63      0.00
    1   16   31     -4.10      0.00
    3   16   31     -0.33      0.00
    5   16   31      0.00      0.00
    7   16   31      1.17      0.00
    9   16   31     -3.47      0.00
   11   16   31     -0.05      0.00
   13   16   31     -3.35      0.00
   15   16   31     -2.58      0.00
    0   17   31      0.89      0.00
    2   17   31     -6.30      0.00
    4   17   31      6.51      0.00
    6   17   31      4.06      0.00
    8   17   31      3.52      0.00
   10   17   31     -5.69      0.00
   12   17   31      6.86      0.00
   14   17   31      6.44      0.00
   16   17   31     -3.42      0.00
    1   18   31     10.71      0.00
    3   18   31      8.14      0.00
    5   18   31     -3.55      0.00
    7   18   31    -12.22      0.00
    9   18   31      5.03      0.00
   11   18   31      8.24      0.00
   13   18   31     -0.88      0.00
   15   18   31     -6.27      0.00
   17   18   31      5.30      0.00
    0   19   31     -6.14      0.00
    2   19   31     -3.79      0.00
    4   19   31      2.17      0.00
    6   19   31      2.73      0.00
    8   19   31     -6.54      0.00
   10   19   31    -10.98      0.00
   12   19   31      2.95      0.00
   14   19   31      6.00      0.00
   16   19   31      0.46      0.00
   18   19   31      2.96      0.00
    1   20   31     -1.86      0.00
    3   20   31    -14.49      0.00
    5   20   31      4.31      0.00
    7   20   31      2.44      0.00
    9   20   31     -2.53      0.00
   11   20   31      6.25      0.00
   13   20   31     -0.50      0.00
   15   20   31     -3.86      0.00
   17   20   31     -6.94      0.00
   19   20   31     -4.81      0.00
    0   21   31     -2.72      0.00
    2   21   31      1.56      0.00
    4   21   31      3.10      0.00
    6   21   31      2.83      0.00
    8   21   31      3.37      0.00
   10   21   31     -0.13      0.00
   12   21   31      3.15      0.00
   14   21   31      3.52      0.00
   16   21   31      2.70      0.00
   18   21   31     -1.55      0.00
   20   21   31     -0.54      0.00
    1   22   31     -5.28      0.00
    3   22   31      0.31      0.00
    5   22   31      4.97      0.00
    7   22   31     -0.80      0.00
    9   22   31      4.58      0.00
   11   22   31      4.37      0.00
   13   22   31      8.01      0.00
   15   22   31     -2.58      0.00
   17   22   31      3.81      0.00
   19   22   31     -3.16      0.00
   21   22   31      2.49      0.00
    0   23   31     -2.70      0.00
    2   23   31     -9.68      0.00
    4   23   31     -2.90      0.00
    6   23   31     -2.72      0.00
    8   23   31      4.13      0.00
   10   23   31     -4.97      0.00
   12   23   31      3.96      0.00
   14   23   31      9.63      0.00
   16   23   31      2.23      0.00
   18   23   31     -0.96      0.00
   20   23   31      2.08      0.00
    1   24   31     -2.22      0.00
    3   24   31      3.05      0.00
    5   24   31      4.47      0.00
    7   24   31     -4.76      0.00
    9   24   31     -4.54      0.00
   11   24   31      1.17      0.00
   13   24   31    -11.65      0.00
   15   24   31      1.41      0.00
   17   24   31     -3.30      0.00
   19   24   31     -6.71      0.00
    0   25   31     11.01      0.00
    2   25   31      3.13      0.00
    4   25   31      2.03      0.00
    6   25   31      0.84      0.00
    8   25   31      9.06      0.00
   10   25   31     -5.87      0.00
   12   25   31     -4.37      0.00
   14   25   31      2.23      0.00
   16   25   31      0.74      0.00
   18   25   31      2.94      0.00
    1   26   31      3.36      0.00
    3   26   31      3.31      0.00
    5   26   31     -7.77      0.00
    7   26   31     19.38      0.00
    9   26   31     -2.83      0.00
   11   26   31      3.80      0.00
   13   26   31      1.35      0.00
   15   26   31      3.58      0.00
    0   27   31      0.08      0.00
    2   27   31      3.43      0.00
    4   27   31      2.08      0.00
    6   27   31     -6.34      0.00
    8   27   31     18.65      0.00
   10   27   31     -4.63      0.00
   12   27   31    -12.16      0.00
   14   27   31    -17.09      0.00
    1   28   31     -2.68      0.00
    3   28   31     -3.35      0.00
    5   28   31     -5.96      0.00
    7   28   31      4.40      0.00
    9   28   31     -1.93      0.00
   11   28   31     -6.56      0.00
   13   28   31      3.36      0.00
    0   29   31    -39.57      0.00
    2   29   31      1.12      0.00
    4   29   31      3.35      0.00
    6   29   31    -37.56      0.00
    8   29   31     -4.26      0.00
   10   29   31     10.00      0.00
    1   30   31      2.09      0.00
    3   30   31     -6.09      0.00
    5   30   31     -0.67      0.00
    0    0   32    -16.30      0.00
    1    1   32     -2.65      0.00
    0    2   32      4.92      0.00
    2    2   32    -14.27      0.00
    1    3   32      3.06      0.00
    3    3   32     -0.73      0.00
    0    4   32     10.39      0.00
    2    4   32     11.03      0.00
    4    4   32     -3.03      0.00
    1    5   32     -3.65      0.00
    3    5   32     11.43      0.00
    5    5   32     -9.93      0.00
    0    6   32      0.68      0.00
    2    6   32     14.35      0.00
    4    6   32      2.02      0.00
    6    6   32     15.04      0.00
    1    7   32     10.95      0.00
    3    7   32      9.70      0.00
    5    7   32     -4.86      0.00
    7    7   32    -11.16      0.00
    0    8   32     -0.01      0.00
    2    8   32      7.27      0.00
    4    8   32      7.06      0.00
    6    8   32     -7.37      0.00
    8    8   32     -5.81      0.00
    1    9   32    -21.83      0.00
    3    9   32      3.42      0.00
    5    9   32     -6.41      0.00
    7    9   32     19.66      0.00
    9    9   32      6.03      0.00
    0   10   32     -1.56      0.00
    2   10   32     -1.22      0.00
    4   10   32      3.46      0.00
    6   10   32     -4.39      0.00
    8   10   32     -4.21      0.00
   10   10   32     12.11      0.00
    1   11   32     -5.84      0.00
    3   11   32     -4.11      0.00
    5   11   32      1.20      0.00
    7   11   32     -2.54      0.00
    9   11   32     -0.75      0.00
   11   11   32     -6.10      0.00
    0   12   32      4.94      0.00
    2   12   32     -2.88      0.00
    4   12   32      3.68      0.00
    6   12   32     -9.27      0.00
    8   12   32     -5.06      0.00
   10   12   32      2.63      0.00
   12   12   32     -4.76      0.00
    1   13   32     -1.56      0.00
    3   13   32      0.98      0.00
    5   13   32      6.46      0.00
    7   13   32     -1.38      0.00
    9   13   32     -2.18      0.00
   11   13   32     -2.55      0.00
   13   13   32     -1.74      0.00
    0   14   32     -0.88      0.00
    2   14   32     -5.42      0.00
    4   14   32      1.19      0.00
    6   14   32      0.57      0.00
    8   14   32     -2.41      0.00
   10   14   32     -1.62      0.00
   12   14   32      4.36      0.00
   14   14   32    -10.92      0.00
    1   15   32     -0.10      0.00
    3   15   32     -5.72      0.00
    5   15   32      0.75      0.00
    7   15   32      3.66      0.00
    9   15   32      0.03      0.00
   11   15   32      2.43      0.00
   13   15   32      5.59      0.00
   15   15   32     -8.97      0.00
    0   16   32     10.56      0.00
    2   16   32    -14.34      0.00
    4   16   32      5.92      0.00
    6   16   32     -1.21      0.00
    8   16   32      1.31      0.00
   10   16   32      0.54      0.00
   12   16   32     10.68      0.00
   14   16   32     -7.71      0.00
   16   16   32      4.84      0.00
    1   17   32      1.83      0.00
    3   17   32      4.14      0.00
    5   17   32      7.65      0.00
    7   17   32      6.74      0.00
    9   17   32      3.26      0.00
   11   17   32     -2.52      0.00
   13   17   32     -3.79      0.00
   15   17   32     11.51      0.00
   17   17   32     -7.73      0.00
    0   18   32    -14.87      0.00
    2   18   32    -17.12      0.00
    4   18   32     -2.24      0.00
    6   18   32      0.96      0.00
    8   18   32     -8.32      0.00
   10   18   32      6.03      0.00
   12   18   32     -4.94      0.00
   14   18   32     -4.16      0.00
   16   18   32     -0.20      0.00
   18   18   32      0.24      0.00
    1   19   32     -4.72      0.00
    3   19   32     -1.81      0.00
    5   19   32     -4.07      0.00
    7   19   32      4.87      0.00
    9   19   32      0.61      0.00
   11   19   32      1.91      0.00
   13   19   32     -5.15      0.00
   15   19   32     -7.73      0.00
   17   19   32      4.41      0.00
   19   19   32      3.23      0.00
    0   20   32     10.34      0.00
    2   20   32      0.31      0.00
    4   20   32      7.77      0.00
    6   20   32      0.00      0.00
    8   20   32     -3.94      0.00
   10   20   32      3.54      0.00
   12   20   32     -3.91      0.00
   14   20   32     -3.42      0.00
   16   20   32     -3.58      0.00
   18   20   32     -1.00      0.00
   20   20   32     -3.73      0.00
    1   21   32     -9.00      0.00
    3   21   32     -7.92      0.00
    5   21   32      0.23      0.00
    7   21   32     -0.22      0.00
    9   21   32     -2.26      0.00
   11   21   32      7.24      0.00
   13   21   32     -0.39      0.00
   15   21   32      3.83      0.00
   17   21   32      0.55      0.00
   19   21   32      2.53      0.00
   21   21   32     -3.31      0.00
    0   22   32    -10.10      0.00
    2   22   32      5.93      0.00
    4   22   32      1.64      0.00
    6   22   32     11.09      0.00
    8   22   32     -5.44      0.00
   10   22   32      3.46      0.00
   12   22   32     -2.83      0.00
   14   22   32     -0.78      0.00
   16   22   32     -4.05      0.00
   18   22   32     -4.10      0.00
   20   22   32      1.26      0.00
    1   23   32     -5.52      0.00
    3   23   32      8.24      0.00
    5   23   32      7.00      0.00
    7   23   32     -2.30      0.00
    9   23   32      3.01      0.00
   11   23   32      9.87      0.00
   13   23   32      4.65      0.00
   15   23   32      4.14      0.00
   17   23   32     -0.98      0.00
    0   24   32     -0.43      0.00
    2   24   32     -8.26      0.00
    4   24   32     -2.31      0.00
    6   24   32    -10.93      0.00
    8   24   32     -0.07      0.00
   10   24   32     -6.08      0.00
   12   24   32      8.14      0.00
   14   24   32     -3.22      0.00
   16   24   32      1.41      0.00
    1   25   32      3.76      0.00
    3   25   32      3.73      0.00
    5   25   32     -1.52      0.00
    7   25   32    -13.79      0.00
    9   25   32     11.90      0.00
   11   25   32      3.00      0.00
   13   25   32     -6.01      0.00
   15   25   32      9.19      0.00
    0   26   32    -14.83      0.00
    2   26   32     -1.44      0.00
    4   26   32     -4.17      0.00
    6   26   32      4.98      0.00
    8   26   32     -4.35      0.00
   10   26   32     -9.53      0.00
   12   26   32      8.91      0.00
   14   26   32     12.00      0.00
    1   27   32      1.63      0.00
    3   27   32      2.45      0.00
    5   27   32      5.19      0.00
    7   27   32      6.09      0.00
    9   27   32      0.97      0.00
   11   27   32     -9.71      0.00
    0   28   32     29.06      0.00
    2   28   32    -23.22      0.00
    4   28   32     -5.43      0.00
    6   28   32      5.80      0.00
    8   28   32     -6.48      0.00
   10   28   32    -13.48      0.00
    1   29   32     -4.20      0.00
    3   29   32      1.97      0.00
    5   29   32     -5.06      0.00
    0    1   33    -11.84      0.00
    1    2   33      2.12      0.00
    0    3   33     27.17      0.00
    2    3   33     -1.48      0.00
    1    4   33    -12.50      0.00
    3    4   33     -2.38      0.00
    0    5   33     11.80      0.00
    2    5   33     -6.28      0.00
    4    5   33     -6.94      0.00
    1    6   33     -8.65      0.00
    3    6   33      4.84      0.00
    5    6   33      5.59      0.00
    0    7   33      6.25      0.00
    2    7   33     -3.15      0.00
    4    7   33     -6.54      0.00
    6    7   33     -1.12      0.00
    1    8   33      3.81      0.00
    3    8   33     -4.13      0.00
    5    8   33     -4.05      0.00
    7    8   33      5.32      0.00
    0    9   33     -1.72      0.00
    2    9   33      0.73      0.00
    4    9   33     -1.58      0.00
    6    9   33      4.31      0.00
    8    9   33     -1.51      0.00
    1   10   33     -6.14      0.00
    3   10   33      0.78      0.00
    5   10   33     -2.64      0.00
    7   10   33      1.73      0.00
    9   10   33     -3.29      0.00
    0   11   33      2.88      0.00
    2   11   33      1.40      0.00
    4   11   33     -3.65      0.00
    6   11   33     -7.72      0.00
    8   11   33      5.02      0.00
   10   11   33      0.96      0.00
    1   12   33      6.95      0.00
    3   12   33     -0.03      0.00
    5   12   33      2.34      0.00
    7   12   33      4.05      0.00
    9   12   33      9.50      0.00
   11   12   33     -8.47      0.00
    0   13   33     -8.87      0.00
    2   13   33     -6.82      0.00
    4   13   33     -0.05      0.00
    6   13   33     -7.96      0.00
    8   13   33     19.12      0.00
   10   13   33     -0.54      0.00
   12   13   33     -2.79      0.00
    1   14   33     -2.40      0.00
    3   14   33      5.12      0.00
    5   14   33      6.13      0.00
    7   14   33     -1.81      0.00
    9   14   33     -3.39      0.00
   11   14   33      2.36      0.00
   13   14   33      4.51      0.00
    0   15   33      6.49      0.00
    2   15   33     -9.01      0.00
    4   15   33      2.87      0.00
    6   15   33     -2.91      0.00
    8   15   33     -0.29      0.00
   10   15   33     -4.12      0.00
   12   15   33     -3.58      0.00
   14   15   33      3.62      0.00
    1   16   33     -2.01      0.00
    3   16   33      1.14      0.00
    5   16   33     -5.88      0.00
    7   16   33     -2.61      0.00
    9   16   33     -2.64      0.00
   11   16   33     -4.75      0.00
   13   16   33      0.57      0.00
   15   16   33     -3.75      0.00
    0   17   33     13.44      0.00
    2   17   33     -7.08      0.00
    4   17   33     -3.55      0.00
    6   17   33     -5.17      0.00
    8   17   33     -0.20      0.00
   10   17   33     -2.18      0.00
   12   17   33     -4.14      0.00
   14   17   33      0.95      0.00
   16   17   33     -0.04      0.00
    1   18   33      4.93      0.00
    3   18   33     -6.78      0.00
    5   18   33    -10.92      0.00
    7   18   33      2.45      0.00
    9   18   33     -2.02      0.00
   11   18   33      1.36      0.00
   13   18   33     -6.68      0.00
   15   18   33      5.74      0.00
   17   18   33     -5.25      0.00
    0   19   33     10.84      0.00
    2   19   33     11.88      0.00
    4   19   33      6.18      0.00
    6   19   33      8.40      0.00
    8   19   33     -1.83      0.00
   10   19   33     -0.92      0.00
   12   19   33     -2.10      0.00
   14   19   33      1.70      0.00
   16   19   33     -3.12      0.00
   18   19   33      0.14      0.00
    1   20   33      5.46      0.00
    3   20   33     -5.79      0.00
    5   20   33      1.60      0.00
    7   20   33      5.68      0.00
    9   20   33     -2.99      0.00
   11   20   33      0.78      0.00
   13   20   33     -8.62      0.00
   15   20   33      2.65      0.00
   17   20   33      1.26      0.00
   19   20   33      6.02      0.00
    0   21   33      3.96      0.00
    2   21   33    -11.92      0.00
    4   21   33      3.47      0.00
    6   21   33      0.57      0.00
    8   21   33      4.92      0.00
   10   21   33     -6.11      0.00
   12   21   33     -3.44      0.00
   14   21   33     -2.86      0.00
   16   21   33      3.31      0.00
   18   21   33     10.77      0.00
    1   22   33     -1.62      0.00
    3   22   33      6.47      0.00
    5   22   33      0.90      0.00
    7   22   33      2.01      0.00
    9   22   33     -4.78      0.00
   11   22   33     -5.94      0.00
   13   22   33      9.11      0.00
   15   22   33    -12.43      0.00
   17   22   33      0.45      0.00
    0   23   33     -9.56      0.00
    2   23   33      0.03      0.00
    4   23   33      0.54      0.00
    6   23   33      4.61      0.00
    8   23   33    -12.09      0.00
   10   23   33     -3.28      0.00
   12   23   33      3.95      0.00
   14   23   33      1.88      0.00
   16   23   33     -0.46      0.00
    1   24   33      4.41      0.00
    3   24   33     -4.40      0.00
    5   24   33     -6.41      0.00
    7   24   33     -3.39      0.00
    9   24   33      1.88      0.00
   11   24   33     -7.47      0.00
   13   24   33      8.92      0.00
   15   24   33      1.21      0.00
    0   25   33     -0.36      0.00
    2   25   33     21.11      0.00
    4   25   33      1.34      0.00
    6   25   33     -1.48      0.00
    8   25   33     -0.03      0.00
   10   25   33      7.87      0.00
   12   25   33     -4.96      0.00
   14   25   33     11.30      0.00
    1   26   33      4.00      0.00
    3   26   33     -2.47      0.00
    5   26   33     -7.22      0.00
    7   26   33      3.57      0.00
    9   26   33     14.13      0.00
   11   26   33     11.34      0.00
    0   27   33     -4.76      0.00
    2   27   33    -19.11      0.00
    4   27   33     16.27      0.00
    6   27   33      0.65      0.00
    8   27   33     -8.71      0.00
    1   28   33     -0.83      0.00
    3   28   33      0.36      0.00
    5   28   33     -9.10      0.00
    0    0   34     10.87      0.00
    1    1   34      7.26      0.00
    0    2   34      1.77      0.00
    2    2   34     -2.82      0.00
    1    3   34     -2.26      0.00
    3    3   34     13.17      0.00
    0    4   34      7.57      0.00
    2    4   34     -0.15      0.00
    4    4   34      5.37      0.00
    1    5   34      8.47      0.00
    3    5   34     -1.31      0.00
    5    5   34     -4.58      0.00
    0    6   34    -15.59      0.00
    2    6   34     -3.01      0.00
    4    6   34      0.52      0.00
    6    6   34     -4.53      0.00
    1    7   34      3.01      0.00
    3    7   34      0.13      0.00
    5    7   34      2.82      0.00
    7    7   34     -7.68      0.00
    0    8   34    -12.68      0.00
    2    8   34     -2.36      0.00
    4    8   34      6.24      0.00
    6    8   34     -3.56      0.00
    8    8   34      6.12      0.00
    1    9   34    -17.13      0.00
    3    9   34     -1.41      0.00
    5    9   34     -5.20      0.00
    7    9   34      0.08      0.00
    9    9   34    -13.04      0.00
    0   10   34     -2.36      0.00
    2   10   34     -0.51      0.00
    4   10   34     13.19      0.00
    6   10   34      1.49      0.00
    8   10   34     -0.56      0.00
   10   10   34      3.76      0.00
    1   11   34      1.03      0.00
    3   11   34     -0.40      0.00
    5   11   34      6.73      0.00
    7   11   34     -1.52      0.00
    9   11   34     -4.41      0.00
   11   11   34      1.30      0.00
    0   12   34    -16.15      0.00
    2   12   34     -4.85      0.00
    4   12   34      0.97      0.00
    6   12   34    -10.83      0.00
    8   12   34     -0.34      0.00
   10   12   34     -4.32      0.00
   12   12   34     -1.37      0.00
    1   13   34      5.83      0.00
    3   13   34     -7.43      0.00
    5   13   34      4.65      0.00
    7   13   34      1.00      0.00
    9   13   34      7.50      0.00
   11   13   34     -5.25      0.00
   13   13   34      9.54      0.00
    0   14   34     12.16      0.00
    2   14   34     -6.13      0.00
    4   14   34      7.97      0.00
    6   14   34     -0.94      0.00
    8   14   34     -0.35      0.00
   10   14   34      5.12      0.00
   12   14   34     -6.01      0.00
   14   14   34     -3.63      0.00
    1   15   34     -1.00      0.00
    3   15   34     -4.34      0.00
    5   15   34     -1.45      0.00
    7   15   34      1.44      0.00
    9   15   34     -2.18      0.00
   11   15   34     -2.20      0.00
   13   15   34      2.01      0.00
   15   15   34     -3.75      0.00
    0   16   34     12.94      0.00
    2   16   34     -4.57      0.00
    4   16   34     -1.58      0.00
    6   16   34      4.43      0.00
    8   16   34      0.53      0.00
   10   16   34     10.60      0.00
   12   16   34      5.18      0.00
   14   16   34     -2.26      0.00
   16   16   34      0.24      0.00
    1   17   34    -12.24      0.00
    3   17   34     -1.57      0.00
    5   17   34      0.91      0.00
    7   17   34      2.98      0.00
    9   17   34     -1.57      0.00
   11   17   34     -3.32      0.00
   13   17   34     -3.76      0.00
   15   17   34     -3.96      0.00
   17   17   34      6.03      0.00
    0   18   34     12.47      0.00
    2   18   34     -2.75      0.00
    4   18   34     10.70      0.00
    6   18   34     -3.49      0.00
    8   18   34     -0.69      0.00
   10   18   34      1.37      0.00
   12   18   34     -3.36      0.00
   14   18   34     -2.24      0.00
   16   18   34      4.44      0.00
   18   18   34     -0.05      0.00
    1   19   34     -5.80      0.00
    3   19   34     -1.18      0.00
    5   19   34      4.01      0.00
    7   19   34     -8.13      0.00
    9   19   34     -0.18      0.00
   11   19   34      6.46      0.00
   13   19   34      0.72      0.00
   15   19   34      1.20      0.00
   17   19   34     -7.68      0.00
   19   19   34     -4.35      0.00
    0   20   34     -4.98      0.00
    2   20   34     -5.21      0.00
    4   20   34      4.77      0.00
    6   20   34     -7.24      0.00
    8   20   34      1.07      0.00
   10   20   34     -3.55      0.00
   12   20   34      0.61      0.00
   14   20   34    -15.86      0.00
   16   20   34      3.36      0.00
   18   20   34     -1.43      0.00
    1   21   34      1.27      0.00
    3   21   34      3.40      0.00
    5   21   34      9.37      0.00
    7   21   34     -3.08      0.00
    9   21   34     12.81      0.00
   11   21   34     -2.56      0.00
   13   21   34     -0.87      0.00
   15   21   34     -6.44      0.00
   17   21   34     -3.54      0.00
    0   22   34      6.91      0.00
    2   22   34      0.79      0.00
    4   22   34     -0.84      0.00
    6   22   34      7.95      0.00
    8   22   34     -4.90      0.00
   10   22   34      2.05      0.00
   12   22   34     -2.66      0.00
   14   22   34      2.29      0.00
   16   22   34     -4.17      0.00
    1   23   34    -10.25      0.00
    3   23   34     -4.55      0.00
    5   23   34     -4.61      0.00
    7   23   34     -4.83      0.00
    9   23   34     -4.60      0.00
   11   23   34      1.14      0.00
   13   23   34      3.74      0.00
   15   23   34      8.04      0.00
    0   24   34      9.15      0.00
    2   24   34     -4.17      0.00
    4   24   34      8.63      0.00
    6   24   34      4.43      0.00
    8   24   34     -3.39      0.00
   10   24   34    -23.13      0.00
   12   24   34     -6.47      0.00
    1   25   34     -0.17      0.00
    3   25   34     -4.21      0.00
    5   25   34     -2.24      0.00
    7   25   34      2.62      0.00
    9   25   34      1.93      0.00
   11   25   34     -3.13      0.00
    0   26   34     -1.78      0.00
    2   26   34    -11.82      0.00
    4   26   34    -23.86      0.00
    6   26   34      8.11      0.00
    8   26   34      4.70      0.00
    1   27   34      2.34      0.00
    3   27   34     -3.06      0.00
    5   27   34     11.27      0.00
    0    1   35     17.48      0.00
    1    2   35     -4.07      0.00
    0    3   35      3.03      0.00
    2    3   35     -3.90      0.00
    1    4   35      9.00      0.00
    3    4   35     16.34      0.00
    0    5   35     -7.80      0.00
    2    5   35     -1.34      0.00
    4    5   35     -4.13      0.00
    1    6   35     -8.48      0.00
    3    6   35     -7.99      0.00
    5    6   35     -5.58      0.00
    0    7   35    -10.44      0.00
    2    7   35      2.28      0.00
    4    7   35      7.71      0.00
    6    7   35     -4.06      0.00
    1    8   35      5.40      0.00
    3    8   35     -1.19      0.00
    5    8   35      1.07      0.00
    7    8   35      1.01      0.00
    0    9   35      4.06      0.00
    2    9   35      2.01      0.00
    4    9   35     -1.87      0.00
    6    9   35     -7.18      0.00
    8    9   35      2.92      0.00
    1   10   35      0.44      0.00
    3   10   35     -5.45      0.00
    5   10   35     -4.99      0.00
    7   10   35      3.33      0.00
    9   10   35      6.46      0.00
    0   11   35      7.23      0.00
    2   11   35     -4.77      0.00
    4   11   35      4.57      0.00
    6   11   35     -3.47      0.00
    8   11   35      5.42      0.00
   10   11   35      7.36      0.00
    1   12   35     -0.55      0.00
    3   12   35     -2.35      0.00
    5   12   35      2.65      0.00
    7   12   35      0.57      0.00
    9   12   35      1.08      0.00
   11   12   35      7.80      0.00
    0   13   35     -4.32      0.00
    2   13   35      3.50      0.00
    4   13   35      0.03      0.00
    6   13   35     -0.41      0.00
    8   13   35     -5.54      0.00
   10   13   35    -15.45      0.00
   12   13   35      6.96      0.00
    1   14   35     -0.28      0.00
    3   14   35     -3.92      0.00
    5   14   35      0.36      0.00
    7   14   35     -3.59      0.00
    9   14   35      4.76      0.00
   11   14   35     -1.93      0.00
   13   14   35     -7.59      0.00
    0   15   35      3.67      0.00
    2   15   35     -1.89      0.00
    4   15   35      1.26      0.00
    6   15   35     -5.16      0.00
    8   15   35      5.72      0.00
   10   15   35      8.65      0.00
   12   15   35     -7.06      0.00
   14   15   35      7.49      0.00
    1   16   35     -3.31      0.00
    3   16   35     -0.35      0.00
    5   16   35     -5.33      0.00
    7   16   35     -0.24      0.00
    9   16   35      5.57      0.00
   11   16   35     -4.08      0.00
   13   16   35     -0.07      0.00
   15   16   35     -0.28      0.00
    0   17   35     -2.15      0.00
    2   17   35     -2.48      0.00
    4   17   35      2.87      0.00
    6   17   35     -6.54      0.00
    8   17   35      1.49      0.00
   10   17   35     -0.94      0.00
   12   17   35      4.84      0.00
   14   17   35      6.19      0.00
   16   17   35      6.92      0.00
    1   18   35     -1.86      0.00
    3   18   35      0.92      0.00
    5   18   35     -1.96      0.00
    7   18   35      0.75      0.00
    9   18   35     -0.59      0.00
   11   18   35     -1.23      0.00
   13   18   35      1.75      0.00
   15   18   35      6.30      0.00
   17   18   35     -2.09      0.00
    0   19   35     15.95      0.00
    2   19   35     -7.50      0.00
    4   19   35     -2.56      0.00
    6   19   35      1.84      0.00
    8   19   35      0.45      0.00
   10   19   35      5.62      0.00
   12   19   35      2.01      0.00
   14   19   35     -5.33      0.00
   16   19   35     -2.46      0.00
   18   19   35      0.51      0.00
    1   20   35     10.84      0.00
    3   20   35      3.96      0.00
    5   20   35     -2.56      0.00
    7   20   35     -5.85      0.00
    9   20   35      3.65      0.00
   11   20   35     -0.49      0.00
   13   20   35     -0.35      0.00
   15   20   35     -4.64      0.00
   17   20   35    -12.25      0.00
    0   21   35     12.64      0.00
    2   21   35     -3.11      0.00
    4   21   35     -6.58      0.00
    6   21   35      8.68      0.00
    8   21   35      8.07      0.00
   10   21   35      4.61      0.00
   12   21   35      1.69      0.00
   14   21   35      4.67      0.00
    1   22   35     -4.03      0.00
    3   22   35     -1.54      0.00
    5   22   35     -4.71      0.00
    7   22   35      1.64      0.00
    9   22   35      0.84      0.00
   11   22   35     -2.58      0.00
   13   22   35     -5.15      0.00
    0   23   35     -2.89      0.00
    2   23   35      2.72      0.00
    4   23   35     -2.86      0.00
    6   23   35     -6.48      0.00
    8   23   35     -7.50      0.00
   10   23   35      6.55      0.00
   12   23   35     -6.05      0.00
    1   24   35      8.15      0.00
    3   24   35     -2.55      0.00
    5   24   35      2.31      0.00
    7   24   35      6.93      0.00
    9   24   35     -2.29      0.00
    0   25   35      4.09      0.00
    2   25   35     -9.74      0.00
    4   25   35      0.98      0.00
    6   25   35     -3.61      0.00
    1   26   35     -3.76      0.00
    0    0   36     11.31      0.00
    1    1   36     -7.06      0.00
    0    2   36    -17.88      0.00
    2    2   36     -5.12      0.00
    1    3   36     -8.48      0.00
    3    3   36     12.93      0.00
    0    4   36     17.24      0.00
    2    4   36      1.73      0.00
    4    4   36     11.87      0.00
    1    5   36     14.43      0.00
    3    5   36     -0.87      0.00
    5    5   36      5.56      0.00
    0    6   36      6.52      0.00
    2    6   36     -3.52      0.00
    4    6   36     -3.34      0.00
    6    6   36      5.54      0.00
    1    7   36      8.27      0.00
    3    7   36      4.30      0.00
    5    7   36     -4.35      0.00
    7    7   36      7.68      0.00
    0    8   36    -16.87      0.00
    2    8   36     -6.92      0.00
    4    8   36      1.04      0.00
    6    8   36     -3.41      0.00
    8    8   36    -11.44      0.00
    1    9   36     11.18      0.00
    3    9   36      2.94      0.00
    5    9   36      7.67      0.00
    7    9   36      9.43      0.00
    9    9   36      4.64      0.00
    0   10   36     15.47      0.00
    2   10   36      6.30      0.00
    4   10   36      3.37      0.00
    6   10   36     -4.97      0.00
    8   10   36      5.22      0.00
   10   10   36     -2.56      0.00
    1   11   36      1.48      0.00
    3   11   36      1.23      0.00
    5   11   36     -4.84      0.00
    7   11   36      8.57      0.00
    9   11   36    -10.10      0.00
   11   11   36      4.95      0.00
    0   12   36      3.52      0.00
    2   12   36     12.60      0.00
    4   12   36      4.16      0.00
    6   12   36      2.42      0.00
    8   12   36     -2.39      0.00
   10   12   36     -5.55      0.00
   12   12   36     -4.14      0.00
    1   13   36      6.58      0.00
    3   13   36      0.42      0.00
    5   13   36     -0.73      0.00
    7   13   36      6.20      0.00
    9   13   36     -0.34      0.00
   11   13   36     -2.22      0.00
   13   13   36     14.52      0.00
    0   14   36      6.89      0.00
    2   14   36     -5.96      0.00
    4   14   36      4.88      0.00
    6   14   36      0.59      0.00
    8   14   36     -2.60      0.00
   10   14   36     -2.26      0.00
   12   14   36     -0.34      0.00
   14   14   36     -0.50      0.00
    1   15   36      7.33      0.00
    3   15   36     -0.25      0.00
    5   15   36      6.02      0.00
    7   15   36      4.53      0.00
    9   15   36     -3.27      0.00
   11   15   36      2.04      0.00
   13   15   36     -6.16      0.00
   15   15   36     11.13      0.00
    0   16   36     -5.94      0.00
    2   16   36     12.21      0.00
    4   16   36      0.29      0.00
    6   16   36      9.85      0.00
    8   16   36     -1.24      0.00
   10   16   36      8.99      0.00
   12   16   36      2.17      0.00
   14   16   36      0.95      0.00
   16   16   36      1.92      0.00
    1   17   36     -2.60      0.00
    3   17   36     -8.62      0.00
    5   17   36     -3.85      0.00
    7   17   36      4.28      0.00
    9   17   36     -4.42      0.00
   11   17   36     -3.95      0.00
   13   17   36      0.48      0.00
   15   17   36     -4.38      0.00
   17   17   36     17.40      0.00
    0   18   36      4.25      0.00
    2   18   36      3.45      0.00
    4   18   36     -3.31      0.00
    6   18   36     -1.05      0.00
    8   18   36     12.49      0.00
   10   18   36      5.21      0.00
   12   18   36     -6.50      0.00
   14   18   36     -0.97      0.00
   16   18   36     -2.27      0.00
    1   19   36      4.12      0.00
    3   19   36      0.91      0.00
    5   19   36     -2.84      0.00
    7   19   36      5.12      0.00
    9   19   36     -1.17      0.00
   11   19   36      1.11      0.00
   13   19   36      8.64      0.00
   15   19   36      5.00      0.00
    0   20   36      2.22      0.00
    2   20   36      9.40      0.00
    4   20   36      6.67      0.00
    6   20   36      0.92      0.00
    8   20   36     -0.84      0.00
   10   20   36      5.15      0.00
   12   20   36      0.56      0.00
   14   20   36      0.76      0.00
    1   21   36     -4.81      0.00
    3   21   36     -4.53      0.00
    5   21   36      0.46      0.00
    7   21   36     -3.05      0.00
    9   21   36      1.93      0.00
   11   21   36     -1.84      0.00
    0   22   36      0.15      0.00
    2   22   36     -5.88      0.00
    4   22   36      2.65      0.00
    6   22   36      1.40      0.00
    8   22   36      3.64      0.00
   10   22   36     15.07      0.00
    1   23   36      1.97      0.00
    3   23   36      1.70      0.00
    5   23   36     -8.49      0.00
    7   23   36      3.53      0.00
    9   23   36      9.30      0.00
    0   24   36      3.65      0.00
    2   24   36      3.30      0.00
    4   24   36     -6.28      0.00
    6   24   36     15.39      0.00
    0    1   37     10.69      0.00
    1    2   37     -3.16      0.00
    0    3   37      2.95      0.00
    2    3   37     -7.05      0.00
    1    4   37      8.21      0.00
    3    4   37      1.94      0.00
    0    5   37     11.30      0.00
    2    5   37     -8.82      0.00
    4    5   37     -0.57      0.00
    1    6   37      0.94      0.00
    3    6   37      1.58      0.00
    5    6   37      5.60      0.00
    0    7   37     -0.34      0.00
    2    7   37    -13.07      0.00
    4    7   37     -5.57      0.00
    6    7   37      1.34      0.00
    1    8   37      7.15      0.00
    3    8   37      9.57      0.00
    5    8   37     -5.28      0.00
    7    8   37    -11.92      0.00
    0    9   37     -1.22      0.00
    2    9   37     -7.96      0.00
    4    9   37      1.26      0.00
    6    9   37      0.51      0.00
    8    9   37      4.42      0.00
    1   10   37     -2.26      0.00
    3   10   37     -3.46      0.00
    5   10   37      2.66      0.00
    7   10   37     -0.80      0.00
    9   10   37      4.55      0.00
    0   11   37     11.80      0.00
    2   11   37     -8.30      0.00
    4   11   37      1.48      0.00
    6   11   37     -4.43      0.00
    8   11   37     -2.10      0.00
   10   11   37      8.48      0.00
    1   12   37     -3.76      0.00
    3   12   37      1.17      0.00
    5   12   37     -3.80      0.00
    7   12   37      1.32      0.00
    9   12   37     -4.51      0.00
   11   12   37      7.97      0.00
    0   13   37     -2.61      0.00
    2   13   37     -1.68      0.00
    4   13   37     -1.27      0.00
    6   13   37      2.44      0.00
    8   13   37     -4.42      0.00
   10   13   37      5.90      0.00
   12   13   37      7.90      0.00
    1   14   37     -0.32      0.00
    3   14   37     -9.73      0.00
    5   14   37      2.85      0.00
    7   14   37      2.95      0.00
    9   14   37      2.87      0.00
   11   14   37      1.39      0.00
   13   14   37     -7.33      0.00
    0   15   37      5.92      0.00
    2   15   37      2.45      0.00
    4   15   37     -0.72      0.00
    6   15   37     -9.28      0.00
    8   15   37     -3.23      0.00
   10   15   37     -6.82      0.00
   12   15   37      6.10      0.00
   14   15   37      2.05      0.00
    1   16   37    -11.94      0.00
    3   16   37     -9.37      0.00
    5   16   37     -1.77      0.00
    7   16   37     -5.24      0.00
    9   16   37     -8.37      0.00
   11   16   37     -2.03      0.00
   13   16   37     -8.10      0.00
   15   16   37      1.88      0.00
    0   17   37      7.94      0.00
    2   17   37      8.90      0.00
    4   17   37    -11.40      0.00
    6   17   37      7.48      0.00
    8   17   37      6.27      0.00
   10   17   37    -10.71      0.00
   12   17   37      0.58      0.00
   14   17   37     -1.55      0.00
   16   17   37      9.65      0.00
    1   18   37      0.60      0.00
    3   18   37      6.11      0.00
    5   18   37     -1.71      0.00
    7   18   37     -3.23      0.00
    9   18   37      7.49      0.00
   11   18   37     -0.67      0.00
   13   18   37      4.09      0.00
    0   19   37      3.47      0.00
    2   19   37     -3.45      0.00
    4   19   37     -0.89      0.00
    6   19   37     -3.00      0.00
    8   19   37     -1.05      0.00
   10   19   37     -3.06      0.00
   12   19   37     -4.40      0.00
    1   20   37      3.68      0.00
    3   20   37     -6.80      0.00
    5   20   37      6.13      0.00
    7   20   37     -5.79      0.00
    9   20   37      4.29      0.00
   11   20   37    -13.04      0.00
    0   21   37     17.52      0.00
    2   21   37     10.15      0.00
    4   21   37      1.23      0.00
    6   21   37     -7.24      0.00
    8   21   37      5.27      0.00
    1   22   37     -7.06      0.00
    3   22   37      0.60      0.00
    5   22   37      4.74      0.00
    7   22   37     -8.77      0.00
    0   23   37      5.62      0.00
    2   23   37     -3.12      0.00
    0    0   38     18.05      0.00
    1    1   38     32.78      0.00
    0    2   38    -14.75      0.00
    2    2   38    -32.50      0.00
    1    3   38     -3.93      0.00
    3    3   38    -11.08      0.00
    0    4   38     34.54      0.00
    2    4   38      4.54      0.00
    4    4   38      4.10      0.00
    1    5   38     -7.38      0.00
    3    5   38     -4.64      0.00
    5    5   38      3.81      0.00
    0    6   38      3.94      0.00
    2    6   38     -8.87      0.00
    4    6   38     -0.44      0.00
    6    6   38     -3.60      0.00
    1    7   38      0.52      0.00
    3    7   38    -10.69      0.00
    5    7   38     -0.53      0.00
    7    7   38     11.41      0.00
    0    8   38     -5.01      0.00
    2    8   38     -0.48      0.00
    4    8   38     16.29      0.00
    6    8   38     -1.50      0.00
    8    8   38     -2.07      0.00
    1    9   38    -14.84      0.00
    3    9   38     -5.71      0.00
    5    9   38      4.57      0.00
    7    9   38     -3.06      0.00
    9    9   38      8.00      0.00
    0   10   38     -6.23      0.00
    2   10   38     -4.28      0.00
    4   10   38      6.33      0.00
    6   10   38     -4.22      0.00
    8   10   38      9.22      0.00
   10   10   38     -7.80      0.00
    1   11   38     -8.11      0.00
    3   11   38      8.36      0.00
    5   11   38      2.22      0.00
    7   11   38      7.24      0.00
    9   11   38      0.07      0.00
   11   11   38      0.35      0.00
    0   12   38     15.20      0.00
    2   12   38     -3.88      0.00
    4   12   38    -13.49      0.00
    6   12   38     -3.04      0.00
    8   12   38     -9.68      0.00
   10   12   38      4.67      0.00
   12   12   38     -5.80      0.00
    1   13   38      1.95      0.00
    3   13   38      0.82      0.00
    5   13   38      3.72      0.00
    7   13   38      3.74      0.00
    9   13   38     -3.96      0.00
   11   13   38      7.48      0.00
   13   13   38     -3.37      0.00
    0   14   38      2.36      0.00
    2   14   38    -15.60      0.00
    4   14   38     -5.43      0.00
    6   14   38     -8.23      0.00
    8   14   38     -5.71      0.00
   10   14   38     -7.38      0.00
   12   14   38      1.98      0.00
   14   14   38    -15.04      0.00
    1   15   38     -7.41      0.00
    3   15   38    -10.32      0.00
    5   15   38      1.19      0.00
    7   15   38     -0.86      0.00
    9   15   38     -5.10      0.00
   11   15   38     -3.99      0.00
   13   15   38    -10.44      0.00
   15   15   38      0.70      0.00
    0   16   38     -5.10      0.00
    2   16   38     -6.36      0.00
    4   16   38      6.94      0.00
    6   16   38     -7.54      0.00
    8   16   38      1.31      0.00
   10   16   38      3.97      0.00
   12   16   38      0.32      0.00
   14   16   38     -8.06      0.00
    1   17   38     10.19      0.00
    3   17   38     -3.79      0.00
    5   17   38     -0.85      0.00
    7   17   38      7.08      0.00
    9   17   38      2.94      0.00
   11   17   38     -3.14      0.00
   13   17   38      1.39      0.00
    0   18   38      3.28      0.00
    2   18   38     -7.39      0.00
    4   18   38     -0.15      0.00
    6   18   38     -0.71      0.00
    8   18   38     -0.86      0.00
   10   18   38     -2.46      0.00
    1   19   38      3.13      0.00
    3   19   38      5.31      0.00
    5   19   38     -7.37      0.00
    7   19   38     10.61      0.00
    9   19   38      3.91      0.00
    0   20   38      6.78      0.00
    2   20   38      0.86      0.00
    4   20   38     -1.38      0.00
    6   20   38     -7.62      0.00
    8   20   38      7.94      0.00
    1   21   38      7.36      0.00
    3   21   38    -10.77      0.00
    5   21   38     -8.22      0.00
    0    1   39      7.76      0.00
    1    2   39     -9.13      0.00
    0    3   39      4.52      0.00
    2    3   39     -9.91      0.00
    1    4   39    -11.22      0.00
    3    4   39      2.19      0.00
    0    5   39     15.70      0.00
    2    5   39      2.30      0.00
    4    5   39     16.21      0.00
    1    6   39    -14.62      0.00
    3    6   39     -4.34      0.00
    5    6   39     -3.15      0.00
    0    7   39      5.70      0.00
    2    7   39      2.24      0.00
    4    7   39     -3.62      0.00
    6    7   39     -5.44      0.00
    1    8   39     -7.65      0.00
    3    8   39      3.14      0.00
    5    8   39      7.30      0.00
    7    8   39      5.51      0.00
    0    9   39    -10.25      0.00
    2    9   39      6.91      0.00
    4    9   39      4.14      0.00
    6    9   39    -11.95      0.00
    8    9   39     -7.52      0.00
    1   10   39     10.01      0.00
    3   10   39     -3.41      0.00
    5   10   39      6.63      0.00
    7   10   39      4.00      0.00
    9   10   39     -5.66      0.00
    0   11   39     -4.96      0.00
    2   11   39      4.08      0.00
    4   11   39     -0.82      0.00
    6   11   39      0.70      0.00
    8   11   39      1.65      0.00
   10   11   39     -4.04      0.00
    1   12   39      6.44      0.00
    3   12   39      2.61      0.00
    5   12   39    -13.14      0.00
    7   12   39      7.42      0.00
    9   12   39      0.69      0.00
   11   12   39      0.92      0.00
    0   13   39      2.14      0.00
    2   13   39     -6.96      0.00
    4   13   39     -9.36      0.00
    6   13   39     -1.49      0.00
    8   13   39      6.97      0.00
   10   13   39      5.32      0.00
   12   13   39      0.23      0.00
    1   14   39     -1.54      0.00
    3   14   39      4.51      0.00
    5   14   39      6.02      0.00
    7   14   39      0.19      0.00
    9   14   39      5.24      0.00
   11   14   39     -0.42      0.00
   13   14   39     -4.01      0.00
    0   15   39      0.24      0.00
    2   15   39     -4.21      0.00
    4   15   39      5.82      0.00
    6   15   39     -2.55      0.00
    8   15   39     11.26      0.00
   10   15   39      0.17      0.00
   12   15   39     -5.28      0.00
    1   16   39    -13.02      0.00
    3   16   39     -0.52      0.00
    5   16   39      1.56      0.00
    7   16   39     -4.67      0.00
    9   16   39      3.24      0.00
   11   16   39     -6.97      0.00
    0   17   39     -1.11      0.00
    2   17   39      0.67      0.00
    4   17   39      7.07      0.00
    6   17   39      0.54      0.00
    8   17   39      3.95      0.00
   10   17   39     11.37      0.00
    1   18   39      3.70      0.00
    3   18   39      5.48      0.00
    5   18   39     -4.38      0.00
    7   18   39     -0.90      0.00
    0   19   39     -4.52      0.00
    2   19   39      1.26      0.00
    4   19   39     -0.17      0.00
    0    0   40    -37.24      0.00
    1    1   40    -17.50      0.00
    0    2   40     16.92      0.00
    2    2   40      2.59      0.00
    1    3   40     -5.46      0.00
    3    3   40     -4.94      0.00
    0    4   40     11.24      0.00
    2    4   40    -12.43      0.00
    4    4   40    -20.90      0.00
    1    5   40    -12.08      0.00
    3    5   40      5.73      0.00
    5    5   40      2.05      0.00
    0    6   40      1.70      0.00
    2    6   40    -11.83      0.00
    4    6   40    -10.88      0.00
    6    6   40    -12.32      0.00
    1    7   40      0.70      0.00
    3    7   40    -14.96      0.00
    5    7   40      4.34      0.00
    7    7   40      5.59      0.00
    0    8   40     12.71      0.00
    2    8   40     -5.08      0.00
    4    8   40     -3.30      0.00
    6    8   40      5.69      0.00
    8    8   40     -3.56      0.00
    1    9   40     -2.13      0.00
    3    9   40     -4.36      0.00
    5    9   40     -2.79      0.00
    7    9   40      3.49      0.00
    9    9   40     -4.33      0.00
    0   10   40     -0.95      0.00
    2   10   40      3.02      0.00
    4   10   40      5.97      0.00
    6   10   40     15.76      0.00
    8   10   40      2.90      0.00
   10   10   40      9.78      0.00
    1   11   40     -1.13      0.00
    3   11   40      0.80      0.00
    5   11   40     -6.03      0.00
    7   11   40      7.57      0.00
    9   11   40      3.41      0.00
   11   11   40    -13.54      0.00
    0   12   40     17.71      0.00
    2   12   40      8.76      0.00
    4   12   40     13.35      0.00
    6   12   40      4.81      0.00
    8   12   40     -0.87      0.00
   10   12   40     -3.57      0.00
   12   12   40      2.96      0.00
    1   13   40      6.54      0.00
    3   13   40     -2.60      0.00
    5   13   40     -2.68      0.00
    7   13   40     -5.27      0.00
    9   13   40     -0.27      0.00
   11   13   40     -5.65      0.00
    0   14   40     -1.07      0.00
    2   14   40      0.64      0.00
    4   14   40     -2.80      0.00
    6   14   40      7.41      0.00
    8   14   40      0.09      0.00
   10   14   40      1.98      0.00
    1   15   40     -6.37      0.00
    3   15   40     -3.33      0.00
    5   15   40     -5.25      0.00
    7   15   40     -3.33      0.00
    9   15   40      4.57      0.00
    0   16   40     15.08      0.00
    2   16   40      1.24      0.00
    4   16   40     -3.93      0.00
    6   16   40    -14.67      0.00
    1   17   40     -7.60      0.00
    3   17   40      3.49      0.00
    0    1   41      0.65      0.00
    1    2   41     -5.48      0.00
    0    3   41      3.44      0.00
    2    3   41     -4.55      0.00
    1    4   41     -3.99      0.00
    3    4   41      8.70      0.00
    0    5   41    -11.77      0.00
    2    5   41    -13.61      0.00
    4    5   41      2.80      0.00
    1    6   41      2.82      0.00
    3    6   41      6.67      0.00
    5    6   41      2.26      0.00
    0    7   41     11.33      0.00
    2    7   41      4.22      0.00
    4    7   41      3.13      0.00
    6    7   41     -6.52      0.00
    1    8   41      1.00      0.00
    3    8   41    -10.21      0.00
    5    8   41     -9.95      0.00
    7    8   41      0.49      0.00
    0    9   41      3.92      0.00
    2    9   41      4.01      0.00
    4    9   41      6.40      0.00
    6    9   41      0.07      0.00
    8    9   41      1.14      0.00
    1   10   41     -2.63      0.00
    3   10   41     -6.17      0.00
    5   10   41     17.77      0.00
    7   10   41      0.16      0.00
    9   10   41     -4.59      0.00
    0   11   41     -8.37      0.00
    2   11   41     12.21      0.00
    4   11   41     12.01      0.00
    6   11   41    -10.53      0.00
    8   11   41      5.95      0.00
   10   11   41      7.32      0.00
    1   12   41     -6.47      0.00
    3   12   41      9.62      0.00
    5   12   41     -4.32      0.00
    7   12   41      3.18      0.00
    9   12   41     -6.43      0.00
    0   13   41     -3.48      0.00
    2   13   41      9.28      0.00
    4   13   41     -2.65      0.00
    6   13   41      6.01      0.00
    1   14   41     -8.43      0.00
    3   14   41     -0.83      0.00
    5   14   41     -3.41      0.00
    0   15   41     -4.05      0.00
    0    0   42     -8.70      0.00
    1    1   42     -6.55      0.00
    0    2   42     -6.54      0.00
    2    2   42      2.03      0.00
    1    3   42     12.07      0.00
    3    3   42      6.39      0.00
    0    4   42     -3.22      0.00
    2    4   42     -5.26      0.00
    4    4   42      4.98      0.00
    1    5   42      0.05      0.00
    3    5   42    -12.26      0.00
    5    5   42     11.01      0.00
    0    6   42      7.06      0.00
    2    6   42     -2.41      0.00
    4    6   42      6.44      0.00
    6    6   42     10.11      0.00
    1    7   42     -5.83      0.00
    3    7   42     -2.74      0.00
    5    7   42      1.78      0.00
    7    7   42    -14.23      0.00
    0    8   42      6.48      0.00
    2    8   42     -5.91      0.00
    4    8   42      0.52      0.00
    6    8   42     -6.00      0.00
    8    8   42      6.52      0.00
    1    9   42    -12.60      0.00
    3    9   42      0.54      0.00
    5    9   42     -6.52      0.00
    7    9   42     15.11      0.00
    0   10   42      7.23      0.00
    2   10   42     -4.69      0.00
    4   10   42      6.18      0.00
    6   10   42      1.40      0.00
    1   11   42     -8.40      0.00
    3   11   42      0.30      0.00
    5   11   42      5.01      0.00
    0   12   42      2.93      0.00
    0    1   43      9.28      0.00
    1    2   43      3.95      0.00
    0    3   43     -8.67      0.00
    2    3   43     -1.83      0.00
    1    4   43     -0.11      0.00
    3    4   43    -11.57      0.00
    0    5   43     -9.40      0.00
    2    5   43     -1.39      0.00
    4    5   43     -1.48      0.00
    1    6   43     11.65      0.00
    3    6   43     -5.06      0.00
    5    6   43      0.16      0.00
    0    7   43      1.83      0.00
    1    8   43      5.07      0.00
    0    2    6      4.10      0.00
    4    5    7     33.29      0.00
   25   25   26    -13.08      0.00
   24   26   26     12.33      0.00
   26   26   26     22.62      0.00
   24   25   27     -7.51      0.00
   23   26   27     12.00      0.00
   25   26   27     -8.53      0.00
   22   27   27     -1.12      0.00
   24   27   27    -10.19      0.00
   26   27   27     -0.58      0.00
   24   24   28      6.15      0.00
   23   25   28     -9.52      0.00
   25   25   28      6.77      0.00
   22   26   28     10.73      0.00
   24   26   28     -6.01      0.00
   26   26   28     -6.91      0.00
   21   27   28      9.36      0.00
   23   27   28     -9.39      0.00
   25   27   28      2.41      0.00
   27   27   28      1.61      0.00
   20   28   28      0.99      0.00
   22   28   28      1.65      0.00
   24   28   28     -0.39      0.00
   26   28   28      0.50      0.00
   28   28   28      0.36      0.00
   23   24   29    -11.96      0.00
   22   25   29     -8.03      0.00
   24   25   29     -8.28      0.00
   21   26   29    -10.46      0.00
   23   26   29      6.53      0.00
   25   26   29     11.22      0.00
   20   27   29      0.37      0.00
   22   27   29     -4.28      0.00
   24   27   29      8.86      0.00
   26   27   29     -0.66      0.00
   19   28   29     14.32      0.00
   21   28   29      0.23      0.00
   23   28   29      3.61      0.00
   25   28   29      2.13      0.00
   27   28   29     -7.65      0.00
   16   29   29    -24.04      0.00
   18   29   29     18.07      0.00
   20   29   29      7.90      0.00
   22   29   29     -5.65      0.00
   24   29   29      7.21      0.00
   26   29   29     -4.31      0.00
   28   29   29      2.39      0.00
   23   23   30     14.24      0.00
   22   24   30     13.24      0.00
   24   24   30      8.67      0.00
   21   25   30      4.74      0.00
   23   25   30     -3.18      0.00
   25   25   30     -6.15      0.00
   20   26   30     -6.94      0.00
   22   26   30     -0.67      0.00
   24   26   30      4.08      0.00
   26   26   30     -6.81      0.00
   17   27   30     -4.02      0.00
   19   27   30     -6.66      0.00
   21   27   30      1.00      0.00
   23   27   30      4.21      0.00
   25   27   30      1.23      0.00
   27   27   30      6.07      0.00
   16   28   30    -21.33      0.00
   18   28   30      2.22      0.00
   20   28   30      6.54      0.00
   22   28   30     -6.66      0.00
   24   28   30     -0.85      0.00
   26   28   30      0.65      0.00
   28   28   30     -0.24      0.00
   13   29   30    -11.93      0.00
   15   29   30     -3.19      0.00
   17   29   30     12.25      0.00
   19   29   30    -14.54      0.00
   21   29   30      2.57      0.00
   23   29   30      6.19      0.00
   25   29   30     -3.55      0.00
   27   29   30     -1.12      0.00
   12   30   30     17.88      0.00
   14   30   30    -30.00      0.00
   16   30   30      7.77      0.00
   18   30   30     17.55      0.00
   20   30   30      1.55      0.00
   22   30   30      0.97      0.00
   24   30   30     -1.06      0.00
   26   30   30     13.76      0.00
   22   23   31     -5.46      0.00
   21   24   31     -3.26      0.00
   23   24   31      0.84      0.00
   20   25   31      8.71      0.00
   22   25   31     -6.76      0.00
   24   25   31     -0.69      0.00
   17   26   31     18.39      0.00
   19   26   31    -11.13      0.00
   21   26   31      1.42      0.00
   23   26   31      1.58      0.00
   25   26   31      2.17      0.00
   16   27   31      2.61      0.00
   18   27   31      0.53      0.00
   20   27   31      7.11      0.00
   22   27   31      3.74      0.00
   24   27   31     -3.93      0.00
   26   27   31     -5.39      0.00
   15   28   31      2.65      0.00
   17   28   31      4.78      0.00
   19   28   31     16.49      0.00
   21   28   31     -1.70      0.00
   23   28   31      0.89      0.00
   25   28   31     -3.20      0.00
   27   28   31      1.61      0.00
   12   29   31     -1.81      0.00
   14   29   31      4.20      0.00
   16   29   31      0.22      0.00
   18   29   31     -6.94      0.00
   20   29   31     -4.55      0.00
   22   29   31      6.70      0.00
   24   29   31      0.01      0.00
   26   29   31      1.73      0.00
    7   30   31    -11.50      0.00
    9   30   31      2.06      0.00
   11   30   31      5.45      0.00
   13   30   31      6.67      0.00
   15   30   31     10.30      0.00
   17   30   31     -3.59      0.00
   19   30   31     -0.86      0.00
   21   30   31      2.51      0.00
   23   30   31     -1.75      0.00
   25   30   31      3.10      0.00
    0   31   31    -14.32      0.00
    2   31   31      2.66      0.00
    4   31   31     36.91      0.00
    6   31   31    -16.28      0.00
    8   31   31     14.63      0.00
   10   31   31     -3.80      0.00
   12   31   31     -3.65      0.00
   14   31   31     -3.99      0.00
   16   31   31     12.45      0.00
   18   31   31     -7.65      0.00
   20   31   31      4.16      0.00
   22   31   31     -0.46      0.00
   24   31   31      1.84      0.00
   22   22   32      0.71      0.00
   19   23   32    -12.36      0.00
   21   23   32      4.54      0.00
   23   23   32     -3.07      0.00
   18   24   32      3.93      0.00
   20   24   32      9.23      0.00
   22   24   32      5.71      0.00
   24   24   32     -0.32      0.00
   17   25   32      3.85      0.00
   19   25   32      2.25      0.00
   21   25   32      1.66      0.00
   23   25   32     -9.29      0.00
   25   25   32     -0.01      0.00
   16   26   32    -33.27      0.00
   18   26   32      1.12      0.00
   20   26   32      2.38      0.00
   22   26   32      0.89      0.00
   24   26   32      3.01      0.00
   26   26   32      9.27      0.00
   13   27   32      7.92      0.00
   15   27   32     10.89      0.00
   17   27   32     -8.52      0.00
   19   27   32     -3.38      0.00
   21   27   32     -7.46      0.00
   23   27   32      2.00      0.00
   25   27   32     -4.37      0.00
   27   27   32     -9.14      0.00
   12   28   32      4.92      0.00
   14   28   32     -1.25      0.00
   16   28   32     -9.99      0.00
   18   28   32      2.88      0.00
   20   28   32     -1.57      0.00
   22   28   32     -5.44      0.00
   24   28   32      1.64      0.00
   26   28   32      5.86      0.00
    7   29   32     18.92      0.00
    9   29   32     -5.82      0.00
   11   29   32    -17.77      0.00
   13   29   32      6.85      0.00
   15   29   32    -14.34      0.00
   17   29   32      4.96      0.00
   19   29   32     -2.64      0.00
   21   29   32     -9.76      0.00
   23   29   32      6.19      0.00
   25   29   32      2.88      0.00
    0   30   32     56.98      0.00
    2   30   32    -29.82      0.00
    4   30   32      1.40      0.00
    6   30   32     17.19      0.00
    8   30   32     -8.67      0.00
   10   30   32      9.42      0.00
   12   30   32      5.39      0.00
   14   30   32     -5.67      0.00
   16   30   32      2.50      0.00
   18   30   32     -0.10      0.00
   20   30   32      6.20      0.00
   22   30   32     -1.96      0.00
   24   30   32     -7.22      0.00
    1   31   32      9.35      0.00
    3   31   32     10.46      0.00
    5   31   32    -12.84      0.00
    7   31   32     -2.83      0.00
    9   31   32      0.26      0.00
   11   31   32    -15.97      0.00
   13   31   32     -0.32      0.00
   15   31   32     -7.17      0.00
   17   31   32     -6.47      0.00
   19   31   32      4.37      0.00
   21   31   32     -6.04      0.00
   23   31   32     -1.14      0.00
    0   32   32    -38.91      0.00
    2   32   32     18.53      0.00
    4   32   32    -13.12      0.00
    6   32   32      3.61      0.00
    8   32   32      8.67      0.00
   10   32   32      2.90      0.00
   12   32   32      4.35      0.00
   14   32   32     14.83      0.00
   16   32   32      0.46      0.00
   18   32   32      2.67      0.00
   20   32   32     -1.41      0.00
   22   32   32      2.94      0.00
   20   21   33     13.36      0.00
   19   22   33    -10.19      0.00
   21   22   33     -4.31      0.00
   18   23   33    -15.22      0.00
   20   23   33      8.02      0.00
   22   23   33      8.79      0.00
   17   24   33      5.06      0.00
   19   24   33      0.02      0.00
   21   24   33    -17.27      0.00
   23   24   33      5.18      0.00
   16   25   33    -10.01      0.00
   18   25   33      2.70      0.00
   20   25   33     -1.84      0.00
   22   25   33     -2.64      0.00
   24   25   33     -1.89      0.00
   13   26   33      6.63      0.00
   15   26   33    -10.99      0.00
   17   26   33      2.85      0.00
   19   26   33     -9.39      0.00
   21   26   33      0.83      0.00
   23   26   33      2.90      0.00
   25   26   33     -4.86      0.00
   10   27   33      8.43      0.00
   12   27   33      5.71      0.00
   14   27   33    -10.15      0.00
   16   27   33      7.57      0.00
   18   27   33      7.98      0.00
   20   27   33     -4.68      0.00
   22   27   33      6.22      0.00
   24   27   33     -3.78      0.00
   26   27   33     -3.48      0.00
    7   28   33      1.78      0.00
    9   28   33      0.26      0.00
   11   28   33      1.08      0.00
   13   28   33      6.42      0.00
   15   28   33      0.96      0.00
   17   28   33     -1.80      0.00
   19   28   33      1.19      0.00
   21   28   33      4.32      0.00
   23   28   33     -1.25      0.00
   25   28   33     -4.68      0.00
    0   29   33      9.64      0.00
    2   29   33     -5.75      0.00
    4   29   33      4.84      0.00
    6   29   33     -5.15      0.00
    8   29   33      1.17      0.00
   10   29   33      6.94      0.00
   12   29   33     -4.68      0.00
   14   29   33    -10.53      0.00
   16   29   33      6.09      0.00
   18   29   33      2.02      0.00
   20   29   33     -6.95      0.00
   22   29   33      5.12      0.00
   24   29   33      2.65      0.00
    1   30   33     -2.57      0.00
    3   30   33     -6.54      0.00
    5   30   33     -6.86      0.00
    7   30   33     -3.38      0.00
    9   30   33      6.37      0.00
   11   30   33     -6.41      0.00
   13   30   33      3.27      0.00
   15   30   33      6.03      0.00
   17   30   33     -6.27      0.00
   19   30   33      0.34      0.00
   21   30   33      8.68      0.00
   23   30   33     -6.89      0.00
    0   31   33      6.82      0.00
    2   31   33    -19.55      0.00
    4   31   33      4.36      0.00
    6   31   33      1.98      0.00
    8   31   33     -1.08      0.00
   10   31   33    -10.72      0.00
   12   31   33      3.42      0.00
   14   31   33      0.55      0.00
   16   31   33     -0.27      0.00
   18   31   33     -1.04      0.00
   20   31   33      5.01      0.00
   22   31   33     -1.40      0.00
    1   32   33      0.85      0.00
    3   32   33      1.67      0.00
    5   32   33     -0.77      0.00
    7   32   33     -1.49      0.00
    9   32   33     -7.63      0.00
   11   32   33      3.99      0.00
   13   32   33    -12.40      0.00
   15   32   33     -2.57      0.00
   17   32   33     -0.82      0.00
   19   32   33    -11.74      0.00
   21   32   33      0.85      0.00
    0   33   33      0.15      0.00
    2   33   33     -5.86      0.00
    4   33   33     -9.25      0.00
    6   33   33     21.26      0.00
    8   33   33    -20.41      0.00
   10   33   33      8.62      0.00
   12   33   33     -2.30      0.00
   14   33   33     -6.59      0.00
   16   33   33     -3.08      0.00
   18   33   33      3.80      0.00
   20   33   33      2.82      0.00
   20   20   34    -25.87      0.00
   19   21   34     -1.84      0.00
   21   21   34     -0.70      0.00
   18   22   34     -2.63      0.00
   20   22   34      3.83      0.00
   22   22   34    -11.72      0.00
   17   23   34     13.82      0.00
   19   23   34     -3.58      0.00
   21   23   34      4.34      0.00
   23   23   34     -3.86      0.00
   14   24   34     19.79      0.00
   16   24   34     -0.31      0.00
   18   24   34     -2.64      0.00
   20   24   34      3.47      0.00
   22   24   34     -3.27      0.00
   24   24   34     -1.65      0.00
   13   25   34     -7.51      0.00
   15   25   34      1.71      0.00
   17   25   34      0.67      0.00
   19   25   34     -5.32      0.00
   21   25   34     -6.90      0.00
   23   25   34     -1.95      0.00
   25   25   34     -0.28      0.00
   10   26   34     -7.17      0.00
   12   26   34     24.62      0.00
   14   26   34     18.36      0.00
   16   26   34     -9.09      0.00
   18   26   34      7.25      0.00
   20   26   34     -3.63      0.00
   22   26   34     -1.63      0.00
   24   26   34      1.20      0.00
   26   26   34     -5.74      0.00
    7   27   34      7.09      0.00
    9   27   34     -8.95      0.00
   11   27   34     -5.87      0.00
   13   27   34    -15.62      0.00
   15   27   34      7.34      0.00
   17   27   34     -4.62      0.00
   19   27   34     -1.65      0.00
   21   27   34      4.15      0.00
   23   27   34     -2.21      0.00
   25   27   34     -0.54      0.00
    0   28   34     36.71      0.00
    2   28   34    -25.27      0.00
    4   28   34     -9.75      0.00
    6   28   34      5.70      0.00
    8   28   34      4.83      0.00
   10   28   34    -10.25      0.00
   12   28   34      1.34      0.00
   14   28   34     -4.83      0.00
   16   28   34      8.14      0.00
   18   28   34     -6.90      0.00
   20   28   34     -1.03      0.00
   22   28   34     -1.99      0.00
   24   28   34      4.65      0.00
    1   29   34     -9.38      0.00
    3   29   34     -4.02      0.00
    5   29   34      0.73      0.00
    7   29   34     -1.34      0.00
    9   29   34      5.34      0.00
   11   29   34      2.34      0.00
   13   29   34     -1.42      0.00
   15   29   34     -0.27      0.00
   17   29   34      1.21      0.00
   19   29   34      0.43      0.00
   21   29   34      5.13      0.00
   23   29   34     -6.21      0.00
    0   30   34     -0.29      0.00
    2   30   34     13.62      0.00
    4   30   34     16.45      0.00
    6   30   34    -10.69      0.00
    8   30   34     -1.56      0.00
   10   30   34      2.25      0.00
   12   30   34     -0.46      0.00
   14   30   34     -2.08      0.00
   16   30   34      7.83      0.00
   18   30   34     -9.49      0.00
   20   30   34      7.61      0.00
   22   30   34     -2.22      0.00
    1   31   34     -7.73      0.00
    3   31   34      0.72      0.00
    5   31   34     -8.60      0.00
    7   31   34      0.35      0.00
    9   31   34      6.52      0.00
   11   31   34      2.26      0.00
   13   31   34      1.80      0.00
   15   31   34     -4.22      0.00
   17   31   34     -0.95      0.00
   19   31   34      4.00      0.00
   21   31   34     -6.23      0.00
    0   32   34    -20.30      0.00
    2   32   34     18.28      0.00
    4   32   34     -0.74      0.00
    6   32   34    -10.60      0.00
    8   32   34     10.16      0.00
   10   32   34      0.82      0.00
   12   32   34     -0.26      0.00
   14   32   34      6.01      0.00
   16   32   34      3.99      0.00
   18   32   34      3.56      0.00
   20   32   34     -3.73      0.00
    1   33   34      5.86      0.00
    3   33   34      0.82      0.00
    5   33   34      6.71      0.00
    7   33   34     -4.88      0.00
    9   33   34     -1.57      0.00
   11   33   34      3.50      0.00
   13   33   34     -4.20      0.00
   15   33   34      2.16      0.00
   17   33   34     -4.91      0.00
    0   34   34     10.01      0.00
    2   34   34    -26.86      0.00
    4   34   34     -1.29      0.00
    6   34   34     -4.82      0.00
    8   34   34      6.64      0.00
   10   34   34      3.18      0.00
   12   34   34     -6.83      0.00
   14   34   34     12.80      0.00
   16   34   34      0.97      0.00
   19   20   35      5.30      0.00
   16   21   35     -8.88      0.00
   18   21   35      1.52      0.00
   20   21   35      1.17      0.00
   15   22   35    -11.01      0.00
   17   22   35     -6.46      0.00
   19   22   35      4.97      0.00
   21   22   35      5.91      0.00
   14   23   35     -8.77      0.00
   16   23   35      8.38      0.00
   18   23   35      2.11      0.00
   20   23   35     -2.22      0.00
   22   23   35      2.12      0.00
   11   24   35     -5.59      0.00
   13   24   35     11.22      0.00
   15   24   35     10.88      0.00
   17   24   35     -8.05      0.00
   19   24   35      0.03      0.00
   21   24   35     -1.33      0.00
   23   24   35     -3.53      0.00
    8   25   35     -0.09      0.00
   10   25   35    -12.63      0.00
   12   25   35    -13.85      0.00
   14   25   35      5.01      0.00
   16   25   35      5.62      0.00
   18   25   35     -3.47      0.00
   20   25   35     -3.42      0.00
   22   25   35      8.75      0.00
   24   25   35      4.37      0.00
    3   26   35    -11.33      0.00
    5   26   35     -1.76      0.00
    7   26   35     -6.30      0.00
    9   26   35      5.64      0.00
   11   26   35      3.61      0.00
   13   26   35    -12.18      0.00
   15   26   35     -3.77      0.00
   17   26   35     -7.98      0.00
   19   26   35      8.79      0.00
   21   26   35      0.41      0.00
   23   26   35     -3.93      0.00
   25   26   35     -6.13      0.00
    0   27   35     28.44      0.00
    2   27   35    -26.55      0.00
    4   27   35      4.62      0.00
    6   27   35      0.46      0.00
    8   27   35     -6.37      0.00
   10   27   35     12.16      0.00
   12   27   35      8.00      0.00
   14   27   35     -4.21      0.00
   16   27   35      8.58      0.00
   18   27   35      1.99      0.00
   20   27   35     -0.61      0.00
   22   27   35     -2.45      0.00
   24   27   35     -1.62      0.00
    1   28   35      4.32      0.00
    3   28   35     11.15      0.00
    5   28   35     -7.54      0.00
    7   28   35     10.92      0.00
    9   28   35      0.59      0.00
   11   28   35      3.84      0.00
   13   28   35      3.61      0.00
   15   28   35     -0.81      0.00
   17   28   35      1.54      0.00
   19   28   35      0.38      0.00
   21   28   35     -2.45      0.00
   23   28   35      2.51      0.00
    0   29   35     -7.24      0.00
    2   29   35     16.75      0.00
    4   29   35     -3.72      0.00
    6   29   35      9.33      0.00
    8   29   35     -5.66      0.00
   10   29   35      3.41      0.00
   12   29   35      3.06      0.00
   14   29   35     11.13      0.00
   16   29   35     -5.38      0.00
   18   29   35     -0.45      0.00
   20   29   35      3.79      0.00
   22   29   35     -1.82      0.00
    1   30   35    -14.43      0.00
    3   30   35      3.61      0.00
    5   30   35      4.15      0.00
    7   30   35     -2.86      0.00
    9   30   35     -4.52      0.00
   11   30   35     -0.62      0.00
   13   30   35      2.95      0.00
   15   30   35      4.84      0.00
   17   30   35      0.41      0.00
   19   30   35     -2.15      0.00
   21   30   35      0.53      0.00
    0   31   35      4.61      0.00
    2   31   35      6.63      0.00
    4   31   35    -10.10      0.00
    6   31   35      8.62      0.00
    8   31   35      0.97      0.00
   10   31   35     -5.41      0.00
   12   31   35      4.83      0.00
   14   31   35      6.15      0.00
   16   31   35     -7.35      0.00
   18   31   35      5.08      0.00
    1   32   35     -4.76      0.00
    3   32   35     -7.34      0.00
    5   32   35     -5.72      0.00
    7   32   35      1.23      0.00
    9   32   35     -4.89      0.00
   11   32   35     -2.24      0.00
   13   32   35    -12.64      0.00
   15   32   35    -10.22      0.00
   17   32   35     10.76      0.00
    0   33   35      3.10      0.00
    2   33   35      5.18      0.00
    4   33   35     -4.39      0.00
    6   33   35     -2.21      0.00
    8   33   35      1.12      0.00
   10   33   35      4.52      0.00
   12   33   35      6.58      0.00
   14   33   35     -3.37      0.00
   16   33   35     -7.17      0.00
    1   34   35     -1.89      0.00
    3   34   35      4.50      0.00
    5   34   35     -2.64      0.00
    7   34   35      3.51      0.00
    9   34   35     -0.47      0.00
   11   34   35     -3.40      0.00
   13   34   35      3.29      0.00
    0   35   35     14.06      0.00
    2   35   35     -7.41      0.00
    4   35   35     10.16      0.00
    6   35   35     -9.67      0.00
    8   35   35      4.31      0.00
   10   35   35    -14.26      0.00
   18   18   36      5.39      0.00
   17   19   36    -22.98      0.00
   19   19   36      8.92      0.00
   16   20   36     -9.95      0.00
   18   20   36      9.69      0.00
   20   20   36     -3.18      0.00
   13   21   36      7.01      0.00
   15   21   36     -4.61      0.00
   17   21   36     -3.50      0.00
   19   21   36     -7.23      0.00
   21   21   36     -6.98      0.00
   12   22   36     -9.92      0.00
   14   22   36     11.71      0.00
   16   22   36      5.12      0.00
   18   22   36      0.25      0.00
   20   22   36      4.68      0.00
   22   22   36    -12.02      0.00
   11   23   36     -4.07      0.00
   13   23   36    -23.16      0.00
   15   23   36     -5.35      0.00
   17   23   36      6.65      0.00
   19   23   36     -1.25      0.00
   21   23   36      4.07      0.00
   23   23   36      3.74      0.00
    8   24   36     31.26      0.00
   10   24   36    -15.23      0.00
   12   24   36      0.07      0.00
   14   24   36      9.14      0.00
   16   24   36     -1.82      0.00
   18   24   36     -0.40      0.00
   20   24   36      2.52      0.00
   22   24   36      0.72      0.00
   24   24   36     -8.64      0.00
    1   25   36      7.93      0.00
    3   25   36     -6.67      0.00
    5   25   36     -6.03      0.00
    7   25   36      4.16      0.00
    9   25   36     -6.78      0.00
   11   25   36     -6.41      0.00
   13   25   36     11.48      0.00
   15   25   36     -8.17      0.00
   17   25   36      2.52      0.00
   19   25   36     -0.45      0.00
   21   25   36     -2.37      0.00
   23   25   36      4.83      0.00
   25   25   36     -8.42      0.00
    0   26   36      3.22      0.00
    2   26   36      8.70      0.00
    4   26   36     -7.12      0.00
    6   26   36     10.27      0.00
    8   26   36      6.01      0.00
   10   26   36    -11.84      0.00
   12   26   36      6.13      0.00
   14   26   36     -4.45      0.00
   16   26   36      1.09      0.00
   18   26   36      4.22      0.00
   20   26   36     -4.72      0.00
   22   26   36      0.07      0.00
   24   26   36      3.04      0.00
    1   27   36    -14.11      0.00
    3   27   36      5.56      0.00
    5   27   36      2.16      0.00
    7   27   36    -11.06      0.00
    9   27   36     -3.63      0.00
   11   27   36      9.11      0.00
   13   27   36      2.50      0.00
   15   27   36     -3.65      0.00
   17   27   36      2.44      0.00
   19   27   36     -2.05      0.00
   21   27   36      4.42      0.00
   23   27   36      3.38      0.00
    0   28   36      6.69      0.00
    2   28   36     -4.19      0.00
    4   28   36      3.92      0.00
    6   28   36     -0.12      0.00
    8   28   36     -0.41      0.00
   10   28   36      5.04      0.00
   12   28   36     -7.15      0.00
   14   28   36      0.93      0.00
   16   28   36     -3.10      0.00
   18   28   36      0.77      0.00
   20   28   36      1.23      0.00
   22   28   36     -0.49      0.00
    1   29   36      6.79      0.00
    3   29   36      7.37      0.00
    5   29   36     -2.99      0.00
    7   29   36     -0.75      0.00
    9   29   36     -4.12      0.00
   11   29   36      2.36      0.00
   13   29   36     -9.98      0.00
   15   29   36      4.74      0.00
   17   29   36      4.11      0.00
   19   29   36     -3.83      0.00
   21   29   36      5.09      0.00
    0   30   36    -15.47      0.00
    2   30   36      8.75      0.00
    4   30   36     -4.74      0.00
    6   30   36     -1.28      0.00
    8   30   36      0.69      0.00
   10   30   36      8.22      0.00
   12   30   36    -18.19      0.00
   14   30   36     -2.92      0.00
   16   30   36     -2.65      0.00
   18   30   36      1.89      0.00
    1   31   36     -1.80      0.00
    3   31   36     -3.18      0.00
    5   31   36     -3.93      0.00
    7   31   36      1.86      0.00
    9   31   36     -2.43      0.00
   11   31   36     10.52      0.00
   13   31   36      2.06      0.00
   15   31   36      1.24      0.00
   17   31   36      4.51      0.00
    0   32   36     20.47      0.00
    2   32   36      5.37      0.00
    4   32   36     11.50      0.00
    6   32   36     -1.23      0.00
    8   32   36      3.06      0.00
   10   32   36     -2.64      0.00
   12   32   36     -0.83      0.00
   14   32   36     -2.58      0.00
   16   32   36      8.83      0.00
    1   33   36     -5.13      0.00
    3   33   36     -3.09      0.00
    5   33   36      3.39      0.00
    7   33   36     -3.18      0.00
    9   33   36      6.22      0.00
   11   33   36     -3.49      0.00
   13   33   36      5.55      0.00
    0   34   36      7.60      0.00
    2   34   36     -5.55      0.00
    4   34   36     10.31      0.00
    6   34   36     -4.73      0.00
    8   34   36      3.73      0.00
   10   34   36      0.71      0.00
    1   35   36      2.47      0.00
    3   35   36      4.46      0.00
    5   35   36      8.59      0.00
    7   35   36      2.58      0.00
   15   18   37    -15.46      0.00
   17   18   37     -1.41      0.00
   14   19   37      1.79      0.00
   16   19   37      6.69      0.00
   18   19   37     -1.61      0.00
   13   20   37     -1.79      0.00
   15   20   37      7.12      0.00
   17   20   37     -6.67      0.00
   19   20   37     -0.12      0.00
   10   21   37      8.33      0.00
   12   21   37     -2.14      0.00
   14   21   37     -0.87      0.00
   16   21   37     -2.36      0.00
   18   21   37      6.16      0.00
   20   21   37      2.62      0.00
    9   22   37      3.28      0.00
   11   22   37     -4.02      0.00
   13   22   37     -9.09      0.00
   15   22   37      9.02      0.00
   17   22   37     -1.23      0.00
   19   22   37     -2.38      0.00
   21   22   37      2.65      0.00
    4   23   37      0.55      0.00
    6   23   37    -13.49      0.00
    8   23   37    -12.37      0.00
   10   23   37     15.66      0.00
   12   23   37      1.07      0.00
   14   23   37      2.55      0.00
   16   23   37     10.34      0.00
   18   23   37     -0.94      0.00
   20   23   37     -7.58      0.00
   22   23   37      4.47      0.00
    1   24   37    -12.11      0.00
    3   24   37      6.60      0.00
    5   24   37     17.72      0.00
    7   24   37      9.60      0.00
    9   24   37     -9.87      0.00
   11   24   37     -4.43      0.00
   13   24   37      4.03      0.00
   15   24   37     -7.57      0.00
   17   24   37     -5.03      0.00
   19   24   37     -0.28      0.00
   21   24   37      3.13      0.00
   23   24   37     -2.45      0.00
    0   25   37      4.60      0.00
    2   25   37     -6.29      0.00
    4   25   37    -11.13      0.00
    6   25   37     -0.20      0.00
    8   25   37     -9.48      0.00
   10   25   37      7.83      0.00
   12   25   37      4.19      0.00
   14   25   37     -6.84      0.00
   16   25   37      2.70      0.00
   18   25   37     -0.04      0.00
   20   25   37      2.93      0.00
   22   25   37     -3.67      0.00
   24   25   37      0.12      0.00
    1   26   37      1.07      0.00
    3   26   37      0.44      0.00
    5   26   37      3.32      0.00
    7   26   37     -0.93      0.00
    9   26   37     -0.01      0.00
   11   26   37     -0.87      0.00
   13   26   37     -4.72      0.00
   15   26   37      9.07      0.00
   17   26   37      4.80      0.00
   19   26   37     -6.67      0.00
   21   26   37      2.79      0.00
   23   26   37     -4.84      0.00
    0   27   37      6.01      0.00
    2   27   37      6.93      0.00
    4   27   37      1.96      0.00
    6   27   37     -2.28      0.00
    8   27   37      3.28      0.00
   10   27   37      3.65      0.00
   12   27   37     -1.57      0.00
   14   27   37     -4.09      0.00
   16   27   37      2.68      0.00
   18   27   37     -6.92      0.00
   20   27   37      6.09      0.00
    1   28   37     -5.41      0.00
    3   28   37      3.93      0.00
    5   28   37      3.86      0.00
    7   28   37      0.35      0.00
    9   28   37      0.93      0.00
   11   28   37      1.69      0.00
   13   28   37      1.88      0.00
   15   28   37     -1.33      0.00
   17   28   37      6.62      0.00
   19   28   37     -1.54      0.00
    0   29   37     -4.59      0.00
    2   29   37      3.30      0.00
    4   29   37     -6.43      0.00
    6   29   37     -4.09      0.00
    8   29   37     10.34      0.00
   10   29   37     -7.09      0.00
   12   29   37      7.57      0.00
   14   29   37      4.39      0.00
   16   29   37     -4.40      0.00
   18   29   37     -4.67      0.00
    1   30   37     10.42      0.00
    3   30   37     -6.65      0.00
    5   30   37      8.02      0.00
    7   30   37      1.10      0.00
    9   30   37      4.31      0.00
   11   30   37      5.29      0.00
   13   30   37     -3.91      0.00
   15   30   37     11.65      0.00
   17   30   37     -2.91      0.00
    0   31   37      6.29      0.00
    2   31   37    -13.28      0.00
    4   31   37     11.44      0.00
    6   31   37      2.59      0.00
    8   31   37     -3.86      0.00
   10   31   37     -0.86      0.00
   12   31   37      5.19      0.00
   14   31   37     -3.37      0.00
    1   32   37     -0.02      0.00
    3   32   37     -5.54      0.00
    5   32   37     -0.72      0.00
    7   32   37     -5.25      0.00
    9   32   37     -1.28      0.00
   11   32   37     -5.31      0.00
   13   32   37     -4.93      0.00
    0   33   37      6.35      0.00
    2   33   37     -8.69      0.00
    4   33   37     11.27      0.00
    6   33   37     -6.17      0.00
    8   33   37      5.05      0.00
   10   33   37     -4.04      0.00
    1   34   37     -1.36      0.00
    3   34   37      1.94      0.00
    5   34   37    -12.05      0.00
    7   34   37     -2.41      0.00
   16   16   38     22.01      0.00
   15   17   38     10.83      0.00
   17   17   38     14.53      0.00
   12   18   38      4.85      0.00
   14   18   38     -9.11      0.00
   16   18   38     -0.89      0.00
   18   18   38     -8.36      0.00
   11   19   38    -10.52      0.00
   13   19   38      6.23      0.00
   15   19   38     -0.24      0.00
   17   19   38    -13.89      0.00
   19   19   38      5.82      0.00
   10   20   38    -10.97      0.00
   12   20   38     -0.17      0.00
   14   20   38      1.08      0.00
   16   20   38      5.39      0.00
   18   20   38      5.56      0.00
   20   20   38      2.21      0.00
    7   21   38     -3.70      0.00
    9   21   38     -0.56      0.00
   11   21   38     -5.14      0.00
   13   21   38      7.75      0.00
   15   21   38     -4.59      0.00
   17   21   38      3.89      0.00
   19   21   38      3.12      0.00
   21   21   38     -4.60      0.00
    0   22   38     -0.40      0.00
    2   22   38     13.08      0.00
    4   22   38      1.10      0.00
    6   22   38      2.36      0.00
    8   22   38      9.69      0.00
   10   22   38      5.66      0.00
   12   22   38     -7.76      0.00
   14   22   38     -3.82      0.00
   16   22   38      0.53      0.00
   18   22   38      0.23      0.00
   20   22   38      2.83      0.00
   22   22   38      4.38      0.00
    1   23   38     -9.79      0.00
    3   23   38    -13.18      0.00
    5   23   38    -11.29      0.00
    7   23   38    -10.75      0.00
    9   23   38      2.53      0.00
   11   23   38     -3.02      0.00
   13   23   38     -2.16      0.00
   15   23   38      4.88      0.00
   17   23   38     -8.48      0.00
   19   23   38     -1.04      0.00
   21   23   38     -1.55      0.00
   23   23   38     -1.87      0.00
    0   24   38     -2.49      0.00
    2   24   38      6.20      0.00
    4   24   38     -5.75      0.00
    6   24   38      8.78      0.00
    8   24   38     11.34      0.00
   10   24   38     -7.49      0.00
   12   24   38     10.07      0.00
   14   24   38      5.61      0.00
   16   24   38     -5.06      0.00
   18   24   38      9.65      0.00
   20   24   38     -3.15      0.00
   22   24   38      2.87      0.00
    1   25   38      6.23      0.00
    3   25   38      4.27      0.00
    5   25   38      2.48      0.00
    7   25   38     -3.30      0.00
    9   25   38     -9.33      0.00
   11   25   38      8.02      0.00
   13   25   38     -4.82      0.00
   15   25   38     -7.81      0.00
   17   25   38     -0.08      0.00
   19   25   38      8.25      0.00
   21   25   38      1.84      0.00
    0   26   38     -5.56      0.00
    2   26   38     -5.48      0.00
    4   26   38      4.65      0.00
    6   26   38     -2.35      0.00
    8   26   38      0.47      0.00
   10   26   38      8.78      0.00
   12   26   38     -8.28      0.00
   14   26   38      0.45      0.00
   16   26   38      3.47      0.00
   18   26   38     -4.48      0.00
   20   26   38     -0.16      0.00
    1   27   38     -3.12      0.00
    3   27   38     -6.82      0.00
    5   27   38     -1.52      0.00
    7   27   38     -3.85      0.00
    9   27   38      5.06      0.00
   11   27   38     -2.37      0.00
   13   27   38      5.08      0.00
   15   27   38      9.08      0.00
   17   27   38      5.25      0.00
   19   27   38     -5.67      0.00
    0   28   38     -0.49      0.00
    2   28   38     -0.45      0.00
    4   28   38     10.07      0.00
    6   28   38     -9.15      0.00
    8   28   38      5.41      0.00
   10   28   38      4.55      0.00
   12   28   38     -9.44      0.00
   14   28   38     -4.74      0.00
   16   28   38      4.50      0.00
   18   28   38     -5.05      0.00
    1   29   38      1.17      0.00
    3   29   38     -2.03      0.00
    5   29   38     -2.18      0.00
    7   29   38      4.10      0.00
    9   29   38     -1.26      0.00
   11   29   38     -3.77      0.00
   13   29   38      4.48      0.00
   15   29   38      1.29      0.00
   17   29   38     -3.87      0.00
    0   30   38    -11.99      0.00
    2   30   38      2.37      0.00
    4   30   38     -6.75      0.00
    6   30   38     -3.79      0.00
    8   30   38     -3.03      0.00
   10   30   38      1.38      0.00
   12   30   38     -2.61      0.00
   14   30   38      2.94      0.00
    1   31   38      4.95      0.00
    3   31   38      7.66      0.00
    5   31   38     -3.06      0.00
    7   31   38     -2.65      0.00
    9   31   38     -1.88      0.00
   11   31   38     -2.00      0.00
   13   31   38     -4.47      0.00
    0   32   38     -4.70      0.00
    2   32   38     -7.60      0.00
    4   32   38      1.94      0.00
    6   32   38     -2.85      0.00
    8   32   38      2.08      0.00
   10   32   38      0.58      0.00
    1   33   38     -6.05      0.00
    3   33   38      4.23      0.00
    5   33   38     -4.51      0.00
   14   15   39     -6.58      0.00
   13   16   39     -9.45      0.00
   15   16   39      9.54      0.00
   12   17   39     -8.28      0.00
   14   17   39     16.81      0.00
   16   17   39     -3.73      0.00
    9   18   39    -15.03      0.00
   11   18   39      3.17      0.00
   13   18   39      4.61      0.00
   15   18   39     -2.88      0.00
   17   18   39     -0.14      0.00
    6   19   39    -19.71      0.00
    8   19   39     -6.14      0.00
   10   19   39      6.27      0.00
   12   19   39    -15.14      0.00
   14   19   39      4.19      0.00
   16   19   39      0.33      0.00
   18   19   39      2.37      0.00
    1   20   39     19.34      0.00
    3   20   39    -22.69      0.00
    5   20   39     -3.47      0.00
    7   20   39      5.09      0.00
    9   20   39     -0.61      0.00
   11   20   39     13.64      0.00
   13   20   39     -0.63      0.00
   15   20   39     -0.35      0.00
   17   20   39      5.66      0.00
   19   20   39      1.37      0.00
    0   21   39     17.09      0.00
    2   21   39      8.53      0.00
    4   21   39      2.85      0.00
    6   21   39      1.38      0.00
    8   21   39      1.73      0.00
   10   21   39     -5.17      0.00
   12   21   39      6.44      0.00
   14   21   39     -5.04      0.00
   16   21   39     -1.12      0.00
   18   21   39      1.32      0.00
   20   21   39     -0.26      0.00
    1   22   39     -5.36      0.00
    3   22   39     -3.45      0.00
    5   22   39     -3.51      0.00
    7   22   39      4.43      0.00
    9   22   39     -2.57      0.00
   11   22   39      0.28      0.00
   13   22   39      7.94      0.00
   15   22   39     -1.00      0.00
   17   22   39      6.00      0.00
   19   22   39     -4.39      0.00
   21   22   39     -0.63      0.00
    0   23   39     -4.99      0.00
    2   23   39      7.32      0.00
    4   23   39     10.52      0.00
    6   23   39     14.58      0.00
    8   23   39      4.05      0.00
   10   23   39     -1.51      0.00
   12   23   39      1.43      0.00
   14   23   39     -3.60      0.00
   16   23   39     -2.83      0.00
   18   23   39     -5.83      0.00
   20   23   39      2.75      0.00
   22   23   39     10.90      0.00
    1   24   39     -1.08      0.00
    3   24   39      1.62      0.00
    5   24   39     -1.97      0.00
    7   24   39     -4.46      0.00
    9   24   39      1.91      0.00
   11   24   39     -4.84      0.00
   13   24   39     -1.99      0.00
   15   24   39     -0.76      0.00
   17   24   39      5.98      0.00
   19   24   39      1.26      0.00
   21   24   39     -5.49      0.00
    0   25   39     -4.98      0.00
    2   25   39      4.45      0.00
    4   25   39      2.44      0.00
    6   25   39     -4.72      0.00
    8   25   39     -9.58      0.00
   10   25   39      2.14      0.00
   12   25   39      4.21      0.00
   14   25   39     -5.32      0.00
   16   25   39     -2.33      0.00
   18   25   39      3.67      0.00
   20   25   39     -2.33      0.00
    1   26   39      4.24      0.00
    3   26   39     -2.50      0.00
    5   26   39     -4.82      0.00
    7   26   39     -1.79      0.00
    9   26   39      0.47      0.00
   11   26   39      0.71      0.00
   13   26   39     -6.92      0.00
   15   26   39      0.92      0.00
   17   26   39     -3.92      0.00
   19   26   39     -3.84      0.00
    0   27   39      1.98      0.00
    2   27   39     -0.46      0.00
    4   27   39      0.71      0.00
    6   27   39     -0.44      0.00
    8   27   39      4.80      0.00
   10   27   39     -0.10      0.00
   12   27   39     -4.38      0.00
   14   27   39      1.30      0.00
   16   27   39     -6.31      0.00
   18   27   39      2.62      0.00
    1   28   39      0.91      0.00
    3   28   39      0.48      0.00
    5   28   39      2.01      0.00
    7   28   39      0.98      0.00
    9   28   39     -4.24      0.00
   11   28   39      3.80      0.00
   13   28   39      5.95      0.00
   15   28   39     -0.33      0.00
    0   29   39     -0.85      0.00
    2   29   39     -4.08      0.00
    4   29   39      6.90      0.00
    6   29   39      3.14      0.00
    8   29   39     -4.18      0.00
   10   29   39    -10.40      0.00
   12   29   39      3.74      0.00
   14   29   39     -0.31      0.00
    1   30   39      8.87      0.00
    3   30   39      5.18      0.00
    5   30   39     -1.32      0.00
    7   30   39      8.11      0.00
    9   30   39     -1.12      0.00
   11   30   39      2.11      0.00
    0   31   39     -8.71      0.00
    2   31   39     -6.40      0.00
    4   31   39     -5.73      0.00
    6   31   39      6.17      0.00
    8   31   39     -7.77      0.00
    1   32   39      5.06      0.00
    3   32   39     -1.37      0.00
    5   32   39     -0.40      0.00
   13   13   40    -15.39      0.00
   12   14   40      9.80      0.00
   14   14   40    -15.82      0.00
   11   15   40     -4.73      0.00
   13   15   40     10.91      0.00
   15   15   40      0.18      0.00
    8   16   40    -12.12      0.00
   10   16   40     -4.72      0.00
   12   16   40     -0.88      0.00
   14   16   40      1.33      0.00
   16   16   40     -6.22      0.00
    5   17   40     -0.99      0.00
    7   17   40     -6.46      0.00
    9   17   40     13.56      0.00
   11   17   40      3.57      0.00
   13   17   40     -6.65      0.00
   15   17   40      7.98      0.00
   17   17   40     -5.44      0.00
    0   18   40     -1.55      0.00
    2   18   40      9.21      0.00
    4   18   40     -2.79      0.00
    6   18   40     13.93      0.00
    8   18   40     -9.88      0.00
   10   18   40      0.65      0.00
   12   18   40     -0.05      0.00
   14   18   40      3.76      0.00
   16   18   40    -10.53      0.00
   18   18   40     15.13      0.00
    1   19   40      4.95      0.00
    3   19   40      9.14      0.00
    5   19   40     -6.76      0.00
    7   19   40     -6.27      0.00
    9   19   40      3.02      0.00
   11   19   40      6.67      0.00
   13   19   40      0.96      0.00
   15   19   40      1.86      0.00
   17   19   40      6.06      0.00
   19   19   40     -0.86      0.00
    0   20   40     -3.86      0.00
    2   20   40    -27.27      0.00
    4   20   40     -0.44      0.00
    6   20   40     -3.34      0.00
    8   20   40      1.04      0.00
   10   20   40     -7.64      0.00
   12   20   40     -8.82      0.00
   14   20   40     -0.17      0.00
   16   20   40     -3.15      0.00
   18   20   40     -7.43      0.00
   20   20   40     -8.53      0.00
    1   21   40      7.49      0.00
    3   21   40      3.45      0.00
    5   21   40     13.56      0.00
    7   21   40      9.43      0.00
    9   21   40     10.91      0.00
   11   21   40      6.49      0.00
   13   21   40     -0.90      0.00
   15   21   40      5.66      0.00
   17   21   40     -0.45      0.00
   19   21   40     -0.87      0.00
   21   21   40      3.58      0.00
    0   22   40      2.54      0.00
    2   22   40     -1.80      0.00
    4   22   40     -2.76      0.00
    6   22   40     -7.83      0.00
    8   22   40     -7.16      0.00
   10   22   40     -8.18      0.00
   12   22   40     -0.01      0.00
   14   22   40     -0.69      0.00
   16   22   40     -2.60      0.00
   18   22   40     -3.01      0.00
   20   22   40      2.13      0.00
   22   22   40     -7.53      0.00
    1   23   40      6.75      0.00
    3   23   40      2.65      0.00
    5   23   40      2.68      0.00
    7   23   40     -4.17      0.00
    9   23   40      4.05      0.00
   11   23   40     -1.08      0.00
   13   23   40      2.71      0.00
   15   23   40     -3.48      0.00
   17   23   40      0.37      0.00
   19   23   40     -0.51      0.00
   21   23   40      1.56      0.00
    0   24   40      4.52      0.00
    2   24   40     -5.74      0.00
    4   24   40      1.75      0.00
    6   24   40     -2.25      0.00
    8   24   40     -2.78      0.00
   10   24   40      2.40      0.00
   12   24   40      1.19      0.00
   14   24   40     -3.24      0.00
   16   24   40      4.90      0.00
   18   24   40      3.57      0.00
   20   24   40      2.25      0.00
    1   25   40     -4.96      0.00
    3   25   40     -3.26      0.00
    5   25   40      3.40      0.00
    7   25   40      2.56      0.00
    9   25   40     -3.56      0.00
   11   25   40      3.29      0.00
   13   25   40    -12.70      0.00
   15   25   40      1.63      0.00
   17   25   40      3.04      0.00
    0   26   40     -0.26      0.00
    2   26   40      1.98      0.00
    4   26   40      3.59      0.00
    6   26   40     -0.29      0.00
    8   26   40     -2.02      0.00
   10   26   40      5.14      0.00
   12   26   40      2.40      0.00
   14   26   40     11.84      0.00
   16   26   40      4.69      0.00
    1   27   40      1.37      0.00
    3   27   40      1.91      0.00
    5   27   40      6.10      0.00
    7   27   40      1.20      0.00
    9   27   40      1.77      0.00
   11   27   40     -6.78      0.00
   13   27   40     -4.34      0.00
   15   27   40     -0.50      0.00
    0   28   40     -0.47      0.00
    2   28   40      6.27      0.00
    4   28   40     -2.49      0.00
    6   28   40     -7.66      0.00
    8   28   40      1.88      0.00
   10   28   40     -1.87      0.00
   12   28   40      9.80      0.00
   14   28   40     -1.58      0.00
    1   29   40     -2.08      0.00
    3   29   40     -1.98      0.00
    5   29   40     -2.76      0.00
    7   29   40      0.04      0.00
    9   29   40      1.59      0.00
   11   29   40     -0.87      0.00
    0   30   40      8.31      0.00
    2   30   40     -1.72      0.00
    4   30   40      0.88      0.00
    6   30   40     -6.34      0.00
    8   30   40      3.95      0.00
    1   31   40     -3.43      0.00
    3   31   40     -2.33      0.00
   11   12   41     -6.80      0.00
    8   13   41     11.20      0.00
   10   13   41     -5.39      0.00
   12   13   41     -9.08      0.00
    7   14   41      5.83      0.00
    9   14   41      4.69      0.00
   11   14   41      6.53      0.00
   13   14   41      0.29      0.00
    2   15   41     -0.41      0.00
    4   15   41     -4.21      0.00
    6   15   41     10.65      0.00
    8   15   41      3.48      0.00
   10   15   41     -0.58      0.00
   12   15   41      0.88      0.00
   14   15   41     -5.78      0.00
    1   16   41      5.97      0.00
    3   16   41      4.76      0.00
    5   16   41      5.99      0.00
    7   16   41      6.01      0.00
    9   16   41    -10.82      0.00
   11   16   41    -10.41      0.00
   13   16   41     10.82      0.00
   15   16   41      4.50      0.00
    0   17   41     -9.14      0.00
    2   17   41     10.83      0.00
    4   17   41     13.63      0.00
    6   17   41     -9.46      0.00
    8   17   41     -0.55      0.00
   10   17   41     12.75      0.00
   12   17   41      4.17      0.00
   14   17   41      0.23      0.00
   16   17   41     -1.40      0.00
    1   18   41     -5.10      0.00
    3   18   41     -2.62      0.00
    5   18   41     -8.25      0.00
    7   18   41      7.88      0.00
    9   18   41    -12.47      0.00
   11   18   41     -4.26      0.00
   13   18   41      1.12      0.00
   15   18   41    -10.34      0.00
   17   18   41      1.70      0.00
    0   19   41     -2.04      0.00
    2   19   41      5.10      0.00
    4   19   41     -1.87      0.00
    6   19   41     -7.15      0.00
    8   19   41     10.90      0.00
   10   19   41      2.85      0.00
   12   19   41      8.74      0.00
   14   19   41     -9.35      0.00
   16   19   41     -0.30      0.00
   18   19   41     -1.51      0.00
    1   20   41      9.82      0.00
    3   20   41     -3.89      0.00
    5   20   41     12.09      0.00
    7   20   41     -7.41      0.00
    9   20   41      5.04      0.00
   11   20   41     -1.66      0.00
   13   20   41      3.78      0.00
   15   20   41      5.58      0.00
   17   20   41      4.87      0.00
   19   20   41      0.66      0.00
    0   21   41      2.37      0.00
    2   21   41     -6.98      0.00
    4   21   41     -1.51      0.00
    6   21   41      2.91      0.00
    8   21   41     -5.02      0.00
   10   21   41     -8.19      0.00
   12   21   41      1.51      0.00
   14   21   41     -5.32      0.00
   16   21   41      8.67      0.00
   18   21   41     -1.88      0.00
   20   21   41     -6.25      0.00
    1   22   41     -4.97      0.00
    3   22   41      9.06      0.00
    5   22   41     -4.44      0.00
    7   22   41      4.27      0.00
    9   22   41      3.26      0.00
   11   22   41      4.16      0.00
   13   22   41      4.30      0.00
   15   22   41     -3.04      0.00
   17   22   41     -1.13      0.00
   19   22   41      2.83      0.00
    0   23   41    -10.20      0.00
    2   23   41      6.15      0.00
    4   23   41      4.49      0.00
    6   23   41     -1.34      0.00
    8   23   41     -2.20      0.00
   10   23   41      0.63      0.00
   12   23   41      0.46      0.00
   14   23   41      6.17      0.00
   16   23   41     -4.43      0.00
   18   23   41     -3.25      0.00
    1   24   41     -0.72      0.00
    3   24   41     -4.07      0.00
    5   24   41     -5.23      0.00
    7   24   41     -9.18      0.00
    9   24   41      3.77      0.00
   11   24   41      5.93      0.00
   13   24   41     -6.13      0.00
   15   24   41      0.51      0.00
   17   24   41      1.63      0.00
    0   25   41      5.07      0.00
    2   25   41     -3.43      0.00
    4   25   41      5.92      0.00
    6   25   41      5.13      0.00
    8   25   41     12.50      0.00
   10   25   41     -4.44      0.00
   12   25   41     -3.83      0.00
   14   25   41      1.66      0.00
   16   25   41      2.60      0.00
    1   26   41      3.63      0.00
    3   26   41     -2.42      0.00
    5   26   41     -1.45      0.00
    7   26   41      0.74      0.00
    9   26   41     -1.82      0.00
   11   26   41      0.17      0.00
   13   26   41      6.69      0.00
    0   27   41      1.38      0.00
    2   27   41     -5.03      0.00
    4   27   41     -5.49      0.00
    6   27   41     -2.03      0.00
    8   27   41     -2.57      0.00
   10   27   41     -8.33      0.00
   12   27   41      1.69      0.00
    1   28   41     -1.67      0.00
    3   28   41     -0.72      0.00
    5   28   41      2.19      0.00
    7   28   41      0.07      0.00
    9   28   41      6.24      0.00
    0   29   41     -1.41      0.00
    2   29   41     -2.19      0.00
    4   29   41      6.31      0.00
    6   29   41      3.51      0.00
    9    9   42     30.53      0.00
    8   10   42    -23.82      0.00
   10   10   42     -1.15      0.00
    7   11   42     14.19      0.00
    9   11   42      7.81      0.00
   11   11   42     -9.41      0.00
    2   12   42     -9.48      0.00
    4   12   42      2.80      0.00
    6   12   42     -3.94      0.00
    8   12   42      6.34      0.00
   10   12   42     -8.20      0.00
   12   12   42     13.56      0.00
    1   13   42    -18.83      0.00
    3   13   42     -9.19      0.00
    5   13   42     -9.70      0.00
    7   13   42     -2.09      0.00
    9   13   42     -4.16      0.00
   11   13   42    -12.26      0.00
   13   13   42     -5.34      0.00
    0   14   42     17.17      0.00
    2   14   42     23.36      0.00
    4   14   42     -1.29      0.00
    6   14   42     23.04      0.00
    8   14   42    -17.03      0.00
   10   14   42      3.79      0.00
   12   14   42      4.16      0.00
   14   14   42      3.47      0.00
    1   15   42     -8.28      0.00
    3   15   42     -4.32      0.00
    5   15   42     -9.98      0.00
    7   15   42      5.68      0.00
    9   15   42    -11.30      0.00
   11   15   42      5.60      0.00
   13   15   42      0.00      0.00
   15   15   42     -3.10      0.00
    0   16   42     21.34      0.00
    2   16   42    -11.83      0.00
    4   16   42     -1.52      0.00
    6   16   42     -1.73      0.00
    8   16   42     -5.85      0.00
   10   16   42      3.57      0.00
   12   16   42     -8.97      0.00
   14   16   42      2.67      0.00
   16   16   42     -4.03      0.00
    1   17   42     -8.52      0.00
    3   17   42      6.63      0.00
    5   17   42      5.33      0.00
    7   17   42     -7.73      0.00
    9   17   42     -0.79      0.00
   11   17   42      1.36      0.00
   13   17   42     -6.10      0.00
   15   17   42      5.23      0.00
   17   17   42     -4.17      0.00
    0   18   42      4.76      0.00
    2   18   42      0.25      0.00
    4   18   42    -16.59      0.00
    6   18   42     -6.04      0.00
    8   18   42      5.25      0.00
   10   18   42     -7.19      0.00
   12   18   42     -0.09      0.00
   14   18   42      1.32      0.00
   16   18   42     -1.12      0.00
   18   18   42     -1.67      0.00
    1   19   42     -3.42      0.00
    3   19   42     -3.87      0.00
    5   19   42      4.23      0.00
    7   19   42     -1.19      0.00
    9   19   42     -8.80      0.00
   11   19   42     -1.51      0.00
   13   19   42      4.86      0.00
   15   19   42     -7.51      0.00
   17   19   42      6.10      0.00
   19   19   42      1.46      0.00
    0   20   42      2.41      0.00
    2   20   42     -5.37      0.00
    4   20   42      1.26      0.00
    6   20   42      2.95      0.00
    8   20   42     -2.25      0.00
   10   20   42      1.08      0.00
   12   20   42     -2.26      0.00
   14   20   42     -3.36      0.00
   16   20   42      2.23      0.00
   18   20   42     -5.78      0.00
   20   20   42      8.21      0.00
    1   21   42      5.16      0.00
    3   21   42      2.51      0.00
    5   21   42      2.44      0.00
    7   21   42     -8.44      0.00
    9   21   42      2.71      0.00
   11   21   42      3.81      0.00
   13   21   42     -2.24      0.00
   15   21   42      8.75      0.00
   17   21   42     -0.33      0.00
   19   21   42     -4.25      0.00
    0   22   42    -15.35      0.00
    2   22   42      6.69      0.00
    4   22   42    -14.44      0.00
    6   22   42      0.70      0.00
    8   22   42     -1.11      0.00
   10   22   42     -3.42      0.00
   12   22   42     -1.98      0.00
   14   22   42      1.09      0.00
   16   22   42     -6.18      0.00
   18   22   42      0.51      0.00
    1   23   42      3.34      0.00
    3   23   42      3.24      0.00
    5   23   42      2.77      0.00
    7   23   42      8.16      0.00
    9   23   42     -2.17      0.00
   11   23   42      4.41      0.00
   13   23   42      1.99      0.00
   15   23   42    -10.33      0.00
    0   24   42      2.19      0.00
    2   24   42     -6.58      0.00
    4   24   42     -2.52      0.00
    6   24   42     -1.82      0.00
    8   24   42     -3.29      0.00
   10   24   42      3.68      0.00
   12   24   42     -4.49      0.00
   14   24   42      0.16      0.00
    1   25   42      5.46      0.00
    3   25   42      0.71      0.00
    5   25   42     -2.25      0.00
    7   25   42      3.07      0.00
    9   25   42     -2.59      0.00
   11   25   42     -0.88      0.00
   13   25   42      1.34      0.00
    0   26   42      1.25      0.00
    2   26   42     -5.00      0.00
    4   26   42      4.98      0.00
    6   26   42     -5.13      0.00
    8   26   42      0.92      0.00
   10   26   42     -3.53      0.00
    1   27   42     -5.26      0.00
    3   27   42      3.43      0.00
    5   27   42     -3.45      0.00
    7   27   42     -1.97      0.00
    9   27   42      3.79      0.00
    0   28   42      1.14      0.00
    2   28   42      5.21      0.00
    4   28   42      0.34      0.00
    2    7   43     -3.98      0.00
    4    7   43      8.11      0.00
    6    7   43     -9.57      0.00
    3    8   43     23.58      0.00
    5    8   43     -8.55      0.00
    7    8   43      3.61      0.00
    0    9   43      3.99      0.00
    2    9   43    -15.40      0.00
    4    9   43      0.57      0.00
    6    9   43     -0.42      0.00
    8    9   43      1.11      0.00
    1   10   43     -8.37      0.00
    3   10   43     -8.28      0.00
    5   10   43     -3.06      0.00
    7   10   43     -6.73      0.00
    9   10   43     -1.15      0.00
    0   11   43     16.85      0.00
    2   11   43     -6.52      0.00
    4   11   43     12.09      0.00
    6   11   43     -6.13      0.00
    8   11   43      3.63      0.00
   10   11   43     11.47      0.00
    1   12   43     -7.12      0.00
    3   12   43     -5.99      0.00
    5   12   43      0.53      0.00
    7   12   43     -3.53      0.00
    9   12   43    -14.24      0.00
   11   12   43     -8.84      0.00
    0   13   43      8.01      0.00
    2   13   43      3.01      0.00
    4   13   43     -5.07      0.00
    6   13   43     -3.43      0.00
    8   13   43      7.46      0.00
   10   13   43      3.64      0.00
   12   13   43      7.35      0.00
    1   14   43     -3.90      0.00
    3   14   43     -3.89      0.00
    5   14   43      6.79      0.00
    7   14   43     -5.30      0.00
    9   14   43     -3.96      0.00
   11   14   43     -3.35      0.00
   13   14   43     -1.83      0.00
    0   15   43     -7.47      0.00
    2   15   43      0.04      0.00
    4   15   43      2.09      0.00
    6   15   43      1.85      0.00
    8   15   43     -6.23      0.00
   10   15   43      1.72      0.00
   12   15   43     -2.38      0.00
   14   15   43      1.64      0.00
    1   16   43      0.13      0.00
    3   16   43     -5.92      0.00
    5   16   43     -3.65      0.00
    7   16   43     -2.98      0.00
    9   16   43     -0.16      0.00
   11   16   43      9.73      0.00
   13   16   43      0.68      0.00
   15   16   43     -4.43      0.00
    0   17   43     -5.59      0.00
    2   17   43      0.83      0.00
    4   17   43      2.98      0.00
    6   17   43    -10.50      0.00
    8   17   43     -0.41      0.00
   10   17   43      4.15      0.00
   12   17   43     -8.49      0.00
   14   17   43     -6.25      0.00
   16   17   43     -2.28      0.00
    1   18   43     -3.55      0.00
    3   18   43      0.13      0.00
    5   18   43      1.32      0.00
    7   18   43      8.40      0.00
    9   18   43     -6.15      0.00
   11   18   43     -3.53      0.00
   13   18   43     -3.59      0.00
   15   18   43      4.09      0.00
   17   18   43      4.52      0.00
    0   19   43     12.73      0.00
    2   19   43      2.44      0.00
    4   19   43      1.34      0.00
    6   19   43      1.12      0.00
    8   19   43      5.66      0.00
   10   19   43     -2.79      0.00
   12   19   43      5.60      0.00
   14   19   43      3.67      0.00
   16   19   43      2.94      0.00
   18   19   43     -0.74      0.00
    1   20   43    -12.80      0.00
    3   20   43     -2.43      0.00
    5   20   43      4.62      0.00
    7   20   43    -11.19      0.00
    9   20   43      3.72      0.00
   11   20   43     -7.63      0.00
   13   20   43     -0.68      0.00
   15   20   43     -1.58      0.00
   17   20   43     -7.93      0.00
    0   21   43     -1.61      0.00
    2   21   43     -0.98      0.00
    4   21   43     -3.34      0.00
    6   21   43     -1.49      0.00
    8   21   43     -5.16      0.00
   10   21   43     16.02      0.00
   12   21   43      3.43      0.00
   14   21   43      0.59      0.00
   16   21   43     -3.58      0.00
    1   22   43      7.02      0.00
    3   22   43     10.87      0.00
    5   22   43     -0.33      0.00
    7   22   43      9.89      0.00
    9   22   43     -0.65      0.00
   11   22   43     -0.74      0.00
   13   22   43     -4.44      0.00
   15   22   43      0.91      0.00
    0   23   43     -8.67      0.00
    2   23   43     -4.94      0.00
    4   23   43     -6.55      0.00
    6   23   43     -5.46      0.00
    8   23   43     -6.02      0.00
   10   23   43     -0.27      0.00
   12   23   43     -6.11      0.00
   14   23   43      4.86      0.00
    1   24   43     -2.41      0.00
    3   24   43     -1.03      0.00
    5   24   43     11.63      0.00
    7   24   43      3.82      0.00
    9   24   43     -8.52      0.00
   11   24   43      0.93      0.00
    0   25   43     13.71      0.00
    2   25   43     -1.71      0.00
    4   25   43      1.96      0.00
    6   25   43     -6.24      0.00
    8   25   43      5.11      0.00
   10   25   43     -0.38      0.00
    1   26   43     -6.28      0.00
    3   26   43      0.78      0.00
    5   26   43     -3.31      0.00
    7   26   43      0.41      0.00
    0   27   43     -7.60      0.00
    0    0   44     28.31      0.00
    1    1   44      5.05      0.00
    0    2   44    -24.52      0.00
    2    2   44     -7.95      0.00
    1    3   44      2.26      0.00
    3    3   44     18.87      0.00
    0    4   44     -6.09      0.00
    2    4   44     -6.44      0.00
    4    4   44      3.00      0.00
    1    5   44      2.57      0.00
    3    5   44    -17.21      0.00
    5    5   44      8.15      0.00
    0    6   44      6.37      0.00
    2    6   44     -6.85      0.00
    4    6   44     -1.99      0.00
    6    6   44     14.56      0.00
    1    7   44     -6.62      0.00
    3    7   44      0.11      0.00
    5    7   44     -6.43      0.00
    7    7   44     -5.39      0.00
    0    8   44     13.31      0.00
    2    8   44     11.25      0.00
    4    8   44     12.31      0.00
    6    8   44      0.06      0.00
    8    8   44     18.79      0.00
    1    9   44    -11.40      0.00
    3    9   44     12.83      0.00
    5    9   44    -14.36      0.00
    7    9   44      0.01      0.00
    9    9   44      8.82      0.00
    0   10   44     10.72      0.00
    2   10   44     -8.53      0.00
    4   10   44     -1.00      0.00
    6   10   44     -5.44      0.00
    8   10   44    -17.61      0.00
   10   10   44      8.23      0.00
    1   11   44     -4.00      0.00
    3   11   44      2.08      0.00
    5   11   44      6.73      0.00
    7   11   44      8.89      0.00
    9   11   44     -3.69      0.00
   11   11   44      1.21      0.00
    0   12   44     22.71      0.00
    2   12   44     -1.56      0.00
    4   12   44     -0.64      0.00
    6   12   44     -7.22      0.00
    8   12   44      5.13      0.00
   10   12   44    -15.77      0.00
   12   12   44      5.07      0.00
    1   13   44      3.40      0.00
    3   13   44     -0.02      0.00
    5   13   44      7.09      0.00
    7   13   44     -4.61      0.00
    9   13   44      2.66      0.00
   11   13   44     -1.61      0.00
   13   13   44      6.09      0.00
    0   14   44    -11.80      0.00
    2   14   44      2.56      0.00
    4   14   44    -16.22      0.00
    6   14   44      5.19      0.00
    8   14   44      8.50      0.00
   10   14   44     -3.01      0.00
   12   14   44      1.95      0.00
   14   14   44     -4.24      0.00
    1   15   44      2.71      0.00
    3   15   44      4.46      0.00
    5   15   44      8.12      0.00
    7   15   44      1.75      0.00
    9   15   44     -0.99      0.00
   11   15   44      6.41      0.00
   13   15   44    -10.39      0.00
   15   15   44      2.80      0.00
    0   16   44     13.55      0.00
    2   16   44      4.70      0.00
    4   16   44      8.28      0.00
    6   16   44     -3.87      0.00
    8   16   44      4.29      0.00
   10   16   44     -5.94      0.00
   12   16   44      2.18      0.00
   14   16   44     -0.49      0.00
   16   16   44      5.03      0.00
    1   17   44     -2.46      0.00
    3   17   44      0.43      0.00
    5   17   44     -4.49      0.00
    7   17   44     -3.23      0.00
    9   17   44      4.63      0.00
   11   17   44     -3.36      0.00
   13   17   44     -1.69      0.00
   15   17   44      0.98      0.00
   17   17   44     -0.78      0.00
    0   18   44     -5.07      0.00
    2   18   44     -7.33      0.00
    4   18   44     -2.35      0.00
    6   18   44      0.79      0.00
    8   18   44      9.73      0.00
   10   18   44     -6.07      0.00
   12   18   44      4.05      0.00
   14   18   44     -3.54      0.00
   16   18   44      6.56      0.00
    1   19   44    -10.23      0.00
    3   19   44     -3.07      0.00
    5   19   44     -0.07      0.00
    7   19   44      5.30      0.00
    9   19   44     -7.25      0.00
   11   19   44     -5.19      0.00
   13   19   44      4.83      0.00
   15   19   44     -7.89      0.00
    0   20   44     10.57      0.00
    2   20   44      3.66      0.00
    4   20   44      1.47      0.00
    6   20   44     -1.73      0.00
    8   20   44     -5.34      0.00
   10   20   44      3.32      0.00
   12   20   44      2.69      0.00
   14   20   44      1.12      0.00
    1   21   44      0.29      0.00
    3   21   44     -4.48      0.00
    5   21   44     -1.97      0.00
    7   21   44      1.43      0.00
    9   21   44     -2.69      0.00
   11   21   44     -3.48      0.00
   13   21   44     -1.93      0.00
    0   22   44      2.91      0.00
    2   22   44      7.35      0.00
    4   22   44      2.50      0.00
    6   22   44     -0.18      0.00
    8   22   44      8.80      0.00
   10   22   44     -3.20      0.00
   12   22   44     -1.22      0.00
    1   23   44     -5.00      0.00
    3   23   44    -10.43      0.00
    5   23   44     -7.56      0.00
    7   23   44      0.85      0.00
    9   23   44     -6.75      0.00
    0   24   44     -3.34      0.00
    2   24   44     -5.00      0.00
    4   24   44      7.96      0.00
    6   24   44      2.93      0.00
    8   24   44     -1.33      0.00
    1   25   44     -4.14      0.00
    3   25   44      2.14      0.00
    0    0    0      0.00      0.00
# SQUEEZE RESULTS (Version =  70722)
# Note: Data are Listed for all Voids in the P1 Unit Cell
# i.e. Centre of Gravity, Solvent Accessible Volume,
# Recovered number of Electrons in the Void and
# Details about the Squeezed Material
loop_
  _platon_squeeze_void_nr
  _platon_squeeze_void_average_x
  _platon_squeeze_void_average_y
  _platon_squeeze_void_average_z
  _platon_squeeze_void_volume
  _platon_squeeze_void_count_electrons
  _platon_squeeze_void_content
   1 -0.004 -0.009 -0.005     46155     17125 ' '
# Missing Reflections Below sin(th)/lambda = 0.25
loop_
  _platon_missing_refln_index_h
  _platon_missing_refln_index_k
  _platon_missing_refln_index_l
  _platon_missing_refln_theta
    0    2    6     3.855
    4    5    7     5.789
_platon_squeeze_void_probe_radius                  1.20
_platon_squeeze_details
)
TITL extra_map_SAC1_1_wFc_a.res in Im-3m
CELL   38.8730   38.8730   38.8730     90.00     90.00     90.00
SPGR Im-3m
# Solvent Accessible Volume =     46097
# Electrons Found in S.A.V. =     16929
# Note: Atoms in Void are Labelled as Cxxx and Qxxx for all Others
C101 0.273 1.000 0.000 !       1.48 eA-3
C102 0.250 1.000 0.000 !       1.34 eA-3
C103 0.773 1.000 0.000 !       1.32 eA-3
C104 0.500 0.485 0.498 !       1.03 eA-3
C105 0.760 0.761 0.392 !       0.97 eA-3
C106 0.747 0.754 0.091 !       0.95 eA-3
C107 1.000 0.609-0.002 !       0.94 eA-3
C108 0.164 0.164 0.165 !       0.90 eA-3
C109 0.298 0.814 0.451 !       0.87 eA-3
Q110 0.180 0.180 0.181 !       0.85 eA-3
C111 0.302 0.219-0.003 !       0.84 eA-3
C112 0.560 0.039 0.000 !       0.83 eA-3
Q113 0.795 0.794 0.115 !       0.83 eA-3
Q114 0.886 0.205 0.205 !       0.83 eA-3
C115 0.500 0.500 0.039 !       0.82 eA-3
C116 0.209 0.148 0.003 !       0.81 eA-3
C117 0.439 0.439 0.439 !       0.80 eA-3
C118 0.806 0.952 0.196 !       0.80 eA-3
C119 0.423 0.943 0.441 !       0.80 eA-3
Q120 0.433 0.328-0.003 !       0.80 eA-3
C121 0.198 1.000 0.000 !       0.79 eA-3
C122 0.677 0.323 0.460 !       0.79 eA-3
C123 0.177 0.823 0.960 !       0.79 eA-3
C124 0.548 0.053 0.066 !       0.79 eA-3
C125 1.000 0.752 0.054 !       0.78 eA-3
C126 0.007 0.789 0.280 !       0.77 eA-3
C127 0.507 0.679 0.236 !       0.76 eA-3
C128 0.645 0.641 0.062 !       0.76 eA-3
C129 0.500 0.504 0.086 !       0.75 eA-3
C130 0.091 0.364 0.094 !       0.75 eA-3
C131 0.680 0.883 0.117 !       0.75 eA-3
C132 0.870 0.430 0.489 !       0.75 eA-3
C133 0.589 1.001 0.031 !       0.75 eA-3
C134 0.264 0.516 0.225 !       0.74 eA-3
C135 0.334 0.555 0.686 !       0.74 eA-3
C136 0.100 0.827 0.103 !       0.73 eA-3
C137 0.015 0.156 0.197 !       0.73 eA-3
C138 0.134 0.133 0.001 !       0.73 eA-3
C139 0.565 0.594 0.006 !       0.72 eA-3
C140 0.096 0.572 0.090 !       0.72 eA-3
Q141 0.261 0.892 0.150 !       0.72 eA-3
C142 0.905 0.501 0.156 !       0.72 eA-3
Q143 0.844 0.075 0.417 !       0.72 eA-3
C144 0.141 0.092 0.485 !       0.71 eA-3
Q145 0.036 0.864 0.534 !       0.71 eA-3
Q146 0.536 0.364 0.034 !       0.71 eA-3
C147 0.888 0.810 0.108 !       0.71 eA-3
Q148 0.138 0.464 0.964 !       0.71 eA-3
C149 0.500 0.601 0.071 !       0.71 eA-3
C150 0.954 0.539 0.122 !       0.70 eA-3
C151 0.385 0.548 0.453 !       0.70 eA-3
C152 0.444 0.710 0.444 !       0.70 eA-3
C153 0.500 0.854 0.163 !       0.70 eA-3
C154 0.540 0.908 0.115 !       0.70 eA-3
C155 0.387 0.522 0.248 !       0.70 eA-3
C156 0.395 0.483 0.157 !       0.70 eA-3
C157 0.461 0.188 0.188 !       0.70 eA-3
C158 0.663 0.444 0.349 !       0.69 eA-3
C159 0.901 0.102-0.003 !       0.69 eA-3
C160 0.758 1.000 0.031 !       0.69 eA-3
C161 0.021 0.068 0.021 !       0.69 eA-3
C162 0.364 1.001 0.320 !       0.68 eA-3
Q163 0.124 0.167 0.725 !       0.68 eA-3
Q164 0.624 0.667 0.225 !       0.68 eA-3
C165 0.323 0.312 0.085 !       0.68 eA-3
C166 0.857 0.238 0.053 !       0.68 eA-3
C167 0.670 0.039 0.118 !       0.68 eA-3
C168 1.000 0.673 0.332 !       0.68 eA-3
C169 0.469 0.570 0.374 !       0.68 eA-3
C170 0.204 0.108 0.150 !       0.67 eA-3
C171 0.524 0.056 0.089 !       0.67 eA-3
C172 0.569 0.185 0.194 !       0.67 eA-3
C173 0.313 0.469 0.235 !       0.67 eA-3
C174 0.036 0.913 0.425 !       0.66 eA-3
C175 0.536 0.413 0.925 !       0.66 eA-3
Q176 0.837 0.275 0.872 !       0.66 eA-3
C177 0.066 0.439 0.439 !       0.66 eA-3
C178 0.882 0.859 0.324 !       0.66 eA-3
C179 0.562 0.800 0.236 !       0.66 eA-3
C180 0.953 0.955 0.234 !       0.66 eA-3
Q181 0.284 0.587 0.234 !       0.66 eA-3
C182 0.739 0.203 0.056 !       0.66 eA-3
C183 0.261 0.797 0.944 !       0.66 eA-3
C184 0.761 0.297 0.444 !       0.66 eA-3
C185 0.817 0.361 0.350 !       0.66 eA-3
C186 0.389 0.944 0.019 !       0.66 eA-3
Q187 0.654 0.460 0.970 !       0.66 eA-3
C188 0.652 0.555 0.291 !       0.66 eA-3
C189 0.348 0.445 0.709 !       0.66 eA-3
C190 0.111 0.915 0.177 !       0.66 eA-3
C191 0.911 0.189 0.109 !       0.65 eA-3
C192 0.943 0.062 0.190 !       0.65 eA-3
C193 0.421 0.626 0.037 !       0.65 eA-3
C194 0.104 0.098 0.205 !       0.65 eA-3
C195 0.522 0.368 0.406 !       0.65 eA-3
C196 0.549 0.891 0.000 !       0.65 eA-3
C197 0.129 0.086 0.039 !       0.65 eA-3
C198 0.748 0.032 0.253 !       0.65 eA-3
C199 0.355 0.202 0.552 !       0.64 eA-3
)
;
_shelx_fab_checksum    7982
