# Supplementary material for: Dynamic three-dimensional structures of a metal–organic framework captured with femtosecond serial crystallography
Source: Nat Chem. 2024 Mar 25;16(5):693–9. doi: 10.1038/s41557-024-01460-w (PMC11087265; doi:10.1038/s41557-024-01460-w)
Supplement: Supplementary file 39 — Statistical source data—Excel formats. [file 41557_2024_1460_MOESM39_ESM.xlsx]

## Sheet: Sheet1
	Ihot				Itr				Iosc
t(ps)	experiment	std	theory	residual	experiment	std	theory	residual	experiment	std	theory	residual
-3.9	-0.0618438	0.000272242	0	-0.0618438	-0.107479	0.00135383	0	-0.107479	0.0207069	0.000740661	0	0.0207069
-2.4	-0.050674	0.000302888	1.13056e-177	-0.050674	-0.00600626	0.00150623	5.16948e-176	-0.00600626	-0.0856914	0.000824036	1.23854e-173	-0.0856914
-0.6	0.0164365	0.000256687	1.00642e-14	0.0164365	0.0301304	0.00127648	4.07303e-13	0.0301304	0.0435718	0.000698341	7.74233e-13	0.0435718
-0.2	0.0960813	0.000239063	0.000212814	0.0958685	0.0833544	0.00118884	0.00619221	0.0771622	0.0214128	0.000650394	0.00481515	0.0165976
0	0.11098	0.00031284	0.0243987	0.0865815	0.610731	0.00155572	0.429061	0.181669	0.304427	0.000851112	0.239694	0.0647331
0.1	0.328896	0.000362399	0.0719779	0.256918	0.821303	0.00180217	0.841449	-0.0201455	0.351079	0.000985942	0.442448	-0.0913698
0.4	0.349221	0.000446329	0.240928	0.108293	1.18	0.00221955	1.00987	0.170131	0.730903	0.00121428	0.642574	0.0883292
0.6	0.0686331	0.000353369	0.333702	-0.265068	1.00333	0.00175727	1.0056	-0.0022732	0.758509	0.000961373	0.689249	0.0692603
0.85	0.409885	0.000428283	0.429727	-0.0198423	1.03966	0.00212981	1.00028	0.039381	0.724666	0.00116519	0.688125	0.0365406
1.1	0.523953	0.000442292	0.507663	0.0162902	0.863749	0.00219947	0.994988	-0.131239	0.470592	0.0012033	0.631812	-0.16122
1.35	0.656937	0.000523481	0.571039	0.0858978	0.965043	0.00260322	0.989724	-0.0246803	0.492443	0.00142418	0.534228	-0.0417843
1.6	0.760146	0.00058161	0.622704	0.137441	0.936877	0.00289229	0.984487	-0.0476106	0.335902	0.00158233	0.410279	-0.0743769
1.85	0.764673	0.000579269	0.664938	0.099735	0.883634	0.00288065	0.979278	-0.0956439	0.301039	0.00157596	0.274427	0.0266117
2.1	0.754608	0.000586978	0.699582	0.0550263	0.981184	0.00291898	0.974097	0.00708704	0.236075	0.00159693	0.139642	0.0964336
2.35	0.758635	0.000576327	0.728107	0.030528	0.925967	0.00286601	0.968943	-0.0429761	0.134222	0.00156795	0.0165927	0.117629
2.6	0.750285	0.000574228	0.751704	-0.00141856	0.952083	0.00285558	0.963817	-0.011734	-0.0673777	0.00156224	-0.0868216	0.0194439
2.85	0.790022	0.000601439	0.771324	0.0186987	0.92446	0.0029909	0.958717	-0.0342575	-0.132186	0.00163627	-0.165614	0.0334275
3.1	0.714945	0.000559245	0.787734	-0.0727893	1.00179	0.00278107	0.953645	0.0481482	-0.238649	0.00152148	-0.217649	-0.021
3.35	0.793764	0.000601911	0.801551	-0.00778717	1.02372	0.00299324	0.948599	0.0751199	-0.127668	0.00163756	-0.243288	0.11562
3.6	0.747007	0.000576932	0.813271	-0.0662644	1.05405	0.00286902	0.94358	0.110471	-0.259357	0.0015696	-0.244978	-0.0143794
4.1	0.808617	0.000597562	0.831934	-0.0233171	0.850098	0.00297162	0.933622	-0.0835238	-0.253546	0.00162573	-0.193212	-0.0603338
5.1	0.796795	0.000612771	0.857177	-0.0603828	0.979276	0.00304725	0.91402	0.0652567	-0.105013	0.0016671	-0.00975226	-0.0952612
7.1	0.92968	0.000672074	0.886642	0.0430385	0.644462	0.00334216	0.876041	-0.231579	0.130052	0.00182844	0.0547163	0.0753362
10.1	0.924794	0.000679367	0.914547	0.010247	0.675369	0.00337842	0.822011	-0.146642	0.0578322	0.00184828	-0.0139782	0.0718104
17.9	0.974627	0.000707403	0.958047	0.0165797	0.509919	0.00351785	0.69662	-0.1867	0.0115443	0.00192456	0.00114535	0.0103989
31.7	0.998176	0.00072579	0.988864	0.00931153	0.496485	0.00360928	0.519782	-0.0232968	0.0120085	0.00197458	-6.72531e-06	0.0120152
56.3	1.02888	0.000742959	1.00031	0.0285749	0.359716	0.00369466	0.308403	0.0513133	-0.00618978	0.00202129	6.86776e-10	-0.00618978
100.1	0.930024	0.00068095	1.0017	-0.0716806	0.238907	0.00338629	0.121752	0.117155	0.0523453	0.00185259	3.59279e-17	0.0523453
178.1	0.953185	0.000688352	1.00166	-0.048472	0.153655	0.0034231	0.0232629	0.130392	-0.0138706	0.00187273	1.05913e-29	-0.0138706
316.1	0.995813	0.000716794	1.00152	-0.00570534	0.155226	0.00356454	0.00124427	0.153982	-0.127302	0.00195011	1.52849e-52	-0.127302
562.1	1.03255	0.000753185	1.00127	0.0312753	0.0327541	0.00374551	6.72804e-06	0.0327474	0.095248	0.00204911	3.29738e-92	0.095248
1000.1	1.04782	0.000759816	1.00083	0.0469835	-0.063991	0.00377849	6.18692e-10	-0.063991	0.0569057	0.00206715	3.48718e-163	0.0569057
3000.1	1.02992	0.000754304	0.998834	0.0310833	-0.0755729	0.00375108	2.29275e-28	-0.0755729	0.0976944	0.00205216	0	0.0976944
