# Supplementary material for: Dynamic three-dimensional structures of a metal–organic framework captured with femtosecond serial crystallography
Source: Nat Chem. 2024 Mar 25;16(5):693–9. doi: 10.1038/s41557-024-01460-w (PMC11087265; doi:10.1038/s41557-024-01460-w)
Supplement: Supplementary file 40 — Statistical source data—Excel formats. [file 41557_2024_1460_MOESM40_ESM.xlsx]

## Sheet: RSV
	Fe						Zr
t (ps)	RSV1	RSV2	RSV3	RSV4	RSV5	RSV6	RSV1	RSV2	RSV3	RSV4	RSV5	RSV6
-3.9	-0.0185152	-0.166307	-0.439028	-0.0901236	0.173196	0.204542	-0.00962446	0.00894511	0.133136	-0.126214	0.178215	-0.346096
-2.4	-0.0101826	0.0667933	0.392172	0.384112	-0.317942	-0.220562	-0.0156892	-0.00106823	-0.192036	0.411062	0.347552	0.199738
-0.6	0.00345289	0.139538	0.229699	-0.357809	0.305226	-0.040111	0.00326434	-0.00189921	-0.0276875	-0.0109536	-0.441189	0.247629
-0.2	0.025245	-0.0400258	-0.182848	0.0638197	-0.160477	0.0561244	0.0220493	-0.00597737	0.0865934	-0.273893	-0.0845771	-0.101268
0	0.0243416	0.202167	-0.366013	0.203443	-0.213375	-0.0265426	0.0240439	0.0841571	-0.394239	0.0520574	-0.320412	-0.300538
0.1	0.0768679	0.11731	-0.31235	-0.0908962	-0.244065	0.0068956	0.0805563	0.152645	-0.273025	-0.134347	-0.224149	0.127068
0.4	0.076402	0.104744	-0.187739	0.169366	0.591783	-0.11663	0.071547	0.286245	0.310103	0.219517	-0.223673	0.0778588
0.6	0.0274602	0.470817	-0.0778627	0.217528	0.12195	-0.270616	0.00841283	0.324703	0.1446	0.227288	0.0192596	-0.492098
0.85	0.0862182	0.256349	-0.247945	-0.0106926	0.0392578	-0.107736	0.0883266	0.36207	0.41187	0.0282748	-0.0645561	0.187372
1.1	0.121571	0.199203	0.000826148	-0.0464648	-0.135901	-0.0424654	0.125637	0.30232	-0.286211	-0.178537	0.0393793	0.115372
1.35	0.152458	0.328578	0.00158263	-0.158283	0.061591	-0.0174385	0.163338	0.37118	-0.11426	0.0432191	0.0254775	0.144105
1.6	0.175268	0.243397	0.00105562	-0.0776511	-0.0169597	0.0200189	0.186209	0.283629	-0.00993025	-0.0784542	0.164444	0.0797179
1.85	0.16984	0.208935	0.0178085	-0.0548369	-0.282573	-0.0627743	0.184237	0.261097	-0.224078	0.0650456	0.116802	-0.0625032
2.1	0.173848	0.0271125	-0.0809089	0.0969921	0.0308549	0.293262	0.171571	0.0634419	0.0909481	-0.0201055	-0.155205	-0.064921
2.35	0.178551	0.0936614	0.0730082	-0.0655174	-0.0729921	-0.0857066	0.176856	0.145197	0.0278498	-0.00629839	0.0321785	-0.0737919
2.6	0.187724	0.0789177	0.140585	0.193043	0.0810091	0.109057	0.173176	-0.058029	0.0139588	0.105064	0.00433024	-0.0695324
2.85	0.185362	-0.0238505	-0.102819	0.18452	-0.11069	0.266535	0.181394	-0.0496158	0.214566	0.00746088	0.0385479	0.00518204
3.1	0.17334	0.187879	0.112169	0.0972626	0.0339651	0.361423	0.16624	-0.120509	-0.0456465	0.107301	0.114116	-0.182935
3.35	0.191184	0.0562574	0.0576919	0.0797656	0.00951293	0.254991	0.187543	0.0594146	-0.10585	0.128195	0.222834	-0.146897
3.6	0.189509	0.0529415	0.0744775	0.245135	0.123897	0.0804352	0.17182	-0.12091	0.0773406	0.255874	-0.0361863	0.0992688
4.1	0.194252	0.0631642	0.231929	0.0477193	0.236511	0.0826153	0.186571	-0.169343	-0.048543	0.0566551	0.0258705	0.00466015
5.1	0.186733	0.0419566	-0.0694343	0.0382584	-0.00436124	-0.00486779	0.186346	-0.0290048	-0.123054	-0.218015	0.0204342	0.140293
7.1	0.217001	-0.0640587	-0.0528644	-0.326401	-0.0582509	-0.154439	0.221084	0.049654	0.0261997	-0.355665	-0.0294449	-0.00279009
10.1	0.212313	-0.0396279	-0.0503444	-0.166771	-0.0214777	-0.190988	0.219235	0.100582	-0.135706	-0.0215218	-0.00446565	-0.177536
17.9	0.230804	-0.0788045	0.00448882	-0.0158487	0.087514	-0.193707	0.232744	-0.0415972	0.144759	-0.155475	0.000529086	0.20694
31.7	0.240306	-0.0126334	0.100272	-0.187665	0.0767157	-0.0197935	0.234305	-0.0809351	0.179497	-0.273576	0.347531	0.000821035
56.3	0.225904	-0.124165	0.00301108	-0.0753201	0.0219798	0.198835	0.2387	-0.112476	-0.213003	0.099163	-0.193398	-0.0535508
100.1	0.215593	-0.168041	0.177524	-0.0786147	-0.0311771	-0.202751	0.215394	-0.070104	0.0853133	0.409613	-0.104738	0.0960519
178.1	0.218467	-0.146953	0.0408954	0.148976	-0.0527188	0.0708933	0.22221	-0.183974	0.101013	0.0253176	-0.257937	-0.0604457
316.1	0.235665	-0.250824	0.0210153	0.0696304	-0.0251275	0.157382	0.23037	-0.261334	-0.107182	-0.0338844	-0.005928	-0.0832497
562.1	0.239925	0.0161947	-0.097522	-0.288133	-0.206472	-0.00648078	0.242345	-0.0888852	0.0878805	-0.0339669	-0.00252511	-0.169067
1000.1	0.239178	-0.194351	0.0200819	0.0224335	-0.0364845	-0.142052	0.240541	-0.123183	-0.0900585	0.109151	0.180991	0.307184
3000.1	0.235033	-0.31893	-0.226689	0.305468	0.109609	-0.430073	0.232659	-0.12835	0.143787	0.0166906	-0.184974	-0.124535

## Sheet: autocorr
Fe					Zr
Rank	Singular value	LSV autocorrelation	RSV autocorrelation		Rank	Singular value	LSV autocorrelation	RSV autocorrelation
1	273.3	0.73783	0.96481		1	675.236	0.68326	0.96217
2	28.4317	0.78025	0.6094		2	79.8303	0.72744	0.8355
3	22.0243	0.80748	0.14535		3	38.3081	0.86475	-0.12597
4	20.4239	0.72274	-0.04019		4	20.0022	0.69075	0.13272
5	17.1654	0.74776	-0.17302		5	18.4002	0.62471	0.0572
