# Supplementary material for: Dynamic three-dimensional structures of a metal–organic framework captured with femtosecond serial crystallography
Source: Nat Chem. 2024 Mar 25;16(5):693–9. doi: 10.1038/s41557-024-01460-w (PMC11087265; doi:10.1038/s41557-024-01460-w)
Supplement: Supplementary file 41 — Statistical source data—Excel formats [file 41557_2024_1460_MOESM41_ESM.xlsx]

## Sheet: Sheet1
t(ps)	2nd RSV FeCO	FeCO fit	scaled std	FeCO residual		t(ps)	2nd RSV Zr	Zr Fit	scaled std	Zr residual
-3.9	-0.16631	0	0.05122	0.16631		-3.9	0.00895	0	0.03502	-0.00895
-2.4	0.06679	1.79056e-174	0.04228	-0.06679		-2.4	-0.00107	3.63734e-174	0.04213	0.00107
-0.6	0.13954	1.46909e-13	0.0068	-0.13954		-0.6	-0.0019	2.33922e-13	0.03871	0.0019
-0.2	-0.04003	0.00124	0.0867	0.04127		-0.2	-0.00598	0.00154	0.03149	0.00752
0	0.20217	0.07435	0.1551	-0.12782		0	0.08416	0.08282	0.04905	-0.00134
0.1	0.11731	0.14643	0.14073	0.02912		0.1	0.15265	0.16389	0.06679	0.01124
0.4	0.10474	0.22012	0.13493	0.11537		0.4	0.28624	0.2885	0.09377	0.00226
0.6	0.47082	0.24105	0.18282	-0.22977		0.6	0.3247	0.33286	0.09728	0.00816
0.85	0.25635	0.25108	0.11811	-0.00527		0.85	0.36207	0.35545	0.11467	-0.00662
1.1	0.1992	0.24525	0.12128	0.04605		1.1	0.30232	0.34575	0.10771	0.04343
1.35	0.32858	0.22662	0.1228	-0.10196		1.35	0.37118	0.30997	0.12897	-0.06121
1.6	0.2434	0.19875	0.11661	-0.04465		1.6	0.28363	0.25537	0.10999	-0.02826
1.85	0.20893	0.16535	0.12275	-0.04359		1.85	0.2611	0.18949	0.10478	-0.07161
2.1	0.02711	0.12993	0.1173	0.10282		2.1	0.06344	0.11949	0.05904	0.05605
2.35	0.09366	0.09558	0.10896	0.00192		2.35	0.1452	0.05166	0.07288	-0.09354
2.6	0.07892	0.06476	0.13663	-0.01415		2.6	-0.05803	-0.00899	0.03638	0.04904
2.85	-0.02385	0.03925	0.12808	0.0631		2.85	-0.04962	-0.05885	0.0359	-0.00924
3.1	0.18788	0.02008	0.14639	-0.1678		3.1	-0.12051	-0.09582	0.03595	0.02469
3.35	0.05626	0.0076	0.1418	-0.04866		3.35	0.05941	-0.11917	0.05991	-0.17859
3.6	0.05294	0.00156	0.12093	-0.05138		3.6	-0.12091	-0.12942	0.03965	-0.00851
4.1	0.06316	0.00559	0.09788	-0.05757		4.1	-0.16934	-0.11713	0.03538	0.05221
5.1	0.04196	0.04431	0.12014	0.00236		5.1	-0.029	-0.03029	0.05099	-0.00129
7.1	-0.06406	0.0605	0.12807	0.12456		7.1	0.04965	0.01817	0.06248	-0.03148
10.1	-0.03963	0.02468	0.11478	0.06431		10.1	0.10058	-0.0327	0.07217	-0.13328
17.9	-0.0788	-0.00495	0.10138	0.07386		17.9	-0.0416	-0.04182	0.04156	-0.000225045
31.7	-0.01263	-0.05393	0.13349	-0.0413		31.7	-0.08094	-0.06935	0.04287	0.01159
56.3	-0.12417	-0.1121	0.11516	0.01206		56.3	-0.11248	-0.10147	0.03478	0.01101
100.1	-0.16804	-0.16346	0.10865	0.00458		100.1	-0.0701	-0.12983	0.03986	-0.05973
178.1	-0.14695	-0.19055	0.09558	-0.0436		178.1	-0.18397	-0.14479	0.03358	0.03918
316.1	-0.25082	-0.19659	0.11109	0.05424		316.1	-0.26133	-0.14812	0.04232	0.11322
562.1	0.01619	-0.19688	0.04095	-0.21307		562.1	-0.08889	-0.14827	0.03868	-0.05938
1000.1	-0.19435	-0.1968	0.09017	-0.00244		1000.1	-0.12318	-0.1482	0.04166	-0.02502
3000.1	-0.31893	-0.1964	0.09671	0.12253		3000.1	-0.12835	-0.14791	0.03587	-0.01956
